# Supplementary material for: In silico structural and functional prediction of African swine fever virus protein-B263R reveals features of a TATA-binding protein
Source: PeerJ. 2018 Feb 22;6:e4396. doi: 10.7717/peerj.4396 (PMC5825884; doi:10.7717/peerj.4396)
Supplement: Supplemental Information 1 [file peerj-06-4396-s009.bz2]

Archive with 54 entries (53 files):
- S313700_results
- S313700_results/model1_1ytbA.pdb
- S313700_results/threading10.pdb
- S313700_results/CH_TM_5iy8P_BS02_NUC.pdb
- S313700_results/model5.pdb
- S313700_results/CH_complex1.pdb
- S313700_results/model2.pdb
- S313700_results/model1_1vokA.pdb
- S313700_results/RSQ_1.png
- S313700_results/CH_TM_1ytbA_BS01_NUC.pdb
- S313700_results/threading1.pdb
- S313700_results/threading6.pdb
- S313700_results/threading8.pdb
- S313700_results/CH_TM_1qn4A_BS01_NUC.pdb
- S313700_results/model3.pdb
- S313700_results/model4.pdb
- S313700_results/model1_3eikA.pdb
- S313700_results/model1_1pczA.pdb
- S313700_results/model1_4b0aA.pdb
- S313700_results/Bsites.inf
- S313700_results/threading9.pdb
- S313700_results/model1.gif
- S313700_results/model1_1mp9A.pdb
- S313700_results/threading7.pdb
- S313700_results/model1_4cwcA.pdb
- S313700_results/model2.gif
- S313700_results/model5.gif
- S313700_results/model1_2z8uB.pdb
- S313700_results/threading3.pdb
- S313700_results/threading4.pdb
- S313700_results/CH_TM_5fmfQ_BS02_NUC.pdb
- S313700_results/RSQ_3.png
- S313700_results/RSQ_4.png
- S313700_results/lscore.html
- S313700_results/CH_complex4.pdb
- S313700_results/CH_complex3.pdb
- S313700_results/model1_1jfiC.pdb
- S313700_results/cscore.txt
- S313700_results/lscore.txt
- S313700_results/prob.txt
- S313700_results/BFP.png
- S313700_results/threading5.pdb
- S313700_results/CH_TM_1qnbA_BS02_NUC.pdb
- S313700_results/threading2.pdb
- S313700_results/model1_3jq3A.pdb
- S313700_results/model4.gif
- S313700_results/model3.gif
- S313700_results/index.html
- S313700_results/Bsites.clr
- S313700_results/CH_complex2.pdb
- S313700_results/model1.pdb
- S313700_results/CH_complex5.pdb
- S313700_results/RSQ_5.png
- S313700_results/RSQ_2.png
