# Supplementary material for: In silico structural and functional prediction of African swine fever virus protein-B263R reveals features of a TATA-binding protein
Source: PeerJ. 2018 Feb 22;6:e4396. doi: 10.7717/peerj.4396 (PMC5825884; doi:10.7717/peerj.4396)
Supplement: Supplemental Information 1 [file peerj-06-4396-s009.bz2 › S313700_results/model5.pdb]

HEADER protein
METHOD
METHOD    The models are generated by I-TASSER which combines the
METHOD    methods of threading, ab initio modeling and structural
METHOD    refinement. The procedure is fully automated.
METHOD
METHOD    Please cite following articles when you use the I-TASSER server:
METHOD 1. Ambrish Roy, Alper Kucukural, Yang Zhang. I-TASSER: a unified
METHOD    platform for automated protein structure and function prediction.
METHOD    Nature Protocols, vol 5, 725-738 (2010). 
METHOD 2. Yang Zhang. I-TASSER server for protein 3D structure prediction. 
METHOD    BMC Bioinformatics, 9:40 (2008).
METHOD
MODEL  5
REMARK PARENT 4b0a 1ytb_A 5iyb 2z8u_A 2z8u 1mp9_A 
ATOM      1  N   ALA A   1      39.490  61.563  57.771  1.00 11.58              
ATOM      2  CA  ALA A   1      39.740  62.890  57.208  1.00 11.58              
ATOM      3  HA  ALA A   1      40.078  62.756  56.181  1.00 11.58              
ATOM      4  CB  ALA A   1      38.410  63.655  57.172  1.00 11.58              
ATOM      5  HB1 ALA A   1      38.557  64.619  56.684  1.00 11.58              
ATOM      6  HB2 ALA A   1      37.668  63.081  56.617  1.00 11.58              
ATOM      7  HB3 ALA A   1      38.054  63.820  58.189  1.00 11.58              
ATOM      8  C   ALA A   1      40.832  63.685  57.933  1.00 11.58              
ATOM      9  O   ALA A   1      41.243  64.746  57.467  1.00 11.58              
ATOM     10  N   GLU A   2      41.348  63.118  59.020  1.00  9.61              
ATOM     11  H   GLU A   2      40.935  62.238  59.296  1.00  9.61              
ATOM     12  CA  GLU A   2      42.568  63.543  59.692  1.00  9.61              
ATOM     13  HA  GLU A   2      42.853  64.524  59.319  1.00  9.61              
ATOM     14  CB  GLU A   2      42.346  63.694  61.209  1.00  9.61              
ATOM     15  HB1 GLU A   2      43.303  63.637  61.725  1.00  9.61              
ATOM     16  HB2 GLU A   2      41.728  62.870  61.570  1.00  9.61              
ATOM     17  CG  GLU A   2      41.680  65.033  61.581  1.00  9.61              
ATOM     18  HG1 GLU A   2      41.496  65.033  62.658  1.00  9.61              
ATOM     19  HG2 GLU A   2      40.710  65.093  61.081  1.00  9.61              
ATOM     20  CD  GLU A   2      42.523  66.273  61.222  1.00  9.61              
ATOM     21  OE1 GLU A   2      43.730  66.138  60.920  1.00  9.61              
ATOM     22  OE2 GLU A   2      41.972  67.397  61.212  1.00  9.61              
ATOM     23  C   GLU A   2      43.709  62.581  59.324  1.00  9.61              
ATOM     24  O   GLU A   2      43.992  61.639  60.069  1.00  9.61              
ATOM     25  N   PRO A   3      44.386  62.779  58.170  1.00  8.10              
ATOM     26  CD  PRO A   3      44.136  63.804  57.161  1.00  8.10              
ATOM     27  HD1 PRO A   3      44.039  64.798  57.598  1.00  8.10              
ATOM     28  HD2 PRO A   3      43.238  63.543  56.602  1.00  8.10              
ATOM     29  CG  PRO A   3      45.329  63.772  56.208  1.00  8.10              
ATOM     30  HG1 PRO A   3      46.117  64.426  56.583  1.00  8.10              
ATOM     31  HG2 PRO A   3      45.045  64.049  55.192  1.00  8.10              
ATOM     32  CB  PRO A   3      45.776  62.316  56.298  1.00  8.10              
ATOM     33  HB1 PRO A   3      46.812  62.189  55.980  1.00  8.10              
ATOM     34  HB2 PRO A   3      45.118  61.694  55.689  1.00  8.10              
ATOM     35  CA  PRO A   3      45.556  61.995  57.783  1.00  8.10              
ATOM     36  HA  PRO A   3      45.345  60.932  57.902  1.00  8.10              
ATOM     37  C   PRO A   3      46.805  62.340  58.634  1.00  8.10              
ATOM     38  O   PRO A   3      47.935  61.981  58.294  1.00  8.10              
ATOM     39  N   VAL A   4      46.644  63.083  59.730  1.00  7.33              
ATOM     40  H   VAL A   4      45.694  63.272  60.022  1.00  7.33              
ATOM     41  CA  VAL A   4      47.713  63.747  60.479  1.00  7.33              
ATOM     42  HA  VAL A   4      48.452  64.060  59.747  1.00  7.33              
ATOM     43  CB  VAL A   4      47.170  65.062  61.109  1.00  7.33              
ATOM     44  HB  VAL A   4      46.584  65.555  60.332  1.00  7.33              
ATOM     45  CG1 VAL A   4      46.240  64.894  62.317  1.00  7.33              
ATOM     46 1HG1 VAL A   4      45.727  65.838  62.505  1.00  7.33              
ATOM     47 2HG1 VAL A   4      45.494  64.132  62.107  1.00  7.33              
ATOM     48 3HG1 VAL A   4      46.790  64.627  63.217  1.00  7.33              
ATOM     49  CG2 VAL A   4      48.290  66.043  61.482  1.00  7.33              
ATOM     50 1HG2 VAL A   4      47.857  66.956  61.894  1.00  7.33              
ATOM     51 2HG2 VAL A   4      48.950  65.613  62.233  1.00  7.33              
ATOM     52 3HG2 VAL A   4      48.864  66.306  60.595  1.00  7.33              
ATOM     53  C   VAL A   4      48.447  62.832  61.464  1.00  7.33              
ATOM     54  O   VAL A   4      48.601  63.109  62.651  1.00  7.33              
ATOM     55  N   LYS A   5      48.958  61.709  60.960  1.00  7.62              
ATOM     56  H   LYS A   5      48.802  61.529  59.972  1.00  7.62              
ATOM     57  CA  LYS A   5      49.747  60.757  61.744  1.00  7.62              
ATOM     58  HA  LYS A   5      49.259  60.669  62.717  1.00  7.62              
ATOM     59  CB  LYS A   5      49.643  59.369  61.092  1.00  7.62              
ATOM     60  HB1 LYS A   5      50.223  59.373  60.179  1.00  7.62              
ATOM     61  HB2 LYS A   5      48.599  59.187  60.831  1.00  7.62              
ATOM     62  CG  LYS A   5      50.116  58.231  62.006  1.00  7.62              
ATOM     63  HG1 LYS A   5      49.579  58.292  62.953  1.00  7.62              
ATOM     64  HG2 LYS A   5      51.186  58.337  62.191  1.00  7.62              
ATOM     65  CD  LYS A   5      49.847  56.860  61.368  1.00  7.62              
ATOM     66  HD1 LYS A   5      50.235  56.870  60.349  1.00  7.62              
ATOM     67  HD2 LYS A   5      48.772  56.679  61.317  1.00  7.62              
ATOM     68  CE  LYS A   5      50.539  55.713  62.119  1.00  7.62              
ATOM     69  HE1 LYS A   5      51.597  55.967  62.241  1.00  7.62              
ATOM     70  HE2 LYS A   5      50.487  54.812  61.500  1.00  7.62              
ATOM     71  NZ  LYS A   5      49.941  55.429  63.447  1.00  7.62              
ATOM     72  HZ1 LYS A   5      50.493  54.695  63.895  1.00  7.62              
ATOM     73  HZ2 LYS A   5      50.000  56.239  64.054  1.00  7.62              
ATOM     74  HZ3 LYS A   5      48.985  55.113  63.373  1.00  7.62              
ATOM     75  C   LYS A   5      51.152  61.256  62.048  1.00  7.62              
ATOM     76  O   LYS A   5      52.141  60.729  61.544  1.00  7.62              
ATOM     77  N   ALA A   6      51.213  62.294  62.878  1.00  6.57              
ATOM     78  H   ALA A   6      50.330  62.700  63.166  1.00  6.57              
ATOM     79  CA  ALA A   6      52.407  62.706  63.586  1.00  6.57              
ATOM     80  HA  ALA A   6      53.018  63.233  62.877  1.00  6.57              
ATOM     81  CB  ALA A   6      51.997  63.710  64.660  1.00  6.57              
ATOM     82  HB1 ALA A   6      51.448  64.543  64.218  1.00  6.57              
ATOM     83  HB2 ALA A   6      51.361  63.217  65.397  1.00  6.57              
ATOM     84  HB3 ALA A   6      52.888  64.098  65.151  1.00  6.57              
ATOM     85  C   ALA A   6      53.129  61.477  64.200  1.00  6.57              
ATOM     86  O   ALA A   6      52.557  60.420  64.464  1.00  6.57              
ATOM     87  N   LEU A   7      54.417  61.617  64.441  1.00  5.31              
ATOM     88  H   LEU A   7      54.722  62.575  64.411  1.00  5.31              
ATOM     89  CA  LEU A   7      55.437  60.654  63.984  1.00  5.31              
ATOM     90  HA  LEU A   7      54.956  59.975  63.276  1.00  5.31              
ATOM     91  CB  LEU A   7      56.565  61.374  63.240  1.00  5.31              
ATOM     92  HB1 LEU A   7      56.656  60.934  62.262  1.00  5.31              
ATOM     93  HB2 LEU A   7      57.511  61.192  63.741  1.00  5.31              
ATOM     94  CG  LEU A   7      56.415  62.874  63.042  1.00  5.31              
ATOM     95  HG  LEU A   7      57.317  63.127  62.534  1.00  5.31              
ATOM     96  CD1 LEU A   7      55.284  63.226  62.064  1.00  5.31              
ATOM     97 1HD1 LEU A   7      54.789  64.150  62.358  1.00  5.31              
ATOM     98 2HD1 LEU A   7      55.687  63.394  61.072  1.00  5.31              
ATOM     99 3HD1 LEU A   7      54.598  62.392  61.932  1.00  5.31              
ATOM    100  CD2 LEU A   7      56.357  63.637  64.388  1.00  5.31              
ATOM    101 1HD2 LEU A   7      57.089  64.428  64.425  1.00  5.31              
ATOM    102 2HD2 LEU A   7      55.391  64.106  64.565  1.00  5.31              
ATOM    103 3HD2 LEU A   7      56.617  62.990  65.225  1.00  5.31              
ATOM    104  C   LEU A   7      55.985  59.796  65.099  1.00  5.31              
ATOM    105  O   LEU A   7      56.477  58.703  64.830  1.00  5.31              
ATOM    106  N   ASN A   8      55.815  60.270  66.328  1.00  5.71              
ATOM    107  H   ASN A   8      55.365  61.165  66.430  1.00  5.71              
ATOM    108  CA  ASN A   8      56.114  59.497  67.513  1.00  5.71              
ATOM    109  HA  ASN A   8      57.124  59.092  67.410  1.00  5.71              
ATOM    110  CB  ASN A   8      56.102  60.442  68.712  1.00  5.71              
ATOM    111  HB1 ASN A   8      56.738  61.305  68.513  1.00  5.71              
ATOM    112  HB2 ASN A   8      56.511  59.902  69.564  1.00  5.71              
ATOM    113  CG  ASN A   8      54.697  60.884  69.054  1.00  5.71              
ATOM    114  OD1 ASN A   8      54.023  60.220  69.822  1.00  5.71              
ATOM    115  ND2 ASN A   8      54.245  61.990  68.513  1.00  5.71              
ATOM    116 1HD2 ASN A   8      54.817  62.611  67.980  1.00  5.71              
ATOM    117 2HD2 ASN A   8      53.314  62.321  68.819  1.00  5.71              
ATOM    118  C   ASN A   8      55.171  58.296  67.663  1.00  5.71              
ATOM    119  O   ASN A   8      55.581  57.260  68.176  1.00  5.71              
ATOM    120  N   CYS A   9      53.933  58.378  67.156  1.00  5.96              
ATOM    121  H   CYS A   9      53.611  59.241  66.740  1.00  5.96              
ATOM    122  CA  CYS A   9      52.988  57.282  67.351  1.00  5.96              
ATOM    123  HA  CYS A   9      52.996  57.057  68.419  1.00  5.96              
ATOM    124  CB  CYS A   9      51.555  57.722  67.016  1.00  5.96              
ATOM    125  HB1 CYS A   9      51.361  58.713  67.432  1.00  5.96              
ATOM    126  HB2 CYS A   9      50.868  57.015  67.484  1.00  5.96              
ATOM    127  SG  CYS A   9      51.252  57.721  65.228  1.00  5.96              
ATOM    128  HG  CYS A   9      51.884  58.876  64.962  1.00  5.96              
ATOM    129  C   CYS A   9      53.376  55.963  66.669  1.00  5.96              
ATOM    130  O   CYS A   9      52.849  54.912  67.022  1.00  5.96              
ATOM    131  N   ASN A  10      54.308  56.027  65.716  1.00  6.28              
ATOM    132  H   ASN A  10      54.689  56.943  65.534  1.00  6.28              
ATOM    133  CA  ASN A  10      55.059  54.903  65.175  1.00  6.28              
ATOM    134  HA  ASN A  10      55.257  54.188  65.975  1.00  6.28              
ATOM    135  CB  ASN A  10      54.290  54.195  64.039  1.00  6.28              
ATOM    136  HB1 ASN A  10      54.964  53.500  63.538  1.00  6.28              
ATOM    137  HB2 ASN A  10      53.966  54.933  63.306  1.00  6.28              
ATOM    138  CG  ASN A  10      53.087  53.408  64.507  1.00  6.28              
ATOM    139  OD1 ASN A  10      51.952  53.720  64.176  1.00  6.28              
ATOM    140  ND2 ASN A  10      53.281  52.355  65.264  1.00  6.28              
ATOM    141 1HD2 ASN A  10      54.202  52.092  65.557  1.00  6.28              
ATOM    142 2HD2 ASN A  10      52.464  51.926  65.657  1.00  6.28              
ATOM    143  C   ASN A  10      56.380  55.423  64.644  1.00  6.28              
ATOM    144  O   ASN A  10      56.389  56.108  63.613  1.00  6.28              
ATOM    145  N   PHE A  11      57.458  55.060  65.341  1.00  6.43              
ATOM    146  H   PHE A  11      57.330  54.595  66.227  1.00  6.43              
ATOM    147  CA  PHE A  11      58.832  55.232  64.888  1.00  6.43              
ATOM    148  HA  PHE A  11      59.127  56.255  65.123  1.00  6.43              
ATOM    149  CB  PHE A  11      59.771  54.289  65.660  1.00  6.43              
ATOM    150  HB1 PHE A  11      59.157  53.601  66.238  1.00  6.43              
ATOM    151  HB2 PHE A  11      60.348  54.882  66.370  1.00  6.43              
ATOM    152  CG  PHE A  11      60.726  53.472  64.799  1.00  6.43              
ATOM    153  CD1 PHE A  11      61.877  54.063  64.241  1.00  6.43              
ATOM    154  HD1 PHE A  11      62.118  55.097  64.453  1.00  6.43              
ATOM    155  CE1 PHE A  11      62.684  53.325  63.355  1.00  6.43              
ATOM    156  HE1 PHE A  11      63.543  53.785  62.888  1.00  6.43              
ATOM    157  CZ  PHE A  11      62.377  51.986  63.064  1.00  6.43              
ATOM    158  HZ  PHE A  11      63.002  51.421  62.386  1.00  6.43              
ATOM    159  CE2 PHE A  11      61.245  51.388  63.639  1.00  6.43              
ATOM    160  HE2 PHE A  11      60.992  50.366  63.397  1.00  6.43              
ATOM    161  CD2 PHE A  11      60.416  52.132  64.496  1.00  6.43              
ATOM    162  HD2 PHE A  11      59.521  51.677  64.895  1.00  6.43              
ATOM    163  C   PHE A  11      58.963  55.035  63.381  1.00  6.43              
ATOM    164  O   PHE A  11      58.376  54.135  62.778  1.00  6.43              
ATOM    165  N   GLY A  12      59.733  55.930  62.790  1.00  6.93              
ATOM    166  H   GLY A  12      60.199  56.614  63.370  1.00  6.93              
ATOM    167  CA  GLY A  12      59.965  56.000  61.367  1.00  6.93              
ATOM    168  HA1 GLY A  12      59.078  55.692  60.827  1.00  6.93              
ATOM    169  HA2 GLY A  12      60.761  55.308  61.121  1.00  6.93              
ATOM    170  C   GLY A  12      60.377  57.403  60.939  1.00  6.93              
ATOM    171  O   GLY A  12      60.658  57.625  59.762  1.00  6.93              
ATOM    172  N   HIS A  13      60.374  58.368  61.895  1.00  6.73              
ATOM    173  CA  HIS A  13      61.473  59.309  62.126  1.00  6.73              
ATOM    174  CB  HIS A  13      61.613  59.640  63.620  1.00  6.73              
ATOM    175  CG  HIS A  13      60.514  60.415  64.306  1.00  6.73              
ATOM    176  ND1 HIS A  13      60.498  61.802  64.465  1.00  6.73              
ATOM    177  CE1 HIS A  13      59.572  62.051  65.400  1.00  6.73              
ATOM    178  NE2 HIS A  13      59.010  60.904  65.822  1.00  6.73              
ATOM    179  CD2 HIS A  13      59.614  59.852  65.165  1.00  6.73              
ATOM    180  C   HIS A  13      62.768  58.674  61.625  1.00  6.73              
ATOM    181  O   HIS A  13      63.374  57.854  62.319  1.00  6.73              
ATOM    182  N   GLN A  14      63.150  58.955  60.381  1.00  6.58              
ATOM    183  H   GLN A  14      62.535  59.535  59.816  1.00  6.58              
ATOM    184  CA  GLN A  14      64.303  58.309  59.745  1.00  6.58              
ATOM    185  HA  GLN A  14      64.227  57.231  59.886  1.00  6.58              
ATOM    186  CB  GLN A  14      64.335  58.614  58.231  1.00  6.58              
ATOM    187  HB1 GLN A  14      65.129  58.005  57.797  1.00  6.58              
ATOM    188  HB2 GLN A  14      64.613  59.658  58.080  1.00  6.58              
ATOM    189  CG  GLN A  14      63.046  58.324  57.440  1.00  6.58              
ATOM    190  HG1 GLN A  14      62.479  57.527  57.916  1.00  6.58              
ATOM    191  HG2 GLN A  14      63.333  57.968  56.450  1.00  6.58              
ATOM    192  CD  GLN A  14      62.164  59.564  57.268  1.00  6.58              
ATOM    193  OE1 GLN A  14      61.690  60.168  58.215  1.00  6.58              
ATOM    194  NE2 GLN A  14      61.963  60.036  56.054  1.00  6.58              
ATOM    195 1HE2 GLN A  14      62.435  59.629  55.270  1.00  6.58              
ATOM    196 2HE2 GLN A  14      61.424  60.894  55.959  1.00  6.58              
ATOM    197  C   GLN A  14      65.640  58.774  60.354  1.00  6.58              
ATOM    198  O   GLN A  14      66.689  58.202  60.074  1.00  6.58              
ATOM    199  N   CYS A  15      65.589  59.776  61.233  1.00  6.13              
ATOM    200  H   CYS A  15      64.689  60.218  61.365  1.00  6.13              
ATOM    201  CA  CYS A  15      66.630  60.054  62.211  1.00  6.13              
ATOM    202  HA  CYS A  15      67.332  59.228  62.209  1.00  6.13              
ATOM    203  CB  CYS A  15      67.448  61.288  61.799  1.00  6.13              
ATOM    204  HB1 CYS A  15      66.833  62.185  61.867  1.00  6.13              
ATOM    205  HB2 CYS A  15      67.798  61.164  60.773  1.00  6.13              
ATOM    206  SG  CYS A  15      68.892  61.439  62.903  1.00  6.13              
ATOM    207  HG  CYS A  15      68.191  61.469  64.049  1.00  6.13              
ATOM    208  C   CYS A  15      66.028  60.150  63.618  1.00  6.13              
ATOM    209  O   CYS A  15      66.156  61.154  64.318  1.00  6.13              
ATOM    210  N   LEU A  16      65.322  59.084  63.978  1.00  6.86              
ATOM    211  H   LEU A  16      65.053  58.452  63.233  1.00  6.86              
ATOM    212  CA  LEU A  16      65.208  58.497  65.306  1.00  6.86              
ATOM    213  HA  LEU A  16      64.142  58.393  65.476  1.00  6.86              
ATOM    214  CB  LEU A  16      65.719  57.031  65.198  1.00  6.86              
ATOM    215  HB1 LEU A  16      64.826  56.408  65.245  1.00  6.86              
ATOM    216  HB2 LEU A  16      66.236  56.814  66.118  1.00  6.86              
ATOM    217  CG  LEU A  16      66.599  56.428  64.055  1.00  6.86              
ATOM    218  HG  LEU A  16      66.962  55.487  64.461  1.00  6.86              
ATOM    219  CD1 LEU A  16      65.808  56.032  62.809  1.00  6.86              
ATOM    220 1HD1 LEU A  16      66.358  55.272  62.253  1.00  6.86              
ATOM    221 2HD1 LEU A  16      64.830  55.642  63.078  1.00  6.86              
ATOM    222 3HD1 LEU A  16      65.666  56.890  62.167  1.00  6.86              
ATOM    223  CD2 LEU A  16      67.870  57.155  63.590  1.00  6.86              
ATOM    224 1HD2 LEU A  16      67.913  57.230  62.504  1.00  6.86              
ATOM    225 2HD2 LEU A  16      67.941  58.145  64.037  1.00  6.86              
ATOM    226 3HD2 LEU A  16      68.743  56.572  63.878  1.00  6.86              
ATOM    227  C   LEU A  16      65.835  59.295  66.470  1.00  6.86              
ATOM    228  O   LEU A  16      67.059  59.456  66.493  1.00  6.86              
ATOM    229  N   PRO A  17      65.005  59.804  67.410  1.00  7.79              
ATOM    230  CD  PRO A  17      63.548  59.627  67.439  1.00  7.79              
ATOM    231  HD1 PRO A  17      63.309  58.612  67.760  1.00  7.79              
ATOM    232  HD2 PRO A  17      63.095  59.830  66.467  1.00  7.79              
ATOM    233  CG  PRO A  17      62.989  60.624  68.447  1.00  7.79              
ATOM    234  HG1 PRO A  17      62.123  60.224  68.976  1.00  7.79              
ATOM    235  HG2 PRO A  17      62.738  61.557  67.940  1.00  7.79              
ATOM    236  CB  PRO A  17      64.175  60.835  69.374  1.00  7.79              
ATOM    237  HB1 PRO A  17      64.223  59.990  70.056  1.00  7.79              
ATOM    238  HB2 PRO A  17      64.113  61.793  69.888  1.00  7.79              
ATOM    239  CA  PRO A  17      65.355  60.806  68.412  1.00  7.79              
ATOM    240  HA  PRO A  17      65.310  61.750  67.864  1.00  7.79              
ATOM    241  C   PRO A  17      66.734  60.787  69.062  1.00  7.79              
ATOM    242  O   PRO A  17      67.378  59.743  69.249  1.00  7.79              
ATOM    243  N   GLY A  18      67.117  62.028  69.396  1.00  5.34              
ATOM    244  H   GLY A  18      66.433  62.763  69.270  1.00  5.34              
ATOM    245  CA  GLY A  18      68.426  62.477  69.837  1.00  5.34              
ATOM    246  HA1 GLY A  18      68.815  63.219  69.141  1.00  5.34              
ATOM    247  HA2 GLY A  18      69.106  61.628  69.844  1.00  5.34              
ATOM    248  C   GLY A  18      68.381  63.105  71.240  1.00  5.34              
ATOM    249  O   GLY A  18      67.550  63.963  71.582  1.00  5.34              
ATOM    250  N   TYR A  19      69.343  62.659  72.038  1.00  5.17              
ATOM    251  H   TYR A  19      70.082  62.098  71.625  1.00  5.17              
ATOM    252  CA  TYR A  19      69.460  62.916  73.465  1.00  5.17              
ATOM    253  HA  TYR A  19      68.907  63.817  73.704  1.00  5.17              
ATOM    254  CB  TYR A  19      68.859  61.760  74.279  1.00  5.17              
ATOM    255  HB1 TYR A  19      68.916  62.004  75.340  1.00  5.17              
ATOM    256  HB2 TYR A  19      69.439  60.853  74.105  1.00  5.17              
ATOM    257  CG  TYR A  19      67.418  61.511  73.918  1.00  5.17              
ATOM    258  CD1 TYR A  19      66.405  62.292  74.501  1.00  5.17              
ATOM    259  HD1 TYR A  19      66.637  62.995  75.290  1.00  5.17              
ATOM    260  CE1 TYR A  19      65.099  62.234  73.988  1.00  5.17              
ATOM    261  HE1 TYR A  19      64.330  62.874  74.389  1.00  5.17              
ATOM    262  CZ  TYR A  19      64.804  61.382  72.909  1.00  5.17              
ATOM    263  OH  TYR A  19      63.574  61.429  72.337  1.00  5.17              
ATOM    264  HH  TYR A  19      63.489  60.789  71.632  1.00  5.17              
ATOM    265  CE2 TYR A  19      65.800  60.520  72.400  1.00  5.17              
ATOM    266  HE2 TYR A  19      65.581  59.813  71.620  1.00  5.17              
ATOM    267  CD2 TYR A  19      67.112  60.608  72.885  1.00  5.17              
ATOM    268  HD2 TYR A  19      67.894  60.013  72.433  1.00  5.17              
ATOM    269  C   TYR A  19      70.928  63.135  73.847  1.00  5.17              
ATOM    270  O   TYR A  19      71.826  62.786  73.083  1.00  5.17              
ATOM    271  N   GLU A  20      71.201  63.699  75.017  1.00  5.52              
ATOM    272  H   GLU A  20      70.435  64.023  75.605  1.00  5.52              
ATOM    273  CA  GLU A  20      72.540  64.133  75.374  1.00  5.52              
ATOM    274  HA  GLU A  20      73.227  63.371  75.003  1.00  5.52              
ATOM    275  CB  GLU A  20      72.934  65.438  74.665  1.00  5.52              
ATOM    276  HB1 GLU A  20      72.421  66.285  75.119  1.00  5.52              
ATOM    277  HB2 GLU A  20      72.648  65.383  73.614  1.00  5.52              
ATOM    278  CG  GLU A  20      74.457  65.620  74.744  1.00  5.52              
ATOM    279  HG1 GLU A  20      74.947  64.727  74.358  1.00  5.52              
ATOM    280  HG2 GLU A  20      74.756  65.748  75.787  1.00  5.52              
ATOM    281  CD  GLU A  20      74.915  66.830  73.937  1.00  5.52              
ATOM    282  OE1 GLU A  20      75.530  66.624  72.859  1.00  5.52              
ATOM    283  OE2 GLU A  20      74.616  67.950  74.407  1.00  5.52              
ATOM    284  C   GLU A  20      72.762  64.198  76.891  1.00  5.52              
ATOM    285  O   GLU A  20      72.359  65.137  77.590  1.00  5.52              
ATOM    286  N   SER A  21      73.446  63.167  77.389  1.00  5.21              
ATOM    287  H   SER A  21      73.928  62.562  76.736  1.00  5.21              
ATOM    288  CA  SER A  21      73.849  63.111  78.782  1.00  5.21              
ATOM    289  HA  SER A  21      73.159  63.732  79.354  1.00  5.21              
ATOM    290  CB  SER A  21      73.713  61.702  79.371  1.00  5.21              
ATOM    291  HB1 SER A  21      74.513  61.053  79.021  1.00  5.21              
ATOM    292  HB2 SER A  21      72.769  61.302  79.022  1.00  5.21              
ATOM    293  OG  SER A  21      73.671  61.699  80.794  1.00  5.21              
ATOM    294  HG  SER A  21      74.576  61.739  81.155  1.00  5.21              
ATOM    295  C   SER A  21      75.234  63.713  79.013  1.00  5.21              
ATOM    296  O   SER A  21      76.061  63.860  78.108  1.00  5.21              
ATOM    297  N   LEU A  22      75.534  63.971  80.283  1.00  5.77              
ATOM    298  H   LEU A  22      74.771  63.964  80.956  1.00  5.77              
ATOM    299  CA  LEU A  22      76.895  63.896  80.792  1.00  5.77              
ATOM    300  HA  LEU A  22      77.598  63.959  79.960  1.00  5.77              
ATOM    301  CB  LEU A  22      77.172  65.089  81.729  1.00  5.77              
ATOM    302  HB1 LEU A  22      78.206  65.031  82.069  1.00  5.77              
ATOM    303  HB2 LEU A  22      76.526  64.999  82.596  1.00  5.77              
ATOM    304  CG  LEU A  22      76.931  66.484  81.115  1.00  5.77              
ATOM    305  HG  LEU A  22      75.876  66.599  80.869  1.00  5.77              
ATOM    306  CD1 LEU A  22      77.307  67.562  82.135  1.00  5.77              
ATOM    307 1HD1 LEU A  22      77.053  68.541  81.727  1.00  5.77              
ATOM    308 2HD1 LEU A  22      76.744  67.416  83.055  1.00  5.77              
ATOM    309 3HD1 LEU A  22      78.376  67.527  82.346  1.00  5.77              
ATOM    310  CD2 LEU A  22      77.763  66.721  79.854  1.00  5.77              
ATOM    311 1HD2 LEU A  22      77.623  67.748  79.515  1.00  5.77              
ATOM    312 2HD2 LEU A  22      78.820  66.542  80.050  1.00  5.77              
ATOM    313 3HD2 LEU A  22      77.403  66.071  79.059  1.00  5.77              
ATOM    314  C   LEU A  22      77.121  62.549  81.476  1.00  5.77              
ATOM    315  O   LEU A  22      76.183  61.924  81.968  1.00  5.77              
ATOM    316  N   ILE A  23      78.377  62.098  81.503  1.00  5.00              
ATOM    317  H   ILE A  23      79.066  62.583  80.937  1.00  5.00              
ATOM    318  CA  ILE A  23      78.827  60.977  82.360  1.00  5.00              
ATOM    319  HA  ILE A  23      78.040  60.228  82.462  1.00  5.00              
ATOM    320  CB  ILE A  23      80.071  60.362  81.664  1.00  5.00              
ATOM    321  HB  ILE A  23      80.756  61.187  81.461  1.00  5.00              
ATOM    322  CG2 ILE A  23      80.910  59.358  82.472  1.00  5.00              
ATOM    323 1HG2 ILE A  23      80.460  58.375  82.434  1.00  5.00              
ATOM    324 2HG2 ILE A  23      81.905  59.278  82.033  1.00  5.00              
ATOM    325 3HG2 ILE A  23      81.030  59.668  83.510  1.00  5.00              
ATOM    326  CG1 ILE A  23      79.702  59.729  80.301  1.00  5.00              
ATOM    327 1HG1 ILE A  23      80.566  59.182  79.924  1.00  5.00              
ATOM    328 2HG1 ILE A  23      79.474  60.519  79.592  1.00  5.00              
ATOM    329  CD1 ILE A  23      78.502  58.778  80.309  1.00  5.00              
ATOM    330  HD1 ILE A  23      78.398  58.315  79.328  1.00  5.00              
ATOM    331  HD2 ILE A  23      78.651  58.007  81.053  1.00  5.00              
ATOM    332  HD3 ILE A  23      77.583  59.318  80.534  1.00  5.00              
ATOM    333  C   ILE A  23      79.157  61.459  83.783  1.00  5.00              
ATOM    334  O   ILE A  23      78.867  60.777  84.782  1.00  5.00              
ATOM    335  N   LYS A  24      79.810  62.639  83.781  1.00  5.23              
ATOM    336  H   LYS A  24      79.895  63.032  82.858  1.00  5.23              
ATOM    337  CA  LYS A  24      80.402  63.481  84.835  1.00  5.23              
ATOM    338  HA  LYS A  24      79.901  64.450  84.819  1.00  5.23              
ATOM    339  CB  LYS A  24      80.228  62.880  86.245  1.00  5.23              
ATOM    340  HB1 LYS A  24      80.742  61.918  86.291  1.00  5.23              
ATOM    341  HB2 LYS A  24      79.166  62.716  86.410  1.00  5.23              
ATOM    342  CG  LYS A  24      80.766  63.789  87.365  1.00  5.23              
ATOM    343  HG1 LYS A  24      80.148  64.685  87.437  1.00  5.23              
ATOM    344  HG2 LYS A  24      81.781  64.102  87.121  1.00  5.23              
ATOM    345  CD  LYS A  24      80.837  63.098  88.736  1.00  5.23              
ATOM    346  HD1 LYS A  24      81.450  63.728  89.381  1.00  5.23              
ATOM    347  HD2 LYS A  24      81.349  62.137  88.640  1.00  5.23              
ATOM    348  CE  LYS A  24      79.482  62.911  89.429  1.00  5.23              
ATOM    349  HE1 LYS A  24      78.936  63.859  89.409  1.00  5.23              
ATOM    350  HE2 LYS A  24      79.665  62.656  90.476  1.00  5.23              
ATOM    351  NZ  LYS A  24      78.667  61.839  88.817  1.00  5.23              
ATOM    352  HZ1 LYS A  24      77.842  61.661  89.387  1.00  5.23              
ATOM    353  HZ2 LYS A  24      78.371  62.075  87.881  1.00  5.23              
ATOM    354  HZ3 LYS A  24      79.175  60.957  88.764  1.00  5.23              
ATOM    355  C   LYS A  24      81.873  63.764  84.560  1.00  5.23              
ATOM    356  O   LYS A  24      82.266  64.919  84.484  1.00  5.23              
ATOM    357  N   THR A  25      82.673  62.716  84.407  1.00  6.19              
ATOM    358  H   THR A  25      82.256  61.801  84.465  1.00  6.19              
ATOM    359  CA  THR A  25      84.114  62.804  84.681  1.00  6.19              
ATOM    360  HA  THR A  25      84.330  63.778  85.114  1.00  6.19              
ATOM    361  CB  THR A  25      84.480  61.748  85.746  1.00  6.19              
ATOM    362  HB  THR A  25      84.399  60.751  85.311  1.00  6.19              
ATOM    363  CG2 THR A  25      85.870  61.926  86.349  1.00  6.19              
ATOM    364 1HG2 THR A  25      86.027  61.187  87.135  1.00  6.19              
ATOM    365 2HG2 THR A  25      86.630  61.782  85.582  1.00  6.19              
ATOM    366 3HG2 THR A  25      85.967  62.925  86.775  1.00  6.19              
ATOM    367  OG1 THR A  25      83.563  61.854  86.816  1.00  6.19              
ATOM    368  HG1 THR A  25      83.751  61.166  87.492  1.00  6.19              
ATOM    369  C   THR A  25      84.914  62.597  83.401  1.00  6.19              
ATOM    370  O   THR A  25      84.537  61.746  82.583  1.00  6.19              
ATOM    371  N   PRO A  26      86.004  63.358  83.201  1.00  6.12              
ATOM    372  CD  PRO A  26      86.418  64.531  83.965  1.00  6.12              
ATOM    373  HD1 PRO A  26      86.892  64.216  84.895  1.00  6.12              
ATOM    374  HD2 PRO A  26      85.580  65.197  84.172  1.00  6.12              
ATOM    375  CG  PRO A  26      87.438  65.259  83.094  1.00  6.12              
ATOM    376  HG1 PRO A  26      88.170  65.802  83.692  1.00  6.12              
ATOM    377  HG2 PRO A  26      86.923  65.931  82.406  1.00  6.12              
ATOM    378  CB  PRO A  26      88.075  64.115  82.313  1.00  6.12              
ATOM    379  HB1 PRO A  26      88.831  63.634  82.936  1.00  6.12              
ATOM    380  HB2 PRO A  26      88.519  64.463  81.381  1.00  6.12              
ATOM    381  CA  PRO A  26      86.900  63.158  82.078  1.00  6.12              
ATOM    382  HA  PRO A  26      86.346  63.462  81.195  1.00  6.12              
ATOM    383  C   PRO A  26      87.390  61.727  81.901  1.00  6.12              
ATOM    384  O   PRO A  26      87.632  61.003  82.868  1.00  6.12              
ATOM    385  N   LYS A  27      87.537  61.323  80.640  1.00  6.32              
ATOM    386  H   LYS A  27      87.402  62.011  79.907  1.00  6.32              
ATOM    387  CA  LYS A  27      87.594  59.894  80.297  1.00  6.32              
ATOM    388  HA  LYS A  27      87.992  59.351  81.155  1.00  6.32              
ATOM    389  CB  LYS A  27      86.147  59.377  80.082  1.00  6.32              
ATOM    390  HB1 LYS A  27      85.618  59.476  81.032  1.00  6.32              
ATOM    391  HB2 LYS A  27      86.179  58.314  79.835  1.00  6.32              
ATOM    392  CG  LYS A  27      85.335  60.119  78.999  1.00  6.32              
ATOM    393  HG1 LYS A  27      85.710  59.838  78.015  1.00  6.32              
ATOM    394  HG2 LYS A  27      85.462  61.194  79.124  1.00  6.32              
ATOM    395  CD  LYS A  27      83.827  59.831  79.054  1.00  6.32              
ATOM    396  HD1 LYS A  27      83.437  60.151  80.023  1.00  6.32              
ATOM    397  HD2 LYS A  27      83.639  58.765  78.913  1.00  6.32              
ATOM    398  CE  LYS A  27      83.170  60.646  77.934  1.00  6.32              
ATOM    399  HE1 LYS A  27      83.520  60.271  76.969  1.00  6.32              
ATOM    400  HE2 LYS A  27      83.520  61.673  78.027  1.00  6.32              
ATOM    401  NZ  LYS A  27      81.691  60.646  77.988  1.00  6.32              
ATOM    402  HZ1 LYS A  27      81.307  61.301  77.307  1.00  6.32              
ATOM    403  HZ2 LYS A  27      81.295  59.734  77.796  1.00  6.32              
ATOM    404  HZ3 LYS A  27      81.350  60.992  78.880  1.00  6.32              
ATOM    405  C   LYS A  27      88.514  59.621  79.123  1.00  6.32              
ATOM    406  O   LYS A  27      88.273  60.087  78.017  1.00  6.32              
ATOM    407  N   LYS A  28      89.568  58.849  79.390  1.00  6.59              
ATOM    408  H   LYS A  28      89.698  58.578  80.350  1.00  6.59              
ATOM    409  CA  LYS A  28      90.536  58.341  78.412  1.00  6.59              
ATOM    410  HA  LYS A  28      91.033  59.208  77.973  1.00  6.59              
ATOM    411  CB  LYS A  28      91.630  57.547  79.159  1.00  6.59              
ATOM    412  HB1 LYS A  28      92.013  58.175  79.966  1.00  6.59              
ATOM    413  HB2 LYS A  28      92.458  57.402  78.463  1.00  6.59              
ATOM    414  CG  LYS A  28      91.297  56.161  79.753  1.00  6.59              
ATOM    415  HG1 LYS A  28      92.184  55.821  80.291  1.00  6.59              
ATOM    416  HG2 LYS A  28      91.145  55.488  78.921  1.00  6.59              
ATOM    417  CD  LYS A  28      90.078  56.013  80.682  1.00  6.59              
ATOM    418  HD1 LYS A  28      89.168  56.088  80.083  1.00  6.59              
ATOM    419  HD2 LYS A  28      90.087  56.802  81.436  1.00  6.59              
ATOM    420  CE  LYS A  28      90.127  54.641  81.383  1.00  6.59              
ATOM    421  HE1 LYS A  28      90.891  54.675  82.163  1.00  6.59              
ATOM    422  HE2 LYS A  28      90.423  53.883  80.651  1.00  6.59              
ATOM    423  NZ  LYS A  28      88.819  54.248  81.962  1.00  6.59              
ATOM    424  HZ1 LYS A  28      88.893  53.465  82.612  1.00  6.59              
ATOM    425  HZ2 LYS A  28      88.379  55.008  82.456  1.00  6.59              
ATOM    426  HZ3 LYS A  28      88.208  53.928  81.207  1.00  6.59              
ATOM    427  C   LYS A  28      89.856  57.582  77.262  1.00  6.59              
ATOM    428  O   LYS A  28      89.326  56.478  77.413  1.00  6.59              
ATOM    429  N   THR A  29      89.832  58.256  76.117  1.00  7.01              
ATOM    430  H   THR A  29      90.199  59.198  76.116  1.00  7.01              
ATOM    431  CA  THR A  29      89.182  57.827  74.874  1.00  7.01              
ATOM    432  HA  THR A  29      88.242  57.338  75.121  1.00  7.01              
ATOM    433  CB  THR A  29      88.856  59.039  74.004  1.00  7.01              
ATOM    434  HB  THR A  29      88.697  58.733  72.970  1.00  7.01              
ATOM    435  CG2 THR A  29      87.588  59.718  74.522  1.00  7.01              
ATOM    436 1HG2 THR A  29      87.570  60.756  74.211  1.00  7.01              
ATOM    437 2HG2 THR A  29      86.715  59.204  74.120  1.00  7.01              
ATOM    438 3HG2 THR A  29      87.541  59.687  75.608  1.00  7.01              
ATOM    439  OG1 THR A  29      89.934  59.955  74.063  1.00  7.01              
ATOM    440  HG1 THR A  29      89.712  60.701  73.498  1.00  7.01              
ATOM    441  C   THR A  29      89.997  56.827  74.079  1.00  7.01              
ATOM    442  O   THR A  29      89.422  55.913  73.514  1.00  7.01              
ATOM    443  N   LYS A  30      91.332  56.857  74.135  1.00  8.36              
ATOM    444  H   LYS A  30      91.751  57.636  74.623  1.00  8.36              
ATOM    445  CA  LYS A  30      92.102  55.599  73.985  1.00  8.36              
ATOM    446  HA  LYS A  30      91.661  55.029  73.167  1.00  8.36              
ATOM    447  CB  LYS A  30      93.557  55.896  73.581  1.00  8.36              
ATOM    448  HB1 LYS A  30      94.061  54.950  73.375  1.00  8.36              
ATOM    449  HB2 LYS A  30      94.070  56.377  74.416  1.00  8.36              
ATOM    450  CG  LYS A  30      93.689  56.806  72.331  1.00  8.36              
ATOM    451  HG1 LYS A  30      94.746  56.850  72.064  1.00  8.36              
ATOM    452  HG2 LYS A  30      93.386  57.818  72.606  1.00  8.36              
ATOM    453  CD  LYS A  30      92.887  56.387  71.075  1.00  8.36              
ATOM    454  HD1 LYS A  30      91.819  56.403  71.299  1.00  8.36              
ATOM    455  HD2 LYS A  30      93.174  55.377  70.782  1.00  8.36              
ATOM    456  CE  LYS A  30      93.163  57.359  69.911  1.00  8.36              
ATOM    457  HE1 LYS A  30      94.236  57.350  69.694  1.00  8.36              
ATOM    458  HE2 LYS A  30      92.894  58.370  70.230  1.00  8.36              
ATOM    459  NZ  LYS A  30      92.408  57.023  68.675  1.00  8.36              
ATOM    460  HZ1 LYS A  30      92.591  57.678  67.910  1.00  8.36              
ATOM    461  HZ2 LYS A  30      92.602  56.104  68.309  1.00  8.36              
ATOM    462  HZ3 LYS A  30      91.395  57.095  68.787  1.00  8.36              
ATOM    463  C   LYS A  30      91.895  54.731  75.234  1.00  8.36              
ATOM    464  O   LYS A  30      91.394  55.229  76.210  1.00  8.36              
ATOM    465  N   ASN A  31      92.132  53.427  75.258  1.00  7.73              
ATOM    466  H   ASN A  31      92.597  53.004  74.472  1.00  7.73              
ATOM    467  CA  ASN A  31      91.541  52.552  76.307  1.00  7.73              
ATOM    468  HA  ASN A  31      91.878  51.545  76.052  1.00  7.73              
ATOM    469  CB  ASN A  31      92.155  52.827  77.695  1.00  7.73              
ATOM    470  HB1 ASN A  31      91.618  53.637  78.166  1.00  7.73              
ATOM    471  HB2 ASN A  31      93.196  53.123  77.573  1.00  7.73              
ATOM    472  CG  ASN A  31      92.098  51.651  78.651  1.00  7.73              
ATOM    473  OD1 ASN A  31      91.214  50.817  78.617  1.00  7.73              
ATOM    474  ND2 ASN A  31      93.057  51.550  79.544  1.00  7.73              
ATOM    475 1HD2 ASN A  31      93.810  52.217  79.582  1.00  7.73              
ATOM    476 2HD2 ASN A  31      93.016  50.752  80.154  1.00  7.73              
ATOM    477  C   ASN A  31      89.994  52.439  76.261  1.00  7.73              
ATOM    478  O   ASN A  31      89.502  51.321  76.084  1.00  7.73              
ATOM    479  N   MET A  32      89.218  53.539  76.274  1.00  6.14              
ATOM    480  H   MET A  32      89.621  54.447  76.494  1.00  6.14              
ATOM    481  CA  MET A  32      87.787  53.443  75.931  1.00  6.14              
ATOM    482  HA  MET A  32      87.363  52.665  76.558  1.00  6.14              
ATOM    483  CB  MET A  32      87.044  54.739  76.284  1.00  6.14              
ATOM    484  HB1 MET A  32      87.206  55.476  75.501  1.00  6.14              
ATOM    485  HB2 MET A  32      87.424  55.114  77.229  1.00  6.14              
ATOM    486  CG  MET A  32      85.543  54.550  76.505  1.00  6.14              
ATOM    487  HG1 MET A  32      85.088  54.047  75.652  1.00  6.14              
ATOM    488  HG2 MET A  32      85.091  55.538  76.584  1.00  6.14              
ATOM    489  SD  MET A  32      85.171  53.653  78.038  1.00  6.14              
ATOM    490  CE  MET A  32      84.581  52.082  77.368  1.00  6.14              
ATOM    491  HE1 MET A  32      84.251  51.439  78.183  1.00  6.14              
ATOM    492  HE2 MET A  32      83.747  52.260  76.690  1.00  6.14              
ATOM    493  HE3 MET A  32      85.392  51.601  76.826  1.00  6.14              
ATOM    494  C   MET A  32      87.483  53.017  74.490  1.00  6.14              
ATOM    495  O   MET A  32      86.420  52.463  74.243  1.00  6.14              
ATOM    496  N   LEU A  33      88.416  53.194  73.556  1.00  6.36              
ATOM    497  H   LEU A  33      89.090  53.932  73.704  1.00  6.36              
ATOM    498  CA  LEU A  33      88.434  52.482  72.284  1.00  6.36              
ATOM    499  HA  LEU A  33      87.434  52.478  71.858  1.00  6.36              
ATOM    500  CB  LEU A  33      89.388  53.224  71.318  1.00  6.36              
ATOM    501  HB1 LEU A  33      90.423  52.991  71.565  1.00  6.36              
ATOM    502  HB2 LEU A  33      89.256  54.294  71.474  1.00  6.36              
ATOM    503  CG  LEU A  33      89.156  52.983  69.812  1.00  6.36              
ATOM    504  HG  LEU A  33      88.154  53.321  69.548  1.00  6.36              
ATOM    505  CD1 LEU A  33      90.186  53.816  69.046  1.00  6.36              
ATOM    506 1HD1 LEU A  33      89.968  53.748  67.977  1.00  6.36              
ATOM    507 2HD1 LEU A  33      90.122  54.859  69.347  1.00  6.36              
ATOM    508 3HD1 LEU A  33      91.190  53.435  69.218  1.00  6.36              
ATOM    509  CD2 LEU A  33      89.321  51.527  69.380  1.00  6.36              
ATOM    510 1HD2 LEU A  33      89.242  51.465  68.291  1.00  6.36              
ATOM    511 2HD2 LEU A  33      90.288  51.137  69.688  1.00  6.36              
ATOM    512 3HD2 LEU A  33      88.520  50.917  69.796  1.00  6.36              
ATOM    513  C   LEU A  33      88.860  51.047  72.544  1.00  6.36              
ATOM    514  O   LEU A  33      88.109  50.114  72.292  1.00  6.36              
ATOM    515  N   ARG A  34      90.061  50.859  73.114  1.00  6.16              
ATOM    516  H   ARG A  34      90.569  51.670  73.425  1.00  6.16              
ATOM    517  CA  ARG A  34      90.732  49.542  73.000  1.00  6.16              
ATOM    518  HA  ARG A  34      90.436  49.118  72.035  1.00  6.16              
ATOM    519  CB  ARG A  34      92.265  49.748  72.993  1.00  6.16              
ATOM    520  HB1 ARG A  34      92.624  49.794  74.023  1.00  6.16              
ATOM    521  HB2 ARG A  34      92.495  50.708  72.528  1.00  6.16              
ATOM    522  CG  ARG A  34      93.028  48.661  72.196  1.00  6.16              
ATOM    523  HG1 ARG A  34      93.378  49.103  71.262  1.00  6.16              
ATOM    524  HG2 ARG A  34      92.356  47.843  71.932  1.00  6.16              
ATOM    525  CD  ARG A  34      94.239  48.073  72.942  1.00  6.16              
ATOM    526  HD1 ARG A  34      94.869  48.884  73.311  1.00  6.16              
ATOM    527  HD2 ARG A  34      94.815  47.467  72.238  1.00  6.16              
ATOM    528  NE  ARG A  34      93.788  47.225  74.058  1.00  6.16              
ATOM    529  HE  ARG A  34      92.784  47.222  74.213  1.00  6.16              
ATOM    530  CZ  ARG A  34      94.494  46.445  74.851  1.00  6.16              
ATOM    531  NH1 ARG A  34      95.795  46.363  74.786  1.00  6.16              
ATOM    532 1HH1 ARG A  34      96.276  46.900  74.087  1.00  6.16              
ATOM    533 2HH1 ARG A  34      96.306  45.754  75.398  1.00  6.16              
ATOM    534  NH2 ARG A  34      93.865  45.736  75.742  1.00  6.16              
ATOM    535 1HH2 ARG A  34      92.857  45.773  75.760  1.00  6.16              
ATOM    536 2HH2 ARG A  34      94.359  45.101  76.338  1.00  6.16              
ATOM    537  C   ARG A  34      90.274  48.509  74.050  1.00  6.16              
ATOM    538  O   ARG A  34      91.030  47.580  74.358  1.00  6.16              
ATOM    539  N   ARG A  35      89.073  48.656  74.621  1.00  6.58              
ATOM    540  H   ARG A  35      88.518  49.441  74.302  1.00  6.58              
ATOM    541  CA  ARG A  35      88.427  47.596  75.418  1.00  6.58              
ATOM    542  HA  ARG A  35      88.991  46.674  75.261  1.00  6.58              
ATOM    543  CB  ARG A  35      88.505  47.909  76.922  1.00  6.58              
ATOM    544  HB1 ARG A  35      87.932  48.808  77.121  1.00  6.58              
ATOM    545  HB2 ARG A  35      89.545  48.107  77.189  1.00  6.58              
ATOM    546  CG  ARG A  35      87.975  46.761  77.804  1.00  6.58              
ATOM    547  HG1 ARG A  35      88.616  45.886  77.685  1.00  6.58              
ATOM    548  HG2 ARG A  35      86.962  46.498  77.502  1.00  6.58              
ATOM    549  CD  ARG A  35      87.946  47.181  79.279  1.00  6.58              
ATOM    550  HD1 ARG A  35      87.334  48.077  79.380  1.00  6.58              
ATOM    551  HD2 ARG A  35      88.963  47.435  79.589  1.00  6.58              
ATOM    552  NE  ARG A  35      87.421  46.128  80.175  1.00  6.58              
ATOM    553  HE  ARG A  35      88.099  45.628  80.727  1.00  6.58              
ATOM    554  CZ  ARG A  35      86.152  45.842  80.421  1.00  6.58              
ATOM    555  NH1 ARG A  35      85.167  46.301  79.707  1.00  6.58              
ATOM    556 1HH1 ARG A  35      85.345  46.860  78.901  1.00  6.58              
ATOM    557 2HH1 ARG A  35      84.212  46.078  79.984  1.00  6.58              
ATOM    558  NH2 ARG A  35      85.835  45.106  81.441  1.00  6.58              
ATOM    559 1HH2 ARG A  35      86.531  44.811  82.096  1.00  6.58              
ATOM    560 2HH2 ARG A  35      84.874  45.167  81.760  1.00  6.58              
ATOM    561  C   ARG A  35      87.020  47.232  74.938  1.00  6.58              
ATOM    562  O   ARG A  35      86.725  46.041  74.888  1.00  6.58              
ATOM    563  N   PRO A  36      86.144  48.171  74.558  1.00  7.37              
ATOM    564  CD  PRO A  36      86.039  49.528  75.060  1.00  7.37              
ATOM    565  HD1 PRO A  36      86.766  50.148  74.543  1.00  7.37              
ATOM    566  HD2 PRO A  36      86.186  49.577  76.136  1.00  7.37              
ATOM    567  CG  PRO A  36      84.610  49.960  74.714  1.00  7.37              
ATOM    568  HG1 PRO A  36      84.494  51.036  74.610  1.00  7.37              
ATOM    569  HG2 PRO A  36      83.912  49.575  75.459  1.00  7.37              
ATOM    570  CB  PRO A  36      84.402  49.248  73.390  1.00  7.37              
ATOM    571  HB1 PRO A  36      84.991  49.762  72.633  1.00  7.37              
ATOM    572  HB2 PRO A  36      83.350  49.178  73.114  1.00  7.37              
ATOM    573  CA  PRO A  36      85.028  47.888  73.674  1.00  7.37              
ATOM    574  HA  PRO A  36      84.310  47.284  74.230  1.00  7.37              
ATOM    575  C   PRO A  36      85.401  47.142  72.388  1.00  7.37              
ATOM    576  O   PRO A  36      86.400  47.438  71.744  1.00  7.37              
ATOM    577  N   ARG A  37      84.521  46.227  71.955  1.00  6.21              
ATOM    578  H   ARG A  37      83.760  45.981  72.567  1.00  6.21              
ATOM    579  CA  ARG A  37      84.627  45.529  70.657  1.00  6.21              
ATOM    580  HA  ARG A  37      85.518  45.908  70.148  1.00  6.21              
ATOM    581  CB  ARG A  37      84.880  44.014  70.856  1.00  6.21              
ATOM    582  HB1 ARG A  37      85.755  43.894  71.497  1.00  6.21              
ATOM    583  HB2 ARG A  37      85.158  43.596  69.886  1.00  6.21              
ATOM    584  CG  ARG A  37      83.718  43.190  71.461  1.00  6.21              
ATOM    585  HG1 ARG A  37      82.825  43.810  71.552  1.00  6.21              
ATOM    586  HG2 ARG A  37      84.004  42.875  72.466  1.00  6.21              
ATOM    587  CD  ARG A  37      83.366  41.934  70.636  1.00  6.21              
ATOM    588  HD1 ARG A  37      82.620  41.353  71.181  1.00  6.21              
ATOM    589  HD2 ARG A  37      84.264  41.326  70.507  1.00  6.21              
ATOM    590  NE  ARG A  37      82.831  42.327  69.321  1.00  6.21              
ATOM    591  HE  ARG A  37      83.016  43.288  69.061  1.00  6.21              
ATOM    592  CZ  ARG A  37      82.104  41.667  68.446  1.00  6.21              
ATOM    593  NH1 ARG A  37      81.794  40.409  68.593  1.00  6.21              
ATOM    594 1HH1 ARG A  37      82.144  39.926  69.401  1.00  6.21              
ATOM    595 2HH1 ARG A  37      81.259  39.920  67.898  1.00  6.21              
ATOM    596  NH2 ARG A  37      81.684  42.311  67.393  1.00  6.21              
ATOM    597 1HH2 ARG A  37      81.924  43.286  67.295  1.00  6.21              
ATOM    598 2HH2 ARG A  37      81.147  41.849  66.683  1.00  6.21              
ATOM    599  C   ARG A  37      83.484  45.868  69.692  1.00  6.21              
ATOM    600  O   ARG A  37      82.967  45.027  68.957  1.00  6.21              
ATOM    601  N   LYS A  38      83.003  47.099  69.821  1.00  4.87              
ATOM    602  H   LYS A  38      83.577  47.723  70.371  1.00  4.87              
ATOM    603  CA  LYS A  38      81.670  47.577  69.425  1.00  4.87              
ATOM    604  HA  LYS A  38      81.388  47.168  68.452  1.00  4.87              
ATOM    605  CB  LYS A  38      80.698  47.071  70.523  1.00  4.87              
ATOM    606  HB1 LYS A  38      81.031  47.512  71.461  1.00  4.87              
ATOM    607  HB2 LYS A  38      80.811  45.991  70.628  1.00  4.87              
ATOM    608  CG  LYS A  38      79.190  47.342  70.314  1.00  4.87              
ATOM    609  HG1 LYS A  38      78.778  46.554  69.683  1.00  4.87              
ATOM    610  HG2 LYS A  38      79.027  48.274  69.780  1.00  4.87              
ATOM    611  CD  LYS A  38      78.382  47.401  71.629  1.00  4.87              
ATOM    612  HD1 LYS A  38      78.301  46.391  72.035  1.00  4.87              
ATOM    613  HD2 LYS A  38      77.371  47.733  71.385  1.00  4.87              
ATOM    614  CE  LYS A  38      78.952  48.320  72.730  1.00  4.87              
ATOM    615  HE1 LYS A  38      79.838  47.847  73.157  1.00  4.87              
ATOM    616  HE2 LYS A  38      78.213  48.403  73.535  1.00  4.87              
ATOM    617  NZ  LYS A  38      79.293  49.670  72.224  1.00  4.87              
ATOM    618  HZ1 LYS A  38      78.444  50.119  71.888  1.00  4.87              
ATOM    619  HZ2 LYS A  38      79.673  50.277  72.938  1.00  4.87              
ATOM    620  HZ3 LYS A  38      79.923  49.641  71.424  1.00  4.87              
ATOM    621  C   LYS A  38      81.696  49.111  69.322  1.00  4.87              
ATOM    622  O   LYS A  38      80.843  49.807  69.875  1.00  4.87              
ATOM    623  N   THR A  39      82.804  49.620  68.803  1.00  5.46              
ATOM    624  H   THR A  39      83.438  49.003  68.312  1.00  5.46              
ATOM    625  CA  THR A  39      83.312  50.972  69.027  1.00  5.46              
ATOM    626  HA  THR A  39      82.518  51.704  68.899  1.00  5.46              
ATOM    627  CB  THR A  39      83.884  51.053  70.446  1.00  5.46              
ATOM    628  HB  THR A  39      84.150  50.043  70.751  1.00  5.46              
ATOM    629  CG2 THR A  39      85.112  51.926  70.656  1.00  5.46              
ATOM    630 1HG2 THR A  39      85.267  52.078  71.724  1.00  5.46              
ATOM    631 2HG2 THR A  39      85.988  51.419  70.249  1.00  5.46              
ATOM    632 3HG2 THR A  39      84.996  52.884  70.156  1.00  5.46              
ATOM    633  OG1 THR A  39      82.886  51.539  71.315  1.00  5.46              
ATOM    634  HG1 THR A  39      82.792  52.474  71.093  1.00  5.46              
ATOM    635  C   THR A  39      84.383  51.227  67.972  1.00  5.46              
ATOM    636  O   THR A  39      85.100  50.293  67.617  1.00  5.46              
ATOM    637  N   GLU A  40      84.493  52.468  67.505  1.00  5.12              
ATOM    638  H   GLU A  40      83.816  53.175  67.777  1.00  5.12              
ATOM    639  CA  GLU A  40      85.677  52.957  66.794  1.00  5.12              
ATOM    640  HA  GLU A  40      86.535  52.369  67.126  1.00  5.12              
ATOM    641  CB  GLU A  40      85.545  52.776  65.263  1.00  5.12              
ATOM    642  HB1 GLU A  40      85.327  53.739  64.800  1.00  5.12              
ATOM    643  HB2 GLU A  40      84.705  52.113  65.045  1.00  5.12              
ATOM    644  CG  GLU A  40      86.800  52.163  64.604  1.00  5.12              
ATOM    645  HG1 GLU A  40      86.653  52.146  63.522  1.00  5.12              
ATOM    646  HG2 GLU A  40      86.894  51.127  64.939  1.00  5.12              
ATOM    647  CD  GLU A  40      88.087  52.930  64.941  1.00  5.12              
ATOM    648  OE1 GLU A  40      88.263  54.053  64.423  1.00  5.12              
ATOM    649  OE2 GLU A  40      88.803  52.504  65.874  1.00  5.12              
ATOM    650  C   GLU A  40      85.973  54.433  67.182  1.00  5.12              
ATOM    651  O   GLU A  40      85.147  55.105  67.824  1.00  5.12              
ATOM    652  N   GLY A  41      87.176  54.934  66.868  1.00  5.35              
ATOM    653  H   GLY A  41      87.784  54.423  66.227  1.00  5.35              
ATOM    654  CA  GLY A  41      87.784  55.981  67.668  1.00  5.35              
ATOM    655  HA1 GLY A  41      88.054  55.557  68.633  1.00  5.35              
ATOM    656  HA2 GLY A  41      87.014  56.727  67.868  1.00  5.35              
ATOM    657  C   GLY A  41      88.972  56.771  67.151  1.00  5.35              
ATOM    658  O   GLY A  41      89.811  57.154  67.967  1.00  5.35              
ATOM    659  N   ASP A  42      89.037  57.037  65.850  1.00  5.45              
ATOM    660  H   ASP A  42      88.356  56.558  65.270  1.00  5.45              
ATOM    661  CA  ASP A  42      90.125  57.714  65.131  1.00  5.45              
ATOM    662  HA  ASP A  42      90.852  56.931  64.909  1.00  5.45              
ATOM    663  CB  ASP A  42      89.581  58.151  63.765  1.00  5.45              
ATOM    664  HB1 ASP A  42      88.974  59.051  63.884  1.00  5.45              
ATOM    665  HB2 ASP A  42      88.940  57.365  63.361  1.00  5.45              
ATOM    666  CG  ASP A  42      90.708  58.419  62.775  1.00  5.45              
ATOM    667  OD1 ASP A  42      90.757  57.779  61.711  1.00  5.45              
ATOM    668  OD2 ASP A  42      91.483  59.359  63.056  1.00  5.45              
ATOM    669  C   ASP A  42      90.934  58.805  65.893  1.00  5.45              
ATOM    670  O   ASP A  42      92.009  58.496  66.422  1.00  5.45              
ATOM    671  N   GLY A  43      90.456  60.059  65.992  1.00  5.41              
ATOM    672  H   GLY A  43      89.525  60.255  65.655  1.00  5.41              
ATOM    673  CA  GLY A  43      91.234  61.195  66.525  1.00  5.41              
ATOM    674  HA1 GLY A  43      92.163  60.840  66.971  1.00  5.41              
ATOM    675  HA2 GLY A  43      90.655  61.687  67.305  1.00  5.41              
ATOM    676  C   GLY A  43      91.605  62.236  65.472  1.00  5.41              
ATOM    677  O   GLY A  43      91.471  63.437  65.707  1.00  5.41              
ATOM    678  N   THR A  44      92.034  61.752  64.308  1.00  5.54              
ATOM    679  H   THR A  44      92.079  60.740  64.208  1.00  5.54              
ATOM    680  CA  THR A  44      92.317  62.520  63.088  1.00  5.54              
ATOM    681  HA  THR A  44      92.689  63.506  63.367  1.00  5.54              
ATOM    682  CB  THR A  44      93.361  61.818  62.187  1.00  5.54              
ATOM    683  HB  THR A  44      92.948  61.668  61.188  1.00  5.54              
ATOM    684  CG2 THR A  44      94.621  62.672  62.058  1.00  5.54              
ATOM    685 1HG2 THR A  44      95.339  62.161  61.416  1.00  5.54              
ATOM    686 2HG2 THR A  44      94.367  63.634  61.614  1.00  5.54              
ATOM    687 3HG2 THR A  44      95.064  62.827  63.042  1.00  5.54              
ATOM    688  OG1 THR A  44      93.787  60.566  62.683  1.00  5.54              
ATOM    689  HG1 THR A  44      92.995  59.979  62.712  1.00  5.54              
ATOM    690  C   THR A  44      91.039  62.736  62.278  1.00  5.54              
ATOM    691  O   THR A  44      90.760  63.862  61.875  1.00  5.54              
ATOM    692  N   CYS A  45      90.224  61.692  62.083  1.00  5.08              
ATOM    693  H   CYS A  45      90.555  60.770  62.357  1.00  5.08              
ATOM    694  CA  CYS A  45      88.933  61.815  61.393  1.00  5.08              
ATOM    695  HA  CYS A  45      89.074  62.445  60.513  1.00  5.08              
ATOM    696  CB  CYS A  45      88.445  60.444  60.902  1.00  5.08              
ATOM    697  HB1 CYS A  45      87.456  60.563  60.454  1.00  5.08              
ATOM    698  HB2 CYS A  45      88.361  59.735  61.725  1.00  5.08              
ATOM    699  SG  CYS A  45      89.573  59.802  59.631  1.00  5.08              
ATOM    700  HG  CYS A  45      90.264  58.956  60.427  1.00  5.08              
ATOM    701  C   CYS A  45      87.852  62.495  62.232  1.00  5.08              
ATOM    702  O   CYS A  45      87.012  63.229  61.711  1.00  5.08              
ATOM    703  N   PHE A  46      87.891  62.262  63.542  1.00  5.56              
ATOM    704  H   PHE A  46      88.641  61.690  63.893  1.00  5.56              
ATOM    705  CA  PHE A  46      86.875  62.710  64.482  1.00  5.56              
ATOM    706  HA  PHE A  46      86.344  63.568  64.070  1.00  5.56              
ATOM    707  CB  PHE A  46      85.873  61.564  64.748  1.00  5.56              
ATOM    708  HB1 PHE A  46      84.965  61.987  65.176  1.00  5.56              
ATOM    709  HB2 PHE A  46      86.302  60.902  65.502  1.00  5.56              
ATOM    710  CG  PHE A  46      85.491  60.699  63.556  1.00  5.56              
ATOM    711  CD1 PHE A  46      85.896  59.350  63.510  1.00  5.56              
ATOM    712  HD1 PHE A  46      86.447  58.916  64.332  1.00  5.56              
ATOM    713  CE1 PHE A  46      85.586  58.556  62.392  1.00  5.56              
ATOM    714  HE1 PHE A  46      85.905  57.521  62.358  1.00  5.56              
ATOM    715  CZ  PHE A  46      84.862  59.104  61.320  1.00  5.56              
ATOM    716  HZ  PHE A  46      84.629  58.492  60.461  1.00  5.56              
ATOM    717  CE2 PHE A  46      84.445  60.446  61.367  1.00  5.56              
ATOM    718  HE2 PHE A  46      83.893  60.869  60.539  1.00  5.56              
ATOM    719  CD2 PHE A  46      84.757  61.241  62.484  1.00  5.56              
ATOM    720  HD2 PHE A  46      84.463  62.279  62.501  1.00  5.56              
ATOM    721  C   PHE A  46      87.560  63.095  65.792  1.00  5.56              
ATOM    722  O   PHE A  46      88.449  62.382  66.265  1.00  5.56              
ATOM    723  N   ASN A  47      87.092  64.196  66.387  1.00  5.88              
ATOM    724  H   ASN A  47      86.427  64.752  65.876  1.00  5.88              
ATOM    725  CA  ASN A  47      87.405  64.595  67.766  1.00  5.88              
ATOM    726  HA  ASN A  47      88.133  63.883  68.162  1.00  5.88              
ATOM    727  CB  ASN A  47      88.067  65.987  67.762  1.00  5.88              
ATOM    728  HB1 ASN A  47      87.409  66.713  68.239  1.00  5.88              
ATOM    729  HB2 ASN A  47      88.263  66.319  66.743  1.00  5.88              
ATOM    730  CG  ASN A  47      89.394  65.984  68.504  1.00  5.88              
ATOM    731  OD1 ASN A  47      89.538  66.561  69.566  1.00  5.88              
ATOM    732  ND2 ASN A  47      90.406  65.333  67.979  1.00  5.88              
ATOM    733 1HD2 ASN A  47      90.337  64.821  67.107  1.00  5.88              
ATOM    734 2HD2 ASN A  47      91.269  65.390  68.485  1.00  5.88              
ATOM    735  C   ASN A  47      86.180  64.451  68.704  1.00  5.88              
ATOM    736  O   ASN A  47      86.313  64.507  69.921  1.00  5.88              
ATOM    737  N   SER A  48      85.006  64.134  68.139  1.00  6.44              
ATOM    738  H   SER A  48      84.991  64.157  67.135  1.00  6.44              
ATOM    739  CA  SER A  48      84.092  63.152  68.744  1.00  6.44              
ATOM    740  HA  SER A  48      83.725  63.508  69.707  1.00  6.44              
ATOM    741  CB  SER A  48      82.917  62.928  67.784  1.00  6.44              
ATOM    742  HB1 SER A  48      83.305  62.729  66.784  1.00  6.44              
ATOM    743  HB2 SER A  48      82.296  63.824  67.750  1.00  6.44              
ATOM    744  OG  SER A  48      82.141  61.826  68.191  1.00  6.44              
ATOM    745  HG  SER A  48      81.724  61.434  67.413  1.00  6.44              
ATOM    746  C   SER A  48      84.861  61.849  68.916  1.00  6.44              
ATOM    747  O   SER A  48      85.459  61.384  67.949  1.00  6.44              
ATOM    748  N   ALA A  49      84.939  61.319  70.136  1.00  5.91              
ATOM    749  H   ALA A  49      84.381  61.707  70.881  1.00  5.91              
ATOM    750  CA  ALA A  49      86.123  60.553  70.521  1.00  5.91              
ATOM    751  HA  ALA A  49      86.823  60.550  69.683  1.00  5.91              
ATOM    752  CB  ALA A  49      86.832  61.308  71.639  1.00  5.91              
ATOM    753  HB1 ALA A  49      87.790  60.832  71.843  1.00  5.91              
ATOM    754  HB2 ALA A  49      87.016  62.340  71.336  1.00  5.91              
ATOM    755  HB3 ALA A  49      86.206  61.296  72.526  1.00  5.91              
ATOM    756  C   ALA A  49      85.898  59.080  70.823  1.00  5.91              
ATOM    757  O   ALA A  49      86.879  58.344  70.934  1.00  5.91              
ATOM    758  N   ILE A  50      84.631  58.670  70.865  1.00  5.98              
ATOM    759  H   ILE A  50      83.927  59.391  70.828  1.00  5.98              
ATOM    760  CA  ILE A  50      84.197  57.311  70.498  1.00  5.98              
ATOM    761  HA  ILE A  50      84.916  56.862  69.812  1.00  5.98              
ATOM    762  CB  ILE A  50      84.068  56.416  71.770  1.00  5.98              
ATOM    763  HB  ILE A  50      83.418  56.934  72.475  1.00  5.98              
ATOM    764  CG2 ILE A  50      83.395  55.066  71.457  1.00  5.98              
ATOM    765 1HG2 ILE A  50      83.555  54.351  72.264  1.00  5.98              
ATOM    766 2HG2 ILE A  50      82.324  55.218  71.334  1.00  5.98              
ATOM    767 3HG2 ILE A  50      83.799  54.670  70.526  1.00  5.98              
ATOM    768  CG1 ILE A  50      85.388  56.153  72.522  1.00  5.98              
ATOM    769 1HG1 ILE A  50      85.170  55.595  73.434  1.00  5.98              
ATOM    770 2HG1 ILE A  50      85.822  57.099  72.838  1.00  5.98              
ATOM    771  CD1 ILE A  50      86.423  55.360  71.719  1.00  5.98              
ATOM    772  HD1 ILE A  50      87.361  55.374  72.258  1.00  5.98              
ATOM    773  HD2 ILE A  50      86.096  54.331  71.612  1.00  5.98              
ATOM    774  HD3 ILE A  50      86.582  55.789  70.732  1.00  5.98              
ATOM    775  C   ILE A  50      82.861  57.384  69.806  1.00  5.98              
ATOM    776  O   ILE A  50      81.924  57.830  70.463  1.00  5.98              
ATOM    777  N   GLU A  51      82.767  56.894  68.565  1.00  6.12              
ATOM    778  H   GLU A  51      83.607  56.501  68.146  1.00  6.12              
ATOM    779  CA  GLU A  51      81.489  56.414  68.005  1.00  6.12              
ATOM    780  HA  GLU A  51      80.669  57.077  68.272  1.00  6.12              
ATOM    781  CB  GLU A  51      81.603  56.323  66.472  1.00  6.12              
ATOM    782  HB1 GLU A  51      80.706  55.834  66.089  1.00  6.12              
ATOM    783  HB2 GLU A  51      82.455  55.692  66.214  1.00  6.12              
ATOM    784  CG  GLU A  51      81.786  57.686  65.775  1.00  6.12              
ATOM    785  HG1 GLU A  51      82.698  57.658  65.175  1.00  6.12              
ATOM    786  HG2 GLU A  51      81.903  58.483  66.514  1.00  6.12              
ATOM    787  CD  GLU A  51      80.592  57.998  64.872  1.00  6.12              
ATOM    788  OE1 GLU A  51      79.590  58.569  65.355  1.00  6.12              
ATOM    789  OE2 GLU A  51      80.561  57.582  63.693  1.00  6.12              
ATOM    790  C   GLU A  51      81.294  55.021  68.603  1.00  6.12              
ATOM    791  O   GLU A  51      82.080  54.096  68.353  1.00  6.12              
ATOM    792  N   ALA A  52      80.248  54.855  69.409  1.00  5.76              
ATOM    793  H   ALA A  52      79.621  55.643  69.556  1.00  5.76              
ATOM    794  CA  ALA A  52      79.796  53.521  69.786  1.00  5.76              
ATOM    795  HA  ALA A  52      80.471  52.779  69.360  1.00  5.76              
ATOM    796  CB  ALA A  52      79.883  53.313  71.306  1.00  5.76              
ATOM    797  HB1 ALA A  52      79.424  52.365  71.578  1.00  5.76              
ATOM    798  HB2 ALA A  52      80.927  53.301  71.612  1.00  5.76              
ATOM    799  HB3 ALA A  52      79.392  54.111  71.850  1.00  5.76              
ATOM    800  C   ALA A  52      78.455  53.224  69.132  1.00  5.76              
ATOM    801  O   ALA A  52      77.728  54.134  68.740  1.00  5.76              
ATOM    802  N   SER A  53      78.143  51.938  69.024  1.00  5.28              
ATOM    803  H   SER A  53      78.826  51.245  69.292  1.00  5.28              
ATOM    804  CA  SER A  53      76.776  51.479  68.817  1.00  5.28              
ATOM    805  HA  SER A  53      76.120  52.324  68.615  1.00  5.28              
ATOM    806  CB  SER A  53      76.703  50.528  67.610  1.00  5.28              
ATOM    807  HB1 SER A  53      77.306  50.931  66.794  1.00  5.28              
ATOM    808  HB2 SER A  53      75.668  50.464  67.270  1.00  5.28              
ATOM    809  OG  SER A  53      77.156  49.222  67.943  1.00  5.28              
ATOM    810  HG  SER A  53      76.379  48.671  68.140  1.00  5.28              
ATOM    811  C   SER A  53      76.282  50.777  70.073  1.00  5.28              
ATOM    812  O   SER A  53      77.056  50.559  71.013  1.00  5.28              
ATOM    813  N   ILE A  54      75.044  50.305  70.053  1.00  4.94              
ATOM    814  H   ILE A  54      74.398  50.628  69.341  1.00  4.94              
ATOM    815  CA  ILE A  54      74.594  49.280  70.996  1.00  4.94              
ATOM    816  HA  ILE A  54      75.377  49.107  71.727  1.00  4.94              
ATOM    817  CB  ILE A  54      73.390  49.822  71.782  1.00  4.94              
ATOM    818  HB  ILE A  54      73.689  50.821  72.085  1.00  4.94              
ATOM    819  CG2 ILE A  54      72.205  49.980  70.812  1.00  4.94              
ATOM    820 1HG2 ILE A  54      71.256  49.914  71.335  1.00  4.94              
ATOM    821 2HG2 ILE A  54      72.293  50.944  70.319  1.00  4.94              
ATOM    822 3HG2 ILE A  54      72.208  49.238  70.024  1.00  4.94              
ATOM    823  CG1 ILE A  54      73.036  49.087  73.106  1.00  4.94              
ATOM    824 1HG1 ILE A  54      72.517  48.156  72.922  1.00  4.94              
ATOM    825 2HG1 ILE A  54      72.323  49.677  73.665  1.00  4.94              
ATOM    826  CD1 ILE A  54      74.223  48.815  74.037  1.00  4.94              
ATOM    827  HD1 ILE A  54      73.850  48.455  74.997  1.00  4.94              
ATOM    828  HD2 ILE A  54      74.875  48.053  73.612  1.00  4.94              
ATOM    829  HD3 ILE A  54      74.789  49.733  74.202  1.00  4.94              
ATOM    830  C   ILE A  54      74.363  47.916  70.317  1.00  4.94              
ATOM    831  O   ILE A  54      74.842  47.652  69.210  1.00  4.94              
ATOM    832  N   LEU A  55      73.687  47.043  71.057  1.00  6.09              
ATOM    833  H   LEU A  55      73.445  47.359  71.978  1.00  6.09              
ATOM    834  CA  LEU A  55      73.002  45.830  70.660  1.00  6.09              
ATOM    835  HA  LEU A  55      73.690  45.254  70.041  1.00  6.09              
ATOM    836  CB  LEU A  55      72.730  45.053  71.970  1.00  6.09              
ATOM    837  HB1 LEU A  55      72.063  45.650  72.591  1.00  6.09              
ATOM    838  HB2 LEU A  55      73.674  44.959  72.511  1.00  6.09              
ATOM    839  CG  LEU A  55      72.121  43.643  71.852  1.00  6.09              
ATOM    840  HG  LEU A  55      71.128  43.704  71.411  1.00  6.09              
ATOM    841  CD1 LEU A  55      72.990  42.710  71.004  1.00  6.09              
ATOM    842 1HD1 LEU A  55      72.533  41.722  70.963  1.00  6.09              
ATOM    843 2HD1 LEU A  55      73.092  43.076  69.985  1.00  6.09              
ATOM    844 3HD1 LEU A  55      73.981  42.623  71.450  1.00  6.09              
ATOM    845  CD2 LEU A  55      71.962  43.019  73.237  1.00  6.09              
ATOM    846 1HD2 LEU A  55      71.486  42.043  73.155  1.00  6.09              
ATOM    847 2HD2 LEU A  55      72.933  42.911  73.718  1.00  6.09              
ATOM    848 3HD2 LEU A  55      71.334  43.662  73.857  1.00  6.09              
ATOM    849  C   LEU A  55      71.717  46.058  69.834  1.00  6.09              
ATOM    850  O   LEU A  55      71.143  47.136  69.812  1.00  6.09              
ATOM    851  N   PHE A  56      71.226  44.993  69.204  1.00  6.91              
ATOM    852  H   PHE A  56      71.755  44.136  69.262  1.00  6.91              
ATOM    853  CA  PHE A  56      70.058  44.964  68.318  1.00  6.91              
ATOM    854  HA  PHE A  56      69.792  45.992  68.061  1.00  6.91              
ATOM    855  CB  PHE A  56      70.476  44.266  67.004  1.00  6.91              
ATOM    856  HB1 PHE A  56      71.023  44.998  66.409  1.00  6.91              
ATOM    857  HB2 PHE A  56      69.593  44.001  66.423  1.00  6.91              
ATOM    858  CG  PHE A  56      71.360  43.043  67.188  1.00  6.91              
ATOM    859  CD1 PHE A  56      70.823  41.825  67.648  1.00  6.91              
ATOM    860  HD1 PHE A  56      69.762  41.734  67.826  1.00  6.91              
ATOM    861  CE1 PHE A  56      71.667  40.724  67.883  1.00  6.91              
ATOM    862  HE1 PHE A  56      71.255  39.789  68.234  1.00  6.91              
ATOM    863  CZ  PHE A  56      73.050  40.836  67.656  1.00  6.91              
ATOM    864  HZ  PHE A  56      73.696  39.988  67.836  1.00  6.91              
ATOM    865  CE2 PHE A  56      73.588  42.047  67.191  1.00  6.91              
ATOM    866  HE2 PHE A  56      74.650  42.131  67.011  1.00  6.91              
ATOM    867  CD2 PHE A  56      72.746  43.148  66.959  1.00  6.91              
ATOM    868  HD2 PHE A  56      73.170  44.079  66.609  1.00  6.91              
ATOM    869  C   PHE A  56      68.798  44.366  68.985  1.00  6.91              
ATOM    870  O   PHE A  56      68.077  43.562  68.393  1.00  6.91              
ATOM    871  N   LYS A  57      68.534  44.752  70.242  1.00  8.24              
ATOM    872  H   LYS A  57      69.120  45.507  70.576  1.00  8.24              
ATOM    873  CA  LYS A  57      67.292  44.484  71.012  1.00  8.24              
ATOM    874  HA  LYS A  57      66.445  44.479  70.338  1.00  8.24              
ATOM    875  CB  LYS A  57      67.399  43.136  71.769  1.00  8.24              
ATOM    876  HB1 LYS A  57      67.389  43.325  72.843  1.00  8.24              
ATOM    877  HB2 LYS A  57      68.350  42.660  71.541  1.00  8.24              
ATOM    878  CG  LYS A  57      66.264  42.151  71.450  1.00  8.24              
ATOM    879  HG1 LYS A  57      65.302  42.604  71.685  1.00  8.24              
ATOM    880  HG2 LYS A  57      66.390  41.266  72.074  1.00  8.24              
ATOM    881  CD  LYS A  57      66.279  41.718  69.975  1.00  8.24              
ATOM    882  HD1 LYS A  57      67.289  41.400  69.723  1.00  8.24              
ATOM    883  HD2 LYS A  57      66.015  42.582  69.371  1.00  8.24              
ATOM    884  CE  LYS A  57      65.294  40.599  69.673  1.00  8.24              
ATOM    885  HE1 LYS A  57      64.287  40.927  69.945  1.00  8.24              
ATOM    886  HE2 LYS A  57      65.550  39.715  70.266  1.00  8.24              
ATOM    887  NZ  LYS A  57      65.343  40.271  68.218  1.00  8.24              
ATOM    888  HZ1 LYS A  57      64.642  39.576  67.994  1.00  8.24              
ATOM    889  HZ2 LYS A  57      65.182  41.121  67.692  1.00  8.24              
ATOM    890  HZ3 LYS A  57      66.266  39.925  67.989  1.00  8.24              
ATOM    891  C   LYS A  57      67.042  45.642  71.992  1.00  8.24              
ATOM    892  O   LYS A  57      65.928  46.170  72.071  1.00  8.24              
ATOM    893  N   ASP A  58      68.112  46.158  72.612  1.00  6.65              
ATOM    894  H   ASP A  58      68.896  45.542  72.736  1.00  6.65              
ATOM    895  CA  ASP A  58      68.358  47.599  72.688  1.00  6.65              
ATOM    896  HA  ASP A  58      67.726  48.039  73.455  1.00  6.65              
ATOM    897  CB  ASP A  58      69.821  47.837  73.031  1.00  6.65              
ATOM    898  HB1 ASP A  58      70.009  48.911  73.008  1.00  6.65              
ATOM    899  HB2 ASP A  58      70.450  47.366  72.280  1.00  6.65              
ATOM    900  CG  ASP A  58      70.237  47.309  74.398  1.00  6.65              
ATOM    901  OD1 ASP A  58      70.338  46.075  74.542  1.00  6.65              
ATOM    902  OD2 ASP A  58      70.496  48.176  75.255  1.00  6.65              
ATOM    903  C   ASP A  58      68.104  48.254  71.331  1.00  6.65              
ATOM    904  O   ASP A  58      68.204  47.639  70.263  1.00  6.65              
ATOM    905  N   LYS A  59      67.762  49.535  71.354  1.00  5.09              
ATOM    906  H   LYS A  59      67.749  50.018  72.242  1.00  5.09              
ATOM    907  CA  LYS A  59      67.130  50.175  70.205  1.00  5.09              
ATOM    908  HA  LYS A  59      66.629  49.410  69.612  1.00  5.09              
ATOM    909  CB  LYS A  59      66.046  51.157  70.683  1.00  5.09              
ATOM    910  HB1 LYS A  59      65.454  51.441  69.820  1.00  5.09              
ATOM    911  HB2 LYS A  59      66.515  52.068  71.056  1.00  5.09              
ATOM    912  CG  LYS A  59      65.106  50.629  71.777  1.00  5.09              
ATOM    913  HG1 LYS A  59      64.407  51.429  71.994  1.00  5.09              
ATOM    914  HG2 LYS A  59      65.680  50.427  72.681  1.00  5.09              
ATOM    915  CD  LYS A  59      64.291  49.383  71.401  1.00  5.09              
ATOM    916  HD1 LYS A  59      64.898  48.698  70.811  1.00  5.09              
ATOM    917  HD2 LYS A  59      63.441  49.695  70.792  1.00  5.09              
ATOM    918  CE  LYS A  59      63.791  48.603  72.629  1.00  5.09              
ATOM    919  HE1 LYS A  59      64.639  48.070  73.070  1.00  5.09              
ATOM    920  HE2 LYS A  59      63.077  47.852  72.280  1.00  5.09              
ATOM    921  NZ  LYS A  59      63.157  49.469  73.651  1.00  5.09              
ATOM    922  HZ1 LYS A  59      63.823  50.060  74.153  1.00  5.09              
ATOM    923  HZ2 LYS A  59      62.581  50.210  73.239  1.00  5.09              
ATOM    924  HZ3 LYS A  59      62.619  48.964  74.334  1.00  5.09              
ATOM    925  C   LYS A  59      68.124  50.835  69.249  1.00  5.09              
ATOM    926  O   LYS A  59      68.030  52.026  68.974  1.00  5.09              
ATOM    927  N   MET A  60      69.051  50.044  68.712  1.00  5.18              
ATOM    928  H   MET A  60      69.068  49.088  69.051  1.00  5.18              
ATOM    929  CA  MET A  60      69.847  50.331  67.503  1.00  5.18              
ATOM    930  HA  MET A  60      70.540  49.491  67.436  1.00  5.18              
ATOM    931  CB  MET A  60      68.936  50.249  66.260  1.00  5.18              
ATOM    932  HB1 MET A  60      68.631  51.257  65.973  1.00  5.18              
ATOM    933  HB2 MET A  60      68.039  49.676  66.495  1.00  5.18              
ATOM    934  CG  MET A  60      69.617  49.561  65.071  1.00  5.18              
ATOM    935  HG1 MET A  60      70.583  50.030  64.885  1.00  5.18              
ATOM    936  HG2 MET A  60      68.996  49.712  64.188  1.00  5.18              
ATOM    937  SD  MET A  60      69.856  47.774  65.293  1.00  5.18              
ATOM    938  CE  MET A  60      70.798  47.412  63.789  1.00  5.18              
ATOM    939  HE1 MET A  60      71.028  46.348  63.751  1.00  5.18              
ATOM    940  HE2 MET A  60      70.210  47.685  62.912  1.00  5.18              
ATOM    941  HE3 MET A  60      71.728  47.982  63.794  1.00  5.18              
ATOM    942  C   MET A  60      70.767  51.563  67.472  1.00  5.18              
ATOM    943  O   MET A  60      71.407  51.848  66.460  1.00  5.18              
ATOM    944  N   TYR A  61      70.829  52.293  68.574  1.00  4.48              
ATOM    945  H   TYR A  61      70.197  52.042  69.316  1.00  4.48              
ATOM    946  CA  TYR A  61      71.445  53.606  68.665  1.00  4.48              
ATOM    947  HA  TYR A  61      71.047  54.211  67.854  1.00  4.48              
ATOM    948  CB  TYR A  61      71.017  54.226  70.004  1.00  4.48              
ATOM    949  HB1 TYR A  61      69.929  54.211  70.074  1.00  4.48              
ATOM    950  HB2 TYR A  61      71.314  55.276  70.025  1.00  4.48              
ATOM    951  CG  TYR A  61      71.575  53.535  71.231  1.00  4.48              
ATOM    952  CD1 TYR A  61      72.784  53.972  71.791  1.00  4.48              
ATOM    953  HD1 TYR A  61      73.329  54.773  71.323  1.00  4.48              
ATOM    954  CE1 TYR A  61      73.248  53.399  72.986  1.00  4.48              
ATOM    955  HE1 TYR A  61      74.156  53.718  73.450  1.00  4.48              
ATOM    956  CZ  TYR A  61      72.496  52.421  73.646  1.00  4.48              
ATOM    957  OH  TYR A  61      72.992  51.883  74.783  1.00  4.48              
ATOM    958  HH  TYR A  61      72.369  51.298  75.220  1.00  4.48              
ATOM    959  CE2 TYR A  61      71.287  51.970  73.084  1.00  4.48              
ATOM    960  HE2 TYR A  61      70.728  51.191  73.575  1.00  4.48              
ATOM    961  CD2 TYR A  61      70.855  52.500  71.854  1.00  4.48              
ATOM    962  HD2 TYR A  61      69.940  52.137  71.406  1.00  4.48              
ATOM    963  C   TYR A  61      72.955  53.663  68.511  1.00  4.48              
ATOM    964  O   TYR A  61      73.695  52.684  68.709  1.00  4.48              
ATOM    965  N   LYS A  62      73.371  54.907  68.254  1.00  4.22              
ATOM    966  H   LYS A  62      72.646  55.617  68.166  1.00  4.22              
ATOM    967  CA  LYS A  62      74.772  55.378  68.365  1.00  4.22              
ATOM    968  HA  LYS A  62      75.416  54.510  68.482  1.00  4.22              
ATOM    969  CB  LYS A  62      75.181  56.130  67.087  1.00  4.22              
ATOM    970  HB1 LYS A  62      76.084  56.703  67.299  1.00  4.22              
ATOM    971  HB2 LYS A  62      74.394  56.831  66.802  1.00  4.22              
ATOM    972  CG  LYS A  62      75.473  55.167  65.924  1.00  4.22              
ATOM    973  HG1 LYS A  62      74.562  54.621  65.676  1.00  4.22              
ATOM    974  HG2 LYS A  62      76.227  54.446  66.241  1.00  4.22              
ATOM    975  CD  LYS A  62      75.979  55.881  64.659  1.00  4.22              
ATOM    976  HD1 LYS A  62      75.204  56.559  64.296  1.00  4.22              
ATOM    977  HD2 LYS A  62      76.167  55.123  63.896  1.00  4.22              
ATOM    978  CE  LYS A  62      77.271  56.666  64.924  1.00  4.22              
ATOM    979  HE1 LYS A  62      77.984  56.025  65.451  1.00  4.22              
ATOM    980  HE2 LYS A  62      77.055  57.511  65.586  1.00  4.22              
ATOM    981  NZ  LYS A  62      77.903  57.178  63.687  1.00  4.22              
ATOM    982  HZ1 LYS A  62      78.711  57.760  63.962  1.00  4.22              
ATOM    983  HZ2 LYS A  62      78.345  56.450  63.147  1.00  4.22              
ATOM    984  HZ3 LYS A  62      77.304  57.759  63.128  1.00  4.22              
ATOM    985  C   LYS A  62      74.981  56.255  69.595  1.00  4.22              
ATOM    986  O   LYS A  62      74.042  56.777  70.184  1.00  4.22              
ATOM    987  N   LEU A  63      76.247  56.384  69.961  1.00  4.25              
ATOM    988  H   LEU A  63      76.913  55.855  69.411  1.00  4.25              
ATOM    989  CA  LEU A  63      76.811  57.244  70.995  1.00  4.25              
ATOM    990  HA  LEU A  63      76.060  57.910  71.421  1.00  4.25              
ATOM    991  CB  LEU A  63      77.517  56.411  72.067  1.00  4.25              
ATOM    992  HB1 LEU A  63      77.931  57.103  72.802  1.00  4.25              
ATOM    993  HB2 LEU A  63      78.364  55.912  71.609  1.00  4.25              
ATOM    994  CG  LEU A  63      76.702  55.371  72.823  1.00  4.25              
ATOM    995  HG  LEU A  63      77.360  55.054  73.605  1.00  4.25              
ATOM    996  CD1 LEU A  63      75.488  56.063  73.432  1.00  4.25              
ATOM    997 1HD1 LEU A  63      75.039  55.471  74.219  1.00  4.25              
ATOM    998 2HD1 LEU A  63      75.783  57.022  73.851  1.00  4.25              
ATOM    999 3HD1 LEU A  63      74.751  56.226  72.652  1.00  4.25              
ATOM   1000  CD2 LEU A  63      76.369  54.096  72.047  1.00  4.25              
ATOM   1001 1HD2 LEU A  63      76.156  53.288  72.745  1.00  4.25              
ATOM   1002 2HD2 LEU A  63      75.515  54.245  71.394  1.00  4.25              
ATOM   1003 3HD2 LEU A  63      77.213  53.796  71.441  1.00  4.25              
ATOM   1004  C   LEU A  63      77.931  58.033  70.319  1.00  4.25              
ATOM   1005  O   LEU A  63      78.699  57.443  69.553  1.00  4.25              
ATOM   1006  N   LYS A  64      78.160  59.271  70.759  1.00  4.32              
ATOM   1007  H   LYS A  64      77.409  59.731  71.260  1.00  4.32              
ATOM   1008  CA  LYS A  64      79.516  59.774  70.946  1.00  4.32              
ATOM   1009  HA  LYS A  64      80.156  59.022  70.539  1.00  4.32              
ATOM   1010  CB  LYS A  64      79.844  61.023  70.118  1.00  4.32              
ATOM   1011  HB1 LYS A  64      79.807  60.754  69.061  1.00  4.32              
ATOM   1012  HB2 LYS A  64      80.866  61.316  70.359  1.00  4.32              
ATOM   1013  CG  LYS A  64      78.930  62.223  70.346  1.00  4.32              
ATOM   1014  HG1 LYS A  64      78.771  62.364  71.414  1.00  4.32              
ATOM   1015  HG2 LYS A  64      77.985  62.005  69.849  1.00  4.32              
ATOM   1016  CD  LYS A  64      79.531  63.504  69.744  1.00  4.32              
ATOM   1017  HD1 LYS A  64      79.748  63.322  68.691  1.00  4.32              
ATOM   1018  HD2 LYS A  64      80.466  63.746  70.254  1.00  4.32              
ATOM   1019  CE  LYS A  64      78.569  64.694  69.838  1.00  4.32              
ATOM   1020  HE1 LYS A  64      77.599  64.383  69.443  1.00  4.32              
ATOM   1021  HE2 LYS A  64      78.941  65.503  69.205  1.00  4.32              
ATOM   1022  NZ  LYS A  64      78.424  65.191  71.225  1.00  4.32              
ATOM   1023  HZ1 LYS A  64      78.264  64.440  71.897  1.00  4.32              
ATOM   1024  HZ2 LYS A  64      79.294  65.579  71.600  1.00  4.32              
ATOM   1025  HZ3 LYS A  64      77.667  65.855  71.343  1.00  4.32              
ATOM   1026  C   LYS A  64      79.874  59.903  72.403  1.00  4.32              
ATOM   1027  O   LYS A  64      79.007  60.108  73.244  1.00  4.32              
ATOM   1028  N   CYS A  65      81.162  59.806  72.702  1.00  5.11              
ATOM   1029  H   CYS A  65      81.790  59.557  71.949  1.00  5.11              
ATOM   1030  CA  CYS A  65      81.729  60.190  73.999  1.00  5.11              
ATOM   1031  HA  CYS A  65      80.985  60.764  74.555  1.00  5.11              
ATOM   1032  CB  CYS A  65      82.087  58.921  74.778  1.00  5.11              
ATOM   1033  HB1 CYS A  65      82.948  59.091  75.422  1.00  5.11              
ATOM   1034  HB2 CYS A  65      82.327  58.111  74.086  1.00  5.11              
ATOM   1035  SG  CYS A  65      80.641  58.486  75.771  1.00  5.11              
ATOM   1036  HG  CYS A  65      79.726  58.733  74.808  1.00  5.11              
ATOM   1037  C   CYS A  65      82.924  61.115  73.780  1.00  5.11              
ATOM   1038  O   CYS A  65      83.724  60.894  72.861  1.00  5.11              
ATOM   1039  N   PHE A  66      83.030  62.117  74.665  1.00  4.66              
ATOM   1040  H   PHE A  66      82.249  62.292  75.289  1.00  4.66              
ATOM   1041  CA  PHE A  66      84.033  63.178  74.590  1.00  4.66              
ATOM   1042  HA  PHE A  66      84.714  62.932  73.777  1.00  4.66              
ATOM   1043  CB  PHE A  66      83.342  64.488  74.189  1.00  4.66              
ATOM   1044  HB1 PHE A  66      82.660  64.786  74.984  1.00  4.66              
ATOM   1045  HB2 PHE A  66      82.745  64.314  73.292  1.00  4.66              
ATOM   1046  CG  PHE A  66      84.308  65.621  73.903  1.00  4.66              
ATOM   1047  CD1 PHE A  66      84.949  65.710  72.654  1.00  4.66              
ATOM   1048  HD1 PHE A  66      84.725  64.994  71.877  1.00  4.66              
ATOM   1049  CE1 PHE A  66      85.899  66.719  72.415  1.00  4.66              
ATOM   1050  HE1 PHE A  66      86.406  66.771  71.460  1.00  4.66              
ATOM   1051  CZ  PHE A  66      86.197  67.658  73.418  1.00  4.66              
ATOM   1052  HZ  PHE A  66      86.918  68.441  73.226  1.00  4.66              
ATOM   1053  CE2 PHE A  66      85.542  67.586  74.660  1.00  4.66              
ATOM   1054  HE2 PHE A  66      85.747  68.328  75.417  1.00  4.66              
ATOM   1055  CD2 PHE A  66      84.604  66.566  74.901  1.00  4.66              
ATOM   1056  HD2 PHE A  66      84.093  66.514  75.847  1.00  4.66              
ATOM   1057  C   PHE A  66      84.857  63.333  75.878  1.00  4.66              
ATOM   1058  O   PHE A  66      84.279  63.368  76.968  1.00  4.66              
ATOM   1059  N   PRO A  67      86.200  63.393  75.813  1.00  5.78              
ATOM   1060  CD  PRO A  67      87.020  63.619  74.627  1.00  5.78              
ATOM   1061  HD1 PRO A  67      86.791  64.577  74.165  1.00  5.78              
ATOM   1062  HD2 PRO A  67      86.869  62.818  73.912  1.00  5.78              
ATOM   1063  CG  PRO A  67      88.475  63.620  75.090  1.00  5.78              
ATOM   1064  HG1 PRO A  67      88.796  64.642  75.291  1.00  5.78              
ATOM   1065  HG2 PRO A  67      89.132  63.156  74.353  1.00  5.78              
ATOM   1066  CB  PRO A  67      88.431  62.821  76.390  1.00  5.78              
ATOM   1067  HB1 PRO A  67      89.239  63.107  77.066  1.00  5.78              
ATOM   1068  HB2 PRO A  67      88.515  61.765  76.152  1.00  5.78              
ATOM   1069  CA  PRO A  67      87.041  63.116  76.977  1.00  5.78              
ATOM   1070  HA  PRO A  67      86.683  62.236  77.508  1.00  5.78              
ATOM   1071  C   PRO A  67      87.155  64.265  77.956  1.00  5.78              
ATOM   1072  O   PRO A  67      87.271  64.005  79.150  1.00  5.78              
ATOM   1073  N   SER A  68      87.124  65.491  77.422  1.00  5.58              
ATOM   1074  H   SER A  68      87.091  65.544  76.415  1.00  5.58              
ATOM   1075  CA  SER A  68      87.500  66.729  78.111  1.00  5.58              
ATOM   1076  HA  SER A  68      88.076  66.466  78.997  1.00  5.58              
ATOM   1077  CB  SER A  68      88.415  67.585  77.228  1.00  5.58              
ATOM   1078  HB1 SER A  68      88.778  68.435  77.808  1.00  5.58              
ATOM   1079  HB2 SER A  68      87.858  67.956  76.367  1.00  5.58              
ATOM   1080  OG  SER A  68      89.518  66.818  76.777  1.00  5.58              
ATOM   1081  HG  SER A  68      90.183  67.416  76.420  1.00  5.58              
ATOM   1082  C   SER A  68      86.303  67.543  78.601  1.00  5.58              
ATOM   1083  O   SER A  68      86.478  68.572  79.240  1.00  5.58              
ATOM   1084  N   THR A  69      85.086  67.045  78.375  1.00  5.67              
ATOM   1085  H   THR A  69      85.017  66.271  77.738  1.00  5.67              
ATOM   1086  CA  THR A  69      83.877  67.461  79.106  1.00  5.67              
ATOM   1087  HA  THR A  69      84.188  68.044  79.975  1.00  5.67              
ATOM   1088  CB  THR A  69      82.943  68.370  78.292  1.00  5.67              
ATOM   1089  HB  THR A  69      82.129  68.695  78.941  1.00  5.67              
ATOM   1090  CG2 THR A  69      83.625  69.618  77.732  1.00  5.67              
ATOM   1091 1HG2 THR A  69      82.882  70.256  77.252  1.00  5.67              
ATOM   1092 2HG2 THR A  69      84.094  70.173  78.544  1.00  5.67              
ATOM   1093 3HG2 THR A  69      84.385  69.344  77.002  1.00  5.67              
ATOM   1094  OG1 THR A  69      82.391  67.647  77.222  1.00  5.67              
ATOM   1095  HG1 THR A  69      81.713  68.203  76.821  1.00  5.67              
ATOM   1096  C   THR A  69      83.085  66.286  79.677  1.00  5.67              
ATOM   1097  O   THR A  69      82.135  66.486  80.426  1.00  5.67              
ATOM   1098  N   GLY A  70      83.440  65.044  79.328  1.00  5.55              
ATOM   1099  H   GLY A  70      84.216  64.905  78.702  1.00  5.55              
ATOM   1100  CA  GLY A  70      82.685  63.862  79.734  1.00  5.55              
ATOM   1101  HA1 GLY A  70      82.581  63.877  80.820  1.00  5.55              
ATOM   1102  HA2 GLY A  70      83.252  62.976  79.465  1.00  5.55              
ATOM   1103  C   GLY A  70      81.277  63.762  79.132  1.00  5.55              
ATOM   1104  O   GLY A  70      80.540  62.828  79.467  1.00  5.55              
ATOM   1105  N   GLU A  71      80.937  64.669  78.216  1.00  4.95              
ATOM   1106  H   GLU A  71      81.578  65.438  78.074  1.00  4.95              
ATOM   1107  CA  GLU A  71      79.770  64.644  77.336  1.00  4.95              
ATOM   1108  HA  GLU A  71      78.874  64.826  77.930  1.00  4.95              
ATOM   1109  CB  GLU A  71      79.911  65.804  76.328  1.00  4.95              
ATOM   1110  HB1 GLU A  71      80.926  65.815  75.934  1.00  4.95              
ATOM   1111  HB2 GLU A  71      79.770  66.730  76.887  1.00  4.95              
ATOM   1112  CG  GLU A  71      78.941  65.827  75.136  1.00  4.95              
ATOM   1113  HG1 GLU A  71      78.830  66.866  74.819  1.00  4.95              
ATOM   1114  HG2 GLU A  71      77.954  65.483  75.453  1.00  4.95              
ATOM   1115  CD  GLU A  71      79.449  65.019  73.929  1.00  4.95              
ATOM   1116  OE1 GLU A  71      78.928  63.921  73.635  1.00  4.95              
ATOM   1117  OE2 GLU A  71      80.287  65.528  73.153  1.00  4.95              
ATOM   1118  C   GLU A  71      79.584  63.294  76.633  1.00  4.95              
ATOM   1119  O   GLU A  71      80.554  62.563  76.345  1.00  4.95              
ATOM   1120  N   ILE A  72      78.316  62.979  76.368  1.00  4.95              
ATOM   1121  H   ILE A  72      77.569  63.592  76.689  1.00  4.95              
ATOM   1122  CA  ILE A  72      77.886  61.834  75.583  1.00  4.95              
ATOM   1123  HA  ILE A  72      78.663  61.657  74.851  1.00  4.95              
ATOM   1124  CB  ILE A  72      77.773  60.595  76.522  1.00  4.95              
ATOM   1125  HB  ILE A  72      78.799  60.334  76.772  1.00  4.95              
ATOM   1126  CG2 ILE A  72      77.103  60.903  77.873  1.00  4.95              
ATOM   1127 1HG2 ILE A  72      76.921  59.987  78.430  1.00  4.95              
ATOM   1128 2HG2 ILE A  72      77.718  61.575  78.468  1.00  4.95              
ATOM   1129 3HG2 ILE A  72      76.148  61.382  77.687  1.00  4.95              
ATOM   1130  CG1 ILE A  72      77.138  59.301  75.950  1.00  4.95              
ATOM   1131 1HG1 ILE A  72      77.393  58.511  76.653  1.00  4.95              
ATOM   1132 2HG1 ILE A  72      77.604  59.044  75.002  1.00  4.95              
ATOM   1133  CD1 ILE A  72      75.609  59.236  75.774  1.00  4.95              
ATOM   1134  HD1 ILE A  72      75.304  59.754  74.867  1.00  4.95              
ATOM   1135  HD2 ILE A  72      75.303  58.194  75.693  1.00  4.95              
ATOM   1136  HD3 ILE A  72      75.091  59.661  76.632  1.00  4.95              
ATOM   1137  C   ILE A  72      76.578  62.096  74.824  1.00  4.95              
ATOM   1138  O   ILE A  72      75.543  62.366  75.431  1.00  4.95              
ATOM   1139  N   GLN A  73      76.594  61.922  73.500  1.00  4.49              
ATOM   1140  H   GLN A  73      77.486  61.701  73.080  1.00  4.49              
ATOM   1141  CA  GLN A  73      75.449  62.234  72.635  1.00  4.49              
ATOM   1142  HA  GLN A  73      74.644  62.624  73.259  1.00  4.49              
ATOM   1143  CB  GLN A  73      75.799  63.376  71.687  1.00  4.49              
ATOM   1144  HB1 GLN A  73      76.521  63.015  70.973  1.00  4.49              
ATOM   1145  HB2 GLN A  73      76.244  64.177  72.274  1.00  4.49              
ATOM   1146  CG  GLN A  73      74.615  63.949  70.904  1.00  4.49              
ATOM   1147  HG1 GLN A  73      73.949  64.476  71.587  1.00  4.49              
ATOM   1148  HG2 GLN A  73      74.059  63.149  70.415  1.00  4.49              
ATOM   1149  CD  GLN A  73      75.130  64.903  69.832  1.00  4.49              
ATOM   1150  OE1 GLN A  73      75.395  64.530  68.701  1.00  4.49              
ATOM   1151  NE2 GLN A  73      75.411  66.145  70.152  1.00  4.49              
ATOM   1152 1HE2 GLN A  73      75.278  66.465  71.125  1.00  4.49              
ATOM   1153 2HE2 GLN A  73      75.654  66.768  69.407  1.00  4.49              
ATOM   1154  C   GLN A  73      74.884  61.016  71.922  1.00  4.49              
ATOM   1155  O   GLN A  73      75.521  60.443  71.046  1.00  4.49              
ATOM   1156  N   VAL A  74      73.674  60.634  72.315  1.00  4.61              
ATOM   1157  H   VAL A  74      73.183  61.242  72.963  1.00  4.61              
ATOM   1158  CA  VAL A  74      72.868  59.619  71.639  1.00  4.61              
ATOM   1159  HA  VAL A  74      73.517  58.827  71.277  1.00  4.61              
ATOM   1160  CB  VAL A  74      71.855  59.034  72.634  1.00  4.61              
ATOM   1161  HB  VAL A  74      71.531  59.812  73.327  1.00  4.61              
ATOM   1162  CG1 VAL A  74      70.603  58.415  71.996  1.00  4.61              
ATOM   1163 1HG1 VAL A  74      69.944  58.044  72.776  1.00  4.61              
ATOM   1164 2HG1 VAL A  74      70.037  59.164  71.445  1.00  4.61              
ATOM   1165 3HG1 VAL A  74      70.883  57.603  71.324  1.00  4.61              
ATOM   1166  CG2 VAL A  74      72.622  57.960  73.405  1.00  4.61              
ATOM   1167 1HG2 VAL A  74      72.084  57.645  74.284  1.00  4.61              
ATOM   1168 2HG2 VAL A  74      72.767  57.097  72.760  1.00  4.61              
ATOM   1169 3HG2 VAL A  74      73.588  58.340  73.730  1.00  4.61              
ATOM   1170  C   VAL A  74      72.156  60.223  70.437  1.00  4.61              
ATOM   1171  O   VAL A  74      71.482  61.249  70.553  1.00  4.61              
ATOM   1172  N   PRO A  75      72.223  59.538  69.296  1.00  4.58              
ATOM   1173  CD  PRO A  75      73.446  59.656  68.509  1.00  4.58              
ATOM   1174  HD1 PRO A  75      73.969  58.702  68.462  1.00  4.58              
ATOM   1175  HD2 PRO A  75      74.102  60.416  68.936  1.00  4.58              
ATOM   1176  CG  PRO A  75      73.020  60.098  67.105  1.00  4.58              
ATOM   1177  HG1 PRO A  75      73.093  59.253  66.418  1.00  4.58              
ATOM   1178  HG2 PRO A  75      73.623  60.934  66.748  1.00  4.58              
ATOM   1179  CB  PRO A  75      71.554  60.502  67.281  1.00  4.58              
ATOM   1180  HB1 PRO A  75      70.987  60.390  66.356  1.00  4.58              
ATOM   1181  HB2 PRO A  75      71.499  61.532  67.638  1.00  4.58              
ATOM   1182  CA  PRO A  75      71.090  59.550  68.390  1.00  4.58              
ATOM   1183  HA  PRO A  75      70.195  59.946  68.870  1.00  4.58              
ATOM   1184  C   PRO A  75      70.758  58.187  67.817  1.00  4.58              
ATOM   1185  O   PRO A  75      71.506  57.213  67.919  1.00  4.58              
ATOM   1186  N   GLY A  76      69.620  58.159  67.141  1.00  4.41              
ATOM   1187  H   GLY A  76      69.031  58.984  67.112  1.00  4.41              
ATOM   1188  CA  GLY A  76      69.063  56.942  66.610  1.00  4.41              
ATOM   1189  HA1 GLY A  76      69.817  56.356  66.083  1.00  4.41              
ATOM   1190  HA2 GLY A  76      68.274  57.231  65.949  1.00  4.41              
ATOM   1191  C   GLY A  76      68.447  56.123  67.706  1.00  4.41              
ATOM   1192  O   GLY A  76      68.888  54.999  67.923  1.00  4.41              
ATOM   1193  N   VAL A  77      67.448  56.719  68.365  1.00  4.62              
ATOM   1194  H   VAL A  77      67.279  57.708  68.210  1.00  4.62              
ATOM   1195  CA  VAL A  77      66.454  55.956  69.132  1.00  4.62              
ATOM   1196  HA  VAL A  77      66.930  55.068  69.555  1.00  4.62              
ATOM   1197  CB  VAL A  77      65.946  56.818  70.285  1.00  4.62              
ATOM   1198  HB  VAL A  77      65.519  57.744  69.898  1.00  4.62              
ATOM   1199  CG1 VAL A  77      64.888  56.092  71.112  1.00  4.62              
ATOM   1200 1HG1 VAL A  77      64.615  56.714  71.958  1.00  4.62              
ATOM   1201 2HG1 VAL A  77      63.980  55.922  70.530  1.00  4.62              
ATOM   1202 3HG1 VAL A  77      65.273  55.137  71.460  1.00  4.62              
ATOM   1203  CG2 VAL A  77      67.119  57.160  71.203  1.00  4.62              
ATOM   1204 1HG2 VAL A  77      67.503  56.261  71.682  1.00  4.62              
ATOM   1205 2HG2 VAL A  77      67.928  57.643  70.658  1.00  4.62              
ATOM   1206 3HG2 VAL A  77      66.766  57.871  71.935  1.00  4.62              
ATOM   1207  C   VAL A  77      65.290  55.510  68.251  1.00  4.62              
ATOM   1208  O   VAL A  77      64.441  56.310  67.863  1.00  4.62              
ATOM   1209  N   ILE A  78      65.266  54.223  67.912  1.00  5.85              
ATOM   1210  H   ILE A  78      65.999  53.622  68.263  1.00  5.85              
ATOM   1211  CA  ILE A  78      64.163  53.607  67.168  1.00  5.85              
ATOM   1212  HA  ILE A  78      63.648  54.382  66.598  1.00  5.85              
ATOM   1213  CB  ILE A  78      64.676  52.542  66.154  1.00  5.85              
ATOM   1214  HB  ILE A  78      63.817  52.151  65.609  1.00  5.85              
ATOM   1215  CG2 ILE A  78      65.575  53.234  65.126  1.00  5.85              
ATOM   1216 1HG2 ILE A  78      66.517  53.529  65.592  1.00  5.85              
ATOM   1217 2HG2 ILE A  78      65.787  52.561  64.294  1.00  5.85              
ATOM   1218 3HG2 ILE A  78      65.062  54.109  64.741  1.00  5.85              
ATOM   1219  CG1 ILE A  78      65.465  51.333  66.705  1.00  5.85              
ATOM   1220 1HG1 ILE A  78      66.136  51.675  67.482  1.00  5.85              
ATOM   1221 2HG1 ILE A  78      66.076  50.923  65.901  1.00  5.85              
ATOM   1222  CD1 ILE A  78      64.636  50.159  67.234  1.00  5.85              
ATOM   1223  HD1 ILE A  78      65.305  49.335  67.484  1.00  5.85              
ATOM   1224  HD2 ILE A  78      64.092  50.438  68.131  1.00  5.85              
ATOM   1225  HD3 ILE A  78      63.939  49.824  66.466  1.00  5.85              
ATOM   1226  C   ILE A  78      63.124  52.986  68.107  1.00  5.85              
ATOM   1227  O   ILE A  78      63.404  52.609  69.241  1.00  5.85              
ATOM   1228  N   PHE A  79      61.956  52.739  67.536  1.00  6.62              
ATOM   1229  H   PHE A  79      61.836  53.084  66.598  1.00  6.62              
ATOM   1230  CA  PHE A  79      60.836  52.005  68.103  1.00  6.62              
ATOM   1231  HA  PHE A  79      60.103  52.023  67.303  1.00  6.62              
ATOM   1232  CB  PHE A  79      61.143  50.497  68.180  1.00  6.62              
ATOM   1233  HB1 PHE A  79      61.741  50.279  69.062  1.00  6.62              
ATOM   1234  HB2 PHE A  79      61.779  50.269  67.325  1.00  6.62              
ATOM   1235  CG  PHE A  79      59.976  49.515  68.074  1.00  6.62              
ATOM   1236  CD1 PHE A  79      60.262  48.184  67.711  1.00  6.62              
ATOM   1237  HD1 PHE A  79      61.284  47.886  67.523  1.00  6.62              
ATOM   1238  CE1 PHE A  79      59.230  47.237  67.581  1.00  6.62              
ATOM   1239  HE1 PHE A  79      59.462  46.222  67.295  1.00  6.62              
ATOM   1240  CZ  PHE A  79      57.898  47.611  67.818  1.00  6.62              
ATOM   1241  HZ  PHE A  79      57.104  46.884  67.719  1.00  6.62              
ATOM   1242  CE2 PHE A  79      57.600  48.936  68.178  1.00  6.62              
ATOM   1243  HE2 PHE A  79      56.573  49.225  68.358  1.00  6.62              
ATOM   1244  CD2 PHE A  79      58.631  49.884  68.304  1.00  6.62              
ATOM   1245  HD2 PHE A  79      58.368  50.892  68.584  1.00  6.62              
ATOM   1246  C   PHE A  79      60.065  52.735  69.224  1.00  6.62              
ATOM   1247  O   PHE A  79      59.414  53.711  68.843  1.00  6.62              
ATOM   1248  N   PRO A  80      59.962  52.322  70.508  1.00  6.43              
ATOM   1249  CD  PRO A  80      60.376  51.091  71.155  1.00  6.43              
ATOM   1250  HD1 PRO A  80      61.446  51.134  71.356  1.00  6.43              
ATOM   1251  HD2 PRO A  80      60.132  50.212  70.568  1.00  6.43              
ATOM   1252  CG  PRO A  80      59.581  51.028  72.459  1.00  6.43              
ATOM   1253  HG1 PRO A  80      60.124  50.497  73.240  1.00  6.43              
ATOM   1254  HG2 PRO A  80      58.625  50.537  72.269  1.00  6.43              
ATOM   1255  CB  PRO A  80      59.324  52.487  72.837  1.00  6.43              
ATOM   1256  HB1 PRO A  80      60.061  52.837  73.556  1.00  6.43              
ATOM   1257  HB2 PRO A  80      58.326  52.605  73.261  1.00  6.43              
ATOM   1258  CA  PRO A  80      59.449  53.252  71.516  1.00  6.43              
ATOM   1259  HA  PRO A  80      58.452  53.575  71.212  1.00  6.43              
ATOM   1260  C   PRO A  80      60.331  54.493  71.640  1.00  6.43              
ATOM   1261  O   PRO A  80      61.465  54.506  71.170  1.00  6.43              
ATOM   1262  N   ASP A  81      59.785  55.561  72.224  1.00  5.37              
ATOM   1263  H   ASP A  81      58.841  55.487  72.572  1.00  5.37              
ATOM   1264  CA  ASP A  81      60.304  56.893  71.927  1.00  5.37              
ATOM   1265  HA  ASP A  81      60.908  56.791  71.024  1.00  5.37              
ATOM   1266  CB  ASP A  81      59.185  57.828  71.449  1.00  5.37              
ATOM   1267  HB1 ASP A  81      58.732  57.395  70.555  1.00  5.37              
ATOM   1268  HB2 ASP A  81      59.621  58.784  71.152  1.00  5.37              
ATOM   1269  CG  ASP A  81      58.094  58.076  72.480  1.00  5.37              
ATOM   1270  OD1 ASP A  81      58.320  58.911  73.376  1.00  5.37              
ATOM   1271  OD2 ASP A  81      56.977  57.549  72.300  1.00  5.37              
ATOM   1272  C   ASP A  81      61.332  57.480  72.902  1.00  5.37              
ATOM   1273  O   ASP A  81      62.425  56.940  73.033  1.00  5.37              
ATOM   1274  N   PHE A  82      61.090  58.637  73.514  1.00  5.40              
ATOM   1275  H   PHE A  82      60.156  59.037  73.475  1.00  5.40              
ATOM   1276  CA  PHE A  82      62.157  59.357  74.211  1.00  5.40              
ATOM   1277  HA  PHE A  82      62.995  59.444  73.527  1.00  5.40              
ATOM   1278  CB  PHE A  82      61.678  60.767  74.617  1.00  5.40              
ATOM   1279  HB1 PHE A  82      61.180  61.235  73.767  1.00  5.40              
ATOM   1280  HB2 PHE A  82      62.560  61.364  74.839  1.00  5.40              
ATOM   1281  CG  PHE A  82      60.775  60.851  75.837  1.00  5.40              
ATOM   1282  CD1 PHE A  82      61.339  60.900  77.128  1.00  5.40              
ATOM   1283  HD1 PHE A  82      62.413  60.873  77.252  1.00  5.40              
ATOM   1284  CE1 PHE A  82      60.512  60.949  78.262  1.00  5.40              
ATOM   1285  HE1 PHE A  82      60.950  60.950  79.251  1.00  5.40              
ATOM   1286  CZ  PHE A  82      59.114  60.968  78.112  1.00  5.40              
ATOM   1287  HZ  PHE A  82      58.480  60.996  78.987  1.00  5.40              
ATOM   1288  CE2 PHE A  82      58.547  60.941  76.826  1.00  5.40              
ATOM   1289  HE2 PHE A  82      57.473  60.949  76.710  1.00  5.40              
ATOM   1290  CD2 PHE A  82      59.377  60.886  75.692  1.00  5.40              
ATOM   1291  HD2 PHE A  82      58.937  60.859  74.707  1.00  5.40              
ATOM   1292  C   PHE A  82      62.697  58.612  75.438  1.00  5.40              
ATOM   1293  O   PHE A  82      63.889  58.679  75.761  1.00  5.40              
ATOM   1294  N   GLU A  83      61.820  57.851  76.083  1.00  5.42              
ATOM   1295  H   GLU A  83      60.862  57.868  75.764  1.00  5.42              
ATOM   1296  CA  GLU A  83      62.181  56.925  77.143  1.00  5.42              
ATOM   1297  HA  GLU A  83      62.621  57.480  77.974  1.00  5.42              
ATOM   1298  CB  GLU A  83      60.906  56.204  77.627  1.00  5.42              
ATOM   1299  HB1 GLU A  83      61.157  55.195  77.961  1.00  5.42              
ATOM   1300  HB2 GLU A  83      60.210  56.100  76.793  1.00  5.42              
ATOM   1301  CG  GLU A  83      60.199  56.925  78.783  1.00  5.42              
ATOM   1302  HG1 GLU A  83      59.182  56.535  78.868  1.00  5.42              
ATOM   1303  HG2 GLU A  83      60.135  57.994  78.571  1.00  5.42              
ATOM   1304  CD  GLU A  83      60.947  56.672  80.095  1.00  5.42              
ATOM   1305  OE1 GLU A  83      60.774  55.594  80.704  1.00  5.42              
ATOM   1306  OE2 GLU A  83      61.831  57.470  80.473  1.00  5.42              
ATOM   1307  C   GLU A  83      63.203  55.890  76.708  1.00  5.42              
ATOM   1308  O   GLU A  83      64.060  55.538  77.514  1.00  5.42              
ATOM   1309  N   ASP A  84      63.165  55.433  75.454  1.00  4.90              
ATOM   1310  H   ASP A  84      62.505  55.828  74.793  1.00  4.90              
ATOM   1311  CA  ASP A  84      64.251  54.631  74.928  1.00  4.90              
ATOM   1312  HA  ASP A  84      64.470  53.902  75.700  1.00  4.90              
ATOM   1313  CB  ASP A  84      63.875  53.824  73.689  1.00  4.90              
ATOM   1314  HB1 ASP A  84      64.774  53.640  73.101  1.00  4.90              
ATOM   1315  HB2 ASP A  84      63.164  54.377  73.080  1.00  4.90              
ATOM   1316  CG  ASP A  84      63.309  52.462  74.094  1.00  4.90              
ATOM   1317  OD1 ASP A  84      63.910  51.763  74.948  1.00  4.90              
ATOM   1318  OD2 ASP A  84      62.339  51.970  73.488  1.00  4.90              
ATOM   1319  C   ASP A  84      65.537  55.407  74.833  1.00  4.90              
ATOM   1320  O   ASP A  84      66.502  54.881  75.335  1.00  4.90              
ATOM   1321  N   GLY A  85      65.599  56.657  74.383  1.00  4.60              
ATOM   1322  H   GLY A  85      64.740  57.113  74.098  1.00  4.60              
ATOM   1323  CA  GLY A  85      66.844  57.440  74.436  1.00  4.60              
ATOM   1324  HA1 GLY A  85      66.624  58.435  74.067  1.00  4.60              
ATOM   1325  HA2 GLY A  85      67.606  56.977  73.813  1.00  4.60              
ATOM   1326  C   GLY A  85      67.430  57.615  75.835  1.00  4.60              
ATOM   1327  O   GLY A  85      68.650  57.584  76.007  1.00  4.60              
ATOM   1328  N   LYS A  86      66.580  57.714  76.857  1.00  4.96              
ATOM   1329  H   LYS A  86      65.584  57.760  76.652  1.00  4.96              
ATOM   1330  CA  LYS A  86      67.052  57.574  78.241  1.00  4.96              
ATOM   1331  HA  LYS A  86      67.880  58.264  78.409  1.00  4.96              
ATOM   1332  CB  LYS A  86      65.897  57.966  79.179  1.00  4.96              
ATOM   1333  HB1 LYS A  86      65.021  57.384  78.905  1.00  4.96              
ATOM   1334  HB2 LYS A  86      65.627  59.006  78.995  1.00  4.96              
ATOM   1335  CG  LYS A  86      66.198  57.805  80.685  1.00  4.96              
ATOM   1336  HG1 LYS A  86      66.486  58.777  81.088  1.00  4.96              
ATOM   1337  HG2 LYS A  86      67.026  57.120  80.859  1.00  4.96              
ATOM   1338  CD  LYS A  86      64.979  57.280  81.455  1.00  4.96              
ATOM   1339  HD1 LYS A  86      64.135  57.943  81.262  1.00  4.96              
ATOM   1340  HD2 LYS A  86      65.196  57.298  82.524  1.00  4.96              
ATOM   1341  CE  LYS A  86      64.641  55.841  81.028  1.00  4.96              
ATOM   1342  HE1 LYS A  86      65.433  55.161  81.352  1.00  4.96              
ATOM   1343  HE2 LYS A  86      64.593  55.788  79.937  1.00  4.96              
ATOM   1344  NZ  LYS A  86      63.335  55.397  81.553  1.00  4.96              
ATOM   1345  HZ1 LYS A  86      63.068  54.503  81.160  1.00  4.96              
ATOM   1346  HZ2 LYS A  86      63.290  55.366  82.554  1.00  4.96              
ATOM   1347  HZ3 LYS A  86      62.591  56.035  81.239  1.00  4.96              
ATOM   1348  C   LYS A  86      67.606  56.169  78.541  1.00  4.96              
ATOM   1349  O   LYS A  86      68.698  56.068  79.102  1.00  4.96              
ATOM   1350  N   ASN A  87      66.887  55.105  78.180  1.00  4.92              
ATOM   1351  H   ASN A  87      65.993  55.276  77.728  1.00  4.92              
ATOM   1352  CA  ASN A  87      67.293  53.713  78.416  1.00  4.92              
ATOM   1353  HA  ASN A  87      67.380  53.559  79.494  1.00  4.92              
ATOM   1354  CB  ASN A  87      66.233  52.718  77.879  1.00  4.92              
ATOM   1355  HB1 ASN A  87      66.581  51.703  78.069  1.00  4.92              
ATOM   1356  HB2 ASN A  87      66.149  52.826  76.802  1.00  4.92              
ATOM   1357  CG  ASN A  87      64.837  52.825  78.479  1.00  4.92              
ATOM   1358  OD1 ASN A  87      64.640  53.208  79.625  1.00  4.92              
ATOM   1359  ND2 ASN A  87      63.814  52.475  77.728  1.00  4.92              
ATOM   1360 1HD2 ASN A  87      63.940  52.188  76.755  1.00  4.92              
ATOM   1361 2HD2 ASN A  87      62.903  52.666  78.096  1.00  4.92              
ATOM   1362  C   ASN A  87      68.676  53.396  77.824  1.00  4.92              
ATOM   1363  O   ASN A  87      69.573  52.878  78.473  1.00  4.92              
ATOM   1364  N   ILE A  88      68.820  53.799  76.576  1.00  4.47              
ATOM   1365  H   ILE A  88      67.966  54.189  76.187  1.00  4.47              
ATOM   1366  CA  ILE A  88      69.953  53.846  75.669  1.00  4.47              
ATOM   1367  HA  ILE A  88      70.269  52.839  75.412  1.00  4.47              
ATOM   1368  CB  ILE A  88      69.385  54.577  74.414  1.00  4.47              
ATOM   1369  HB  ILE A  88      68.754  55.356  74.820  1.00  4.47              
ATOM   1370  CG2 ILE A  88      70.382  55.423  73.637  1.00  4.47              
ATOM   1371 1HG2 ILE A  88      70.066  55.567  72.605  1.00  4.47              
ATOM   1372 2HG2 ILE A  88      70.423  56.392  74.120  1.00  4.47              
ATOM   1373 3HG2 ILE A  88      71.367  54.980  73.668  1.00  4.47              
ATOM   1374  CG1 ILE A  88      68.435  53.788  73.464  1.00  4.47              
ATOM   1375 1HG1 ILE A  88      68.881  53.675  72.491  1.00  4.47              
ATOM   1376 2HG1 ILE A  88      67.579  54.415  73.230  1.00  4.47              
ATOM   1377  CD1 ILE A  88      67.907  52.420  73.928  1.00  4.47              
ATOM   1378  HD1 ILE A  88      68.719  51.753  74.200  1.00  4.47              
ATOM   1379  HD2 ILE A  88      67.240  52.528  74.778  1.00  4.47              
ATOM   1380  HD3 ILE A  88      67.347  51.965  73.119  1.00  4.47              
ATOM   1381  C   ILE A  88      71.141  54.560  76.322  1.00  4.47              
ATOM   1382  O   ILE A  88      72.208  53.970  76.491  1.00  4.47              
ATOM   1383  N   ILE A  89      70.970  55.810  76.765  1.00  4.51              
ATOM   1384  H   ILE A  89      70.083  56.275  76.607  1.00  4.51              
ATOM   1385  CA  ILE A  89      72.029  56.532  77.481  1.00  4.51              
ATOM   1386  HA  ILE A  89      72.886  56.671  76.821  1.00  4.51              
ATOM   1387  CB  ILE A  89      71.503  57.928  77.937  1.00  4.51              
ATOM   1388  HB  ILE A  89      70.467  57.814  78.256  1.00  4.51              
ATOM   1389  CG2 ILE A  89      72.276  58.518  79.138  1.00  4.51              
ATOM   1390 1HG2 ILE A  89      71.814  59.448  79.456  1.00  4.51              
ATOM   1391 2HG2 ILE A  89      72.231  57.866  80.009  1.00  4.51              
ATOM   1392 3HG2 ILE A  89      73.320  58.690  78.870  1.00  4.51              
ATOM   1393  CG1 ILE A  89      71.530  58.910  76.746  1.00  4.51              
ATOM   1394 1HG1 ILE A  89      71.046  58.431  75.903  1.00  4.51              
ATOM   1395 2HG1 ILE A  89      72.564  59.125  76.475  1.00  4.51              
ATOM   1396  CD1 ILE A  89      70.784  60.233  76.948  1.00  4.51              
ATOM   1397  HD1 ILE A  89      69.721  60.036  77.084  1.00  4.51              
ATOM   1398  HD2 ILE A  89      71.160  60.782  77.804  1.00  4.51              
ATOM   1399  HD3 ILE A  89      70.922  60.852  76.063  1.00  4.51              
ATOM   1400  C   ILE A  89      72.509  55.745  78.696  1.00  4.51              
ATOM   1401  O   ILE A  89      73.717  55.657  78.918  1.00  4.51              
ATOM   1402  N   GLN A  90      71.576  55.194  79.481  1.00  4.69              
ATOM   1403  H   GLN A  90      70.598  55.304  79.235  1.00  4.69              
ATOM   1404  CA  GLN A  90      71.919  54.453  80.691  1.00  4.69              
ATOM   1405  HA  GLN A  90      72.593  55.080  81.273  1.00  4.69              
ATOM   1406  CB  GLN A  90      70.662  54.236  81.548  1.00  4.69              
ATOM   1407  HB1 GLN A  90      69.949  53.603  81.019  1.00  4.69              
ATOM   1408  HB2 GLN A  90      70.192  55.208  81.703  1.00  4.69              
ATOM   1409  CG  GLN A  90      70.983  53.638  82.931  1.00  4.69              
ATOM   1410  HG1 GLN A  90      70.292  54.060  83.660  1.00  4.69              
ATOM   1411  HG2 GLN A  90      71.993  53.910  83.241  1.00  4.69              
ATOM   1412  CD  GLN A  90      70.807  52.122  82.973  1.00  4.69              
ATOM   1413  OE1 GLN A  90      69.698  51.626  82.852  1.00  4.69              
ATOM   1414  NE2 GLN A  90      71.856  51.353  83.160  1.00  4.69              
ATOM   1415 1HE2 GLN A  90      72.800  51.713  83.293  1.00  4.69              
ATOM   1416 2HE2 GLN A  90      71.731  50.355  83.210  1.00  4.69              
ATOM   1417  C   GLN A  90      72.675  53.151  80.396  1.00  4.69              
ATOM   1418  O   GLN A  90      73.586  52.807  81.139  1.00  4.69              
ATOM   1419  N   GLN A  91      72.374  52.490  79.280  1.00  4.68              
ATOM   1420  H   GLN A  91      71.573  52.803  78.744  1.00  4.68              
ATOM   1421  CA  GLN A  91      73.099  51.326  78.787  1.00  4.68              
ATOM   1422  HA  GLN A  91      73.195  50.606  79.602  1.00  4.68              
ATOM   1423  CB  GLN A  91      72.286  50.672  77.655  1.00  4.68              
ATOM   1424  HB1 GLN A  91      72.964  50.209  76.936  1.00  4.68              
ATOM   1425  HB2 GLN A  91      71.711  51.435  77.131  1.00  4.68              
ATOM   1426  CG  GLN A  91      71.322  49.597  78.171  1.00  4.68              
ATOM   1427  HG1 GLN A  91      70.517  49.465  77.450  1.00  4.68              
ATOM   1428  HG2 GLN A  91      70.876  49.913  79.114  1.00  4.68              
ATOM   1429  CD  GLN A  91      72.042  48.266  78.363  1.00  4.68              
ATOM   1430  OE1 GLN A  91      72.563  47.955  79.415  1.00  4.68              
ATOM   1431  NE2 GLN A  91      72.135  47.431  77.353  1.00  4.68              
ATOM   1432 1HE2 GLN A  91      71.562  47.606  76.523  1.00  4.68              
ATOM   1433 2HE2 GLN A  91      72.557  46.547  77.543  1.00  4.68              
ATOM   1434  C   GLN A  91      74.521  51.651  78.329  1.00  4.68              
ATOM   1435  O   GLN A  91      75.443  50.872  78.587  1.00  4.68              
ATOM   1436  N   TRP A  92      74.746  52.801  77.682  1.00  4.45              
ATOM   1437  H   TRP A  92      73.972  53.418  77.453  1.00  4.45              
ATOM   1438  CA  TRP A  92      76.129  53.158  77.367  1.00  4.45              
ATOM   1439  HA  TRP A  92      76.622  52.250  77.029  1.00  4.45              
ATOM   1440  CB  TRP A  92      76.265  54.138  76.226  1.00  4.45              
ATOM   1441  HB1 TRP A  92      75.782  55.079  76.496  1.00  4.45              
ATOM   1442  HB2 TRP A  92      75.759  53.712  75.360  1.00  4.45              
ATOM   1443  CG  TRP A  92      77.704  54.382  75.870  1.00  4.45              
ATOM   1444  CD1 TRP A  92      78.327  55.576  75.950  1.00  4.45              
ATOM   1445  HD1 TRP A  92      77.849  56.482  76.288  1.00  4.45              
ATOM   1446  NE1 TRP A  92      79.624  55.459  75.500  1.00  4.45              
ATOM   1447  HE1 TRP A  92      80.277  56.230  75.476  1.00  4.45              
ATOM   1448  CE2 TRP A  92      79.936  54.159  75.172  1.00  4.45              
ATOM   1449  CZ2 TRP A  92      81.118  53.539  74.737  1.00  4.45              
ATOM   1450  HZ2 TRP A  92      82.015  54.119  74.589  1.00  4.45              
ATOM   1451  CH2 TRP A  92      81.132  52.147  74.548  1.00  4.45              
ATOM   1452  HH2 TRP A  92      82.052  51.656  74.259  1.00  4.45              
ATOM   1453  CZ3 TRP A  92      79.956  51.405  74.771  1.00  4.45              
ATOM   1454  HZ3 TRP A  92      79.987  50.329  74.722  1.00  4.45              
ATOM   1455  CE3 TRP A  92      78.757  52.048  75.144  1.00  4.45              
ATOM   1456  HE3 TRP A  92      77.860  51.471  75.324  1.00  4.45              
ATOM   1457  CD2 TRP A  92      78.721  53.440  75.389  1.00  4.45              
ATOM   1458  C   TRP A  92      76.933  53.616  78.578  1.00  4.45              
ATOM   1459  O   TRP A  92      78.103  53.255  78.688  1.00  4.45              
ATOM   1460  N   VAL A  93      76.300  54.316  79.520  1.00  4.34              
ATOM   1461  H   VAL A  93      75.327  54.554  79.358  1.00  4.34              
ATOM   1462  CA  VAL A  93      76.838  54.504  80.869  1.00  4.34              
ATOM   1463  HA  VAL A  93      77.711  55.142  80.809  1.00  4.34              
ATOM   1464  CB  VAL A  93      75.772  55.204  81.754  1.00  4.34              
ATOM   1465  HB  VAL A  93      74.788  54.949  81.379  1.00  4.34              
ATOM   1466  CG1 VAL A  93      75.787  54.808  83.234  1.00  4.34              
ATOM   1467 1HG1 VAL A  93      75.346  53.818  83.340  1.00  4.34              
ATOM   1468 2HG1 VAL A  93      76.802  54.773  83.616  1.00  4.34              
ATOM   1469 3HG1 VAL A  93      75.188  55.498  83.827  1.00  4.34              
ATOM   1470  CG2 VAL A  93      75.883  56.729  81.641  1.00  4.34              
ATOM   1471 1HG2 VAL A  93      75.066  57.198  82.189  1.00  4.34              
ATOM   1472 2HG2 VAL A  93      76.829  57.070  82.048  1.00  4.34              
ATOM   1473 3HG2 VAL A  93      75.806  57.022  80.594  1.00  4.34              
ATOM   1474  C   VAL A  93      77.316  53.161  81.425  1.00  4.34              
ATOM   1475  O   VAL A  93      78.493  53.024  81.747  1.00  4.34              
ATOM   1476  N   ASP A  94      76.455  52.148  81.415  1.00  4.70              
ATOM   1477  H   ASP A  94      75.481  52.358  81.222  1.00  4.70              
ATOM   1478  CA  ASP A  94      76.744  50.812  81.919  1.00  4.70              
ATOM   1479  HA  ASP A  94      77.078  50.920  82.942  1.00  4.70              
ATOM   1480  CB  ASP A  94      75.462  49.972  82.006  1.00  4.70              
ATOM   1481  HB1 ASP A  94      75.731  48.914  81.987  1.00  4.70              
ATOM   1482  HB2 ASP A  94      74.816  50.173  81.153  1.00  4.70              
ATOM   1483  CG  ASP A  94      74.712  50.255  83.312  1.00  4.70              
ATOM   1484  OD1 ASP A  94      74.782  51.406  83.811  1.00  4.70              
ATOM   1485  OD2 ASP A  94      74.092  49.321  83.858  1.00  4.70              
ATOM   1486  C   ASP A  94      77.884  50.070  81.224  1.00  4.70              
ATOM   1487  O   ASP A  94      78.673  49.403  81.893  1.00  4.70              
ATOM   1488  N   PHE A  95      78.068  50.254  79.918  1.00  4.96              
ATOM   1489  H   PHE A  95      77.355  50.766  79.410  1.00  4.96              
ATOM   1490  CA  PHE A  95      79.285  49.813  79.231  1.00  4.96              
ATOM   1491  HA  PHE A  95      79.431  48.751  79.428  1.00  4.96              
ATOM   1492  CB  PHE A  95      79.122  50.009  77.718  1.00  4.96              
ATOM   1493  HB1 PHE A  95      80.077  50.339  77.305  1.00  4.96              
ATOM   1494  HB2 PHE A  95      78.407  50.809  77.536  1.00  4.96              
ATOM   1495  CG  PHE A  95      78.700  48.773  76.949  1.00  4.96              
ATOM   1496  CD1 PHE A  95      77.339  48.509  76.714  1.00  4.96              
ATOM   1497  HD1 PHE A  95      76.581  49.172  77.108  1.00  4.96              
ATOM   1498  CE1 PHE A  95      76.954  47.357  76.006  1.00  4.96              
ATOM   1499  HE1 PHE A  95      75.900  47.140  75.876  1.00  4.96              
ATOM   1500  CZ  PHE A  95      77.929  46.469  75.519  1.00  4.96              
ATOM   1501  HZ  PHE A  95      77.624  45.566  75.008  1.00  4.96              
ATOM   1502  CE2 PHE A  95      79.293  46.734  75.747  1.00  4.96              
ATOM   1503  HE2 PHE A  95      80.043  46.033  75.411  1.00  4.96              
ATOM   1504  CD2 PHE A  95      79.676  47.881  76.466  1.00  4.96              
ATOM   1505  HD2 PHE A  95      80.719  48.065  76.680  1.00  4.96              
ATOM   1506  C   PHE A  95      80.550  50.536  79.703  1.00  4.96              
ATOM   1507  O   PHE A  95      81.567  49.880  79.953  1.00  4.96              
ATOM   1508  N   LEU A  96      80.512  51.864  79.844  1.00  4.67              
ATOM   1509  H   LEU A  96      79.626  52.338  79.682  1.00  4.67              
ATOM   1510  CA  LEU A  96      81.653  52.652  80.324  1.00  4.67              
ATOM   1511  HA  LEU A  96      82.507  52.474  79.671  1.00  4.67              
ATOM   1512  CB  LEU A  96      81.320  54.159  80.299  1.00  4.67              
ATOM   1513  HB1 LEU A  96      82.168  54.701  80.717  1.00  4.67              
ATOM   1514  HB2 LEU A  96      80.482  54.313  80.972  1.00  4.67              
ATOM   1515  CG  LEU A  96      80.966  54.812  78.949  1.00  4.67              
ATOM   1516  HG  LEU A  96      80.247  54.216  78.405  1.00  4.67              
ATOM   1517  CD1 LEU A  96      80.367  56.190  79.219  1.00  4.67              
ATOM   1518 1HD1 LEU A  96      80.132  56.684  78.279  1.00  4.67              
ATOM   1519 2HD1 LEU A  96      79.434  56.055  79.760  1.00  4.67              
ATOM   1520 3HD1 LEU A  96      81.054  56.794  79.810  1.00  4.67              
ATOM   1521  CD2 LEU A  96      82.162  55.026  78.035  1.00  4.67              
ATOM   1522 1HD2 LEU A  96      81.873  55.605  77.160  1.00  4.67              
ATOM   1523 2HD2 LEU A  96      82.964  55.533  78.571  1.00  4.67              
ATOM   1524 3HD2 LEU A  96      82.493  54.049  77.694  1.00  4.67              
ATOM   1525  C   LEU A  96      82.077  52.255  81.741  1.00  4.67              
ATOM   1526  O   LEU A  96      83.273  52.267  82.023  1.00  4.67              
ATOM   1527  N   GLN A  97      81.110  51.873  82.587  1.00  4.57              
ATOM   1528  H   GLN A  97      80.153  51.982  82.266  1.00  4.57              
ATOM   1529  CA  GLN A  97      81.316  51.336  83.935  1.00  4.57              
ATOM   1530  HA  GLN A  97      82.301  51.664  84.259  1.00  4.57              
ATOM   1531  CB  GLN A  97      80.327  51.932  84.947  1.00  4.57              
ATOM   1532  HB1 GLN A  97      80.433  53.013  84.907  1.00  4.57              
ATOM   1533  HB2 GLN A  97      80.648  51.627  85.940  1.00  4.57              
ATOM   1534  CG  GLN A  97      78.851  51.530  84.733  1.00  4.57              
ATOM   1535  HG1 GLN A  97      78.778  50.479  84.460  1.00  4.57              
ATOM   1536  HG2 GLN A  97      78.468  52.132  83.924  1.00  4.57              
ATOM   1537  CD  GLN A  97      77.944  51.768  85.939  1.00  4.57              
ATOM   1538  OE1 GLN A  97      78.380  51.666  87.080  1.00  4.57              
ATOM   1539  NE2 GLN A  97      76.673  52.059  85.774  1.00  4.57              
ATOM   1540 1HE2 GLN A  97      76.180  51.974  84.876  1.00  4.57              
ATOM   1541 2HE2 GLN A  97      76.122  52.217  86.596  1.00  4.57              
ATOM   1542  C   GLN A  97      81.394  49.801  84.018  1.00  4.57              
ATOM   1543  O   GLN A  97      81.432  49.251  85.125  1.00  4.57              
ATOM   1544  N   HIS A  98      81.447  49.108  82.878  1.00  4.98              
ATOM   1545  H   HIS A  98      81.221  49.598  82.022  1.00  4.98              
ATOM   1546  CA  HIS A  98      81.907  47.724  82.770  1.00  4.98              
ATOM   1547  HA  HIS A  98      81.826  47.218  83.733  1.00  4.98              
ATOM   1548  CB  HIS A  98      81.052  46.971  81.737  1.00  4.98              
ATOM   1549  HB1 HIS A  98      81.072  47.505  80.789  1.00  4.98              
ATOM   1550  HB2 HIS A  98      80.018  46.956  82.084  1.00  4.98              
ATOM   1551  CG  HIS A  98      81.502  45.552  81.474  1.00  4.98              
ATOM   1552  ND1 HIS A  98      82.620  45.164  80.718  1.00  4.98              
ATOM   1553  CE1 HIS A  98      82.593  43.819  80.695  1.00  4.98              
ATOM   1554  HE1 HIS A  98      83.309  43.193  80.175  1.00  4.98              
ATOM   1555  NE2 HIS A  98      81.544  43.356  81.395  1.00  4.98              
ATOM   1556  HE2 HIS A  98      81.296  42.381  81.510  1.00  4.98              
ATOM   1557  CD2 HIS A  98      80.845  44.432  81.889  1.00  4.98              
ATOM   1558  HD2 HIS A  98      79.926  44.410  82.462  1.00  4.98              
ATOM   1559  C   HIS A  98      83.376  47.696  82.344  1.00  4.98              
ATOM   1560  O   HIS A  98      84.140  46.864  82.840  1.00  4.98              
ATOM   1561  N   GLN A  99      83.814  48.643  81.502  1.00  4.90              
ATOM   1562  H   GLN A  99      83.117  49.279  81.124  1.00  4.90              
ATOM   1563  CA  GLN A  99      85.176  49.147  81.658  1.00  4.90              
ATOM   1564  HA  GLN A  99      85.854  48.307  81.545  1.00  4.90              
ATOM   1565  CB  GLN A  99      85.538  50.178  80.562  1.00  4.90              
ATOM   1566  HB1 GLN A  99      84.822  50.996  80.557  1.00  4.90              
ATOM   1567  HB2 GLN A  99      85.495  49.681  79.592  1.00  4.90              
ATOM   1568  CG  GLN A  99      86.954  50.744  80.787  1.00  4.90              
ATOM   1569  HG1 GLN A  99      87.642  49.914  80.940  1.00  4.90              
ATOM   1570  HG2 GLN A  99      86.949  51.357  81.685  1.00  4.90              
ATOM   1571  CD  GLN A  99      87.537  51.596  79.666  1.00  4.90              
ATOM   1572  OE1 GLN A  99      87.925  52.737  79.869  1.00  4.90              
ATOM   1573  NE2 GLN A  99      87.764  51.024  78.502  1.00  4.90              
ATOM   1574 1HE2 GLN A  99      87.492  50.079  78.339  1.00  4.90              
ATOM   1575 2HE2 GLN A  99      88.325  51.523  77.823  1.00  4.90              
ATOM   1576  C   GLN A  99      85.334  49.697  83.093  1.00  4.90              
ATOM   1577  O   GLN A  99      84.399  50.266  83.650  1.00  4.90              
ATOM   1578  N   PRO A 100      86.506  49.555  83.730  1.00  5.26              
ATOM   1579  CD  PRO A 100      87.480  48.493  83.545  1.00  5.26              
ATOM   1580  HD1 PRO A 100      88.180  48.759  82.752  1.00  5.26              
ATOM   1581  HD2 PRO A 100      86.996  47.539  83.329  1.00  5.26              
ATOM   1582  CG  PRO A 100      88.224  48.413  84.876  1.00  5.26              
ATOM   1583  HG1 PRO A 100      89.232  48.016  84.756  1.00  5.26              
ATOM   1584  HG2 PRO A 100      87.652  47.805  85.579  1.00  5.26              
ATOM   1585  CB  PRO A 100      88.234  49.867  85.343  1.00  5.26              
ATOM   1586  HB1 PRO A 100      89.077  50.374  84.872  1.00  5.26              
ATOM   1587  HB2 PRO A 100      88.311  49.940  86.429  1.00  5.26              
ATOM   1588  CA  PRO A 100      86.891  50.421  84.834  1.00  5.26              
ATOM   1589  HA  PRO A 100      86.151  50.316  85.630  1.00  5.26              
ATOM   1590  C   PRO A 100      86.962  51.907  84.415  1.00  5.26              
ATOM   1591  O   PRO A 100      88.004  52.441  84.014  1.00  5.26              
ATOM   1592  N   ILE A 101      85.816  52.574  84.483  1.00  5.64              
ATOM   1593  H   ILE A 101      84.977  52.019  84.624  1.00  5.64              
ATOM   1594  CA  ILE A 101      85.691  53.997  84.788  1.00  5.64              
ATOM   1595  HA  ILE A 101      86.686  54.432  84.848  1.00  5.64              
ATOM   1596  CB  ILE A 101      84.884  54.724  83.666  1.00  5.64              
ATOM   1597  HB  ILE A 101      85.112  54.225  82.722  1.00  5.64              
ATOM   1598  CG2 ILE A 101      83.361  54.637  83.877  1.00  5.64              
ATOM   1599 1HG2 ILE A 101      83.018  55.356  84.620  1.00  5.64              
ATOM   1600 2HG2 ILE A 101      82.844  54.844  82.943  1.00  5.64              
ATOM   1601 3HG2 ILE A 101      83.086  53.641  84.214  1.00  5.64              
ATOM   1602  CG1 ILE A 101      85.214  56.224  83.470  1.00  5.64              
ATOM   1603 1HG1 ILE A 101      85.066  56.771  84.400  1.00  5.64              
ATOM   1604 2HG1 ILE A 101      84.516  56.639  82.740  1.00  5.64              
ATOM   1605  CD1 ILE A 101      86.626  56.512  82.951  1.00  5.64              
ATOM   1606  HD1 ILE A 101      86.751  57.589  82.835  1.00  5.64              
ATOM   1607  HD2 ILE A 101      87.373  56.151  83.657  1.00  5.64              
ATOM   1608  HD3 ILE A 101      86.758  56.038  81.979  1.00  5.64              
ATOM   1609  C   ILE A 101      85.058  54.111  86.187  1.00  5.64              
ATOM   1610  O   ILE A 101      84.785  53.115  86.862  1.00  5.64              
ATOM   1611  N   GLU A 102      84.800  55.339  86.610  1.00  7.04              
ATOM   1612  H   GLU A 102      85.092  56.102  86.022  1.00  7.04              
ATOM   1613  CA  GLU A 102      83.921  55.662  87.725  1.00  7.04              
ATOM   1614  HA  GLU A 102      84.475  55.550  88.658  1.00  7.04              
ATOM   1615  CB  GLU A 102      83.519  57.139  87.554  1.00  7.04              
ATOM   1616  HB1 GLU A 102      82.763  57.373  88.298  1.00  7.04              
ATOM   1617  HB2 GLU A 102      83.053  57.267  86.576  1.00  7.04              
ATOM   1618  CG  GLU A 102      84.668  58.150  87.670  1.00  7.04              
ATOM   1619  HG1 GLU A 102      84.682  58.773  86.773  1.00  7.04              
ATOM   1620  HG2 GLU A 102      85.630  57.638  87.736  1.00  7.04              
ATOM   1621  CD  GLU A 102      84.461  59.030  88.899  1.00  7.04              
ATOM   1622  OE1 GLU A 102      83.763  60.069  88.807  1.00  7.04              
ATOM   1623  OE2 GLU A 102      84.910  58.649  90.001  1.00  7.04              
ATOM   1624  C   GLU A 102      82.632  54.819  87.803  1.00  7.04              
ATOM   1625  O   GLU A 102      81.769  54.937  86.946  1.00  7.04              
ATOM   1626  N   LYS A 103      82.383  54.123  88.921  1.00  7.48              
ATOM   1627  H   LYS A 103      83.151  53.925  89.545  1.00  7.48              
ATOM   1628  CA  LYS A 103      80.998  53.809  89.356  1.00  7.48              
ATOM   1629  HA  LYS A 103      80.434  53.439  88.496  1.00  7.48              
ATOM   1630  CB  LYS A 103      81.006  52.712  90.443  1.00  7.48              
ATOM   1631  HB1 LYS A 103      80.322  52.996  91.245  1.00  7.48              
ATOM   1632  HB2 LYS A 103      81.999  52.616  90.887  1.00  7.48              
ATOM   1633  CG  LYS A 103      80.538  51.342  89.921  1.00  7.48              
ATOM   1634  HG1 LYS A 103      79.559  51.460  89.456  1.00  7.48              
ATOM   1635  HG2 LYS A 103      80.420  50.678  90.778  1.00  7.48              
ATOM   1636  CD  LYS A 103      81.509  50.678  88.929  1.00  7.48              
ATOM   1637  HD1 LYS A 103      82.467  50.529  89.431  1.00  7.48              
ATOM   1638  HD2 LYS A 103      81.676  51.322  88.065  1.00  7.48              
ATOM   1639  CE  LYS A 103      80.973  49.310  88.476  1.00  7.48              
ATOM   1640  HE1 LYS A 103      80.583  48.781  89.349  1.00  7.48              
ATOM   1641  HE2 LYS A 103      81.804  48.728  88.067  1.00  7.48              
ATOM   1642  NZ  LYS A 103      79.922  49.436  87.440  1.00  7.48              
ATOM   1643  HZ1 LYS A 103      79.414  48.577  87.288  1.00  7.48              
ATOM   1644  HZ2 LYS A 103      79.263  50.189  87.645  1.00  7.48              
ATOM   1645  HZ3 LYS A 103      80.355  49.671  86.548  1.00  7.48              
ATOM   1646  C   LYS A 103      80.216  55.049  89.826  1.00  7.48              
ATOM   1647  O   LYS A 103      79.006  55.006  89.990  1.00  7.48              
ATOM   1648  N   LYS A 104      80.917  56.171  90.012  1.00  5.86              
ATOM   1649  H   LYS A 104      81.915  56.083  89.925  1.00  5.86              
ATOM   1650  CA  LYS A 104      80.359  57.532  90.078  1.00  5.86              
ATOM   1651  HA  LYS A 104      79.432  57.511  90.656  1.00  5.86              
ATOM   1652  CB  LYS A 104      81.384  58.446  90.785  1.00  5.86              
ATOM   1653  HB1 LYS A 104      81.110  59.493  90.650  1.00  5.86              
ATOM   1654  HB2 LYS A 104      82.352  58.287  90.322  1.00  5.86              
ATOM   1655  CG  LYS A 104      81.512  58.181  92.292  1.00  5.86              
ATOM   1656  HG1 LYS A 104      81.464  57.107  92.477  1.00  5.86              
ATOM   1657  HG2 LYS A 104      80.669  58.645  92.805  1.00  5.86              
ATOM   1658  CD  LYS A 104      82.829  58.693  92.905  1.00  5.86              
ATOM   1659  HD1 LYS A 104      83.663  58.124  92.490  1.00  5.86              
ATOM   1660  HD2 LYS A 104      82.791  58.468  93.972  1.00  5.86              
ATOM   1661  CE  LYS A 104      83.109  60.201  92.760  1.00  5.86              
ATOM   1662  HE1 LYS A 104      83.733  60.493  93.610  1.00  5.86              
ATOM   1663  HE2 LYS A 104      82.171  60.758  92.830  1.00  5.86              
ATOM   1664  NZ  LYS A 104      83.840  60.530  91.510  1.00  5.86              
ATOM   1665  HZ1 LYS A 104      84.264  61.444  91.504  1.00  5.86              
ATOM   1666  HZ2 LYS A 104      84.568  59.837  91.306  1.00  5.86              
ATOM   1667  HZ3 LYS A 104      83.296  60.423  90.654  1.00  5.86              
ATOM   1668  C   LYS A 104      79.992  58.089  88.705  1.00  5.86              
ATOM   1669  O   LYS A 104      79.617  59.262  88.624  1.00  5.86              
ATOM   1670  N   ILE A 105      80.065  57.282  87.642  1.00  4.95              
ATOM   1671  H   ILE A 105      80.453  56.356  87.748  1.00  4.95              
ATOM   1672  CA  ILE A 105      79.232  57.495  86.467  1.00  4.95              
ATOM   1673  HA  ILE A 105      79.580  58.409  85.986  1.00  4.95              
ATOM   1674  CB  ILE A 105      79.367  56.336  85.472  1.00  4.95              
ATOM   1675  HB  ILE A 105      80.429  56.140  85.350  1.00  4.95              
ATOM   1676  CG2 ILE A 105      78.662  55.047  85.933  1.00  4.95              
ATOM   1677 1HG2 ILE A 105      78.785  54.274  85.192  1.00  4.95              
ATOM   1678 2HG2 ILE A 105      79.073  54.703  86.881  1.00  4.95              
ATOM   1679 3HG2 ILE A 105      77.588  55.192  86.042  1.00  4.95              
ATOM   1680  CG1 ILE A 105      78.840  56.764  84.102  1.00  4.95              
ATOM   1681 1HG1 ILE A 105      79.062  57.813  83.931  1.00  4.95              
ATOM   1682 2HG1 ILE A 105      77.759  56.661  84.075  1.00  4.95              
ATOM   1683  CD1 ILE A 105      79.511  55.918  83.013  1.00  4.95              
ATOM   1684  HD1 ILE A 105      79.108  56.178  82.044  1.00  4.95              
ATOM   1685  HD2 ILE A 105      80.586  56.098  83.006  1.00  4.95              
ATOM   1686  HD3 ILE A 105      79.341  54.861  83.187  1.00  4.95              
ATOM   1687  C   ILE A 105      77.807  57.709  86.943  1.00  4.95              
ATOM   1688  O   ILE A 105      77.300  56.941  87.760  1.00  4.95              
ATOM   1689  N   GLN A 106      77.179  58.795  86.525  1.00  4.64              
ATOM   1690  H   GLN A 106      77.598  59.429  85.848  1.00  4.64              
ATOM   1691  CA  GLN A 106      75.794  58.999  86.937  1.00  4.64              
ATOM   1692  HA  GLN A 106      75.297  58.047  87.133  1.00  4.64              
ATOM   1693  CB  GLN A 106      75.698  59.893  88.189  1.00  4.64              
ATOM   1694  HB1 GLN A 106      74.667  60.235  88.295  1.00  4.64              
ATOM   1695  HB2 GLN A 106      76.317  60.775  88.035  1.00  4.64              
ATOM   1696  CG  GLN A 106      76.082  59.201  89.505  1.00  4.64              
ATOM   1697  HG1 GLN A 106      77.097  58.817  89.449  1.00  4.64              
ATOM   1698  HG2 GLN A 106      75.405  58.366  89.691  1.00  4.64              
ATOM   1699  CD  GLN A 106      76.031  60.185  90.662  1.00  4.64              
ATOM   1700  OE1 GLN A 106      76.806  61.131  90.711  1.00  4.64              
ATOM   1701  NE2 GLN A 106      75.137  60.031  91.612  1.00  4.64              
ATOM   1702 1HE2 GLN A 106      74.511  59.245  91.594  1.00  4.64              
ATOM   1703 2HE2 GLN A 106      75.109  60.722  92.341  1.00  4.64              
ATOM   1704  C   GLN A 106      75.053  59.678  85.807  1.00  4.64              
ATOM   1705  O   GLN A 106      75.648  60.416  85.022  1.00  4.64              
ATOM   1706  N   ILE A 107      73.739  59.476  85.776  1.00  4.86              
ATOM   1707  H   ILE A 107      73.315  58.845  86.438  1.00  4.86              
ATOM   1708  CA  ILE A 107      72.885  60.323  84.960  1.00  4.86              
ATOM   1709  HA  ILE A 107      73.253  60.272  83.934  1.00  4.86              
ATOM   1710  CB  ILE A 107      71.421  59.830  84.949  1.00  4.86              
ATOM   1711  HB  ILE A 107      71.016  59.936  85.957  1.00  4.86              
ATOM   1712  CG2 ILE A 107      70.577  60.711  84.010  1.00  4.86              
ATOM   1713 1HG2 ILE A 107      69.570  60.302  83.917  1.00  4.86              
ATOM   1714 2HG2 ILE A 107      70.493  61.721  84.412  1.00  4.86              
ATOM   1715 3HG2 ILE A 107      71.033  60.765  83.020  1.00  4.86              
ATOM   1716  CG1 ILE A 107      71.279  58.339  84.553  1.00  4.86              
ATOM   1717 1HG1 ILE A 107      70.222  58.073  84.574  1.00  4.86              
ATOM   1718 2HG1 ILE A 107      71.773  57.722  85.304  1.00  4.86              
ATOM   1719  CD1 ILE A 107      71.840  57.954  83.174  1.00  4.86              
ATOM   1720  HD1 ILE A 107      71.697  56.885  83.015  1.00  4.86              
ATOM   1721  HD2 ILE A 107      71.318  58.496  82.386  1.00  4.86              
ATOM   1722  HD3 ILE A 107      72.907  58.170  83.122  1.00  4.86              
ATOM   1723  C   ILE A 107      73.001  61.776  85.416  1.00  4.86              
ATOM   1724  O   ILE A 107      72.773  62.086  86.585  1.00  4.86              
ATOM   1725  N   ILE A 108      73.370  62.654  84.486  1.00  5.56              
ATOM   1726  H   ILE A 108      73.573  62.312  83.555  1.00  5.56              
ATOM   1727  CA  ILE A 108      73.437  64.096  84.686  1.00  5.56              
ATOM   1728  HA  ILE A 108      72.767  64.373  85.501  1.00  5.56              
ATOM   1729  CB  ILE A 108      74.871  64.546  85.069  1.00  5.56              
ATOM   1730  HB  ILE A 108      75.557  64.166  84.314  1.00  5.56              
ATOM   1731  CG2 ILE A 108      74.966  66.086  85.093  1.00  5.56              
ATOM   1732 1HG2 ILE A 108      75.974  66.413  85.339  1.00  5.56              
ATOM   1733 2HG2 ILE A 108      74.749  66.490  84.106  1.00  5.56              
ATOM   1734 3HG2 ILE A 108      74.266  66.500  85.818  1.00  5.56              
ATOM   1735  CG1 ILE A 108      75.309  63.958  86.431  1.00  5.56              
ATOM   1736 1HG1 ILE A 108      75.323  62.872  86.354  1.00  5.56              
ATOM   1737 2HG1 ILE A 108      74.584  64.236  87.197  1.00  5.56              
ATOM   1738  CD1 ILE A 108      76.707  64.379  86.902  1.00  5.56              
ATOM   1739  HD1 ILE A 108      76.991  63.773  87.760  1.00  5.56              
ATOM   1740  HD2 ILE A 108      77.425  64.235  86.096  1.00  5.56              
ATOM   1741  HD3 ILE A 108      76.706  65.425  87.211  1.00  5.56              
ATOM   1742  C   ILE A 108      72.921  64.772  83.402  1.00  5.56              
ATOM   1743  O   ILE A 108      73.410  64.481  82.314  1.00  5.56              
ATOM   1744  N   GLU A 109      71.957  65.692  83.550  1.00  6.07              
ATOM   1745  H   GLU A 109      71.567  65.775  84.474  1.00  6.07              
ATOM   1746  CA  GLU A 109      71.599  66.773  82.601  1.00  6.07              
ATOM   1747  HA  GLU A 109      70.908  67.413  83.149  1.00  6.07              
ATOM   1748  CB  GLU A 109      72.843  67.668  82.393  1.00  6.07              
ATOM   1749  HB1 GLU A 109      73.680  67.074  82.028  1.00  6.07              
ATOM   1750  HB2 GLU A 109      73.127  68.041  83.378  1.00  6.07              
ATOM   1751  CG  GLU A 109      72.672  68.894  81.489  1.00  6.07              
ATOM   1752  HG1 GLU A 109      73.256  69.714  81.914  1.00  6.07              
ATOM   1753  HG2 GLU A 109      71.625  69.206  81.472  1.00  6.07              
ATOM   1754  CD  GLU A 109      73.172  68.615  80.071  1.00  6.07              
ATOM   1755  OE1 GLU A 109      72.926  67.510  79.555  1.00  6.07              
ATOM   1756  OE2 GLU A 109      73.772  69.506  79.433  1.00  6.07              
ATOM   1757  C   GLU A 109      70.771  66.429  81.314  1.00  6.07              
ATOM   1758  O   GLU A 109      69.694  67.006  81.142  1.00  6.07              
ATOM   1759  N   PHE A 110      71.138  65.441  80.487  1.00  5.65              
ATOM   1760  H   PHE A 110      72.115  65.186  80.500  1.00  5.65              
ATOM   1761  CA  PHE A 110      70.224  64.527  79.773  1.00  5.65              
ATOM   1762  HA  PHE A 110      70.859  63.688  79.490  1.00  5.65              
ATOM   1763  CB  PHE A 110      69.174  63.916  80.733  1.00  5.65              
ATOM   1764  HB1 PHE A 110      68.704  64.705  81.317  1.00  5.65              
ATOM   1765  HB2 PHE A 110      69.683  63.255  81.436  1.00  5.65              
ATOM   1766  CG  PHE A 110      68.066  63.137  80.040  1.00  5.65              
ATOM   1767  CD1 PHE A 110      66.754  63.649  80.014  1.00  5.65              
ATOM   1768  HD1 PHE A 110      66.519  64.566  80.535  1.00  5.65              
ATOM   1769  CE1 PHE A 110      65.753  62.997  79.274  1.00  5.65              
ATOM   1770  HE1 PHE A 110      64.751  63.400  79.242  1.00  5.65              
ATOM   1771  CZ  PHE A 110      66.064  61.842  78.539  1.00  5.65              
ATOM   1772  HZ  PHE A 110      65.304  61.367  77.934  1.00  5.65              
ATOM   1773  CE2 PHE A 110      67.370  61.325  78.565  1.00  5.65              
ATOM   1774  HE2 PHE A 110      67.614  60.460  77.970  1.00  5.65              
ATOM   1775  CD2 PHE A 110      68.366  61.959  79.329  1.00  5.65              
ATOM   1776  HD2 PHE A 110      69.378  61.582  79.319  1.00  5.65              
ATOM   1777  C   PHE A 110      69.589  64.926  78.409  1.00  5.65              
ATOM   1778  O   PHE A 110      69.536  64.096  77.494  1.00  5.65              
ATOM   1779  N   LYS A 111      69.085  66.152  78.269  1.00  5.63              
ATOM   1780  H   LYS A 111      69.194  66.733  79.095  1.00  5.63              
ATOM   1781  CA  LYS A 111      68.593  66.816  77.031  1.00  5.63              
ATOM   1782  HA  LYS A 111      67.691  67.372  77.283  1.00  5.63              
ATOM   1783  CB  LYS A 111      69.679  67.842  76.617  1.00  5.63              
ATOM   1784  HB1 LYS A 111      69.282  68.457  75.807  1.00  5.63              
ATOM   1785  HB2 LYS A 111      70.528  67.279  76.228  1.00  5.63              
ATOM   1786  CG  LYS A 111      70.245  68.770  77.701  1.00  5.63              
ATOM   1787  HG1 LYS A 111      70.725  68.175  78.475  1.00  5.63              
ATOM   1788  HG2 LYS A 111      69.429  69.332  78.158  1.00  5.63              
ATOM   1789  CD  LYS A 111      71.277  69.761  77.126  1.00  5.63              
ATOM   1790  HD1 LYS A 111      71.735  70.305  77.953  1.00  5.63              
ATOM   1791  HD2 LYS A 111      70.736  70.488  76.520  1.00  5.63              
ATOM   1792  CE  LYS A 111      72.391  69.161  76.243  1.00  5.63              
ATOM   1793  HE1 LYS A 111      72.978  69.984  75.828  1.00  5.63              
ATOM   1794  HE2 LYS A 111      71.947  68.625  75.401  1.00  5.63              
ATOM   1795  NZ  LYS A 111      73.314  68.258  76.969  1.00  5.63              
ATOM   1796  HZ1 LYS A 111      73.677  68.706  77.817  1.00  5.63              
ATOM   1797  HZ2 LYS A 111      72.851  67.430  77.338  1.00  5.63              
ATOM   1798  HZ3 LYS A 111      74.077  67.984  76.352  1.00  5.63              
ATOM   1799  C   LYS A 111      68.274  66.016  75.740  1.00  5.63              
ATOM   1800  O   LYS A 111      69.165  65.748  74.951  1.00  5.63              
ATOM   1801  N   THR A 112      67.011  65.830  75.351  1.00  5.15              
ATOM   1802  H   THR A 112      66.272  65.934  76.022  1.00  5.15              
ATOM   1803  CA  THR A 112      66.600  65.841  73.945  1.00  5.15              
ATOM   1804  HA  THR A 112      66.882  64.899  73.503  1.00  5.15              
ATOM   1805  CB  THR A 112      65.067  66.022  73.839  1.00  5.15              
ATOM   1806  HB  THR A 112      64.833  67.083  73.941  1.00  5.15              
ATOM   1807  CG2 THR A 112      64.512  65.536  72.500  1.00  5.15              
ATOM   1808 1HG2 THR A 112      63.426  65.618  72.496  1.00  5.15              
ATOM   1809 2HG2 THR A 112      64.907  66.148  71.690  1.00  5.15              
ATOM   1810 3HG2 THR A 112      64.797  64.499  72.330  1.00  5.15              
ATOM   1811  OG1 THR A 112      64.360  65.358  74.866  1.00  5.15              
ATOM   1812  HG1 THR A 112      63.497  65.778  74.919  1.00  5.15              
ATOM   1813  C   THR A 112      67.226  67.032  73.202  1.00  5.15              
ATOM   1814  O   THR A 112      67.227  68.141  73.733  1.00  5.15              
ATOM   1815  N   ILE A 113      67.687  66.864  71.961  1.00  5.29              
ATOM   1816  H   ILE A 113      67.773  65.907  71.632  1.00  5.29              
ATOM   1817  CA  ILE A 113      68.350  67.955  71.205  1.00  5.29              
ATOM   1818  HA  ILE A 113      68.163  68.905  71.706  1.00  5.29              
ATOM   1819  CB  ILE A 113      69.889  67.753  71.197  1.00  5.29              
ATOM   1820  HB  ILE A 113      70.311  68.475  70.496  1.00  5.29              
ATOM   1821  CG2 ILE A 113      70.501  68.070  72.577  1.00  5.29              
ATOM   1822 1HG2 ILE A 113      71.590  68.090  72.516  1.00  5.29              
ATOM   1823 2HG2 ILE A 113      70.155  69.044  72.923  1.00  5.29              
ATOM   1824 3HG2 ILE A 113      70.208  67.313  73.302  1.00  5.29              
ATOM   1825  CG1 ILE A 113      70.286  66.334  70.724  1.00  5.29              
ATOM   1826 1HG1 ILE A 113      69.696  66.070  69.848  1.00  5.29              
ATOM   1827 2HG1 ILE A 113      70.069  65.610  71.510  1.00  5.29              
ATOM   1828  CD1 ILE A 113      71.764  66.206  70.340  1.00  5.29              
ATOM   1829  HD1 ILE A 113      71.949  65.199  69.965  1.00  5.29              
ATOM   1830  HD2 ILE A 113      72.011  66.925  69.559  1.00  5.29              
ATOM   1831  HD3 ILE A 113      72.398  66.378  71.208  1.00  5.29              
ATOM   1832  C   ILE A 113      67.840  68.169  69.772  1.00  5.29              
ATOM   1833  O   ILE A 113      68.083  69.225  69.190  1.00  5.29              
ATOM   1834  N   MET A 114      67.104  67.214  69.202  1.00  4.85              
ATOM   1835  H   MET A 114      66.899  66.376  69.727  1.00  4.85              
ATOM   1836  CA  MET A 114      66.503  67.323  67.871  1.00  4.85              
ATOM   1837  HA  MET A 114      66.086  68.324  67.745  1.00  4.85              
ATOM   1838  CB  MET A 114      67.559  67.074  66.771  1.00  4.85              
ATOM   1839  HB1 MET A 114      68.319  67.855  66.819  1.00  4.85              
ATOM   1840  HB2 MET A 114      67.070  67.148  65.800  1.00  4.85              
ATOM   1841  CG  MET A 114      68.256  65.707  66.867  1.00  4.85              
ATOM   1842  HG1 MET A 114      67.509  64.921  66.961  1.00  4.85              
ATOM   1843  HG2 MET A 114      68.877  65.693  67.762  1.00  4.85              
ATOM   1844  SD  MET A 114      69.295  65.293  65.443  1.00  4.85              
ATOM   1845  CE  MET A 114      69.994  63.724  66.024  1.00  4.85              
ATOM   1846  HE1 MET A 114      70.562  63.894  66.939  1.00  4.85              
ATOM   1847  HE2 MET A 114      69.195  63.008  66.218  1.00  4.85              
ATOM   1848  HE3 MET A 114      70.659  63.321  65.259  1.00  4.85              
ATOM   1849  C   MET A 114      65.370  66.305  67.714  1.00  4.85              
ATOM   1850  O   MET A 114      65.431  65.211  68.285  1.00  4.85              
ATOM   1851  N   ILE A 115      64.395  66.649  66.873  1.00  4.76              
ATOM   1852  H   ILE A 115      64.405  67.580  66.489  1.00  4.76              
ATOM   1853  CA  ILE A 115      63.305  65.776  66.439  1.00  4.76              
ATOM   1854  HA  ILE A 115      63.592  64.738  66.606  1.00  4.76              
ATOM   1855  CB  ILE A 115      62.018  66.066  67.260  1.00  4.76              
ATOM   1856  HB  ILE A 115      61.820  67.127  67.139  1.00  4.76              
ATOM   1857  CG2 ILE A 115      60.780  65.313  66.739  1.00  4.76              
ATOM   1858 1HG2 ILE A 115      59.918  65.520  67.373  1.00  4.76              
ATOM   1859 2HG2 ILE A 115      60.530  65.643  65.733  1.00  4.76              
ATOM   1860 3HG2 ILE A 115      60.958  64.237  66.716  1.00  4.76              
ATOM   1861  CG1 ILE A 115      62.157  65.822  68.785  1.00  4.76              
ATOM   1862 1HG1 ILE A 115      61.263  66.209  69.276  1.00  4.76              
ATOM   1863 2HG1 ILE A 115      62.996  66.399  69.170  1.00  4.76              
ATOM   1864  CD1 ILE A 115      62.336  64.360  69.216  1.00  4.76              
ATOM   1865  HD1 ILE A 115      62.511  64.321  70.292  1.00  4.76              
ATOM   1866  HD2 ILE A 115      61.440  63.782  68.992  1.00  4.76              
ATOM   1867  HD3 ILE A 115      63.190  63.913  68.710  1.00  4.76              
ATOM   1868  C   ILE A 115      63.063  65.932  64.940  1.00  4.76              
ATOM   1869  O   ILE A 115      63.113  67.085  64.525  1.00  4.76              
ATOM   1870  N   ASN A 116      62.842  64.811  64.209  1.00  4.30              
ATOM   1871  H   ASN A 116      62.704  63.954  64.722  1.00  4.30              
ATOM   1872  CA  ASN A 116      63.199  64.600  62.784  1.00  4.30              
ATOM   1873  HA  ASN A 116      63.243  65.575  62.305  1.00  4.30              
ATOM   1874  CB  ASN A 116      64.621  63.996  62.743  1.00  4.30              
ATOM   1875  HB1 ASN A 116      64.975  63.993  61.713  1.00  4.30              
ATOM   1876  HB2 ASN A 116      64.556  62.960  63.067  1.00  4.30              
ATOM   1877  CG  ASN A 116      65.651  64.713  63.595  1.00  4.30              
ATOM   1878  OD1 ASN A 116      65.832  65.921  63.530  1.00  4.30              
ATOM   1879  ND2 ASN A 116      66.363  63.996  64.437  1.00  4.30              
ATOM   1880 1HD2 ASN A 116      66.235  62.987  64.484  1.00  4.30              
ATOM   1881 2HD2 ASN A 116      67.127  64.457  64.902  1.00  4.30              
ATOM   1882  C   ASN A 116      62.219  63.728  61.920  1.00  4.30              
ATOM   1883  O   ASN A 116      62.412  62.519  61.792  1.00  4.30              
ATOM   1884  N   PHE A 117      61.180  64.316  61.306  1.00  4.47              
ATOM   1885  H   PHE A 117      61.194  65.328  61.369  1.00  4.47              
ATOM   1886  CA  PHE A 117      59.834  63.801  61.593  1.00  4.47              
ATOM   1887  HA  PHE A 117      59.958  62.771  61.951  1.00  4.47              
ATOM   1888  CB  PHE A 117      59.349  64.582  62.834  1.00  4.47              
ATOM   1889  HB1 PHE A 117      60.230  64.901  63.383  1.00  4.47              
ATOM   1890  HB2 PHE A 117      58.935  63.871  63.530  1.00  4.47              
ATOM   1891  CG  PHE A 117      58.409  65.787  62.778  1.00  4.47              
ATOM   1892  CD1 PHE A 117      57.169  65.757  62.114  1.00  4.47              
ATOM   1893  HD1 PHE A 117      56.904  64.950  61.492  1.00  4.47              
ATOM   1894  CE1 PHE A 117      56.214  66.759  62.256  1.00  4.47              
ATOM   1895  HE1 PHE A 117      55.255  66.665  61.773  1.00  4.47              
ATOM   1896  CZ  PHE A 117      56.557  67.907  62.961  1.00  4.47              
ATOM   1897  HZ  PHE A 117      55.844  68.696  63.035  1.00  4.47              
ATOM   1898  CE2 PHE A 117      57.807  68.002  63.595  1.00  4.47              
ATOM   1899  HE2 PHE A 117      58.068  68.898  64.134  1.00  4.47              
ATOM   1900  CD2 PHE A 117      58.691  66.913  63.569  1.00  4.47              
ATOM   1901  HD2 PHE A 117      59.612  66.953  64.121  1.00  4.47              
ATOM   1902  C   PHE A 117      58.830  63.548  60.416  1.00  4.47              
ATOM   1903  O   PHE A 117      58.286  64.452  59.811  1.00  4.47              
ATOM   1904  N   LYS A 118      58.560  62.277  60.086  1.00  4.49              
ATOM   1905  H   LYS A 118      59.052  61.569  60.608  1.00  4.49              
ATOM   1906  CA  LYS A 118      57.793  61.891  58.882  1.00  4.49              
ATOM   1907  HA  LYS A 118      58.037  62.596  58.107  1.00  4.49              
ATOM   1908  CB  LYS A 118      58.349  60.505  58.400  1.00  4.49              
ATOM   1909  HB1 LYS A 118      59.218  60.223  58.996  1.00  4.49              
ATOM   1910  HB2 LYS A 118      58.733  60.680  57.394  1.00  4.49              
ATOM   1911  CG  LYS A 118      57.433  59.242  58.288  1.00  4.49              
ATOM   1912  HG1 LYS A 118      57.838  58.661  57.457  1.00  4.49              
ATOM   1913  HG2 LYS A 118      56.440  59.537  57.968  1.00  4.49              
ATOM   1914  CD  LYS A 118      57.333  58.265  59.485  1.00  4.49              
ATOM   1915  HD1 LYS A 118      58.247  57.690  59.511  1.00  4.49              
ATOM   1916  HD2 LYS A 118      56.533  57.554  59.278  1.00  4.49              
ATOM   1917  CE  LYS A 118      57.079  58.907  60.853  1.00  4.49              
ATOM   1918  HE1 LYS A 118      56.033  59.219  60.901  1.00  4.49              
ATOM   1919  HE2 LYS A 118      57.694  59.806  60.919  1.00  4.49              
ATOM   1920  NZ  LYS A 118      57.377  58.050  62.030  1.00  4.49              
ATOM   1921  HZ1 LYS A 118      57.132  58.503  62.908  1.00  4.49              
ATOM   1922  HZ2 LYS A 118      56.865  57.171  62.048  1.00  4.49              
ATOM   1923  HZ3 LYS A 118      58.367  57.853  62.094  1.00  4.49              
ATOM   1924  C   LYS A 118      56.267  61.839  59.056  1.00  4.49              
ATOM   1925  O   LYS A 118      55.773  61.193  59.974  1.00  4.49              
ATOM   1926  N   PHE A 119      55.515  62.303  58.064  1.00  4.91              
ATOM   1927  H   PHE A 119      55.985  62.866  57.364  1.00  4.91              
ATOM   1928  CA  PHE A 119      54.314  61.563  57.621  1.00  4.91              
ATOM   1929  HA  PHE A 119      54.547  60.511  57.749  1.00  4.91              
ATOM   1930  CB  PHE A 119      53.054  61.833  58.469  1.00  4.91              
ATOM   1931  HB1 PHE A 119      52.579  62.750  58.125  1.00  4.91              
ATOM   1932  HB2 PHE A 119      53.333  61.966  59.514  1.00  4.91              
ATOM   1933  CG  PHE A 119      52.097  60.651  58.363  1.00  4.91              
ATOM   1934  CD1 PHE A 119      52.547  59.369  58.742  1.00  4.91              
ATOM   1935  HD1 PHE A 119      53.490  59.268  59.264  1.00  4.91              
ATOM   1936  CE1 PHE A 119      51.806  58.223  58.404  1.00  4.91              
ATOM   1937  HE1 PHE A 119      52.183  57.243  58.658  1.00  4.91              
ATOM   1938  CZ  PHE A 119      50.578  58.357  57.733  1.00  4.91              
ATOM   1939  HZ  PHE A 119      49.998  57.481  57.475  1.00  4.91              
ATOM   1940  CE2 PHE A 119      50.098  59.636  57.405  1.00  4.91              
ATOM   1941  HE2 PHE A 119      49.155  59.749  56.887  1.00  4.91              
ATOM   1942  CD2 PHE A 119      50.857  60.779  57.707  1.00  4.91              
ATOM   1943  HD2 PHE A 119      50.504  61.741  57.365  1.00  4.91              
ATOM   1944  C   PHE A 119      54.098  61.710  56.108  1.00  4.91              
ATOM   1945  O   PHE A 119      54.969  62.216  55.397  1.00  4.91              
ATOM   1946  N   GLN A 120      52.974  61.213  55.594  1.00  5.04              
ATOM   1947  H   GLN A 120      52.302  60.781  56.213  1.00  5.04              
ATOM   1948  CA  GLN A 120      52.608  61.318  54.190  1.00  5.04              
ATOM   1949  HA  GLN A 120      53.149  62.161  53.763  1.00  5.04              
ATOM   1950  CB  GLN A 120      53.062  60.056  53.449  1.00  5.04              
ATOM   1951  HB1 GLN A 120      52.442  59.207  53.744  1.00  5.04              
ATOM   1952  HB2 GLN A 120      54.095  59.842  53.726  1.00  5.04              
ATOM   1953  CG  GLN A 120      53.002  60.236  51.926  1.00  5.04              
ATOM   1954  HG1 GLN A 120      53.543  61.136  51.639  1.00  5.04              
ATOM   1955  HG2 GLN A 120      51.966  60.339  51.605  1.00  5.04              
ATOM   1956  CD  GLN A 120      53.647  59.047  51.232  1.00  5.04              
ATOM   1957  OE1 GLN A 120      54.869  58.938  51.159  1.00  5.04              
ATOM   1958  NE2 GLN A 120      52.866  58.107  50.747  1.00  5.04              
ATOM   1959 1HE2 GLN A 120      51.854  58.197  50.854  1.00  5.04              
ATOM   1960 2HE2 GLN A 120      53.283  57.285  50.350  1.00  5.04              
ATOM   1961  C   GLN A 120      51.124  61.609  53.999  1.00  5.04              
ATOM   1962  O   GLN A 120      50.276  60.849  54.452  1.00  5.04              
ATOM   1963  N   ILE A 121      50.822  62.708  53.307  1.00  5.32              
ATOM   1964  H   ILE A 121      51.584  63.303  52.996  1.00  5.32              
ATOM   1965  CA  ILE A 121      49.457  63.216  53.171  1.00  5.32              
ATOM   1966  HA  ILE A 121      49.073  63.280  54.189  1.00  5.32              
ATOM   1967  CB  ILE A 121      49.464  64.655  52.602  1.00  5.32              
ATOM   1968  HB  ILE A 121      50.300  65.191  53.056  1.00  5.32              
ATOM   1969  CG2 ILE A 121      49.696  64.657  51.089  1.00  5.32              
ATOM   1970 1HG2 ILE A 121      49.896  65.674  50.749  1.00  5.32              
ATOM   1971 2HG2 ILE A 121      50.542  64.023  50.851  1.00  5.32              
ATOM   1972 3HG2 ILE A 121      48.813  64.286  50.575  1.00  5.32              
ATOM   1973  CG1 ILE A 121      48.182  65.448  52.932  1.00  5.32              
ATOM   1974 1HG1 ILE A 121      47.309  64.859  52.662  1.00  5.32              
ATOM   1975 2HG1 ILE A 121      48.167  66.363  52.337  1.00  5.32              
ATOM   1976  CD1 ILE A 121      48.069  65.846  54.410  1.00  5.32              
ATOM   1977  HD1 ILE A 121      47.180  66.460  54.551  1.00  5.32              
ATOM   1978  HD2 ILE A 121      47.985  64.961  55.039  1.00  5.32              
ATOM   1979  HD3 ILE A 121      48.946  66.419  54.710  1.00  5.32              
ATOM   1980  C   ILE A 121      48.500  62.259  52.455  1.00  5.32              
ATOM   1981  O   ILE A 121      47.360  62.159  52.878  1.00  5.32              
ATOM   1982  N   ASN A 122      48.978  61.525  51.443  1.00  5.33              
ATOM   1983  H   ASN A 122      49.963  61.625  51.267  1.00  5.33              
ATOM   1984  CA  ASN A 122      48.245  60.646  50.514  1.00  5.33              
ATOM   1985  HA  ASN A 122      48.992  60.309  49.795  1.00  5.33              
ATOM   1986  CB  ASN A 122      47.767  59.369  51.224  1.00  5.33              
ATOM   1987  HB1 ASN A 122      47.179  58.768  50.532  1.00  5.33              
ATOM   1988  HB2 ASN A 122      47.130  59.635  52.068  1.00  5.33              
ATOM   1989  CG  ASN A 122      48.915  58.498  51.720  1.00  5.33              
ATOM   1990  OD1 ASN A 122      50.037  58.527  51.230  1.00  5.33              
ATOM   1991  ND2 ASN A 122      48.665  57.680  52.711  1.00  5.33              
ATOM   1992 1HD2 ASN A 122      47.770  57.696  53.162  1.00  5.33              
ATOM   1993 2HD2 ASN A 122      49.441  57.166  53.081  1.00  5.33              
ATOM   1994  C   ASN A 122      47.186  61.315  49.604  1.00  5.33              
ATOM   1995  O   ASN A 122      47.125  60.960  48.425  1.00  5.33              
ATOM   1996  N   PRO A 123      46.457  62.349  50.056  1.00  6.53              
ATOM   1997  CD  PRO A 123      45.281  62.100  50.879  1.00  6.53              
ATOM   1998  HD1 PRO A 123      45.473  61.439  51.722  1.00  6.53              
ATOM   1999  HD2 PRO A 123      44.509  61.642  50.257  1.00  6.53              
ATOM   2000  CG  PRO A 123      44.796  63.476  51.341  1.00  6.53              
ATOM   2001  HG1 PRO A 123      45.198  63.705  52.328  1.00  6.53              
ATOM   2002  HG2 PRO A 123      43.707  63.513  51.362  1.00  6.53              
ATOM   2003  CB  PRO A 123      45.368  64.456  50.306  1.00  6.53              
ATOM   2004  HB1 PRO A 123      46.052  65.156  50.785  1.00  6.53              
ATOM   2005  HB2 PRO A 123      44.563  64.984  49.803  1.00  6.53              
ATOM   2006  CA  PRO A 123      46.095  63.554  49.314  1.00  6.53              
ATOM   2007  HA  PRO A 123      45.325  63.228  48.611  1.00  6.53              
ATOM   2008  C   PRO A 123      47.108  64.214  48.400  1.00  6.53              
ATOM   2009  O   PRO A 123      47.506  65.350  48.608  1.00  6.53              
ATOM   2010  N   VAL A 124      47.483  63.484  47.365  1.00  6.94              
ATOM   2011  H   VAL A 124      47.137  62.538  47.350  1.00  6.94              
ATOM   2012  CA  VAL A 124      48.309  63.942  46.249  1.00  6.94              
ATOM   2013  HA  VAL A 124      48.142  65.013  46.130  1.00  6.94              
ATOM   2014  CB  VAL A 124      49.776  63.718  46.643  1.00  6.94              
ATOM   2015  HB  VAL A 124      49.918  64.095  47.657  1.00  6.94              
ATOM   2016  CG1 VAL A 124      50.216  62.248  46.642  1.00  6.94              
ATOM   2017 1HG1 VAL A 124      51.249  62.179  46.978  1.00  6.94              
ATOM   2018 2HG1 VAL A 124      49.596  61.678  47.335  1.00  6.94              
ATOM   2019 3HG1 VAL A 124      50.118  61.822  45.648  1.00  6.94              
ATOM   2020  CG2 VAL A 124      50.682  64.544  45.756  1.00  6.94              
ATOM   2021 1HG2 VAL A 124      51.674  64.551  46.185  1.00  6.94              
ATOM   2022 2HG2 VAL A 124      50.691  64.142  44.745  1.00  6.94              
ATOM   2023 3HG2 VAL A 124      50.317  65.569  45.750  1.00  6.94              
ATOM   2024  C   VAL A 124      47.889  63.280  44.942  1.00  6.94              
ATOM   2025  O   VAL A 124      48.015  63.858  43.863  1.00  6.94              
ATOM   2026  N   SER A 125      47.282  62.097  45.019  1.00  8.08              
ATOM   2027  H   SER A 125      47.244  61.644  45.923  1.00  8.08              
ATOM   2028  CA  SER A 125      46.270  61.689  44.061  1.00  8.08              
ATOM   2029  HA  SER A 125      46.606  61.899  43.047  1.00  8.08              
ATOM   2030  CB  SER A 125      46.081  60.165  44.173  1.00  8.08              
ATOM   2031  HB1 SER A 125      47.009  59.673  43.891  1.00  8.08              
ATOM   2032  HB2 SER A 125      45.297  59.833  43.498  1.00  8.08              
ATOM   2033  OG  SER A 125      45.753  59.818  45.497  1.00  8.08              
ATOM   2034  HG  SER A 125      45.563  58.876  45.540  1.00  8.08              
ATOM   2035  C   SER A 125      44.905  62.450  44.244  1.00  8.08              
ATOM   2036  O   SER A 125      44.945  63.632  44.647  1.00  8.08              
ATOM   2037  N   PRO A 126      43.724  61.866  44.049  1.00  9.19              
ATOM   2038  CD  PRO A 126      42.890  61.598  45.221  1.00  9.19              
ATOM   2039  HD1 PRO A 126      42.665  62.543  45.717  1.00  9.19              
ATOM   2040  HD2 PRO A 126      43.407  60.941  45.920  1.00  9.19              
ATOM   2041  CG  PRO A 126      41.606  60.959  44.713  1.00  9.19              
ATOM   2042  HG1 PRO A 126      40.788  61.099  45.423  1.00  9.19              
ATOM   2043  HG2 PRO A 126      41.793  59.903  44.503  1.00  9.19              
ATOM   2044  CB  PRO A 126      41.378  61.713  43.411  1.00  9.19              
ATOM   2045  HB1 PRO A 126      40.925  62.677  43.630  1.00  9.19              
ATOM   2046  HB2 PRO A 126      40.762  61.149  42.719  1.00  9.19              
ATOM   2047  CA  PRO A 126      42.788  61.903  42.855  1.00  9.19              
ATOM   2048  HA  PRO A 126      43.056  61.027  42.264  1.00  9.19              
ATOM   2049  C   PRO A 126      42.867  63.124  41.946  1.00  9.19              
ATOM   2050  O   PRO A 126      42.434  63.010  40.774  1.00  9.19              
ATOM   2051  N   ARG A 127      43.410  64.237  42.382  1.00 10.65              
ATOM   2052  H   ARG A 127      43.677  64.222  43.356  1.00 10.65              
ATOM   2053  CA  ARG A 127      43.992  65.259  41.514  1.00 10.65              
ATOM   2054  HA  ARG A 127      43.429  65.294  40.578  1.00 10.65              
ATOM   2055  CB  ARG A 127      43.909  66.651  42.198  1.00 10.65              
ATOM   2056  HB1 ARG A 127      44.594  67.336  41.704  1.00 10.65              
ATOM   2057  HB2 ARG A 127      44.235  66.559  43.236  1.00 10.65              
ATOM   2058  CG  ARG A 127      42.498  67.276  42.161  1.00 10.65              
ATOM   2059  HG1 ARG A 127      41.811  66.606  42.679  1.00 10.65              
ATOM   2060  HG2 ARG A 127      42.154  67.373  41.130  1.00 10.65              
ATOM   2061  CD  ARG A 127      42.454  68.651  42.869  1.00 10.65              
ATOM   2062  HD1 ARG A 127      43.375  68.800  43.435  1.00 10.65              
ATOM   2063  HD2 ARG A 127      41.642  68.620  43.599  1.00 10.65              
ATOM   2064  NE  ARG A 127      42.223  69.834  42.001  1.00 10.65              
ATOM   2065  HE  ARG A 127      41.600  70.560  42.374  1.00 10.65              
ATOM   2066  CZ  ARG A 127      42.944  70.278  40.989  1.00 10.65              
ATOM   2067  NH1 ARG A 127      43.804  69.559  40.333  1.00 10.65              
ATOM   2068 1HH1 ARG A 127      43.870  68.587  40.536  1.00 10.65              
ATOM   2069 2HH1 ARG A 127      44.380  70.041  39.660  1.00 10.65              
ATOM   2070  NH2 ARG A 127      42.861  71.507  40.601  1.00 10.65              
ATOM   2071 1HH2 ARG A 127      42.278  72.164  41.145  1.00 10.65              
ATOM   2072 2HH2 ARG A 127      43.604  71.893  40.046  1.00 10.65              
ATOM   2073  C   ARG A 127      45.420  64.844  41.120  1.00 10.65              
ATOM   2074  O   ARG A 127      45.547  63.993  40.242  1.00 10.65              
ATOM   2075  N   VAL A 128      46.491  65.441  41.676  1.00  8.57              
ATOM   2076  H   VAL A 128      46.382  65.970  42.527  1.00  8.57              
ATOM   2077  CA  VAL A 128      47.785  65.444  40.961  1.00  8.57              
ATOM   2078  HA  VAL A 128      47.849  64.506  40.409  1.00  8.57              
ATOM   2079  CB  VAL A 128      47.894  66.583  39.900  1.00  8.57              
ATOM   2080  HB  VAL A 128      48.244  67.495  40.384  1.00  8.57              
ATOM   2081  CG1 VAL A 128      48.907  66.193  38.813  1.00  8.57              
ATOM   2082 1HG1 VAL A 128      49.870  65.942  39.252  1.00  8.57              
ATOM   2083 2HG1 VAL A 128      48.540  65.329  38.256  1.00  8.57              
ATOM   2084 3HG1 VAL A 128      49.051  67.022  38.118  1.00  8.57              
ATOM   2085  CG2 VAL A 128      46.603  66.959  39.157  1.00  8.57              
ATOM   2086 1HG2 VAL A 128      46.814  67.716  38.401  1.00  8.57              
ATOM   2087 2HG2 VAL A 128      46.183  66.082  38.661  1.00  8.57              
ATOM   2088 3HG2 VAL A 128      45.880  67.375  39.851  1.00  8.57              
ATOM   2089  C   VAL A 128      49.040  65.468  41.826  1.00  8.57              
ATOM   2090  O   VAL A 128      49.846  64.534  41.751  1.00  8.57              
ATOM   2091  N   ILE A 129      49.279  66.551  42.568  1.00  6.30              
ATOM   2092  H   ILE A 129      48.562  67.260  42.663  1.00  6.30              
ATOM   2093  CA  ILE A 129      50.602  66.869  43.108  1.00  6.30              
ATOM   2094  HA  ILE A 129      50.907  66.054  43.748  1.00  6.30              
ATOM   2095  CB  ILE A 129      51.639  66.977  41.940  1.00  6.30              
ATOM   2096  HB  ILE A 129      51.123  66.804  40.997  1.00  6.30              
ATOM   2097  CG2 ILE A 129      52.298  68.356  41.768  1.00  6.30              
ATOM   2098 1HG2 ILE A 129      52.971  68.353  40.912  1.00  6.30              
ATOM   2099 2HG2 ILE A 129      51.530  69.103  41.570  1.00  6.30              
ATOM   2100 3HG2 ILE A 129      52.854  68.626  42.661  1.00  6.30              
ATOM   2101  CG1 ILE A 129      52.686  65.845  42.076  1.00  6.30              
ATOM   2102 1HG1 ILE A 129      52.183  64.901  42.260  1.00  6.30              
ATOM   2103 2HG1 ILE A 129      53.304  66.022  42.947  1.00  6.30              
ATOM   2104  CD1 ILE A 129      53.578  65.632  40.845  1.00  6.30              
ATOM   2105  HD1 ILE A 129      52.957  65.442  39.968  1.00  6.30              
ATOM   2106  HD2 ILE A 129      54.204  66.504  40.663  1.00  6.30              
ATOM   2107  HD3 ILE A 129      54.225  64.771  41.014  1.00  6.30              
ATOM   2108  C   ILE A 129      50.544  68.134  43.985  1.00  6.30              
ATOM   2109  O   ILE A 129      49.951  69.133  43.587  1.00  6.30              
ATOM   2110  N   ILE A 130      51.192  68.105  45.155  1.00  4.65              
ATOM   2111  H   ILE A 130      51.724  67.276  45.386  1.00  4.65              
ATOM   2112  CA  ILE A 130      51.006  69.124  46.217  1.00  4.65              
ATOM   2113  HA  ILE A 130      49.938  69.327  46.310  1.00  4.65              
ATOM   2114  CB  ILE A 130      51.536  68.526  47.551  1.00  4.65              
ATOM   2115  HB  ILE A 130      51.820  67.484  47.386  1.00  4.65              
ATOM   2116  CG2 ILE A 130      52.780  69.207  48.143  1.00  4.65              
ATOM   2117 1HG2 ILE A 130      53.127  68.651  49.014  1.00  4.65              
ATOM   2118 2HG2 ILE A 130      53.571  69.222  47.400  1.00  4.65              
ATOM   2119 3HG2 ILE A 130      52.548  70.224  48.464  1.00  4.65              
ATOM   2120  CG1 ILE A 130      50.455  68.518  48.629  1.00  4.65              
ATOM   2121 1HG1 ILE A 130      50.056  69.525  48.764  1.00  4.65              
ATOM   2122 2HG1 ILE A 130      50.905  68.169  49.557  1.00  4.65              
ATOM   2123  CD1 ILE A 130      49.322  67.554  48.315  1.00  4.65              
ATOM   2124  HD1 ILE A 130      49.719  66.539  48.296  1.00  4.65              
ATOM   2125  HD2 ILE A 130      48.567  67.637  49.098  1.00  4.65              
ATOM   2126  HD3 ILE A 130      48.865  67.773  47.353  1.00  4.65              
ATOM   2127  C   ILE A 130      51.653  70.489  45.909  1.00  4.65              
ATOM   2128  O   ILE A 130      51.400  71.493  46.561  1.00  4.65              
ATOM   2129  N   HIS A 131      52.482  70.545  44.870  1.00  4.94              
ATOM   2130  H   HIS A 131      52.704  69.654  44.460  1.00  4.94              
ATOM   2131  CA  HIS A 131      52.748  71.786  44.102  1.00  4.94              
ATOM   2132  HA  HIS A 131      53.531  71.490  43.405  1.00  4.94              
ATOM   2133  CB  HIS A 131      51.609  72.169  43.147  1.00  4.94              
ATOM   2134  HB1 HIS A 131      50.753  72.533  43.696  1.00  4.94              
ATOM   2135  HB2 HIS A 131      51.285  71.275  42.615  1.00  4.94              
ATOM   2136  CG  HIS A 131      52.042  73.191  42.120  1.00  4.94              
ATOM   2137  ND1 HIS A 131      52.217  74.562  42.338  1.00  4.94              
ATOM   2138  CE1 HIS A 131      52.679  75.069  41.187  1.00  4.94              
ATOM   2139  HE1 HIS A 131      52.918  76.113  41.025  1.00  4.94              
ATOM   2140  NE2 HIS A 131      52.821  74.096  40.274  1.00  4.94              
ATOM   2141  HE2 HIS A 131      53.196  74.222  39.341  1.00  4.94              
ATOM   2142  CD2 HIS A 131      52.427  72.905  40.843  1.00  4.94              
ATOM   2143  HD2 HIS A 131      52.445  71.925  40.385  1.00  4.94              
ATOM   2144  C   HIS A 131      53.403  72.934  44.888  1.00  4.94              
ATOM   2145  O   HIS A 131      52.865  73.995  45.230  1.00  4.94              
ATOM   2146  N   LEU A 132      54.676  72.684  45.127  1.00  4.65              
ATOM   2147  H   LEU A 132      55.024  71.778  44.858  1.00  4.65              
ATOM   2148  CA  LEU A 132      55.561  73.507  45.919  1.00  4.65              
ATOM   2149  HA  LEU A 132      55.190  73.546  46.944  1.00  4.65              
ATOM   2150  CB  LEU A 132      56.927  72.790  45.907  1.00  4.65              
ATOM   2151  HB1 LEU A 132      57.700  73.511  46.176  1.00  4.65              
ATOM   2152  HB2 LEU A 132      57.145  72.466  44.888  1.00  4.65              
ATOM   2153  CG  LEU A 132      57.068  71.593  46.871  1.00  4.65              
ATOM   2154  HG  LEU A 132      57.267  71.988  47.856  1.00  4.65              
ATOM   2155  CD1 LEU A 132      55.856  70.684  47.020  1.00  4.65              
ATOM   2156 1HD1 LEU A 132      56.067  69.941  47.785  1.00  4.65              
ATOM   2157 2HD1 LEU A 132      54.993  71.249  47.376  1.00  4.65              
ATOM   2158 3HD1 LEU A 132      55.627  70.190  46.083  1.00  4.65              
ATOM   2159  CD2 LEU A 132      58.253  70.727  46.446  1.00  4.65              
ATOM   2160 1HD2 LEU A 132      58.408  69.934  47.175  1.00  4.65              
ATOM   2161 2HD2 LEU A 132      58.067  70.280  45.469  1.00  4.65              
ATOM   2162 3HD2 LEU A 132      59.154  71.338  46.388  1.00  4.65              
ATOM   2163  C   LEU A 132      55.711  74.949  45.429  1.00  4.65              
ATOM   2164  O   LEU A 132      56.080  75.771  46.255  1.00  4.65              
ATOM   2165  N   LYS A 133      55.402  75.309  44.165  1.00  4.84              
ATOM   2166  H   LYS A 133      55.103  74.602  43.510  1.00  4.84              
ATOM   2167  CA  LYS A 133      55.422  76.732  43.773  1.00  4.84              
ATOM   2168  HA  LYS A 133      56.145  77.189  44.444  1.00  4.84              
ATOM   2169  CB  LYS A 133      56.015  77.023  42.380  1.00  4.84              
ATOM   2170  HB1 LYS A 133      55.343  76.630  41.617  1.00  4.84              
ATOM   2171  HB2 LYS A 133      56.969  76.499  42.291  1.00  4.84              
ATOM   2172  CG  LYS A 133      56.265  78.534  42.097  1.00  4.84              
ATOM   2173  HG1 LYS A 133      55.298  79.036  42.051  1.00  4.84              
ATOM   2174  HG2 LYS A 133      56.684  78.612  41.093  1.00  4.84              
ATOM   2175  CD  LYS A 133      57.204  79.323  43.058  1.00  4.84              
ATOM   2176  HD1 LYS A 133      58.130  79.549  42.526  1.00  4.84              
ATOM   2177  HD2 LYS A 133      57.476  78.714  43.916  1.00  4.84              
ATOM   2178  CE  LYS A 133      56.573  80.652  43.541  1.00  4.84              
ATOM   2179  HE1 LYS A 133      55.617  80.433  44.020  1.00  4.84              
ATOM   2180  HE2 LYS A 133      56.361  81.273  42.665  1.00  4.84              
ATOM   2181  NZ  LYS A 133      57.413  81.426  44.498  1.00  4.84              
ATOM   2182  HZ1 LYS A 133      56.963  82.301  44.798  1.00  4.84              
ATOM   2183  HZ2 LYS A 133      57.526  81.010  45.423  1.00  4.84              
ATOM   2184  HZ3 LYS A 133      58.324  81.668  44.152  1.00  4.84              
ATOM   2185  C   LYS A 133      54.157  77.517  44.108  1.00  4.84              
ATOM   2186  O   LYS A 133      54.287  78.698  44.410  1.00  4.84              
ATOM   2187  N   LYS A 134      52.977  76.907  44.178  1.00  4.80              
ATOM   2188  H   LYS A 134      52.913  75.913  43.976  1.00  4.80              
ATOM   2189  CA  LYS A 134      51.825  77.581  44.800  1.00  4.80              
ATOM   2190  HA  LYS A 134      51.784  78.625  44.484  1.00  4.80              
ATOM   2191  CB  LYS A 134      50.537  76.900  44.348  1.00  4.80              
ATOM   2192  HB1 LYS A 134      49.756  77.052  45.097  1.00  4.80              
ATOM   2193  HB2 LYS A 134      50.755  75.844  44.263  1.00  4.80              
ATOM   2194  CG  LYS A 134      50.019  77.381  42.983  1.00  4.80              
ATOM   2195  HG1 LYS A 134      50.818  77.345  42.242  1.00  4.80              
ATOM   2196  HG2 LYS A 134      49.658  78.407  43.077  1.00  4.80              
ATOM   2197  CD  LYS A 134      48.873  76.460  42.545  1.00  4.80              
ATOM   2198  HD1 LYS A 134      48.170  76.382  43.375  1.00  4.80              
ATOM   2199  HD2 LYS A 134      49.275  75.468  42.336  1.00  4.80              
ATOM   2200  CE  LYS A 134      48.129  76.958  41.302  1.00  4.80              
ATOM   2201  HE1 LYS A 134      48.796  76.909  40.439  1.00  4.80              
ATOM   2202  HE2 LYS A 134      47.844  78.001  41.467  1.00  4.80              
ATOM   2203  NZ  LYS A 134      46.909  76.148  41.071  1.00  4.80              
ATOM   2204  HZ1 LYS A 134      47.093  75.148  41.063  1.00  4.80              
ATOM   2205  HZ2 LYS A 134      46.296  76.252  41.880  1.00  4.80              
ATOM   2206  HZ3 LYS A 134      46.391  76.428  40.254  1.00  4.80              
ATOM   2207  C   LYS A 134      51.967  77.631  46.317  1.00  4.80              
ATOM   2208  O   LYS A 134      51.695  78.671  46.906  1.00  4.80              
ATOM   2209  N   PHE A 135      52.510  76.572  46.922  1.00  4.50              
ATOM   2210  H   PHE A 135      52.665  75.732  46.380  1.00  4.50              
ATOM   2211  CA  PHE A 135      52.880  76.587  48.347  1.00  4.50              
ATOM   2212  HA  PHE A 135      51.968  76.717  48.932  1.00  4.50              
ATOM   2213  CB  PHE A 135      53.466  75.207  48.669  1.00  4.50              
ATOM   2214  HB1 PHE A 135      54.496  75.165  48.318  1.00  4.50              
ATOM   2215  HB2 PHE A 135      52.909  74.447  48.116  1.00  4.50              
ATOM   2216  CG  PHE A 135      53.427  74.809  50.125  1.00  4.50              
ATOM   2217  CD1 PHE A 135      52.257  74.240  50.665  1.00  4.50              
ATOM   2218  HD1 PHE A 135      51.370  74.135  50.055  1.00  4.50              
ATOM   2219  CE1 PHE A 135      52.251  73.771  51.988  1.00  4.50              
ATOM   2220  HE1 PHE A 135      51.358  73.312  52.393  1.00  4.50              
ATOM   2221  CZ  PHE A 135      53.419  73.857  52.763  1.00  4.50              
ATOM   2222  HZ  PHE A 135      53.424  73.453  53.759  1.00  4.50              
ATOM   2223  CE2 PHE A 135      54.583  74.439  52.234  1.00  4.50              
ATOM   2224  HE2 PHE A 135      55.487  74.484  52.820  1.00  4.50              
ATOM   2225  CD2 PHE A 135      54.584  74.925  50.916  1.00  4.50              
ATOM   2226  HD2 PHE A 135      55.481  75.356  50.498  1.00  4.50              
ATOM   2227  C   PHE A 135      53.825  77.742  48.716  1.00  4.50              
ATOM   2228  O   PHE A 135      53.557  78.509  49.639  1.00  4.50              
ATOM   2229  N   ALA A 136      54.895  77.892  47.931  1.00  4.82              
ATOM   2230  H   ALA A 136      55.090  77.180  47.241  1.00  4.82              
ATOM   2231  CA  ALA A 136      55.819  79.013  47.997  1.00  4.82              
ATOM   2232  HA  ALA A 136      56.277  79.005  48.976  1.00  4.82              
ATOM   2233  CB  ALA A 136      56.925  78.791  46.960  1.00  4.82              
ATOM   2234  HB1 ALA A 136      57.690  79.555  47.065  1.00  4.82              
ATOM   2235  HB2 ALA A 136      57.401  77.825  47.130  1.00  4.82              
ATOM   2236  HB3 ALA A 136      56.505  78.826  45.961  1.00  4.82              
ATOM   2237  C   ALA A 136      55.079  80.350  47.860  1.00  4.82              
ATOM   2238  O   ALA A 136      55.045  81.116  48.815  1.00  4.82              
ATOM   2239  N   ALA A 137      54.387  80.561  46.734  1.00  5.13              
ATOM   2240  H   ALA A 137      54.380  79.835  46.032  1.00  5.13              
ATOM   2241  CA  ALA A 137      53.705  81.813  46.400  1.00  5.13              
ATOM   2242  HA  ALA A 137      54.452  82.602  46.347  1.00  5.13              
ATOM   2243  CB  ALA A 137      53.073  81.672  45.010  1.00  5.13              
ATOM   2244  HB1 ALA A 137      52.589  82.611  44.739  1.00  5.13              
ATOM   2245  HB2 ALA A 137      53.838  81.451  44.269  1.00  5.13              
ATOM   2246  HB3 ALA A 137      52.328  80.877  45.019  1.00  5.13              
ATOM   2247  C   ALA A 137      52.665  82.309  47.404  1.00  5.13              
ATOM   2248  O   ALA A 137      52.377  83.502  47.456  1.00  5.13              
ATOM   2249  N   LEU A 138      52.084  81.394  48.174  1.00  4.91              
ATOM   2250  H   LEU A 138      52.275  80.417  47.986  1.00  4.91              
ATOM   2251  CA  LEU A 138      51.065  81.720  49.163  1.00  4.91              
ATOM   2252  HA  LEU A 138      50.827  82.781  49.100  1.00  4.91              
ATOM   2253  CB  LEU A 138      49.791  80.953  48.805  1.00  4.91              
ATOM   2254  HB1 LEU A 138      49.153  80.931  49.684  1.00  4.91              
ATOM   2255  HB2 LEU A 138      50.099  79.937  48.579  1.00  4.91              
ATOM   2256  CG  LEU A 138      48.911  81.481  47.646  1.00  4.91              
ATOM   2257  HG  LEU A 138      48.071  80.797  47.549  1.00  4.91              
ATOM   2258  CD1 LEU A 138      48.338  82.867  47.951  1.00  4.91              
ATOM   2259 1HD1 LEU A 138      47.599  83.131  47.195  1.00  4.91              
ATOM   2260 2HD1 LEU A 138      47.844  82.847  48.923  1.00  4.91              
ATOM   2261 3HD1 LEU A 138      49.129  83.617  47.958  1.00  4.91              
ATOM   2262  CD2 LEU A 138      49.569  81.524  46.264  1.00  4.91              
ATOM   2263 1HD2 LEU A 138      48.802  81.686  45.509  1.00  4.91              
ATOM   2264 2HD2 LEU A 138      50.281  82.345  46.215  1.00  4.91              
ATOM   2265 3HD2 LEU A 138      50.072  80.578  46.072  1.00  4.91              
ATOM   2266  C   LEU A 138      51.554  81.541  50.603  1.00  4.91              
ATOM   2267  O   LEU A 138      50.782  81.748  51.531  1.00  4.91              
ATOM   2268  N   LEU A 139      52.841  81.251  50.811  1.00  4.65              
ATOM   2269  H   LEU A 139      53.428  81.042  50.008  1.00  4.65              
ATOM   2270  CA  LEU A 139      53.489  81.322  52.122  1.00  4.65              
ATOM   2271  HA  LEU A 139      52.859  81.894  52.799  1.00  4.65              
ATOM   2272  CB  LEU A 139      53.644  79.891  52.676  1.00  4.65              
ATOM   2273  HB1 LEU A 139      54.159  79.949  53.630  1.00  4.65              
ATOM   2274  HB2 LEU A 139      54.274  79.324  51.991  1.00  4.65              
ATOM   2275  CG  LEU A 139      52.313  79.141  52.891  1.00  4.65              
ATOM   2276  HG  LEU A 139      51.713  79.160  51.984  1.00  4.65              
ATOM   2277  CD1 LEU A 139      52.559  77.676  53.246  1.00  4.65              
ATOM   2278 1HD1 LEU A 139      52.937  77.603  54.259  1.00  4.65              
ATOM   2279 2HD1 LEU A 139      51.617  77.135  53.179  1.00  4.65              
ATOM   2280 3HD1 LEU A 139      53.258  77.239  52.530  1.00  4.65              
ATOM   2281  CD2 LEU A 139      51.522  79.747  54.053  1.00  4.65              
ATOM   2282 1HD2 LEU A 139      50.611  79.178  54.221  1.00  4.65              
ATOM   2283 2HD2 LEU A 139      52.130  79.758  54.951  1.00  4.65              
ATOM   2284 3HD2 LEU A 139      51.238  80.770  53.815  1.00  4.65              
ATOM   2285  C   LEU A 139      54.823  82.097  52.043  1.00  4.65              
ATOM   2286  O   LEU A 139      55.777  81.797  52.764  1.00  4.65              
ATOM   2287  N   GLU A 140      54.891  83.072  51.133  1.00  5.55              
ATOM   2288  H   GLU A 140      54.076  83.248  50.568  1.00  5.55              
ATOM   2289  CA  GLU A 140      56.134  83.709  50.712  1.00  5.55              
ATOM   2290  HA  GLU A 140      56.898  82.938  50.748  1.00  5.55              
ATOM   2291  CB  GLU A 140      56.035  84.146  49.218  1.00  5.55              
ATOM   2292  HB1 GLU A 140      55.703  85.182  49.157  1.00  5.55              
ATOM   2293  HB2 GLU A 140      55.260  83.567  48.720  1.00  5.55              
ATOM   2294  CG  GLU A 140      57.347  83.987  48.406  1.00  5.55              
ATOM   2295  HG1 GLU A 140      58.130  83.590  49.056  1.00  5.55              
ATOM   2296  HG2 GLU A 140      57.680  84.981  48.099  1.00  5.55              
ATOM   2297  CD  GLU A 140      57.234  83.090  47.146  1.00  5.55              
ATOM   2298  OE1 GLU A 140      57.805  81.973  47.104  1.00  5.55              
ATOM   2299  OE2 GLU A 140      56.645  83.478  46.108  1.00  5.55              
ATOM   2300  C   GLU A 140      56.614  84.804  51.675  1.00  5.55              
ATOM   2301  O   GLU A 140      56.377  85.993  51.474  1.00  5.55              
ATOM   2302  N   HIS A 141      57.288  84.373  52.747  1.00  5.82              
ATOM   2303  H   HIS A 141      57.297  83.373  52.897  1.00  5.82              
ATOM   2304  CA  HIS A 141      57.870  85.228  53.794  1.00  5.82              
ATOM   2305  HA  HIS A 141      58.309  84.562  54.527  1.00  5.82              
ATOM   2306  CB  HIS A 141      59.012  86.094  53.217  1.00  5.82              
ATOM   2307  HB1 HIS A 141      58.598  86.981  52.737  1.00  5.82              
ATOM   2308  HB2 HIS A 141      59.524  85.519  52.444  1.00  5.82              
ATOM   2309  CG  HIS A 141      60.072  86.525  54.209  1.00  5.82              
ATOM   2310  ND1 HIS A 141      61.441  86.563  53.936  1.00  5.82              
ATOM   2311  CE1 HIS A 141      62.044  86.907  55.081  1.00  5.82              
ATOM   2312  HE1 HIS A 141      63.113  87.000  55.203  1.00  5.82              
ATOM   2313  NE2 HIS A 141      61.134  87.091  56.051  1.00  5.82              
ATOM   2314  HE2 HIS A 141      61.341  87.335  57.008  1.00  5.82              
ATOM   2315  CD2 HIS A 141      59.885  86.859  55.523  1.00  5.82              
ATOM   2316  HD2 HIS A 141      58.943  86.909  56.050  1.00  5.82              
ATOM   2317  C   HIS A 141      56.802  86.011  54.567  1.00  5.82              
ATOM   2318  O   HIS A 141      56.860  87.233  54.729  1.00  5.82              
ATOM   2319  N   ILE A 142      55.785  85.290  55.045  1.00  6.62              
ATOM   2320  H   ILE A 142      55.834  84.286  54.926  1.00  6.62              
ATOM   2321  CA  ILE A 142      54.641  85.894  55.736  1.00  6.62              
ATOM   2322  HA  ILE A 142      54.218  86.612  55.039  1.00  6.62              
ATOM   2323  CB  ILE A 142      53.545  84.853  56.011  1.00  6.62              
ATOM   2324  HB  ILE A 142      53.959  84.141  56.724  1.00  6.62              
ATOM   2325  CG2 ILE A 142      52.310  85.516  56.649  1.00  6.62              
ATOM   2326 1HG2 ILE A 142      51.527  84.778  56.817  1.00  6.62              
ATOM   2327 2HG2 ILE A 142      52.562  85.966  57.608  1.00  6.62              
ATOM   2328 3HG2 ILE A 142      51.917  86.295  55.996  1.00  6.62              
ATOM   2329  CG1 ILE A 142      53.126  84.067  54.743  1.00  6.62              
ATOM   2330 1HG1 ILE A 142      52.277  83.429  54.984  1.00  6.62              
ATOM   2331 2HG1 ILE A 142      53.945  83.412  54.449  1.00  6.62              
ATOM   2332  CD1 ILE A 142      52.731  84.912  53.520  1.00  6.62              
ATOM   2333  HD1 ILE A 142      52.381  84.252  52.727  1.00  6.62              
ATOM   2334  HD2 ILE A 142      51.928  85.603  53.778  1.00  6.62              
ATOM   2335  HD3 ILE A 142      53.591  85.469  53.148  1.00  6.62              
ATOM   2336  C   ILE A 142      55.091  86.642  57.006  1.00  6.62              
ATOM   2337  O   ILE A 142      55.646  85.985  57.885  1.00  6.62              
ATOM   2338  N   PRO A 143      54.897  87.976  57.111  1.00  7.27              
ATOM   2339  CD  PRO A 143      54.137  88.804  56.182  1.00  7.27              
ATOM   2340  HD1 PRO A 143      53.087  88.516  56.165  1.00  7.27              
ATOM   2341  HD2 PRO A 143      54.567  88.719  55.182  1.00  7.27              
ATOM   2342  CG  PRO A 143      54.288  90.243  56.665  1.00  7.27              
ATOM   2343  HG1 PRO A 143      53.540  90.458  57.429  1.00  7.27              
ATOM   2344  HG2 PRO A 143      54.223  90.955  55.843  1.00  7.27              
ATOM   2345  CB  PRO A 143      55.683  90.228  57.284  1.00  7.27              
ATOM   2346  HB1 PRO A 143      55.812  91.017  58.023  1.00  7.27              
ATOM   2347  HB2 PRO A 143      56.426  90.327  56.493  1.00  7.27              
ATOM   2348  CA  PRO A 143      55.800  88.824  57.898  1.00  7.27              
ATOM   2349  HA  PRO A 143      56.822  88.477  57.734  1.00  7.27              
ATOM   2350  C   PRO A 143      55.578  88.840  59.406  1.00  7.27              
ATOM   2351  O   PRO A 143      56.485  88.505  60.157  1.00  7.27              
ATOM   2352  N   THR A 144      54.413  89.283  59.874  1.00  8.80              
ATOM   2353  H   THR A 144      53.689  89.580  59.231  1.00  8.80              
ATOM   2354  CA  THR A 144      54.121  89.488  61.301  1.00  8.80              
ATOM   2355  HA  THR A 144      54.329  88.580  61.850  1.00  8.80              
ATOM   2356  CB  THR A 144      55.070  90.564  61.906  1.00  8.80              
ATOM   2357  HB  THR A 144      56.103  90.258  61.754  1.00  8.80              
ATOM   2358  CG2 THR A 144      54.896  91.964  61.323  1.00  8.80              
ATOM   2359 1HG2 THR A 144      55.627  92.641  61.760  1.00  8.80              
ATOM   2360 2HG2 THR A 144      55.050  91.946  60.247  1.00  8.80              
ATOM   2361 3HG2 THR A 144      53.899  92.350  61.527  1.00  8.80              
ATOM   2362  OG1 THR A 144      54.869  90.665  63.296  1.00  8.80              
ATOM   2363  HG1 THR A 144      55.565  91.225  63.644  1.00  8.80              
ATOM   2364  C   THR A 144      52.649  89.923  61.534  1.00  8.80              
ATOM   2365  O   THR A 144      52.026  90.402  60.590  1.00  8.80              
ATOM   2366  N   PRO A 145      52.050  89.755  62.762  1.00 11.71              
ATOM   2367  CD  PRO A 145      51.631  90.980  63.421  1.00 11.71              
ATOM   2368  HD1 PRO A 145      51.336  91.736  62.693  1.00 11.71              
ATOM   2369  HD2 PRO A 145      52.424  91.380  64.051  1.00 11.71              
ATOM   2370  CG  PRO A 145      50.409  90.652  64.293  1.00 11.71              
ATOM   2371  HG1 PRO A 145      49.732  91.500  64.372  1.00 11.71              
ATOM   2372  HG2 PRO A 145      50.737  90.319  65.276  1.00 11.71              
ATOM   2373  CB  PRO A 145      49.776  89.495  63.533  1.00 11.71              
ATOM   2374  HB1 PRO A 145      49.245  89.871  62.662  1.00 11.71              
ATOM   2375  HB2 PRO A 145      49.128  88.899  64.175  1.00 11.71              
ATOM   2376  CA  PRO A 145      51.023  88.721  63.109  1.00 11.71              
ATOM   2377  HA  PRO A 145      51.424  88.195  63.986  1.00 11.71              
ATOM   2378  C   PRO A 145      50.726  87.656  62.040  1.00 11.71              
ATOM   2379  O   PRO A 145      49.631  87.188  61.828  1.00 11.71              
ATOM   2380  N   TYR A 146      51.822  87.252  61.356  1.00 12.24              
ATOM   2381  H   TYR A 146      52.663  87.782  61.561  1.00 12.24              
ATOM   2382  CA  TYR A 146      52.042  85.945  60.812  1.00 12.24              
ATOM   2383  HA  TYR A 146      51.370  85.763  59.994  1.00 12.24              
ATOM   2384  CB  TYR A 146      53.513  85.910  60.348  1.00 12.24              
ATOM   2385  HB1 TYR A 146      53.692  86.760  59.698  1.00 12.24              
ATOM   2386  HB2 TYR A 146      53.645  85.031  59.730  1.00 12.24              
ATOM   2387  CG  TYR A 146      54.636  85.873  61.417  1.00 12.24              
ATOM   2388  CD1 TYR A 146      54.448  86.274  62.770  1.00 12.24              
ATOM   2389  HD1 TYR A 146      53.501  86.624  63.140  1.00 12.24              
ATOM   2390  CE1 TYR A 146      55.509  86.229  63.693  1.00 12.24              
ATOM   2391  HE1 TYR A 146      55.353  86.535  64.718  1.00 12.24              
ATOM   2392  CZ  TYR A 146      56.788  85.814  63.280  1.00 12.24              
ATOM   2393  OH  TYR A 146      57.821  85.803  64.164  1.00 12.24              
ATOM   2394  HH  TYR A 146      58.642  85.587  63.726  1.00 12.24              
ATOM   2395  CE2 TYR A 146      56.989  85.424  61.945  1.00 12.24              
ATOM   2396  HE2 TYR A 146      57.972  85.144  61.606  1.00 12.24              
ATOM   2397  CD2 TYR A 146      55.914  85.426  61.038  1.00 12.24              
ATOM   2398  HD2 TYR A 146      56.095  85.111  60.018  1.00 12.24              
ATOM   2399  C   TYR A 146      51.911  84.803  61.890  1.00 12.24              
ATOM   2400  O   TYR A 146      51.617  85.076  63.041  1.00 12.24              
ATOM   2401  N   PRO A 147      52.219  83.527  61.564  1.00 11.38              
ATOM   2402  CD  PRO A 147      51.067  82.623  61.635  1.00 11.38              
ATOM   2403  HD1 PRO A 147      50.818  82.238  60.653  1.00 11.38              
ATOM   2404  HD2 PRO A 147      50.183  83.123  62.029  1.00 11.38              
ATOM   2405  CG  PRO A 147      51.437  81.467  62.566  1.00 11.38              
ATOM   2406  HG1 PRO A 147      51.610  80.574  61.969  1.00 11.38              
ATOM   2407  HG2 PRO A 147      50.641  81.278  63.286  1.00 11.38              
ATOM   2408  CB  PRO A 147      52.708  81.951  63.242  1.00 11.38              
ATOM   2409  HB1 PRO A 147      53.348  81.149  63.599  1.00 11.38              
ATOM   2410  HB2 PRO A 147      52.462  82.576  64.096  1.00 11.38              
ATOM   2411  CA  PRO A 147      53.379  82.825  62.200  1.00 11.38              
ATOM   2412  HA  PRO A 147      54.032  83.526  62.692  1.00 11.38              
ATOM   2413  C   PRO A 147      54.178  82.026  61.178  1.00 11.38              
ATOM   2414  O   PRO A 147      55.111  81.288  61.539  1.00 11.38              
ATOM   2415  N   ILE A 148      53.765  82.041  59.916  1.00 10.29              
ATOM   2416  H   ILE A 148      53.095  82.736  59.695  1.00 10.29              
ATOM   2417  CA  ILE A 148      53.672  80.774  59.183  1.00 10.29              
ATOM   2418  HA  ILE A 148      53.487  80.019  59.941  1.00 10.29              
ATOM   2419  CB  ILE A 148      52.405  80.734  58.296  1.00 10.29              
ATOM   2420  HB  ILE A 148      51.561  80.993  58.936  1.00 10.29              
ATOM   2421  CG2 ILE A 148      52.451  81.764  57.175  1.00 10.29              
ATOM   2422 1HG2 ILE A 148      51.531  81.726  56.595  1.00 10.29              
ATOM   2423 2HG2 ILE A 148      52.520  82.756  57.606  1.00 10.29              
ATOM   2424 3HG2 ILE A 148      53.293  81.592  56.505  1.00 10.29              
ATOM   2425  CG1 ILE A 148      52.087  79.349  57.695  1.00 10.29              
ATOM   2426 1HG1 ILE A 148      52.887  79.040  57.021  1.00 10.29              
ATOM   2427 2HG1 ILE A 148      51.167  79.438  57.117  1.00 10.29              
ATOM   2428  CD1 ILE A 148      51.866  78.269  58.748  1.00 10.29              
ATOM   2429  HD1 ILE A 148      52.815  77.982  59.189  1.00 10.29              
ATOM   2430  HD2 ILE A 148      51.212  78.643  59.532  1.00 10.29              
ATOM   2431  HD3 ILE A 148      51.416  77.389  58.290  1.00 10.29              
ATOM   2432  C   ILE A 148      54.931  80.346  58.483  1.00 10.29              
ATOM   2433  O   ILE A 148      55.192  79.137  58.631  1.00 10.29              
ATOM   2434  N   ARG A 149      55.700  81.215  57.806  1.00  8.77              
ATOM   2435  H   ARG A 149      55.399  82.174  57.781  1.00  8.77              
ATOM   2436  CA  ARG A 149      57.019  80.881  57.238  1.00  8.77              
ATOM   2437  HA  ARG A 149      57.692  80.875  58.090  1.00  8.77              
ATOM   2438  CB  ARG A 149      57.028  79.447  56.618  1.00  8.77              
ATOM   2439  HB1 ARG A 149      56.995  78.693  57.393  1.00  8.77              
ATOM   2440  HB2 ARG A 149      57.979  79.179  56.193  1.00  8.77              
ATOM   2441  CG  ARG A 149      55.986  79.222  55.510  1.00  8.77              
ATOM   2442  HG1 ARG A 149      56.371  79.623  54.572  1.00  8.77              
ATOM   2443  HG2 ARG A 149      55.051  79.728  55.746  1.00  8.77              
ATOM   2444  CD  ARG A 149      55.706  77.728  55.360  1.00  8.77              
ATOM   2445  HD1 ARG A 149      56.649  77.224  55.155  1.00  8.77              
ATOM   2446  HD2 ARG A 149      55.049  77.584  54.506  1.00  8.77              
ATOM   2447  NE  ARG A 149      55.111  77.202  56.604  1.00  8.77              
ATOM   2448  HE  ARG A 149      55.337  77.717  57.451  1.00  8.77              
ATOM   2449  CZ  ARG A 149      54.281  76.198  56.771  1.00  8.77              
ATOM   2450  NH1 ARG A 149      53.803  75.525  55.760  1.00  8.77              
ATOM   2451 1HH1 ARG A 149      54.000  75.834  54.821  1.00  8.77              
ATOM   2452 2HH1 ARG A 149      53.128  74.801  55.908  1.00  8.77              
ATOM   2453  NH2 ARG A 149      53.933  75.873  57.984  1.00  8.77              
ATOM   2454 1HH2 ARG A 149      54.280  76.422  58.762  1.00  8.77              
ATOM   2455 2HH2 ARG A 149      53.254  75.154  58.152  1.00  8.77              
ATOM   2456  C   ARG A 149      57.730  81.783  56.241  1.00  8.77              
ATOM   2457  O   ARG A 149      57.135  82.662  55.631  1.00  8.77              
ATOM   2458  N   GLU A 150      58.962  81.319  55.974  1.00  6.56              
ATOM   2459  H   GLU A 150      59.307  80.625  56.619  1.00  6.56              
ATOM   2460  CA  GLU A 150      59.636  81.379  54.665  1.00  6.56              
ATOM   2461  HA  GLU A 150      59.030  81.970  53.975  1.00  6.56              
ATOM   2462  CB  GLU A 150      61.016  82.059  54.792  1.00  6.56              
ATOM   2463  HB1 GLU A 150      61.416  82.168  53.783  1.00  6.56              
ATOM   2464  HB2 GLU A 150      61.694  81.399  55.334  1.00  6.56              
ATOM   2465  CG  GLU A 150      61.053  83.449  55.444  1.00  6.56              
ATOM   2466  HG1 GLU A 150      60.151  83.988  55.185  1.00  6.56              
ATOM   2467  HG2 GLU A 150      61.908  83.987  55.031  1.00  6.56              
ATOM   2468  CD  GLU A 150      61.212  83.384  56.961  1.00  6.56              
ATOM   2469  OE1 GLU A 150      60.206  83.245  57.694  1.00  6.56              
ATOM   2470  OE2 GLU A 150      62.356  83.269  57.456  1.00  6.56              
ATOM   2471  C   GLU A 150      59.855  79.986  54.046  1.00  6.56              
ATOM   2472  O   GLU A 150      59.777  78.967  54.731  1.00  6.56              
ATOM   2473  N   ILE A 151      60.172  79.929  52.751  1.00  5.43              
ATOM   2474  H   ILE A 151      60.258  80.787  52.226  1.00  5.43              
ATOM   2475  CA  ILE A 151      60.242  78.680  51.983  1.00  5.43              
ATOM   2476  HA  ILE A 151      60.526  77.890  52.658  1.00  5.43              
ATOM   2477  CB  ILE A 151      58.846  78.334  51.382  1.00  5.43              
ATOM   2478  HB  ILE A 151      58.997  77.858  50.412  1.00  5.43              
ATOM   2479  CG2 ILE A 151      58.131  77.304  52.267  1.00  5.43              
ATOM   2480 1HG2 ILE A 151      57.198  76.995  51.796  1.00  5.43              
ATOM   2481 2HG2 ILE A 151      58.764  76.428  52.384  1.00  5.43              
ATOM   2482 3HG2 ILE A 151      57.916  77.751  53.237  1.00  5.43              
ATOM   2483  CG1 ILE A 151      57.859  79.510  51.183  1.00  5.43              
ATOM   2484 1HG1 ILE A 151      57.698  80.046  52.117  1.00  5.43              
ATOM   2485 2HG1 ILE A 151      56.888  79.107  50.907  1.00  5.43              
ATOM   2486  CD1 ILE A 151      58.301  80.500  50.102  1.00  5.43              
ATOM   2487  HD1 ILE A 151      57.457  81.121  49.817  1.00  5.43              
ATOM   2488  HD2 ILE A 151      59.100  81.140  50.474  1.00  5.43              
ATOM   2489  HD3 ILE A 151      58.644  79.964  49.218  1.00  5.43              
ATOM   2490  C   ILE A 151      61.304  78.757  50.894  1.00  5.43              
ATOM   2491  O   ILE A 151      61.219  79.600  50.007  1.00  5.43              
ATOM   2492  N   LYS A 152      62.286  77.846  50.913  1.00  5.70              
ATOM   2493  H   LYS A 152      62.335  77.203  51.696  1.00  5.70              
ATOM   2494  CA  LYS A 152      63.183  77.677  49.738  1.00  5.70              
ATOM   2495  HA  LYS A 152      63.271  78.619  49.195  1.00  5.70              
ATOM   2496  CB  LYS A 152      64.606  77.258  50.174  1.00  5.70              
ATOM   2497  HB1 LYS A 152      64.559  76.287  50.670  1.00  5.70              
ATOM   2498  HB2 LYS A 152      64.999  77.984  50.888  1.00  5.70              
ATOM   2499  CG  LYS A 152      65.564  77.179  48.962  1.00  5.70              
ATOM   2500  HG1 LYS A 152      65.891  78.188  48.707  1.00  5.70              
ATOM   2501  HG2 LYS A 152      65.042  76.774  48.097  1.00  5.70              
ATOM   2502  CD  LYS A 152      66.793  76.286  49.194  1.00  5.70              
ATOM   2503  HD1 LYS A 152      66.462  75.278  49.454  1.00  5.70              
ATOM   2504  HD2 LYS A 152      67.399  76.688  50.008  1.00  5.70              
ATOM   2505  CE  LYS A 152      67.618  76.233  47.900  1.00  5.70              
ATOM   2506  HE1 LYS A 152      68.028  77.224  47.689  1.00  5.70              
ATOM   2507  HE2 LYS A 152      66.961  75.967  47.069  1.00  5.70              
ATOM   2508  NZ  LYS A 152      68.717  75.246  47.964  1.00  5.70              
ATOM   2509  HZ1 LYS A 152      69.264  75.300  47.100  1.00  5.70              
ATOM   2510  HZ2 LYS A 152      69.361  75.419  48.714  1.00  5.70              
ATOM   2511  HZ3 LYS A 152      68.370  74.285  48.032  1.00  5.70              
ATOM   2512  C   LYS A 152      62.603  76.602  48.800  1.00  5.70              
ATOM   2513  O   LYS A 152      62.606  75.430  49.190  1.00  5.70              
ATOM   2514  N   PRO A 153      62.148  76.940  47.578  1.00  5.51              
ATOM   2515  CD  PRO A 153      61.594  78.238  47.208  1.00  5.51              
ATOM   2516  HD1 PRO A 153      62.345  79.026  47.269  1.00  5.51              
ATOM   2517  HD2 PRO A 153      60.749  78.469  47.857  1.00  5.51              
ATOM   2518  CG  PRO A 153      61.087  78.112  45.770  1.00  5.51              
ATOM   2519  HG1 PRO A 153      61.811  78.554  45.084  1.00  5.51              
ATOM   2520  HG2 PRO A 153      60.116  78.592  45.647  1.00  5.51              
ATOM   2521  CB  PRO A 153      60.997  76.601  45.543  1.00  5.51              
ATOM   2522  HB1 PRO A 153      61.143  76.340  44.494  1.00  5.51              
ATOM   2523  HB2 PRO A 153      60.025  76.245  45.886  1.00  5.51              
ATOM   2524  CA  PRO A 153      62.093  76.017  46.443  1.00  5.51              
ATOM   2525  HA  PRO A 153      61.771  75.028  46.756  1.00  5.51              
ATOM   2526  C   PRO A 153      63.453  75.978  45.714  1.00  5.51              
ATOM   2527  O   PRO A 153      63.879  77.001  45.181  1.00  5.51              
ATOM   2528  N   PRO A 154      64.168  74.847  45.727  1.00  5.82              
ATOM   2529  CD  PRO A 154      63.869  73.647  46.491  1.00  5.82              
ATOM   2530  HD1 PRO A 154      63.379  72.914  45.848  1.00  5.82              
ATOM   2531  HD2 PRO A 154      63.275  73.833  47.383  1.00  5.82              
ATOM   2532  CG  PRO A 154      65.228  73.145  46.913  1.00  5.82              
ATOM   2533  HG1 PRO A 154      65.204  72.084  47.151  1.00  5.82              
ATOM   2534  HG2 PRO A 154      65.576  73.730  47.765  1.00  5.82              
ATOM   2535  CB  PRO A 154      66.070  73.454  45.679  1.00  5.82              
ATOM   2536  HB1 PRO A 154      65.962  72.620  44.984  1.00  5.82              
ATOM   2537  HB2 PRO A 154      67.115  73.603  45.938  1.00  5.82              
ATOM   2538  CA  PRO A 154      65.466  74.721  45.058  1.00  5.82              
ATOM   2539  HA  PRO A 154      66.094  75.585  45.278  1.00  5.82              
ATOM   2540  C   PRO A 154      65.372  74.525  43.541  1.00  5.82              
ATOM   2541  O   PRO A 154      64.313  74.196  43.005  1.00  5.82              
ATOM   2542  N   LEU A 155      66.544  74.534  42.903  1.00  6.88              
ATOM   2543  H   LEU A 155      67.338  74.909  43.419  1.00  6.88              
ATOM   2544  CA  LEU A 155      66.857  73.588  41.821  1.00  6.88              
ATOM   2545  HA  LEU A 155      65.934  73.088  41.522  1.00  6.88              
ATOM   2546  CB  LEU A 155      67.385  74.325  40.571  1.00  6.88              
ATOM   2547  HB1 LEU A 155      66.659  75.081  40.269  1.00  6.88              
ATOM   2548  HB2 LEU A 155      67.419  73.583  39.771  1.00  6.88              
ATOM   2549  CG  LEU A 155      68.782  74.973  40.678  1.00  6.88              
ATOM   2550  HG  LEU A 155      69.461  74.310  41.213  1.00  6.88              
ATOM   2551  CD1 LEU A 155      69.352  75.199  39.274  1.00  6.88              
ATOM   2552 1HD1 LEU A 155      70.344  75.644  39.346  1.00  6.88              
ATOM   2553 2HD1 LEU A 155      69.439  74.241  38.761  1.00  6.88              
ATOM   2554 3HD1 LEU A 155      68.697  75.859  38.704  1.00  6.88              
ATOM   2555  CD2 LEU A 155      68.765  76.340  41.368  1.00  6.88              
ATOM   2556 1HD2 LEU A 155      69.769  76.764  41.371  1.00  6.88              
ATOM   2557 2HD2 LEU A 155      68.090  77.017  40.845  1.00  6.88              
ATOM   2558 3HD2 LEU A 155      68.445  76.240  42.402  1.00  6.88              
ATOM   2559  C   LEU A 155      67.801  72.466  42.292  1.00  6.88              
ATOM   2560  O   LEU A 155      68.002  71.490  41.579  1.00  6.88              
ATOM   2561  N   GLU A 156      68.365  72.596  43.497  1.00  6.22              
ATOM   2562  H   GLU A 156      68.235  73.478  43.983  1.00  6.22              
ATOM   2563  CA  GLU A 156      69.373  71.689  44.040  1.00  6.22              
ATOM   2564  HA  GLU A 156      69.916  71.236  43.208  1.00  6.22              
ATOM   2565  CB  GLU A 156      70.401  72.453  44.902  1.00  6.22              
ATOM   2566  HB1 GLU A 156      71.287  71.823  44.985  1.00  6.22              
ATOM   2567  HB2 GLU A 156      70.005  72.583  45.911  1.00  6.22              
ATOM   2568  CG  GLU A 156      70.837  73.831  44.366  1.00  6.22              
ATOM   2569  HG1 GLU A 156      70.768  73.858  43.276  1.00  6.22              
ATOM   2570  HG2 GLU A 156      71.885  73.986  44.632  1.00  6.22              
ATOM   2571  CD  GLU A 156      69.994  74.946  44.998  1.00  6.22              
ATOM   2572  OE1 GLU A 156      68.788  75.064  44.671  1.00  6.22              
ATOM   2573  OE2 GLU A 156      70.477  75.593  45.952  1.00  6.22              
ATOM   2574  C   GLU A 156      68.774  70.533  44.859  1.00  6.22              
ATOM   2575  O   GLU A 156      69.207  69.393  44.722  1.00  6.22              
ATOM   2576  N   ASP A 157      67.764  70.805  45.698  1.00  5.85              
ATOM   2577  H   ASP A 157      67.538  71.781  45.824  1.00  5.85              
ATOM   2578  CA  ASP A 157      67.329  69.882  46.756  1.00  5.85              
ATOM   2579  HA  ASP A 157      67.808  68.930  46.530  1.00  5.85              
ATOM   2580  CB  ASP A 157      67.964  70.254  48.118  1.00  5.85              
ATOM   2581  HB1 ASP A 157      69.048  70.264  47.992  1.00  5.85              
ATOM   2582  HB2 ASP A 157      67.744  69.460  48.834  1.00  5.85              
ATOM   2583  CG  ASP A 157      67.553  71.597  48.722  1.00  5.85              
ATOM   2584  OD1 ASP A 157      67.916  72.651  48.155  1.00  5.85              
ATOM   2585  OD2 ASP A 157      66.898  71.601  49.784  1.00  5.85              
ATOM   2586  C   ASP A 157      65.853  69.455  46.776  1.00  5.85              
ATOM   2587  O   ASP A 157      65.354  69.036  47.814  1.00  5.85              
ATOM   2588  N   SER A 158      65.189  69.479  45.609  1.00  5.73              
ATOM   2589  H   SER A 158      65.694  69.916  44.849  1.00  5.73              
ATOM   2590  CA  SER A 158      63.997  68.679  45.192  1.00  5.73              
ATOM   2591  HA  SER A 158      63.663  69.106  44.246  1.00  5.73              
ATOM   2592  CB  SER A 158      64.436  67.246  44.879  1.00  5.73              
ATOM   2593  HB1 SER A 158      63.574  66.656  44.566  1.00  5.73              
ATOM   2594  HB2 SER A 158      64.874  66.788  45.767  1.00  5.73              
ATOM   2595  OG  SER A 158      65.375  67.258  43.826  1.00  5.73              
ATOM   2596  HG  SER A 158      66.173  67.714  44.112  1.00  5.73              
ATOM   2597  C   SER A 158      62.727  68.634  46.060  1.00  5.73              
ATOM   2598  O   SER A 158      61.709  68.071  45.653  1.00  5.73              
ATOM   2599  N   LYS A 159      62.740  69.264  47.226  1.00  4.80              
ATOM   2600  H   LYS A 159      63.637  69.633  47.525  1.00  4.80              
ATOM   2601  CA  LYS A 159      61.602  69.461  48.117  1.00  4.80              
ATOM   2602  HA  LYS A 159      60.691  69.401  47.522  1.00  4.80              
ATOM   2603  CB  LYS A 159      61.522  68.338  49.177  1.00  4.80              
ATOM   2604  HB1 LYS A 159      61.145  67.456  48.661  1.00  4.80              
ATOM   2605  HB2 LYS A 159      60.779  68.596  49.930  1.00  4.80              
ATOM   2606  CG  LYS A 159      62.813  67.887  49.885  1.00  4.80              
ATOM   2607  HG1 LYS A 159      63.639  67.822  49.182  1.00  4.80              
ATOM   2608  HG2 LYS A 159      62.638  66.864  50.224  1.00  4.80              
ATOM   2609  CD  LYS A 159      63.210  68.697  51.128  1.00  4.80              
ATOM   2610  HD1 LYS A 159      63.212  67.996  51.959  1.00  4.80              
ATOM   2611  HD2 LYS A 159      62.475  69.474  51.349  1.00  4.80              
ATOM   2612  CE  LYS A 159      64.624  69.285  51.063  1.00  4.80              
ATOM   2613  HE1 LYS A 159      65.207  68.752  50.306  1.00  4.80              
ATOM   2614  HE2 LYS A 159      65.110  69.137  52.033  1.00  4.80              
ATOM   2615  NZ  LYS A 159      64.607  70.726  50.757  1.00  4.80              
ATOM   2616  HZ1 LYS A 159      65.554  71.064  50.586  1.00  4.80              
ATOM   2617  HZ2 LYS A 159      64.089  70.921  49.909  1.00  4.80              
ATOM   2618  HZ3 LYS A 159      64.228  71.290  51.509  1.00  4.80              
ATOM   2619  C   LYS A 159      61.640  70.870  48.678  1.00  4.80              
ATOM   2620  O   LYS A 159      62.728  71.405  48.886  1.00  4.80              
ATOM   2621  N   VAL A 160      60.486  71.500  48.880  1.00  4.57              
ATOM   2622  H   VAL A 160      59.633  70.954  48.884  1.00  4.57              
ATOM   2623  CA  VAL A 160      60.467  72.823  49.497  1.00  4.57              
ATOM   2624  HA  VAL A 160      61.259  73.397  49.018  1.00  4.57              
ATOM   2625  CB  VAL A 160      59.169  73.615  49.239  1.00  4.57              
ATOM   2626  HB  VAL A 160      58.909  73.476  48.192  1.00  4.57              
ATOM   2627  CG1 VAL A 160      57.990  73.168  50.094  1.00  4.57              
ATOM   2628 1HG1 VAL A 160      57.079  73.665  49.763  1.00  4.57              
ATOM   2629 2HG1 VAL A 160      57.867  72.102  49.949  1.00  4.57              
ATOM   2630 3HG1 VAL A 160      58.165  73.388  51.147  1.00  4.57              
ATOM   2631  CG2 VAL A 160      59.323  75.124  49.441  1.00  4.57              
ATOM   2632 1HG2 VAL A 160      58.369  75.619  49.259  1.00  4.57              
ATOM   2633 2HG2 VAL A 160      59.654  75.349  50.453  1.00  4.57              
ATOM   2634 3HG2 VAL A 160      60.039  75.510  48.722  1.00  4.57              
ATOM   2635  C   VAL A 160      60.832  72.707  50.965  1.00  4.57              
ATOM   2636  O   VAL A 160      60.449  71.747  51.636  1.00  4.57              
ATOM   2637  N   SER A 161      61.561  73.696  51.471  1.00  4.55              
ATOM   2638  H   SER A 161      61.907  74.421  50.850  1.00  4.55              
ATOM   2639  CA  SER A 161      61.878  73.757  52.898  1.00  4.55              
ATOM   2640  HA  SER A 161      61.528  72.855  53.399  1.00  4.55              
ATOM   2641  CB  SER A 161      63.391  73.794  53.127  1.00  4.55              
ATOM   2642  HB1 SER A 161      63.601  74.054  54.165  1.00  4.55              
ATOM   2643  HB2 SER A 161      63.845  74.539  52.472  1.00  4.55              
ATOM   2644  OG  SER A 161      63.926  72.511  52.852  1.00  4.55              
ATOM   2645  HG  SER A 161      63.791  71.956  53.633  1.00  4.55              
ATOM   2646  C   SER A 161      61.163  74.926  53.540  1.00  4.55              
ATOM   2647  O   SER A 161      61.590  76.072  53.390  1.00  4.55              
ATOM   2648  N   ALA A 162      60.043  74.573  54.181  1.00  4.19              
ATOM   2649  H   ALA A 162      59.908  73.573  54.282  1.00  4.19              
ATOM   2650  CA  ALA A 162      59.186  75.381  55.033  1.00  4.19              
ATOM   2651  HA  ALA A 162      59.106  76.372  54.592  1.00  4.19              
ATOM   2652  CB  ALA A 162      57.783  74.756  55.042  1.00  4.19              
ATOM   2653  HB1 ALA A 162      57.259  75.065  54.139  1.00  4.19              
ATOM   2654  HB2 ALA A 162      57.842  73.670  55.034  1.00  4.19              
ATOM   2655  HB3 ALA A 162      57.226  75.094  55.915  1.00  4.19              
ATOM   2656  C   ALA A 162      59.829  75.585  56.408  1.00  4.19              
ATOM   2657  O   ALA A 162      60.115  74.631  57.124  1.00  4.19              
ATOM   2658  N   LYS A 163      60.042  76.846  56.791  1.00  4.90              
ATOM   2659  H   LYS A 163      59.885  77.585  56.106  1.00  4.90              
ATOM   2660  CA  LYS A 163      60.587  77.207  58.102  1.00  4.90              
ATOM   2661  HA  LYS A 163      60.621  76.307  58.720  1.00  4.90              
ATOM   2662  CB  LYS A 163      62.049  77.683  57.986  1.00  4.90              
ATOM   2663  HB1 LYS A 163      62.644  76.865  57.575  1.00  4.90              
ATOM   2664  HB2 LYS A 163      62.419  77.851  58.996  1.00  4.90              
ATOM   2665  CG  LYS A 163      62.294  78.934  57.113  1.00  4.90              
ATOM   2666  HG1 LYS A 163      61.362  79.436  56.872  1.00  4.90              
ATOM   2667  HG2 LYS A 163      62.722  78.610  56.163  1.00  4.90              
ATOM   2668  CD  LYS A 163      63.248  79.959  57.752  1.00  4.90              
ATOM   2669  HD1 LYS A 163      63.375  80.793  57.059  1.00  4.90              
ATOM   2670  HD2 LYS A 163      64.224  79.491  57.880  1.00  4.90              
ATOM   2671  CE  LYS A 163      62.793  80.516  59.115  1.00  4.90              
ATOM   2672  HE1 LYS A 163      63.551  81.228  59.454  1.00  4.90              
ATOM   2673  HE2 LYS A 163      62.739  79.703  59.841  1.00  4.90              
ATOM   2674  NZ  LYS A 163      61.495  81.222  59.046  1.00  4.90              
ATOM   2675  HZ1 LYS A 163      61.582  82.066  58.468  1.00  4.90              
ATOM   2676  HZ2 LYS A 163      60.750  80.676  58.632  1.00  4.90              
ATOM   2677  HZ3 LYS A 163      61.203  81.581  59.942  1.00  4.90              
ATOM   2678  C   LYS A 163      59.686  78.194  58.818  1.00  4.90              
ATOM   2679  O   LYS A 163      59.454  79.315  58.344  1.00  4.90              
ATOM   2680  N   PHE A 164      59.174  77.741  59.958  1.00  5.75              
ATOM   2681  H   PHE A 164      59.526  76.868  60.340  1.00  5.75              
ATOM   2682  CA  PHE A 164      57.905  78.238  60.526  1.00  5.75              
ATOM   2683  HA  PHE A 164      57.483  79.064  59.952  1.00  5.75              
ATOM   2684  CB  PHE A 164      57.014  76.978  60.448  1.00  5.75              
ATOM   2685  HB1 PHE A 164      57.560  76.178  60.944  1.00  5.75              
ATOM   2686  HB2 PHE A 164      56.918  76.708  59.396  1.00  5.75              
ATOM   2687  CG  PHE A 164      55.616  76.947  61.024  1.00  5.75              
ATOM   2688  CD1 PHE A 164      54.926  78.126  61.305  1.00  5.75              
ATOM   2689  HD1 PHE A 164      55.417  79.062  61.159  1.00  5.75              
ATOM   2690  CE1 PHE A 164      53.597  78.096  61.737  1.00  5.75              
ATOM   2691  HE1 PHE A 164      53.089  79.015  61.960  1.00  5.75              
ATOM   2692  CZ  PHE A 164      52.957  76.870  61.938  1.00  5.75              
ATOM   2693  HZ  PHE A 164      51.963  76.857  62.348  1.00  5.75              
ATOM   2694  CE2 PHE A 164      53.638  75.675  61.678  1.00  5.75              
ATOM   2695  HE2 PHE A 164      53.149  74.728  61.858  1.00  5.75              
ATOM   2696  CD2 PHE A 164      54.964  75.713  61.220  1.00  5.75              
ATOM   2697  HD2 PHE A 164      55.483  74.786  61.045  1.00  5.75              
ATOM   2698  C   PHE A 164      58.206  78.667  61.975  1.00  5.75              
ATOM   2699  O   PHE A 164      59.040  78.030  62.645  1.00  5.75              
ATOM   2700  N   MET A 165      57.643  79.829  62.351  1.00  5.35              
ATOM   2701  H   MET A 165      56.819  80.150  61.858  1.00  5.35              
ATOM   2702  CA  MET A 165      58.403  80.883  63.031  1.00  5.35              
ATOM   2703  HA  MET A 165      59.454  80.632  62.884  1.00  5.35              
ATOM   2704  CB  MET A 165      58.209  82.264  62.370  1.00  5.35              
ATOM   2705  HB1 MET A 165      58.416  83.050  63.097  1.00  5.35              
ATOM   2706  HB2 MET A 165      57.185  82.391  62.035  1.00  5.35              
ATOM   2707  CG  MET A 165      59.167  82.472  61.198  1.00  5.35              
ATOM   2708  HG1 MET A 165      58.848  83.349  60.634  1.00  5.35              
ATOM   2709  HG2 MET A 165      59.115  81.613  60.528  1.00  5.35              
ATOM   2710  SD  MET A 165      60.881  82.722  61.753  1.00  5.35              
ATOM   2711  CE  MET A 165      61.298  84.240  60.850  1.00  5.35              
ATOM   2712  HE1 MET A 165      61.204  84.077  59.778  1.00  5.35              
ATOM   2713  HE2 MET A 165      60.627  85.046  61.145  1.00  5.35              
ATOM   2714  HE3 MET A 165      62.325  84.530  61.071  1.00  5.35              
ATOM   2715  C   MET A 165      58.298  80.926  64.547  1.00  5.35              
ATOM   2716  O   MET A 165      59.148  80.381  65.247  1.00  5.35              
ATOM   2717  N   VAL A 166      57.311  81.640  65.061  1.00  8.18              
ATOM   2718  H   VAL A 166      56.614  82.021  64.433  1.00  8.18              
ATOM   2719  CA  VAL A 166      57.026  81.745  66.484  1.00  8.18              
ATOM   2720  HA  VAL A 166      57.391  80.863  67.008  1.00  8.18              
ATOM   2721  CB  VAL A 166      57.658  83.027  67.085  1.00  8.18              
ATOM   2722  HB  VAL A 166      57.247  83.899  66.575  1.00  8.18              
ATOM   2723  CG1 VAL A 166      57.368  83.173  68.588  1.00  8.18              
ATOM   2724 1HG1 VAL A 166      57.878  84.053  68.981  1.00  8.18              
ATOM   2725 2HG1 VAL A 166      56.301  83.322  68.754  1.00  8.18              
ATOM   2726 3HG1 VAL A 166      57.707  82.289  69.128  1.00  8.18              
ATOM   2727  CG2 VAL A 166      59.185  83.067  66.934  1.00  8.18              
ATOM   2728 1HG2 VAL A 166      59.583  83.965  67.407  1.00  8.18              
ATOM   2729 2HG2 VAL A 166      59.623  82.179  67.388  1.00  8.18              
ATOM   2730 3HG2 VAL A 166      59.449  83.103  65.878  1.00  8.18              
ATOM   2731  C   VAL A 166      55.511  81.819  66.596  1.00  8.18              
ATOM   2732  O   VAL A 166      54.861  82.379  65.712  1.00  8.18              
ATOM   2733  N   SER A 167      54.988  81.238  67.684  1.00  8.41              
ATOM   2734  H   SER A 167      55.632  80.684  68.227  1.00  8.41              
ATOM   2735  CA  SER A 167      53.600  81.204  68.183  1.00  8.41              
ATOM   2736  HA  SER A 167      53.611  81.635  69.184  1.00  8.41              
ATOM   2737  CB  SER A 167      52.636  82.076  67.370  1.00  8.41              
ATOM   2738  HB1 SER A 167      53.070  83.060  67.184  1.00  8.41              
ATOM   2739  HB2 SER A 167      51.708  82.245  67.911  1.00  8.41              
ATOM   2740  OG  SER A 167      52.402  81.407  66.157  1.00  8.41              
ATOM   2741  HG  SER A 167      53.152  81.691  65.599  1.00  8.41              
ATOM   2742  C   SER A 167      53.148  79.741  68.362  1.00  8.41              
ATOM   2743  O   SER A 167      54.027  78.904  68.588  1.00  8.41              
ATOM   2744  N   PRO A 168      51.858  79.346  68.247  1.00  6.89              
ATOM   2745  CD  PRO A 168      50.614  80.080  68.473  1.00  6.89              
ATOM   2746  HD1 PRO A 168      50.386  80.714  67.617  1.00  6.89              
ATOM   2747  HD2 PRO A 168      50.653  80.667  69.391  1.00  6.89              
ATOM   2748  CG  PRO A 168      49.516  79.023  68.555  1.00  6.89              
ATOM   2749  HG1 PRO A 168      48.543  79.427  68.275  1.00  6.89              
ATOM   2750  HG2 PRO A 168      49.488  78.592  69.558  1.00  6.89              
ATOM   2751  CB  PRO A 168      50.013  77.984  67.554  1.00  6.89              
ATOM   2752  HB1 PRO A 168      49.779  78.315  66.540  1.00  6.89              
ATOM   2753  HB2 PRO A 168      49.586  76.999  67.745  1.00  6.89              
ATOM   2754  CA  PRO A 168      51.526  78.002  67.785  1.00  6.89              
ATOM   2755  HA  PRO A 168      51.753  77.312  68.598  1.00  6.89              
ATOM   2756  C   PRO A 168      52.296  77.520  66.552  1.00  6.89              
ATOM   2757  O   PRO A 168      52.600  76.337  66.429  1.00  6.89              
ATOM   2758  N   GLY A 169      52.724  78.444  65.696  1.00  6.07              
ATOM   2759  H   GLY A 169      52.443  79.406  65.855  1.00  6.07              
ATOM   2760  CA  GLY A 169      53.832  78.207  64.782  1.00  6.07              
ATOM   2761  HA1 GLY A 169      53.870  79.011  64.052  1.00  6.07              
ATOM   2762  HA2 GLY A 169      53.700  77.247  64.291  1.00  6.07              
ATOM   2763  C   GLY A 169      55.166  78.178  65.490  1.00  6.07              
ATOM   2764  O   GLY A 169      55.973  79.082  65.315  1.00  6.07              
ATOM   2765  N   LYS A 170      55.388  77.166  66.323  1.00  6.37              
ATOM   2766  H   LYS A 170      54.644  76.489  66.445  1.00  6.37              
ATOM   2767  CA  LYS A 170      56.678  76.937  66.962  1.00  6.37              
ATOM   2768  HA  LYS A 170      56.852  77.724  67.694  1.00  6.37              
ATOM   2769  CB  LYS A 170      56.674  75.548  67.642  1.00  6.37              
ATOM   2770  HB1 LYS A 170      57.627  75.404  68.156  1.00  6.37              
ATOM   2771  HB2 LYS A 170      56.631  74.794  66.855  1.00  6.37              
ATOM   2772  CG  LYS A 170      55.538  75.225  68.626  1.00  6.37              
ATOM   2773  HG1 LYS A 170      55.590  74.157  68.838  1.00  6.37              
ATOM   2774  HG2 LYS A 170      54.570  75.418  68.164  1.00  6.37              
ATOM   2775  CD  LYS A 170      55.638  75.996  69.950  1.00  6.37              
ATOM   2776  HD1 LYS A 170      55.456  77.054  69.758  1.00  6.37              
ATOM   2777  HD2 LYS A 170      56.639  75.889  70.370  1.00  6.37              
ATOM   2778  CE  LYS A 170      54.600  75.488  70.959  1.00  6.37              
ATOM   2779  HE1 LYS A 170      53.619  75.464  70.475  1.00  6.37              
ATOM   2780  HE2 LYS A 170      54.545  76.191  71.795  1.00  6.37              
ATOM   2781  NZ  LYS A 170      54.941  74.140  71.474  1.00  6.37              
ATOM   2782  HZ1 LYS A 170      55.020  73.439  70.748  1.00  6.37              
ATOM   2783  HZ2 LYS A 170      55.809  74.102  71.981  1.00  6.37              
ATOM   2784  HZ3 LYS A 170      54.217  73.747  72.090  1.00  6.37              
ATOM   2785  C   LYS A 170      57.814  76.934  65.937  1.00  6.37              
ATOM   2786  O   LYS A 170      57.633  76.502  64.801  1.00  6.37              
ATOM   2787  N   LYS A 171      59.019  77.269  66.399  1.00  5.59              
ATOM   2788  H   LYS A 171      59.076  77.609  67.343  1.00  5.59              
ATOM   2789  CA  LYS A 171      60.263  77.079  65.649  1.00  5.59              
ATOM   2790  HA  LYS A 171      60.212  77.692  64.746  1.00  5.59              
ATOM   2791  CB  LYS A 171      61.463  77.558  66.490  1.00  5.59              
ATOM   2792  HB1 LYS A 171      62.384  77.287  65.970  1.00  5.59              
ATOM   2793  HB2 LYS A 171      61.453  77.053  67.457  1.00  5.59              
ATOM   2794  CG  LYS A 171      61.458  79.075  66.702  1.00  5.59              
ATOM   2795  HG1 LYS A 171      60.531  79.370  67.197  1.00  5.59              
ATOM   2796  HG2 LYS A 171      61.524  79.564  65.729  1.00  5.59              
ATOM   2797  CD  LYS A 171      62.631  79.545  67.564  1.00  5.59              
ATOM   2798  HD1 LYS A 171      63.569  79.245  67.093  1.00  5.59              
ATOM   2799  HD2 LYS A 171      62.556  79.088  68.553  1.00  5.59              
ATOM   2800  CE  LYS A 171      62.569  81.072  67.683  1.00  5.59              
ATOM   2801  HE1 LYS A 171      61.597  81.349  68.104  1.00  5.59              
ATOM   2802  HE2 LYS A 171      62.630  81.503  66.678  1.00  5.59              
ATOM   2803  NZ  LYS A 171      63.663  81.591  68.537  1.00  5.59              
ATOM   2804  HZ1 LYS A 171      63.643  82.603  68.564  1.00  5.59              
ATOM   2805  HZ2 LYS A 171      63.560  81.242  69.482  1.00  5.59              
ATOM   2806  HZ3 LYS A 171      64.561  81.293  68.177  1.00  5.59              
ATOM   2807  C   LYS A 171      60.457  75.641  65.225  1.00  5.59              
ATOM   2808  O   LYS A 171      60.875  74.804  66.027  1.00  5.59              
ATOM   2809  N   VAL A 172      60.188  75.369  63.957  1.00  5.07              
ATOM   2810  H   VAL A 172      59.758  76.085  63.375  1.00  5.07              
ATOM   2811  CA  VAL A 172      60.246  73.975  63.484  1.00  5.07              
ATOM   2812  HA  VAL A 172      61.044  73.448  64.007  1.00  5.07              
ATOM   2813  CB  VAL A 172      58.904  73.323  63.800  1.00  5.07              
ATOM   2814  HB  VAL A 172      58.410  73.881  64.595  1.00  5.07              
ATOM   2815  CG1 VAL A 172      58.026  73.430  62.559  1.00  5.07              
ATOM   2816 1HG1 VAL A 172      58.315  72.698  61.810  1.00  5.07              
ATOM   2817 2HG1 VAL A 172      57.014  73.295  62.828  1.00  5.07              
ATOM   2818 3HG1 VAL A 172      58.066  74.442  62.167  1.00  5.07              
ATOM   2819  CG2 VAL A 172      59.143  71.926  64.371  1.00  5.07              
ATOM   2820 1HG2 VAL A 172      58.215  71.471  64.701  1.00  5.07              
ATOM   2821 2HG2 VAL A 172      59.644  71.295  63.648  1.00  5.07              
ATOM   2822 3HG2 VAL A 172      59.781  72.013  65.251  1.00  5.07              
ATOM   2823  C   VAL A 172      60.597  73.990  61.993  1.00  5.07              
ATOM   2824  O   VAL A 172      60.469  75.018  61.287  1.00  5.07              
ATOM   2825  N   ARG A 173      61.061  72.819  61.541  1.00  5.01              
ATOM   2826  H   ARG A 173      61.111  72.048  62.204  1.00  5.01              
ATOM   2827  CA  ARG A 173      61.916  72.733  60.369  1.00  5.01              
ATOM   2828  HA  ARG A 173      61.843  73.692  59.852  1.00  5.01              
ATOM   2829  CB  ARG A 173      63.403  72.637  60.766  1.00  5.01              
ATOM   2830  HB1 ARG A 173      64.016  72.764  59.872  1.00  5.01              
ATOM   2831  HB2 ARG A 173      63.583  71.651  61.160  1.00  5.01              
ATOM   2832  CG  ARG A 173      63.859  73.649  61.837  1.00  5.01              
ATOM   2833  HG1 ARG A 173      63.270  73.496  62.741  1.00  5.01              
ATOM   2834  HG2 ARG A 173      63.699  74.669  61.482  1.00  5.01              
ATOM   2835  CD  ARG A 173      65.339  73.453  62.197  1.00  5.01              
ATOM   2836  HD1 ARG A 173      65.958  73.976  61.465  1.00  5.01              
ATOM   2837  HD2 ARG A 173      65.566  72.386  62.146  1.00  5.01              
ATOM   2838  NE  ARG A 173      65.637  73.935  63.564  1.00  5.01              
ATOM   2839  HE  ARG A 173      64.915  74.455  64.035  1.00  5.01              
ATOM   2840  CZ  ARG A 173      66.707  73.628  64.277  1.00  5.01              
ATOM   2841  NH1 ARG A 173      67.725  73.009  63.749  1.00  5.01              
ATOM   2842 1HH1 ARG A 173      67.701  72.767  62.776  1.00  5.01              
ATOM   2843 2HH1 ARG A 173      68.505  72.734  64.319  1.00  5.01              
ATOM   2844  NH2 ARG A 173      66.770  73.913  65.550  1.00  5.01              
ATOM   2845 1HH2 ARG A 173      65.977  74.300  66.034  1.00  5.01              
ATOM   2846 2HH2 ARG A 173      67.588  73.663  66.078  1.00  5.01              
ATOM   2847  C   ARG A 173      61.487  71.746  59.285  1.00  5.01              
ATOM   2848  O   ARG A 173      62.080  70.697  59.077  1.00  5.01              
ATOM   2849  N   ILE A 174      60.408  72.109  58.609  1.00  4.79              
ATOM   2850  H   ILE A 174      60.086  73.057  58.746  1.00  4.79              
ATOM   2851  CA  ILE A 174      59.626  71.288  57.688  1.00  4.79              
ATOM   2852  HA  ILE A 174      59.505  70.325  58.156  1.00  4.79              
ATOM   2853  CB  ILE A 174      58.233  71.945  57.496  1.00  4.79              
ATOM   2854  HB  ILE A 174      58.383  72.812  56.870  1.00  4.79              
ATOM   2855  CG2 ILE A 174      57.242  71.039  56.752  1.00  4.79              
ATOM   2856 1HG2 ILE A 174      56.439  71.648  56.338  1.00  4.79              
ATOM   2857 2HG2 ILE A 174      57.741  70.508  55.950  1.00  4.79              
ATOM   2858 3HG2 ILE A 174      56.794  70.304  57.413  1.00  4.79              
ATOM   2859  CG1 ILE A 174      57.542  72.442  58.784  1.00  4.79              
ATOM   2860 1HG1 ILE A 174      57.916  71.887  59.638  1.00  4.79              
ATOM   2861 2HG1 ILE A 174      56.465  72.279  58.722  1.00  4.79              
ATOM   2862  CD1 ILE A 174      57.749  73.929  59.058  1.00  4.79              
ATOM   2863  HD1 ILE A 174      57.172  74.185  59.936  1.00  4.79              
ATOM   2864  HD2 ILE A 174      58.794  74.148  59.264  1.00  4.79              
ATOM   2865  HD3 ILE A 174      57.397  74.523  58.217  1.00  4.79              
ATOM   2866  C   ILE A 174      60.279  71.063  56.322  1.00  4.79              
ATOM   2867  O   ILE A 174      60.413  71.979  55.515  1.00  4.79              
ATOM   2868  N   ASN A 175      60.539  69.806  55.984  1.00  4.56              
ATOM   2869  H   ASN A 175      60.520  69.093  56.702  1.00  4.56              
ATOM   2870  CA  ASN A 175      60.631  69.376  54.589  1.00  4.56              
ATOM   2871  HA  ASN A 175      61.046  70.187  53.984  1.00  4.56              
ATOM   2872  CB  ASN A 175      61.588  68.187  54.493  1.00  4.56              
ATOM   2873  HB1 ASN A 175      61.576  67.796  53.479  1.00  4.56              
ATOM   2874  HB2 ASN A 175      61.259  67.392  55.157  1.00  4.56              
ATOM   2875  CG  ASN A 175      63.006  68.606  54.831  1.00  4.56              
ATOM   2876  OD1 ASN A 175      63.636  69.372  54.120  1.00  4.56              
ATOM   2877  ND2 ASN A 175      63.533  68.141  55.933  1.00  4.56              
ATOM   2878 1HD2 ASN A 175      62.924  67.696  56.606  1.00  4.56              
ATOM   2879 2HD2 ASN A 175      64.450  68.473  56.169  1.00  4.56              
ATOM   2880  C   ASN A 175      59.246  69.051  54.028  1.00  4.56              
ATOM   2881  O   ASN A 175      58.474  68.373  54.703  1.00  4.56              
ATOM   2882  N   VAL A 176      58.949  69.483  52.797  1.00  4.50              
ATOM   2883  H   VAL A 176      59.606  70.114  52.343  1.00  4.50              
ATOM   2884  CA  VAL A 176      57.681  69.211  52.089  1.00  4.50              
ATOM   2885  HA  VAL A 176      57.207  68.355  52.565  1.00  4.50              
ATOM   2886  CB  VAL A 176      56.677  70.388  52.162  1.00  4.50              
ATOM   2887  HB  VAL A 176      57.087  71.232  51.634  1.00  4.50              
ATOM   2888  CG1 VAL A 176      55.325  70.039  51.527  1.00  4.50              
ATOM   2889 1HG1 VAL A 176      54.633  70.876  51.625  1.00  4.50              
ATOM   2890 2HG1 VAL A 176      55.440  69.836  50.462  1.00  4.50              
ATOM   2891 3HG1 VAL A 176      54.907  69.163  52.016  1.00  4.50              
ATOM   2892  CG2 VAL A 176      56.422  70.883  53.583  1.00  4.50              
ATOM   2893 1HG2 VAL A 176      55.637  71.639  53.583  1.00  4.50              
ATOM   2894 2HG2 VAL A 176      56.128  70.048  54.217  1.00  4.50              
ATOM   2895 3HG2 VAL A 176      57.334  71.345  53.955  1.00  4.50              
ATOM   2896  C   VAL A 176      57.899  68.841  50.626  1.00  4.50              
ATOM   2897  O   VAL A 176      58.437  69.628  49.848  1.00  4.50              
ATOM   2898  N   PHE A 177      57.428  67.664  50.214  1.00  4.51              
ATOM   2899  H   PHE A 177      56.985  67.045  50.887  1.00  4.51              
ATOM   2900  CA  PHE A 177      57.660  67.173  48.858  1.00  4.51              
ATOM   2901  HA  PHE A 177      58.464  67.753  48.409  1.00  4.51              
ATOM   2902  CB  PHE A 177      58.165  65.718  48.960  1.00  4.51              
ATOM   2903  HB1 PHE A 177      57.381  65.119  49.425  1.00  4.51              
ATOM   2904  HB2 PHE A 177      59.030  65.696  49.624  1.00  4.51              
ATOM   2905  CG  PHE A 177      58.574  65.067  47.646  1.00  4.51              
ATOM   2906  CD1 PHE A 177      59.447  65.730  46.759  1.00  4.51              
ATOM   2907  HD1 PHE A 177      59.881  66.686  47.016  1.00  4.51              
ATOM   2908  CE1 PHE A 177      59.766  65.161  45.516  1.00  4.51              
ATOM   2909  HE1 PHE A 177      60.436  65.681  44.839  1.00  4.51              
ATOM   2910  CZ  PHE A 177      59.244  63.906  45.162  1.00  4.51              
ATOM   2911  HZ  PHE A 177      59.515  63.459  44.215  1.00  4.51              
ATOM   2912  CE2 PHE A 177      58.401  63.223  46.054  1.00  4.51              
ATOM   2913  HE2 PHE A 177      58.032  62.242  45.787  1.00  4.51              
ATOM   2914  CD2 PHE A 177      58.059  63.804  47.288  1.00  4.51              
ATOM   2915  HD2 PHE A 177      57.405  63.272  47.961  1.00  4.51              
ATOM   2916  C   PHE A 177      56.438  67.301  47.910  1.00  4.51              
ATOM   2917  O   PHE A 177      55.273  67.489  48.263  1.00  4.51              
ATOM   2918  N   LEU A 178      56.703  67.144  46.621  1.00  4.42              
ATOM   2919  H   LEU A 178      57.660  66.976  46.342  1.00  4.42              
ATOM   2920  CA  LEU A 178      55.683  67.158  45.576  1.00  4.42              
ATOM   2921  HA  LEU A 178      55.095  68.067  45.683  1.00  4.42              
ATOM   2922  CB  LEU A 178      56.491  67.186  44.253  1.00  4.42              
ATOM   2923  HB1 LEU A 178      56.755  66.162  43.984  1.00  4.42              
ATOM   2924  HB2 LEU A 178      57.432  67.717  44.417  1.00  4.42              
ATOM   2925  CG  LEU A 178      55.831  67.861  43.044  1.00  4.42              
ATOM   2926  HG  LEU A 178      54.889  67.377  42.841  1.00  4.42              
ATOM   2927  CD1 LEU A 178      55.566  69.350  43.268  1.00  4.42              
ATOM   2928 1HD1 LEU A 178      55.164  69.787  42.353  1.00  4.42              
ATOM   2929 2HD1 LEU A 178      54.839  69.476  44.064  1.00  4.42              
ATOM   2930 3HD1 LEU A 178      56.496  69.856  43.526  1.00  4.42              
ATOM   2931  CD2 LEU A 178      56.724  67.713  41.813  1.00  4.42              
ATOM   2932 1HD2 LEU A 178      56.242  68.165  40.947  1.00  4.42              
ATOM   2933 2HD2 LEU A 178      57.685  68.201  41.980  1.00  4.42              
ATOM   2934 3HD2 LEU A 178      56.894  66.657  41.600  1.00  4.42              
ATOM   2935  C   LEU A 178      54.719  65.976  45.669  1.00  4.42              
ATOM   2936  O   LEU A 178      53.516  66.132  45.438  1.00  4.42              
ATOM   2937  N   LYS A 179      55.266  64.828  46.113  1.00  4.34              
ATOM   2938  H   LYS A 179      56.268  64.838  46.262  1.00  4.34              
ATOM   2939  CA  LYS A 179      54.531  63.597  46.436  1.00  4.34              
ATOM   2940  HA  LYS A 179      53.552  63.775  46.016  1.00  4.34              
ATOM   2941  CB  LYS A 179      55.050  62.368  45.659  1.00  4.34              
ATOM   2942  HB1 LYS A 179      55.594  61.711  46.339  1.00  4.34              
ATOM   2943  HB2 LYS A 179      55.742  62.689  44.879  1.00  4.34              
ATOM   2944  CG  LYS A 179      53.906  61.577  44.982  1.00  4.34              
ATOM   2945  HG1 LYS A 179      53.161  61.327  45.739  1.00  4.34              
ATOM   2946  HG2 LYS A 179      54.319  60.641  44.603  1.00  4.34              
ATOM   2947  CD  LYS A 179      53.211  62.307  43.805  1.00  4.34              
ATOM   2948  HD1 LYS A 179      53.930  62.444  42.995  1.00  4.34              
ATOM   2949  HD2 LYS A 179      52.857  63.287  44.119  1.00  4.34              
ATOM   2950  CE  LYS A 179      52.010  61.489  43.299  1.00  4.34              
ATOM   2951  HE1 LYS A 179      51.376  61.245  44.155  1.00  4.34              
ATOM   2952  HE2 LYS A 179      52.383  60.544  42.893  1.00  4.34              
ATOM   2953  NZ  LYS A 179      51.202  62.198  42.268  1.00  4.34              
ATOM   2954  HZ1 LYS A 179      50.408  61.640  41.983  1.00  4.34              
ATOM   2955  HZ2 LYS A 179      50.804  63.082  42.593  1.00  4.34              
ATOM   2956  HZ3 LYS A 179      51.738  62.408  41.437  1.00  4.34              
ATOM   2957  C   LYS A 179      54.140  63.433  47.901  1.00  4.34              
ATOM   2958  O   LYS A 179      54.001  62.317  48.390  1.00  4.34              
ATOM   2959  N   GLY A 180      53.919  64.558  48.587  1.00  4.36              
ATOM   2960  H   GLY A 180      54.080  65.446  48.123  1.00  4.36              
ATOM   2961  CA  GLY A 180      53.090  64.592  49.794  1.00  4.36              
ATOM   2962  HA1 GLY A 180      52.214  63.974  49.608  1.00  4.36              
ATOM   2963  HA2 GLY A 180      52.757  65.618  49.964  1.00  4.36              
ATOM   2964  C   GLY A 180      53.746  64.097  51.075  1.00  4.36              
ATOM   2965  O   GLY A 180      53.103  64.136  52.117  1.00  4.36              
ATOM   2966  N   LYS A 181      54.997  63.624  51.032  1.00  4.28              
ATOM   2967  H   LYS A 181      55.466  63.596  50.143  1.00  4.28              
ATOM   2968  CA  LYS A 181      55.754  63.330  52.255  1.00  4.28              
ATOM   2969  HA  LYS A 181      55.034  62.962  52.986  1.00  4.28              
ATOM   2970  CB  LYS A 181      56.751  62.174  52.074  1.00  4.28              
ATOM   2971  HB1 LYS A 181      56.165  61.279  51.875  1.00  4.28              
ATOM   2972  HB2 LYS A 181      57.276  62.028  53.020  1.00  4.28              
ATOM   2973  CG  LYS A 181      57.780  62.352  50.951  1.00  4.28              
ATOM   2974  HG1 LYS A 181      58.289  63.305  51.095  1.00  4.28              
ATOM   2975  HG2 LYS A 181      57.264  62.376  49.993  1.00  4.28              
ATOM   2976  CD  LYS A 181      58.849  61.242  50.914  1.00  4.28              
ATOM   2977  HD1 LYS A 181      59.318  61.153  51.897  1.00  4.28              
ATOM   2978  HD2 LYS A 181      59.627  61.576  50.224  1.00  4.28              
ATOM   2979  CE  LYS A 181      58.377  59.858  50.424  1.00  4.28              
ATOM   2980  HE1 LYS A 181      59.271  59.281  50.164  1.00  4.28              
ATOM   2981  HE2 LYS A 181      57.791  59.984  49.508  1.00  4.28              
ATOM   2982  NZ  LYS A 181      57.596  59.096  51.432  1.00  4.28              
ATOM   2983  HZ1 LYS A 181      57.518  58.121  51.177  1.00  4.28              
ATOM   2984  HZ2 LYS A 181      58.008  59.159  52.351  1.00  4.28              
ATOM   2985  HZ3 LYS A 181      56.629  59.419  51.478  1.00  4.28              
ATOM   2986  C   LYS A 181      56.341  64.586  52.898  1.00  4.28              
ATOM   2987  O   LYS A 181      56.833  65.482  52.204  1.00  4.28              
ATOM   2988  N   ILE A 182      56.282  64.608  54.230  1.00  4.30              
ATOM   2989  H   ILE A 182      55.879  63.797  54.688  1.00  4.30              
ATOM   2990  CA  ILE A 182      56.687  65.709  55.113  1.00  4.30              
ATOM   2991  HA  ILE A 182      57.260  66.397  54.499  1.00  4.30              
ATOM   2992  CB  ILE A 182      55.457  66.498  55.636  1.00  4.30              
ATOM   2993  HB  ILE A 182      55.823  67.286  56.292  1.00  4.30              
ATOM   2994  CG2 ILE A 182      54.779  67.202  54.448  1.00  4.30              
ATOM   2995 1HG2 ILE A 182      54.044  67.918  54.811  1.00  4.30              
ATOM   2996 2HG2 ILE A 182      55.517  67.737  53.858  1.00  4.30              
ATOM   2997 3HG2 ILE A 182      54.273  66.475  53.810  1.00  4.30              
ATOM   2998  CG1 ILE A 182      54.382  65.672  56.388  1.00  4.30              
ATOM   2999 1HG1 ILE A 182      54.280  64.691  55.932  1.00  4.30              
ATOM   3000 2HG1 ILE A 182      53.416  66.167  56.288  1.00  4.30              
ATOM   3001  CD1 ILE A 182      54.627  65.503  57.891  1.00  4.30              
ATOM   3002  HD1 ILE A 182      53.906  64.794  58.297  1.00  4.30              
ATOM   3003  HD2 ILE A 182      55.632  65.137  58.088  1.00  4.30              
ATOM   3004  HD3 ILE A 182      54.480  66.457  58.392  1.00  4.30              
ATOM   3005  C   ILE A 182      57.641  65.222  56.188  1.00  4.30              
ATOM   3006  O   ILE A 182      57.488  64.090  56.628  1.00  4.30              
ATOM   3007  N   ASN A 183      58.659  66.023  56.528  1.00  4.27              
ATOM   3008  H   ASN A 183      58.693  66.944  56.104  1.00  4.27              
ATOM   3009  CA  ASN A 183      59.800  65.579  57.340  1.00  4.27              
ATOM   3010  HA  ASN A 183      59.439  64.822  58.009  1.00  4.27              
ATOM   3011  CB  ASN A 183      60.839  64.851  56.447  1.00  4.27              
ATOM   3012  HB1 ASN A 183      61.841  65.216  56.666  1.00  4.27              
ATOM   3013  HB2 ASN A 183      60.634  65.037  55.392  1.00  4.27              
ATOM   3014  CG  ASN A 183      60.847  63.343  56.682  1.00  4.27              
ATOM   3015  OD1 ASN A 183      60.564  62.539  55.804  1.00  4.27              
ATOM   3016  ND2 ASN A 183      61.187  62.901  57.871  1.00  4.27              
ATOM   3017 1HD2 ASN A 183      61.480  63.524  58.598  1.00  4.27              
ATOM   3018 2HD2 ASN A 183      61.212  61.891  58.010  1.00  4.27              
ATOM   3019  C   ASN A 183      60.407  66.683  58.203  1.00  4.27              
ATOM   3020  O   ASN A 183      61.201  67.484  57.711  1.00  4.27              
ATOM   3021  N   ILE A 184      60.019  66.737  59.481  1.00  4.63              
ATOM   3022  H   ILE A 184      59.344  66.042  59.791  1.00  4.63              
ATOM   3023  CA  ILE A 184      60.135  67.944  60.291  1.00  4.63              
ATOM   3024  HA  ILE A 184      60.547  68.690  59.613  1.00  4.63              
ATOM   3025  CB  ILE A 184      58.781  68.557  60.605  1.00  4.63              
ATOM   3026  HB  ILE A 184      58.283  67.848  61.210  1.00  4.63              
ATOM   3027  CG2 ILE A 184      59.020  69.865  61.371  1.00  4.63              
ATOM   3028 1HG2 ILE A 184      58.083  70.290  61.699  1.00  4.63              
ATOM   3029 2HG2 ILE A 184      59.598  69.661  62.269  1.00  4.63              
ATOM   3030 3HG2 ILE A 184      59.548  70.581  60.753  1.00  4.63              
ATOM   3031  CG1 ILE A 184      57.887  68.779  59.368  1.00  4.63              
ATOM   3032 1HG1 ILE A 184      58.456  68.637  58.453  1.00  4.63              
ATOM   3033 2HG1 ILE A 184      57.502  69.789  59.398  1.00  4.63              
ATOM   3034  CD1 ILE A 184      56.674  67.865  59.265  1.00  4.63              
ATOM   3035  HD1 ILE A 184      55.960  68.104  60.048  1.00  4.63              
ATOM   3036  HD2 ILE A 184      56.188  68.049  58.311  1.00  4.63              
ATOM   3037  HD3 ILE A 184      56.979  66.822  59.325  1.00  4.63              
ATOM   3038  C   ILE A 184      61.179  67.892  61.401  1.00  4.63              
ATOM   3039  O   ILE A 184      61.187  67.035  62.266  1.00  4.63              
ATOM   3040  N   LEU A 185      62.132  68.809  61.324  1.00  4.71              
ATOM   3041  H   LEU A 185      62.082  69.474  60.561  1.00  4.71              
ATOM   3042  CA  LEU A 185      63.326  68.856  62.155  1.00  4.71              
ATOM   3043  HA  LEU A 185      63.503  67.886  62.581  1.00  4.71              
ATOM   3044  CB  LEU A 185      64.544  69.087  61.222  1.00  4.71              
ATOM   3045  HB1 LEU A 185      65.366  69.478  61.822  1.00  4.71              
ATOM   3046  HB2 LEU A 185      64.294  69.831  60.471  1.00  4.71              
ATOM   3047  CG  LEU A 185      65.083  67.853  60.464  1.00  4.71              
ATOM   3048  HG  LEU A 185      65.463  67.129  61.180  1.00  4.71              
ATOM   3049  CD1 LEU A 185      64.054  67.164  59.567  1.00  4.71              
ATOM   3050 1HD1 LEU A 185      64.540  66.413  58.944  1.00  4.71              
ATOM   3051 2HD1 LEU A 185      63.314  66.657  60.181  1.00  4.71              
ATOM   3052 3HD1 LEU A 185      63.563  67.905  58.936  1.00  4.71              
ATOM   3053  CD2 LEU A 185      66.235  68.288  59.549  1.00  4.71              
ATOM   3054 1HD2 LEU A 185      66.677  67.412  59.073  1.00  4.71              
ATOM   3055 2HD2 LEU A 185      65.871  68.973  58.781  1.00  4.71              
ATOM   3056 3HD2 LEU A 185      67.008  68.778  60.140  1.00  4.71              
ATOM   3057  C   LEU A 185      63.186  69.945  63.242  1.00  4.71              
ATOM   3058  O   LEU A 185      62.331  70.833  63.165  1.00  4.71              
ATOM   3059  N   GLY A 186      64.085  69.966  64.224  1.00  4.94              
ATOM   3060  H   GLY A 186      64.672  69.149  64.331  1.00  4.94              
ATOM   3061  CA  GLY A 186      64.318  71.168  65.050  1.00  4.94              
ATOM   3062  HA1 GLY A 186      64.030  72.053  64.488  1.00  4.94              
ATOM   3063  HA2 GLY A 186      65.381  71.230  65.283  1.00  4.94              
ATOM   3064  C   GLY A 186      63.561  71.214  66.368  1.00  4.94              
ATOM   3065  O   GLY A 186      63.912  72.012  67.232  1.00  4.94              
ATOM   3066  N   CYS A 187      62.537  70.379  66.524  1.00  4.93              
ATOM   3067  H   CYS A 187      62.287  69.766  65.764  1.00  4.93              
ATOM   3068  CA  CYS A 187      61.728  70.321  67.736  1.00  4.93              
ATOM   3069  HA  CYS A 187      61.439  71.347  67.974  1.00  4.93              
ATOM   3070  CB  CYS A 187      60.433  69.503  67.535  1.00  4.93              
ATOM   3071  HB1 CYS A 187      59.586  70.094  67.884  1.00  4.93              
ATOM   3072  HB2 CYS A 187      60.462  68.588  68.131  1.00  4.93              
ATOM   3073  SG  CYS A 187      60.128  69.051  65.810  1.00  4.93              
ATOM   3074  HG  CYS A 187      61.010  68.047  65.703  1.00  4.93              
ATOM   3075  C   CYS A 187      62.527  69.781  68.922  1.00  4.93              
ATOM   3076  O   CYS A 187      63.491  69.036  68.762  1.00  4.93              
ATOM   3077  N   ASN A 188      62.036  70.074  70.124  1.00  5.39              
ATOM   3078  H   ASN A 188      61.295  70.753  70.192  1.00  5.39              
ATOM   3079  CA  ASN A 188      62.543  69.483  71.362  1.00  5.39              
ATOM   3080  HA  ASN A 188      63.392  68.839  71.126  1.00  5.39              
ATOM   3081  CB  ASN A 188      63.046  70.627  72.263  1.00  5.39              
ATOM   3082  HB1 ASN A 188      62.223  71.037  72.849  1.00  5.39              
ATOM   3083  HB2 ASN A 188      63.473  71.425  71.655  1.00  5.39              
ATOM   3084  CG  ASN A 188      64.135  70.160  73.205  1.00  5.39              
ATOM   3085  OD1 ASN A 188      63.977  70.098  74.408  1.00  5.39              
ATOM   3086  ND2 ASN A 188      65.283  69.826  72.672  1.00  5.39              
ATOM   3087 1HD2 ASN A 188      65.451  69.905  71.688  1.00  5.39              
ATOM   3088 2HD2 ASN A 188      65.987  69.470  73.317  1.00  5.39              
ATOM   3089  C   ASN A 188      61.516  68.572  72.050  1.00  5.39              
ATOM   3090  O   ASN A 188      61.835  67.877  73.010  1.00  5.39              
ATOM   3091  N   THR A 189      60.292  68.527  71.511  1.00  5.33              
ATOM   3092  H   THR A 189      60.113  69.074  70.684  1.00  5.33              
ATOM   3093  CA  THR A 189      59.209  67.664  71.982  1.00  5.33              
ATOM   3094  HA  THR A 189      59.653  66.765  72.410  1.00  5.33              
ATOM   3095  CB  THR A 189      58.411  68.344  73.110  1.00  5.33              
ATOM   3096  HB  THR A 189      59.075  68.496  73.961  1.00  5.33              
ATOM   3097  CG2 THR A 189      57.796  69.692  72.728  1.00  5.33              
ATOM   3098 1HG2 THR A 189      58.573  70.397  72.436  1.00  5.33              
ATOM   3099 2HG2 THR A 189      57.094  69.567  71.907  1.00  5.33              
ATOM   3100 3HG2 THR A 189      57.260  70.107  73.582  1.00  5.33              
ATOM   3101  OG1 THR A 189      57.359  67.495  73.507  1.00  5.33              
ATOM   3102  HG1 THR A 189      56.961  67.881  74.295  1.00  5.33              
ATOM   3103  C   THR A 189      58.279  67.218  70.836  1.00  5.33              
ATOM   3104  O   THR A 189      58.023  67.941  69.848  1.00  5.33              
ATOM   3105  N   LYS A 190      57.736  66.005  71.029  1.00  5.31              
ATOM   3106  H   LYS A 190      57.990  65.530  71.884  1.00  5.31              
ATOM   3107  CA  LYS A 190      56.626  65.439  70.251  1.00  5.31              
ATOM   3108  HA  LYS A 190      56.973  65.054  69.293  1.00  5.31              
ATOM   3109  CB  LYS A 190      55.912  64.328  71.049  1.00  5.31              
ATOM   3110  HB1 LYS A 190      55.044  64.021  70.461  1.00  5.31              
ATOM   3111  HB2 LYS A 190      55.529  64.752  71.980  1.00  5.31              
ATOM   3112  CG  LYS A 190      56.691  63.062  71.413  1.00  5.31              
ATOM   3113  HG1 LYS A 190      57.533  63.305  72.062  1.00  5.31              
ATOM   3114  HG2 LYS A 190      57.058  62.593  70.500  1.00  5.31              
ATOM   3115  CD  LYS A 190      55.715  62.120  72.144  1.00  5.31              
ATOM   3116  HD1 LYS A 190      54.788  62.053  71.573  1.00  5.31              
ATOM   3117  HD2 LYS A 190      55.473  62.525  73.128  1.00  5.31              
ATOM   3118  CE  LYS A 190      56.310  60.721  72.304  1.00  5.31              
ATOM   3119  HE1 LYS A 190      56.892  60.667  73.229  1.00  5.31              
ATOM   3120  HE2 LYS A 190      57.009  60.537  71.486  1.00  5.31              
ATOM   3121  NZ  LYS A 190      55.276  59.658  72.290  1.00  5.31              
ATOM   3122  HZ1 LYS A 190      55.744  58.745  72.286  1.00  5.31              
ATOM   3123  HZ2 LYS A 190      54.686  59.695  73.103  1.00  5.31              
ATOM   3124  HZ3 LYS A 190      54.705  59.704  71.448  1.00  5.31              
ATOM   3125  C   LYS A 190      55.531  66.467  69.968  1.00  5.31              
ATOM   3126  O   LYS A 190      55.157  66.678  68.824  1.00  5.31              
ATOM   3127  N   GLU A 191      55.108  67.172  71.013  1.00  5.11              
ATOM   3128  H   GLU A 191      55.496  66.955  71.918  1.00  5.11              
ATOM   3129  CA  GLU A 191      54.002  68.127  70.956  1.00  5.11              
ATOM   3130  HA  GLU A 191      53.078  67.610  70.689  1.00  5.11              
ATOM   3131  CB  GLU A 191      53.839  68.739  72.372  1.00  5.11              
ATOM   3132  HB1 GLU A 191      54.823  68.913  72.809  1.00  5.11              
ATOM   3133  HB2 GLU A 191      53.363  67.975  72.990  1.00  5.11              
ATOM   3134  CG  GLU A 191      53.010  70.040  72.519  1.00  5.11              
ATOM   3135  HG1 GLU A 191      52.572  70.031  73.519  1.00  5.11              
ATOM   3136  HG2 GLU A 191      52.183  70.022  71.807  1.00  5.11              
ATOM   3137  CD  GLU A 191      53.806  71.360  72.377  1.00  5.11              
ATOM   3138  OE1 GLU A 191      53.282  72.447  72.711  1.00  5.11              
ATOM   3139  OE2 GLU A 191      54.974  71.367  71.914  1.00  5.11              
ATOM   3140  C   GLU A 191      54.220  69.223  69.928  1.00  5.11              
ATOM   3141  O   GLU A 191      53.282  69.664  69.277  1.00  5.11              
ATOM   3142  N   SER A 192      55.463  69.652  69.741  1.00  5.23              
ATOM   3143  H   SER A 192      56.211  69.208  70.251  1.00  5.23              
ATOM   3144  CA  SER A 192      55.768  70.700  68.782  1.00  5.23              
ATOM   3145  HA  SER A 192      54.982  71.455  68.821  1.00  5.23              
ATOM   3146  CB  SER A 192      57.076  71.387  69.159  1.00  5.23              
ATOM   3147  HB1 SER A 192      57.377  72.066  68.359  1.00  5.23              
ATOM   3148  HB2 SER A 192      57.854  70.637  69.305  1.00  5.23              
ATOM   3149  OG  SER A 192      56.889  72.130  70.355  1.00  5.23              
ATOM   3150  HG  SER A 192      56.246  71.649  70.940  1.00  5.23              
ATOM   3151  C   SER A 192      55.776  70.150  67.370  1.00  5.23              
ATOM   3152  O   SER A 192      55.386  70.867  66.446  1.00  5.23              
ATOM   3153  N   ALA A 193      56.084  68.857  67.218  1.00  5.14              
ATOM   3154  H   ALA A 193      56.265  68.283  68.032  1.00  5.14              
ATOM   3155  CA  ALA A 193      55.777  68.196  65.951  1.00  5.14              
ATOM   3156  HA  ALA A 193      56.226  68.816  65.195  1.00  5.14              
ATOM   3157  CB  ALA A 193      56.421  66.798  65.974  1.00  5.14              
ATOM   3158  HB1 ALA A 193      56.264  66.338  65.007  1.00  5.14              
ATOM   3159  HB2 ALA A 193      57.489  66.876  66.182  1.00  5.14              
ATOM   3160  HB3 ALA A 193      55.951  66.146  66.700  1.00  5.14              
ATOM   3161  C   ALA A 193      54.284  68.107  65.606  1.00  5.14              
ATOM   3162  O   ALA A 193      53.864  68.474  64.508  1.00  5.14              
ATOM   3163  N   GLU A 194      53.480  67.647  66.553  1.00  5.34              
ATOM   3164  H   GLU A 194      53.892  67.351  67.435  1.00  5.34              
ATOM   3165  CA  GLU A 194      52.041  67.474  66.371  1.00  5.34              
ATOM   3166  HA  GLU A 194      51.857  66.828  65.514  1.00  5.34              
ATOM   3167  CB  GLU A 194      51.518  66.761  67.643  1.00  5.34              
ATOM   3168  HB1 GLU A 194      50.428  66.780  67.653  1.00  5.34              
ATOM   3169  HB2 GLU A 194      51.880  67.295  68.523  1.00  5.34              
ATOM   3170  CG  GLU A 194      51.992  65.289  67.666  1.00  5.34              
ATOM   3171  HG1 GLU A 194      52.946  65.199  67.143  1.00  5.34              
ATOM   3172  HG2 GLU A 194      51.259  64.710  67.105  1.00  5.34              
ATOM   3173  CD  GLU A 194      52.196  64.632  69.043  1.00  5.34              
ATOM   3174  OE1 GLU A 194      51.979  63.401  69.120  1.00  5.34              
ATOM   3175  OE2 GLU A 194      52.707  65.291  69.970  1.00  5.34              
ATOM   3176  C   GLU A 194      51.329  68.799  66.081  1.00  5.34              
ATOM   3177  O   GLU A 194      50.546  68.898  65.132  1.00  5.34              
ATOM   3178  N   ILE A 195      51.691  69.847  66.823  1.00  5.41              
ATOM   3179  H   ILE A 195      52.319  69.677  67.606  1.00  5.41              
ATOM   3180  CA  ILE A 195      51.216  71.212  66.608  1.00  5.41              
ATOM   3181  HA  ILE A 195      50.125  71.173  66.603  1.00  5.41              
ATOM   3182  CB  ILE A 195      51.621  72.164  67.754  1.00  5.41              
ATOM   3183  HB  ILE A 195      52.690  72.057  67.945  1.00  5.41              
ATOM   3184  CG2 ILE A 195      51.336  73.633  67.381  1.00  5.41              
ATOM   3185 1HG2 ILE A 195      51.647  74.300  68.183  1.00  5.41              
ATOM   3186 2HG2 ILE A 195      51.910  73.920  66.501  1.00  5.41              
ATOM   3187 3HG2 ILE A 195      50.274  73.777  67.178  1.00  5.41              
ATOM   3188  CG1 ILE A 195      50.826  71.792  69.027  1.00  5.41              
ATOM   3189 1HG1 ILE A 195      50.993  70.743  69.267  1.00  5.41              
ATOM   3190 2HG1 ILE A 195      49.757  71.916  68.844  1.00  5.41              
ATOM   3191  CD1 ILE A 195      51.211  72.621  70.256  1.00  5.41              
ATOM   3192  HD1 ILE A 195      50.806  73.629  70.180  1.00  5.41              
ATOM   3193  HD2 ILE A 195      50.805  72.152  71.152  1.00  5.41              
ATOM   3194  HD3 ILE A 195      52.296  72.669  70.332  1.00  5.41              
ATOM   3195  C   ILE A 195      51.599  71.732  65.235  1.00  5.41              
ATOM   3196  O   ILE A 195      50.726  72.162  64.463  1.00  5.41              
ATOM   3197  N   ILE A 196      52.896  71.706  64.905  1.00  5.55              
ATOM   3198  H   ILE A 196      53.596  71.327  65.535  1.00  5.55              
ATOM   3199  CA  ILE A 196      53.298  72.361  63.662  1.00  5.55              
ATOM   3200  HA  ILE A 196      52.847  73.354  63.684  1.00  5.55              
ATOM   3201  CB  ILE A 196      54.787  72.596  63.530  1.00  5.55              
ATOM   3202  HB  ILE A 196      54.896  73.267  62.681  1.00  5.55              
ATOM   3203  CG2 ILE A 196      55.329  73.376  64.754  1.00  5.55              
ATOM   3204 1HG2 ILE A 196      55.414  74.434  64.502  1.00  5.55              
ATOM   3205 2HG2 ILE A 196      54.685  73.294  65.628  1.00  5.55              
ATOM   3206 3HG2 ILE A 196      56.309  73.006  65.040  1.00  5.55              
ATOM   3207  CG1 ILE A 196      55.497  71.284  63.144  1.00  5.55              
ATOM   3208 1HG1 ILE A 196      54.967  70.464  63.606  1.00  5.55              
ATOM   3209 2HG1 ILE A 196      56.498  71.257  63.549  1.00  5.55              
ATOM   3210  CD1 ILE A 196      55.603  71.082  61.612  1.00  5.55              
ATOM   3211  HD1 ILE A 196      55.970  70.088  61.383  1.00  5.55              
ATOM   3212  HD2 ILE A 196      54.666  71.192  61.085  1.00  5.55              
ATOM   3213  HD3 ILE A 196      56.280  71.818  61.196  1.00  5.55              
ATOM   3214  C   ILE A 196      52.695  71.664  62.443  1.00  5.55              
ATOM   3215  O   ILE A 196      52.359  72.312  61.442  1.00  5.55              
ATOM   3216  N   TYR A 197      52.561  70.337  62.531  1.00  5.42              
ATOM   3217  H   TYR A 197      52.854  69.872  63.388  1.00  5.42              
ATOM   3218  CA  TYR A 197      51.995  69.520  61.474  1.00  5.42              
ATOM   3219  HA  TYR A 197      52.432  69.849  60.535  1.00  5.42              
ATOM   3220  CB  TYR A 197      52.409  68.053  61.694  1.00  5.42              
ATOM   3221  HB1 TYR A 197      52.021  67.737  62.664  1.00  5.42              
ATOM   3222  HB2 TYR A 197      53.495  68.016  61.746  1.00  5.42              
ATOM   3223  CG  TYR A 197      51.960  67.035  60.649  1.00  5.42              
ATOM   3224  CD1 TYR A 197      51.800  67.391  59.295  1.00  5.42              
ATOM   3225  HD1 TYR A 197      52.043  68.386  58.968  1.00  5.42              
ATOM   3226  CE1 TYR A 197      51.262  66.472  58.373  1.00  5.42              
ATOM   3227  HE1 TYR A 197      51.078  66.760  57.349  1.00  5.42              
ATOM   3228  CZ  TYR A 197      50.910  65.175  58.791  1.00  5.42              
ATOM   3229  OH  TYR A 197      50.313  64.327  57.912  1.00  5.42              
ATOM   3230  HH  TYR A 197      50.011  63.506  58.308  1.00  5.42              
ATOM   3231  CE2 TYR A 197      51.161  64.782  60.124  1.00  5.42              
ATOM   3232  HE2 TYR A 197      50.925  63.782  60.444  1.00  5.42              
ATOM   3233  CD2 TYR A 197      51.680  65.712  61.048  1.00  5.42              
ATOM   3234  HD2 TYR A 197      51.821  65.425  62.080  1.00  5.42              
ATOM   3235  C   TYR A 197      50.476  69.667  61.369  1.00  5.42              
ATOM   3236  O   TYR A 197      49.952  69.571  60.264  1.00  5.42              
ATOM   3237  N   THR A 198      49.796  70.008  62.468  1.00  5.38              
ATOM   3238  H   THR A 198      50.276  69.978  63.359  1.00  5.38              
ATOM   3239  CA  THR A 198      48.421  70.518  62.446  1.00  5.38              
ATOM   3240  HA  THR A 198      47.798  69.762  61.970  1.00  5.38              
ATOM   3241  CB  THR A 198      47.855  70.713  63.865  1.00  5.38              
ATOM   3242  HB  THR A 198      48.374  71.521  64.376  1.00  5.38              
ATOM   3243  CG2 THR A 198      46.360  71.034  63.818  1.00  5.38              
ATOM   3244 1HG2 THR A 198      45.984  71.150  64.834  1.00  5.38              
ATOM   3245 2HG2 THR A 198      46.186  71.962  63.273  1.00  5.38              
ATOM   3246 3HG2 THR A 198      45.821  70.221  63.329  1.00  5.38              
ATOM   3247  OG1 THR A 198      47.969  69.526  64.623  1.00  5.38              
ATOM   3248  HG1 THR A 198      48.908  69.305  64.762  1.00  5.38              
ATOM   3249  C   THR A 198      48.313  71.782  61.580  1.00  5.38              
ATOM   3250  O   THR A 198      47.644  71.781  60.535  1.00  5.38              
ATOM   3251  N   PHE A 199      49.074  72.829  61.942  1.00  5.09              
ATOM   3252  H   PHE A 199      49.668  72.743  62.760  1.00  5.09              
ATOM   3253  CA  PHE A 199      48.999  74.114  61.218  1.00  5.09              
ATOM   3254  HA  PHE A 199      47.972  74.473  61.316  1.00  5.09              
ATOM   3255  CB  PHE A 199      49.921  75.150  61.862  1.00  5.09              
ATOM   3256  HB1 PHE A 199      50.896  75.079  61.386  1.00  5.09              
ATOM   3257  HB2 PHE A 199      50.056  74.892  62.914  1.00  5.09              
ATOM   3258  CG  PHE A 199      49.436  76.595  61.790  1.00  5.09              
ATOM   3259  CD1 PHE A 199      49.109  77.200  60.559  1.00  5.09              
ATOM   3260  HD1 PHE A 199      49.163  76.641  59.639  1.00  5.09              
ATOM   3261  CE1 PHE A 199      48.713  78.549  60.511  1.00  5.09              
ATOM   3262  HE1 PHE A 199      48.454  79.005  59.566  1.00  5.09              
ATOM   3263  CZ  PHE A 199      48.653  79.307  61.691  1.00  5.09              
ATOM   3264  HZ  PHE A 199      48.353  80.346  61.646  1.00  5.09              
ATOM   3265  CE2 PHE A 199      48.969  78.710  62.925  1.00  5.09              
ATOM   3266  HE2 PHE A 199      48.903  79.288  63.838  1.00  5.09              
ATOM   3267  CD2 PHE A 199      49.356  77.359  62.973  1.00  5.09              
ATOM   3268  HD2 PHE A 199      49.599  76.908  63.924  1.00  5.09              
ATOM   3269  C   PHE A 199      49.248  73.935  59.683  1.00  5.09              
ATOM   3270  O   PHE A 199      48.517  74.388  58.779  1.00  5.09              
ATOM   3271  N   LEU A 200      50.328  73.210  59.391  1.00  5.09              
ATOM   3272  H   LEU A 200      50.868  72.843  60.169  1.00  5.09              
ATOM   3273  CA  LEU A 200      50.696  72.798  58.043  1.00  5.09              
ATOM   3274  HA  LEU A 200      50.948  73.673  57.448  1.00  5.09              
ATOM   3275  CB  LEU A 200      51.950  71.904  58.248  1.00  5.09              
ATOM   3276  HB1 LEU A 200      51.686  71.150  58.985  1.00  5.09              
ATOM   3277  HB2 LEU A 200      52.723  72.523  58.706  1.00  5.09              
ATOM   3278  CG  LEU A 200      52.621  71.134  57.093  1.00  5.09              
ATOM   3279  HG  LEU A 200      53.519  70.674  57.506  1.00  5.09              
ATOM   3280  CD1 LEU A 200      51.791  70.009  56.477  1.00  5.09              
ATOM   3281 1HD1 LEU A 200      52.445  69.321  55.941  1.00  5.09              
ATOM   3282 2HD1 LEU A 200      51.253  69.464  57.250  1.00  5.09              
ATOM   3283 3HD1 LEU A 200      51.071  70.409  55.770  1.00  5.09              
ATOM   3284  CD2 LEU A 200      53.058  72.082  55.986  1.00  5.09              
ATOM   3285 1HD2 LEU A 200      53.559  71.504  55.209  1.00  5.09              
ATOM   3286 2HD2 LEU A 200      52.186  72.579  55.559  1.00  5.09              
ATOM   3287 3HD2 LEU A 200      53.766  72.804  56.390  1.00  5.09              
ATOM   3288  C   LEU A 200      49.586  72.032  57.308  1.00  5.09              
ATOM   3289  O   LEU A 200      49.405  72.291  56.117  1.00  5.09              
ATOM   3290  N   LYS A 201      48.904  71.067  57.943  1.00  4.69              
ATOM   3291  H   LYS A 201      49.053  70.905  58.937  1.00  4.69              
ATOM   3292  CA  LYS A 201      48.082  70.112  57.187  1.00  4.69              
ATOM   3293  HA  LYS A 201      48.693  69.841  56.335  1.00  4.69              
ATOM   3294  CB  LYS A 201      47.834  68.762  57.899  1.00  4.69              
ATOM   3295  HB1 LYS A 201      48.810  68.342  58.144  1.00  4.69              
ATOM   3296  HB2 LYS A 201      47.369  68.074  57.190  1.00  4.69              
ATOM   3297  CG  LYS A 201      47.002  68.750  59.188  1.00  4.69              
ATOM   3298  HG1 LYS A 201      47.358  69.547  59.819  1.00  4.69              
ATOM   3299  HG2 LYS A 201      47.212  67.819  59.706  1.00  4.69              
ATOM   3300  CD  LYS A 201      45.476  68.850  59.049  1.00  4.69              
ATOM   3301  HD1 LYS A 201      45.067  67.891  58.726  1.00  4.69              
ATOM   3302  HD2 LYS A 201      45.198  69.614  58.330  1.00  4.69              
ATOM   3303  CE  LYS A 201      44.901  69.232  60.415  1.00  4.69              
ATOM   3304  HE1 LYS A 201      45.390  70.156  60.742  1.00  4.69              
ATOM   3305  HE2 LYS A 201      45.102  68.432  61.134  1.00  4.69              
ATOM   3306  NZ  LYS A 201      43.449  69.473  60.339  1.00  4.69              
ATOM   3307  HZ1 LYS A 201      43.227  70.096  59.561  1.00  4.69              
ATOM   3308  HZ2 LYS A 201      42.930  68.592  60.293  1.00  4.69              
ATOM   3309  HZ3 LYS A 201      43.123  69.935  61.166  1.00  4.69              
ATOM   3310  C   LYS A 201      46.833  70.704  56.559  1.00  4.69              
ATOM   3311  O   LYS A 201      46.440  70.269  55.468  1.00  4.69              
ATOM   3312  N   ASP A 202      46.267  71.735  57.180  1.00  4.73              
ATOM   3313  H   ASP A 202      46.559  72.006  58.115  1.00  4.73              
ATOM   3314  CA  ASP A 202      45.150  72.433  56.518  1.00  4.73              
ATOM   3315  HA  ASP A 202      44.440  71.687  56.154  1.00  4.73              
ATOM   3316  CB  ASP A 202      44.395  73.235  57.587  1.00  4.73              
ATOM   3317  HB1 ASP A 202      43.526  73.714  57.133  1.00  4.73              
ATOM   3318  HB2 ASP A 202      45.048  74.011  57.993  1.00  4.73              
ATOM   3319  CG  ASP A 202      43.934  72.286  58.714  1.00  4.73              
ATOM   3320  OD1 ASP A 202      43.028  71.456  58.471  1.00  4.73              
ATOM   3321  OD2 ASP A 202      44.559  72.293  59.794  1.00  4.73              
ATOM   3322  C   ASP A 202      45.624  73.213  55.277  1.00  4.73              
ATOM   3323  O   ASP A 202      45.014  73.121  54.207  1.00  4.73              
ATOM   3324  N   LEU A 203      46.803  73.853  55.353  1.00  4.92              
ATOM   3325  H   LEU A 203      47.299  73.868  56.235  1.00  4.92              
ATOM   3326  CA  LEU A 203      47.393  74.487  54.148  1.00  4.92              
ATOM   3327  HA  LEU A 203      46.664  75.178  53.728  1.00  4.92              
ATOM   3328  CB  LEU A 203      48.610  75.315  54.615  1.00  4.92              
ATOM   3329  HB1 LEU A 203      49.318  75.398  53.794  1.00  4.92              
ATOM   3330  HB2 LEU A 203      49.115  74.773  55.414  1.00  4.92              
ATOM   3331  CG  LEU A 203      48.277  76.751  55.100  1.00  4.92              
ATOM   3332  HG  LEU A 203      48.240  77.404  54.230  1.00  4.92              
ATOM   3333  CD1 LEU A 203      46.967  76.922  55.874  1.00  4.92              
ATOM   3334 1HD1 LEU A 203      46.847  77.959  56.179  1.00  4.92              
ATOM   3335 2HD1 LEU A 203      46.120  76.673  55.236  1.00  4.92              
ATOM   3336 3HD1 LEU A 203      46.958  76.281  56.756  1.00  4.92              
ATOM   3337  CD2 LEU A 203      49.385  77.250  56.035  1.00  4.92              
ATOM   3338 1HD2 LEU A 203      49.389  76.650  56.947  1.00  4.92              
ATOM   3339 2HD2 LEU A 203      50.349  77.167  55.539  1.00  4.92              
ATOM   3340 3HD2 LEU A 203      49.201  78.293  56.288  1.00  4.92              
ATOM   3341  C   LEU A 203      47.698  73.482  53.013  1.00  4.92              
ATOM   3342  O   LEU A 203      47.354  73.705  51.847  1.00  4.92              
ATOM   3343  N   ILE A 204      48.327  72.352  53.335  1.00  4.73              
ATOM   3344  H   ILE A 204      48.559  72.189  54.309  1.00  4.73              
ATOM   3345  CA  ILE A 204      48.787  71.403  52.309  1.00  4.73              
ATOM   3346  HA  ILE A 204      49.230  71.990  51.502  1.00  4.73              
ATOM   3347  CB  ILE A 204      49.896  70.504  52.912  1.00  4.73              
ATOM   3348  HB  ILE A 204      50.481  71.109  53.607  1.00  4.73              
ATOM   3349  CG2 ILE A 204      49.336  69.289  53.672  1.00  4.73              
ATOM   3350 1HG2 ILE A 204      50.102  68.838  54.300  1.00  4.73              
ATOM   3351 2HG2 ILE A 204      48.506  69.601  54.292  1.00  4.73              
ATOM   3352 3HG2 ILE A 204      48.966  68.541  52.970  1.00  4.73              
ATOM   3353  CG1 ILE A 204      50.846  70.036  51.803  1.00  4.73              
ATOM   3354 1HG1 ILE A 204      51.245  70.904  51.278  1.00  4.73              
ATOM   3355 2HG1 ILE A 204      50.258  69.453  51.106  1.00  4.73              
ATOM   3356  CD1 ILE A 204      52.023  69.179  52.284  1.00  4.73              
ATOM   3357  HD1 ILE A 204      51.670  68.239  52.709  1.00  4.73              
ATOM   3358  HD2 ILE A 204      52.656  68.945  51.430  1.00  4.73              
ATOM   3359  HD3 ILE A 204      52.602  69.726  53.028  1.00  4.73              
ATOM   3360  C   ILE A 204      47.661  70.585  51.673  1.00  4.73              
ATOM   3361  O   ILE A 204      47.782  70.203  50.511  1.00  4.73              
ATOM   3362  N   SER A 205      46.566  70.342  52.402  1.00  5.25              
ATOM   3363  H   SER A 205      46.529  70.654  53.363  1.00  5.25              
ATOM   3364  CA  SER A 205      45.355  69.794  51.788  1.00  5.25              
ATOM   3365  HA  SER A 205      45.649  68.981  51.124  1.00  5.25              
ATOM   3366  CB  SER A 205      44.424  69.192  52.845  1.00  5.25              
ATOM   3367  HB1 SER A 205      44.908  68.318  53.283  1.00  5.25              
ATOM   3368  HB2 SER A 205      43.505  68.865  52.357  1.00  5.25              
ATOM   3369  OG  SER A 205      44.096  70.092  53.882  1.00  5.25              
ATOM   3370  HG  SER A 205      44.840  70.177  54.502  1.00  5.25              
ATOM   3371  C   SER A 205      44.643  70.824  50.917  1.00  5.25              
ATOM   3372  O   SER A 205      44.371  70.515  49.760  1.00  5.25              
ATOM   3373  N   VAL A 206      44.433  72.068  51.379  1.00  5.56              
ATOM   3374  H   VAL A 206      44.644  72.303  52.347  1.00  5.56              
ATOM   3375  CA  VAL A 206      43.816  73.074  50.488  1.00  5.56              
ATOM   3376  HA  VAL A 206      42.920  72.595  50.091  1.00  5.56              
ATOM   3377  CB  VAL A 206      43.303  74.302  51.274  1.00  5.56              
ATOM   3378  HB  VAL A 206      42.874  73.941  52.210  1.00  5.56              
ATOM   3379  CG1 VAL A 206      44.387  75.321  51.619  1.00  5.56              
ATOM   3380 1HG1 VAL A 206      43.959  76.135  52.203  1.00  5.56              
ATOM   3381 2HG1 VAL A 206      45.151  74.835  52.213  1.00  5.56              
ATOM   3382 3HG1 VAL A 206      44.825  75.718  50.707  1.00  5.56              
ATOM   3383  CG2 VAL A 206      42.178  75.040  50.534  1.00  5.56              
ATOM   3384 1HG2 VAL A 206      41.742  75.792  51.191  1.00  5.56              
ATOM   3385 2HG2 VAL A 206      42.562  75.534  49.641  1.00  5.56              
ATOM   3386 3HG2 VAL A 206      41.399  74.335  50.244  1.00  5.56              
ATOM   3387  C   VAL A 206      44.623  73.439  49.248  1.00  5.56              
ATOM   3388  O   VAL A 206      44.101  74.020  48.295  1.00  5.56              
ATOM   3389  N   HIS A 207      45.877  73.001  49.213  1.00  5.64              
ATOM   3390  H   HIS A 207      46.275  72.628  50.065  1.00  5.64              
ATOM   3391  CA  HIS A 207      46.695  73.051  48.015  1.00  5.64              
ATOM   3392  HA  HIS A 207      46.100  73.459  47.197  1.00  5.64              
ATOM   3393  CB  HIS A 207      47.778  74.080  48.318  1.00  5.64              
ATOM   3394  HB1 HIS A 207      48.426  73.701  49.110  1.00  5.64              
ATOM   3395  HB2 HIS A 207      47.313  75.005  48.654  1.00  5.64              
ATOM   3396  CG  HIS A 207      48.577  74.369  47.100  1.00  5.64              
ATOM   3397  ND1 HIS A 207      48.042  74.466  45.813  1.00  5.64              
ATOM   3398  CE1 HIS A 207      49.042  74.123  45.002  1.00  5.64              
ATOM   3399  HE1 HIS A 207      48.950  73.998  43.935  1.00  5.64              
ATOM   3400  NE2 HIS A 207      50.161  73.914  45.705  1.00  5.64              
ATOM   3401  HE2 HIS A 207      51.026  73.513  45.358  1.00  5.64              
ATOM   3402  CD2 HIS A 207      49.894  74.067  47.030  1.00  5.64              
ATOM   3403  HD2 HIS A 207      50.503  73.701  47.842  1.00  5.64              
ATOM   3404  C   HIS A 207      47.146  71.656  47.526  1.00  5.64              
ATOM   3405  O   HIS A 207      48.307  71.411  47.212  1.00  5.64              
ATOM   3406  N   TRP A 208      46.179  70.755  47.303  1.00  6.00              
ATOM   3407  H   TRP A 208      45.289  70.895  47.771  1.00  6.00              
ATOM   3408  CA  TRP A 208      46.357  69.529  46.490  1.00  6.00              
ATOM   3409  HA  TRP A 208      47.035  68.865  47.020  1.00  6.00              
ATOM   3410  CB  TRP A 208      44.990  68.825  46.336  1.00  6.00              
ATOM   3411  HB1 TRP A 208      45.119  67.931  45.724  1.00  6.00              
ATOM   3412  HB2 TRP A 208      44.332  69.496  45.781  1.00  6.00              
ATOM   3413  CG  TRP A 208      44.249  68.362  47.543  1.00  6.00              
ATOM   3414  CD1 TRP A 208      44.786  67.728  48.609  1.00  6.00              
ATOM   3415  HD1 TRP A 208      45.843  67.516  48.741  1.00  6.00              
ATOM   3416  NE1 TRP A 208      43.782  67.433  49.510  1.00  6.00              
ATOM   3417  HE1 TRP A 208      43.958  67.023  50.411  1.00  6.00              
ATOM   3418  CE2 TRP A 208      42.543  67.819  49.051  1.00  6.00              
ATOM   3419  CZ2 TRP A 208      41.251  67.715  49.584  1.00  6.00              
ATOM   3420  HZ2 TRP A 208      41.093  67.262  50.550  1.00  6.00              
ATOM   3421  CH2 TRP A 208      40.167  68.222  48.847  1.00  6.00              
ATOM   3422  HH2 TRP A 208      39.165  68.167  49.248  1.00  6.00              
ATOM   3423  CZ3 TRP A 208      40.390  68.823  47.595  1.00  6.00              
ATOM   3424  HZ3 TRP A 208      39.558  69.233  47.039  1.00  6.00              
ATOM   3425  CE3 TRP A 208      41.695  68.923  47.072  1.00  6.00              
ATOM   3426  HE3 TRP A 208      41.854  69.415  46.124  1.00  6.00              
ATOM   3427  CD2 TRP A 208      42.808  68.423  47.787  1.00  6.00              
ATOM   3428  C   TRP A 208      46.886  69.675  45.043  1.00  6.00              
ATOM   3429  O   TRP A 208      47.002  68.668  44.341  1.00  6.00              
ATOM   3430  N   GLN A 209      47.079  70.918  44.590  1.00  6.17              
ATOM   3431  H   GLN A 209      47.153  71.591  45.339  1.00  6.17              
ATOM   3432  CA  GLN A 209      47.263  71.482  43.233  1.00  6.17              
ATOM   3433  HA  GLN A 209      48.328  71.706  43.178  1.00  6.17              
ATOM   3434  CB  GLN A 209      46.971  70.527  42.046  1.00  6.17              
ATOM   3435  HB1 GLN A 209      45.899  70.366  41.950  1.00  6.17              
ATOM   3436  HB2 GLN A 209      47.443  69.570  42.245  1.00  6.17              
ATOM   3437  CG  GLN A 209      47.595  70.957  40.700  1.00  6.17              
ATOM   3438  HG1 GLN A 209      47.778  70.057  40.112  1.00  6.17              
ATOM   3439  HG2 GLN A 209      48.567  71.413  40.889  1.00  6.17              
ATOM   3440  CD  GLN A 209      46.753  71.883  39.822  1.00  6.17              
ATOM   3441  OE1 GLN A 209      45.551  71.736  39.662  1.00  6.17              
ATOM   3442  NE2 GLN A 209      47.354  72.844  39.149  1.00  6.17              
ATOM   3443 1HE2 GLN A 209      48.354  72.912  39.150  1.00  6.17              
ATOM   3444 2HE2 GLN A 209      46.780  73.322  38.475  1.00  6.17              
ATOM   3445  C   GLN A 209      46.544  72.840  43.113  1.00  6.17              
ATOM   3446  O   GLN A 209      46.838  73.613  42.197  1.00  6.17              
ATOM   3447  N   GLU A 210      45.642  73.142  44.053  1.00  6.19              
ATOM   3448  H   GLU A 210      45.515  72.469  44.793  1.00  6.19              
ATOM   3449  CA  GLU A 210      44.600  74.162  43.950  1.00  6.19              
ATOM   3450  HA  GLU A 210      44.322  74.207  42.899  1.00  6.19              
ATOM   3451  CB  GLU A 210      43.362  73.655  44.734  1.00  6.19              
ATOM   3452  HB1 GLU A 210      43.429  73.943  45.780  1.00  6.19              
ATOM   3453  HB2 GLU A 210      43.348  72.563  44.717  1.00  6.19              
ATOM   3454  CG  GLU A 210      42.023  74.134  44.156  1.00  6.19              
ATOM   3455  HG1 GLU A 210      42.050  75.218  44.018  1.00  6.19              
ATOM   3456  HG2 GLU A 210      41.228  73.898  44.867  1.00  6.19              
ATOM   3457  CD  GLU A 210      41.750  73.424  42.828  1.00  6.19              
ATOM   3458  OE1 GLU A 210      42.254  73.900  41.789  1.00  6.19              
ATOM   3459  OE2 GLU A 210      41.213  72.293  42.817  1.00  6.19              
ATOM   3460  C   GLU A 210      45.042  75.591  44.292  1.00  6.19              
ATOM   3461  O   GLU A 210      45.707  76.221  43.471  1.00  6.19              
ATOM   3462  N   ILE A 211      44.656  76.152  45.438  1.00  6.10              
ATOM   3463  H   ILE A 211      44.126  75.594  46.099  1.00  6.10              
ATOM   3464  CA  ILE A 211      44.992  77.521  45.832  1.00  6.10              
ATOM   3465  HA  ILE A 211      45.977  77.775  45.439  1.00  6.10              
ATOM   3466  CB  ILE A 211      43.966  78.573  45.306  1.00  6.10              
ATOM   3467  HB  ILE A 211      43.009  78.401  45.804  1.00  6.10              
ATOM   3468  CG2 ILE A 211      44.455  79.989  45.681  1.00  6.10              
ATOM   3469 1HG2 ILE A 211      43.710  80.737  45.414  1.00  6.10              
ATOM   3470 2HG2 ILE A 211      44.607  80.076  46.757  1.00  6.10              
ATOM   3471 3HG2 ILE A 211      45.393  80.216  45.173  1.00  6.10              
ATOM   3472  CG1 ILE A 211      43.705  78.494  43.782  1.00  6.10              
ATOM   3473 1HG1 ILE A 211      43.324  77.502  43.543  1.00  6.10              
ATOM   3474 2HG1 ILE A 211      44.642  78.646  43.245  1.00  6.10              
ATOM   3475  CD1 ILE A 211      42.667  79.488  43.245  1.00  6.10              
ATOM   3476  HD1 ILE A 211      42.438  79.241  42.208  1.00  6.10              
ATOM   3477  HD2 ILE A 211      41.751  79.426  43.833  1.00  6.10              
ATOM   3478  HD3 ILE A 211      43.057  80.505  43.275  1.00  6.10              
ATOM   3479  C   ILE A 211      45.033  77.573  47.357  1.00  6.10              
ATOM   3480  O   ILE A 211      44.018  77.608  48.050  1.00  6.10              
ATOM   3481  N   LEU A 212      46.252  77.600  47.859  1.00  6.16              
ATOM   3482  H   LEU A 212      47.011  77.487  47.206  1.00  6.16              
ATOM   3483  CA  LEU A 212      46.606  77.855  49.245  1.00  6.16              
ATOM   3484  HA  LEU A 212      46.282  77.017  49.857  1.00  6.16              
ATOM   3485  CB  LEU A 212      48.148  77.870  49.196  1.00  6.16              
ATOM   3486  HB1 LEU A 212      48.408  78.760  48.646  1.00  6.16              
ATOM   3487  HB2 LEU A 212      48.493  77.045  48.571  1.00  6.16              
ATOM   3488  CG  LEU A 212      48.995  77.823  50.478  1.00  6.16              
ATOM   3489  HG  LEU A 212      50.006  78.138  50.217  1.00  6.16              
ATOM   3490  CD1 LEU A 212      48.504  78.702  51.621  1.00  6.16              
ATOM   3491 1HD1 LEU A 212      49.261  78.739  52.399  1.00  6.16              
ATOM   3492 2HD1 LEU A 212      48.312  79.715  51.275  1.00  6.16              
ATOM   3493 3HD1 LEU A 212      47.594  78.280  52.032  1.00  6.16              
ATOM   3494  CD2 LEU A 212      49.084  76.396  51.006  1.00  6.16              
ATOM   3495 1HD2 LEU A 212      49.807  76.360  51.816  1.00  6.16              
ATOM   3496 2HD2 LEU A 212      48.106  76.072  51.359  1.00  6.16              
ATOM   3497 3HD2 LEU A 212      49.421  75.725  50.218  1.00  6.16              
ATOM   3498  C   LEU A 212      45.993  79.157  49.790  1.00  6.16              
ATOM   3499  O   LEU A 212      46.302  80.247  49.318  1.00  6.16              
ATOM   3500  N   CYS A 213      45.171  79.036  50.832  1.00  6.49              
ATOM   3501  H   CYS A 213      44.954  78.105  51.149  1.00  6.49              
ATOM   3502  CA  CYS A 213      44.751  80.142  51.696  1.00  6.49              
ATOM   3503  HA  CYS A 213      44.996  81.094  51.224  1.00  6.49              
ATOM   3504  CB  CYS A 213      43.231  80.056  51.869  1.00  6.49              
ATOM   3505  HB1 CYS A 213      42.975  79.162  52.441  1.00  6.49              
ATOM   3506  HB2 CYS A 213      42.761  80.000  50.886  1.00  6.49              
ATOM   3507  SG  CYS A 213      42.632  81.534  52.734  1.00  6.49              
ATOM   3508  HG  CYS A 213      41.338  81.196  52.738  1.00  6.49              
ATOM   3509  C   CYS A 213      45.495  80.046  53.033  1.00  6.49              
ATOM   3510  O   CYS A 213      45.755  78.946  53.521  1.00  6.49              
ATOM   3511  N   VAL A 214      45.858  81.180  53.627  1.00  5.96              
ATOM   3512  H   VAL A 214      45.525  82.050  53.241  1.00  5.96              
ATOM   3513  CA  VAL A 214      46.724  81.235  54.816  1.00  5.96              
ATOM   3514  HA  VAL A 214      47.233  80.281  54.952  1.00  5.96              
ATOM   3515  CB  VAL A 214      47.776  82.355  54.663  1.00  5.96              
ATOM   3516  HB  VAL A 214      47.291  83.329  54.732  1.00  5.96              
ATOM   3517  CG1 VAL A 214      48.844  82.259  55.761  1.00  5.96              
ATOM   3518 1HG1 VAL A 214      49.598  83.029  55.599  1.00  5.96              
ATOM   3519 2HG1 VAL A 214      48.398  82.428  56.741  1.00  5.96              
ATOM   3520 3HG1 VAL A 214      49.317  81.278  55.731  1.00  5.96              
ATOM   3521  CG2 VAL A 214      48.486  82.282  53.314  1.00  5.96              
ATOM   3522 1HG2 VAL A 214      49.292  83.016  53.273  1.00  5.96              
ATOM   3523 2HG2 VAL A 214      48.896  81.284  53.169  1.00  5.96              
ATOM   3524 3HG2 VAL A 214      47.799  82.504  52.498  1.00  5.96              
ATOM   3525  C   VAL A 214      45.871  81.563  56.035  1.00  5.96              
ATOM   3526  O   VAL A 214      44.993  82.420  55.976  1.00  5.96              
ATOM   3527  N   LEU A 215      46.149  80.890  57.151  1.00  7.25              
ATOM   3528  H   LEU A 215      46.885  80.206  57.137  1.00  7.25              
ATOM   3529  CA  LEU A 215      45.282  80.938  58.317  1.00  7.25              
ATOM   3530  HA  LEU A 215      44.279  81.052  57.920  1.00  7.25              
ATOM   3531  CB  LEU A 215      45.327  79.560  59.017  1.00  7.25              
ATOM   3532  HB1 LEU A 215      46.137  79.559  59.744  1.00  7.25              
ATOM   3533  HB2 LEU A 215      45.550  78.786  58.280  1.00  7.25              
ATOM   3534  CG  LEU A 215      44.014  79.153  59.719  1.00  7.25              
ATOM   3535  HG  LEU A 215      43.734  79.919  60.441  1.00  7.25              
ATOM   3536  CD1 LEU A 215      42.856  78.939  58.735  1.00  7.25              
ATOM   3537 1HD1 LEU A 215      41.995  78.541  59.272  1.00  7.25              
ATOM   3538 2HD1 LEU A 215      42.557  79.879  58.280  1.00  7.25              
ATOM   3539 3HD1 LEU A 215      43.147  78.232  57.957  1.00  7.25              
ATOM   3540  CD2 LEU A 215      44.227  77.825  60.450  1.00  7.25              
ATOM   3541 1HD2 LEU A 215      43.330  77.563  61.013  1.00  7.25              
ATOM   3542 2HD2 LEU A 215      44.447  77.030  59.736  1.00  7.25              
ATOM   3543 3HD2 LEU A 215      45.061  77.910  61.146  1.00  7.25              
ATOM   3544  C   LEU A 215      45.574  82.125  59.245  1.00  7.25              
ATOM   3545  O   LEU A 215      46.675  82.201  59.801  1.00  7.25              
ATOM   3546  N   PRO A 216      44.615  83.049  59.435  1.00  7.44              
ATOM   3547  CD  PRO A 216      43.310  83.138  58.783  1.00  7.44              
ATOM   3548  HD1 PRO A 216      42.744  82.214  58.901  1.00  7.44              
ATOM   3549  HD2 PRO A 216      43.446  83.368  57.727  1.00  7.44              
ATOM   3550  CG  PRO A 216      42.558  84.286  59.456  1.00  7.44              
ATOM   3551  HG1 PRO A 216      41.936  83.895  60.262  1.00  7.44              
ATOM   3552  HG2 PRO A 216      41.950  84.841  58.742  1.00  7.44              
ATOM   3553  CB  PRO A 216      43.680  85.147  60.034  1.00  7.44              
ATOM   3554  HB1 PRO A 216      43.349  85.725  60.898  1.00  7.44              
ATOM   3555  HB2 PRO A 216      44.056  85.815  59.258  1.00  7.44              
ATOM   3556  CA  PRO A 216      44.765  84.125  60.390  1.00  7.44              
ATOM   3557  HA  PRO A 216      45.741  84.598  60.278  1.00  7.44              
ATOM   3558  C   PRO A 216      44.640  83.578  61.814  1.00  7.44              
ATOM   3559  O   PRO A 216      43.539  83.442  62.344  1.00  7.44              
ATOM   3560  N   VAL A 217      45.787  83.266  62.426  1.00  7.79              
ATOM   3561  H   VAL A 217      46.636  83.333  61.883  1.00  7.79              
ATOM   3562  CA  VAL A 217      45.876  82.717  63.789  1.00  7.79              
ATOM   3563  HA  VAL A 217      44.874  82.753  64.221  1.00  7.79              
ATOM   3564  CB  VAL A 217      46.271  81.222  63.813  1.00  7.79              
ATOM   3565  HB  VAL A 217      47.326  81.131  63.560  1.00  7.79              
ATOM   3566  CG1 VAL A 217      46.028  80.568  65.183  1.00  7.79              
ATOM   3567 1HG1 VAL A 217      46.300  79.514  65.148  1.00  7.79              
ATOM   3568 2HG1 VAL A 217      46.631  81.046  65.953  1.00  7.79              
ATOM   3569 3HG1 VAL A 217      44.977  80.662  65.461  1.00  7.79              
ATOM   3570  CG2 VAL A 217      45.459  80.396  62.806  1.00  7.79              
ATOM   3571 1HG2 VAL A 217      45.709  79.341  62.902  1.00  7.79              
ATOM   3572 2HG2 VAL A 217      44.391  80.532  62.986  1.00  7.79              
ATOM   3573 3HG2 VAL A 217      45.696  80.711  61.794  1.00  7.79              
ATOM   3574  C   VAL A 217      46.720  83.589  64.745  1.00  7.79              
ATOM   3575  O   VAL A 217      47.756  83.149  65.246  1.00  7.79              
ATOM   3576  N   PRO A 218      46.290  84.837  65.025  1.00  8.92              
ATOM   3577  CD  PRO A 218      45.527  85.721  64.158  1.00  8.92              
ATOM   3578  HD1 PRO A 218      44.477  85.423  64.159  1.00  8.92              
ATOM   3579  HD2 PRO A 218      45.927  85.732  63.145  1.00  8.92              
ATOM   3580  CG  PRO A 218      45.680  87.108  64.769  1.00  8.92              
ATOM   3581  HG1 PRO A 218      44.855  87.766  64.495  1.00  8.92              
ATOM   3582  HG2 PRO A 218      46.637  87.537  64.470  1.00  8.92              
ATOM   3583  CB  PRO A 218      45.696  86.805  66.262  1.00  8.92              
ATOM   3584  HB1 PRO A 218      44.664  86.784  66.620  1.00  8.92              
ATOM   3585  HB2 PRO A 218      46.265  87.554  66.815  1.00  8.92              
ATOM   3586  CA  PRO A 218      46.336  85.409  66.375  1.00  8.92              
ATOM   3587  HA  PRO A 218      47.377  85.516  66.681  1.00  8.92              
ATOM   3588  C   PRO A 218      45.589  84.560  67.428  1.00  8.92              
ATOM   3589  O   PRO A 218      45.106  83.465  67.140  1.00  8.92              
ATOM   3590  N   ASP A 219      45.444  85.117  68.634  1.00 10.27              
ATOM   3591  H   ASP A 219      45.800  86.067  68.732  1.00 10.27              
ATOM   3592  CA  ASP A 219      44.500  84.763  69.709  1.00 10.27              
ATOM   3593  HA  ASP A 219      45.061  84.695  70.642  1.00 10.27              
ATOM   3594  CB  ASP A 219      43.487  85.911  69.868  1.00 10.27              
ATOM   3595  HB1 ASP A 219      42.750  85.625  70.621  1.00 10.27              
ATOM   3596  HB2 ASP A 219      42.960  86.061  68.923  1.00 10.27              
ATOM   3597  CG  ASP A 219      44.148  87.232  70.292  1.00 10.27              
ATOM   3598  OD1 ASP A 219      45.036  87.700  69.538  1.00 10.27              
ATOM   3599  OD2 ASP A 219      43.770  87.756  71.362  1.00 10.27              
ATOM   3600  C   ASP A 219      43.770  83.422  69.541  1.00 10.27              
ATOM   3601  O   ASP A 219      43.961  82.690  68.570  1.00 10.27              
TER
END
