# Supplementary material for: In silico structural and functional prediction of African swine fever virus protein-B263R reveals features of a TATA-binding protein
Source: PeerJ. 2018 Feb 22;6:e4396. doi: 10.7717/peerj.4396 (PMC5825884; doi:10.7717/peerj.4396)
Supplement: Supplemental Information 1 [file peerj-06-4396-s009.bz2 › S313700_results/model2.pdb]

HEADER protein
METHOD
METHOD    The models are generated by I-TASSER which combines the
METHOD    methods of threading, ab initio modeling and structural
METHOD    refinement. The procedure is fully automated.
METHOD
METHOD    Please cite following articles when you use the I-TASSER server:
METHOD 1. Ambrish Roy, Alper Kucukural, Yang Zhang. I-TASSER: a unified
METHOD    platform for automated protein structure and function prediction.
METHOD    Nature Protocols, vol 5, 725-738 (2010). 
METHOD 2. Yang Zhang. I-TASSER server for protein 3D structure prediction. 
METHOD    BMC Bioinformatics, 9:40 (2008).
METHOD
MODEL  2
REMARK PARENT 4b0a 1ytb_A 5iyb 2z8u_A 2z8u 1mp9_A 
ATOM      1  N   ALA A   1      71.928  87.344  62.222  1.00 13.04              
ATOM      2  CA  ALA A   1      70.677  88.085  62.095  1.00 13.04              
ATOM      3  HA  ALA A   1      70.441  88.501  63.074  1.00 13.04              
ATOM      4  CB  ALA A   1      70.912  89.249  61.123  1.00 13.04              
ATOM      5  HB1 ALA A   1      70.017  89.868  61.053  1.00 13.04              
ATOM      6  HB2 ALA A   1      71.740  89.863  61.482  1.00 13.04              
ATOM      7  HB3 ALA A   1      71.160  88.858  60.135  1.00 13.04              
ATOM      8  C   ALA A   1      69.476  87.207  61.660  1.00 13.04              
ATOM      9  O   ALA A   1      69.615  86.104  61.145  1.00 13.04              
ATOM     10  N   GLU A   2      68.264  87.736  61.844  1.00 10.13              
ATOM     11  H   GLU A   2      68.257  88.698  62.144  1.00 10.13              
ATOM     12  CA  GLU A   2      67.003  87.005  62.081  1.00 10.13              
ATOM     13  HA  GLU A   2      67.013  86.770  63.147  1.00 10.13              
ATOM     14  CB  GLU A   2      65.827  87.982  61.849  1.00 10.13              
ATOM     15  HB1 GLU A   2      64.981  87.452  61.409  1.00 10.13              
ATOM     16  HB2 GLU A   2      66.126  88.755  61.138  1.00 10.13              
ATOM     17  CG  GLU A   2      65.353  88.667  63.136  1.00 10.13              
ATOM     18  HG1 GLU A   2      64.681  89.487  62.873  1.00 10.13              
ATOM     19  HG2 GLU A   2      66.211  89.088  63.666  1.00 10.13              
ATOM     20  CD  GLU A   2      64.610  87.662  64.016  1.00 10.13              
ATOM     21  OE1 GLU A   2      63.435  87.347  63.720  1.00 10.13              
ATOM     22  OE2 GLU A   2      65.224  87.071  64.932  1.00 10.13              
ATOM     23  C   GLU A   2      66.703  85.646  61.442  1.00 10.13              
ATOM     24  O   GLU A   2      66.214  84.761  62.157  1.00 10.13              
ATOM     25  N   PRO A   3      66.931  85.439  60.137  1.00  8.00              
ATOM     26  CD  PRO A   3      67.150  86.472  59.135  1.00  8.00              
ATOM     27  HD1 PRO A   3      68.220  86.596  58.964  1.00  8.00              
ATOM     28  HD2 PRO A   3      66.699  87.425  59.403  1.00  8.00              
ATOM     29  CG  PRO A   3      66.484  85.931  57.882  1.00  8.00              
ATOM     30  HG1 PRO A   3      66.895  86.376  56.975  1.00  8.00              
ATOM     31  HG2 PRO A   3      65.404  86.077  57.941  1.00  8.00              
ATOM     32  CB  PRO A   3      66.817  84.448  57.992  1.00  8.00              
ATOM     33  HB1 PRO A   3      67.809  84.309  57.570  1.00  8.00              
ATOM     34  HB2 PRO A   3      66.076  83.837  57.487  1.00  8.00              
ATOM     35  CA  PRO A   3      66.814  84.135  59.493  1.00  8.00              
ATOM     36  HA  PRO A   3      65.840  83.718  59.750  1.00  8.00              
ATOM     37  C   PRO A   3      67.889  83.108  59.917  1.00  8.00              
ATOM     38  O   PRO A   3      68.660  82.597  59.108  1.00  8.00              
ATOM     39  N   VAL A   4      67.965  82.821  61.215  1.00  6.55              
ATOM     40  H   VAL A   4      67.360  83.368  61.817  1.00  6.55              
ATOM     41  CA  VAL A   4      69.066  82.079  61.852  1.00  6.55              
ATOM     42  HA  VAL A   4      69.524  81.440  61.103  1.00  6.55              
ATOM     43  CB  VAL A   4      70.138  83.104  62.281  1.00  6.55              
ATOM     44  HB  VAL A   4      70.303  83.757  61.428  1.00  6.55              
ATOM     45  CG1 VAL A   4      69.712  83.966  63.478  1.00  6.55              
ATOM     46 1HG1 VAL A   4      69.619  83.362  64.381  1.00  6.55              
ATOM     47 2HG1 VAL A   4      70.463  84.740  63.646  1.00  6.55              
ATOM     48 3HG1 VAL A   4      68.764  84.458  63.272  1.00  6.55              
ATOM     49  CG2 VAL A   4      71.505  82.493  62.574  1.00  6.55              
ATOM     50 1HG2 VAL A   4      72.255  83.284  62.579  1.00  6.55              
ATOM     51 2HG2 VAL A   4      71.490  82.024  63.556  1.00  6.55              
ATOM     52 3HG2 VAL A   4      71.760  81.759  61.809  1.00  6.55              
ATOM     53  C   VAL A   4      68.589  81.160  62.976  1.00  6.55              
ATOM     54  O   VAL A   4      69.366  80.713  63.808  1.00  6.55              
ATOM     55  N   LYS A   5      67.273  80.922  63.032  1.00  7.46              
ATOM     56  H   LYS A   5      66.758  81.279  62.241  1.00  7.46              
ATOM     57  CA  LYS A   5      66.515  80.782  64.282  1.00  7.46              
ATOM     58  HA  LYS A   5      66.919  81.585  64.903  1.00  7.46              
ATOM     59  CB  LYS A   5      65.047  81.179  64.012  1.00  7.46              
ATOM     60  HB1 LYS A   5      64.463  80.309  63.719  1.00  7.46              
ATOM     61  HB2 LYS A   5      65.029  81.878  63.174  1.00  7.46              
ATOM     62  CG  LYS A   5      64.395  81.893  65.212  1.00  7.46              
ATOM     63  HG1 LYS A   5      65.062  82.670  65.588  1.00  7.46              
ATOM     64  HG2 LYS A   5      64.236  81.178  66.016  1.00  7.46              
ATOM     65  CD  LYS A   5      63.041  82.519  64.851  1.00  7.46              
ATOM     66  HD1 LYS A   5      62.472  82.684  65.768  1.00  7.46              
ATOM     67  HD2 LYS A   5      62.476  81.816  64.236  1.00  7.46              
ATOM     68  CE  LYS A   5      63.162  83.856  64.101  1.00  7.46              
ATOM     69  HE1 LYS A   5      62.182  84.101  63.682  1.00  7.46              
ATOM     70  HE2 LYS A   5      63.865  83.769  63.266  1.00  7.46              
ATOM     71  NZ  LYS A   5      63.580  84.960  64.994  1.00  7.46              
ATOM     72  HZ1 LYS A   5      64.587  85.076  65.084  1.00  7.46              
ATOM     73  HZ2 LYS A   5      63.356  85.865  64.572  1.00  7.46              
ATOM     74  HZ3 LYS A   5      63.150  84.955  65.902  1.00  7.46              
ATOM     75  C   LYS A   5      66.766  79.580  65.197  1.00  7.46              
ATOM     76  O   LYS A   5      66.031  79.444  66.170  1.00  7.46              
ATOM     77  N   ALA A   6      67.799  78.767  64.948  1.00  6.83              
ATOM     78  H   ALA A   6      68.416  79.051  64.197  1.00  6.83              
ATOM     79  CA  ALA A   6      68.362  77.849  65.946  1.00  6.83              
ATOM     80  HA  ALA A   6      69.117  77.227  65.467  1.00  6.83              
ATOM     81  CB  ALA A   6      69.050  78.732  67.004  1.00  6.83              
ATOM     82  HB1 ALA A   6      69.726  79.440  66.523  1.00  6.83              
ATOM     83  HB2 ALA A   6      68.309  79.293  67.573  1.00  6.83              
ATOM     84  HB3 ALA A   6      69.612  78.114  67.697  1.00  6.83              
ATOM     85  C   ALA A   6      67.311  76.908  66.573  1.00  6.83              
ATOM     86  O   ALA A   6      67.383  76.556  67.753  1.00  6.83              
ATOM     87  N   LEU A   7      66.250  76.629  65.811  1.00  6.98              
ATOM     88  H   LEU A   7      66.277  76.946  64.857  1.00  6.98              
ATOM     89  CA  LEU A   7      64.973  76.195  66.342  1.00  6.98              
ATOM     90  HA  LEU A   7      64.740  76.843  67.187  1.00  6.98              
ATOM     91  CB  LEU A   7      63.839  76.349  65.304  1.00  6.98              
ATOM     92  HB1 LEU A   7      62.956  75.834  65.683  1.00  6.98              
ATOM     93  HB2 LEU A   7      64.141  75.836  64.394  1.00  6.98              
ATOM     94  CG  LEU A   7      63.410  77.778  64.936  1.00  6.98              
ATOM     95  HG  LEU A   7      64.260  78.287  64.493  1.00  6.98              
ATOM     96  CD1 LEU A   7      62.282  77.713  63.904  1.00  6.98              
ATOM     97 1HD1 LEU A   7      61.989  78.720  63.610  1.00  6.98              
ATOM     98 2HD1 LEU A   7      62.617  77.179  63.017  1.00  6.98              
ATOM     99 3HD1 LEU A   7      61.414  77.198  64.318  1.00  6.98              
ATOM    100  CD2 LEU A   7      62.877  78.584  66.124  1.00  6.98              
ATOM    101 1HD2 LEU A   7      63.654  78.715  66.876  1.00  6.98              
ATOM    102 2HD2 LEU A   7      62.556  79.567  65.787  1.00  6.98              
ATOM    103 3HD2 LEU A   7      62.024  78.079  66.567  1.00  6.98              
ATOM    104  C   LEU A   7      65.005  74.774  66.888  1.00  6.98              
ATOM    105  O   LEU A   7      64.622  73.832  66.199  1.00  6.98              
ATOM    106  N   ASN A   8      65.254  74.645  68.190  1.00  8.13              
ATOM    107  H   ASN A   8      65.614  75.447  68.696  1.00  8.13              
ATOM    108  CA  ASN A   8      64.720  73.523  68.962  1.00  8.13              
ATOM    109  HA  ASN A   8      65.076  72.607  68.488  1.00  8.13              
ATOM    110  CB  ASN A   8      65.264  73.522  70.399  1.00  8.13              
ATOM    111  HB1 ASN A   8      66.338  73.353  70.370  1.00  8.13              
ATOM    112  HB2 ASN A   8      64.810  72.702  70.957  1.00  8.13              
ATOM    113  CG  ASN A   8      65.004  74.811  71.143  1.00  8.13              
ATOM    114  OD1 ASN A   8      65.640  75.816  70.862  1.00  8.13              
ATOM    115  ND2 ASN A   8      64.100  74.823  72.087  1.00  8.13              
ATOM    116 1HD2 ASN A   8      63.516  74.005  72.266  1.00  8.13              
ATOM    117 2HD2 ASN A   8      63.990  75.654  72.635  1.00  8.13              
ATOM    118  C   ASN A   8      63.192  73.418  68.920  1.00  8.13              
ATOM    119  O   ASN A   8      62.666  72.432  69.414  1.00  8.13              
ATOM    120  N   CYS A   9      62.503  74.399  68.320  1.00  8.91              
ATOM    121  H   CYS A   9      63.025  75.172  67.953  1.00  8.91              
ATOM    122  CA  CYS A   9      61.063  74.526  68.377  1.00  8.91              
ATOM    123  HA  CYS A   9      60.848  74.728  69.431  1.00  8.91              
ATOM    124  CB  CYS A   9      60.549  75.750  67.620  1.00  8.91              
ATOM    125  HB1 CYS A   9      60.629  75.616  66.540  1.00  8.91              
ATOM    126  HB2 CYS A   9      61.117  76.624  67.935  1.00  8.91              
ATOM    127  SG  CYS A   9      58.812  75.992  68.098  1.00  8.91              
ATOM    128  HG  CYS A   9      58.970  75.774  69.417  1.00  8.91              
ATOM    129  C   CYS A   9      60.297  73.237  68.114  1.00  8.91              
ATOM    130  O   CYS A   9      59.974  72.523  69.047  1.00  8.91              
ATOM    131  N   ASN A  10      60.043  72.847  66.875  1.00  9.05              
ATOM    132  H   ASN A  10      60.327  73.422  66.098  1.00  9.05              
ATOM    133  CA  ASN A  10      59.504  71.513  66.631  1.00  9.05              
ATOM    134  HA  ASN A  10      58.801  71.244  67.416  1.00  9.05              
ATOM    135  CB  ASN A  10      58.764  71.554  65.280  1.00  9.05              
ATOM    136  HB1 ASN A  10      58.306  70.585  65.088  1.00  9.05              
ATOM    137  HB2 ASN A  10      59.489  71.770  64.498  1.00  9.05              
ATOM    138  CG  ASN A  10      57.710  72.633  65.179  1.00  9.05              
ATOM    139  OD1 ASN A  10      57.867  73.603  64.465  1.00  9.05              
ATOM    140  ND2 ASN A  10      56.610  72.512  65.882  1.00  9.05              
ATOM    141 1HD2 ASN A  10      56.488  71.762  66.539  1.00  9.05              
ATOM    142 2HD2 ASN A  10      55.955  73.265  65.790  1.00  9.05              
ATOM    143  C   ASN A  10      60.658  70.522  66.643  1.00  9.05              
ATOM    144  O   ASN A  10      61.121  70.090  65.585  1.00  9.05              
ATOM    145  N   PHE A  11      61.135  70.201  67.840  1.00  9.23              
ATOM    146  H   PHE A  11      60.889  70.802  68.618  1.00  9.23              
ATOM    147  CA  PHE A  11      61.804  68.949  68.136  1.00  9.23              
ATOM    148  HA  PHE A  11      62.829  69.035  67.780  1.00  9.23              
ATOM    149  CB  PHE A  11      61.836  68.783  69.673  1.00  9.23              
ATOM    150  HB1 PHE A  11      61.498  67.783  69.906  1.00  9.23              
ATOM    151  HB2 PHE A  11      61.119  69.459  70.140  1.00  9.23              
ATOM    152  CG  PHE A  11      63.177  68.969  70.373  1.00  9.23              
ATOM    153  CD1 PHE A  11      64.169  69.839  69.884  1.00  9.23              
ATOM    154  HD1 PHE A  11      64.003  70.405  68.983  1.00  9.23              
ATOM    155  CE1 PHE A  11      65.374  70.008  70.588  1.00  9.23              
ATOM    156  HE1 PHE A  11      66.116  70.700  70.225  1.00  9.23              
ATOM    157  CZ  PHE A  11      65.617  69.286  71.766  1.00  9.23              
ATOM    158  HZ  PHE A  11      66.538  69.421  72.311  1.00  9.23              
ATOM    159  CE2 PHE A  11      64.652  68.388  72.240  1.00  9.23              
ATOM    160  HE2 PHE A  11      64.836  67.819  73.139  1.00  9.23              
ATOM    161  CD2 PHE A  11      63.430  68.252  71.559  1.00  9.23              
ATOM    162  HD2 PHE A  11      62.672  67.599  71.962  1.00  9.23              
ATOM    163  C   PHE A  11      61.155  67.846  67.310  1.00  9.23              
ATOM    164  O   PHE A  11      59.988  67.519  67.464  1.00  9.23              
ATOM    165  N   GLY A  12      61.896  67.386  66.306  1.00 11.20              
ATOM    166  H   GLY A  12      62.765  67.853  66.090  1.00 11.20              
ATOM    167  CA  GLY A  12      61.471  66.285  65.482  1.00 11.20              
ATOM    168  HA1 GLY A  12      61.059  65.465  66.102  1.00 11.20              
ATOM    169  HA2 GLY A  12      62.299  65.895  64.912  1.00 11.20              
ATOM    170  C   GLY A  12      60.397  66.559  64.473  1.00 11.20              
ATOM    171  O   GLY A  12      59.636  65.639  64.106  1.00 11.20              
ATOM    172  N   HIS A  13      60.443  67.737  63.921  1.00 10.35              
ATOM    173  H   HIS A  13      61.039  68.417  64.369  1.00 10.35              
ATOM    174  CA  HIS A  13      59.803  68.022  62.672  1.00 10.35              
ATOM    175  HA  HIS A  13      58.749  67.777  62.767  1.00 10.35              
ATOM    176  CB  HIS A  13      59.916  69.529  62.373  1.00 10.35              
ATOM    177  HB1 HIS A  13      60.858  69.734  61.858  1.00 10.35              
ATOM    178  HB2 HIS A  13      59.933  70.071  63.308  1.00 10.35              
ATOM    179  CG  HIS A  13      58.755  70.063  61.575  1.00 10.35              
ATOM    180  ND1 HIS A  13      58.814  70.508  60.245  1.00 10.35              
ATOM    181  CE1 HIS A  13      57.568  70.911  59.948  1.00 10.35              
ATOM    182  HE1 HIS A  13      57.268  71.320  58.993  1.00 10.35              
ATOM    183  NE2 HIS A  13      56.749  70.740  60.997  1.00 10.35              
ATOM    184  HE2 HIS A  13      55.769  70.986  61.027  1.00 10.35              
ATOM    185  CD2 HIS A  13      57.484  70.206  62.031  1.00 10.35              
ATOM    186  HD2 HIS A  13      57.134  69.953  63.017  1.00 10.35              
ATOM    187  C   HIS A  13      60.311  67.224  61.444  1.00 10.35              
ATOM    188  O   HIS A  13      59.930  67.511  60.321  1.00 10.35              
ATOM    189  N   GLN A  14      61.177  66.231  61.659  1.00  9.48              
ATOM    190  H   GLN A  14      61.538  66.103  62.588  1.00  9.48              
ATOM    191  CA  GLN A  14      61.460  65.175  60.691  1.00  9.48              
ATOM    192  HA  GLN A  14      60.687  65.208  59.922  1.00  9.48              
ATOM    193  CB  GLN A  14      62.828  65.430  60.021  1.00  9.48              
ATOM    194  HB1 GLN A  14      63.619  64.952  60.598  1.00  9.48              
ATOM    195  HB2 GLN A  14      63.032  66.501  60.004  1.00  9.48              
ATOM    196  CG  GLN A  14      62.893  64.925  58.576  1.00  9.48              
ATOM    197  HG1 GLN A  14      62.629  63.868  58.553  1.00  9.48              
ATOM    198  HG2 GLN A  14      63.911  65.032  58.203  1.00  9.48              
ATOM    199  CD  GLN A  14      61.966  65.711  57.647  1.00  9.48              
ATOM    200  OE1 GLN A  14      61.870  66.930  57.683  1.00  9.48              
ATOM    201  NE2 GLN A  14      61.227  65.050  56.792  1.00  9.48              
ATOM    202 1HE2 GLN A  14      61.291  64.049  56.719  1.00  9.48              
ATOM    203 2HE2 GLN A  14      60.623  65.594  56.204  1.00  9.48              
ATOM    204  C   GLN A  14      61.328  63.810  61.369  1.00  9.48              
ATOM    205  O   GLN A  14      60.411  63.049  61.085  1.00  9.48              
ATOM    206  N   CYS A  15      62.180  63.583  62.359  1.00  8.88              
ATOM    207  H   CYS A  15      62.985  64.193  62.430  1.00  8.88              
ATOM    208  CA  CYS A  15      61.984  62.716  63.517  1.00  8.88              
ATOM    209  HA  CYS A  15      60.965  62.800  63.892  1.00  8.88              
ATOM    210  CB  CYS A  15      62.327  61.260  63.166  1.00  8.88              
ATOM    211  HB1 CYS A  15      62.678  60.739  64.057  1.00  8.88              
ATOM    212  HB2 CYS A  15      63.125  61.235  62.422  1.00  8.88              
ATOM    213  SG  CYS A  15      60.864  60.388  62.547  1.00  8.88              
ATOM    214  HG  CYS A  15      60.486  61.322  61.657  1.00  8.88              
ATOM    215  C   CYS A  15      62.941  63.219  64.575  1.00  8.88              
ATOM    216  O   CYS A  15      64.045  63.645  64.220  1.00  8.88              
ATOM    217  N   LEU A  16      62.549  63.212  65.841  1.00  7.92              
ATOM    218  H   LEU A  16      61.644  62.867  66.081  1.00  7.92              
ATOM    219  CA  LEU A  16      63.478  63.606  66.883  1.00  7.92              
ATOM    220  HA  LEU A  16      64.055  64.456  66.531  1.00  7.92              
ATOM    221  CB  LEU A  16      62.702  64.001  68.144  1.00  7.92              
ATOM    222  HB1 LEU A  16      62.228  63.128  68.581  1.00  7.92              
ATOM    223  HB2 LEU A  16      61.869  64.656  67.901  1.00  7.92              
ATOM    224  CG  LEU A  16      63.572  64.735  69.183  1.00  7.92              
ATOM    225  HG  LEU A  16      64.464  64.157  69.385  1.00  7.92              
ATOM    226  CD1 LEU A  16      63.934  66.125  68.700  1.00  7.92              
ATOM    227 1HD1 LEU A  16      64.598  66.615  69.412  1.00  7.92              
ATOM    228 2HD1 LEU A  16      64.403  66.098  67.727  1.00  7.92              
ATOM    229 3HD1 LEU A  16      63.041  66.712  68.601  1.00  7.92              
ATOM    230  CD2 LEU A  16      62.786  64.979  70.455  1.00  7.92              
ATOM    231 1HD2 LEU A  16      63.457  65.306  71.247  1.00  7.92              
ATOM    232 2HD2 LEU A  16      62.015  65.725  70.300  1.00  7.92              
ATOM    233 3HD2 LEU A  16      62.256  64.095  70.778  1.00  7.92              
ATOM    234  C   LEU A  16      64.496  62.437  67.114  1.00  7.92              
ATOM    235  O   LEU A  16      65.651  62.736  66.896  1.00  7.92              
ATOM    236  N   PRO A  17      64.094  61.119  67.330  1.00  8.04              
ATOM    237  CD  PRO A  17      64.729  60.082  66.513  1.00  8.04              
ATOM    238  HD1 PRO A  17      65.799  60.238  66.507  1.00  8.04              
ATOM    239  HD2 PRO A  17      64.366  60.115  65.499  1.00  8.04              
ATOM    240  CG  PRO A  17      64.402  58.744  67.162  1.00  8.04              
ATOM    241  HG1 PRO A  17      65.136  57.978  66.930  1.00  8.04              
ATOM    242  HG2 PRO A  17      63.407  58.417  66.859  1.00  8.04              
ATOM    243  CB  PRO A  17      64.414  59.082  68.649  1.00  8.04              
ATOM    244  HB1 PRO A  17      65.446  59.134  68.983  1.00  8.04              
ATOM    245  HB2 PRO A  17      63.856  58.370  69.242  1.00  8.04              
ATOM    246  CA  PRO A  17      63.756  60.464  68.633  1.00  8.04              
ATOM    247  HA  PRO A  17      62.698  60.339  68.724  1.00  8.04              
ATOM    248  C   PRO A  17      64.238  61.373  69.752  1.00  8.04              
ATOM    249  O   PRO A  17      65.435  61.667  69.836  1.00  8.04              
ATOM    250  N   GLY A  18      63.322  61.830  70.578  1.00  5.70              
ATOM    251  H   GLY A  18      62.399  61.428  70.537  1.00  5.70              
ATOM    252  CA  GLY A  18      63.771  62.171  71.893  1.00  5.70              
ATOM    253  HA1 GLY A  18      63.046  62.772  72.439  1.00  5.70              
ATOM    254  HA2 GLY A  18      64.750  62.648  71.916  1.00  5.70              
ATOM    255  C   GLY A  18      63.851  60.781  72.586  1.00  5.70              
ATOM    256  O   GLY A  18      63.617  59.717  72.009  1.00  5.70              
ATOM    257  N   TYR A  19      64.252  60.754  73.858  1.00  4.93              
ATOM    258  H   TYR A  19      64.195  61.624  74.355  1.00  4.93              
ATOM    259  CA  TYR A  19      65.244  59.757  74.231  1.00  4.93              
ATOM    260  HA  TYR A  19      65.710  59.392  73.312  1.00  4.93              
ATOM    261  CB  TYR A  19      66.338  60.472  74.985  1.00  4.93              
ATOM    262  HB1 TYR A  19      67.101  60.691  74.258  1.00  4.93              
ATOM    263  HB2 TYR A  19      66.762  59.768  75.689  1.00  4.93              
ATOM    264  CG  TYR A  19      66.044  61.747  75.767  1.00  4.93              
ATOM    265  CD1 TYR A  19      65.665  62.961  75.150  1.00  4.93              
ATOM    266  HD1 TYR A  19      65.506  63.011  74.086  1.00  4.93              
ATOM    267  CE1 TYR A  19      65.481  64.113  75.936  1.00  4.93              
ATOM    268  HE1 TYR A  19      65.118  65.021  75.492  1.00  4.93              
ATOM    269  CZ  TYR A  19      65.833  64.089  77.304  1.00  4.93              
ATOM    270  OH  TYR A  19      65.700  65.174  78.095  1.00  4.93              
ATOM    271  HH  TYR A  19      65.999  64.983  78.982  1.00  4.93              
ATOM    272  CE2 TYR A  19      66.314  62.910  77.884  1.00  4.93              
ATOM    273  HE2 TYR A  19      66.590  62.886  78.925  1.00  4.93              
ATOM    274  CD2 TYR A  19      66.323  61.731  77.133  1.00  4.93              
ATOM    275  HD2 TYR A  19      66.549  60.791  77.590  1.00  4.93              
ATOM    276  C   TYR A  19      64.721  58.515  74.914  1.00  4.93              
ATOM    277  O   TYR A  19      63.537  58.360  75.174  1.00  4.93              
ATOM    278  N   GLU A  20      65.622  57.581  75.177  1.00  5.16              
ATOM    279  H   GLU A  20      66.569  57.641  74.798  1.00  5.16              
ATOM    280  CA  GLU A  20      65.313  56.366  75.902  1.00  5.16              
ATOM    281  HA  GLU A  20      64.304  56.096  75.652  1.00  5.16              
ATOM    282  CB  GLU A  20      66.297  55.252  75.480  1.00  5.16              
ATOM    283  HB1 GLU A  20      66.086  54.371  76.087  1.00  5.16              
ATOM    284  HB2 GLU A  20      67.316  55.558  75.720  1.00  5.16              
ATOM    285  CG  GLU A  20      66.227  54.812  74.006  1.00  5.16              
ATOM    286  HG1 GLU A  20      65.190  54.576  73.763  1.00  5.16              
ATOM    287  HG2 GLU A  20      66.804  53.890  73.905  1.00  5.16              
ATOM    288  CD  GLU A  20      66.776  55.827  72.989  1.00  5.16              
ATOM    289  OE1 GLU A  20      67.564  56.719  73.379  1.00  5.16              
ATOM    290  OE2 GLU A  20      66.370  55.728  71.806  1.00  5.16              
ATOM    291  C   GLU A  20      65.422  56.547  77.412  1.00  5.16              
ATOM    292  O   GLU A  20      66.233  57.337  77.913  1.00  5.16              
ATOM    293  N   SER A  21      64.650  55.709  78.109  1.00  5.13              
ATOM    294  H   SER A  21      64.110  55.048  77.558  1.00  5.13              
ATOM    295  CA  SER A  21      64.848  55.343  79.518  1.00  5.13              
ATOM    296  HA  SER A  21      65.884  55.548  79.758  1.00  5.13              
ATOM    297  CB  SER A  21      63.967  56.191  80.455  1.00  5.13              
ATOM    298  HB1 SER A  21      62.965  56.270  80.036  1.00  5.13              
ATOM    299  HB2 SER A  21      64.392  57.190  80.492  1.00  5.13              
ATOM    300  OG  SER A  21      63.888  55.732  81.794  1.00  5.13              
ATOM    301  HG  SER A  21      63.465  54.863  81.847  1.00  5.13              
ATOM    302  C   SER A  21      64.680  53.837  79.656  1.00  5.13              
ATOM    303  O   SER A  21      64.118  53.193  78.781  1.00  5.13              
ATOM    304  N   LEU A  22      65.153  53.240  80.742  1.00  5.17              
ATOM    305  H   LEU A  22      65.658  53.812  81.407  1.00  5.17              
ATOM    306  CA  LEU A  22      64.660  51.922  81.157  1.00  5.17              
ATOM    307  HA  LEU A  22      64.265  51.362  80.310  1.00  5.17              
ATOM    308  CB  LEU A  22      65.824  51.138  81.784  1.00  5.17              
ATOM    309  HB1 LEU A  22      65.430  50.346  82.420  1.00  5.17              
ATOM    310  HB2 LEU A  22      66.390  51.832  82.402  1.00  5.17              
ATOM    311  CG  LEU A  22      66.781  50.501  80.765  1.00  5.17              
ATOM    312  HG  LEU A  22      66.967  51.200  79.949  1.00  5.17              
ATOM    313  CD1 LEU A  22      68.112  50.163  81.436  1.00  5.17              
ATOM    314 1HD1 LEU A  22      68.780  49.700  80.709  1.00  5.17              
ATOM    315 2HD1 LEU A  22      68.583  51.077  81.799  1.00  5.17              
ATOM    316 3HD1 LEU A  22      67.952  49.479  82.269  1.00  5.17              
ATOM    317  CD2 LEU A  22      66.209  49.201  80.200  1.00  5.17              
ATOM    318 1HD2 LEU A  22      66.838  48.855  79.379  1.00  5.17              
ATOM    319 2HD2 LEU A  22      66.172  48.429  80.968  1.00  5.17              
ATOM    320 3HD2 LEU A  22      65.203  49.358  79.828  1.00  5.17              
ATOM    321  C   LEU A  22      63.515  52.113  82.168  1.00  5.17              
ATOM    322  O   LEU A  22      63.403  53.174  82.784  1.00  5.17              
ATOM    323  N   ILE A  23      62.673  51.098  82.347  1.00  5.26              
ATOM    324  H   ILE A  23      62.673  50.360  81.649  1.00  5.26              
ATOM    325  CA  ILE A  23      61.707  51.012  83.456  1.00  5.26              
ATOM    326  HA  ILE A  23      61.511  52.009  83.852  1.00  5.26              
ATOM    327  CB  ILE A  23      60.344  50.384  83.023  1.00  5.26              
ATOM    328  HB  ILE A  23      59.662  50.510  83.855  1.00  5.26              
ATOM    329  CG2 ILE A  23      59.727  51.169  81.873  1.00  5.26              
ATOM    330 1HG2 ILE A  23      58.721  50.821  81.669  1.00  5.26              
ATOM    331 2HG2 ILE A  23      59.655  52.218  82.153  1.00  5.26              
ATOM    332 3HG2 ILE A  23      60.332  51.024  80.982  1.00  5.26              
ATOM    333  CG1 ILE A  23      60.355  48.856  82.748  1.00  5.26              
ATOM    334 1HG1 ILE A  23      60.428  48.339  83.704  1.00  5.26              
ATOM    335 2HG1 ILE A  23      61.236  48.601  82.171  1.00  5.26              
ATOM    336  CD1 ILE A  23      59.126  48.274  82.033  1.00  5.26              
ATOM    337  HD1 ILE A  23      59.219  47.192  81.968  1.00  5.26              
ATOM    338  HD2 ILE A  23      58.222  48.516  82.591  1.00  5.26              
ATOM    339  HD3 ILE A  23      59.053  48.661  81.016  1.00  5.26              
ATOM    340  C   ILE A  23      62.228  50.145  84.612  1.00  5.26              
ATOM    341  O   ILE A  23      61.892  50.392  85.770  1.00  5.26              
ATOM    342  N   LYS A  24      62.996  49.103  84.244  1.00  5.75              
ATOM    343  H   LYS A  24      63.099  49.017  83.244  1.00  5.75              
ATOM    344  CA  LYS A  24      63.853  48.203  85.030  1.00  5.75              
ATOM    345  HA  LYS A  24      64.767  48.125  84.441  1.00  5.75              
ATOM    346  CB  LYS A  24      64.322  48.810  86.387  1.00  5.75              
ATOM    347  HB1 LYS A  24      64.400  49.888  86.281  1.00  5.75              
ATOM    348  HB2 LYS A  24      65.329  48.446  86.594  1.00  5.75              
ATOM    349  CG  LYS A  24      63.450  48.584  87.631  1.00  5.75              
ATOM    350  HG1 LYS A  24      62.456  48.319  87.303  1.00  5.75              
ATOM    351  HG2 LYS A  24      63.384  49.527  88.175  1.00  5.75              
ATOM    352  CD  LYS A  24      63.988  47.517  88.600  1.00  5.75              
ATOM    353  HD1 LYS A  24      65.031  47.741  88.829  1.00  5.75              
ATOM    354  HD2 LYS A  24      63.954  46.534  88.130  1.00  5.75              
ATOM    355  CE  LYS A  24      63.206  47.490  89.923  1.00  5.75              
ATOM    356  HE1 LYS A  24      63.285  48.471  90.398  1.00  5.75              
ATOM    357  HE2 LYS A  24      63.667  46.748  90.580  1.00  5.75              
ATOM    358  NZ  LYS A  24      61.780  47.153  89.723  1.00  5.75              
ATOM    359  HZ1 LYS A  24      61.237  47.074  90.568  1.00  5.75              
ATOM    360  HZ2 LYS A  24      61.282  47.852  89.163  1.00  5.75              
ATOM    361  HZ3 LYS A  24      61.646  46.303  89.178  1.00  5.75              
ATOM    362  C   LYS A  24      63.429  46.741  85.175  1.00  5.75              
ATOM    363  O   LYS A  24      64.261  45.951  85.607  1.00  5.75              
ATOM    364  N   THR A  25      62.204  46.352  84.810  1.00  5.97              
ATOM    365  H   THR A  25      61.552  47.030  84.446  1.00  5.97              
ATOM    366  CA  THR A  25      61.743  44.958  84.981  1.00  5.97              
ATOM    367  HA  THR A  25      62.622  44.322  85.050  1.00  5.97              
ATOM    368  CB  THR A  25      60.967  44.781  86.303  1.00  5.97              
ATOM    369  HB  THR A  25      60.007  45.274  86.197  1.00  5.97              
ATOM    370  CG2 THR A  25      60.707  43.343  86.738  1.00  5.97              
ATOM    371 1HG2 THR A  25      60.195  43.348  87.700  1.00  5.97              
ATOM    372 2HG2 THR A  25      60.063  42.845  86.016  1.00  5.97              
ATOM    373 3HG2 THR A  25      61.652  42.810  86.846  1.00  5.97              
ATOM    374  OG1 THR A  25      61.663  45.362  87.381  1.00  5.97              
ATOM    375  HG1 THR A  25      61.448  46.307  87.303  1.00  5.97              
ATOM    376  C   THR A  25      60.885  44.496  83.826  1.00  5.97              
ATOM    377  O   THR A  25      60.002  45.253  83.436  1.00  5.97              
ATOM    378  N   PRO A  26      61.111  43.271  83.297  1.00  5.74              
ATOM    379  CD  PRO A  26      62.008  42.237  83.817  1.00  5.74              
ATOM    380  HD1 PRO A  26      61.675  41.899  84.794  1.00  5.74              
ATOM    381  HD2 PRO A  26      63.036  42.597  83.875  1.00  5.74              
ATOM    382  CG  PRO A  26      61.938  41.055  82.850  1.00  5.74              
ATOM    383  HG1 PRO A  26      61.901  40.103  83.380  1.00  5.74              
ATOM    384  HG2 PRO A  26      62.799  41.084  82.179  1.00  5.74              
ATOM    385  CB  PRO A  26      60.660  41.308  82.053  1.00  5.74              
ATOM    386  HB1 PRO A  26      59.790  40.942  82.602  1.00  5.74              
ATOM    387  HB2 PRO A  26      60.740  40.856  81.068  1.00  5.74              
ATOM    388  CA  PRO A  26      60.661  42.834  81.986  1.00  5.74              
ATOM    389  HA  PRO A  26      61.469  43.100  81.300  1.00  5.74              
ATOM    390  C   PRO A  26      59.431  43.547  81.410  1.00  5.74              
ATOM    391  O   PRO A  26      59.631  44.432  80.584  1.00  5.74              
ATOM    392  N   LYS A  27      58.201  43.160  81.813  1.00  5.23              
ATOM    393  H   LYS A  27      58.157  42.507  82.580  1.00  5.23              
ATOM    394  CA  LYS A  27      56.915  43.530  81.169  1.00  5.23              
ATOM    395  HA  LYS A  27      56.659  44.560  81.429  1.00  5.23              
ATOM    396  CB  LYS A  27      57.042  43.379  79.614  1.00  5.23              
ATOM    397  HB1 LYS A  27      57.882  43.942  79.237  1.00  5.23              
ATOM    398  HB2 LYS A  27      56.200  43.885  79.141  1.00  5.23              
ATOM    399  CG  LYS A  27      57.104  41.934  79.025  1.00  5.23              
ATOM    400  HG1 LYS A  27      57.374  42.035  77.989  1.00  5.23              
ATOM    401  HG2 LYS A  27      56.118  41.491  79.001  1.00  5.23              
ATOM    402  CD  LYS A  27      58.057  40.908  79.664  1.00  5.23              
ATOM    403  HD1 LYS A  27      57.595  40.443  80.534  1.00  5.23              
ATOM    404  HD2 LYS A  27      58.926  41.451  80.000  1.00  5.23              
ATOM    405  CE  LYS A  27      58.515  39.810  78.689  1.00  5.23              
ATOM    406  HE1 LYS A  27      58.213  40.096  77.678  1.00  5.23              
ATOM    407  HE2 LYS A  27      58.016  38.870  78.939  1.00  5.23              
ATOM    408  NZ  LYS A  27      59.993  39.649  78.725  1.00  5.23              
ATOM    409  HZ1 LYS A  27      60.315  39.335  79.630  1.00  5.23              
ATOM    410  HZ2 LYS A  27      60.317  39.003  78.017  1.00  5.23              
ATOM    411  HZ3 LYS A  27      60.421  40.561  78.555  1.00  5.23              
ATOM    412  C   LYS A  27      55.747  42.590  81.499  1.00  5.23              
ATOM    413  O   LYS A  27      55.946  41.517  82.065  1.00  5.23              
ATOM    414  N   LYS A  28      54.612  42.881  80.843  1.00  5.38              
ATOM    415  H   LYS A  28      54.542  43.851  80.563  1.00  5.38              
ATOM    416  CA  LYS A  28      53.718  41.945  80.123  1.00  5.38              
ATOM    417  HA  LYS A  28      54.269  41.066  79.798  1.00  5.38              
ATOM    418  CB  LYS A  28      52.612  41.452  81.090  1.00  5.38              
ATOM    419  HB1 LYS A  28      51.922  40.842  80.506  1.00  5.38              
ATOM    420  HB2 LYS A  28      52.071  42.324  81.462  1.00  5.38              
ATOM    421  CG  LYS A  28      53.033  40.611  82.308  1.00  5.38              
ATOM    422  HG1 LYS A  28      53.607  41.231  82.995  1.00  5.38              
ATOM    423  HG2 LYS A  28      53.640  39.767  81.978  1.00  5.38              
ATOM    424  CD  LYS A  28      51.785  40.099  83.050  1.00  5.38              
ATOM    425  HD1 LYS A  28      51.205  39.449  82.393  1.00  5.38              
ATOM    426  HD2 LYS A  28      51.162  40.959  83.304  1.00  5.38              
ATOM    427  CE  LYS A  28      52.110  39.354  84.355  1.00  5.38              
ATOM    428  HE1 LYS A  28      51.175  39.226  84.910  1.00  5.38              
ATOM    429  HE2 LYS A  28      52.771  39.978  84.965  1.00  5.38              
ATOM    430  NZ  LYS A  28      52.727  38.024  84.118  1.00  5.38              
ATOM    431  HZ1 LYS A  28      52.862  37.540  84.998  1.00  5.38              
ATOM    432  HZ2 LYS A  28      52.125  37.453  83.535  1.00  5.38              
ATOM    433  HZ3 LYS A  28      53.630  38.121  83.671  1.00  5.38              
ATOM    434  C   LYS A  28      53.060  42.582  78.879  1.00  5.38              
ATOM    435  O   LYS A  28      51.878  42.898  78.907  1.00  5.38              
ATOM    436  N   THR A  29      53.794  42.783  77.783  1.00  5.35              
ATOM    437  H   THR A  29      54.775  42.556  77.827  1.00  5.35              
ATOM    438  CA  THR A  29      53.358  43.586  76.613  1.00  5.35              
ATOM    439  HA  THR A  29      53.373  44.616  76.956  1.00  5.35              
ATOM    440  CB  THR A  29      54.416  43.491  75.503  1.00  5.35              
ATOM    441  HB  THR A  29      54.748  42.454  75.438  1.00  5.35              
ATOM    442  CG2 THR A  29      54.014  43.933  74.100  1.00  5.35              
ATOM    443 1HG2 THR A  29      53.169  43.348  73.742  1.00  5.35              
ATOM    444 2HG2 THR A  29      53.751  44.990  74.089  1.00  5.35              
ATOM    445 3HG2 THR A  29      54.843  43.756  73.416  1.00  5.35              
ATOM    446  OG1 THR A  29      55.505  44.296  75.894  1.00  5.35              
ATOM    447  HG1 THR A  29      55.412  45.167  75.486  1.00  5.35              
ATOM    448  C   THR A  29      51.928  43.378  76.089  1.00  5.35              
ATOM    449  O   THR A  29      51.304  44.357  75.700  1.00  5.35              
ATOM    450  N   LYS A  30      51.337  42.175  76.118  1.00  5.33              
ATOM    451  H   LYS A  30      51.850  41.382  76.470  1.00  5.33              
ATOM    452  CA  LYS A  30      49.912  42.021  75.748  1.00  5.33              
ATOM    453  HA  LYS A  30      49.698  42.743  74.959  1.00  5.33              
ATOM    454  CB  LYS A  30      49.641  40.635  75.125  1.00  5.33              
ATOM    455  HB1 LYS A  30      48.634  40.316  75.402  1.00  5.33              
ATOM    456  HB2 LYS A  30      50.336  39.903  75.541  1.00  5.33              
ATOM    457  CG  LYS A  30      49.725  40.599  73.574  1.00  5.33              
ATOM    458  HG1 LYS A  30      48.867  41.136  73.167  1.00  5.33              
ATOM    459  HG2 LYS A  30      49.639  39.557  73.264  1.00  5.33              
ATOM    460  CD  LYS A  30      51.007  41.193  72.948  1.00  5.33              
ATOM    461  HD1 LYS A  30      51.859  40.843  73.531  1.00  5.33              
ATOM    462  HD2 LYS A  30      50.976  42.282  73.019  1.00  5.33              
ATOM    463  CE  LYS A  30      51.268  40.786  71.480  1.00  5.33              
ATOM    464  HE1 LYS A  30      51.255  39.694  71.403  1.00  5.33              
ATOM    465  HE2 LYS A  30      52.278  41.113  71.216  1.00  5.33              
ATOM    466  NZ  LYS A  30      50.320  41.366  70.493  1.00  5.33              
ATOM    467  HZ1 LYS A  30      50.310  42.383  70.501  1.00  5.33              
ATOM    468  HZ2 LYS A  30      50.617  41.138  69.540  1.00  5.33              
ATOM    469  HZ3 LYS A  30      49.376  41.038  70.612  1.00  5.33              
ATOM    470  C   LYS A  30      48.917  42.450  76.846  1.00  5.33              
ATOM    471  O   LYS A  30      47.916  43.112  76.555  1.00  5.33              
ATOM    472  N   ASN A  31      49.238  42.226  78.120  1.00  5.22              
ATOM    473  H   ASN A  31      50.104  41.750  78.329  1.00  5.22              
ATOM    474  CA  ASN A  31      48.471  42.802  79.230  1.00  5.22              
ATOM    475  HA  ASN A  31      47.418  42.565  79.060  1.00  5.22              
ATOM    476  CB  ASN A  31      48.875  42.135  80.553  1.00  5.22              
ATOM    477  HB1 ASN A  31      48.288  42.563  81.365  1.00  5.22              
ATOM    478  HB2 ASN A  31      49.924  42.328  80.755  1.00  5.22              
ATOM    479  CG  ASN A  31      48.639  40.634  80.519  1.00  5.22              
ATOM    480  OD1 ASN A  31      49.551  39.846  80.332  1.00  5.22              
ATOM    481  ND2 ASN A  31      47.410  40.196  80.674  1.00  5.22              
ATOM    482 1HD2 ASN A  31      46.643  40.825  80.829  1.00  5.22              
ATOM    483 2HD2 ASN A  31      47.269  39.201  80.607  1.00  5.22              
ATOM    484  C   ASN A  31      48.535  44.338  79.279  1.00  5.22              
ATOM    485  O   ASN A  31      47.503  44.993  79.398  1.00  5.22              
ATOM    486  N   MET A  32      49.722  44.904  79.085  1.00  4.98              
ATOM    487  H   MET A  32      50.524  44.289  79.028  1.00  4.98              
ATOM    488  CA  MET A  32      49.959  46.332  78.859  1.00  4.98              
ATOM    489  HA  MET A  32      49.455  46.920  79.628  1.00  4.98              
ATOM    490  CB  MET A  32      51.471  46.588  78.951  1.00  4.98              
ATOM    491  HB1 MET A  32      51.710  47.588  78.587  1.00  4.98              
ATOM    492  HB2 MET A  32      51.971  45.865  78.309  1.00  4.98              
ATOM    493  CG  MET A  32      52.036  46.468  80.366  1.00  4.98              
ATOM    494  HG1 MET A  32      51.382  45.836  80.966  1.00  4.98              
ATOM    495  HG2 MET A  32      52.053  47.457  80.825  1.00  4.98              
ATOM    496  SD  MET A  32      53.696  45.745  80.425  1.00  4.98              
ATOM    497  CE  MET A  32      54.660  46.825  79.335  1.00  4.98              
ATOM    498  HE1 MET A  32      55.666  46.422  79.216  1.00  4.98              
ATOM    499  HE2 MET A  32      54.188  46.897  78.356  1.00  4.98              
ATOM    500  HE3 MET A  32      54.737  47.816  79.776  1.00  4.98              
ATOM    501  C   MET A  32      49.480  46.837  77.500  1.00  4.98              
ATOM    502  O   MET A  32      49.551  48.029  77.250  1.00  4.98              
ATOM    503  N   LEU A  33      48.972  45.984  76.615  1.00  4.98              
ATOM    504  H   LEU A  33      49.058  44.995  76.778  1.00  4.98              
ATOM    505  CA  LEU A  33      48.112  46.438  75.534  1.00  4.98              
ATOM    506  HA  LEU A  33      48.496  47.378  75.130  1.00  4.98              
ATOM    507  CB  LEU A  33      48.121  45.378  74.416  1.00  4.98              
ATOM    508  HB1 LEU A  33      47.407  44.590  74.651  1.00  4.98              
ATOM    509  HB2 LEU A  33      49.114  44.929  74.378  1.00  4.98              
ATOM    510  CG  LEU A  33      47.825  45.893  73.006  1.00  4.98              
ATOM    511  HG  LEU A  33      48.625  46.564  72.697  1.00  4.98              
ATOM    512  CD1 LEU A  33      47.777  44.683  72.076  1.00  4.98              
ATOM    513 1HD1 LEU A  33      47.596  45.003  71.049  1.00  4.98              
ATOM    514 2HD1 LEU A  33      48.729  44.155  72.115  1.00  4.98              
ATOM    515 3HD1 LEU A  33      46.979  44.002  72.375  1.00  4.98              
ATOM    516  CD2 LEU A  33      46.489  46.614  72.866  1.00  4.98              
ATOM    517 1HD2 LEU A  33      46.311  46.862  71.818  1.00  4.98              
ATOM    518 2HD2 LEU A  33      45.694  45.972  73.229  1.00  4.98              
ATOM    519 3HD2 LEU A  33      46.520  47.543  73.430  1.00  4.98              
ATOM    520  C   LEU A  33      46.726  46.671  76.109  1.00  4.98              
ATOM    521  O   LEU A  33      46.203  47.783  75.982  1.00  4.98              
ATOM    522  N   ARG A  34      46.147  45.646  76.766  1.00  5.40              
ATOM    523  H   ARG A  34      46.676  44.789  76.908  1.00  5.40              
ATOM    524  CA  ARG A  34      44.700  45.666  77.019  1.00  5.40              
ATOM    525  HA  ARG A  34      44.348  46.395  76.317  1.00  5.40              
ATOM    526  CB  ARG A  34      43.972  44.388  76.578  1.00  5.40              
ATOM    527  HB1 ARG A  34      43.046  44.281  77.145  1.00  5.40              
ATOM    528  HB2 ARG A  34      44.596  43.520  76.796  1.00  5.40              
ATOM    529  CG  ARG A  34      43.611  44.403  75.070  1.00  5.40              
ATOM    530  HG1 ARG A  34      43.142  43.442  74.854  1.00  5.40              
ATOM    531  HG2 ARG A  34      44.526  44.447  74.480  1.00  5.40              
ATOM    532  CD  ARG A  34      42.626  45.509  74.597  1.00  5.40              
ATOM    533  HD1 ARG A  34      41.929  45.740  75.404  1.00  5.40              
ATOM    534  HD2 ARG A  34      42.032  45.088  73.783  1.00  5.40              
ATOM    535  NE  ARG A  34      43.281  46.741  74.072  1.00  5.40              
ATOM    536  HE  ARG A  34      43.748  46.656  73.184  1.00  5.40              
ATOM    537  CZ  ARG A  34      43.365  47.941  74.638  1.00  5.40              
ATOM    538  NH1 ARG A  34      42.780  48.206  75.771  1.00  5.40              
ATOM    539 1HH1 ARG A  34      42.357  47.453  76.288  1.00  5.40              
ATOM    540 2HH1 ARG A  34      43.129  49.008  76.276  1.00  5.40              
ATOM    541  NH2 ARG A  34      44.098  48.899  74.138  1.00  5.40              
ATOM    542 1HH2 ARG A  34      44.669  48.776  73.308  1.00  5.40              
ATOM    543 2HH2 ARG A  34      44.296  49.694  74.720  1.00  5.40              
ATOM    544  C   ARG A  34      44.193  46.343  78.281  1.00  5.40              
ATOM    545  O   ARG A  34      43.022  46.740  78.290  1.00  5.40              
ATOM    546  N   ARG A  35      45.058  46.635  79.257  1.00  5.25              
ATOM    547  H   ARG A  35      45.994  46.241  79.199  1.00  5.25              
ATOM    548  CA  ARG A  35      44.737  47.616  80.300  1.00  5.25              
ATOM    549  HA  ARG A  35      43.695  47.425  80.560  1.00  5.25              
ATOM    550  CB  ARG A  35      45.505  47.373  81.611  1.00  5.25              
ATOM    551  HB1 ARG A  35      46.576  47.522  81.477  1.00  5.25              
ATOM    552  HB2 ARG A  35      45.342  46.340  81.923  1.00  5.25              
ATOM    553  CG  ARG A  35      44.958  48.317  82.699  1.00  5.25              
ATOM    554  HG1 ARG A  35      43.867  48.287  82.695  1.00  5.25              
ATOM    555  HG2 ARG A  35      45.271  49.337  82.472  1.00  5.25              
ATOM    556  CD  ARG A  35      45.432  47.953  84.108  1.00  5.25              
ATOM    557  HD1 ARG A  35      46.511  47.803  84.090  1.00  5.25              
ATOM    558  HD2 ARG A  35      44.969  47.011  84.406  1.00  5.25              
ATOM    559  NE  ARG A  35      45.112  49.038  85.060  1.00  5.25              
ATOM    560  HE  ARG A  35      45.495  49.950  84.855  1.00  5.25              
ATOM    561  CZ  ARG A  35      44.448  48.969  86.199  1.00  5.25              
ATOM    562  NH1 ARG A  35      43.862  47.881  86.611  1.00  5.25              
ATOM    563 1HH1 ARG A  35      43.862  47.058  86.038  1.00  5.25              
ATOM    564 2HH1 ARG A  35      43.394  47.876  87.497  1.00  5.25              
ATOM    565  NH2 ARG A  35      44.376  50.012  86.972  1.00  5.25              
ATOM    566 1HH2 ARG A  35      44.997  50.800  86.808  1.00  5.25              
ATOM    567 2HH2 ARG A  35      43.894  49.977  87.849  1.00  5.25              
ATOM    568  C   ARG A  35      44.723  49.062  79.796  1.00  5.25              
ATOM    569  O   ARG A  35      43.642  49.650  79.866  1.00  5.25              
ATOM    570  N   PRO A  36      45.821  49.645  79.277  1.00  4.71              
ATOM    571  CD  PRO A  36      47.159  49.093  79.229  1.00  4.71              
ATOM    572  HD1 PRO A  36      47.180  48.109  78.763  1.00  4.71              
ATOM    573  HD2 PRO A  36      47.559  49.045  80.236  1.00  4.71              
ATOM    574  CG  PRO A  36      47.970  50.079  78.400  1.00  4.71              
ATOM    575  HG1 PRO A  36      47.893  49.774  77.362  1.00  4.71              
ATOM    576  HG2 PRO A  36      49.012  50.124  78.720  1.00  4.71              
ATOM    577  CB  PRO A  36      47.278  51.419  78.552  1.00  4.71              
ATOM    578  HB1 PRO A  36      47.418  52.056  77.681  1.00  4.71              
ATOM    579  HB2 PRO A  36      47.651  51.914  79.451  1.00  4.71              
ATOM    580  CA  PRO A  36      45.824  51.013  78.759  1.00  4.71              
ATOM    581  HA  PRO A  36      45.433  51.658  79.547  1.00  4.71              
ATOM    582  C   PRO A  36      44.880  51.194  77.555  1.00  4.71              
ATOM    583  O   PRO A  36      44.462  50.242  76.891  1.00  4.71              
ATOM    584  N   ARG A  37      44.458  52.441  77.305  1.00  4.79              
ATOM    585  H   ARG A  37      44.827  53.183  77.879  1.00  4.79              
ATOM    586  CA  ARG A  37      43.287  52.746  76.452  1.00  4.79              
ATOM    587  HA  ARG A  37      42.796  51.818  76.159  1.00  4.79              
ATOM    588  CB  ARG A  37      42.235  53.587  77.228  1.00  4.79              
ATOM    589  HB1 ARG A  37      41.283  53.501  76.702  1.00  4.79              
ATOM    590  HB2 ARG A  37      42.527  54.637  77.176  1.00  4.79              
ATOM    591  CG  ARG A  37      41.988  53.274  78.716  1.00  4.79              
ATOM    592  HG1 ARG A  37      41.160  53.887  79.077  1.00  4.79              
ATOM    593  HG2 ARG A  37      42.875  53.573  79.276  1.00  4.79              
ATOM    594  CD  ARG A  37      41.705  51.805  79.042  1.00  4.79              
ATOM    595  HD1 ARG A  37      41.837  51.663  80.117  1.00  4.79              
ATOM    596  HD2 ARG A  37      42.437  51.195  78.523  1.00  4.79              
ATOM    597  NE  ARG A  37      40.357  51.341  78.671  1.00  4.79              
ATOM    598  HE  ARG A  37      39.662  52.037  78.451  1.00  4.79              
ATOM    599  CZ  ARG A  37      39.988  50.069  78.658  1.00  4.79              
ATOM    600  NH1 ARG A  37      40.830  49.105  78.916  1.00  4.79              
ATOM    601 1HH1 ARG A  37      41.777  49.337  79.197  1.00  4.79              
ATOM    602 2HH1 ARG A  37      40.552  48.142  78.878  1.00  4.79              
ATOM    603  NH2 ARG A  37      38.758  49.737  78.386  1.00  4.79              
ATOM    604 1HH2 ARG A  37      38.066  50.446  78.215  1.00  4.79              
ATOM    605 2HH2 ARG A  37      38.482  48.773  78.401  1.00  4.79              
ATOM    606  C   ARG A  37      43.632  53.447  75.127  1.00  4.79              
ATOM    607  O   ARG A  37      42.795  54.102  74.523  1.00  4.79              
ATOM    608  N   LYS A  38      44.911  53.404  74.773  1.00  4.78              
ATOM    609  H   LYS A  38      45.476  52.705  75.241  1.00  4.78              
ATOM    610  CA  LYS A  38      45.624  54.365  73.917  1.00  4.78              
ATOM    611  HA  LYS A  38      45.107  54.470  72.959  1.00  4.78              
ATOM    612  CB  LYS A  38      45.702  55.755  74.609  1.00  4.78              
ATOM    613  HB1 LYS A  38      44.836  56.315  74.256  1.00  4.78              
ATOM    614  HB2 LYS A  38      46.575  56.294  74.242  1.00  4.78              
ATOM    615  CG  LYS A  38      45.661  55.831  76.160  1.00  4.78              
ATOM    616  HG1 LYS A  38      44.665  55.524  76.475  1.00  4.78              
ATOM    617  HG2 LYS A  38      45.741  56.871  76.462  1.00  4.78              
ATOM    618  CD  LYS A  38      46.673  55.016  76.990  1.00  4.78              
ATOM    619  HD1 LYS A  38      46.900  54.070  76.501  1.00  4.78              
ATOM    620  HD2 LYS A  38      46.191  54.780  77.939  1.00  4.78              
ATOM    621  CE  LYS A  38      47.973  55.752  77.337  1.00  4.78              
ATOM    622  HE1 LYS A  38      48.473  55.201  78.140  1.00  4.78              
ATOM    623  HE2 LYS A  38      47.742  56.748  77.724  1.00  4.78              
ATOM    624  NZ  LYS A  38      48.879  55.841  76.175  1.00  4.78              
ATOM    625  HZ1 LYS A  38      49.807  56.148  76.423  1.00  4.78              
ATOM    626  HZ2 LYS A  38      48.934  54.961  75.669  1.00  4.78              
ATOM    627  HZ3 LYS A  38      48.548  56.483  75.459  1.00  4.78              
ATOM    628  C   LYS A  38      47.010  53.761  73.629  1.00  4.78              
ATOM    629  O   LYS A  38      48.034  54.292  74.067  1.00  4.78              
ATOM    630  N   THR A  39      46.971  52.516  73.164  1.00  4.85              
ATOM    631  H   THR A  39      46.079  52.174  72.842  1.00  4.85              
ATOM    632  CA  THR A  39      48.026  51.493  73.198  1.00  4.85              
ATOM    633  HA  THR A  39      48.973  51.901  72.841  1.00  4.85              
ATOM    634  CB  THR A  39      48.174  50.850  74.593  1.00  4.85              
ATOM    635  HB  THR A  39      48.510  49.818  74.479  1.00  4.85              
ATOM    636  CG2 THR A  39      49.228  51.570  75.418  1.00  4.85              
ATOM    637 1HG2 THR A  39      49.486  50.975  76.291  1.00  4.85              
ATOM    638 2HG2 THR A  39      50.119  51.654  74.805  1.00  4.85              
ATOM    639 3HG2 THR A  39      48.878  52.552  75.725  1.00  4.85              
ATOM    640  OG1 THR A  39      46.946  50.854  75.308  1.00  4.85              
ATOM    641  HG1 THR A  39      46.766  49.929  75.544  1.00  4.85              
ATOM    642  C   THR A  39      47.608  50.330  72.289  1.00  4.85              
ATOM    643  O   THR A  39      46.424  49.973  72.258  1.00  4.85              
ATOM    644  N   GLU A  40      48.548  49.733  71.548  1.00  4.82              
ATOM    645  H   GLU A  40      49.519  50.001  71.697  1.00  4.82              
ATOM    646  CA  GLU A  40      48.223  49.422  70.144  1.00  4.82              
ATOM    647  HA  GLU A  40      47.217  49.008  70.081  1.00  4.82              
ATOM    648  CB  GLU A  40      48.207  50.804  69.395  1.00  4.82              
ATOM    649  HB1 GLU A  40      47.315  51.335  69.734  1.00  4.82              
ATOM    650  HB2 GLU A  40      48.068  50.633  68.327  1.00  4.82              
ATOM    651  CG  GLU A  40      49.416  51.769  69.602  1.00  4.82              
ATOM    652  HG1 GLU A  40      50.132  51.583  68.800  1.00  4.82              
ATOM    653  HG2 GLU A  40      49.932  51.535  70.531  1.00  4.82              
ATOM    654  CD  GLU A  40      49.083  53.289  69.640  1.00  4.82              
ATOM    655  OE1 GLU A  40      48.872  53.868  70.742  1.00  4.82              
ATOM    656  OE2 GLU A  40      49.137  53.952  68.576  1.00  4.82              
ATOM    657  C   GLU A  40      49.166  48.358  69.525  1.00  4.82              
ATOM    658  O   GLU A  40      49.869  48.596  68.549  1.00  4.82              
ATOM    659  N   GLY A  41      49.204  47.157  70.124  1.00  4.98              
ATOM    660  H   GLY A  41      48.589  47.012  70.905  1.00  4.98              
ATOM    661  CA  GLY A  41      50.348  46.237  69.992  1.00  4.98              
ATOM    662  HA1 GLY A  41      50.657  45.954  70.998  1.00  4.98              
ATOM    663  HA2 GLY A  41      51.197  46.788  69.582  1.00  4.98              
ATOM    664  C   GLY A  41      50.206  44.945  69.205  1.00  4.98              
ATOM    665  O   GLY A  41      49.663  43.955  69.697  1.00  4.98              
ATOM    666  N   ASP A  42      50.812  44.927  68.023  1.00  5.50              
ATOM    667  H   ASP A  42      51.216  45.798  67.705  1.00  5.50              
ATOM    668  CA  ASP A  42      50.895  43.781  67.118  1.00  5.50              
ATOM    669  HA  ASP A  42      49.937  43.258  67.120  1.00  5.50              
ATOM    670  CB  ASP A  42      51.064  44.361  65.707  1.00  5.50              
ATOM    671  HB1 ASP A  42      51.712  45.236  65.748  1.00  5.50              
ATOM    672  HB2 ASP A  42      50.092  44.690  65.338  1.00  5.50              
ATOM    673  CG  ASP A  42      51.655  43.357  64.742  1.00  5.50              
ATOM    674  OD1 ASP A  42      51.139  42.223  64.699  1.00  5.50              
ATOM    675  OD2 ASP A  42      52.721  43.673  64.175  1.00  5.50              
ATOM    676  C   ASP A  42      51.949  42.728  67.541  1.00  5.50              
ATOM    677  O   ASP A  42      51.557  41.670  68.046  1.00  5.50              
ATOM    678  N   GLY A  43      53.262  42.981  67.408  1.00  5.41              
ATOM    679  H   GLY A  43      53.571  43.888  67.084  1.00  5.41              
ATOM    680  CA  GLY A  43      54.273  41.925  67.597  1.00  5.41              
ATOM    681  HA1 GLY A  43      53.978  41.276  68.421  1.00  5.41              
ATOM    682  HA2 GLY A  43      55.215  42.398  67.874  1.00  5.41              
ATOM    683  C   GLY A  43      54.546  41.038  66.379  1.00  5.41              
ATOM    684  O   GLY A  43      55.667  40.553  66.246  1.00  5.41              
ATOM    685  N   THR A  44      53.585  40.851  65.469  1.00  5.63              
ATOM    686  H   THR A  44      52.680  41.294  65.587  1.00  5.63              
ATOM    687  CA  THR A  44      53.803  40.081  64.231  1.00  5.63              
ATOM    688  HA  THR A  44      54.236  39.120  64.506  1.00  5.63              
ATOM    689  CB  THR A  44      52.496  39.803  63.464  1.00  5.63              
ATOM    690  HB  THR A  44      52.219  40.686  62.886  1.00  5.63              
ATOM    691  CG2 THR A  44      52.620  38.612  62.514  1.00  5.63              
ATOM    692 1HG2 THR A  44      51.662  38.441  62.023  1.00  5.63              
ATOM    693 2HG2 THR A  44      53.372  38.818  61.753  1.00  5.63              
ATOM    694 3HG2 THR A  44      52.902  37.720  63.072  1.00  5.63              
ATOM    695  OG1 THR A  44      51.443  39.502  64.348  1.00  5.63              
ATOM    696  HG1 THR A  44      51.069  40.367  64.585  1.00  5.63              
ATOM    697  C   THR A  44      54.795  40.768  63.290  1.00  5.63              
ATOM    698  O   THR A  44      55.584  40.110  62.615  1.00  5.63              
ATOM    699  N   CYS A  45      54.810  42.099  63.304  1.00  5.37              
ATOM    700  H   CYS A  45      54.058  42.560  63.806  1.00  5.37              
ATOM    701  CA  CYS A  45      55.850  42.933  62.719  1.00  5.37              
ATOM    702  HA  CYS A  45      56.722  42.303  62.534  1.00  5.37              
ATOM    703  CB  CYS A  45      55.391  43.458  61.348  1.00  5.37              
ATOM    704  HB1 CYS A  45      55.112  42.604  60.728  1.00  5.37              
ATOM    705  HB2 CYS A  45      56.224  43.972  60.867  1.00  5.37              
ATOM    706  SG  CYS A  45      53.979  44.596  61.450  1.00  5.37              
ATOM    707  HG  CYS A  45      53.236  43.893  62.327  1.00  5.37              
ATOM    708  C   CYS A  45      56.332  44.020  63.691  1.00  5.37              
ATOM    709  O   CYS A  45      57.539  44.177  63.896  1.00  5.37              
ATOM    710  N   PHE A  46      55.421  44.708  64.380  1.00  5.77              
ATOM    711  H   PHE A  46      54.438  44.528  64.183  1.00  5.77              
ATOM    712  CA  PHE A  46      55.764  45.738  65.358  1.00  5.77              
ATOM    713  HA  PHE A  46      56.583  46.332  64.952  1.00  5.77              
ATOM    714  CB  PHE A  46      54.586  46.700  65.582  1.00  5.77              
ATOM    715  HB1 PHE A  46      54.784  47.292  66.477  1.00  5.77              
ATOM    716  HB2 PHE A  46      53.686  46.123  65.775  1.00  5.77              
ATOM    717  CG  PHE A  46      54.339  47.678  64.452  1.00  5.77              
ATOM    718  CD1 PHE A  46      53.351  47.420  63.485  1.00  5.77              
ATOM    719  HD1 PHE A  46      52.774  46.507  63.530  1.00  5.77              
ATOM    720  CE1 PHE A  46      53.113  48.348  62.456  1.00  5.77              
ATOM    721  HE1 PHE A  46      52.355  48.143  61.713  1.00  5.77              
ATOM    722  CZ  PHE A  46      53.857  49.541  62.394  1.00  5.77              
ATOM    723  HZ  PHE A  46      53.669  50.256  61.605  1.00  5.77              
ATOM    724  CE2 PHE A  46      54.843  49.802  63.362  1.00  5.77              
ATOM    725  HE2 PHE A  46      55.412  50.719  63.322  1.00  5.77              
ATOM    726  CD2 PHE A  46      55.084  48.871  64.388  1.00  5.77              
ATOM    727  HD2 PHE A  46      55.836  49.080  65.136  1.00  5.77              
ATOM    728  C   PHE A  46      56.255  45.153  66.696  1.00  5.77              
ATOM    729  O   PHE A  46      55.539  45.114  67.706  1.00  5.77              
ATOM    730  N   ASN A  47      57.526  44.754  66.710  1.00  6.04              
ATOM    731  H   ASN A  47      57.993  44.701  65.811  1.00  6.04              
ATOM    732  CA  ASN A  47      58.291  44.418  67.915  1.00  6.04              
ATOM    733  HA  ASN A  47      57.622  43.893  68.602  1.00  6.04              
ATOM    734  CB  ASN A  47      59.393  43.426  67.520  1.00  6.04              
ATOM    735  HB1 ASN A  47      60.104  43.323  68.340  1.00  6.04              
ATOM    736  HB2 ASN A  47      59.922  43.756  66.627  1.00  6.04              
ATOM    737  CG  ASN A  47      58.755  42.066  67.291  1.00  6.04              
ATOM    738  OD1 ASN A  47      58.574  41.307  68.226  1.00  6.04              
ATOM    739  ND2 ASN A  47      58.320  41.758  66.090  1.00  6.04              
ATOM    740 1HD2 ASN A  47      58.397  42.395  65.316  1.00  6.04              
ATOM    741 2HD2 ASN A  47      57.717  40.943  66.042  1.00  6.04              
ATOM    742  C   ASN A  47      58.768  45.649  68.696  1.00  6.04              
ATOM    743  O   ASN A  47      59.291  45.487  69.790  1.00  6.04              
ATOM    744  N   SER A  48      58.515  46.874  68.209  1.00  6.10              
ATOM    745  H   SER A  48      58.099  46.962  67.295  1.00  6.10              
ATOM    746  CA  SER A  48      58.482  48.064  69.075  1.00  6.10              
ATOM    747  HA  SER A  48      59.400  48.082  69.664  1.00  6.10              
ATOM    748  CB  SER A  48      58.442  49.352  68.250  1.00  6.10              
ATOM    749  HB1 SER A  48      59.291  49.368  67.566  1.00  6.10              
ATOM    750  HB2 SER A  48      58.518  50.205  68.923  1.00  6.10              
ATOM    751  OG  SER A  48      57.246  49.459  67.510  1.00  6.10              
ATOM    752  HG  SER A  48      56.764  50.243  67.844  1.00  6.10              
ATOM    753  C   SER A  48      57.309  48.048  70.086  1.00  6.10              
ATOM    754  O   SER A  48      57.314  48.796  71.068  1.00  6.10              
ATOM    755  N   ALA A  49      56.341  47.142  69.894  1.00  5.90              
ATOM    756  H   ALA A  49      56.317  46.684  68.993  1.00  5.90              
ATOM    757  CA  ALA A  49      55.697  46.379  70.960  1.00  5.90              
ATOM    758  HA  ALA A  49      55.294  45.507  70.442  1.00  5.90              
ATOM    759  CB  ALA A  49      56.730  45.786  71.925  1.00  5.90              
ATOM    760  HB1 ALA A  49      56.212  45.362  72.779  1.00  5.90              
ATOM    761  HB2 ALA A  49      57.294  44.999  71.424  1.00  5.90              
ATOM    762  HB3 ALA A  49      57.425  46.542  72.277  1.00  5.90              
ATOM    763  C   ALA A  49      54.461  46.949  71.661  1.00  5.90              
ATOM    764  O   ALA A  49      53.420  46.289  71.627  1.00  5.90              
ATOM    765  N   ILE A  50      54.548  48.115  72.306  1.00  5.75              
ATOM    766  H   ILE A  50      55.461  48.547  72.381  1.00  5.75              
ATOM    767  CA  ILE A  50      53.342  48.765  72.883  1.00  5.75              
ATOM    768  HA  ILE A  50      52.514  48.060  72.929  1.00  5.75              
ATOM    769  CB  ILE A  50      53.674  49.213  74.326  1.00  5.75              
ATOM    770  HB  ILE A  50      54.624  49.743  74.276  1.00  5.75              
ATOM    771  CG2 ILE A  50      52.655  50.194  74.934  1.00  5.75              
ATOM    772 1HG2 ILE A  50      52.885  50.375  75.984  1.00  5.75              
ATOM    773 2HG2 ILE A  50      52.714  51.138  74.404  1.00  5.75              
ATOM    774 3HG2 ILE A  50      51.644  49.796  74.841  1.00  5.75              
ATOM    775  CG1 ILE A  50      53.858  48.015  75.278  1.00  5.75              
ATOM    776 1HG1 ILE A  50      54.224  48.384  76.235  1.00  5.75              
ATOM    777 2HG1 ILE A  50      54.612  47.338  74.879  1.00  5.75              
ATOM    778  CD1 ILE A  50      52.576  47.223  75.544  1.00  5.75              
ATOM    779  HD1 ILE A  50      52.803  46.451  76.264  1.00  5.75              
ATOM    780  HD2 ILE A  50      51.810  47.863  75.973  1.00  5.75              
ATOM    781  HD3 ILE A  50      52.202  46.763  74.631  1.00  5.75              
ATOM    782  C   ILE A  50      52.817  49.953  72.066  1.00  5.75              
ATOM    783  O   ILE A  50      51.599  50.165  71.973  1.00  5.75              
ATOM    784  N   GLU A  51      53.767  50.701  71.500  1.00  6.10              
ATOM    785  H   GLU A  51      54.703  50.336  71.558  1.00  6.10              
ATOM    786  CA  GLU A  51      53.615  51.912  70.685  1.00  6.10              
ATOM    787  HA  GLU A  51      54.580  52.408  70.749  1.00  6.10              
ATOM    788  CB  GLU A  51      53.478  51.500  69.201  1.00  6.10              
ATOM    789  HB1 GLU A  51      52.432  51.280  68.991  1.00  6.10              
ATOM    790  HB2 GLU A  51      54.037  50.577  69.032  1.00  6.10              
ATOM    791  CG  GLU A  51      53.988  52.542  68.183  1.00  6.10              
ATOM    792  HG1 GLU A  51      53.448  53.468  68.329  1.00  6.10              
ATOM    793  HG2 GLU A  51      53.751  52.181  67.180  1.00  6.10              
ATOM    794  CD  GLU A  51      55.494  52.838  68.249  1.00  6.10              
ATOM    795  OE1 GLU A  51      56.299  51.926  68.557  1.00  6.10              
ATOM    796  OE2 GLU A  51      55.924  53.978  67.947  1.00  6.10              
ATOM    797  C   GLU A  51      52.612  52.978  71.173  1.00  6.10              
ATOM    798  O   GLU A  51      52.005  53.680  70.370  1.00  6.10              
ATOM    799  N   ALA A  52      52.444  53.143  72.490  1.00  5.74              
ATOM    800  H   ALA A  52      53.071  52.643  73.092  1.00  5.74              
ATOM    801  CA  ALA A  52      51.487  54.086  73.076  1.00  5.74              
ATOM    802  HA  ALA A  52      50.494  53.784  72.741  1.00  5.74              
ATOM    803  CB  ALA A  52      51.512  54.011  74.613  1.00  5.74              
ATOM    804  HB1 ALA A  52      50.534  54.282  74.987  1.00  5.74              
ATOM    805  HB2 ALA A  52      51.753  53.011  74.954  1.00  5.74              
ATOM    806  HB3 ALA A  52      52.248  54.696  75.030  1.00  5.74              
ATOM    807  C   ALA A  52      51.733  55.512  72.600  1.00  5.74              
ATOM    808  O   ALA A  52      52.688  56.147  73.015  1.00  5.74              
ATOM    809  N   SER A  53      50.807  56.127  71.880  1.00  5.98              
ATOM    810  H   SER A  53      50.019  55.580  71.538  1.00  5.98              
ATOM    811  CA  SER A  53      50.743  57.591  72.033  1.00  5.98              
ATOM    812  HA  SER A  53      51.691  58.039  71.746  1.00  5.98              
ATOM    813  CB  SER A  53      49.682  58.152  71.092  1.00  5.98              
ATOM    814  HB1 SER A  53      50.014  57.996  70.064  1.00  5.98              
ATOM    815  HB2 SER A  53      49.601  59.225  71.261  1.00  5.98              
ATOM    816  OG  SER A  53      48.415  57.524  71.262  1.00  5.98              
ATOM    817  HG  SER A  53      48.518  56.577  71.049  1.00  5.98              
ATOM    818  C   SER A  53      50.486  57.895  73.500  1.00  5.98              
ATOM    819  O   SER A  53      49.535  57.355  74.080  1.00  5.98              
ATOM    820  N   ILE A  54      51.302  58.743  74.141  1.00  5.57              
ATOM    821  H   ILE A  54      52.026  59.207  73.597  1.00  5.57              
ATOM    822  CA  ILE A  54      50.734  59.479  75.258  1.00  5.57              
ATOM    823  HA  ILE A  54      50.419  58.717  75.964  1.00  5.57              
ATOM    824  CB  ILE A  54      51.684  60.398  76.020  1.00  5.57              
ATOM    825  HB  ILE A  54      52.670  59.961  75.949  1.00  5.57              
ATOM    826  CG2 ILE A  54      51.661  61.800  75.413  1.00  5.57              
ATOM    827 1HG2 ILE A  54      52.309  62.484  75.945  1.00  5.57              
ATOM    828 2HG2 ILE A  54      51.952  61.757  74.367  1.00  5.57              
ATOM    829 3HG2 ILE A  54      50.664  62.208  75.476  1.00  5.57              
ATOM    830  CG1 ILE A  54      51.314  60.481  77.516  1.00  5.57              
ATOM    831 1HG1 ILE A  54      50.256  60.718  77.608  1.00  5.57              
ATOM    832 2HG1 ILE A  54      51.886  61.289  77.972  1.00  5.57              
ATOM    833  CD1 ILE A  54      51.607  59.210  78.328  1.00  5.57              
ATOM    834  HD1 ILE A  54      51.401  59.402  79.383  1.00  5.57              
ATOM    835  HD2 ILE A  54      50.982  58.381  78.000  1.00  5.57              
ATOM    836  HD3 ILE A  54      52.656  58.938  78.224  1.00  5.57              
ATOM    837  C   ILE A  54      49.470  60.134  74.699  1.00  5.57              
ATOM    838  O   ILE A  54      49.393  60.640  73.574  1.00  5.57              
ATOM    839  N   LEU A  55      48.407  59.960  75.452  1.00  8.09              
ATOM    840  H   LEU A  55      48.502  59.508  76.345  1.00  8.09              
ATOM    841  CA  LEU A  55      47.120  60.481  75.062  1.00  8.09              
ATOM    842  HA  LEU A  55      47.087  60.701  74.001  1.00  8.09              
ATOM    843  CB  LEU A  55      46.083  59.376  75.369  1.00  8.09              
ATOM    844  HB1 LEU A  55      46.111  59.169  76.440  1.00  8.09              
ATOM    845  HB2 LEU A  55      46.450  58.487  74.860  1.00  8.09              
ATOM    846  CG  LEU A  55      44.596  59.504  74.949  1.00  8.09              
ATOM    847  HG  LEU A  55      44.223  58.483  74.872  1.00  8.09              
ATOM    848  CD1 LEU A  55      43.695  60.170  75.989  1.00  8.09              
ATOM    849 1HD1 LEU A  55      43.808  59.677  76.954  1.00  8.09              
ATOM    850 2HD1 LEU A  55      43.915  61.228  76.099  1.00  8.09              
ATOM    851 3HD1 LEU A  55      42.653  60.077  75.679  1.00  8.09              
ATOM    852  CD2 LEU A  55      44.399  60.130  73.568  1.00  8.09              
ATOM    853 1HD2 LEU A  55      43.335  60.125  73.327  1.00  8.09              
ATOM    854 2HD2 LEU A  55      44.739  61.165  73.568  1.00  8.09              
ATOM    855 3HD2 LEU A  55      44.917  59.535  72.822  1.00  8.09              
ATOM    856  C   LEU A  55      46.828  61.789  75.800  1.00  8.09              
ATOM    857  O   LEU A  55      45.865  62.463  75.462  1.00  8.09              
ATOM    858  N   PHE A  56      47.746  62.205  76.678  1.00  8.38              
ATOM    859  H   PHE A  56      48.422  61.534  76.995  1.00  8.38              
ATOM    860  CA  PHE A  56      48.204  63.590  76.744  1.00  8.38              
ATOM    861  HA  PHE A  56      47.370  64.207  77.084  1.00  8.38              
ATOM    862  CB  PHE A  56      49.327  63.753  77.787  1.00  8.38              
ATOM    863  HB1 PHE A  56      49.731  64.762  77.698  1.00  8.38              
ATOM    864  HB2 PHE A  56      50.139  63.068  77.563  1.00  8.38              
ATOM    865  CG  PHE A  56      48.890  63.578  79.229  1.00  8.38              
ATOM    866  CD1 PHE A  56      49.359  62.501  80.008  1.00  8.38              
ATOM    867  HD1 PHE A  56      50.052  61.790  79.595  1.00  8.38              
ATOM    868  CE1 PHE A  56      48.962  62.373  81.351  1.00  8.38              
ATOM    869  HE1 PHE A  56      49.340  61.565  81.962  1.00  8.38              
ATOM    870  CZ  PHE A  56      48.101  63.326  81.922  1.00  8.38              
ATOM    871  HZ  PHE A  56      47.813  63.238  82.961  1.00  8.38              
ATOM    872  CE2 PHE A  56      47.640  64.408  81.153  1.00  8.38              
ATOM    873  HE2 PHE A  56      46.993  65.153  81.594  1.00  8.38              
ATOM    874  CD2 PHE A  56      48.040  64.537  79.811  1.00  8.38              
ATOM    875  HD2 PHE A  56      47.710  65.389  79.229  1.00  8.38              
ATOM    876  C   PHE A  56      48.587  64.130  75.359  1.00  8.38              
ATOM    877  O   PHE A  56      49.760  64.331  75.055  1.00  8.38              
ATOM    878  N   LYS A  57      47.610  64.276  74.456  1.00  5.50              
ATOM    879  H   LYS A  57      46.660  64.063  74.745  1.00  5.50              
ATOM    880  CA  LYS A  57      47.862  64.764  73.099  1.00  5.50              
ATOM    881  HA  LYS A  57      48.774  64.268  72.760  1.00  5.50              
ATOM    882  CB  LYS A  57      46.750  64.384  72.112  1.00  5.50              
ATOM    883  HB1 LYS A  57      46.759  65.058  71.254  1.00  5.50              
ATOM    884  HB2 LYS A  57      45.773  64.410  72.598  1.00  5.50              
ATOM    885  CG  LYS A  57      47.111  62.965  71.650  1.00  5.50              
ATOM    886  HG1 LYS A  57      47.265  62.356  72.539  1.00  5.50              
ATOM    887  HG2 LYS A  57      48.055  63.011  71.102  1.00  5.50              
ATOM    888  CD  LYS A  57      46.083  62.265  70.759  1.00  5.50              
ATOM    889  HD1 LYS A  57      45.867  62.892  69.892  1.00  5.50              
ATOM    890  HD2 LYS A  57      45.158  62.109  71.317  1.00  5.50              
ATOM    891  CE  LYS A  57      46.648  60.918  70.274  1.00  5.50              
ATOM    892  HE1 LYS A  57      47.494  61.120  69.608  1.00  5.50              
ATOM    893  HE2 LYS A  57      45.877  60.407  69.690  1.00  5.50              
ATOM    894  NZ  LYS A  57      47.100  60.057  71.398  1.00  5.50              
ATOM    895  HZ1 LYS A  57      47.889  60.481  71.886  1.00  5.50              
ATOM    896  HZ2 LYS A  57      46.346  59.906  72.053  1.00  5.50              
ATOM    897  HZ3 LYS A  57      47.417  59.145  71.073  1.00  5.50              
ATOM    898  C   LYS A  57      48.331  66.218  73.087  1.00  5.50              
ATOM    899  O   LYS A  57      49.042  66.615  72.177  1.00  5.50              
ATOM    900  N   ASP A  58      48.111  66.936  74.179  1.00  6.14              
ATOM    901  H   ASP A  58      47.628  66.488  74.950  1.00  6.14              
ATOM    902  CA  ASP A  58      48.763  68.194  74.516  1.00  6.14              
ATOM    903  HA  ASP A  58      48.586  68.891  73.695  1.00  6.14              
ATOM    904  CB  ASP A  58      48.066  68.763  75.763  1.00  6.14              
ATOM    905  HB1 ASP A  58      46.993  68.833  75.578  1.00  6.14              
ATOM    906  HB2 ASP A  58      48.440  69.773  75.943  1.00  6.14              
ATOM    907  CG  ASP A  58      48.309  67.896  77.002  1.00  6.14              
ATOM    908  OD1 ASP A  58      48.027  66.674  76.914  1.00  6.14              
ATOM    909  OD2 ASP A  58      48.840  68.440  77.991  1.00  6.14              
ATOM    910  C   ASP A  58      50.275  68.164  74.734  1.00  6.14              
ATOM    911  O   ASP A  58      51.002  69.087  74.357  1.00  6.14              
ATOM    912  N   LYS A  59      50.762  67.071  75.311  1.00  5.35              
ATOM    913  H   LYS A  59      50.098  66.377  75.645  1.00  5.35              
ATOM    914  CA  LYS A  59      52.184  66.755  75.362  1.00  5.35              
ATOM    915  HA  LYS A  59      52.725  67.660  75.144  1.00  5.35              
ATOM    916  CB  LYS A  59      52.595  66.302  76.759  1.00  5.35              
ATOM    917  HB1 LYS A  59      53.686  66.297  76.815  1.00  5.35              
ATOM    918  HB2 LYS A  59      52.236  65.282  76.851  1.00  5.35              
ATOM    919  CG  LYS A  59      52.037  67.110  77.956  1.00  5.35              
ATOM    920  HG1 LYS A  59      52.604  66.834  78.844  1.00  5.35              
ATOM    921  HG2 LYS A  59      51.016  66.769  78.128  1.00  5.35              
ATOM    922  CD  LYS A  59      51.989  68.651  77.902  1.00  5.35              
ATOM    923  HD1 LYS A  59      51.542  68.978  78.842  1.00  5.35              
ATOM    924  HD2 LYS A  59      51.306  68.978  77.122  1.00  5.35              
ATOM    925  CE  LYS A  59      53.322  69.394  77.751  1.00  5.35              
ATOM    926  HE1 LYS A  59      54.062  68.960  78.430  1.00  5.35              
ATOM    927  HE2 LYS A  59      53.152  70.435  78.037  1.00  5.35              
ATOM    928  NZ  LYS A  59      53.830  69.352  76.364  1.00  5.35              
ATOM    929  HZ1 LYS A  59      54.400  68.513  76.236  1.00  5.35              
ATOM    930  HZ2 LYS A  59      53.096  69.405  75.669  1.00  5.35              
ATOM    931  HZ3 LYS A  59      54.552  70.041  76.178  1.00  5.35              
ATOM    932  C   LYS A  59      52.632  65.877  74.210  1.00  5.35              
ATOM    933  O   LYS A  59      53.790  65.480  74.204  1.00  5.35              
ATOM    934  N   MET A  60      51.755  65.697  73.214  1.00  5.07              
ATOM    935  H   MET A  60      50.834  66.077  73.370  1.00  5.07              
ATOM    936  CA  MET A  60      52.001  65.194  71.858  1.00  5.07              
ATOM    937  HA  MET A  60      51.052  65.211  71.322  1.00  5.07              
ATOM    938  CB  MET A  60      52.965  66.138  71.105  1.00  5.07              
ATOM    939  HB1 MET A  60      53.185  65.713  70.126  1.00  5.07              
ATOM    940  HB2 MET A  60      53.910  66.193  71.647  1.00  5.07              
ATOM    941  CG  MET A  60      52.435  67.566  70.911  1.00  5.07              
ATOM    942  HG1 MET A  60      53.258  68.188  70.557  1.00  5.07              
ATOM    943  HG2 MET A  60      52.125  67.961  71.879  1.00  5.07              
ATOM    944  SD  MET A  60      51.050  67.753  69.749  1.00  5.07              
ATOM    945  CE  MET A  60      51.873  67.435  68.167  1.00  5.07              
ATOM    946  HE1 MET A  60      51.147  67.519  67.360  1.00  5.07              
ATOM    947  HE2 MET A  60      52.667  68.166  68.015  1.00  5.07              
ATOM    948  HE3 MET A  60      52.294  66.429  68.161  1.00  5.07              
ATOM    949  C   MET A  60      52.524  63.754  71.751  1.00  5.07              
ATOM    950  O   MET A  60      52.257  63.102  70.741  1.00  5.07              
ATOM    951  N   TYR A  61      53.283  63.273  72.741  1.00  4.64              
ATOM    952  H   TYR A  61      53.463  63.902  73.510  1.00  4.64              
ATOM    953  CA  TYR A  61      54.314  62.280  72.491  1.00  4.64              
ATOM    954  HA  TYR A  61      54.758  62.608  71.563  1.00  4.64              
ATOM    955  CB  TYR A  61      55.457  62.281  73.528  1.00  4.64              
ATOM    956  HB1 TYR A  61      55.282  63.101  74.221  1.00  4.64              
ATOM    957  HB2 TYR A  61      56.389  62.515  73.017  1.00  4.64              
ATOM    958  CG  TYR A  61      55.699  61.004  74.327  1.00  4.64              
ATOM    959  CD1 TYR A  61      56.703  60.071  74.008  1.00  4.64              
ATOM    960  HD1 TYR A  61      57.317  60.203  73.136  1.00  4.64              
ATOM    961  CE1 TYR A  61      56.976  59.001  74.881  1.00  4.64              
ATOM    962  HE1 TYR A  61      57.744  58.288  74.663  1.00  4.64              
ATOM    963  CZ  TYR A  61      56.334  58.916  76.123  1.00  4.64              
ATOM    964  OH  TYR A  61      56.765  58.028  77.052  1.00  4.64              
ATOM    965  HH  TYR A  61      56.347  58.215  77.893  1.00  4.64              
ATOM    966  CE2 TYR A  61      55.269  59.788  76.401  1.00  4.64              
ATOM    967  HE2 TYR A  61      54.735  59.714  77.333  1.00  4.64              
ATOM    968  CD2 TYR A  61      54.952  60.802  75.481  1.00  4.64              
ATOM    969  HD2 TYR A  61      54.191  61.519  75.688  1.00  4.64              
ATOM    970  C   TYR A  61      53.859  60.892  72.097  1.00  4.64              
ATOM    971  O   TYR A  61      52.709  60.486  72.282  1.00  4.64              
ATOM    972  N   LYS A  62      54.816  60.128  71.571  1.00  4.40              
ATOM    973  H   LYS A  62      55.736  60.535  71.424  1.00  4.40              
ATOM    974  CA  LYS A  62      54.578  58.708  71.280  1.00  4.40              
ATOM    975  HA  LYS A  62      53.703  58.406  71.846  1.00  4.40              
ATOM    976  CB  LYS A  62      54.168  58.565  69.797  1.00  4.40              
ATOM    977  HB1 LYS A  62      55.016  58.821  69.161  1.00  4.40              
ATOM    978  HB2 LYS A  62      53.377  59.293  69.601  1.00  4.40              
ATOM    979  CG  LYS A  62      53.640  57.169  69.390  1.00  4.40              
ATOM    980  HG1 LYS A  62      52.948  56.800  70.144  1.00  4.40              
ATOM    981  HG2 LYS A  62      54.478  56.474  69.316  1.00  4.40              
ATOM    982  CD  LYS A  62      52.912  57.247  68.033  1.00  4.40              
ATOM    983  HD1 LYS A  62      53.569  57.761  67.328  1.00  4.40              
ATOM    984  HD2 LYS A  62      52.007  57.847  68.142  1.00  4.40              
ATOM    985  CE  LYS A  62      52.553  55.888  67.406  1.00  4.40              
ATOM    986  HE1 LYS A  62      53.467  55.286  67.357  1.00  4.40              
ATOM    987  HE2 LYS A  62      52.218  56.059  66.380  1.00  4.40              
ATOM    988  NZ  LYS A  62      51.501  55.142  68.145  1.00  4.40              
ATOM    989  HZ1 LYS A  62      51.799  54.881  69.082  1.00  4.40              
ATOM    990  HZ2 LYS A  62      50.595  55.585  68.221  1.00  4.40              
ATOM    991  HZ3 LYS A  62      51.267  54.253  67.716  1.00  4.40              
ATOM    992  C   LYS A  62      55.632  57.684  71.723  1.00  4.40              
ATOM    993  O   LYS A  62      56.538  57.340  70.983  1.00  4.40              
ATOM    994  N   LEU A  63      55.419  57.140  72.917  1.00  4.42              
ATOM    995  H   LEU A  63      54.567  57.433  73.365  1.00  4.42              
ATOM    996  CA  LEU A  63      56.068  55.992  73.550  1.00  4.42              
ATOM    997  HA  LEU A  63      57.077  56.290  73.830  1.00  4.42              
ATOM    998  CB  LEU A  63      55.276  55.732  74.843  1.00  4.42              
ATOM    999  HB1 LEU A  63      54.224  55.717  74.628  1.00  4.42              
ATOM   1000  HB2 LEU A  63      55.413  56.586  75.492  1.00  4.42              
ATOM   1001  CG  LEU A  63      55.518  54.490  75.686  1.00  4.42              
ATOM   1002  HG  LEU A  63      54.915  54.673  76.550  1.00  4.42              
ATOM   1003  CD1 LEU A  63      54.984  53.168  75.146  1.00  4.42              
ATOM   1004 1HD1 LEU A  63      54.849  52.467  75.967  1.00  4.42              
ATOM   1005 2HD1 LEU A  63      54.038  53.333  74.656  1.00  4.42              
ATOM   1006 3HD1 LEU A  63      55.663  52.742  74.431  1.00  4.42              
ATOM   1007  CD2 LEU A  63      56.946  54.354  76.158  1.00  4.42              
ATOM   1008 1HD2 LEU A  63      57.012  53.477  76.796  1.00  4.42              
ATOM   1009 2HD2 LEU A  63      57.638  54.256  75.329  1.00  4.42              
ATOM   1010 3HD2 LEU A  63      57.218  55.235  76.738  1.00  4.42              
ATOM   1011  C   LEU A  63      56.191  54.736  72.682  1.00  4.42              
ATOM   1012  O   LEU A  63      55.216  54.263  72.101  1.00  4.42              
ATOM   1013  N   LYS A  64      57.356  54.082  72.783  1.00  4.29              
ATOM   1014  H   LYS A  64      58.127  54.571  73.237  1.00  4.29              
ATOM   1015  CA  LYS A  64      57.508  52.640  72.548  1.00  4.29              
ATOM   1016  HA  LYS A  64      56.506  52.227  72.438  1.00  4.29              
ATOM   1017  CB  LYS A  64      58.174  52.379  71.193  1.00  4.29              
ATOM   1018  HB1 LYS A  64      57.610  52.945  70.456  1.00  4.29              
ATOM   1019  HB2 LYS A  64      58.095  51.320  70.950  1.00  4.29              
ATOM   1020  CG  LYS A  64      59.642  52.799  71.138  1.00  4.29              
ATOM   1021  HG1 LYS A  64      60.228  52.133  71.772  1.00  4.29              
ATOM   1022  HG2 LYS A  64      59.710  53.810  71.535  1.00  4.29              
ATOM   1023  CD  LYS A  64      60.253  52.786  69.728  1.00  4.29              
ATOM   1024  HD1 LYS A  64      60.110  51.815  69.254  1.00  4.29              
ATOM   1025  HD2 LYS A  64      61.327  52.943  69.830  1.00  4.29              
ATOM   1026  CE  LYS A  64      59.685  53.921  68.865  1.00  4.29              
ATOM   1027  HE1 LYS A  64      60.487  54.318  68.234  1.00  4.29              
ATOM   1028  HE2 LYS A  64      59.369  54.724  69.535  1.00  4.29              
ATOM   1029  NZ  LYS A  64      58.545  53.470  68.033  1.00  4.29              
ATOM   1030  HZ1 LYS A  64      58.823  53.051  67.163  1.00  4.29              
ATOM   1031  HZ2 LYS A  64      57.949  52.804  68.525  1.00  4.29              
ATOM   1032  HZ3 LYS A  64      57.858  54.201  67.845  1.00  4.29              
ATOM   1033  C   LYS A  64      58.139  51.910  73.726  1.00  4.29              
ATOM   1034  O   LYS A  64      59.194  52.288  74.219  1.00  4.29              
ATOM   1035  N   CYS A  65      57.437  50.882  74.195  1.00  4.46              
ATOM   1036  H   CYS A  65      56.622  50.598  73.678  1.00  4.46              
ATOM   1037  CA  CYS A  65      57.800  50.071  75.349  1.00  4.46              
ATOM   1038  HA  CYS A  65      58.752  50.417  75.759  1.00  4.46              
ATOM   1039  CB  CYS A  65      56.739  50.217  76.433  1.00  4.46              
ATOM   1040  HB1 CYS A  65      55.751  50.260  75.987  1.00  4.46              
ATOM   1041  HB2 CYS A  65      56.928  51.161  76.935  1.00  4.46              
ATOM   1042  SG  CYS A  65      56.778  48.825  77.609  1.00  4.46              
ATOM   1043  HG  CYS A  65      58.068  48.919  77.966  1.00  4.46              
ATOM   1044  C   CYS A  65      57.981  48.631  74.893  1.00  4.46              
ATOM   1045  O   CYS A  65      57.118  48.082  74.179  1.00  4.46              
ATOM   1046  N   PHE A  66      59.114  48.083  75.355  1.00  5.12              
ATOM   1047  H   PHE A  66      59.713  48.651  75.949  1.00  5.12              
ATOM   1048  CA  PHE A  66      59.734  46.895  74.809  1.00  5.12              
ATOM   1049  HA  PHE A  66      59.138  46.590  73.954  1.00  5.12              
ATOM   1050  CB  PHE A  66      61.115  47.272  74.269  1.00  5.12              
ATOM   1051  HB1 PHE A  66      61.729  47.584  75.109  1.00  5.12              
ATOM   1052  HB2 PHE A  66      61.016  48.128  73.600  1.00  5.12              
ATOM   1053  CG  PHE A  66      61.811  46.158  73.508  1.00  5.12              
ATOM   1054  CD1 PHE A  66      61.347  45.803  72.231  1.00  5.12              
ATOM   1055  HD1 PHE A  66      60.502  46.324  71.805  1.00  5.12              
ATOM   1056  CE1 PHE A  66      61.982  44.784  71.499  1.00  5.12              
ATOM   1057  HE1 PHE A  66      61.621  44.525  70.514  1.00  5.12              
ATOM   1058  CZ  PHE A  66      63.109  44.136  72.030  1.00  5.12              
ATOM   1059  HZ  PHE A  66      63.625  43.386  71.447  1.00  5.12              
ATOM   1060  CE2 PHE A  66      63.587  44.498  73.301  1.00  5.12              
ATOM   1061  HE2 PHE A  66      64.490  44.051  73.691  1.00  5.12              
ATOM   1062  CD2 PHE A  66      62.928  45.492  74.047  1.00  5.12              
ATOM   1063  HD2 PHE A  66      63.322  45.772  75.010  1.00  5.12              
ATOM   1064  C   PHE A  66      59.835  45.755  75.826  1.00  5.12              
ATOM   1065  O   PHE A  66      60.404  45.918  76.910  1.00  5.12              
ATOM   1066  N   PRO A  67      59.297  44.573  75.485  1.00  5.33              
ATOM   1067  CD  PRO A  67      58.746  44.211  74.188  1.00  5.33              
ATOM   1068  HD1 PRO A  67      59.396  44.500  73.363  1.00  5.33              
ATOM   1069  HD2 PRO A  67      57.771  44.682  74.093  1.00  5.33              
ATOM   1070  CG  PRO A  67      58.576  42.704  74.202  1.00  5.33              
ATOM   1071  HG1 PRO A  67      59.521  42.222  73.945  1.00  5.33              
ATOM   1072  HG2 PRO A  67      57.777  42.377  73.535  1.00  5.33              
ATOM   1073  CB  PRO A  67      58.242  42.456  75.666  1.00  5.33              
ATOM   1074  HB1 PRO A  67      58.534  41.445  75.951  1.00  5.33              
ATOM   1075  HB2 PRO A  67      57.173  42.555  75.806  1.00  5.33              
ATOM   1076  CA  PRO A  67      59.001  43.544  76.465  1.00  5.33              
ATOM   1077  HA  PRO A  67      58.381  43.959  77.250  1.00  5.33              
ATOM   1078  C   PRO A  67      60.223  42.864  77.048  1.00  5.33              
ATOM   1079  O   PRO A  67      60.178  42.357  78.164  1.00  5.33              
ATOM   1080  N   SER A  68      61.269  42.674  76.253  1.00  5.98              
ATOM   1081  H   SER A  68      61.258  43.016  75.299  1.00  5.98              
ATOM   1082  CA  SER A  68      62.391  41.852  76.692  1.00  5.98              
ATOM   1083  HA  SER A  68      62.031  40.899  77.070  1.00  5.98              
ATOM   1084  CB  SER A  68      63.316  41.563  75.511  1.00  5.98              
ATOM   1085  HB1 SER A  68      64.114  40.887  75.820  1.00  5.98              
ATOM   1086  HB2 SER A  68      63.755  42.493  75.150  1.00  5.98              
ATOM   1087  OG  SER A  68      62.545  40.965  74.487  1.00  5.98              
ATOM   1088  HG  SER A  68      63.062  40.976  73.673  1.00  5.98              
ATOM   1089  C   SER A  68      63.172  42.540  77.794  1.00  5.98              
ATOM   1090  O   SER A  68      63.485  41.910  78.801  1.00  5.98              
ATOM   1091  N   THR A  69      63.403  43.836  77.602  1.00  5.67              
ATOM   1092  H   THR A  69      63.157  44.219  76.702  1.00  5.67              
ATOM   1093  CA  THR A  69      64.343  44.628  78.387  1.00  5.67              
ATOM   1094  HA  THR A  69      64.981  43.952  78.956  1.00  5.67              
ATOM   1095  CB  THR A  69      65.256  45.452  77.461  1.00  5.67              
ATOM   1096  HB  THR A  69      64.754  46.387  77.220  1.00  5.67              
ATOM   1097  CG2 THR A  69      66.613  45.760  78.088  1.00  5.67              
ATOM   1098 1HG2 THR A  69      67.207  46.356  77.394  1.00  5.67              
ATOM   1099 2HG2 THR A  69      66.485  46.327  79.008  1.00  5.67              
ATOM   1100 3HG2 THR A  69      67.142  44.831  78.304  1.00  5.67              
ATOM   1101  OG1 THR A  69      65.507  44.760  76.258  1.00  5.67              
ATOM   1102  HG1 THR A  69      65.916  45.432  75.674  1.00  5.67              
ATOM   1103  C   THR A  69      63.661  45.547  79.396  1.00  5.67              
ATOM   1104  O   THR A  69      64.284  45.976  80.366  1.00  5.67              
ATOM   1105  N   GLY A  70      62.386  45.876  79.177  1.00  4.77              
ATOM   1106  H   GLY A  70      61.876  45.459  78.409  1.00  4.77              
ATOM   1107  CA  GLY A  70      61.778  47.029  79.826  1.00  4.77              
ATOM   1108  HA1 GLY A  70      61.905  46.938  80.904  1.00  4.77              
ATOM   1109  HA2 GLY A  70      60.712  47.036  79.599  1.00  4.77              
ATOM   1110  C   GLY A  70      62.376  48.349  79.357  1.00  4.77              
ATOM   1111  O   GLY A  70      62.260  49.345  80.062  1.00  4.77              
ATOM   1112  N   GLU A  71      63.048  48.377  78.206  1.00  4.51              
ATOM   1113  H   GLU A  71      63.086  47.551  77.632  1.00  4.51              
ATOM   1114  CA  GLU A  71      63.472  49.635  77.610  1.00  4.51              
ATOM   1115  HA  GLU A  71      63.838  50.284  78.403  1.00  4.51              
ATOM   1116  CB  GLU A  71      64.656  49.442  76.651  1.00  4.51              
ATOM   1117  HB1 GLU A  71      65.454  48.940  77.198  1.00  4.51              
ATOM   1118  HB2 GLU A  71      65.030  50.418  76.337  1.00  4.51              
ATOM   1119  CG  GLU A  71      64.309  48.620  75.413  1.00  4.51              
ATOM   1120  HG1 GLU A  71      63.645  49.193  74.762  1.00  4.51              
ATOM   1121  HG2 GLU A  71      63.785  47.728  75.743  1.00  4.51              
ATOM   1122  CD  GLU A  71      65.573  48.196  74.667  1.00  4.51              
ATOM   1123  OE1 GLU A  71      66.131  47.143  75.055  1.00  4.51              
ATOM   1124  OE2 GLU A  71      65.961  48.908  73.721  1.00  4.51              
ATOM   1125  C   GLU A  71      62.283  50.380  76.992  1.00  4.51              
ATOM   1126  O   GLU A  71      61.195  49.843  76.715  1.00  4.51              
ATOM   1127  N   ILE A  72      62.542  51.670  76.833  1.00  4.11              
ATOM   1128  H   ILE A  72      63.459  52.002  77.118  1.00  4.11              
ATOM   1129  CA  ILE A  72      61.607  52.729  76.516  1.00  4.11              
ATOM   1130  HA  ILE A  72      60.737  52.275  76.049  1.00  4.11              
ATOM   1131  CB  ILE A  72      61.182  53.552  77.753  1.00  4.11              
ATOM   1132  HB  ILE A  72      61.889  54.371  77.896  1.00  4.11              
ATOM   1133  CG2 ILE A  72      59.817  54.149  77.410  1.00  4.11              
ATOM   1134 1HG2 ILE A  72      59.392  54.694  78.245  1.00  4.11              
ATOM   1135 2HG2 ILE A  72      59.897  54.828  76.560  1.00  4.11              
ATOM   1136 3HG2 ILE A  72      59.149  53.328  77.166  1.00  4.11              
ATOM   1137  CG1 ILE A  72      61.082  52.783  79.084  1.00  4.11              
ATOM   1138 1HG1 ILE A  72      61.951  52.150  79.237  1.00  4.11              
ATOM   1139 2HG1 ILE A  72      60.214  52.128  79.060  1.00  4.11              
ATOM   1140  CD1 ILE A  72      61.027  53.752  80.275  1.00  4.11              
ATOM   1141  HD1 ILE A  72      61.285  53.237  81.190  1.00  4.11              
ATOM   1142  HD2 ILE A  72      61.759  54.540  80.144  1.00  4.11              
ATOM   1143  HD3 ILE A  72      60.037  54.187  80.385  1.00  4.11              
ATOM   1144  C   ILE A  72      62.283  53.657  75.538  1.00  4.11              
ATOM   1145  O   ILE A  72      63.383  54.095  75.846  1.00  4.11              
ATOM   1146  N   GLN A  73      61.604  54.024  74.450  1.00  4.24              
ATOM   1147  H   GLN A  73      60.694  53.605  74.294  1.00  4.24              
ATOM   1148  CA  GLN A  73      61.983  55.165  73.619  1.00  4.24              
ATOM   1149  HA  GLN A  73      62.797  55.692  74.116  1.00  4.24              
ATOM   1150  CB  GLN A  73      62.542  54.719  72.254  1.00  4.24              
ATOM   1151  HB1 GLN A  73      61.756  54.249  71.688  1.00  4.24              
ATOM   1152  HB2 GLN A  73      63.323  53.975  72.415  1.00  4.24              
ATOM   1153  CG  GLN A  73      63.129  55.862  71.405  1.00  4.24              
ATOM   1154  HG1 GLN A  73      64.018  56.251  71.893  1.00  4.24              
ATOM   1155  HG2 GLN A  73      62.443  56.694  71.331  1.00  4.24              
ATOM   1156  CD  GLN A  73      63.431  55.437  69.973  1.00  4.24              
ATOM   1157  OE1 GLN A  73      62.527  55.168  69.184  1.00  4.24              
ATOM   1158  NE2 GLN A  73      64.682  55.389  69.582  1.00  4.24              
ATOM   1159 1HE2 GLN A  73      65.411  55.561  70.287  1.00  4.24              
ATOM   1160 2HE2 GLN A  73      64.903  55.113  68.649  1.00  4.24              
ATOM   1161  C   GLN A  73      60.834  56.180  73.518  1.00  4.24              
ATOM   1162  O   GLN A  73      59.656  55.812  73.562  1.00  4.24              
ATOM   1163  N   VAL A  74      61.180  57.464  73.376  1.00  4.33              
ATOM   1164  H   VAL A  74      62.171  57.685  73.415  1.00  4.33              
ATOM   1165  CA  VAL A  74      60.264  58.614  73.445  1.00  4.33              
ATOM   1166  HA  VAL A  74      59.249  58.244  73.528  1.00  4.33              
ATOM   1167  CB  VAL A  74      60.592  59.449  74.715  1.00  4.33              
ATOM   1168  HB  VAL A  74      61.620  59.788  74.620  1.00  4.33              
ATOM   1169  CG1 VAL A  74      59.768  60.718  74.996  1.00  4.33              
ATOM   1170 1HG1 VAL A  74      60.357  61.381  75.626  1.00  4.33              
ATOM   1171 2HG1 VAL A  74      59.526  61.252  74.080  1.00  4.33              
ATOM   1172 3HG1 VAL A  74      58.858  60.496  75.544  1.00  4.33              
ATOM   1173  CG2 VAL A  74      60.477  58.578  75.977  1.00  4.33              
ATOM   1174 1HG2 VAL A  74      60.708  59.188  76.842  1.00  4.33              
ATOM   1175 2HG2 VAL A  74      59.473  58.176  76.078  1.00  4.33              
ATOM   1176 3HG2 VAL A  74      61.189  57.754  75.954  1.00  4.33              
ATOM   1177  C   VAL A  74      60.299  59.477  72.156  1.00  4.33              
ATOM   1178  O   VAL A  74      60.888  60.570  72.074  1.00  4.33              
ATOM   1179  N   PRO A  75      59.658  58.968  71.089  1.00  4.47              
ATOM   1180  CD  PRO A  75      59.519  57.548  70.784  1.00  4.47              
ATOM   1181  HD1 PRO A  75      58.780  57.088  71.433  1.00  4.47              
ATOM   1182  HD2 PRO A  75      60.461  57.030  70.912  1.00  4.47              
ATOM   1183  CG  PRO A  75      59.125  57.443  69.311  1.00  4.47              
ATOM   1184  HG1 PRO A  75      58.400  56.646  69.141  1.00  4.47              
ATOM   1185  HG2 PRO A  75      60.021  57.278  68.711  1.00  4.47              
ATOM   1186  CB  PRO A  75      58.540  58.810  68.982  1.00  4.47              
ATOM   1187  HB1 PRO A  75      57.469  58.814  69.180  1.00  4.47              
ATOM   1188  HB2 PRO A  75      58.722  59.079  67.941  1.00  4.47              
ATOM   1189  CA  PRO A  75      59.260  59.761  69.940  1.00  4.47              
ATOM   1190  HA  PRO A  75      60.187  60.067  69.457  1.00  4.47              
ATOM   1191  C   PRO A  75      58.432  61.005  70.163  1.00  4.47              
ATOM   1192  O   PRO A  75      57.569  61.034  71.020  1.00  4.47              
ATOM   1193  N   GLY A  76      58.623  61.987  69.279  1.00  4.61              
ATOM   1194  H   GLY A  76      59.326  61.861  68.575  1.00  4.61              
ATOM   1195  CA  GLY A  76      57.777  63.175  69.199  1.00  4.61              
ATOM   1196  HA1 GLY A  76      56.806  62.896  68.787  1.00  4.61              
ATOM   1197  HA2 GLY A  76      58.240  63.908  68.538  1.00  4.61              
ATOM   1198  C   GLY A  76      57.548  63.831  70.547  1.00  4.61              
ATOM   1199  O   GLY A  76      56.398  63.931  70.947  1.00  4.61              
ATOM   1200  N   VAL A  77      58.618  64.248  71.240  1.00  4.72              
ATOM   1201  H   VAL A  77      59.522  63.987  70.882  1.00  4.72              
ATOM   1202  CA  VAL A  77      58.564  65.582  71.856  1.00  4.72              
ATOM   1203  HA  VAL A  77      57.530  65.738  72.172  1.00  4.72              
ATOM   1204  CB  VAL A  77      59.378  65.724  73.153  1.00  4.72              
ATOM   1205  HB  VAL A  77      58.897  65.101  73.908  1.00  4.72              
ATOM   1206  CG1 VAL A  77      60.834  65.286  73.066  1.00  4.72              
ATOM   1207 1HG1 VAL A  77      61.307  65.376  74.042  1.00  4.72              
ATOM   1208 2HG1 VAL A  77      60.895  64.250  72.737  1.00  4.72              
ATOM   1209 3HG1 VAL A  77      61.348  65.938  72.376  1.00  4.72              
ATOM   1210  CG2 VAL A  77      59.331  67.175  73.639  1.00  4.72              
ATOM   1211 1HG2 VAL A  77      59.832  67.847  72.942  1.00  4.72              
ATOM   1212 2HG2 VAL A  77      58.297  67.491  73.787  1.00  4.72              
ATOM   1213 3HG2 VAL A  77      59.857  67.248  74.578  1.00  4.72              
ATOM   1214  C   VAL A  77      58.826  66.616  70.795  1.00  4.72              
ATOM   1215  O   VAL A  77      59.626  66.366  69.908  1.00  4.72              
ATOM   1216  N   ILE A  78      58.072  67.705  70.875  1.00  5.96              
ATOM   1217  H   ILE A  78      57.440  67.772  71.665  1.00  5.96              
ATOM   1218  CA  ILE A  78      57.931  68.796  69.930  1.00  5.96              
ATOM   1219  HA  ILE A  78      58.872  69.004  69.422  1.00  5.96              
ATOM   1220  CB  ILE A  78      56.782  68.478  68.920  1.00  5.96              
ATOM   1221  HB  ILE A  78      55.832  68.596  69.446  1.00  5.96              
ATOM   1222  CG2 ILE A  78      56.792  69.513  67.784  1.00  5.96              
ATOM   1223 1HG2 ILE A  78      55.878  69.429  67.196  1.00  5.96              
ATOM   1224 2HG2 ILE A  78      56.818  70.518  68.202  1.00  5.96              
ATOM   1225 3HG2 ILE A  78      57.655  69.333  67.144  1.00  5.96              
ATOM   1226  CG1 ILE A  78      56.763  67.029  68.362  1.00  5.96              
ATOM   1227 1HG1 ILE A  78      56.636  66.335  69.193  1.00  5.96              
ATOM   1228 2HG1 ILE A  78      57.705  66.802  67.875  1.00  5.96              
ATOM   1229  CD1 ILE A  78      55.631  66.721  67.376  1.00  5.96              
ATOM   1230  HD1 ILE A  78      54.676  66.989  67.822  1.00  5.96              
ATOM   1231  HD2 ILE A  78      55.775  67.269  66.445  1.00  5.96              
ATOM   1232  HD3 ILE A  78      55.631  65.654  67.152  1.00  5.96              
ATOM   1233  C   ILE A  78      57.466  69.957  70.819  1.00  5.96              
ATOM   1234  O   ILE A  78      56.551  69.781  71.619  1.00  5.96              
ATOM   1235  N   PHE A  79      58.119  71.099  70.678  1.00  7.14              
ATOM   1236  H   PHE A  79      58.955  71.060  70.109  1.00  7.14              
ATOM   1237  CA  PHE A  79      57.723  72.485  70.956  1.00  7.14              
ATOM   1238  HA  PHE A  79      57.839  73.011  70.011  1.00  7.14              
ATOM   1239  CB  PHE A  79      56.232  72.703  71.314  1.00  7.14              
ATOM   1240  HB1 PHE A  79      56.115  73.746  71.611  1.00  7.14              
ATOM   1241  HB2 PHE A  79      55.953  72.108  72.179  1.00  7.14              
ATOM   1242  CG  PHE A  79      55.229  72.451  70.197  1.00  7.14              
ATOM   1243  CD1 PHE A  79      54.280  71.415  70.312  1.00  7.14              
ATOM   1244  HD1 PHE A  79      54.282  70.770  71.182  1.00  7.14              
ATOM   1245  CE1 PHE A  79      53.306  71.225  69.316  1.00  7.14              
ATOM   1246  HE1 PHE A  79      52.570  70.440  69.424  1.00  7.14              
ATOM   1247  CZ  PHE A  79      53.267  72.080  68.202  1.00  7.14              
ATOM   1248  HZ  PHE A  79      52.504  71.945  67.449  1.00  7.14              
ATOM   1249  CE2 PHE A  79      54.201  73.125  68.086  1.00  7.14              
ATOM   1250  HE2 PHE A  79      54.147  73.806  67.249  1.00  7.14              
ATOM   1251  CD2 PHE A  79      55.182  73.308  69.079  1.00  7.14              
ATOM   1252  HD2 PHE A  79      55.881  74.129  68.996  1.00  7.14              
ATOM   1253  C   PHE A  79      58.681  73.225  71.900  1.00  7.14              
ATOM   1254  O   PHE A  79      59.210  74.254  71.475  1.00  7.14              
ATOM   1255  N   PRO A  80      58.916  72.762  73.143  1.00  6.49              
ATOM   1256  CD  PRO A  80      58.002  71.971  73.947  1.00  6.49              
ATOM   1257  HD1 PRO A  80      57.908  70.951  73.572  1.00  6.49              
ATOM   1258  HD2 PRO A  80      57.029  72.459  73.989  1.00  6.49              
ATOM   1259  CG  PRO A  80      58.597  71.970  75.349  1.00  6.49              
ATOM   1260  HG1 PRO A  80      59.246  71.109  75.434  1.00  6.49              
ATOM   1261  HG2 PRO A  80      57.826  71.985  76.118  1.00  6.49              
ATOM   1262  CB  PRO A  80      59.486  73.199  75.415  1.00  6.49              
ATOM   1263  HB1 PRO A  80      60.280  73.105  76.157  1.00  6.49              
ATOM   1264  HB2 PRO A  80      58.876  74.082  75.613  1.00  6.49              
ATOM   1265  CA  PRO A  80      60.007  73.243  73.980  1.00  6.49              
ATOM   1266  HA  PRO A  80      60.207  74.289  73.748  1.00  6.49              
ATOM   1267  C   PRO A  80      61.307  72.491  73.698  1.00  6.49              
ATOM   1268  O   PRO A  80      62.032  72.861  72.771  1.00  6.49              
ATOM   1269  N   ASP A  81      61.598  71.448  74.479  1.00  4.72              
ATOM   1270  H   ASP A  81      60.976  71.218  75.238  1.00  4.72              
ATOM   1271  CA  ASP A  81      62.802  70.648  74.361  1.00  4.72              
ATOM   1272  HA  ASP A  81      62.903  70.381  73.309  1.00  4.72              
ATOM   1273  CB  ASP A  81      64.036  71.530  74.697  1.00  4.72              
ATOM   1274  HB1 ASP A  81      64.080  72.375  74.012  1.00  4.72              
ATOM   1275  HB2 ASP A  81      64.952  70.974  74.499  1.00  4.72              
ATOM   1276  CG  ASP A  81      64.077  72.075  76.127  1.00  4.72              
ATOM   1277  OD1 ASP A  81      63.535  71.407  77.035  1.00  4.72              
ATOM   1278  OD2 ASP A  81      64.734  73.124  76.291  1.00  4.72              
ATOM   1279  C   ASP A  81      62.750  69.306  75.125  1.00  4.72              
ATOM   1280  O   ASP A  81      61.715  68.669  75.395  1.00  4.72              
ATOM   1281  N   PHE A  82      63.955  68.866  75.454  1.00  4.85              
ATOM   1282  H   PHE A  82      64.720  69.495  75.266  1.00  4.85              
ATOM   1283  CA  PHE A  82      64.251  67.748  76.311  1.00  4.85              
ATOM   1284  HA  PHE A  82      63.998  66.841  75.767  1.00  4.85              
ATOM   1285  CB  PHE A  82      65.776  67.742  76.610  1.00  4.85              
ATOM   1286  HB1 PHE A  82      66.189  66.811  76.235  1.00  4.85              
ATOM   1287  HB2 PHE A  82      65.922  67.743  77.691  1.00  4.85              
ATOM   1288  CG  PHE A  82      66.648  68.854  76.047  1.00  4.85              
ATOM   1289  CD1 PHE A  82      67.498  68.612  74.948  1.00  4.85              
ATOM   1290  HD1 PHE A  82      67.523  67.635  74.487  1.00  4.85              
ATOM   1291  CE1 PHE A  82      68.321  69.640  74.450  1.00  4.85              
ATOM   1292  HE1 PHE A  82      68.963  69.453  73.604  1.00  4.85              
ATOM   1293  CZ  PHE A  82      68.284  70.916  75.040  1.00  4.85              
ATOM   1294  HZ  PHE A  82      68.898  71.717  74.658  1.00  4.85              
ATOM   1295  CE2 PHE A  82      67.437  71.159  76.134  1.00  4.85              
ATOM   1296  HE2 PHE A  82      67.375  72.149  76.573  1.00  4.85              
ATOM   1297  CD2 PHE A  82      66.632  70.127  76.645  1.00  4.85              
ATOM   1298  HD2 PHE A  82      65.979  70.328  77.485  1.00  4.85              
ATOM   1299  C   PHE A  82      63.422  67.729  77.592  1.00  4.85              
ATOM   1300  O   PHE A  82      62.972  66.657  77.978  1.00  4.85              
ATOM   1301  N   GLU A  83      63.145  68.872  78.218  1.00  4.83              
ATOM   1302  H   GLU A  83      63.444  69.760  77.813  1.00  4.83              
ATOM   1303  CA  GLU A  83      62.297  68.913  79.402  1.00  4.83              
ATOM   1304  HA  GLU A  83      62.747  68.254  80.144  1.00  4.83              
ATOM   1305  CB  GLU A  83      62.270  70.331  79.996  1.00  4.83              
ATOM   1306  HB1 GLU A  83      61.782  71.008  79.293  1.00  4.83              
ATOM   1307  HB2 GLU A  83      63.297  70.671  80.138  1.00  4.83              
ATOM   1308  CG  GLU A  83      61.539  70.413  81.349  1.00  4.83              
ATOM   1309  HG1 GLU A  83      60.476  70.229  81.187  1.00  4.83              
ATOM   1310  HG2 GLU A  83      61.637  71.429  81.737  1.00  4.83              
ATOM   1311  CD  GLU A  83      62.098  69.423  82.381  1.00  4.83              
ATOM   1312  OE1 GLU A  83      61.369  68.519  82.852  1.00  4.83              
ATOM   1313  OE2 GLU A  83      63.305  69.485  82.702  1.00  4.83              
ATOM   1314  C   GLU A  83      60.896  68.379  79.135  1.00  4.83              
ATOM   1315  O   GLU A  83      60.395  67.579  79.917  1.00  4.83              
ATOM   1316  N   ASP A  84      60.284  68.712  78.002  1.00  4.86              
ATOM   1317  H   ASP A  84      60.804  69.238  77.309  1.00  4.86              
ATOM   1318  CA  ASP A  84      58.995  68.134  77.630  1.00  4.86              
ATOM   1319  HA  ASP A  84      58.346  68.230  78.501  1.00  4.86              
ATOM   1320  CB  ASP A  84      58.342  68.985  76.561  1.00  4.86              
ATOM   1321  HB1 ASP A  84      58.908  68.939  75.636  1.00  4.86              
ATOM   1322  HB2 ASP A  84      58.402  69.987  76.975  1.00  4.86              
ATOM   1323  CG  ASP A  84      56.856  68.770  76.294  1.00  4.86              
ATOM   1324  OD1 ASP A  84      56.170  68.011  77.015  1.00  4.86              
ATOM   1325  OD2 ASP A  84      56.317  69.515  75.445  1.00  4.86              
ATOM   1326  C   ASP A  84      59.097  66.633  77.378  1.00  4.86              
ATOM   1327  O   ASP A  84      58.278  65.867  77.896  1.00  4.86              
ATOM   1328  N   GLY A  85      60.209  66.177  76.784  1.00  4.56              
ATOM   1329  H   GLY A  85      60.916  66.835  76.467  1.00  4.56              
ATOM   1330  CA  GLY A  85      60.438  64.724  76.720  1.00  4.56              
ATOM   1331  HA1 GLY A  85      61.383  64.553  76.208  1.00  4.56              
ATOM   1332  HA2 GLY A  85      59.643  64.251  76.143  1.00  4.56              
ATOM   1333  C   GLY A  85      60.542  64.040  78.086  1.00  4.56              
ATOM   1334  O   GLY A  85      60.112  62.899  78.234  1.00  4.56              
ATOM   1335  N   LYS A  86      61.103  64.730  79.086  1.00  4.73              
ATOM   1336  H   LYS A  86      61.417  65.674  78.871  1.00  4.73              
ATOM   1337  CA  LYS A  86      61.387  64.190  80.418  1.00  4.73              
ATOM   1338  HA  LYS A  86      61.752  63.177  80.334  1.00  4.73              
ATOM   1339  CB  LYS A  86      62.484  65.026  81.092  1.00  4.73              
ATOM   1340  HB1 LYS A  86      62.143  66.053  81.229  1.00  4.73              
ATOM   1341  HB2 LYS A  86      63.361  65.037  80.442  1.00  4.73              
ATOM   1342  CG  LYS A  86      62.872  64.424  82.454  1.00  4.73              
ATOM   1343  HG1 LYS A  86      62.943  63.339  82.361  1.00  4.73              
ATOM   1344  HG2 LYS A  86      62.090  64.649  83.181  1.00  4.73              
ATOM   1345  CD  LYS A  86      64.219  64.938  82.978  1.00  4.73              
ATOM   1346  HD1 LYS A  86      65.009  64.560  82.327  1.00  4.73              
ATOM   1347  HD2 LYS A  86      64.389  64.529  83.975  1.00  4.73              
ATOM   1348  CE  LYS A  86      64.333  66.466  83.033  1.00  4.73              
ATOM   1349  HE1 LYS A  86      64.204  66.879  82.027  1.00  4.73              
ATOM   1350  HE2 LYS A  86      65.338  66.733  83.368  1.00  4.73              
ATOM   1351  NZ  LYS A  86      63.335  67.085  83.930  1.00  4.73              
ATOM   1352  HZ1 LYS A  86      63.460  68.100  83.896  1.00  4.73              
ATOM   1353  HZ2 LYS A  86      62.394  67.050  83.539  1.00  4.73              
ATOM   1354  HZ3 LYS A  86      63.347  66.752  84.876  1.00  4.73              
ATOM   1355  C   LYS A  86      60.107  64.124  81.257  1.00  4.73              
ATOM   1356  O   LYS A  86      59.813  63.131  81.929  1.00  4.73              
ATOM   1357  N   ASN A  87      59.297  65.168  81.151  1.00  4.70              
ATOM   1358  H   ASN A  87      59.627  65.961  80.612  1.00  4.70              
ATOM   1359  CA  ASN A  87      57.948  65.194  81.671  1.00  4.70              
ATOM   1360  HA  ASN A  87      57.989  65.070  82.757  1.00  4.70              
ATOM   1361  CB  ASN A  87      57.287  66.554  81.373  1.00  4.70              
ATOM   1362  HB1 ASN A  87      56.204  66.451  81.445  1.00  4.70              
ATOM   1363  HB2 ASN A  87      57.523  66.885  80.362  1.00  4.70              
ATOM   1364  CG  ASN A  87      57.695  67.606  82.386  1.00  4.70              
ATOM   1365  OD1 ASN A  87      57.162  67.669  83.481  1.00  4.70              
ATOM   1366  ND2 ASN A  87      58.670  68.419  82.072  1.00  4.70              
ATOM   1367 1HD2 ASN A  87      59.220  68.245  81.244  1.00  4.70              
ATOM   1368 2HD2 ASN A  87      59.115  68.926  82.821  1.00  4.70              
ATOM   1369  C   ASN A  87      57.106  64.038  81.161  1.00  4.70              
ATOM   1370  O   ASN A  87      56.469  63.314  81.932  1.00  4.70              
ATOM   1371  N   ILE A  88      57.155  63.834  79.849  1.00  4.65              
ATOM   1372  H   ILE A  88      57.661  64.491  79.258  1.00  4.65              
ATOM   1373  CA  ILE A  88      56.243  62.895  79.226  1.00  4.65              
ATOM   1374  HA  ILE A  88      55.373  62.886  79.870  1.00  4.65              
ATOM   1375  CB  ILE A  88      55.806  63.500  77.895  1.00  4.65              
ATOM   1376  HB  ILE A  88      55.835  64.589  77.986  1.00  4.65              
ATOM   1377  CG2 ILE A  88      56.811  63.158  76.790  1.00  4.65              
ATOM   1378 1HG2 ILE A  88      56.560  63.708  75.885  1.00  4.65              
ATOM   1379 2HG2 ILE A  88      57.802  63.476  77.099  1.00  4.65              
ATOM   1380 3HG2 ILE A  88      56.852  62.091  76.601  1.00  4.65              
ATOM   1381  CG1 ILE A  88      54.329  63.170  77.648  1.00  4.65              
ATOM   1382 1HG1 ILE A  88      54.186  62.094  77.699  1.00  4.65              
ATOM   1383 2HG1 ILE A  88      54.075  63.552  76.660  1.00  4.65              
ATOM   1384  CD1 ILE A  88      53.365  63.800  78.668  1.00  4.65              
ATOM   1385  HD1 ILE A  88      53.414  63.311  79.630  1.00  4.65              
ATOM   1386  HD2 ILE A  88      53.617  64.847  78.817  1.00  4.65              
ATOM   1387  HD3 ILE A  88      52.340  63.698  78.319  1.00  4.65              
ATOM   1388  C   ILE A  88      56.708  61.435  79.288  1.00  4.65              
ATOM   1389  O   ILE A  88      55.867  60.528  79.377  1.00  4.65              
ATOM   1390  N   ILE A  89      58.016  61.191  79.456  1.00  4.33              
ATOM   1391  H   ILE A  89      58.686  61.942  79.329  1.00  4.33              
ATOM   1392  CA  ILE A  89      58.478  59.912  79.987  1.00  4.33              
ATOM   1393  HA  ILE A  89      57.996  59.155  79.372  1.00  4.33              
ATOM   1394  CB  ILE A  89      59.996  59.668  79.828  1.00  4.33              
ATOM   1395  HB  ILE A  89      60.240  59.853  78.787  1.00  4.33              
ATOM   1396  CG2 ILE A  89      60.871  60.598  80.651  1.00  4.33              
ATOM   1397 1HG2 ILE A  89      61.923  60.349  80.525  1.00  4.33              
ATOM   1398 2HG2 ILE A  89      60.709  61.587  80.264  1.00  4.33              
ATOM   1399 3HG2 ILE A  89      60.617  60.559  81.707  1.00  4.33              
ATOM   1400  CG1 ILE A  89      60.448  58.239  80.175  1.00  4.33              
ATOM   1401 1HG1 ILE A  89      60.319  58.051  81.242  1.00  4.33              
ATOM   1402 2HG1 ILE A  89      61.511  58.150  79.944  1.00  4.33              
ATOM   1403  CD1 ILE A  89      59.717  57.155  79.391  1.00  4.33              
ATOM   1404  HD1 ILE A  89      60.260  56.231  79.534  1.00  4.33              
ATOM   1405  HD2 ILE A  89      58.698  57.034  79.756  1.00  4.33              
ATOM   1406  HD3 ILE A  89      59.702  57.394  78.331  1.00  4.33              
ATOM   1407  C   ILE A  89      57.991  59.673  81.403  1.00  4.33              
ATOM   1408  O   ILE A  89      57.521  58.562  81.651  1.00  4.33              
ATOM   1409  N   GLN A  90      58.007  60.671  82.304  1.00  4.57              
ATOM   1410  H   GLN A  90      58.427  61.571  82.095  1.00  4.57              
ATOM   1411  CA  GLN A  90      57.416  60.410  83.614  1.00  4.57              
ATOM   1412  HA  GLN A  90      57.897  59.491  83.950  1.00  4.57              
ATOM   1413  CB  GLN A  90      57.731  61.463  84.687  1.00  4.57              
ATOM   1414  HB1 GLN A  90      56.927  62.200  84.724  1.00  4.57              
ATOM   1415  HB2 GLN A  90      58.670  61.971  84.462  1.00  4.57              
ATOM   1416  CG  GLN A  90      57.867  60.731  86.044  1.00  4.57              
ATOM   1417  HG1 GLN A  90      58.911  60.457  86.198  1.00  4.57              
ATOM   1418  HG2 GLN A  90      57.292  59.804  86.043  1.00  4.57              
ATOM   1419  CD  GLN A  90      57.398  61.549  87.237  1.00  4.57              
ATOM   1420  OE1 GLN A  90      57.965  62.573  87.573  1.00  4.57              
ATOM   1421  NE2 GLN A  90      56.361  61.117  87.925  1.00  4.57              
ATOM   1422 1HE2 GLN A  90      55.883  60.248  87.689  1.00  4.57              
ATOM   1423 2HE2 GLN A  90      56.059  61.667  88.706  1.00  4.57              
ATOM   1424  C   GLN A  90      55.927  60.084  83.556  1.00  4.57              
ATOM   1425  O   GLN A  90      55.495  59.217  84.296  1.00  4.57              
ATOM   1426  N   GLN A  91      55.155  60.688  82.651  1.00  4.59              
ATOM   1427  H   GLN A  91      55.547  61.457  82.118  1.00  4.59              
ATOM   1428  CA  GLN A  91      53.747  60.312  82.487  1.00  4.59              
ATOM   1429  HA  GLN A  91      53.303  60.260  83.482  1.00  4.59              
ATOM   1430  CB  GLN A  91      52.994  61.392  81.706  1.00  4.59              
ATOM   1431  HB1 GLN A  91      51.974  61.052  81.521  1.00  4.59              
ATOM   1432  HB2 GLN A  91      53.487  61.523  80.746  1.00  4.59              
ATOM   1433  CG  GLN A  91      52.932  62.728  82.477  1.00  4.59              
ATOM   1434  HG1 GLN A  91      52.348  63.446  81.901  1.00  4.59              
ATOM   1435  HG2 GLN A  91      53.935  63.135  82.599  1.00  4.59              
ATOM   1436  CD  GLN A  91      52.272  62.561  83.846  1.00  4.59              
ATOM   1437  OE1 GLN A  91      51.145  62.110  83.948  1.00  4.59              
ATOM   1438  NE2 GLN A  91      52.954  62.832  84.942  1.00  4.59              
ATOM   1439 1HE2 GLN A  91      53.898  63.173  84.888  1.00  4.59              
ATOM   1440 2HE2 GLN A  91      52.495  62.625  85.816  1.00  4.59              
ATOM   1441  C   GLN A  91      53.525  58.927  81.895  1.00  4.59              
ATOM   1442  O   GLN A  91      52.556  58.262  82.270  1.00  4.59              
ATOM   1443  N   TRP A  92      54.402  58.446  81.009  1.00  4.41              
ATOM   1444  H   TRP A  92      55.178  59.024  80.703  1.00  4.41              
ATOM   1445  CA  TRP A  92      54.279  57.057  80.582  1.00  4.41              
ATOM   1446  HA  TRP A  92      53.217  56.884  80.412  1.00  4.41              
ATOM   1447  CB  TRP A  92      54.935  56.782  79.257  1.00  4.41              
ATOM   1448  HB1 TRP A  92      56.012  56.926  79.346  1.00  4.41              
ATOM   1449  HB2 TRP A  92      54.529  57.442  78.492  1.00  4.41              
ATOM   1450  CG  TRP A  92      54.634  55.372  78.915  1.00  4.41              
ATOM   1451  CD1 TRP A  92      53.425  54.868  78.576  1.00  4.41              
ATOM   1452  HD1 TRP A  92      52.529  55.460  78.458  1.00  4.41              
ATOM   1453  NE1 TRP A  92      53.521  53.493  78.457  1.00  4.41              
ATOM   1454  HE1 TRP A  92      52.757  52.891  78.193  1.00  4.41              
ATOM   1455  CE2 TRP A  92      54.784  53.051  78.798  1.00  4.41              
ATOM   1456  CZ2 TRP A  92      55.377  51.788  78.874  1.00  4.41              
ATOM   1457  HZ2 TRP A  92      54.817  50.902  78.621  1.00  4.41              
ATOM   1458  CH2 TRP A  92      56.704  51.695  79.330  1.00  4.41              
ATOM   1459  HH2 TRP A  92      57.188  50.738  79.433  1.00  4.41              
ATOM   1460  CZ3 TRP A  92      57.409  52.840  79.710  1.00  4.41              
ATOM   1461  HZ3 TRP A  92      58.406  52.744  80.097  1.00  4.41              
ATOM   1462  CE3 TRP A  92      56.821  54.103  79.605  1.00  4.41              
ATOM   1463  HE3 TRP A  92      57.377  54.977  79.903  1.00  4.41              
ATOM   1464  CD2 TRP A  92      55.504  54.234  79.129  1.00  4.41              
ATOM   1465  C   TRP A  92      54.658  56.036  81.660  1.00  4.41              
ATOM   1466  O   TRP A  92      53.910  55.085  81.894  1.00  4.41              
ATOM   1467  N   VAL A  93      55.777  56.272  82.342  1.00  4.47              
ATOM   1468  H   VAL A  93      56.332  57.085  82.087  1.00  4.47              
ATOM   1469  CA  VAL A  93      56.183  55.510  83.528  1.00  4.47              
ATOM   1470  HA  VAL A  93      56.401  54.484  83.234  1.00  4.47              
ATOM   1471  CB  VAL A  93      57.462  56.146  84.120  1.00  4.47              
ATOM   1472  HB  VAL A  93      57.405  57.228  84.013  1.00  4.47              
ATOM   1473  CG1 VAL A  93      57.687  55.861  85.605  1.00  4.47              
ATOM   1474 1HG1 VAL A  93      57.638  54.792  85.769  1.00  4.47              
ATOM   1475 2HG1 VAL A  93      58.656  56.232  85.924  1.00  4.47              
ATOM   1476 3HG1 VAL A  93      56.919  56.353  86.205  1.00  4.47              
ATOM   1477  CG2 VAL A  93      58.688  55.649  83.345  1.00  4.47              
ATOM   1478 1HG2 VAL A  93      59.585  56.152  83.704  1.00  4.47              
ATOM   1479 2HG2 VAL A  93      58.806  54.574  83.470  1.00  4.47              
ATOM   1480 3HG2 VAL A  93      58.570  55.876  82.286  1.00  4.47              
ATOM   1481  C   VAL A  93      55.039  55.441  84.553  1.00  4.47              
ATOM   1482  O   VAL A  93      54.698  54.373  85.063  1.00  4.47              
ATOM   1483  N   ASP A  94      54.391  56.570  84.811  1.00  4.64              
ATOM   1484  H   ASP A  94      54.767  57.442  84.453  1.00  4.64              
ATOM   1485  CA  ASP A  94      53.255  56.648  85.709  1.00  4.64              
ATOM   1486  HA  ASP A  94      53.551  56.209  86.650  1.00  4.64              
ATOM   1487  CB  ASP A  94      52.871  58.102  86.028  1.00  4.64              
ATOM   1488  HB1 ASP A  94      51.783  58.184  86.068  1.00  4.64              
ATOM   1489  HB2 ASP A  94      53.214  58.779  85.249  1.00  4.64              
ATOM   1490  CG  ASP A  94      53.440  58.511  87.390  1.00  4.64              
ATOM   1491  OD1 ASP A  94      52.625  58.865  88.271  1.00  4.64              
ATOM   1492  OD2 ASP A  94      54.672  58.372  87.595  1.00  4.64              
ATOM   1493  C   ASP A  94      52.062  55.837  85.230  1.00  4.64              
ATOM   1494  O   ASP A  94      51.519  55.061  86.005  1.00  4.64              
ATOM   1495  N   PHE A  95      51.688  55.904  83.954  1.00  4.47              
ATOM   1496  H   PHE A  95      52.157  56.549  83.326  1.00  4.47              
ATOM   1497  CA  PHE A  95      50.675  54.973  83.454  1.00  4.47              
ATOM   1498  HA  PHE A  95      49.742  55.154  83.990  1.00  4.47              
ATOM   1499  CB  PHE A  95      50.439  55.197  81.944  1.00  4.47              
ATOM   1500  HB1 PHE A  95      50.336  54.227  81.456  1.00  4.47              
ATOM   1501  HB2 PHE A  95      51.319  55.666  81.501  1.00  4.47              
ATOM   1502  CG  PHE A  95      49.216  56.023  81.582  1.00  4.47              
ATOM   1503  CD1 PHE A  95      49.236  57.420  81.744  1.00  4.47              
ATOM   1504  HD1 PHE A  95      50.103  57.902  82.172  1.00  4.47              
ATOM   1505  CE1 PHE A  95      48.117  58.192  81.387  1.00  4.47              
ATOM   1506  HE1 PHE A  95      48.128  59.263  81.550  1.00  4.47              
ATOM   1507  CZ  PHE A  95      46.970  57.570  80.865  1.00  4.47              
ATOM   1508  HZ  PHE A  95      46.102  58.169  80.622  1.00  4.47              
ATOM   1509  CE2 PHE A  95      46.938  56.172  80.710  1.00  4.47              
ATOM   1510  HE2 PHE A  95      46.033  55.697  80.358  1.00  4.47              
ATOM   1511  CD2 PHE A  95      48.058  55.397  81.070  1.00  4.47              
ATOM   1512  HD2 PHE A  95      48.022  54.320  80.984  1.00  4.47              
ATOM   1513  C   PHE A  95      51.060  53.520  83.701  1.00  4.47              
ATOM   1514  O   PHE A  95      50.178  52.771  84.108  1.00  4.47              
ATOM   1515  N   LEU A  96      52.309  53.096  83.467  1.00  4.49              
ATOM   1516  H   LEU A  96      53.014  53.772  83.183  1.00  4.49              
ATOM   1517  CA  LEU A  96      52.728  51.722  83.773  1.00  4.49              
ATOM   1518  HA  LEU A  96      52.110  51.023  83.228  1.00  4.49              
ATOM   1519  CB  LEU A  96      54.196  51.446  83.429  1.00  4.49              
ATOM   1520  HB1 LEU A  96      54.531  50.650  84.097  1.00  4.49              
ATOM   1521  HB2 LEU A  96      54.790  52.327  83.647  1.00  4.49              
ATOM   1522  CG  LEU A  96      54.504  51.006  81.994  1.00  4.49              
ATOM   1523  HG  LEU A  96      54.508  51.892  81.365  1.00  4.49              
ATOM   1524  CD1 LEU A  96      55.891  50.363  81.985  1.00  4.49              
ATOM   1525 1HD1 LEU A  96      56.064  49.812  81.067  1.00  4.49              
ATOM   1526 2HD1 LEU A  96      56.625  51.157  82.089  1.00  4.49              
ATOM   1527 3HD1 LEU A  96      56.010  49.670  82.815  1.00  4.49              
ATOM   1528  CD2 LEU A  96      53.517  50.005  81.392  1.00  4.49              
ATOM   1529 1HD2 LEU A  96      53.893  49.646  80.440  1.00  4.49              
ATOM   1530 2HD2 LEU A  96      53.363  49.168  82.069  1.00  4.49              
ATOM   1531 3HD2 LEU A  96      52.574  50.498  81.189  1.00  4.49              
ATOM   1532  C   LEU A  96      52.491  51.356  85.230  1.00  4.49              
ATOM   1533  O   LEU A  96      51.899  50.309  85.468  1.00  4.49              
ATOM   1534  N   GLN A  97      52.854  52.234  86.168  1.00  4.83              
ATOM   1535  H   GLN A  97      53.341  53.080  85.893  1.00  4.83              
ATOM   1536  CA  GLN A  97      52.567  51.984  87.578  1.00  4.83              
ATOM   1537  HA  GLN A  97      52.759  50.921  87.742  1.00  4.83              
ATOM   1538  CB  GLN A  97      53.521  52.713  88.526  1.00  4.83              
ATOM   1539  HB1 GLN A  97      54.511  52.315  88.358  1.00  4.83              
ATOM   1540  HB2 GLN A  97      53.256  52.452  89.548  1.00  4.83              
ATOM   1541  CG  GLN A  97      53.518  54.237  88.352  1.00  4.83              
ATOM   1542  HG1 GLN A  97      52.503  54.579  88.169  1.00  4.83              
ATOM   1543  HG2 GLN A  97      54.144  54.466  87.499  1.00  4.83              
ATOM   1544  CD  GLN A  97      54.018  55.017  89.555  1.00  4.83              
ATOM   1545  OE1 GLN A  97      53.761  54.650  90.694  1.00  4.83              
ATOM   1546  NE2 GLN A  97      54.666  56.148  89.387  1.00  4.83              
ATOM   1547 1HE2 GLN A  97      54.739  56.613  88.481  1.00  4.83              
ATOM   1548 2HE2 GLN A  97      54.833  56.705  90.201  1.00  4.83              
ATOM   1549  C   GLN A  97      51.107  52.182  88.022  1.00  4.83              
ATOM   1550  O   GLN A  97      50.786  51.861  89.171  1.00  4.83              
ATOM   1551  N   HIS A  98      50.216  52.680  87.161  1.00  5.15              
ATOM   1552  H   HIS A  98      50.567  53.067  86.294  1.00  5.15              
ATOM   1553  CA  HIS A  98      48.780  52.808  87.459  1.00  5.15              
ATOM   1554  HA  HIS A  98      48.618  52.568  88.509  1.00  5.15              
ATOM   1555  CB  HIS A  98      48.346  54.276  87.291  1.00  5.15              
ATOM   1556  HB1 HIS A  98      47.302  54.370  87.591  1.00  5.15              
ATOM   1557  HB2 HIS A  98      48.420  54.541  86.236  1.00  5.15              
ATOM   1558  CG  HIS A  98      49.163  55.275  88.100  1.00  5.15              
ATOM   1559  ND1 HIS A  98      49.684  55.084  89.393  1.00  5.15              
ATOM   1560  CE1 HIS A  98      50.445  56.172  89.633  1.00  5.15              
ATOM   1561  HE1 HIS A  98      51.033  56.338  90.525  1.00  5.15              
ATOM   1562  NE2 HIS A  98      50.429  57.014  88.590  1.00  5.15              
ATOM   1563  HE2 HIS A  98      51.039  57.834  88.490  1.00  5.15              
ATOM   1564  CD2 HIS A  98      49.606  56.479  87.626  1.00  5.15              
ATOM   1565  HD2 HIS A  98      49.439  56.870  86.634  1.00  5.15              
ATOM   1566  C   HIS A  98      47.943  51.769  86.674  1.00  5.15              
ATOM   1567  O   HIS A  98      46.742  51.569  86.893  1.00  5.15              
ATOM   1568  N   GLN A  99      48.615  51.019  85.800  1.00  4.90              
ATOM   1569  H   GLN A  99      49.549  51.366  85.601  1.00  4.90              
ATOM   1570  CA  GLN A  99      48.496  49.576  85.646  1.00  4.90              
ATOM   1571  HA  GLN A  99      47.457  49.291  85.730  1.00  4.90              
ATOM   1572  CB  GLN A  99      49.056  49.145  84.274  1.00  4.90              
ATOM   1573  HB1 GLN A  99      48.887  48.079  84.127  1.00  4.90              
ATOM   1574  HB2 GLN A  99      50.131  49.284  84.275  1.00  4.90              
ATOM   1575  CG  GLN A  99      48.479  49.903  83.066  1.00  4.90              
ATOM   1576  HG1 GLN A  99      48.148  50.903  83.339  1.00  4.90              
ATOM   1577  HG2 GLN A  99      47.621  49.365  82.676  1.00  4.90              
ATOM   1578  CD  GLN A  99      49.517  50.034  81.962  1.00  4.90              
ATOM   1579  OE1 GLN A  99      49.772  49.117  81.200  1.00  4.90              
ATOM   1580  NE2 GLN A  99      50.139  51.177  81.814  1.00  4.90              
ATOM   1581 1HE2 GLN A  99      50.088  51.826  82.590  1.00  4.90              
ATOM   1582 2HE2 GLN A  99      50.938  51.153  81.207  1.00  4.90              
ATOM   1583  C   GLN A  99      49.283  48.914  86.792  1.00  4.90              
ATOM   1584  O   GLN A  99      50.132  49.539  87.416  1.00  4.90              
ATOM   1585  N   PRO A 100      49.018  47.653  87.138  1.00  5.18              
ATOM   1586  CD  PRO A 100      47.950  46.796  86.645  1.00  5.18              
ATOM   1587  HD1 PRO A 100      48.115  46.514  85.605  1.00  5.18              
ATOM   1588  HD2 PRO A 100      46.992  47.303  86.760  1.00  5.18              
ATOM   1589  CG  PRO A 100      47.975  45.553  87.536  1.00  5.18              
ATOM   1590  HG1 PRO A 100      48.614  44.788  87.091  1.00  5.18              
ATOM   1591  HG2 PRO A 100      46.973  45.163  87.716  1.00  5.18              
ATOM   1592  CB  PRO A 100      48.618  46.082  88.819  1.00  5.18              
ATOM   1593  HB1 PRO A 100      49.021  45.281  89.439  1.00  5.18              
ATOM   1594  HB2 PRO A 100      47.877  46.646  89.389  1.00  5.18              
ATOM   1595  CA  PRO A 100      49.687  47.048  88.281  1.00  5.18              
ATOM   1596  HA  PRO A 100      49.911  47.788  89.050  1.00  5.18              
ATOM   1597  C   PRO A 100      50.993  46.341  87.907  1.00  5.18              
ATOM   1598  O   PRO A 100      51.254  45.245  88.402  1.00  5.18              
ATOM   1599  N   ILE A 101      51.783  46.915  86.996  1.00  4.73              
ATOM   1600  H   ILE A 101      51.610  47.881  86.732  1.00  4.73              
ATOM   1601  CA  ILE A 101      53.059  46.326  86.586  1.00  4.73              
ATOM   1602  HA  ILE A 101      53.200  45.409  87.156  1.00  4.73              
ATOM   1603  CB  ILE A 101      53.080  45.856  85.111  1.00  4.73              
ATOM   1604  HB  ILE A 101      53.895  45.133  85.036  1.00  4.73              
ATOM   1605  CG2 ILE A 101      51.797  45.070  84.774  1.00  4.73              
ATOM   1606 1HG2 ILE A 101      51.917  44.569  83.814  1.00  4.73              
ATOM   1607 2HG2 ILE A 101      51.611  44.320  85.544  1.00  4.73              
ATOM   1608 3HG2 ILE A 101      50.948  45.750  84.718  1.00  4.73              
ATOM   1609  CG1 ILE A 101      53.324  46.943  84.043  1.00  4.73              
ATOM   1610 1HG1 ILE A 101      52.962  47.911  84.389  1.00  4.73              
ATOM   1611 2HG1 ILE A 101      52.773  46.692  83.138  1.00  4.73              
ATOM   1612  CD1 ILE A 101      54.809  47.035  83.661  1.00  4.73              
ATOM   1613  HD1 ILE A 101      54.924  47.698  82.808  1.00  4.73              
ATOM   1614  HD2 ILE A 101      55.395  47.418  84.493  1.00  4.73              
ATOM   1615  HD3 ILE A 101      55.187  46.053  83.373  1.00  4.73              
ATOM   1616  C   ILE A 101      54.160  47.247  87.019  1.00  4.73              
ATOM   1617  O   ILE A 101      54.134  48.427  86.691  1.00  4.73              
ATOM   1618  N   GLU A 102      55.074  46.694  87.823  1.00  6.01              
ATOM   1619  H   GLU A 102      55.013  45.712  88.036  1.00  6.01              
ATOM   1620  CA  GLU A 102      56.132  47.476  88.443  1.00  6.01              
ATOM   1621  HA  GLU A 102      56.676  46.862  89.161  1.00  6.01              
ATOM   1622  CB  GLU A 102      57.080  47.895  87.300  1.00  6.01              
ATOM   1623  HB1 GLU A 102      57.610  48.797  87.555  1.00  6.01              
ATOM   1624  HB2 GLU A 102      56.550  48.110  86.375  1.00  6.01              
ATOM   1625  CG  GLU A 102      58.095  46.808  87.030  1.00  6.01              
ATOM   1626  HG1 GLU A 102      58.460  46.914  86.005  1.00  6.01              
ATOM   1627  HG2 GLU A 102      57.660  45.812  87.147  1.00  6.01              
ATOM   1628  CD  GLU A 102      59.224  47.043  88.012  1.00  6.01              
ATOM   1629  OE1 GLU A 102      59.136  46.642  89.194  1.00  6.01              
ATOM   1630  OE2 GLU A 102      60.219  47.670  87.596  1.00  6.01              
ATOM   1631  C   GLU A 102      55.533  48.679  89.209  1.00  6.01              
ATOM   1632  O   GLU A 102      55.590  49.829  88.792  1.00  6.01              
ATOM   1633  N   LYS A 103      54.968  48.453  90.400  1.00  7.20              
ATOM   1634  H   LYS A 103      54.781  47.502  90.686  1.00  7.20              
ATOM   1635  CA  LYS A 103      54.720  49.574  91.333  1.00  7.20              
ATOM   1636  HA  LYS A 103      54.428  50.432  90.723  1.00  7.20              
ATOM   1637  CB  LYS A 103      53.517  49.282  92.259  1.00  7.20              
ATOM   1638  HB1 LYS A 103      53.850  49.204  93.295  1.00  7.20              
ATOM   1639  HB2 LYS A 103      53.075  48.323  91.986  1.00  7.20              
ATOM   1640  CG  LYS A 103      52.400  50.348  92.156  1.00  7.20              
ATOM   1641  HG1 LYS A 103      51.538  49.984  92.716  1.00  7.20              
ATOM   1642  HG2 LYS A 103      52.101  50.446  91.111  1.00  7.20              
ATOM   1643  CD  LYS A 103      52.782  51.735  92.712  1.00  7.20              
ATOM   1644  HD1 LYS A 103      53.609  52.157  92.139  1.00  7.20              
ATOM   1645  HD2 LYS A 103      53.120  51.605  93.741  1.00  7.20              
ATOM   1646  CE  LYS A 103      51.606  52.731  92.719  1.00  7.20              
ATOM   1647  HE1 LYS A 103      51.845  53.535  93.420  1.00  7.20              
ATOM   1648  HE2 LYS A 103      50.709  52.221  93.082  1.00  7.20              
ATOM   1649  NZ  LYS A 103      51.354  53.323  91.383  1.00  7.20              
ATOM   1650  HZ1 LYS A 103      50.562  53.953  91.350  1.00  7.20              
ATOM   1651  HZ2 LYS A 103      52.170  53.835  91.056  1.00  7.20              
ATOM   1652  HZ3 LYS A 103      51.163  52.603  90.691  1.00  7.20              
ATOM   1653  C   LYS A 103      55.974  50.051  92.082  1.00  7.20              
ATOM   1654  O   LYS A 103      55.933  51.050  92.796  1.00  7.20              
ATOM   1655  N   LYS A 104      57.115  49.407  91.814  1.00  6.46              
ATOM   1656  H   LYS A 104      57.028  48.527  91.327  1.00  6.46              
ATOM   1657  CA  LYS A 104      58.422  50.072  91.728  1.00  6.46              
ATOM   1658  HA  LYS A 104      58.245  51.135  91.880  1.00  6.46              
ATOM   1659  CB  LYS A 104      59.355  49.604  92.867  1.00  6.46              
ATOM   1660  HB1 LYS A 104      59.459  48.519  92.810  1.00  6.46              
ATOM   1661  HB2 LYS A 104      58.848  49.825  93.807  1.00  6.46              
ATOM   1662  CG  LYS A 104      60.774  50.217  92.953  1.00  6.46              
ATOM   1663  HG1 LYS A 104      61.449  49.566  92.396  1.00  6.46              
ATOM   1664  HG2 LYS A 104      61.094  50.178  93.996  1.00  6.46              
ATOM   1665  CD  LYS A 104      60.997  51.649  92.429  1.00  6.46              
ATOM   1666  HD1 LYS A 104      60.844  51.648  91.353  1.00  6.46              
ATOM   1667  HD2 LYS A 104      62.042  51.914  92.594  1.00  6.46              
ATOM   1668  CE  LYS A 104      60.116  52.734  93.062  1.00  6.46              
ATOM   1669  HE1 LYS A 104      60.483  52.943  94.071  1.00  6.46              
ATOM   1670  HE2 LYS A 104      59.090  52.365  93.144  1.00  6.46              
ATOM   1671  NZ  LYS A 104      60.141  53.964  92.230  1.00  6.46              
ATOM   1672  HZ1 LYS A 104      59.602  54.711  92.643  1.00  6.46              
ATOM   1673  HZ2 LYS A 104      61.099  54.288  92.092  1.00  6.46              
ATOM   1674  HZ3 LYS A 104      59.781  53.763  91.297  1.00  6.46              
ATOM   1675  C   LYS A 104      58.940  49.990  90.307  1.00  6.46              
ATOM   1676  O   LYS A 104      60.088  49.620  90.068  1.00  6.46              
ATOM   1677  N   ILE A 105      58.092  50.479  89.398  1.00  5.48              
ATOM   1678  H   ILE A 105      57.121  50.631  89.634  1.00  5.48              
ATOM   1679  CA  ILE A 105      58.576  51.134  88.201  1.00  5.48              
ATOM   1680  HA  ILE A 105      59.145  50.372  87.661  1.00  5.48              
ATOM   1681  CB  ILE A 105      57.545  51.733  87.235  1.00  5.48              
ATOM   1682  HB  ILE A 105      56.764  51.003  87.037  1.00  5.48              
ATOM   1683  CG2 ILE A 105      56.922  53.027  87.781  1.00  5.48              
ATOM   1684 1HG2 ILE A 105      56.113  53.336  87.122  1.00  5.48              
ATOM   1685 2HG2 ILE A 105      56.540  52.858  88.786  1.00  5.48              
ATOM   1686 3HG2 ILE A 105      57.652  53.833  87.827  1.00  5.48              
ATOM   1687  CG1 ILE A 105      58.296  51.993  85.914  1.00  5.48              
ATOM   1688 1HG1 ILE A 105      58.982  51.171  85.729  1.00  5.48              
ATOM   1689 2HG1 ILE A 105      58.886  52.907  85.979  1.00  5.48              
ATOM   1690  CD1 ILE A 105      57.361  52.074  84.717  1.00  5.48              
ATOM   1691  HD1 ILE A 105      56.621  52.846  84.884  1.00  5.48              
ATOM   1692  HD2 ILE A 105      57.928  52.315  83.820  1.00  5.48              
ATOM   1693  HD3 ILE A 105      56.866  51.113  84.588  1.00  5.48              
ATOM   1694  C   ILE A 105      59.550  52.175  88.699  1.00  5.48              
ATOM   1695  O   ILE A 105      59.306  52.890  89.689  1.00  5.48              
ATOM   1696  N   GLN A 106      60.687  52.226  88.045  1.00  5.12              
ATOM   1697  H   GLN A 106      60.882  51.592  87.270  1.00  5.12              
ATOM   1698  CA  GLN A 106      61.580  53.312  88.277  1.00  5.12              
ATOM   1699  HA  GLN A 106      61.133  54.062  88.927  1.00  5.12              
ATOM   1700  CB  GLN A 106      62.865  52.797  88.952  1.00  5.12              
ATOM   1701  HB1 GLN A 106      63.365  52.088  88.289  1.00  5.12              
ATOM   1702  HB2 GLN A 106      62.596  52.267  89.866  1.00  5.12              
ATOM   1703  CG  GLN A 106      63.852  53.920  89.314  1.00  5.12              
ATOM   1704  HG1 GLN A 106      64.254  54.343  88.396  1.00  5.12              
ATOM   1705  HG2 GLN A 106      64.689  53.492  89.864  1.00  5.12              
ATOM   1706  CD  GLN A 106      63.227  55.024  90.171  1.00  5.12              
ATOM   1707  OE1 GLN A 106      62.593  54.768  91.188  1.00  5.12              
ATOM   1708  NE2 GLN A 106      63.316  56.272  89.770  1.00  5.12              
ATOM   1709 1HE2 GLN A 106      63.791  56.492  88.894  1.00  5.12              
ATOM   1710 2HE2 GLN A 106      62.954  56.991  90.369  1.00  5.12              
ATOM   1711  C   GLN A 106      61.827  53.963  86.936  1.00  5.12              
ATOM   1712  O   GLN A 106      62.336  53.329  86.018  1.00  5.12              
ATOM   1713  N   ILE A 107      61.484  55.247  86.831  1.00  5.10              
ATOM   1714  H   ILE A 107      61.067  55.723  87.614  1.00  5.10              
ATOM   1715  CA  ILE A 107      62.103  56.059  85.796  1.00  5.10              
ATOM   1716  HA  ILE A 107      61.871  55.599  84.833  1.00  5.10              
ATOM   1717  CB  ILE A 107      61.551  57.505  85.740  1.00  5.10              
ATOM   1718  HB  ILE A 107      60.493  57.433  85.498  1.00  5.10              
ATOM   1719  CG2 ILE A 107      61.653  58.278  87.070  1.00  5.10              
ATOM   1720 1HG2 ILE A 107      61.075  59.200  87.009  1.00  5.10              
ATOM   1721 2HG2 ILE A 107      61.252  57.689  87.893  1.00  5.10              
ATOM   1722 3HG2 ILE A 107      62.692  58.533  87.279  1.00  5.10              
ATOM   1723  CG1 ILE A 107      62.230  58.269  84.580  1.00  5.10              
ATOM   1724 1HG1 ILE A 107      62.184  57.656  83.679  1.00  5.10              
ATOM   1725 2HG1 ILE A 107      63.282  58.437  84.817  1.00  5.10              
ATOM   1726  CD1 ILE A 107      61.588  59.623  84.257  1.00  5.10              
ATOM   1727  HD1 ILE A 107      62.111  60.066  83.410  1.00  5.10              
ATOM   1728  HD2 ILE A 107      60.537  59.486  84.001  1.00  5.10              
ATOM   1729  HD3 ILE A 107      61.674  60.303  85.104  1.00  5.10              
ATOM   1730  C   ILE A 107      63.623  55.974  85.968  1.00  5.10              
ATOM   1731  O   ILE A 107      64.137  56.447  86.988  1.00  5.10              
ATOM   1732  N   ILE A 108      64.320  55.271  85.063  1.00  4.85              
ATOM   1733  H   ILE A 108      63.858  54.871  84.255  1.00  4.85              
ATOM   1734  CA  ILE A 108      65.777  55.187  85.148  1.00  4.85              
ATOM   1735  HA  ILE A 108      66.029  55.391  86.187  1.00  4.85              
ATOM   1736  CB  ILE A 108      66.429  53.792  84.912  1.00  4.85              
ATOM   1737  HB  ILE A 108      66.664  53.703  83.851  1.00  4.85              
ATOM   1738  CG2 ILE A 108      67.744  53.695  85.745  1.00  4.85              
ATOM   1739 1HG2 ILE A 108      68.430  52.973  85.301  1.00  4.85              
ATOM   1740 2HG2 ILE A 108      68.275  54.640  85.818  1.00  4.85              
ATOM   1741 3HG2 ILE A 108      67.519  53.388  86.767  1.00  4.85              
ATOM   1742  CG1 ILE A 108      65.585  52.564  85.313  1.00  4.85              
ATOM   1743 1HG1 ILE A 108      64.683  52.534  84.716  1.00  4.85              
ATOM   1744 2HG1 ILE A 108      65.277  52.647  86.357  1.00  4.85              
ATOM   1745  CD1 ILE A 108      66.345  51.238  85.112  1.00  4.85              
ATOM   1746  HD1 ILE A 108      66.738  50.888  86.067  1.00  4.85              
ATOM   1747  HD2 ILE A 108      65.677  50.493  84.692  1.00  4.85              
ATOM   1748  HD3 ILE A 108      67.172  51.351  84.414  1.00  4.85              
ATOM   1749  C   ILE A 108      66.455  56.340  84.400  1.00  4.85              
ATOM   1750  O   ILE A 108      65.880  57.426  84.297  1.00  4.85              
ATOM   1751  N   GLU A 109      67.716  56.168  83.986  1.00  5.07              
ATOM   1752  H   GLU A 109      68.152  55.266  84.062  1.00  5.07              
ATOM   1753  CA  GLU A 109      68.401  57.213  83.256  1.00  5.07              
ATOM   1754  HA  GLU A 109      68.277  58.111  83.862  1.00  5.07              
ATOM   1755  CB  GLU A 109      69.930  57.030  83.131  1.00  5.07              
ATOM   1756  HB1 GLU A 109      70.310  56.534  84.025  1.00  5.07              
ATOM   1757  HB2 GLU A 109      70.341  58.041  83.139  1.00  5.07              
ATOM   1758  CG  GLU A 109      70.489  56.323  81.882  1.00  5.07              
ATOM   1759  HG1 GLU A 109      69.869  56.531  81.010  1.00  5.07              
ATOM   1760  HG2 GLU A 109      70.479  55.242  82.046  1.00  5.07              
ATOM   1761  CD  GLU A 109      71.908  56.826  81.571  1.00  5.07              
ATOM   1762  OE1 GLU A 109      72.011  57.944  81.011  1.00  5.07              
ATOM   1763  OE2 GLU A 109      72.878  56.112  81.909  1.00  5.07              
ATOM   1764  C   GLU A 109      67.698  57.489  81.943  1.00  5.07              
ATOM   1765  O   GLU A 109      67.246  56.569  81.267  1.00  5.07              
ATOM   1766  N   PHE A 110      67.605  58.771  81.622  1.00  4.69              
ATOM   1767  H   PHE A 110      68.050  59.447  82.220  1.00  4.69              
ATOM   1768  CA  PHE A 110      66.849  59.267  80.502  1.00  4.69              
ATOM   1769  HA  PHE A 110      66.485  58.424  79.928  1.00  4.69              
ATOM   1770  CB  PHE A 110      65.622  60.044  81.013  1.00  4.69              
ATOM   1771  HB1 PHE A 110      65.966  60.892  81.607  1.00  4.69              
ATOM   1772  HB2 PHE A 110      65.055  59.389  81.678  1.00  4.69              
ATOM   1773  CG  PHE A 110      64.675  60.530  79.931  1.00  4.69              
ATOM   1774  CD1 PHE A 110      64.165  59.638  78.971  1.00  4.69              
ATOM   1775  HD1 PHE A 110      64.425  58.596  79.001  1.00  4.69              
ATOM   1776  CE1 PHE A 110      63.326  60.093  77.946  1.00  4.69              
ATOM   1777  HE1 PHE A 110      62.945  59.394  77.223  1.00  4.69              
ATOM   1778  CZ  PHE A 110      63.010  61.452  77.843  1.00  4.69              
ATOM   1779  HZ  PHE A 110      62.394  61.808  77.030  1.00  4.69              
ATOM   1780  CE2 PHE A 110      63.513  62.348  78.797  1.00  4.69              
ATOM   1781  HE2 PHE A 110      63.323  63.402  78.680  1.00  4.69              
ATOM   1782  CD2 PHE A 110      64.306  61.886  79.864  1.00  4.69              
ATOM   1783  HD2 PHE A 110      64.690  62.584  80.588  1.00  4.69              
ATOM   1784  C   PHE A 110      67.821  60.058  79.631  1.00  4.69              
ATOM   1785  O   PHE A 110      68.135  61.218  79.924  1.00  4.69              
ATOM   1786  N   LYS A 111      68.343  59.409  78.585  1.00  4.35              
ATOM   1787  H   LYS A 111      67.964  58.491  78.357  1.00  4.35              
ATOM   1788  CA  LYS A 111      69.553  59.863  77.890  1.00  4.35              
ATOM   1789  HA  LYS A 111      69.953  60.717  78.428  1.00  4.35              
ATOM   1790  CB  LYS A 111      70.597  58.730  77.959  1.00  4.35              
ATOM   1791  HB1 LYS A 111      70.180  57.835  77.492  1.00  4.35              
ATOM   1792  HB2 LYS A 111      70.785  58.494  79.002  1.00  4.35              
ATOM   1793  CG  LYS A 111      71.933  59.052  77.266  1.00  4.35              
ATOM   1794  HG1 LYS A 111      71.741  59.248  76.212  1.00  4.35              
ATOM   1795  HG2 LYS A 111      72.570  58.168  77.314  1.00  4.35              
ATOM   1796  CD  LYS A 111      72.696  60.233  77.897  1.00  4.35              
ATOM   1797  HD1 LYS A 111      73.233  59.861  78.775  1.00  4.35              
ATOM   1798  HD2 LYS A 111      72.016  61.011  78.237  1.00  4.35              
ATOM   1799  CE  LYS A 111      73.690  60.862  76.912  1.00  4.35              
ATOM   1800  HE1 LYS A 111      74.338  60.075  76.518  1.00  4.35              
ATOM   1801  HE2 LYS A 111      74.314  61.570  77.465  1.00  4.35              
ATOM   1802  NZ  LYS A 111      72.991  61.568  75.805  1.00  4.35              
ATOM   1803  HZ1 LYS A 111      73.622  62.019  75.148  1.00  4.35              
ATOM   1804  HZ2 LYS A 111      72.395  60.946  75.264  1.00  4.35              
ATOM   1805  HZ3 LYS A 111      72.372  62.306  76.127  1.00  4.35              
ATOM   1806  C   LYS A 111      69.295  60.294  76.455  1.00  4.35              
ATOM   1807  O   LYS A 111      69.145  59.453  75.586  1.00  4.35              
ATOM   1808  N   THR A 112      69.326  61.608  76.200  1.00  4.20              
ATOM   1809  H   THR A 112      69.401  62.215  76.999  1.00  4.20              
ATOM   1810  CA  THR A 112      69.206  62.247  74.870  1.00  4.20              
ATOM   1811  HA  THR A 112      68.172  62.378  74.590  1.00  4.20              
ATOM   1812  CB  THR A 112      69.830  63.657  74.881  1.00  4.20              
ATOM   1813  HB  THR A 112      69.934  63.992  73.849  1.00  4.20              
ATOM   1814  CG2 THR A 112      68.949  64.671  75.604  1.00  4.20              
ATOM   1815 1HG2 THR A 112      69.442  65.642  75.621  1.00  4.20              
ATOM   1816 2HG2 THR A 112      68.005  64.775  75.071  1.00  4.20              
ATOM   1817 3HG2 THR A 112      68.755  64.349  76.627  1.00  4.20              
ATOM   1818  OG1 THR A 112      71.106  63.695  75.502  1.00  4.20              
ATOM   1819  HG1 THR A 112      71.603  64.368  75.013  1.00  4.20              
ATOM   1820  C   THR A 112      69.910  61.451  73.756  1.00  4.20              
ATOM   1821  O   THR A 112      71.137  61.332  73.773  1.00  4.20              
ATOM   1822  N   ILE A 113      69.163  60.944  72.771  1.00  4.21              
ATOM   1823  H   ILE A 113      68.159  60.933  72.880  1.00  4.21              
ATOM   1824  CA  ILE A 113      69.688  60.338  71.543  1.00  4.21              
ATOM   1825  HA  ILE A 113      70.672  60.765  71.362  1.00  4.21              
ATOM   1826  CB  ILE A 113      69.915  58.795  71.630  1.00  4.21              
ATOM   1827  HB  ILE A 113      68.953  58.304  71.783  1.00  4.21              
ATOM   1828  CG2 ILE A 113      70.546  58.266  70.319  1.00  4.21              
ATOM   1829 1HG2 ILE A 113      70.597  57.179  70.348  1.00  4.21              
ATOM   1830 2HG2 ILE A 113      69.926  58.503  69.459  1.00  4.21              
ATOM   1831 3HG2 ILE A 113      71.544  58.679  70.177  1.00  4.21              
ATOM   1832  CG1 ILE A 113      70.871  58.404  72.784  1.00  4.21              
ATOM   1833 1HG1 ILE A 113      70.434  58.733  73.716  1.00  4.21              
ATOM   1834 2HG1 ILE A 113      71.824  58.918  72.659  1.00  4.21              
ATOM   1835  CD1 ILE A 113      71.148  56.903  72.954  1.00  4.21              
ATOM   1836  HD1 ILE A 113      71.662  56.740  73.901  1.00  4.21              
ATOM   1837  HD2 ILE A 113      70.208  56.351  72.963  1.00  4.21              
ATOM   1838  HD3 ILE A 113      71.783  56.535  72.149  1.00  4.21              
ATOM   1839  C   ILE A 113      68.839  60.738  70.343  1.00  4.21              
ATOM   1840  O   ILE A 113      68.016  59.986  69.839  1.00  4.21              
ATOM   1841  N   MET A 114      69.113  61.962  69.917  1.00  4.28              
ATOM   1842  H   MET A 114      69.677  62.513  70.539  1.00  4.28              
ATOM   1843  CA  MET A 114      68.746  62.625  68.671  1.00  4.28              
ATOM   1844  HA  MET A 114      69.677  63.058  68.313  1.00  4.28              
ATOM   1845  CB  MET A 114      68.305  61.717  67.512  1.00  4.28              
ATOM   1846  HB1 MET A 114      68.037  62.342  66.663  1.00  4.28              
ATOM   1847  HB2 MET A 114      67.428  61.133  67.781  1.00  4.28              
ATOM   1848  CG  MET A 114      69.444  60.811  67.027  1.00  4.28              
ATOM   1849  HG1 MET A 114      69.825  60.221  67.859  1.00  4.28              
ATOM   1850  HG2 MET A 114      70.253  61.449  66.669  1.00  4.28              
ATOM   1851  SD  MET A 114      68.978  59.684  65.687  1.00  4.28              
ATOM   1852  CE  MET A 114      68.194  58.389  66.689  1.00  4.28              
ATOM   1853  HE1 MET A 114      67.732  57.649  66.037  1.00  4.28              
ATOM   1854  HE2 MET A 114      68.943  57.900  67.311  1.00  4.28              
ATOM   1855  HE3 MET A 114      67.438  58.825  67.341  1.00  4.28              
ATOM   1856  C   MET A 114      67.856  63.825  68.971  1.00  4.28              
ATOM   1857  O   MET A 114      67.202  63.970  70.006  1.00  4.28              
ATOM   1858  N   ILE A 115      67.987  64.766  68.058  1.00  4.40              
ATOM   1859  H   ILE A 115      68.607  64.552  67.293  1.00  4.40              
ATOM   1860  CA  ILE A 115      67.286  66.019  67.950  1.00  4.40              
ATOM   1861  HA  ILE A 115      66.311  65.907  68.386  1.00  4.40              
ATOM   1862  CB  ILE A 115      68.056  67.180  68.639  1.00  4.40              
ATOM   1863  HB  ILE A 115      69.076  67.181  68.255  1.00  4.40              
ATOM   1864  CG2 ILE A 115      67.433  68.547  68.278  1.00  4.40              
ATOM   1865 1HG2 ILE A 115      67.909  69.350  68.835  1.00  4.40              
ATOM   1866 2HG2 ILE A 115      67.586  68.772  67.223  1.00  4.40              
ATOM   1867 3HG2 ILE A 115      66.367  68.538  68.502  1.00  4.40              
ATOM   1868  CG1 ILE A 115      68.136  66.993  70.171  1.00  4.40              
ATOM   1869 1HG1 ILE A 115      68.620  66.041  70.382  1.00  4.40              
ATOM   1870 2HG1 ILE A 115      67.131  66.965  70.593  1.00  4.40              
ATOM   1871  CD1 ILE A 115      68.966  68.057  70.894  1.00  4.40              
ATOM   1872  HD1 ILE A 115      69.181  67.718  71.907  1.00  4.40              
ATOM   1873  HD2 ILE A 115      69.901  68.211  70.359  1.00  4.40              
ATOM   1874  HD3 ILE A 115      68.428  69.001  70.952  1.00  4.40              
ATOM   1875  C   ILE A 115      67.239  66.252  66.444  1.00  4.40              
ATOM   1876  O   ILE A 115      68.191  65.953  65.708  1.00  4.40              
ATOM   1877  N   ASN A 116      66.159  66.876  66.016  1.00  4.36              
ATOM   1878  H   ASN A 116      65.452  67.117  66.694  1.00  4.36              
ATOM   1879  CA  ASN A 116      65.993  67.393  64.681  1.00  4.36              
ATOM   1880  HA  ASN A 116      66.970  67.513  64.217  1.00  4.36              
ATOM   1881  CB  ASN A 116      65.184  66.387  63.873  1.00  4.36              
ATOM   1882  HB1 ASN A 116      64.291  66.138  64.426  1.00  4.36              
ATOM   1883  HB2 ASN A 116      65.767  65.472  63.748  1.00  4.36              
ATOM   1884  CG  ASN A 116      64.767  66.925  62.531  1.00  4.36              
ATOM   1885  OD1 ASN A 116      63.721  67.522  62.369  1.00  4.36              
ATOM   1886  ND2 ASN A 116      65.571  66.775  61.509  1.00  4.36              
ATOM   1887 1HD2 ASN A 116      66.507  66.438  61.671  1.00  4.36              
ATOM   1888 2HD2 ASN A 116      65.327  67.279  60.664  1.00  4.36              
ATOM   1889  C   ASN A 116      65.326  68.745  64.766  1.00  4.36              
ATOM   1890  O   ASN A 116      64.353  68.927  65.501  1.00  4.36              
ATOM   1891  N   PHE A 117      65.920  69.670  64.030  1.00  4.23              
ATOM   1892  H   PHE A 117      66.656  69.381  63.391  1.00  4.23              
ATOM   1893  CA  PHE A 117      65.645  71.094  64.117  1.00  4.23              
ATOM   1894  HA  PHE A 117      64.651  71.258  64.536  1.00  4.23              
ATOM   1895  CB  PHE A 117      66.692  71.741  65.060  1.00  4.23              
ATOM   1896  HB1 PHE A 117      67.410  70.973  65.353  1.00  4.23              
ATOM   1897  HB2 PHE A 117      66.199  72.007  65.991  1.00  4.23              
ATOM   1898  CG  PHE A 117      67.494  72.940  64.562  1.00  4.23              
ATOM   1899  CD1 PHE A 117      66.898  74.113  64.069  1.00  4.23              
ATOM   1900  HD1 PHE A 117      65.827  74.226  64.078  1.00  4.23              
ATOM   1901  CE1 PHE A 117      67.697  75.160  63.580  1.00  4.23              
ATOM   1902  HE1 PHE A 117      67.238  76.053  63.207  1.00  4.23              
ATOM   1903  CZ  PHE A 117      69.094  75.067  63.594  1.00  4.23              
ATOM   1904  HZ  PHE A 117      69.698  75.880  63.214  1.00  4.23              
ATOM   1905  CE2 PHE A 117      69.696  73.927  64.139  1.00  4.23              
ATOM   1906  HE2 PHE A 117      70.773  73.854  64.184  1.00  4.23              
ATOM   1907  CD2 PHE A 117      68.893  72.888  64.632  1.00  4.23              
ATOM   1908  HD2 PHE A 117      69.352  72.024  65.071  1.00  4.23              
ATOM   1909  C   PHE A 117      65.661  71.603  62.681  1.00  4.23              
ATOM   1910  O   PHE A 117      66.347  71.076  61.800  1.00  4.23              
ATOM   1911  N   LYS A 118      64.841  72.604  62.413  1.00  4.51              
ATOM   1912  H   LYS A 118      64.304  73.003  63.174  1.00  4.51              
ATOM   1913  CA  LYS A 118      64.618  73.138  61.077  1.00  4.51              
ATOM   1914  HA  LYS A 118      65.469  72.920  60.441  1.00  4.51              
ATOM   1915  CB  LYS A 118      63.354  72.415  60.567  1.00  4.51              
ATOM   1916  HB1 LYS A 118      62.508  72.698  61.197  1.00  4.51              
ATOM   1917  HB2 LYS A 118      63.521  71.347  60.710  1.00  4.51              
ATOM   1918  CG  LYS A 118      62.965  72.642  59.101  1.00  4.51              
ATOM   1919  HG1 LYS A 118      63.807  72.412  58.454  1.00  4.51              
ATOM   1920  HG2 LYS A 118      62.701  73.692  58.962  1.00  4.51              
ATOM   1921  CD  LYS A 118      61.757  71.764  58.706  1.00  4.51              
ATOM   1922  HD1 LYS A 118      61.459  72.023  57.690  1.00  4.51              
ATOM   1923  HD2 LYS A 118      60.927  72.002  59.374  1.00  4.51              
ATOM   1924  CE  LYS A 118      62.050  70.251  58.772  1.00  4.51              
ATOM   1925  HE1 LYS A 118      62.412  69.995  59.771  1.00  4.51              
ATOM   1926  HE2 LYS A 118      62.843  70.009  58.059  1.00  4.51              
ATOM   1927  NZ  LYS A 118      60.852  69.426  58.484  1.00  4.51              
ATOM   1928  HZ1 LYS A 118      61.087  68.432  58.502  1.00  4.51              
ATOM   1929  HZ2 LYS A 118      60.143  69.537  59.210  1.00  4.51              
ATOM   1930  HZ3 LYS A 118      60.441  69.639  57.591  1.00  4.51              
ATOM   1931  C   LYS A 118      64.454  74.640  61.219  1.00  4.51              
ATOM   1932  O   LYS A 118      63.647  75.088  62.027  1.00  4.51              
ATOM   1933  N   PHE A 119      65.237  75.396  60.461  1.00  4.32              
ATOM   1934  H   PHE A 119      65.796  74.921  59.761  1.00  4.32              
ATOM   1935  CA  PHE A 119      65.068  76.836  60.314  1.00  4.32              
ATOM   1936  HA  PHE A 119      64.093  77.075  60.741  1.00  4.32              
ATOM   1937  CB  PHE A 119      66.061  77.674  61.134  1.00  4.32              
ATOM   1938  HB1 PHE A 119      66.017  77.346  62.168  1.00  4.32              
ATOM   1939  HB2 PHE A 119      65.691  78.699  61.153  1.00  4.32              
ATOM   1940  CG  PHE A 119      67.502  77.700  60.667  1.00  4.32              
ATOM   1941  CD1 PHE A 119      68.090  78.925  60.296  1.00  4.32              
ATOM   1942  HD1 PHE A 119      67.513  79.838  60.301  1.00  4.32              
ATOM   1943  CE1 PHE A 119      69.439  78.972  59.910  1.00  4.32              
ATOM   1944  HE1 PHE A 119      69.895  79.911  59.641  1.00  4.32              
ATOM   1945  CZ  PHE A 119      70.199  77.797  59.862  1.00  4.32              
ATOM   1946  HZ  PHE A 119      71.232  77.843  59.544  1.00  4.32              
ATOM   1947  CE2 PHE A 119      69.615  76.571  60.224  1.00  4.32              
ATOM   1948  HE2 PHE A 119      70.198  75.663  60.185  1.00  4.32              
ATOM   1949  CD2 PHE A 119      68.274  76.524  60.633  1.00  4.32              
ATOM   1950  HD2 PHE A 119      67.842  75.572  60.901  1.00  4.32              
ATOM   1951  C   PHE A 119      64.920  77.232  58.858  1.00  4.32              
ATOM   1952  O   PHE A 119      64.973  76.401  57.952  1.00  4.32              
ATOM   1953  N   GLN A 120      64.682  78.516  58.638  1.00  4.44              
ATOM   1954  H   GLN A 120      64.648  79.156  59.418  1.00  4.44              
ATOM   1955  CA  GLN A 120      64.875  79.111  57.335  1.00  4.44              
ATOM   1956  HA  GLN A 120      65.261  78.367  56.638  1.00  4.44              
ATOM   1957  CB  GLN A 120      63.549  79.631  56.764  1.00  4.44              
ATOM   1958  HB1 GLN A 120      62.832  78.811  56.808  1.00  4.44              
ATOM   1959  HB2 GLN A 120      63.724  79.882  55.719  1.00  4.44              
ATOM   1960  CG  GLN A 120      62.915  80.861  57.438  1.00  4.44              
ATOM   1961  HG1 GLN A 120      63.579  81.718  57.335  1.00  4.44              
ATOM   1962  HG2 GLN A 120      62.768  80.657  58.498  1.00  4.44              
ATOM   1963  CD  GLN A 120      61.568  81.234  56.816  1.00  4.44              
ATOM   1964  OE1 GLN A 120      61.111  80.649  55.844  1.00  4.44              
ATOM   1965  NE2 GLN A 120      60.871  82.203  57.366  1.00  4.44              
ATOM   1966 1HE2 GLN A 120      61.243  82.752  58.118  1.00  4.44              
ATOM   1967 2HE2 GLN A 120      60.044  82.481  56.864  1.00  4.44              
ATOM   1968  C   GLN A 120      65.940  80.175  57.490  1.00  4.44              
ATOM   1969  O   GLN A 120      65.840  81.011  58.397  1.00  4.44              
ATOM   1970  N   ILE A 121      66.917  80.159  56.598  1.00  4.69              
ATOM   1971  H   ILE A 121      66.911  79.421  55.899  1.00  4.69              
ATOM   1972  CA  ILE A 121      67.440  81.438  56.147  1.00  4.69              
ATOM   1973  HA  ILE A 121      67.446  82.123  56.986  1.00  4.69              
ATOM   1974  CB  ILE A 121      68.896  81.318  55.658  1.00  4.69              
ATOM   1975  HB  ILE A 121      68.923  80.743  54.731  1.00  4.69              
ATOM   1976  CG2 ILE A 121      69.392  82.736  55.369  1.00  4.69              
ATOM   1977 1HG2 ILE A 121      68.898  83.127  54.487  1.00  4.69              
ATOM   1978 2HG2 ILE A 121      69.261  83.385  56.232  1.00  4.69              
ATOM   1979 3HG2 ILE A 121      70.438  82.714  55.139  1.00  4.69              
ATOM   1980  CG1 ILE A 121      69.743  80.574  56.726  1.00  4.69              
ATOM   1981 1HG1 ILE A 121      69.825  79.527  56.431  1.00  4.69              
ATOM   1982 2HG1 ILE A 121      69.219  80.585  57.676  1.00  4.69              
ATOM   1983  CD1 ILE A 121      71.151  81.105  57.035  1.00  4.69              
ATOM   1984  HD1 ILE A 121      71.631  80.441  57.753  1.00  4.69              
ATOM   1985  HD2 ILE A 121      71.751  81.142  56.127  1.00  4.69              
ATOM   1986  HD3 ILE A 121      71.085  82.101  57.474  1.00  4.69              
ATOM   1987  C   ILE A 121      66.438  81.968  55.106  1.00  4.69              
ATOM   1988  O   ILE A 121      65.661  81.188  54.537  1.00  4.69              
ATOM   1989  N   ASN A 122      66.367  83.281  54.951  1.00  5.64              
ATOM   1990  H   ASN A 122      67.073  83.849  55.385  1.00  5.64              
ATOM   1991  CA  ASN A 122      65.304  83.948  54.214  1.00  5.64              
ATOM   1992  HA  ASN A 122      64.731  83.180  53.683  1.00  5.64              
ATOM   1993  CB  ASN A 122      64.313  84.601  55.200  1.00  5.64              
ATOM   1994  HB1 ASN A 122      64.643  85.613  55.436  1.00  5.64              
ATOM   1995  HB2 ASN A 122      64.273  84.017  56.118  1.00  5.64              
ATOM   1996  CG  ASN A 122      62.914  84.618  54.633  1.00  5.64              
ATOM   1997  OD1 ASN A 122      62.144  83.691  54.805  1.00  5.64              
ATOM   1998  ND2 ASN A 122      62.525  85.661  53.943  1.00  5.64              
ATOM   1999 1HD2 ASN A 122      63.213  86.330  53.649  1.00  5.64              
ATOM   2000 2HD2 ASN A 122      61.598  85.631  53.569  1.00  5.64              
ATOM   2001  C   ASN A 122      65.807  84.901  53.090  1.00  5.64              
ATOM   2002  O   ASN A 122      65.014  85.466  52.352  1.00  5.64              
ATOM   2003  N   PRO A 123      67.148  85.042  52.880  1.00  6.39              
ATOM   2004  CD  PRO A 123      68.073  85.715  53.763  1.00  6.39              
ATOM   2005  HD1 PRO A 123      68.197  85.167  54.693  1.00  6.39              
ATOM   2006  HD2 PRO A 123      67.732  86.726  53.983  1.00  6.39              
ATOM   2007  CG  PRO A 123      69.401  85.774  52.998  1.00  6.39              
ATOM   2008  HG1 PRO A 123      70.254  85.626  53.663  1.00  6.39              
ATOM   2009  HG2 PRO A 123      69.473  86.745  52.506  1.00  6.39              
ATOM   2010  CB  PRO A 123      69.296  84.666  51.939  1.00  6.39              
ATOM   2011  HB1 PRO A 123      69.617  83.725  52.375  1.00  6.39              
ATOM   2012  HB2 PRO A 123      69.886  84.906  51.057  1.00  6.39              
ATOM   2013  CA  PRO A 123      67.804  84.644  51.632  1.00  6.39              
ATOM   2014  HA  PRO A 123      67.595  85.394  50.870  1.00  6.39              
ATOM   2015  C   PRO A 123      67.302  83.281  51.146  1.00  6.39              
ATOM   2016  O   PRO A 123      66.866  82.448  51.914  1.00  6.39              
ATOM   2017  N   VAL A 124      67.296  83.140  49.822  1.00  6.21              
ATOM   2018  H   VAL A 124      67.796  83.823  49.276  1.00  6.21              
ATOM   2019  CA  VAL A 124      66.183  82.455  49.163  1.00  6.21              
ATOM   2020  HA  VAL A 124      66.354  82.638  48.174  1.00  6.21              
ATOM   2021  CB  VAL A 124      66.125  80.963  49.394  1.00  6.21              
ATOM   2022  HB  VAL A 124      65.569  80.702  50.287  1.00  6.21              
ATOM   2023  CG1 VAL A 124      65.361  80.545  48.142  1.00  6.21              
ATOM   2024 1HG1 VAL A 124      66.069  80.453  47.332  1.00  6.21              
ATOM   2025 2HG1 VAL A 124      64.891  79.614  48.305  1.00  6.21              
ATOM   2026 3HG1 VAL A 124      64.539  81.215  47.895  1.00  6.21              
ATOM   2027  CG2 VAL A 124      67.540  80.361  49.494  1.00  6.21              
ATOM   2028 1HG2 VAL A 124      67.498  79.283  49.445  1.00  6.21              
ATOM   2029 2HG2 VAL A 124      68.164  80.773  48.708  1.00  6.21              
ATOM   2030 3HG2 VAL A 124      67.980  80.621  50.456  1.00  6.21              
ATOM   2031  C   VAL A 124      64.866  83.133  49.549  1.00  6.21              
ATOM   2032  O   VAL A 124      63.960  82.556  50.143  1.00  6.21              
ATOM   2033  N   SER A 125      64.782  84.411  49.177  1.00  8.37              
ATOM   2034  H   SER A 125      65.561  84.832  48.697  1.00  8.37              
ATOM   2035  CA  SER A 125      63.523  85.124  49.150  1.00  8.37              
ATOM   2036  HA  SER A 125      63.175  85.127  50.182  1.00  8.37              
ATOM   2037  CB  SER A 125      63.758  86.606  48.783  1.00  8.37              
ATOM   2038  HB1 SER A 125      64.812  86.854  48.927  1.00  8.37              
ATOM   2039  HB2 SER A 125      63.184  87.225  49.475  1.00  8.37              
ATOM   2040  OG  SER A 125      63.370  86.935  47.460  1.00  8.37              
ATOM   2041  HG  SER A 125      63.650  87.844  47.293  1.00  8.37              
ATOM   2042  C   SER A 125      62.423  84.415  48.332  1.00  8.37              
ATOM   2043  O   SER A 125      62.710  83.427  47.641  1.00  8.37              
ATOM   2044  N   PRO A 126      61.174  84.925  48.315  1.00 11.02              
ATOM   2045  CD  PRO A 126      60.665  85.953  49.217  1.00 11.02              
ATOM   2046  HD1 PRO A 126      61.011  86.933  48.890  1.00 11.02              
ATOM   2047  HD2 PRO A 126      60.966  85.769  50.249  1.00 11.02              
ATOM   2048  CG  PRO A 126      59.144  85.899  49.099  1.00 11.02              
ATOM   2049  HG1 PRO A 126      58.687  86.869  49.300  1.00 11.02              
ATOM   2050  HG2 PRO A 126      58.749  85.139  49.774  1.00 11.02              
ATOM   2051  CB  PRO A 126      58.945  85.462  47.652  1.00 11.02              
ATOM   2052  HB1 PRO A 126      59.054  86.326  46.993  1.00 11.02              
ATOM   2053  HB2 PRO A 126      57.974  84.986  47.505  1.00 11.02              
ATOM   2054  CA  PRO A 126      60.099  84.478  47.421  1.00 11.02              
ATOM   2055  HA  PRO A 126      59.779  83.499  47.784  1.00 11.02              
ATOM   2056  C   PRO A 126      60.400  84.323  45.928  1.00 11.02              
ATOM   2057  O   PRO A 126      59.514  83.960  45.149  1.00 11.02              
ATOM   2058  N   ARG A 127      61.630  84.614  45.509  1.00 12.36              
ATOM   2059  H   ARG A 127      62.293  84.890  46.225  1.00 12.36              
ATOM   2060  CA  ARG A 127      62.128  84.528  44.149  1.00 12.36              
ATOM   2061  HA  ARG A 127      61.522  83.815  43.593  1.00 12.36              
ATOM   2062  CB  ARG A 127      61.991  85.936  43.504  1.00 12.36              
ATOM   2063  HB1 ARG A 127      62.300  85.868  42.464  1.00 12.36              
ATOM   2064  HB2 ARG A 127      62.692  86.605  44.007  1.00 12.36              
ATOM   2065  CG  ARG A 127      60.615  86.629  43.519  1.00 12.36              
ATOM   2066  HG1 ARG A 127      60.755  87.655  43.176  1.00 12.36              
ATOM   2067  HG2 ARG A 127      60.224  86.679  44.534  1.00 12.36              
ATOM   2068  CD  ARG A 127      59.591  85.959  42.593  1.00 12.36              
ATOM   2069  HD1 ARG A 127      59.466  84.914  42.873  1.00 12.36              
ATOM   2070  HD2 ARG A 127      59.980  85.986  41.573  1.00 12.36              
ATOM   2071  NE  ARG A 127      58.289  86.659  42.619  1.00 12.36              
ATOM   2072  HE  ARG A 127      58.183  87.418  41.967  1.00 12.36              
ATOM   2073  CZ  ARG A 127      57.238  86.378  43.374  1.00 12.36              
ATOM   2074  NH1 ARG A 127      57.234  85.397  44.231  1.00 12.36              
ATOM   2075 1HH1 ARG A 127      58.066  84.831  44.347  1.00 12.36              
ATOM   2076 2HH1 ARG A 127      56.417  85.182  44.768  1.00 12.36              
ATOM   2077  NH2 ARG A 127      56.152  87.095  43.283  1.00 12.36              
ATOM   2078 1HH2 ARG A 127      56.103  87.867  42.642  1.00 12.36              
ATOM   2079 2HH2 ARG A 127      55.356  86.885  43.859  1.00 12.36              
ATOM   2080  C   ARG A 127      63.557  84.039  44.065  1.00 12.36              
ATOM   2081  O   ARG A 127      64.367  84.608  43.339  1.00 12.36              
ATOM   2082  N   VAL A 128      63.898  83.022  44.846  1.00 11.16              
ATOM   2083  H   VAL A 128      63.242  82.683  45.536  1.00 11.16              
ATOM   2084  CA  VAL A 128      65.299  82.621  44.943  1.00 11.16              
ATOM   2085  HA  VAL A 128      65.784  82.942  44.056  1.00 11.16              
ATOM   2086  CB  VAL A 128      65.953  83.376  46.077  1.00 11.16              
ATOM   2087  HB  VAL A 128      65.493  82.902  46.914  1.00 11.16              
ATOM   2088  CG1 VAL A 128      67.475  83.151  46.181  1.00 11.16              
ATOM   2089 1HG1 VAL A 128      67.895  83.780  46.958  1.00 11.16              
ATOM   2090 2HG1 VAL A 128      67.693  82.140  46.509  1.00 11.16              
ATOM   2091 3HG1 VAL A 128      67.988  83.316  45.243  1.00 11.16              
ATOM   2092  CG2 VAL A 128      65.543  84.841  46.282  1.00 11.16              
ATOM   2093 1HG2 VAL A 128      66.119  85.304  47.078  1.00 11.16              
ATOM   2094 2HG2 VAL A 128      65.640  85.432  45.387  1.00 11.16              
ATOM   2095 3HG2 VAL A 128      64.496  84.883  46.546  1.00 11.16              
ATOM   2096  C   VAL A 128      65.493  81.111  44.955  1.00 11.16              
ATOM   2097  O   VAL A 128      64.570  80.337  45.221  1.00 11.16              
ATOM   2098  N   ILE A 129      66.727  80.723  44.659  1.00  8.85              
ATOM   2099  H   ILE A 129      67.367  81.418  44.304  1.00  8.85              
ATOM   2100  CA  ILE A 129      67.346  79.468  45.058  1.00  8.85              
ATOM   2101  HA  ILE A 129      66.703  78.955  45.761  1.00  8.85              
ATOM   2102  CB  ILE A 129      67.477  78.571  43.791  1.00  8.85              
ATOM   2103  HB  ILE A 129      67.929  79.156  42.997  1.00  8.85              
ATOM   2104  CG2 ILE A 129      68.425  77.388  44.002  1.00  8.85              
ATOM   2105 1HG2 ILE A 129      68.405  76.701  43.158  1.00  8.85              
ATOM   2106 2HG2 ILE A 129      69.437  77.778  44.055  1.00  8.85              
ATOM   2107 3HG2 ILE A 129      68.184  76.864  44.923  1.00  8.85              
ATOM   2108  CG1 ILE A 129      66.077  78.132  43.294  1.00  8.85              
ATOM   2109 1HG1 ILE A 129      65.513  79.022  43.023  1.00  8.85              
ATOM   2110 2HG1 ILE A 129      65.544  77.642  44.103  1.00  8.85              
ATOM   2111  CD1 ILE A 129      66.053  77.215  42.064  1.00  8.85              
ATOM   2112  HD1 ILE A 129      66.682  77.626  41.275  1.00  8.85              
ATOM   2113  HD2 ILE A 129      66.403  76.217  42.321  1.00  8.85              
ATOM   2114  HD3 ILE A 129      65.030  77.134  41.695  1.00  8.85              
ATOM   2115  C   ILE A 129      68.684  79.770  45.748  1.00  8.85              
ATOM   2116  O   ILE A 129      69.456  80.556  45.212  1.00  8.85              
ATOM   2117  N   ILE A 130      68.983  79.186  46.915  1.00  5.13              
ATOM   2118  H   ILE A 130      68.297  78.585  47.355  1.00  5.13              
ATOM   2119  CA  ILE A 130      70.383  79.080  47.360  1.00  5.13              
ATOM   2120  HA  ILE A 130      70.851  80.061  47.292  1.00  5.13              
ATOM   2121  CB  ILE A 130      70.573  78.546  48.809  1.00  5.13              
ATOM   2122  HB  ILE A 130      70.192  79.335  49.458  1.00  5.13              
ATOM   2123  CG2 ILE A 130      69.780  77.275  49.162  1.00  5.13              
ATOM   2124 1HG2 ILE A 130      70.127  76.419  48.585  1.00  5.13              
ATOM   2125 2HG2 ILE A 130      69.883  77.050  50.224  1.00  5.13              
ATOM   2126 3HG2 ILE A 130      68.728  77.421  48.945  1.00  5.13              
ATOM   2127  CG1 ILE A 130      72.067  78.362  49.194  1.00  5.13              
ATOM   2128 1HG1 ILE A 130      72.137  78.499  50.270  1.00  5.13              
ATOM   2129 2HG1 ILE A 130      72.660  79.147  48.735  1.00  5.13              
ATOM   2130  CD1 ILE A 130      72.766  77.028  48.873  1.00  5.13              
ATOM   2131  HD1 ILE A 130      72.725  76.803  47.810  1.00  5.13              
ATOM   2132  HD2 ILE A 130      73.814  77.103  49.163  1.00  5.13              
ATOM   2133  HD3 ILE A 130      72.313  76.213  49.436  1.00  5.13              
ATOM   2134  C   ILE A 130      71.027  78.163  46.351  1.00  5.13              
ATOM   2135  O   ILE A 130      70.512  77.061  46.166  1.00  5.13              
ATOM   2136  N   HIS A 131      72.045  78.638  45.628  1.00  4.86              
ATOM   2137  H   HIS A 131      72.406  79.558  45.824  1.00  4.86              
ATOM   2138  CA  HIS A 131      72.512  77.978  44.412  1.00  4.86              
ATOM   2139  HA  HIS A 131      71.634  77.828  43.785  1.00  4.86              
ATOM   2140  CB  HIS A 131      73.450  78.857  43.574  1.00  4.86              
ATOM   2141  HB1 HIS A 131      74.475  78.766  43.920  1.00  4.86              
ATOM   2142  HB2 HIS A 131      73.149  79.899  43.675  1.00  4.86              
ATOM   2143  CG  HIS A 131      73.412  78.492  42.110  1.00  4.86              
ATOM   2144  ND1 HIS A 131      73.217  77.209  41.575  1.00  4.86              
ATOM   2145  CE1 HIS A 131      73.170  77.383  40.242  1.00  4.86              
ATOM   2146  HE1 HIS A 131      73.014  76.592  39.521  1.00  4.86              
ATOM   2147  NE2 HIS A 131      73.325  78.681  39.925  1.00  4.86              
ATOM   2148  HE2 HIS A 131      73.309  79.066  38.990  1.00  4.86              
ATOM   2149  CD2 HIS A 131      73.481  79.395  41.091  1.00  4.86              
ATOM   2150  HD2 HIS A 131      73.604  80.467  41.197  1.00  4.86              
ATOM   2151  C   HIS A 131      73.093  76.590  44.683  1.00  4.86              
ATOM   2152  O   HIS A 131      74.291  76.380  44.840  1.00  4.86              
ATOM   2153  N   LEU A 132      72.196  75.618  44.768  1.00  4.83              
ATOM   2154  H   LEU A 132      71.234  75.935  44.752  1.00  4.83              
ATOM   2155  CA  LEU A 132      72.390  74.276  45.288  1.00  4.83              
ATOM   2156  HA  LEU A 132      72.708  74.328  46.330  1.00  4.83              
ATOM   2157  CB  LEU A 132      70.977  73.643  45.167  1.00  4.83              
ATOM   2158  HB1 LEU A 132      70.760  73.473  44.112  1.00  4.83              
ATOM   2159  HB2 LEU A 132      70.249  74.383  45.507  1.00  4.83              
ATOM   2160  CG  LEU A 132      70.634  72.359  45.936  1.00  4.83              
ATOM   2161  HG  LEU A 132      69.579  72.166  45.768  1.00  4.83              
ATOM   2162  CD1 LEU A 132      71.357  71.109  45.433  1.00  4.83              
ATOM   2163 1HD1 LEU A 132      70.867  70.223  45.842  1.00  4.83              
ATOM   2164 2HD1 LEU A 132      71.309  71.073  44.347  1.00  4.83              
ATOM   2165 3HD1 LEU A 132      72.396  71.114  45.757  1.00  4.83              
ATOM   2166  CD2 LEU A 132      70.818  72.584  47.432  1.00  4.83              
ATOM   2167 1HD2 LEU A 132      70.316  73.502  47.740  1.00  4.83              
ATOM   2168 2HD2 LEU A 132      70.375  71.757  47.980  1.00  4.83              
ATOM   2169 3HD2 LEU A 132      71.878  72.659  47.668  1.00  4.83              
ATOM   2170  C   LEU A 132      73.424  73.519  44.464  1.00  4.83              
ATOM   2171  O   LEU A 132      74.145  72.677  44.989  1.00  4.83              
ATOM   2172  N   LYS A 133      73.534  73.830  43.166  1.00  4.85              
ATOM   2173  H   LYS A 133      72.952  74.575  42.805  1.00  4.85              
ATOM   2174  CA  LYS A 133      74.572  73.254  42.314  1.00  4.85              
ATOM   2175  HA  LYS A 133      74.688  72.210  42.602  1.00  4.85              
ATOM   2176  CB  LYS A 133      74.148  73.251  40.836  1.00  4.85              
ATOM   2177  HB1 LYS A 133      74.933  72.767  40.252  1.00  4.85              
ATOM   2178  HB2 LYS A 133      74.056  74.281  40.487  1.00  4.85              
ATOM   2179  CG  LYS A 133      72.811  72.511  40.573  1.00  4.85              
ATOM   2180  HG1 LYS A 133      72.638  72.506  39.495  1.00  4.85              
ATOM   2181  HG2 LYS A 133      72.001  73.082  41.029  1.00  4.85              
ATOM   2182  CD  LYS A 133      72.732  71.053  41.086  1.00  4.85              
ATOM   2183  HD1 LYS A 133      72.870  71.044  42.168  1.00  4.85              
ATOM   2184  HD2 LYS A 133      73.524  70.464  40.620  1.00  4.85              
ATOM   2185  CE  LYS A 133      71.358  70.436  40.761  1.00  4.85              
ATOM   2186  HE1 LYS A 133      71.229  70.412  39.674  1.00  4.85              
ATOM   2187  HE2 LYS A 133      70.589  71.102  41.163  1.00  4.85              
ATOM   2188  NZ  LYS A 133      71.178  69.069  41.332  1.00  4.85              
ATOM   2189  HZ1 LYS A 133      71.707  68.365  40.831  1.00  4.85              
ATOM   2190  HZ2 LYS A 133      71.454  69.026  42.305  1.00  4.85              
ATOM   2191  HZ3 LYS A 133      70.207  68.781  41.295  1.00  4.85              
ATOM   2192  C   LYS A 133      75.969  73.835  42.604  1.00  4.85              
ATOM   2193  O   LYS A 133      76.921  73.059  42.709  1.00  4.85              
ATOM   2194  N   LYS A 134      76.094  75.143  42.876  1.00  5.13              
ATOM   2195  H   LYS A 134      75.263  75.720  42.854  1.00  5.13              
ATOM   2196  CA  LYS A 134      77.343  75.745  43.386  1.00  5.13              
ATOM   2197  HA  LYS A 134      78.151  75.490  42.699  1.00  5.13              
ATOM   2198  CB  LYS A 134      77.214  77.285  43.436  1.00  5.13              
ATOM   2199  HB1 LYS A 134      76.507  77.559  44.219  1.00  5.13              
ATOM   2200  HB2 LYS A 134      76.827  77.647  42.481  1.00  5.13              
ATOM   2201  CG  LYS A 134      78.557  77.984  43.719  1.00  5.13              
ATOM   2202  HG1 LYS A 134      79.241  77.806  42.888  1.00  5.13              
ATOM   2203  HG2 LYS A 134      78.995  77.556  44.619  1.00  5.13              
ATOM   2204  CD  LYS A 134      78.400  79.499  43.936  1.00  5.13              
ATOM   2205  HD1 LYS A 134      77.617  79.667  44.673  1.00  5.13              
ATOM   2206  HD2 LYS A 134      78.103  79.981  43.003  1.00  5.13              
ATOM   2207  CE  LYS A 134      79.729  80.093  44.434  1.00  5.13              
ATOM   2208  HE1 LYS A 134      80.433  80.114  43.597  1.00  5.13              
ATOM   2209  HE2 LYS A 134      80.140  79.434  45.203  1.00  5.13              
ATOM   2210  NZ  LYS A 134      79.578  81.456  45.002  1.00  5.13              
ATOM   2211  HZ1 LYS A 134      79.119  82.090  44.351  1.00  5.13              
ATOM   2212  HZ2 LYS A 134      79.033  81.459  45.861  1.00  5.13              
ATOM   2213  HZ3 LYS A 134      80.467  81.865  45.244  1.00  5.13              
ATOM   2214  C   LYS A 134      77.750  75.180  44.749  1.00  5.13              
ATOM   2215  O   LYS A 134      78.919  74.867  44.956  1.00  5.13              
ATOM   2216  N   PHE A 135      76.782  75.003  45.644  1.00  4.76              
ATOM   2217  H   PHE A 135      75.864  75.350  45.395  1.00  4.76              
ATOM   2218  CA  PHE A 135      76.958  74.401  46.966  1.00  4.76              
ATOM   2219  HA  PHE A 135      77.686  75.002  47.514  1.00  4.76              
ATOM   2220  CB  PHE A 135      75.613  74.482  47.695  1.00  4.76              
ATOM   2221  HB1 PHE A 135      74.912  73.788  47.233  1.00  4.76              
ATOM   2222  HB2 PHE A 135      75.204  75.483  47.548  1.00  4.76              
ATOM   2223  CG  PHE A 135      75.643  74.227  49.186  1.00  4.76              
ATOM   2224  CD1 PHE A 135      75.986  75.263  50.070  1.00  4.76              
ATOM   2225  HD1 PHE A 135      76.329  76.206  49.684  1.00  4.76              
ATOM   2226  CE1 PHE A 135      75.830  75.101  51.454  1.00  4.76              
ATOM   2227  HE1 PHE A 135      76.083  75.914  52.123  1.00  4.76              
ATOM   2228  CZ  PHE A 135      75.263  73.921  51.957  1.00  4.76              
ATOM   2229  HZ  PHE A 135      75.074  73.822  53.018  1.00  4.76              
ATOM   2230  CE2 PHE A 135      74.976  72.858  51.083  1.00  4.76              
ATOM   2231  HE2 PHE A 135      74.569  71.936  51.474  1.00  4.76              
ATOM   2232  CD2 PHE A 135      75.204  72.997  49.701  1.00  4.76              
ATOM   2233  HD2 PHE A 135      74.977  72.186  49.025  1.00  4.76              
ATOM   2234  C   PHE A 135      77.521  72.975  46.879  1.00  4.76              
ATOM   2235  O   PHE A 135      78.539  72.653  47.506  1.00  4.76              
ATOM   2236  N   ALA A 136      76.885  72.158  46.031  1.00  4.98              
ATOM   2237  H   ALA A 136      76.041  72.499  45.586  1.00  4.98              
ATOM   2238  CA  ALA A 136      77.311  70.806  45.703  1.00  4.98              
ATOM   2239  HA  ALA A 136      77.309  70.247  46.628  1.00  4.98              
ATOM   2240  CB  ALA A 136      76.288  70.164  44.766  1.00  4.98              
ATOM   2241  HB1 ALA A 136      76.616  69.148  44.548  1.00  4.98              
ATOM   2242  HB2 ALA A 136      75.309  70.138  45.246  1.00  4.98              
ATOM   2243  HB3 ALA A 136      76.226  70.726  43.835  1.00  4.98              
ATOM   2244  C   ALA A 136      78.725  70.739  45.121  1.00  4.98              
ATOM   2245  O   ALA A 136      79.451  69.805  45.436  1.00  4.98              
ATOM   2246  N   ALA A 137      79.137  71.713  44.308  1.00  5.42              
ATOM   2247  H   ALA A 137      78.493  72.435  44.018  1.00  5.42              
ATOM   2248  CA  ALA A 137      80.513  71.742  43.827  1.00  5.42              
ATOM   2249  HA  ALA A 137      80.784  70.742  43.481  1.00  5.42              
ATOM   2250  CB  ALA A 137      80.581  72.685  42.617  1.00  5.42              
ATOM   2251  HB1 ALA A 137      81.596  72.691  42.218  1.00  5.42              
ATOM   2252  HB2 ALA A 137      79.899  72.334  41.841  1.00  5.42              
ATOM   2253  HB3 ALA A 137      80.300  73.699  42.902  1.00  5.42              
ATOM   2254  C   ALA A 137      81.529  72.122  44.910  1.00  5.42              
ATOM   2255  O   ALA A 137      82.359  71.323  45.328  1.00  5.42              
ATOM   2256  N   LEU A 138      81.458  73.349  45.415  1.00  5.40              
ATOM   2257  H   LEU A 138      80.680  73.939  45.138  1.00  5.40              
ATOM   2258  CA  LEU A 138      82.530  73.919  46.235  1.00  5.40              
ATOM   2259  HA  LEU A 138      83.484  73.524  45.888  1.00  5.40              
ATOM   2260  CB  LEU A 138      82.515  75.441  46.017  1.00  5.40              
ATOM   2261  HB1 LEU A 138      83.237  75.907  46.689  1.00  5.40              
ATOM   2262  HB2 LEU A 138      81.518  75.795  46.270  1.00  5.40              
ATOM   2263  CG  LEU A 138      82.835  75.881  44.576  1.00  5.40              
ATOM   2264  HG  LEU A 138      82.086  75.477  43.895  1.00  5.40              
ATOM   2265  CD1 LEU A 138      82.777  77.406  44.491  1.00  5.40              
ATOM   2266 1HD1 LEU A 138      82.958  77.721  43.463  1.00  5.40              
ATOM   2267 2HD1 LEU A 138      81.787  77.747  44.792  1.00  5.40              
ATOM   2268 3HD1 LEU A 138      83.532  77.848  45.141  1.00  5.40              
ATOM   2269  CD2 LEU A 138      84.218  75.418  44.111  1.00  5.40              
ATOM   2270 1HD2 LEU A 138      84.432  75.829  43.125  1.00  5.40              
ATOM   2271 2HD2 LEU A 138      84.984  75.754  44.811  1.00  5.40              
ATOM   2272 3HD2 LEU A 138      84.248  74.331  44.034  1.00  5.40              
ATOM   2273  C   LEU A 138      82.459  73.523  47.703  1.00  5.40              
ATOM   2274  O   LEU A 138      83.152  74.121  48.525  1.00  5.40              
ATOM   2275  N   LEU A 139      81.644  72.516  48.028  1.00  5.39              
ATOM   2276  H   LEU A 139      81.108  72.078  47.289  1.00  5.39              
ATOM   2277  CA  LEU A 139      81.664  71.864  49.332  1.00  5.39              
ATOM   2278  HA  LEU A 139      82.644  71.989  49.795  1.00  5.39              
ATOM   2279  CB  LEU A 139      80.593  72.532  50.218  1.00  5.39              
ATOM   2280  HB1 LEU A 139      80.538  72.005  51.165  1.00  5.39              
ATOM   2281  HB2 LEU A 139      79.646  72.417  49.704  1.00  5.39              
ATOM   2282  CG  LEU A 139      80.766  74.016  50.541  1.00  5.39              
ATOM   2283  HG  LEU A 139      80.893  74.591  49.629  1.00  5.39              
ATOM   2284  CD1 LEU A 139      79.487  74.506  51.211  1.00  5.39              
ATOM   2285 1HD1 LEU A 139      79.589  75.569  51.399  1.00  5.39              
ATOM   2286 2HD1 LEU A 139      78.642  74.353  50.540  1.00  5.39              
ATOM   2287 3HD1 LEU A 139      79.326  73.979  52.147  1.00  5.39              
ATOM   2288  CD2 LEU A 139      81.932  74.281  51.492  1.00  5.39              
ATOM   2289 1HD2 LEU A 139      82.853  73.869  51.078  1.00  5.39              
ATOM   2290 2HD2 LEU A 139      82.075  75.352  51.620  1.00  5.39              
ATOM   2291 3HD2 LEU A 139      81.754  73.811  52.459  1.00  5.39              
ATOM   2292  C   LEU A 139      81.451  70.354  49.175  1.00  5.39              
ATOM   2293  O   LEU A 139      80.531  69.814  49.783  1.00  5.39              
ATOM   2294  N   GLU A 140      82.224  69.739  48.272  1.00  5.50              
ATOM   2295  H   GLU A 140      82.882  70.320  47.777  1.00  5.50              
ATOM   2296  CA  GLU A 140      82.029  68.392  47.713  1.00  5.50              
ATOM   2297  HA  GLU A 140      81.056  68.405  47.221  1.00  5.50              
ATOM   2298  CB  GLU A 140      83.059  68.152  46.593  1.00  5.50              
ATOM   2299  HB1 GLU A 140      84.065  68.174  47.010  1.00  5.50              
ATOM   2300  HB2 GLU A 140      83.004  68.981  45.893  1.00  5.50              
ATOM   2301  CG  GLU A 140      82.791  66.865  45.783  1.00  5.50              
ATOM   2302  HG1 GLU A 140      82.603  67.151  44.746  1.00  5.50              
ATOM   2303  HG2 GLU A 140      81.882  66.381  46.148  1.00  5.50              
ATOM   2304  CD  GLU A 140      83.944  65.851  45.826  1.00  5.50              
ATOM   2305  OE1 GLU A 140      84.045  65.051  44.872  1.00  5.50              
ATOM   2306  OE2 GLU A 140      84.686  65.834  46.837  1.00  5.50              
ATOM   2307  C   GLU A 140      81.929  67.264  48.764  1.00  5.50              
ATOM   2308  O   GLU A 140      80.897  67.064  49.415  1.00  5.50              
ATOM   2309  N   HIS A 141      83.028  66.551  48.997  1.00  5.86              
ATOM   2310  H   HIS A 141      83.793  66.597  48.324  1.00  5.86              
ATOM   2311  CA  HIS A 141      83.198  65.680  50.159  1.00  5.86              
ATOM   2312  HA  HIS A 141      82.221  65.453  50.573  1.00  5.86              
ATOM   2313  CB  HIS A 141      83.800  64.339  49.732  1.00  5.86              
ATOM   2314  HB1 HIS A 141      84.061  63.746  50.609  1.00  5.86              
ATOM   2315  HB2 HIS A 141      84.711  64.493  49.152  1.00  5.86              
ATOM   2316  CG  HIS A 141      82.831  63.505  48.927  1.00  5.86              
ATOM   2317  ND1 HIS A 141      81.597  63.024  49.386  1.00  5.86              
ATOM   2318  CE1 HIS A 141      81.039  62.409  48.334  1.00  5.86              
ATOM   2319  HE1 HIS A 141      80.063  61.946  48.344  1.00  5.86              
ATOM   2320  NE2 HIS A 141      81.851  62.469  47.263  1.00  5.86              
ATOM   2321  HE2 HIS A 141      81.656  62.116  46.339  1.00  5.86              
ATOM   2322  CD2 HIS A 141      82.987  63.153  47.621  1.00  5.86              
ATOM   2323  HD2 HIS A 141      83.829  63.423  46.993  1.00  5.86              
ATOM   2324  C   HIS A 141      83.973  66.340  51.270  1.00  5.86              
ATOM   2325  O   HIS A 141      84.336  65.676  52.245  1.00  5.86              
ATOM   2326  N   ILE A 142      84.246  67.641  51.124  1.00  7.45              
ATOM   2327  H   ILE A 142      83.819  68.078  50.327  1.00  7.45              
ATOM   2328  CA  ILE A 142      85.320  68.300  51.809  1.00  7.45              
ATOM   2329  HA  ILE A 142      85.493  67.816  52.761  1.00  7.45              
ATOM   2330  CB  ILE A 142      86.590  68.244  50.942  1.00  7.45              
ATOM   2331  HB  ILE A 142      87.425  68.671  51.503  1.00  7.45              
ATOM   2332  CG2 ILE A 142      87.019  66.775  50.649  1.00  7.45              
ATOM   2333 1HG2 ILE A 142      88.043  66.763  50.274  1.00  7.45              
ATOM   2334 2HG2 ILE A 142      86.938  66.202  51.573  1.00  7.45              
ATOM   2335 3HG2 ILE A 142      86.351  66.357  49.891  1.00  7.45              
ATOM   2336  CG1 ILE A 142      86.456  69.026  49.616  1.00  7.45              
ATOM   2337 1HG1 ILE A 142      86.150  70.049  49.829  1.00  7.45              
ATOM   2338 2HG1 ILE A 142      85.684  68.577  48.991  1.00  7.45              
ATOM   2339  CD1 ILE A 142      87.750  69.113  48.794  1.00  7.45              
ATOM   2340  HD1 ILE A 142      88.556  69.504  49.414  1.00  7.45              
ATOM   2341  HD2 ILE A 142      88.019  68.128  48.412  1.00  7.45              
ATOM   2342  HD3 ILE A 142      87.591  69.783  47.948  1.00  7.45              
ATOM   2343  C   ILE A 142      85.084  69.866  52.203  1.00  7.45              
ATOM   2344  O   ILE A 142      84.077  70.334  51.675  1.00  7.45              
ATOM   2345  N   PRO A 143      85.858  70.683  52.992  1.00  9.38              
ATOM   2346  CD  PRO A 143      85.165  71.912  53.495  1.00  9.38              
ATOM   2347  HD1 PRO A 143      84.170  71.607  53.849  1.00  9.38              
ATOM   2348  HD2 PRO A 143      85.070  72.586  52.635  1.00  9.38              
ATOM   2349  CG  PRO A 143      85.997  72.513  54.590  1.00  9.38              
ATOM   2350  HG1 PRO A 143      85.780  72.031  55.540  1.00  9.38              
ATOM   2351  HG2 PRO A 143      85.821  73.583  54.688  1.00  9.38              
ATOM   2352  CB  PRO A 143      87.432  72.217  54.176  1.00  9.38              
ATOM   2353  HB1 PRO A 143      88.083  72.130  55.047  1.00  9.38              
ATOM   2354  HB2 PRO A 143      87.784  73.005  53.512  1.00  9.38              
ATOM   2355  CA  PRO A 143      87.325  70.913  53.380  1.00  9.38              
ATOM   2356  HA  PRO A 143      87.882  71.047  52.451  1.00  9.38              
ATOM   2357  C   PRO A 143      87.989  69.747  54.097  1.00  9.38              
ATOM   2358  O   PRO A 143      87.347  68.894  54.681  1.00  9.38              
ATOM   2359  N   THR A 144      89.318  69.758  54.031  1.00 10.84              
ATOM   2360  H   THR A 144      89.764  70.486  53.495  1.00 10.84              
ATOM   2361  CA  THR A 144      90.179  68.908  54.837  1.00 10.84              
ATOM   2362  HA  THR A 144      89.922  67.865  54.679  1.00 10.84              
ATOM   2363  CB  THR A 144      91.661  69.119  54.441  1.00 10.84              
ATOM   2364  HB  THR A 144      91.965  70.102  54.804  1.00 10.84              
ATOM   2365  CG2 THR A 144      92.569  68.047  55.025  1.00 10.84              
ATOM   2366 1HG2 THR A 144      92.636  68.155  56.107  1.00 10.84              
ATOM   2367 2HG2 THR A 144      92.184  67.056  54.795  1.00 10.84              
ATOM   2368 3HG2 THR A 144      93.571  68.146  54.612  1.00 10.84              
ATOM   2369  OG1 THR A 144      91.812  69.100  53.045  1.00 10.84              
ATOM   2370  HG1 THR A 144      92.730  69.315  52.866  1.00 10.84              
ATOM   2371  C   THR A 144      90.068  69.268  56.372  1.00 10.84              
ATOM   2372  O   THR A 144      90.090  70.495  56.559  1.00 10.84              
ATOM   2373  N   PRO A 145      90.061  68.465  57.548  1.00 13.20              
ATOM   2374  CD  PRO A 145      90.280  69.170  58.798  1.00 13.20              
ATOM   2375  HD1 PRO A 145      89.392  69.745  59.074  1.00 13.20              
ATOM   2376  HD2 PRO A 145      91.141  69.843  58.769  1.00 13.20              
ATOM   2377  CG  PRO A 145      90.535  68.132  59.901  1.00 13.20              
ATOM   2378  HG1 PRO A 145      90.289  68.521  60.889  1.00 13.20              
ATOM   2379  HG2 PRO A 145      91.577  67.812  59.864  1.00 13.20              
ATOM   2380  CB  PRO A 145      89.614  67.011  59.486  1.00 13.20              
ATOM   2381  HB1 PRO A 145      88.588  67.245  59.776  1.00 13.20              
ATOM   2382  HB2 PRO A 145      89.912  66.048  59.902  1.00 13.20              
ATOM   2383  CA  PRO A 145      89.757  67.026  57.946  1.00 13.20              
ATOM   2384  HA  PRO A 145      90.638  66.428  57.720  1.00 13.20              
ATOM   2385  C   PRO A 145      88.534  66.492  57.222  1.00 13.20              
ATOM   2386  O   PRO A 145      87.399  66.622  57.678  1.00 13.20              
ATOM   2387  N   TYR A 146      88.786  65.901  56.049  1.00 12.78              
ATOM   2388  H   TYR A 146      89.748  65.779  55.787  1.00 12.78              
ATOM   2389  CA  TYR A 146      87.824  65.723  54.948  1.00 12.78              
ATOM   2390  HA  TYR A 146      87.807  66.659  54.401  1.00 12.78              
ATOM   2391  CB  TYR A 146      88.376  64.688  53.953  1.00 12.78              
ATOM   2392  HB1 TYR A 146      87.728  64.680  53.077  1.00 12.78              
ATOM   2393  HB2 TYR A 146      88.318  63.688  54.375  1.00 12.78              
ATOM   2394  CG  TYR A 146      89.802  64.929  53.495  1.00 12.78              
ATOM   2395  CD1 TYR A 146      90.854  64.125  53.977  1.00 12.78              
ATOM   2396  HD1 TYR A 146      90.659  63.329  54.683  1.00 12.78              
ATOM   2397  CE1 TYR A 146      92.168  64.338  53.518  1.00 12.78              
ATOM   2398  HE1 TYR A 146      92.984  63.723  53.869  1.00 12.78              
ATOM   2399  CZ  TYR A 146      92.431  65.346  52.568  1.00 12.78              
ATOM   2400  OH  TYR A 146      93.699  65.548  52.129  1.00 12.78              
ATOM   2401  HH  TYR A 146      93.739  66.229  51.458  1.00 12.78              
ATOM   2402  CE2 TYR A 146      91.379  66.157  52.094  1.00 12.78              
ATOM   2403  HE2 TYR A 146      91.578  66.941  51.380  1.00 12.78              
ATOM   2404  CD2 TYR A 146      90.071  65.955  52.570  1.00 12.78              
ATOM   2405  HD2 TYR A 146      89.269  66.584  52.215  1.00 12.78              
ATOM   2406  C   TYR A 146      86.369  65.418  55.300  1.00 12.78              
ATOM   2407  O   TYR A 146      85.490  66.073  54.740  1.00 12.78              
ATOM   2408  N   PRO A 147      86.050  64.475  56.220  1.00 11.44              
ATOM   2409  CD  PRO A 147      86.951  63.565  56.922  1.00 11.44              
ATOM   2410  HD1 PRO A 147      87.386  64.067  57.787  1.00 11.44              
ATOM   2411  HD2 PRO A 147      87.742  63.167  56.293  1.00 11.44              
ATOM   2412  CG  PRO A 147      86.075  62.417  57.417  1.00 11.44              
ATOM   2413  HG1 PRO A 147      86.489  61.945  58.309  1.00 11.44              
ATOM   2414  HG2 PRO A 147      85.929  61.690  56.617  1.00 11.44              
ATOM   2415  CB  PRO A 147      84.769  63.141  57.711  1.00 11.44              
ATOM   2416  HB1 PRO A 147      84.871  63.652  58.667  1.00 11.44              
ATOM   2417  HB2 PRO A 147      83.918  62.460  57.720  1.00 11.44              
ATOM   2418  CA  PRO A 147      84.676  64.166  56.573  1.00 11.44              
ATOM   2419  HA  PRO A 147      84.233  63.671  55.708  1.00 11.44              
ATOM   2420  C   PRO A 147      83.742  65.323  56.932  1.00 11.44              
ATOM   2421  O   PRO A 147      82.533  65.107  56.989  1.00 11.44              
ATOM   2422  N   ILE A 148      84.236  66.542  57.154  1.00  9.49              
ATOM   2423  H   ILE A 148      85.245  66.656  57.112  1.00  9.49              
ATOM   2424  CA  ILE A 148      83.419  67.766  57.149  1.00  9.49              
ATOM   2425  HA  ILE A 148      82.587  67.566  57.815  1.00  9.49              
ATOM   2426  CB  ILE A 148      84.180  68.955  57.786  1.00  9.49              
ATOM   2427  HB  ILE A 148      83.521  69.821  57.789  1.00  9.49              
ATOM   2428  CG2 ILE A 148      84.472  68.638  59.264  1.00  9.49              
ATOM   2429 1HG2 ILE A 148      84.885  69.517  59.758  1.00  9.49              
ATOM   2430 2HG2 ILE A 148      83.549  68.389  59.781  1.00  9.49              
ATOM   2431 3HG2 ILE A 148      85.193  67.823  59.343  1.00  9.49              
ATOM   2432  CG1 ILE A 148      85.436  69.343  56.987  1.00  9.49              
ATOM   2433 1HG1 ILE A 148      85.120  69.738  56.022  1.00  9.49              
ATOM   2434 2HG1 ILE A 148      86.032  68.457  56.799  1.00  9.49              
ATOM   2435  CD1 ILE A 148      86.345  70.379  57.665  1.00  9.49              
ATOM   2436  HD1 ILE A 148      85.768  71.265  57.931  1.00  9.49              
ATOM   2437  HD2 ILE A 148      86.803  69.955  58.559  1.00  9.49              
ATOM   2438  HD3 ILE A 148      87.144  70.661  56.980  1.00  9.49              
ATOM   2439  C   ILE A 148      82.716  68.136  55.850  1.00  9.49              
ATOM   2440  O   ILE A 148      82.061  69.177  55.847  1.00  9.49              
ATOM   2441  N   ARG A 149      82.710  67.282  54.822  1.00  8.36              
ATOM   2442  H   ARG A 149      83.366  66.508  54.818  1.00  8.36              
ATOM   2443  CA  ARG A 149      81.592  67.272  53.869  1.00  8.36              
ATOM   2444  HA  ARG A 149      80.719  67.545  54.451  1.00  8.36              
ATOM   2445  CB  ARG A 149      81.803  68.366  52.816  1.00  8.36              
ATOM   2446  HB1 ARG A 149      81.790  67.975  51.802  1.00  8.36              
ATOM   2447  HB2 ARG A 149      82.763  68.830  53.000  1.00  8.36              
ATOM   2448  CG  ARG A 149      80.762  69.466  52.917  1.00  8.36              
ATOM   2449  HG1 ARG A 149      81.046  70.250  52.227  1.00  8.36              
ATOM   2450  HG2 ARG A 149      80.777  69.899  53.915  1.00  8.36              
ATOM   2451  CD  ARG A 149      79.346  68.979  52.606  1.00  8.36              
ATOM   2452  HD1 ARG A 149      79.085  68.137  53.248  1.00  8.36              
ATOM   2453  HD2 ARG A 149      79.276  68.654  51.567  1.00  8.36              
ATOM   2454  NE  ARG A 149      78.431  70.072  52.902  1.00  8.36              
ATOM   2455  HE  ARG A 149      78.267  70.234  53.880  1.00  8.36              
ATOM   2456  CZ  ARG A 149      77.961  70.954  52.053  1.00  8.36              
ATOM   2457  NH1 ARG A 149      77.998  70.806  50.762  1.00  8.36              
ATOM   2458 1HH1 ARG A 149      78.630  70.097  50.386  1.00  8.36              
ATOM   2459 2HH1 ARG A 149      77.712  71.543  50.147  1.00  8.36              
ATOM   2460  NH2 ARG A 149      77.447  72.047  52.534  1.00  8.36              
ATOM   2461 1HH2 ARG A 149      77.458  72.212  53.522  1.00  8.36              
ATOM   2462 2HH2 ARG A 149      77.053  72.731  51.904  1.00  8.36              
ATOM   2463  C   ARG A 149      81.224  65.898  53.317  1.00  8.36              
ATOM   2464  O   ARG A 149      81.619  64.866  53.856  1.00  8.36              
ATOM   2465  N   GLU A 150      80.361  65.939  52.311  1.00  5.86              
ATOM   2466  H   GLU A 150      80.292  66.843  51.872  1.00  5.86              
ATOM   2467  CA  GLU A 150      79.491  64.921  51.722  1.00  5.86              
ATOM   2468  HA  GLU A 150      79.941  64.593  50.782  1.00  5.86              
ATOM   2469  CB  GLU A 150      79.300  63.663  52.577  1.00  5.86              
ATOM   2470  HB1 GLU A 150      78.952  63.979  53.559  1.00  5.86              
ATOM   2471  HB2 GLU A 150      80.266  63.175  52.670  1.00  5.86              
ATOM   2472  CG  GLU A 150      78.328  62.603  52.029  1.00  5.86              
ATOM   2473  HG1 GLU A 150      78.817  62.034  51.236  1.00  5.86              
ATOM   2474  HG2 GLU A 150      77.435  63.067  51.615  1.00  5.86              
ATOM   2475  CD  GLU A 150      77.910  61.675  53.170  1.00  5.86              
ATOM   2476  OE1 GLU A 150      78.809  61.228  53.917  1.00  5.86              
ATOM   2477  OE2 GLU A 150      76.689  61.509  53.408  1.00  5.86              
ATOM   2478  C   GLU A 150      78.162  65.574  51.374  1.00  5.86              
ATOM   2479  O   GLU A 150      77.195  65.550  52.140  1.00  5.86              
ATOM   2480  N   ILE A 151      78.150  66.218  50.218  1.00  5.26              
ATOM   2481  H   ILE A 151      79.030  66.313  49.718  1.00  5.26              
ATOM   2482  CA  ILE A 151      76.936  66.498  49.459  1.00  5.26              
ATOM   2483  HA  ILE A 151      76.368  67.247  49.986  1.00  5.26              
ATOM   2484  CB  ILE A 151      77.340  67.075  48.080  1.00  5.26              
ATOM   2485  HB  ILE A 151      76.432  67.269  47.508  1.00  5.26              
ATOM   2486  CG2 ILE A 151      78.016  68.427  48.318  1.00  5.26              
ATOM   2487 1HG2 ILE A 151      78.782  68.339  49.077  1.00  5.26              
ATOM   2488 2HG2 ILE A 151      78.517  68.763  47.422  1.00  5.26              
ATOM   2489 3HG2 ILE A 151      77.276  69.159  48.634  1.00  5.26              
ATOM   2490  CG1 ILE A 151      78.216  66.095  47.249  1.00  5.26              
ATOM   2491 1HG1 ILE A 151      77.686  65.152  47.132  1.00  5.26              
ATOM   2492 2HG1 ILE A 151      79.149  65.885  47.772  1.00  5.26              
ATOM   2493  CD1 ILE A 151      78.561  66.566  45.833  1.00  5.26              
ATOM   2494  HD1 ILE A 151      78.949  65.724  45.260  1.00  5.26              
ATOM   2495  HD2 ILE A 151      77.674  66.959  45.335  1.00  5.26              
ATOM   2496  HD3 ILE A 151      79.336  67.327  45.873  1.00  5.26              
ATOM   2497  C   ILE A 151      76.120  65.203  49.226  1.00  5.26              
ATOM   2498  O   ILE A 151      76.654  64.096  49.235  1.00  5.26              
ATOM   2499  N   LYS A 152      74.872  65.351  48.778  1.00  5.55              
ATOM   2500  H   LYS A 152      74.439  66.239  49.004  1.00  5.55              
ATOM   2501  CA  LYS A 152      74.417  64.674  47.540  1.00  5.55              
ATOM   2502  HA  LYS A 152      75.246  64.696  46.837  1.00  5.55              
ATOM   2503  CB  LYS A 152      74.075  63.168  47.730  1.00  5.55              
ATOM   2504  HB1 LYS A 152      74.888  62.677  48.262  1.00  5.55              
ATOM   2505  HB2 LYS A 152      74.056  62.719  46.737  1.00  5.55              
ATOM   2506  CG  LYS A 152      72.753  62.791  48.431  1.00  5.55              
ATOM   2507  HG1 LYS A 152      71.909  63.245  47.919  1.00  5.55              
ATOM   2508  HG2 LYS A 152      72.777  63.145  49.457  1.00  5.55              
ATOM   2509  CD  LYS A 152      72.547  61.268  48.433  1.00  5.55              
ATOM   2510  HD1 LYS A 152      73.395  60.805  48.941  1.00  5.55              
ATOM   2511  HD2 LYS A 152      72.516  60.890  47.409  1.00  5.55              
ATOM   2512  CE  LYS A 152      71.266  60.849  49.165  1.00  5.55              
ATOM   2513  HE1 LYS A 152      71.251  61.316  50.153  1.00  5.55              
ATOM   2514  HE2 LYS A 152      71.290  59.764  49.303  1.00  5.55              
ATOM   2515  NZ  LYS A 152      70.029  61.195  48.427  1.00  5.55              
ATOM   2516  HZ1 LYS A 152      69.898  60.666  47.559  1.00  5.55              
ATOM   2517  HZ2 LYS A 152      69.201  61.002  48.984  1.00  5.55              
ATOM   2518  HZ3 LYS A 152      69.919  62.177  48.204  1.00  5.55              
ATOM   2519  C   LYS A 152      73.235  65.456  46.970  1.00  5.55              
ATOM   2520  O   LYS A 152      72.303  65.719  47.733  1.00  5.55              
ATOM   2521  N   PRO A 153      73.254  65.852  45.682  1.00  5.53              
ATOM   2522  CD  PRO A 153      74.470  66.067  44.902  1.00  5.53              
ATOM   2523  HD1 PRO A 153      74.773  65.155  44.384  1.00  5.53              
ATOM   2524  HD2 PRO A 153      75.274  66.419  45.549  1.00  5.53              
ATOM   2525  CG  PRO A 153      74.132  67.172  43.897  1.00  5.53              
ATOM   2526  HG1 PRO A 153      73.888  66.733  42.929  1.00  5.53              
ATOM   2527  HG2 PRO A 153      74.947  67.882  43.786  1.00  5.53              
ATOM   2528  CB  PRO A 153      72.891  67.817  44.524  1.00  5.53              
ATOM   2529  HB1 PRO A 153      72.316  68.403  43.811  1.00  5.53              
ATOM   2530  HB2 PRO A 153      73.184  68.451  45.363  1.00  5.53              
ATOM   2531  CA  PRO A 153      72.154  66.572  45.040  1.00  5.53              
ATOM   2532  HA  PRO A 153      71.401  66.864  45.766  1.00  5.53              
ATOM   2533  C   PRO A 153      71.441  65.812  43.888  1.00  5.53              
ATOM   2534  O   PRO A 153      71.163  66.443  42.854  1.00  5.53              
ATOM   2535  N   PRO A 154      71.242  64.479  43.974  1.00  5.68              
ATOM   2536  CD  PRO A 154      71.430  63.627  45.138  1.00  5.68              
ATOM   2537  HD1 PRO A 154      70.928  64.036  46.016  1.00  5.68              
ATOM   2538  HD2 PRO A 154      72.493  63.479  45.314  1.00  5.68              
ATOM   2539  CG  PRO A 154      70.834  62.283  44.773  1.00  5.68              
ATOM   2540  HG1 PRO A 154      69.766  62.336  44.950  1.00  5.68              
ATOM   2541  HG2 PRO A 154      71.304  61.460  45.310  1.00  5.68              
ATOM   2542  CB  PRO A 154      71.077  62.215  43.275  1.00  5.68              
ATOM   2543  HB1 PRO A 154      70.441  61.476  42.787  1.00  5.68              
ATOM   2544  HB2 PRO A 154      72.130  62.005  43.078  1.00  5.68              
ATOM   2545  CA  PRO A 154      70.740  63.654  42.879  1.00  5.68              
ATOM   2546  HA  PRO A 154      71.275  63.898  41.961  1.00  5.68              
ATOM   2547  C   PRO A 154      69.240  63.828  42.617  1.00  5.68              
ATOM   2548  O   PRO A 154      68.507  64.435  43.395  1.00  5.68              
ATOM   2549  N   LEU A 155      68.786  63.247  41.508  1.00  6.44              
ATOM   2550  H   LEU A 155      69.437  62.722  40.947  1.00  6.44              
ATOM   2551  CA  LEU A 155      67.388  63.233  41.080  1.00  6.44              
ATOM   2552  HA  LEU A 155      66.909  64.159  41.398  1.00  6.44              
ATOM   2553  CB  LEU A 155      67.336  63.155  39.531  1.00  6.44              
ATOM   2554  HB1 LEU A 155      66.326  62.872  39.233  1.00  6.44              
ATOM   2555  HB2 LEU A 155      67.992  62.349  39.198  1.00  6.44              
ATOM   2556  CG  LEU A 155      67.671  64.430  38.725  1.00  6.44              
ATOM   2557  HG  LEU A 155      67.657  64.152  37.671  1.00  6.44              
ATOM   2558  CD1 LEU A 155      66.623  65.529  38.917  1.00  6.44              
ATOM   2559 1HD1 LEU A 155      66.841  66.368  38.255  1.00  6.44              
ATOM   2560 2HD1 LEU A 155      65.636  65.138  38.667  1.00  6.44              
ATOM   2561 3HD1 LEU A 155      66.617  65.876  39.949  1.00  6.44              
ATOM   2562  CD2 LEU A 155      69.050  65.033  39.015  1.00  6.44              
ATOM   2563 1HD2 LEU A 155      69.257  65.817  38.288  1.00  6.44              
ATOM   2564 2HD2 LEU A 155      69.073  65.458  40.018  1.00  6.44              
ATOM   2565 3HD2 LEU A 155      69.810  64.258  38.920  1.00  6.44              
ATOM   2566  C   LEU A 155      66.604  62.093  41.774  1.00  6.44              
ATOM   2567  O   LEU A 155      65.886  61.339  41.121  1.00  6.44              
ATOM   2568  N   GLU A 156      66.761  61.953  43.096  1.00  5.87              
ATOM   2569  H   GLU A 156      67.354  62.614  43.577  1.00  5.87              
ATOM   2570  CA  GLU A 156      65.962  61.020  43.906  1.00  5.87              
ATOM   2571  HA  GLU A 156      65.076  60.758  43.325  1.00  5.87              
ATOM   2572  CB  GLU A 156      66.676  59.667  44.166  1.00  5.87              
ATOM   2573  HB1 GLU A 156      66.460  59.048  43.294  1.00  5.87              
ATOM   2574  HB2 GLU A 156      66.203  59.170  45.014  1.00  5.87              
ATOM   2575  CG  GLU A 156      68.209  59.604  44.347  1.00  5.87              
ATOM   2576  HG1 GLU A 156      68.691  60.198  43.571  1.00  5.87              
ATOM   2577  HG2 GLU A 156      68.510  58.568  44.177  1.00  5.87              
ATOM   2578  CD  GLU A 156      68.739  60.030  45.724  1.00  5.87              
ATOM   2579  OE1 GLU A 156      68.284  61.049  46.276  1.00  5.87              
ATOM   2580  OE2 GLU A 156      69.731  59.458  46.230  1.00  5.87              
ATOM   2581  C   GLU A 156      65.359  61.643  45.175  1.00  5.87              
ATOM   2582  O   GLU A 156      64.215  61.320  45.490  1.00  5.87              
ATOM   2583  N   ASP A 157      66.036  62.582  45.852  1.00  5.58              
ATOM   2584  H   ASP A 157      67.042  62.582  45.717  1.00  5.58              
ATOM   2585  CA  ASP A 157      65.560  63.047  47.162  1.00  5.58              
ATOM   2586  HA  ASP A 157      64.491  62.842  47.194  1.00  5.58              
ATOM   2587  CB  ASP A 157      66.141  62.179  48.292  1.00  5.58              
ATOM   2588  HB1 ASP A 157      66.179  61.137  47.971  1.00  5.58              
ATOM   2589  HB2 ASP A 157      65.433  62.220  49.122  1.00  5.58              
ATOM   2590  CG  ASP A 157      67.505  62.584  48.849  1.00  5.58              
ATOM   2591  OD1 ASP A 157      68.203  63.512  48.374  1.00  5.58              
ATOM   2592  OD2 ASP A 157      67.867  62.073  49.934  1.00  5.58              
ATOM   2593  C   ASP A 157      65.598  64.563  47.446  1.00  5.58              
ATOM   2594  O   ASP A 157      65.592  64.996  48.604  1.00  5.58              
ATOM   2595  N   SER A 158      65.517  65.373  46.386  1.00  5.62              
ATOM   2596  H   SER A 158      65.609  64.900  45.496  1.00  5.62              
ATOM   2597  CA  SER A 158      64.912  66.728  46.353  1.00  5.62              
ATOM   2598  HA  SER A 158      64.792  66.943  45.292  1.00  5.62              
ATOM   2599  CB  SER A 158      63.477  66.730  46.913  1.00  5.62              
ATOM   2600  HB1 SER A 158      62.938  65.866  46.521  1.00  5.62              
ATOM   2601  HB2 SER A 158      62.965  67.630  46.572  1.00  5.62              
ATOM   2602  OG  SER A 158      63.440  66.705  48.326  1.00  5.62              
ATOM   2603  HG  SER A 158      64.014  65.987  48.627  1.00  5.62              
ATOM   2604  C   SER A 158      65.707  67.926  46.865  1.00  5.62              
ATOM   2605  O   SER A 158      65.263  69.065  46.708  1.00  5.62              
ATOM   2606  N   LYS A 159      66.896  67.713  47.424  1.00  5.33              
ATOM   2607  H   LYS A 159      67.231  66.759  47.458  1.00  5.33              
ATOM   2608  CA  LYS A 159      67.678  68.776  48.072  1.00  5.33              
ATOM   2609  HA  LYS A 159      67.482  69.713  47.547  1.00  5.33              
ATOM   2610  CB  LYS A 159      67.141  68.969  49.518  1.00  5.33              
ATOM   2611  HB1 LYS A 159      66.170  69.457  49.429  1.00  5.33              
ATOM   2612  HB2 LYS A 159      67.771  69.656  50.072  1.00  5.33              
ATOM   2613  CG  LYS A 159      66.911  67.720  50.384  1.00  5.33              
ATOM   2614  HG1 LYS A 159      66.224  67.049  49.876  1.00  5.33              
ATOM   2615  HG2 LYS A 159      66.421  68.038  51.305  1.00  5.33              
ATOM   2616  CD  LYS A 159      68.198  66.980  50.757  1.00  5.33              
ATOM   2617  HD1 LYS A 159      68.811  67.655  51.349  1.00  5.33              
ATOM   2618  HD2 LYS A 159      68.745  66.686  49.860  1.00  5.33              
ATOM   2619  CE  LYS A 159      67.913  65.740  51.601  1.00  5.33              
ATOM   2620  HE1 LYS A 159      67.224  66.005  52.407  1.00  5.33              
ATOM   2621  HE2 LYS A 159      68.846  65.400  52.060  1.00  5.33              
ATOM   2622  NZ  LYS A 159      67.342  64.654  50.786  1.00  5.33              
ATOM   2623  HZ1 LYS A 159      67.242  63.776  51.283  1.00  5.33              
ATOM   2624  HZ2 LYS A 159      66.461  64.902  50.344  1.00  5.33              
ATOM   2625  HZ3 LYS A 159      67.948  64.409  50.003  1.00  5.33              
ATOM   2626  C   LYS A 159      69.180  68.569  47.901  1.00  5.33              
ATOM   2627  O   LYS A 159      69.612  67.912  46.956  1.00  5.33              
ATOM   2628  N   VAL A 160      69.983  69.120  48.810  1.00  4.85              
ATOM   2629  H   VAL A 160      69.590  69.775  49.477  1.00  4.85              
ATOM   2630  CA  VAL A 160      71.339  68.619  49.055  1.00  4.85              
ATOM   2631  HA  VAL A 160      71.527  67.816  48.353  1.00  4.85              
ATOM   2632  CB  VAL A 160      72.390  69.697  48.743  1.00  4.85              
ATOM   2633  HB  VAL A 160      72.042  70.194  47.848  1.00  4.85              
ATOM   2634  CG1 VAL A 160      72.499  70.753  49.837  1.00  4.85              
ATOM   2635 1HG1 VAL A 160      72.965  71.644  49.440  1.00  4.85              
ATOM   2636 2HG1 VAL A 160      71.505  71.027  50.167  1.00  4.85              
ATOM   2637 3HG1 VAL A 160      73.064  70.366  50.685  1.00  4.85              
ATOM   2638  CG2 VAL A 160      73.784  69.180  48.371  1.00  4.85              
ATOM   2639 1HG2 VAL A 160      74.318  69.960  47.826  1.00  4.85              
ATOM   2640 2HG2 VAL A 160      74.357  68.946  49.261  1.00  4.85              
ATOM   2641 3HG2 VAL A 160      73.706  68.300  47.738  1.00  4.85              
ATOM   2642  C   VAL A 160      71.419  68.030  50.452  1.00  4.85              
ATOM   2643  O   VAL A 160      71.087  68.698  51.433  1.00  4.85              
ATOM   2644  N   SER A 161      71.812  66.759  50.553  1.00  4.73              
ATOM   2645  H   SER A 161      72.029  66.250  49.703  1.00  4.73              
ATOM   2646  CA  SER A 161      72.414  66.322  51.823  1.00  4.73              
ATOM   2647  HA  SER A 161      71.770  66.588  52.662  1.00  4.73              
ATOM   2648  CB  SER A 161      72.655  64.810  51.837  1.00  4.73              
ATOM   2649  HB1 SER A 161      73.203  64.547  52.743  1.00  4.73              
ATOM   2650  HB2 SER A 161      73.271  64.534  50.981  1.00  4.73              
ATOM   2651  OG  SER A 161      71.438  64.086  51.829  1.00  4.73              
ATOM   2652  HG  SER A 161      70.955  64.291  51.023  1.00  4.73              
ATOM   2653  C   SER A 161      73.768  66.997  51.993  1.00  4.73              
ATOM   2654  O   SER A 161      74.415  67.322  51.007  1.00  4.73              
ATOM   2655  N   ALA A 162      74.184  67.168  53.236  1.00  4.67              
ATOM   2656  H   ALA A 162      73.486  67.076  53.960  1.00  4.67              
ATOM   2657  CA  ALA A 162      75.455  67.730  53.655  1.00  4.67              
ATOM   2658  HA  ALA A 162      76.236  67.512  52.931  1.00  4.67              
ATOM   2659  CB  ALA A 162      75.300  69.258  53.748  1.00  4.67              
ATOM   2660  HB1 ALA A 162      76.175  69.684  54.232  1.00  4.67              
ATOM   2661  HB2 ALA A 162      75.183  69.678  52.749  1.00  4.67              
ATOM   2662  HB3 ALA A 162      74.427  69.516  54.346  1.00  4.67              
ATOM   2663  C   ALA A 162      75.808  67.112  55.000  1.00  4.67              
ATOM   2664  O   ALA A 162      75.266  67.539  56.020  1.00  4.67              
ATOM   2665  N   LYS A 163      76.639  66.067  55.032  1.00  4.35              
ATOM   2666  H   LYS A 163      77.027  65.726  54.156  1.00  4.35              
ATOM   2667  CA  LYS A 163      77.263  65.717  56.313  1.00  4.35              
ATOM   2668  HA  LYS A 163      76.485  65.770  57.075  1.00  4.35              
ATOM   2669  CB  LYS A 163      77.780  64.266  56.360  1.00  4.35              
ATOM   2670  HB1 LYS A 163      77.447  63.732  55.468  1.00  4.35              
ATOM   2671  HB2 LYS A 163      77.305  63.784  57.216  1.00  4.35              
ATOM   2672  CG  LYS A 163      79.299  64.087  56.510  1.00  4.35              
ATOM   2673  HG1 LYS A 163      79.676  64.658  57.358  1.00  4.35              
ATOM   2674  HG2 LYS A 163      79.783  64.450  55.608  1.00  4.35              
ATOM   2675  CD  LYS A 163      79.633  62.610  56.763  1.00  4.35              
ATOM   2676  HD1 LYS A 163      78.935  61.967  56.229  1.00  4.35              
ATOM   2677  HD2 LYS A 163      79.503  62.405  57.823  1.00  4.35              
ATOM   2678  CE  LYS A 163      81.062  62.245  56.354  1.00  4.35              
ATOM   2679  HE1 LYS A 163      81.276  61.237  56.716  1.00  4.35              
ATOM   2680  HE2 LYS A 163      81.759  62.946  56.822  1.00  4.35              
ATOM   2681  NZ  LYS A 163      81.203  62.284  54.884  1.00  4.35              
ATOM   2682  HZ1 LYS A 163      80.429  61.785  54.439  1.00  4.35              
ATOM   2683  HZ2 LYS A 163      81.155  63.247  54.554  1.00  4.35              
ATOM   2684  HZ3 LYS A 163      82.073  61.900  54.558  1.00  4.35              
ATOM   2685  C   LYS A 163      78.274  66.804  56.696  1.00  4.35              
ATOM   2686  O   LYS A 163      78.861  67.449  55.828  1.00  4.35              
ATOM   2687  N   PHE A 164      78.471  66.996  57.994  1.00  4.52              
ATOM   2688  H   PHE A 164      77.842  66.546  58.652  1.00  4.52              
ATOM   2689  CA  PHE A 164      79.559  67.805  58.524  1.00  4.52              
ATOM   2690  HA  PHE A 164      80.372  67.814  57.796  1.00  4.52              
ATOM   2691  CB  PHE A 164      79.096  69.255  58.725  1.00  4.52              
ATOM   2692  HB1 PHE A 164      78.425  69.313  59.582  1.00  4.52              
ATOM   2693  HB2 PHE A 164      78.527  69.564  57.847  1.00  4.52              
ATOM   2694  CG  PHE A 164      80.248  70.225  58.919  1.00  4.52              
ATOM   2695  CD1 PHE A 164      80.615  71.092  57.873  1.00  4.52              
ATOM   2696  HD1 PHE A 164      80.076  71.074  56.937  1.00  4.52              
ATOM   2697  CE1 PHE A 164      81.713  71.956  58.021  1.00  4.52              
ATOM   2698  HE1 PHE A 164      82.000  72.611  57.211  1.00  4.52              
ATOM   2699  CZ  PHE A 164      82.462  71.944  59.209  1.00  4.52              
ATOM   2700  HZ  PHE A 164      83.320  72.593  59.313  1.00  4.52              
ATOM   2701  CE2 PHE A 164      82.109  71.071  60.250  1.00  4.52              
ATOM   2702  HE2 PHE A 164      82.708  71.039  61.147  1.00  4.52              
ATOM   2703  CD2 PHE A 164      80.993  70.226  60.116  1.00  4.52              
ATOM   2704  HD2 PHE A 164      80.727  69.562  60.926  1.00  4.52              
ATOM   2705  C   PHE A 164      80.077  67.201  59.827  1.00  4.52              
ATOM   2706  O   PHE A 164      79.311  67.046  60.779  1.00  4.52              
ATOM   2707  N   MET A 165      81.353  66.797  59.869  1.00  4.78              
ATOM   2708  H   MET A 165      81.945  66.983  59.070  1.00  4.78              
ATOM   2709  CA  MET A 165      81.722  65.694  60.759  1.00  4.78              
ATOM   2710  HA  MET A 165      80.799  65.302  61.182  1.00  4.78              
ATOM   2711  CB  MET A 165      82.274  64.523  59.946  1.00  4.78              
ATOM   2712  HB1 MET A 165      83.266  64.800  59.598  1.00  4.78              
ATOM   2713  HB2 MET A 165      81.621  64.364  59.091  1.00  4.78              
ATOM   2714  CG  MET A 165      82.360  63.189  60.705  1.00  4.78              
ATOM   2715  HG1 MET A 165      82.172  63.346  61.767  1.00  4.78              
ATOM   2716  HG2 MET A 165      83.378  62.814  60.602  1.00  4.78              
ATOM   2717  SD  MET A 165      81.251  61.879  60.109  1.00  4.78              
ATOM   2718  CE  MET A 165      79.644  62.557  60.595  1.00  4.78              
ATOM   2719  HE1 MET A 165      78.848  61.894  60.258  1.00  4.78              
ATOM   2720  HE2 MET A 165      79.603  62.636  61.679  1.00  4.78              
ATOM   2721  HE3 MET A 165      79.498  63.543  60.152  1.00  4.78              
ATOM   2722  C   MET A 165      82.587  66.003  61.983  1.00  4.78              
ATOM   2723  O   MET A 165      82.156  65.645  63.079  1.00  4.78              
ATOM   2724  N   VAL A 166      83.790  66.571  61.843  1.00  6.27              
ATOM   2725  H   VAL A 166      84.096  66.888  60.936  1.00  6.27              
ATOM   2726  CA  VAL A 166      84.747  66.665  62.962  1.00  6.27              
ATOM   2727  HA  VAL A 166      84.197  66.649  63.903  1.00  6.27              
ATOM   2728  CB  VAL A 166      85.745  65.478  62.981  1.00  6.27              
ATOM   2729  HB  VAL A 166      86.293  65.454  62.039  1.00  6.27              
ATOM   2730  CG1 VAL A 166      86.759  65.590  64.130  1.00  6.27              
ATOM   2731 1HG1 VAL A 166      87.407  64.713  64.142  1.00  6.27              
ATOM   2732 2HG1 VAL A 166      87.399  66.462  63.996  1.00  6.27              
ATOM   2733 3HG1 VAL A 166      86.241  65.662  65.087  1.00  6.27              
ATOM   2734  CG2 VAL A 166      85.048  64.124  63.161  1.00  6.27              
ATOM   2735 1HG2 VAL A 166      85.786  63.327  63.250  1.00  6.27              
ATOM   2736 2HG2 VAL A 166      84.423  64.139  64.055  1.00  6.27              
ATOM   2737 3HG2 VAL A 166      84.433  63.915  62.294  1.00  6.27              
ATOM   2738  C   VAL A 166      85.551  67.957  62.920  1.00  6.27              
ATOM   2739  O   VAL A 166      86.253  68.223  61.945  1.00  6.27              
ATOM   2740  N   SER A 167      85.450  68.725  64.010  1.00  6.28              
ATOM   2741  H   SER A 167      84.832  68.374  64.732  1.00  6.28              
ATOM   2742  CA  SER A 167      85.785  70.150  64.178  1.00  6.28              
ATOM   2743  HA  SER A 167      86.827  70.268  64.476  1.00  6.28              
ATOM   2744  CB  SER A 167      85.535  70.891  62.839  1.00  6.28              
ATOM   2745  HB1 SER A 167      85.208  71.915  62.985  1.00  6.28              
ATOM   2746  HB2 SER A 167      84.741  70.397  62.276  1.00  6.28              
ATOM   2747  OG  SER A 167      86.716  70.917  62.075  1.00  6.28              
ATOM   2748  HG  SER A 167      86.880  70.003  61.793  1.00  6.28              
ATOM   2749  C   SER A 167      84.886  70.723  65.276  1.00  6.28              
ATOM   2750  O   SER A 167      84.145  69.962  65.905  1.00  6.28              
ATOM   2751  N   PRO A 168      84.851  72.051  65.488  1.00  6.64              
ATOM   2752  CD  PRO A 168      85.909  73.030  65.253  1.00  6.64              
ATOM   2753  HD1 PRO A 168      86.043  73.227  64.191  1.00  6.64              
ATOM   2754  HD2 PRO A 168      86.854  72.702  65.689  1.00  6.64              
ATOM   2755  CG  PRO A 168      85.429  74.315  65.930  1.00  6.64              
ATOM   2756  HG1 PRO A 168      85.786  75.204  65.409  1.00  6.64              
ATOM   2757  HG2 PRO A 168      85.755  74.324  66.972  1.00  6.64              
ATOM   2758  CB  PRO A 168      83.905  74.193  65.870  1.00  6.64              
ATOM   2759  HB1 PRO A 168      83.553  74.498  64.883  1.00  6.64              
ATOM   2760  HB2 PRO A 168      83.422  74.784  66.649  1.00  6.64              
ATOM   2761  CA  PRO A 168      83.683  72.692  66.076  1.00  6.64              
ATOM   2762  HA  PRO A 168      83.704  72.488  67.147  1.00  6.64              
ATOM   2763  C   PRO A 168      82.329  72.211  65.546  1.00  6.64              
ATOM   2764  O   PRO A 168      81.417  71.984  66.334  1.00  6.64              
ATOM   2765  N   GLY A 169      82.200  71.989  64.236  1.00  5.34              
ATOM   2766  H   GLY A 169      82.969  72.207  63.625  1.00  5.34              
ATOM   2767  CA  GLY A 169      81.045  71.282  63.689  1.00  5.34              
ATOM   2768  HA1 GLY A 169      81.004  71.415  62.612  1.00  5.34              
ATOM   2769  HA2 GLY A 169      80.133  71.716  64.102  1.00  5.34              
ATOM   2770  C   GLY A 169      81.091  69.793  64.001  1.00  5.34              
ATOM   2771  O   GLY A 169      82.051  69.094  63.677  1.00  5.34              
ATOM   2772  N   LYS A 170      80.007  69.341  64.626  1.00  4.94              
ATOM   2773  H   LYS A 170      79.265  70.007  64.780  1.00  4.94              
ATOM   2774  CA  LYS A 170      79.871  68.053  65.295  1.00  4.94              
ATOM   2775  HA  LYS A 170      80.833  67.539  65.342  1.00  4.94              
ATOM   2776  CB  LYS A 170      79.356  68.310  66.729  1.00  4.94              
ATOM   2777  HB1 LYS A 170      78.997  67.372  67.158  1.00  4.94              
ATOM   2778  HB2 LYS A 170      78.504  68.985  66.647  1.00  4.94              
ATOM   2779  CG  LYS A 170      80.365  68.922  67.711  1.00  4.94              
ATOM   2780  HG1 LYS A 170      80.954  69.686  67.210  1.00  4.94              
ATOM   2781  HG2 LYS A 170      81.039  68.144  68.070  1.00  4.94              
ATOM   2782  CD  LYS A 170      79.612  69.558  68.894  1.00  4.94              
ATOM   2783  HD1 LYS A 170      78.994  68.803  69.385  1.00  4.94              
ATOM   2784  HD2 LYS A 170      78.962  70.347  68.510  1.00  4.94              
ATOM   2785  CE  LYS A 170      80.585  70.164  69.909  1.00  4.94              
ATOM   2786  HE1 LYS A 170      81.278  70.821  69.374  1.00  4.94              
ATOM   2787  HE2 LYS A 170      81.165  69.354  70.361  1.00  4.94              
ATOM   2788  NZ  LYS A 170      79.873  70.932  70.963  1.00  4.94              
ATOM   2789  HZ1 LYS A 170      80.490  71.283  71.678  1.00  4.94              
ATOM   2790  HZ2 LYS A 170      79.349  71.712  70.591  1.00  4.94              
ATOM   2791  HZ3 LYS A 170      79.164  70.389  71.462  1.00  4.94              
ATOM   2792  C   LYS A 170      78.874  67.176  64.554  1.00  4.94              
ATOM   2793  O   LYS A 170      77.671  67.289  64.759  1.00  4.94              
ATOM   2794  N   LYS A 171      79.394  66.240  63.768  1.00  4.43              
ATOM   2795  H   LYS A 171      80.387  66.319  63.568  1.00  4.43              
ATOM   2796  CA  LYS A 171      78.751  64.970  63.407  1.00  4.43              
ATOM   2797  HA  LYS A 171      79.517  64.434  62.852  1.00  4.43              
ATOM   2798  CB  LYS A 171      78.480  64.164  64.699  1.00  4.43              
ATOM   2799  HB1 LYS A 171      77.491  64.423  65.084  1.00  4.43              
ATOM   2800  HB2 LYS A 171      79.217  64.445  65.455  1.00  4.43              
ATOM   2801  CG  LYS A 171      78.578  62.642  64.509  1.00  4.43              
ATOM   2802  HG1 LYS A 171      79.570  62.397  64.126  1.00  4.43              
ATOM   2803  HG2 LYS A 171      77.829  62.309  63.793  1.00  4.43              
ATOM   2804  CD  LYS A 171      78.362  61.904  65.841  1.00  4.43              
ATOM   2805  HD1 LYS A 171      77.348  62.090  66.203  1.00  4.43              
ATOM   2806  HD2 LYS A 171      79.062  62.302  66.578  1.00  4.43              
ATOM   2807  CE  LYS A 171      78.608  60.392  65.716  1.00  4.43              
ATOM   2808  HE1 LYS A 171      78.548  59.950  66.715  1.00  4.43              
ATOM   2809  HE2 LYS A 171      79.627  60.236  65.347  1.00  4.43              
ATOM   2810  NZ  LYS A 171      77.629  59.732  64.814  1.00  4.43              
ATOM   2811  HZ1 LYS A 171      77.855  58.752  64.689  1.00  4.43              
ATOM   2812  HZ2 LYS A 171      76.694  59.805  65.194  1.00  4.43              
ATOM   2813  HZ3 LYS A 171      77.641  60.184  63.909  1.00  4.43              
ATOM   2814  C   LYS A 171      77.551  64.993  62.468  1.00  4.43              
ATOM   2815  O   LYS A 171      77.227  63.924  61.944  1.00  4.43              
ATOM   2816  N   VAL A 172      76.852  66.116  62.283  1.00  4.38              
ATOM   2817  H   VAL A 172      77.177  66.964  62.724  1.00  4.38              
ATOM   2818  CA  VAL A 172      75.446  66.011  61.866  1.00  4.38              
ATOM   2819  HA  VAL A 172      75.173  64.995  62.150  1.00  4.38              
ATOM   2820  CB  VAL A 172      74.415  66.767  62.712  1.00  4.38              
ATOM   2821  HB  VAL A 172      73.482  66.221  62.628  1.00  4.38              
ATOM   2822  CG1 VAL A 172      74.744  66.714  64.199  1.00  4.38              
ATOM   2823 1HG1 VAL A 172      73.815  66.673  64.747  1.00  4.38              
ATOM   2824 2HG1 VAL A 172      75.314  65.821  64.450  1.00  4.38              
ATOM   2825 3HG1 VAL A 172      75.289  67.606  64.497  1.00  4.38              
ATOM   2826  CG2 VAL A 172      74.107  68.165  62.215  1.00  4.38              
ATOM   2827 1HG2 VAL A 172      73.642  68.758  63.004  1.00  4.38              
ATOM   2828 2HG2 VAL A 172      75.036  68.619  61.888  1.00  4.38              
ATOM   2829 3HG2 VAL A 172      73.428  68.113  61.366  1.00  4.38              
ATOM   2830  C   VAL A 172      75.180  65.947  60.377  1.00  4.38              
ATOM   2831  O   VAL A 172      76.057  66.173  59.543  1.00  4.38              
ATOM   2832  N   ARG A 173      73.936  65.576  60.070  1.00  4.11              
ATOM   2833  H   ARG A 173      73.284  65.389  60.828  1.00  4.11              
ATOM   2834  CA  ARG A 173      73.364  65.610  58.742  1.00  4.11              
ATOM   2835  HA  ARG A 173      74.185  65.684  58.026  1.00  4.11              
ATOM   2836  CB  ARG A 173      72.600  64.310  58.473  1.00  4.11              
ATOM   2837  HB1 ARG A 173      71.688  64.274  59.072  1.00  4.11              
ATOM   2838  HB2 ARG A 173      73.237  63.482  58.785  1.00  4.11              
ATOM   2839  CG  ARG A 173      72.244  64.172  56.980  1.00  4.11              
ATOM   2840  HG1 ARG A 173      73.001  64.663  56.365  1.00  4.11              
ATOM   2841  HG2 ARG A 173      71.284  64.658  56.793  1.00  4.11              
ATOM   2842  CD  ARG A 173      72.166  62.703  56.553  1.00  4.11              
ATOM   2843  HD1 ARG A 173      71.789  62.647  55.530  1.00  4.11              
ATOM   2844  HD2 ARG A 173      71.456  62.183  57.200  1.00  4.11              
ATOM   2845  NE  ARG A 173      73.491  62.060  56.656  1.00  4.11              
ATOM   2846  HE  ARG A 173      73.762  61.727  57.564  1.00  4.11              
ATOM   2847  CZ  ARG A 173      74.408  61.943  55.709  1.00  4.11              
ATOM   2848  NH1 ARG A 173      74.213  62.331  54.483  1.00  4.11              
ATOM   2849 1HH1 ARG A 173      73.329  62.687  54.183  1.00  4.11              
ATOM   2850 2HH1 ARG A 173      74.969  62.145  53.820  1.00  4.11              
ATOM   2851  NH2 ARG A 173      75.567  61.406  55.955  1.00  4.11              
ATOM   2852 1HH2 ARG A 173      75.781  60.973  56.826  1.00  4.11              
ATOM   2853 2HH2 ARG A 173      76.208  61.315  55.160  1.00  4.11              
ATOM   2854  C   ARG A 173      72.505  66.834  58.567  1.00  4.11              
ATOM   2855  O   ARG A 173      71.733  67.177  59.450  1.00  4.11              
ATOM   2856  N   ILE A 174      72.632  67.483  57.418  1.00  4.06              
ATOM   2857  H   ILE A 174      73.409  67.250  56.810  1.00  4.06              
ATOM   2858  CA  ILE A 174      71.885  68.696  57.120  1.00  4.06              
ATOM   2859  HA  ILE A 174      71.037  68.752  57.801  1.00  4.06              
ATOM   2860  CB  ILE A 174      72.735  69.972  57.348  1.00  4.06              
ATOM   2861  HB  ILE A 174      73.450  70.083  56.532  1.00  4.06              
ATOM   2862  CG2 ILE A 174      71.773  71.173  57.316  1.00  4.06              
ATOM   2863 1HG2 ILE A 174      70.997  71.058  58.072  1.00  4.06              
ATOM   2864 2HG2 ILE A 174      72.321  72.097  57.498  1.00  4.06              
ATOM   2865 3HG2 ILE A 174      71.305  71.257  56.339  1.00  4.06              
ATOM   2866  CG1 ILE A 174      73.511  70.023  58.689  1.00  4.06              
ATOM   2867 1HG1 ILE A 174      72.907  69.584  59.481  1.00  4.06              
ATOM   2868 2HG1 ILE A 174      73.679  71.064  58.960  1.00  4.06              
ATOM   2869  CD1 ILE A 174      74.896  69.355  58.654  1.00  4.06              
ATOM   2870  HD1 ILE A 174      75.402  69.506  59.604  1.00  4.06              
ATOM   2871  HD2 ILE A 174      74.816  68.286  58.494  1.00  4.06              
ATOM   2872  HD3 ILE A 174      75.505  69.787  57.863  1.00  4.06              
ATOM   2873  C   ILE A 174      71.336  68.633  55.707  1.00  4.06              
ATOM   2874  O   ILE A 174      72.083  68.578  54.738  1.00  4.06              
ATOM   2875  N   ASN A 175      70.018  68.645  55.598  1.00  4.12              
ATOM   2876  H   ASN A 175      69.475  68.666  56.454  1.00  4.12              
ATOM   2877  CA  ASN A 175      69.337  68.929  54.346  1.00  4.12              
ATOM   2878  HA  ASN A 175      69.850  68.426  53.527  1.00  4.12              
ATOM   2879  CB  ASN A 175      67.899  68.386  54.469  1.00  4.12              
ATOM   2880  HB1 ASN A 175      67.425  68.397  53.491  1.00  4.12              
ATOM   2881  HB2 ASN A 175      67.328  69.043  55.115  1.00  4.12              
ATOM   2882  CG  ASN A 175      67.827  66.970  55.029  1.00  4.12              
ATOM   2883  OD1 ASN A 175      68.347  66.033  54.452  1.00  4.12              
ATOM   2884  ND2 ASN A 175      67.160  66.739  56.138  1.00  4.12              
ATOM   2885 1HD2 ASN A 175      66.677  67.456  56.664  1.00  4.12              
ATOM   2886 2HD2 ASN A 175      67.154  65.792  56.468  1.00  4.12              
ATOM   2887  C   ASN A 175      69.348  70.444  54.132  1.00  4.12              
ATOM   2888  O   ASN A 175      68.923  71.184  55.022  1.00  4.12              
ATOM   2889  N   VAL A 176      69.765  70.917  52.958  1.00  3.96              
ATOM   2890  H   VAL A 176      70.170  70.265  52.292  1.00  3.96              
ATOM   2891  CA  VAL A 176      69.633  72.326  52.554  1.00  3.96              
ATOM   2892  HA  VAL A 176      69.040  72.863  53.296  1.00  3.96              
ATOM   2893  CB  VAL A 176      71.006  73.031  52.481  1.00  3.96              
ATOM   2894  HB  VAL A 176      71.675  72.462  51.842  1.00  3.96              
ATOM   2895  CG1 VAL A 176      70.908  74.453  51.913  1.00  3.96              
ATOM   2896 1HG1 VAL A 176      70.509  74.433  50.900  1.00  3.96              
ATOM   2897 2HG1 VAL A 176      70.268  75.071  52.544  1.00  3.96              
ATOM   2898 3HG1 VAL A 176      71.903  74.891  51.864  1.00  3.96              
ATOM   2899  CG2 VAL A 176      71.653  73.133  53.869  1.00  3.96              
ATOM   2900 1HG2 VAL A 176      72.597  73.674  53.803  1.00  3.96              
ATOM   2901 2HG2 VAL A 176      70.981  73.653  54.549  1.00  3.96              
ATOM   2902 3HG2 VAL A 176      71.854  72.134  54.254  1.00  3.96              
ATOM   2903  C   VAL A 176      68.862  72.377  51.251  1.00  3.96              
ATOM   2904  O   VAL A 176      69.146  71.634  50.306  1.00  3.96              
ATOM   2905  N   PHE A 177      67.857  73.247  51.221  1.00  4.21              
ATOM   2906  H   PHE A 177      67.692  73.843  52.028  1.00  4.21              
ATOM   2907  CA  PHE A 177      66.923  73.337  50.116  1.00  4.21              
ATOM   2908  HA  PHE A 177      67.174  72.568  49.386  1.00  4.21              
ATOM   2909  CB  PHE A 177      65.508  73.026  50.628  1.00  4.21              
ATOM   2910  HB1 PHE A 177      65.239  73.774  51.374  1.00  4.21              
ATOM   2911  HB2 PHE A 177      65.523  72.055  51.127  1.00  4.21              
ATOM   2912  CG  PHE A 177      64.436  72.979  49.553  1.00  4.21              
ATOM   2913  CD1 PHE A 177      64.575  72.125  48.441  1.00  4.21              
ATOM   2914  HD1 PHE A 177      65.424  71.460  48.353  1.00  4.21              
ATOM   2915  CE1 PHE A 177      63.585  72.092  47.445  1.00  4.21              
ATOM   2916  HE1 PHE A 177      63.687  71.413  46.607  1.00  4.21              
ATOM   2917  CZ  PHE A 177      62.437  72.893  47.567  1.00  4.21              
ATOM   2918  HZ  PHE A 177      61.660  72.834  46.817  1.00  4.21              
ATOM   2919  CE2 PHE A 177      62.279  73.726  48.688  1.00  4.21              
ATOM   2920  HE2 PHE A 177      61.374  74.306  48.802  1.00  4.21              
ATOM   2921  CD2 PHE A 177      63.281  73.774  49.674  1.00  4.21              
ATOM   2922  HD2 PHE A 177      63.143  74.400  50.543  1.00  4.21              
ATOM   2923  C   PHE A 177      67.020  74.664  49.416  1.00  4.21              
ATOM   2924  O   PHE A 177      67.240  75.699  50.038  1.00  4.21              
ATOM   2925  N   LEU A 178      66.749  74.607  48.114  1.00  4.43              
ATOM   2926  H   LEU A 178      66.613  73.690  47.716  1.00  4.43              
ATOM   2927  CA  LEU A 178      66.546  75.732  47.217  1.00  4.43              
ATOM   2928  HA  LEU A 178      67.508  76.078  46.835  1.00  4.43              
ATOM   2929  CB  LEU A 178      65.635  75.239  46.062  1.00  4.43              
ATOM   2930  HB1 LEU A 178      65.188  76.114  45.595  1.00  4.43              
ATOM   2931  HB2 LEU A 178      64.809  74.670  46.493  1.00  4.43              
ATOM   2932  CG  LEU A 178      66.258  74.397  44.931  1.00  4.43              
ATOM   2933  HG  LEU A 178      66.985  75.001  44.396  1.00  4.43              
ATOM   2934  CD1 LEU A 178      66.953  73.128  45.416  1.00  4.43              
ATOM   2935 1HD1 LEU A 178      67.339  72.572  44.562  1.00  4.43              
ATOM   2936 2HD1 LEU A 178      67.790  73.397  46.054  1.00  4.43              
ATOM   2937 3HD1 LEU A 178      66.252  72.491  45.958  1.00  4.43              
ATOM   2938  CD2 LEU A 178      65.156  73.983  43.952  1.00  4.43              
ATOM   2939 1HD2 LEU A 178      65.595  73.454  43.105  1.00  4.43              
ATOM   2940 2HD2 LEU A 178      64.440  73.326  44.447  1.00  4.43              
ATOM   2941 3HD2 LEU A 178      64.638  74.864  43.577  1.00  4.43              
ATOM   2942  C   LEU A 178      65.862  76.872  47.906  1.00  4.43              
ATOM   2943  O   LEU A 178      66.398  77.953  47.811  1.00  4.43              
ATOM   2944  N   LYS A 179      64.731  76.625  48.590  1.00  4.61              
ATOM   2945  H   LYS A 179      64.425  75.661  48.640  1.00  4.61              
ATOM   2946  CA  LYS A 179      63.866  77.660  49.180  1.00  4.61              
ATOM   2947  HA  LYS A 179      64.010  78.547  48.586  1.00  4.61              
ATOM   2948  CB  LYS A 179      62.377  77.322  48.979  1.00  4.61              
ATOM   2949  HB1 LYS A 179      61.776  78.170  49.311  1.00  4.61              
ATOM   2950  HB2 LYS A 179      62.111  76.465  49.596  1.00  4.61              
ATOM   2951  CG  LYS A 179      62.022  77.025  47.497  1.00  4.61              
ATOM   2952  HG1 LYS A 179      60.949  76.839  47.432  1.00  4.61              
ATOM   2953  HG2 LYS A 179      62.529  76.111  47.187  1.00  4.61              
ATOM   2954  CD  LYS A 179      62.386  78.146  46.499  1.00  4.61              
ATOM   2955  HD1 LYS A 179      63.439  78.401  46.600  1.00  4.61              
ATOM   2956  HD2 LYS A 179      61.789  79.032  46.725  1.00  4.61              
ATOM   2957  CE  LYS A 179      62.172  77.717  45.040  1.00  4.61              
ATOM   2958  HE1 LYS A 179      61.127  77.425  44.898  1.00  4.61              
ATOM   2959  HE2 LYS A 179      62.796  76.837  44.853  1.00  4.61              
ATOM   2960  NZ  LYS A 179      62.542  78.804  44.095  1.00  4.61              
ATOM   2961  HZ1 LYS A 179      62.575  78.483  43.136  1.00  4.61              
ATOM   2962  HZ2 LYS A 179      61.895  79.576  44.157  1.00  4.61              
ATOM   2963  HZ3 LYS A 179      63.459  79.185  44.325  1.00  4.61              
ATOM   2964  C   LYS A 179      64.309  78.161  50.559  1.00  4.61              
ATOM   2965  O   LYS A 179      63.492  78.656  51.331  1.00  4.61              
ATOM   2966  N   GLY A 180      65.592  77.994  50.879  1.00  4.62              
ATOM   2967  H   GLY A 180      66.179  77.502  50.212  1.00  4.62              
ATOM   2968  CA  GLY A 180      66.280  78.517  52.067  1.00  4.62              
ATOM   2969  HA1 GLY A 180      66.048  79.576  52.190  1.00  4.62              
ATOM   2970  HA2 GLY A 180      67.356  78.422  51.921  1.00  4.62              
ATOM   2971  C   GLY A 180      65.927  77.817  53.380  1.00  4.62              
ATOM   2972  O   GLY A 180      66.465  78.130  54.442  1.00  4.62              
ATOM   2973  N   LYS A 181      65.024  76.834  53.311  1.00  4.49              
ATOM   2974  H   LYS A 181      64.663  76.631  52.395  1.00  4.49              
ATOM   2975  CA  LYS A 181      64.766  75.878  54.382  1.00  4.49              
ATOM   2976  HA  LYS A 181      64.580  76.418  55.313  1.00  4.49              
ATOM   2977  CB  LYS A 181      63.541  75.007  54.037  1.00  4.49              
ATOM   2978  HB1 LYS A 181      63.598  74.097  54.636  1.00  4.49              
ATOM   2979  HB2 LYS A 181      63.601  74.699  52.992  1.00  4.49              
ATOM   2980  CG  LYS A 181      62.151  75.618  54.308  1.00  4.49              
ATOM   2981  HG1 LYS A 181      62.054  75.830  55.374  1.00  4.49              
ATOM   2982  HG2 LYS A 181      61.418  74.845  54.070  1.00  4.49              
ATOM   2983  CD  LYS A 181      61.766  76.872  53.500  1.00  4.49              
ATOM   2984  HD1 LYS A 181      60.680  76.886  53.383  1.00  4.49              
ATOM   2985  HD2 LYS A 181      62.214  76.819  52.510  1.00  4.49              
ATOM   2986  CE  LYS A 181      62.181  78.152  54.235  1.00  4.49              
ATOM   2987  HE1 LYS A 181      63.254  78.120  54.442  1.00  4.49              
ATOM   2988  HE2 LYS A 181      61.657  78.176  55.194  1.00  4.49              
ATOM   2989  NZ  LYS A 181      61.863  79.397  53.494  1.00  4.49              
ATOM   2990  HZ1 LYS A 181      61.948  80.195  54.124  1.00  4.49              
ATOM   2991  HZ2 LYS A 181      62.496  79.520  52.707  1.00  4.49              
ATOM   2992  HZ3 LYS A 181      60.911  79.398  53.165  1.00  4.49              
ATOM   2993  C   LYS A 181      66.000  75.003  54.598  1.00  4.49              
ATOM   2994  O   LYS A 181      66.631  74.546  53.642  1.00  4.49              
ATOM   2995  N   ILE A 182      66.277  74.737  55.870  1.00  4.24              
ATOM   2996  H   ILE A 182      65.689  75.158  56.583  1.00  4.24              
ATOM   2997  CA  ILE A 182      67.440  73.995  56.358  1.00  4.24              
ATOM   2998  HA  ILE A 182      67.748  73.311  55.568  1.00  4.24              
ATOM   2999  CB  ILE A 182      68.638  74.960  56.583  1.00  4.24              
ATOM   3000  HB  ILE A 182      69.027  75.195  55.590  1.00  4.24              
ATOM   3001  CG2 ILE A 182      68.220  76.306  57.206  1.00  4.24              
ATOM   3002 1HG2 ILE A 182      69.086  76.932  57.410  1.00  4.24              
ATOM   3003 2HG2 ILE A 182      67.588  76.866  56.517  1.00  4.24              
ATOM   3004 3HG2 ILE A 182      67.667  76.131  58.124  1.00  4.24              
ATOM   3005  CG1 ILE A 182      69.785  74.273  57.356  1.00  4.24              
ATOM   3006 1HG1 ILE A 182      69.947  73.289  56.917  1.00  4.24              
ATOM   3007 2HG1 ILE A 182      69.495  74.137  58.398  1.00  4.24              
ATOM   3008  CD1 ILE A 182      71.128  75.020  57.307  1.00  4.24              
ATOM   3009  HD1 ILE A 182      71.887  74.436  57.828  1.00  4.24              
ATOM   3010  HD2 ILE A 182      71.440  75.166  56.273  1.00  4.24              
ATOM   3011  HD3 ILE A 182      71.054  75.990  57.792  1.00  4.24              
ATOM   3012  C   ILE A 182      67.041  73.125  57.537  1.00  4.24              
ATOM   3013  O   ILE A 182      66.252  73.549  58.374  1.00  4.24              
ATOM   3014  N   ASN A 183      67.525  71.885  57.559  1.00  4.16              
ATOM   3015  H   ASN A 183      68.162  71.608  56.818  1.00  4.16              
ATOM   3016  CA  ASN A 183      67.055  70.849  58.469  1.00  4.16              
ATOM   3017  HA  ASN A 183      66.651  71.335  59.355  1.00  4.16              
ATOM   3018  CB  ASN A 183      65.903  70.085  57.804  1.00  4.16              
ATOM   3019  HB1 ASN A 183      66.221  69.731  56.829  1.00  4.16              
ATOM   3020  HB2 ASN A 183      65.057  70.752  57.667  1.00  4.16              
ATOM   3021  CG  ASN A 183      65.451  68.891  58.613  1.00  4.16              
ATOM   3022  OD1 ASN A 183      65.326  67.796  58.099  1.00  4.16              
ATOM   3023  ND2 ASN A 183      65.213  69.034  59.895  1.00  4.16              
ATOM   3024 1HD2 ASN A 183      65.495  69.873  60.391  1.00  4.16              
ATOM   3025 2HD2 ASN A 183      64.987  68.196  60.421  1.00  4.16              
ATOM   3026  C   ASN A 183      68.195  69.951  58.947  1.00  4.16              
ATOM   3027  O   ASN A 183      68.615  69.041  58.231  1.00  4.16              
ATOM   3028  N   ILE A 184      68.669  70.232  60.164  1.00  4.10              
ATOM   3029  H   ILE A 184      68.197  70.948  60.699  1.00  4.10              
ATOM   3030  CA  ILE A 184      69.657  69.419  60.864  1.00  4.10              
ATOM   3031  HA  ILE A 184      70.299  69.011  60.087  1.00  4.10              
ATOM   3032  CB  ILE A 184      70.613  70.225  61.790  1.00  4.10              
ATOM   3033  HB  ILE A 184      71.572  69.707  61.775  1.00  4.10              
ATOM   3034  CG2 ILE A 184      70.882  71.655  61.274  1.00  4.10              
ATOM   3035 1HG2 ILE A 184      71.657  72.131  61.877  1.00  4.10              
ATOM   3036 2HG2 ILE A 184      71.225  71.627  60.242  1.00  4.10              
ATOM   3037 3HG2 ILE A 184      69.979  72.262  61.340  1.00  4.10              
ATOM   3038  CG1 ILE A 184      70.190  70.325  63.269  1.00  4.10              
ATOM   3039 1HG1 ILE A 184      69.146  70.632  63.308  1.00  4.10              
ATOM   3040 2HG1 ILE A 184      70.810  71.096  63.725  1.00  4.10              
ATOM   3041  CD1 ILE A 184      70.371  69.082  64.155  1.00  4.10              
ATOM   3042  HD1 ILE A 184      71.301  68.572  63.904  1.00  4.10              
ATOM   3043  HD2 ILE A 184      70.396  69.389  65.196  1.00  4.10              
ATOM   3044  HD3 ILE A 184      69.537  68.392  64.068  1.00  4.10              
ATOM   3045  C   ILE A 184      69.027  68.232  61.578  1.00  4.10              
ATOM   3046  O   ILE A 184      67.917  68.310  62.123  1.00  4.10              
ATOM   3047  N   LEU A 185      69.809  67.154  61.623  1.00  4.25              
ATOM   3048  H   LEU A 185      70.677  67.207  61.095  1.00  4.25              
ATOM   3049  CA  LEU A 185      69.476  65.839  62.136  1.00  4.25              
ATOM   3050  HA  LEU A 185      68.793  65.938  62.980  1.00  4.25              
ATOM   3051  CB  LEU A 185      68.769  65.097  60.973  1.00  4.25              
ATOM   3052  HB1 LEU A 185      69.446  65.102  60.115  1.00  4.25              
ATOM   3053  HB2 LEU A 185      67.883  65.656  60.677  1.00  4.25              
ATOM   3054  CG  LEU A 185      68.362  63.633  61.231  1.00  4.25              
ATOM   3055  HG  LEU A 185      69.236  63.057  61.532  1.00  4.25              
ATOM   3056  CD1 LEU A 185      67.293  63.510  62.316  1.00  4.25              
ATOM   3057 1HD1 LEU A 185      67.089  62.455  62.505  1.00  4.25              
ATOM   3058 2HD1 LEU A 185      67.638  63.952  63.250  1.00  4.25              
ATOM   3059 3HD1 LEU A 185      66.368  63.987  61.999  1.00  4.25              
ATOM   3060  CD2 LEU A 185      67.798  63.012  59.952  1.00  4.25              
ATOM   3061 1HD2 LEU A 185      67.522  61.974  60.143  1.00  4.25              
ATOM   3062 2HD2 LEU A 185      66.917  63.561  59.619  1.00  4.25              
ATOM   3063 3HD2 LEU A 185      68.554  63.033  59.168  1.00  4.25              
ATOM   3064  C   LEU A 185      70.707  65.038  62.569  1.00  4.25              
ATOM   3065  O   LEU A 185      71.643  64.854  61.797  1.00  4.25              
ATOM   3066  N   GLY A 186      70.702  64.520  63.795  1.00  4.69              
ATOM   3067  H   GLY A 186      69.890  64.677  64.379  1.00  4.69              
ATOM   3068  CA  GLY A 186      71.810  63.717  64.346  1.00  4.69              
ATOM   3069  HA1 GLY A 186      72.669  63.733  63.676  1.00  4.69              
ATOM   3070  HA2 GLY A 186      71.479  62.685  64.462  1.00  4.69              
ATOM   3071  C   GLY A 186      72.278  64.221  65.711  1.00  4.69              
ATOM   3072  O   GLY A 186      72.978  63.507  66.428  1.00  4.69              
ATOM   3073  N   CYS A 187      71.903  65.452  66.065  1.00  4.65              
ATOM   3074  H   CYS A 187      71.312  65.974  65.438  1.00  4.65              
ATOM   3075  CA  CYS A 187      72.379  66.126  67.261  1.00  4.65              
ATOM   3076  HA  CYS A 187      73.470  66.147  67.243  1.00  4.65              
ATOM   3077  CB  CYS A 187      71.854  67.565  67.285  1.00  4.65              
ATOM   3078  HB1 CYS A 187      71.850  67.944  68.309  1.00  4.65              
ATOM   3079  HB2 CYS A 187      70.833  67.597  66.901  1.00  4.65              
ATOM   3080  SG  CYS A 187      72.943  68.608  66.297  1.00  4.65              
ATOM   3081  HG  CYS A 187      72.381  69.776  66.633  1.00  4.65              
ATOM   3082  C   CYS A 187      71.942  65.426  68.543  1.00  4.65              
ATOM   3083  O   CYS A 187      70.769  65.156  68.764  1.00  4.65              
ATOM   3084  N   ASN A 188      72.882  65.240  69.462  1.00  4.72              
ATOM   3085  H   ASN A 188      73.837  65.471  69.239  1.00  4.72              
ATOM   3086  CA  ASN A 188      72.564  64.825  70.826  1.00  4.72              
ATOM   3087  HA  ASN A 188      71.793  64.052  70.787  1.00  4.72              
ATOM   3088  CB  ASN A 188      73.860  64.245  71.434  1.00  4.72              
ATOM   3089  HB1 ASN A 188      74.434  65.032  71.926  1.00  4.72              
ATOM   3090  HB2 ASN A 188      74.481  63.804  70.655  1.00  4.72              
ATOM   3091  CG  ASN A 188      73.555  63.158  72.437  1.00  4.72              
ATOM   3092  OD1 ASN A 188      73.681  63.299  73.644  1.00  4.72              
ATOM   3093  ND2 ASN A 188      73.118  62.026  71.944  1.00  4.72              
ATOM   3094 1HD2 ASN A 188      73.028  61.909  70.952  1.00  4.72              
ATOM   3095 2HD2 ASN A 188      72.661  61.402  72.597  1.00  4.72              
ATOM   3096  C   ASN A 188      72.019  65.965  71.705  1.00  4.72              
ATOM   3097  O   ASN A 188      71.407  65.728  72.748  1.00  4.72              
ATOM   3098  N   THR A 189      72.285  67.201  71.284  1.00  4.89              
ATOM   3099  H   THR A 189      72.811  67.288  70.430  1.00  4.89              
ATOM   3100  CA  THR A 189      72.309  68.382  72.143  1.00  4.89              
ATOM   3101  HA  THR A 189      71.500  68.315  72.870  1.00  4.89              
ATOM   3102  CB  THR A 189      73.655  68.453  72.894  1.00  4.89              
ATOM   3103  HB  THR A 189      73.930  69.497  73.032  1.00  4.89              
ATOM   3104  CG2 THR A 189      73.582  67.804  74.273  1.00  4.89              
ATOM   3105 1HG2 THR A 189      74.542  67.925  74.775  1.00  4.89              
ATOM   3106 2HG2 THR A 189      72.809  68.286  74.870  1.00  4.89              
ATOM   3107 3HG2 THR A 189      73.365  66.740  74.182  1.00  4.89              
ATOM   3108  OG1 THR A 189      74.672  67.768  72.191  1.00  4.89              
ATOM   3109  HG1 THR A 189      75.381  68.420  72.052  1.00  4.89              
ATOM   3110  C   THR A 189      72.109  69.655  71.303  1.00  4.89              
ATOM   3111  O   THR A 189      72.599  69.806  70.166  1.00  4.89              
ATOM   3112  N   LYS A 190      71.331  70.590  71.869  1.00  4.83              
ATOM   3113  H   LYS A 190      70.943  70.417  72.785  1.00  4.83              
ATOM   3114  CA  LYS A 190      70.994  71.846  71.188  1.00  4.83              
ATOM   3115  HA  LYS A 190      70.488  71.612  70.250  1.00  4.83              
ATOM   3116  CB  LYS A 190      70.038  72.709  72.038  1.00  4.83              
ATOM   3117  HB1 LYS A 190      70.447  72.831  73.042  1.00  4.83              
ATOM   3118  HB2 LYS A 190      69.075  72.201  72.107  1.00  4.83              
ATOM   3119  CG  LYS A 190      69.835  74.107  71.418  1.00  4.83              
ATOM   3120  HG1 LYS A 190      69.617  73.994  70.354  1.00  4.83              
ATOM   3121  HG2 LYS A 190      70.758  74.675  71.528  1.00  4.83              
ATOM   3122  CD  LYS A 190      68.703  74.912  72.069  1.00  4.83              
ATOM   3123  HD1 LYS A 190      68.820  74.885  73.154  1.00  4.83              
ATOM   3124  HD2 LYS A 190      67.749  74.448  71.828  1.00  4.83              
ATOM   3125  CE  LYS A 190      68.689  76.387  71.631  1.00  4.83              
ATOM   3126  HE1 LYS A 190      69.548  76.886  72.090  1.00  4.83              
ATOM   3127  HE2 LYS A 190      67.773  76.855  72.004  1.00  4.83              
ATOM   3128  NZ  LYS A 190      68.786  76.584  70.163  1.00  4.83              
ATOM   3129  HZ1 LYS A 190      68.032  76.168  69.629  1.00  4.83              
ATOM   3130  HZ2 LYS A 190      68.833  77.563  69.938  1.00  4.83              
ATOM   3131  HZ3 LYS A 190      69.687  76.248  69.812  1.00  4.83              
ATOM   3132  C   LYS A 190      72.258  72.638  70.783  1.00  4.83              
ATOM   3133  O   LYS A 190      72.299  73.201  69.699  1.00  4.83              
ATOM   3134  N   GLU A 191      73.307  72.632  71.605  1.00  4.70              
ATOM   3135  H   GLU A 191      73.230  72.155  72.487  1.00  4.70              
ATOM   3136  CA  GLU A 191      74.574  73.300  71.277  1.00  4.70              
ATOM   3137  HA  GLU A 191      74.343  74.347  71.067  1.00  4.70              
ATOM   3138  CB  GLU A 191      75.519  73.310  72.502  1.00  4.70              
ATOM   3139  HB1 GLU A 191      75.104  74.031  73.207  1.00  4.70              
ATOM   3140  HB2 GLU A 191      76.492  73.695  72.196  1.00  4.70              
ATOM   3141  CG  GLU A 191      75.720  71.997  73.286  1.00  4.70              
ATOM   3142  HG1 GLU A 191      74.749  71.559  73.525  1.00  4.70              
ATOM   3143  HG2 GLU A 191      76.192  72.245  74.239  1.00  4.70              
ATOM   3144  CD  GLU A 191      76.602  70.972  72.564  1.00  4.70              
ATOM   3145  OE1 GLU A 191      77.846  71.077  72.633  1.00  4.70              
ATOM   3146  OE2 GLU A 191      76.054  70.077  71.890  1.00  4.70              
ATOM   3147  C   GLU A 191      75.268  72.786  70.006  1.00  4.70              
ATOM   3148  O   GLU A 191      75.820  73.568  69.238  1.00  4.70              
ATOM   3149  N   SER A 192      75.184  71.490  69.729  1.00  4.54              
ATOM   3150  H   SER A 192      74.862  70.866  70.464  1.00  4.54              
ATOM   3151  CA  SER A 192      75.661  70.882  68.490  1.00  4.54              
ATOM   3152  HA  SER A 192      76.701  71.164  68.332  1.00  4.54              
ATOM   3153  CB  SER A 192      75.579  69.357  68.647  1.00  4.54              
ATOM   3154  HB1 SER A 192      74.540  69.053  68.765  1.00  4.54              
ATOM   3155  HB2 SER A 192      76.126  69.063  69.543  1.00  4.54              
ATOM   3156  OG  SER A 192      76.137  68.672  67.548  1.00  4.54              
ATOM   3157  HG  SER A 192      75.684  68.921  66.733  1.00  4.54              
ATOM   3158  C   SER A 192      74.851  71.347  67.290  1.00  4.54              
ATOM   3159  O   SER A 192      75.422  71.635  66.236  1.00  4.54              
ATOM   3160  N   ALA A 193      73.530  71.472  67.466  1.00  4.39              
ATOM   3161  H   ALA A 193      73.140  71.321  68.388  1.00  4.39              
ATOM   3162  CA  ALA A 193      72.700  72.088  66.419  1.00  4.39              
ATOM   3163  HA  ALA A 193      72.804  71.525  65.490  1.00  4.39              
ATOM   3164  CB  ALA A 193      71.245  71.997  66.902  1.00  4.39              
ATOM   3165  HB1 ALA A 193      71.182  71.954  67.985  1.00  4.39              
ATOM   3166  HB2 ALA A 193      70.696  72.882  66.586  1.00  4.39              
ATOM   3167  HB3 ALA A 193      70.777  71.097  66.517  1.00  4.39              
ATOM   3168  C   ALA A 193      73.106  73.537  66.106  1.00  4.39              
ATOM   3169  O   ALA A 193      73.227  73.888  64.929  1.00  4.39              
ATOM   3170  N   GLU A 194      73.376  74.331  67.143  1.00  4.59              
ATOM   3171  H   GLU A 194      73.142  74.005  68.078  1.00  4.59              
ATOM   3172  CA  GLU A 194      73.919  75.680  67.003  1.00  4.59              
ATOM   3173  HA  GLU A 194      73.204  76.287  66.481  1.00  4.59              
ATOM   3174  CB  GLU A 194      74.174  76.300  68.398  1.00  4.59              
ATOM   3175  HB1 GLU A 194      75.163  76.762  68.402  1.00  4.59              
ATOM   3176  HB2 GLU A 194      74.183  75.526  69.162  1.00  4.59              
ATOM   3177  CG  GLU A 194      73.188  77.389  68.828  1.00  4.59              
ATOM   3178  HG1 GLU A 194      73.054  78.108  68.020  1.00  4.59              
ATOM   3179  HG2 GLU A 194      73.643  77.934  69.657  1.00  4.59              
ATOM   3180  CD  GLU A 194      71.837  76.835  69.290  1.00  4.59              
ATOM   3181  OE1 GLU A 194      71.484  77.026  70.473  1.00  4.59              
ATOM   3182  OE2 GLU A 194      71.058  76.290  68.479  1.00  4.59              
ATOM   3183  C   GLU A 194      75.211  75.709  66.194  1.00  4.59              
ATOM   3184  O   GLU A 194      75.312  76.438  65.206  1.00  4.59              
ATOM   3185  N   ILE A 195      76.205  74.904  66.585  1.00  4.72              
ATOM   3186  H   ILE A 195      76.086  74.332  67.417  1.00  4.72              
ATOM   3187  CA  ILE A 195      77.502  74.993  65.920  1.00  4.72              
ATOM   3188  HA  ILE A 195      77.752  76.054  65.909  1.00  4.72              
ATOM   3189  CB  ILE A 195      78.656  74.307  66.680  1.00  4.72              
ATOM   3190  HB  ILE A 195      78.511  73.225  66.650  1.00  4.72              
ATOM   3191  CG2 ILE A 195      79.976  74.688  65.975  1.00  4.72              
ATOM   3192 1HG2 ILE A 195      80.831  74.401  66.581  1.00  4.72              
ATOM   3193 2HG2 ILE A 195      80.047  74.190  65.009  1.00  4.72              
ATOM   3194 3HG2 ILE A 195      80.024  75.768  65.822  1.00  4.72              
ATOM   3195  CG1 ILE A 195      78.763  74.782  68.150  1.00  4.72              
ATOM   3196 1HG1 ILE A 195      77.778  74.941  68.578  1.00  4.72              
ATOM   3197 2HG1 ILE A 195      79.283  75.740  68.195  1.00  4.72              
ATOM   3198  CD1 ILE A 195      79.487  73.766  69.040  1.00  4.72              
ATOM   3199  HD1 ILE A 195      79.515  74.141  70.064  1.00  4.72              
ATOM   3200  HD2 ILE A 195      78.943  72.822  69.023  1.00  4.72              
ATOM   3201  HD3 ILE A 195      80.507  73.605  68.693  1.00  4.72              
ATOM   3202  C   ILE A 195      77.404  74.582  64.447  1.00  4.72              
ATOM   3203  O   ILE A 195      77.919  75.276  63.559  1.00  4.72              
ATOM   3204  N   ILE A 196      76.644  73.520  64.176  1.00  4.66              
ATOM   3205  H   ILE A 196      76.198  73.035  64.949  1.00  4.66              
ATOM   3206  CA  ILE A 196      76.341  73.095  62.807  1.00  4.66              
ATOM   3207  HA  ILE A 196      77.282  72.869  62.307  1.00  4.66              
ATOM   3208  CB  ILE A 196      75.497  71.810  62.870  1.00  4.66              
ATOM   3209  HB  ILE A 196      74.729  71.946  63.633  1.00  4.66              
ATOM   3210  CG2 ILE A 196      74.750  71.560  61.550  1.00  4.66              
ATOM   3211 1HG2 ILE A 196      74.178  70.645  61.602  1.00  4.66              
ATOM   3212 2HG2 ILE A 196      74.030  72.353  61.354  1.00  4.66              
ATOM   3213 3HG2 ILE A 196      75.456  71.517  60.723  1.00  4.66              
ATOM   3214  CG1 ILE A 196      76.394  70.625  63.317  1.00  4.66              
ATOM   3215 1HG1 ILE A 196      75.752  69.801  63.612  1.00  4.66              
ATOM   3216 2HG1 ILE A 196      76.943  70.903  64.215  1.00  4.66              
ATOM   3217  CD1 ILE A 196      77.420  70.118  62.290  1.00  4.66              
ATOM   3218  HD1 ILE A 196      77.930  69.244  62.690  1.00  4.66              
ATOM   3219  HD2 ILE A 196      76.928  69.828  61.365  1.00  4.66              
ATOM   3220  HD3 ILE A 196      78.163  70.886  62.075  1.00  4.66              
ATOM   3221  C   ILE A 196      75.695  74.197  61.962  1.00  4.66              
ATOM   3222  O   ILE A 196      76.172  74.468  60.851  1.00  4.66              
ATOM   3223  N   TYR A 197      74.628  74.834  62.454  1.00  4.54              
ATOM   3224  H   TYR A 197      74.274  74.604  63.380  1.00  4.54              
ATOM   3225  CA  TYR A 197      73.971  75.856  61.649  1.00  4.54              
ATOM   3226  HA  TYR A 197      73.841  75.429  60.654  1.00  4.54              
ATOM   3227  CB  TYR A 197      72.561  76.202  62.155  1.00  4.54              
ATOM   3228  HB1 TYR A 197      72.076  75.292  62.509  1.00  4.54              
ATOM   3229  HB2 TYR A 197      72.012  76.534  61.285  1.00  4.54              
ATOM   3230  CG  TYR A 197      72.428  77.305  63.191  1.00  4.54              
ATOM   3231  CD1 TYR A 197      72.761  78.640  62.879  1.00  4.54              
ATOM   3232  HD1 TYR A 197      73.051  78.912  61.876  1.00  4.54              
ATOM   3233  CE1 TYR A 197      72.791  79.616  63.888  1.00  4.54              
ATOM   3234  HE1 TYR A 197      73.158  80.606  63.684  1.00  4.54              
ATOM   3235  CZ  TYR A 197      72.359  79.303  65.188  1.00  4.54              
ATOM   3236  OH  TYR A 197      72.422  80.238  66.170  1.00  4.54              
ATOM   3237  HH  TYR A 197      72.165  79.870  67.018  1.00  4.54              
ATOM   3238  CE2 TYR A 197      71.885  78.007  65.458  1.00  4.54              
ATOM   3239  HE2 TYR A 197      71.528  77.758  66.441  1.00  4.54              
ATOM   3240  CD2 TYR A 197      71.946  77.006  64.474  1.00  4.54              
ATOM   3241  HD2 TYR A 197      71.656  75.997  64.726  1.00  4.54              
ATOM   3242  C   TYR A 197      74.840  77.092  61.474  1.00  4.54              
ATOM   3243  O   TYR A 197      74.746  77.716  60.424  1.00  4.54              
ATOM   3244  N   THR A 198      75.689  77.457  62.443  1.00  4.66              
ATOM   3245  H   THR A 198      75.651  76.968  63.334  1.00  4.66              
ATOM   3246  CA  THR A 198      76.611  78.588  62.260  1.00  4.66              
ATOM   3247  HA  THR A 198      76.010  79.445  61.962  1.00  4.66              
ATOM   3248  CB  THR A 198      77.368  79.006  63.532  1.00  4.66              
ATOM   3249  HB  THR A 198      78.042  79.818  63.256  1.00  4.66              
ATOM   3250  CG2 THR A 198      76.437  79.561  64.609  1.00  4.66              
ATOM   3251 1HG2 THR A 198      77.000  79.740  65.525  1.00  4.66              
ATOM   3252 2HG2 THR A 198      76.007  80.502  64.270  1.00  4.66              
ATOM   3253 3HG2 THR A 198      75.626  78.867  64.820  1.00  4.66              
ATOM   3254  OG1 THR A 198      78.167  77.990  64.087  1.00  4.66              
ATOM   3255  HG1 THR A 198      77.686  77.152  64.069  1.00  4.66              
ATOM   3256  C   THR A 198      77.578  78.320  61.098  1.00  4.66              
ATOM   3257  O   THR A 198      77.665  79.128  60.152  1.00  4.66              
ATOM   3258  N   PHE A 199      78.198  77.132  61.112  1.00  4.70              
ATOM   3259  H   PHE A 199      78.057  76.513  61.904  1.00  4.70              
ATOM   3260  CA  PHE A 199      79.129  76.736  60.057  1.00  4.70              
ATOM   3261  HA  PHE A 199      79.911  77.498  60.026  1.00  4.70              
ATOM   3262  CB  PHE A 199      79.808  75.402  60.416  1.00  4.70              
ATOM   3263  HB1 PHE A 199      79.278  74.571  59.954  1.00  4.70              
ATOM   3264  HB2 PHE A 199      79.753  75.250  61.495  1.00  4.70              
ATOM   3265  CG  PHE A 199      81.271  75.359  60.014  1.00  4.70              
ATOM   3266  CD1 PHE A 199      82.274  75.449  60.999  1.00  4.70              
ATOM   3267  HD1 PHE A 199      82.002  75.529  62.042  1.00  4.70              
ATOM   3268  CE1 PHE A 199      83.630  75.470  60.629  1.00  4.70              
ATOM   3269  HE1 PHE A 199      84.395  75.560  61.386  1.00  4.70              
ATOM   3270  CZ  PHE A 199      83.991  75.406  59.272  1.00  4.70              
ATOM   3271  HZ  PHE A 199      85.035  75.435  58.989  1.00  4.70              
ATOM   3272  CE2 PHE A 199      82.994  75.317  58.285  1.00  4.70              
ATOM   3273  HE2 PHE A 199      83.271  75.275  57.241  1.00  4.70              
ATOM   3274  CD2 PHE A 199      81.636  75.292  58.656  1.00  4.70              
ATOM   3275  HD2 PHE A 199      80.875  75.234  57.894  1.00  4.70              
ATOM   3276  C   PHE A 199      78.474  76.746  58.654  1.00  4.70              
ATOM   3277  O   PHE A 199      78.894  77.426  57.694  1.00  4.70              
ATOM   3278  N   LEU A 200      77.351  76.031  58.553  1.00  4.61              
ATOM   3279  H   LEU A 200      77.008  75.524  59.366  1.00  4.61              
ATOM   3280  CA  LEU A 200      76.644  75.928  57.286  1.00  4.61              
ATOM   3281  HA  LEU A 200      77.402  75.746  56.527  1.00  4.61              
ATOM   3282  CB  LEU A 200      75.713  74.701  57.258  1.00  4.61              
ATOM   3283  HB1 LEU A 200      74.962  74.873  56.485  1.00  4.61              
ATOM   3284  HB2 LEU A 200      75.193  74.592  58.210  1.00  4.61              
ATOM   3285  CG  LEU A 200      76.478  73.405  56.900  1.00  4.61              
ATOM   3286  HG  LEU A 200      77.167  73.606  56.078  1.00  4.61              
ATOM   3287  CD1 LEU A 200      77.271  72.819  58.069  1.00  4.61              
ATOM   3288 1HD1 LEU A 200      77.695  71.857  57.787  1.00  4.61              
ATOM   3289 2HD1 LEU A 200      78.093  73.481  58.330  1.00  4.61              
ATOM   3290 3HD1 LEU A 200      76.624  72.679  58.934  1.00  4.61              
ATOM   3291  CD2 LEU A 200      75.505  72.338  56.403  1.00  4.61              
ATOM   3292 1HD2 LEU A 200      76.045  71.430  56.137  1.00  4.61              
ATOM   3293 2HD2 LEU A 200      74.794  72.114  57.196  1.00  4.61              
ATOM   3294 3HD2 LEU A 200      74.958  72.701  55.533  1.00  4.61              
ATOM   3295  C   LEU A 200      75.983  77.228  56.824  1.00  4.61              
ATOM   3296  O   LEU A 200      75.755  77.331  55.626  1.00  4.61              
ATOM   3297  N   LYS A 201      75.760  78.210  57.710  1.00  4.72              
ATOM   3298  H   LYS A 201      75.925  77.994  58.688  1.00  4.72              
ATOM   3299  CA  LYS A 201      75.292  79.574  57.413  1.00  4.72              
ATOM   3300  HA  LYS A 201      74.383  79.518  56.825  1.00  4.72              
ATOM   3301  CB  LYS A 201      74.902  80.283  58.729  1.00  4.72              
ATOM   3302  HB1 LYS A 201      75.721  80.192  59.424  1.00  4.72              
ATOM   3303  HB2 LYS A 201      74.052  79.758  59.163  1.00  4.72              
ATOM   3304  CG  LYS A 201      74.517  81.773  58.642  1.00  4.72              
ATOM   3305  HG1 LYS A 201      73.444  81.837  58.476  1.00  4.72              
ATOM   3306  HG2 LYS A 201      75.005  82.268  57.803  1.00  4.72              
ATOM   3307  CD  LYS A 201      74.860  82.551  59.927  1.00  4.72              
ATOM   3308  HD1 LYS A 201      74.648  81.954  60.816  1.00  4.72              
ATOM   3309  HD2 LYS A 201      74.210  83.428  59.956  1.00  4.72              
ATOM   3310  CE  LYS A 201      76.311  83.064  59.933  1.00  4.72              
ATOM   3311  HE1 LYS A 201      76.369  83.952  60.569  1.00  4.72              
ATOM   3312  HE2 LYS A 201      76.572  83.383  58.917  1.00  4.72              
ATOM   3313  NZ  LYS A 201      77.320  82.079  60.394  1.00  4.72              
ATOM   3314  HZ1 LYS A 201      78.241  82.375  60.049  1.00  4.72              
ATOM   3315  HZ2 LYS A 201      77.386  81.995  61.393  1.00  4.72              
ATOM   3316  HZ3 LYS A 201      77.236  81.163  59.966  1.00  4.72              
ATOM   3317  C   LYS A 201      76.290  80.394  56.629  1.00  4.72              
ATOM   3318  O   LYS A 201      75.895  80.989  55.626  1.00  4.72              
ATOM   3319  N   ASP A 202      77.560  80.417  57.038  1.00  5.21              
ATOM   3320  H   ASP A 202      77.866  79.880  57.842  1.00  5.21              
ATOM   3321  CA  ASP A 202      78.532  81.166  56.202  1.00  5.21              
ATOM   3322  HA  ASP A 202      78.138  82.170  56.028  1.00  5.21              
ATOM   3323  CB  ASP A 202      79.846  81.337  56.973  1.00  5.21              
ATOM   3324  HB1 ASP A 202      80.532  81.955  56.392  1.00  5.21              
ATOM   3325  HB2 ASP A 202      80.303  80.359  57.138  1.00  5.21              
ATOM   3326  CG  ASP A 202      79.557  82.016  58.317  1.00  5.21              
ATOM   3327  OD1 ASP A 202      78.946  83.107  58.333  1.00  5.21              
ATOM   3328  OD2 ASP A 202      79.726  81.375  59.373  1.00  5.21              
ATOM   3329  C   ASP A 202      78.687  80.518  54.814  1.00  5.21              
ATOM   3330  O   ASP A 202      78.652  81.202  53.788  1.00  5.21              
ATOM   3331  N   LEU A 203      78.696  79.178  54.766  1.00  5.27              
ATOM   3332  H   LEU A 203      78.716  78.668  55.641  1.00  5.27              
ATOM   3333  CA  LEU A 203      78.708  78.425  53.490  1.00  5.27              
ATOM   3334  HA  LEU A 203      79.602  78.695  52.927  1.00  5.27              
ATOM   3335  CB  LEU A 203      78.792  76.939  53.890  1.00  5.27              
ATOM   3336  HB1 LEU A 203      78.372  76.338  53.087  1.00  5.27              
ATOM   3337  HB2 LEU A 203      78.150  76.782  54.752  1.00  5.27              
ATOM   3338  CG  LEU A 203      80.202  76.389  54.212  1.00  5.27              
ATOM   3339  HG  LEU A 203      80.709  76.199  53.271  1.00  5.27              
ATOM   3340  CD1 LEU A 203      81.133  77.279  55.035  1.00  5.27              
ATOM   3341 1HD1 LEU A 203      82.080  76.768  55.202  1.00  5.27              
ATOM   3342 2HD1 LEU A 203      81.339  78.204  54.499  1.00  5.27              
ATOM   3343 3HD1 LEU A 203      80.689  77.521  55.997  1.00  5.27              
ATOM   3344  CD2 LEU A 203      80.063  75.066  54.969  1.00  5.27              
ATOM   3345 1HD2 LEU A 203      79.632  75.252  55.951  1.00  5.27              
ATOM   3346 2HD2 LEU A 203      79.418  74.382  54.422  1.00  5.27              
ATOM   3347 3HD2 LEU A 203      81.043  74.606  55.093  1.00  5.27              
ATOM   3348  C   LEU A 203      77.509  78.703  52.556  1.00  5.27              
ATOM   3349  O   LEU A 203      77.694  78.889  51.348  1.00  5.27              
ATOM   3350  N   ILE A 204      76.277  78.734  53.081  1.00  5.18              
ATOM   3351  H   ILE A 204      76.157  78.555  54.072  1.00  5.18              
ATOM   3352  CA  ILE A 204      75.103  79.090  52.272  1.00  5.18              
ATOM   3353  HA  ILE A 204      75.199  78.557  51.327  1.00  5.18              
ATOM   3354  CB  ILE A 204      73.734  78.665  52.853  1.00  5.18              
ATOM   3355  HB  ILE A 204      72.961  79.107  52.225  1.00  5.18              
ATOM   3356  CG2 ILE A 204      73.576  77.143  52.719  1.00  5.18              
ATOM   3357 1HG2 ILE A 204      72.543  76.861  52.920  1.00  5.18              
ATOM   3358 2HG2 ILE A 204      73.803  76.833  51.701  1.00  5.18              
ATOM   3359 3HG2 ILE A 204      74.234  76.636  53.425  1.00  5.18              
ATOM   3360  CG1 ILE A 204      73.474  79.176  54.278  1.00  5.18              
ATOM   3361 1HG1 ILE A 204      73.291  80.248  54.250  1.00  5.18              
ATOM   3362 2HG1 ILE A 204      74.376  79.043  54.842  1.00  5.18              
ATOM   3363  CD1 ILE A 204      72.328  78.484  55.032  1.00  5.18              
ATOM   3364  HD1 ILE A 204      72.260  78.886  56.038  1.00  5.18              
ATOM   3365  HD2 ILE A 204      71.384  78.641  54.509  1.00  5.18              
ATOM   3366  HD3 ILE A 204      72.521  77.417  55.136  1.00  5.18              
ATOM   3367  C   ILE A 204      75.097  80.556  51.869  1.00  5.18              
ATOM   3368  O   ILE A 204      74.719  80.824  50.738  1.00  5.18              
ATOM   3369  N   SER A 205      75.615  81.475  52.687  1.00  5.72              
ATOM   3370  H   SER A 205      75.894  81.209  53.628  1.00  5.72              
ATOM   3371  CA  SER A 205      75.815  82.859  52.241  1.00  5.72              
ATOM   3372  HA  SER A 205      74.867  83.237  51.912  1.00  5.72              
ATOM   3373  CB  SER A 205      76.297  83.736  53.401  1.00  5.72              
ATOM   3374  HB1 SER A 205      77.325  83.481  53.663  1.00  5.72              
ATOM   3375  HB2 SER A 205      75.660  83.558  54.269  1.00  5.72              
ATOM   3376  OG  SER A 205      76.211  85.105  53.054  1.00  5.72              
ATOM   3377  HG  SER A 205      76.864  85.305  52.374  1.00  5.72              
ATOM   3378  C   SER A 205      76.759  82.988  51.033  1.00  5.72              
ATOM   3379  O   SER A 205      76.529  83.779  50.101  1.00  5.72              
ATOM   3380  N   VAL A 206      77.818  82.169  51.055  1.00  6.28              
ATOM   3381  H   VAL A 206      77.957  81.606  51.890  1.00  6.28              
ATOM   3382  CA  VAL A 206      78.848  82.088  50.013  1.00  6.28              
ATOM   3383  HA  VAL A 206      79.135  83.108  49.751  1.00  6.28              
ATOM   3384  CB  VAL A 206      80.115  81.379  50.549  1.00  6.28              
ATOM   3385  HB  VAL A 206      79.826  80.452  51.044  1.00  6.28              
ATOM   3386  CG1 VAL A 206      81.166  81.041  49.482  1.00  6.28              
ATOM   3387 1HG1 VAL A 206      82.053  80.618  49.955  1.00  6.28              
ATOM   3388 2HG1 VAL A 206      80.767  80.306  48.786  1.00  6.28              
ATOM   3389 3HG1 VAL A 206      81.442  81.941  48.933  1.00  6.28              
ATOM   3390  CG2 VAL A 206      80.832  82.280  51.565  1.00  6.28              
ATOM   3391 1HG2 VAL A 206      81.648  81.734  52.039  1.00  6.28              
ATOM   3392 2HG2 VAL A 206      81.227  83.167  51.068  1.00  6.28              
ATOM   3393 3HG2 VAL A 206      80.143  82.603  52.343  1.00  6.28              
ATOM   3394  C   VAL A 206      78.363  81.462  48.717  1.00  6.28              
ATOM   3395  O   VAL A 206      78.835  81.832  47.639  1.00  6.28              
ATOM   3396  N   HIS A 207      77.407  80.541  48.789  1.00  6.29              
ATOM   3397  H   HIS A 207      77.108  80.236  49.708  1.00  6.29              
ATOM   3398  CA  HIS A 207      76.965  79.811  47.597  1.00  6.29              
ATOM   3399  HA  HIS A 207      77.603  80.073  46.761  1.00  6.29              
ATOM   3400  CB  HIS A 207      77.162  78.310  47.820  1.00  6.29              
ATOM   3401  HB1 HIS A 207      76.794  77.761  46.953  1.00  6.29              
ATOM   3402  HB2 HIS A 207      76.567  78.027  48.684  1.00  6.29              
ATOM   3403  CG  HIS A 207      78.606  77.925  48.037  1.00  6.29              
ATOM   3404  ND1 HIS A 207      79.665  78.230  47.181  1.00  6.29              
ATOM   3405  CE1 HIS A 207      80.769  77.758  47.782  1.00  6.29              
ATOM   3406  HE1 HIS A 207      81.772  77.844  47.383  1.00  6.29              
ATOM   3407  NE2 HIS A 207      80.462  77.165  48.945  1.00  6.29              
ATOM   3408  HE2 HIS A 207      81.129  76.716  49.560  1.00  6.29              
ATOM   3409  CD2 HIS A 207      79.101  77.271  49.126  1.00  6.29              
ATOM   3410  HD2 HIS A 207      78.526  76.951  49.979  1.00  6.29              
ATOM   3411  C   HIS A 207      75.561  80.143  47.134  1.00  6.29              
ATOM   3412  O   HIS A 207      75.165  79.637  46.089  1.00  6.29              
ATOM   3413  N   TRP A 208      74.839  81.032  47.824  1.00  6.39              
ATOM   3414  H   TRP A 208      75.128  81.314  48.754  1.00  6.39              
ATOM   3415  CA  TRP A 208      73.773  81.772  47.177  1.00  6.39              
ATOM   3416  HA  TRP A 208      73.295  81.057  46.508  1.00  6.39              
ATOM   3417  CB  TRP A 208      72.603  82.137  48.121  1.00  6.39              
ATOM   3418  HB1 TRP A 208      72.278  81.216  48.589  1.00  6.39              
ATOM   3419  HB2 TRP A 208      71.758  82.446  47.523  1.00  6.39              
ATOM   3420  CG  TRP A 208      72.740  83.110  49.242  1.00  6.39              
ATOM   3421  CD1 TRP A 208      73.188  84.375  49.146  1.00  6.39              
ATOM   3422  HD1 TRP A 208      73.513  84.854  48.236  1.00  6.39              
ATOM   3423  NE1 TRP A 208      73.225  84.942  50.399  1.00  6.39              
ATOM   3424  HE1 TRP A 208      73.661  85.839  50.610  1.00  6.39              
ATOM   3425  CE2 TRP A 208      72.746  84.105  51.360  1.00  6.39              
ATOM   3426  CZ2 TRP A 208      72.718  84.209  52.753  1.00  6.39              
ATOM   3427  HZ2 TRP A 208      73.109  85.093  53.239  1.00  6.39              
ATOM   3428  CH2 TRP A 208      72.291  83.103  53.490  1.00  6.39              
ATOM   3429  HH2 TRP A 208      72.375  83.132  54.567  1.00  6.39              
ATOM   3430  CZ3 TRP A 208      71.776  81.971  52.826  1.00  6.39              
ATOM   3431  HZ3 TRP A 208      71.381  81.146  53.400  1.00  6.39              
ATOM   3432  CE3 TRP A 208      71.823  81.881  51.422  1.00  6.39              
ATOM   3433  HE3 TRP A 208      71.496  80.980  50.929  1.00  6.39              
ATOM   3434  CD2 TRP A 208      72.383  82.925  50.653  1.00  6.39              
ATOM   3435  C   TRP A 208      74.318  82.800  46.192  1.00  6.39              
ATOM   3436  O   TRP A 208      74.007  82.698  45.016  1.00  6.39              
ATOM   3437  N   GLN A 209      75.189  83.686  46.650  1.00  7.40              
ATOM   3438  H   GLN A 209      75.440  83.588  47.624  1.00  7.40              
ATOM   3439  CA  GLN A 209      75.724  84.887  45.993  1.00  7.40              
ATOM   3440  HA  GLN A 209      76.807  84.828  46.088  1.00  7.40              
ATOM   3441  CB  GLN A 209      75.430  85.140  44.495  1.00  7.40              
ATOM   3442  HB1 GLN A 209      75.698  86.173  44.267  1.00  7.40              
ATOM   3443  HB2 GLN A 209      74.364  85.066  44.320  1.00  7.40              
ATOM   3444  CG  GLN A 209      76.201  84.287  43.477  1.00  7.40              
ATOM   3445  HG1 GLN A 209      75.941  84.638  42.479  1.00  7.40              
ATOM   3446  HG2 GLN A 209      75.899  83.245  43.555  1.00  7.40              
ATOM   3447  CD  GLN A 209      77.718  84.354  43.618  1.00  7.40              
ATOM   3448  OE1 GLN A 209      78.401  83.351  43.448  1.00  7.40              
ATOM   3449  NE2 GLN A 209      78.320  85.479  43.933  1.00  7.40              
ATOM   3450 1HE2 GLN A 209      77.807  86.272  44.328  1.00  7.40              
ATOM   3451 2HE2 GLN A 209      79.292  85.442  44.167  1.00  7.40              
ATOM   3452  C   GLN A 209      75.327  86.087  46.832  1.00  7.40              
ATOM   3453  O   GLN A 209      74.582  86.935  46.349  1.00  7.40              
ATOM   3454  N   GLU A 210      75.727  86.071  48.114  1.00  7.81              
ATOM   3455  H   GLU A 210      76.385  85.341  48.373  1.00  7.81              
ATOM   3456  CA  GLU A 210      75.690  87.222  49.026  1.00  7.81              
ATOM   3457  HA  GLU A 210      76.261  86.922  49.906  1.00  7.81              
ATOM   3458  CB  GLU A 210      76.453  88.431  48.438  1.00  7.81              
ATOM   3459  HB1 GLU A 210      76.391  89.245  49.162  1.00  7.81              
ATOM   3460  HB2 GLU A 210      75.969  88.778  47.525  1.00  7.81              
ATOM   3461  CG  GLU A 210      77.951  88.172  48.161  1.00  7.81              
ATOM   3462  HG1 GLU A 210      78.425  87.847  49.091  1.00  7.81              
ATOM   3463  HG2 GLU A 210      78.414  89.119  47.876  1.00  7.81              
ATOM   3464  CD  GLU A 210      78.212  87.135  47.053  1.00  7.81              
ATOM   3465  OE1 GLU A 210      77.975  87.449  45.864  1.00  7.81              
ATOM   3466  OE2 GLU A 210      78.569  85.982  47.385  1.00  7.81              
ATOM   3467  C   GLU A 210      74.300  87.593  49.582  1.00  7.81              
ATOM   3468  O   GLU A 210      74.129  87.581  50.797  1.00  7.81              
ATOM   3469  N   ILE A 211      73.288  87.740  48.724  1.00  8.98              
ATOM   3470  H   ILE A 211      73.574  87.779  47.747  1.00  8.98              
ATOM   3471  CA  ILE A 211      71.847  87.571  48.939  1.00  8.98              
ATOM   3472  HA  ILE A 211      71.673  86.747  49.625  1.00  8.98              
ATOM   3473  CB  ILE A 211      71.193  88.840  49.562  1.00  8.98              
ATOM   3474  HB  ILE A 211      70.122  88.771  49.365  1.00  8.98              
ATOM   3475  CG2 ILE A 211      71.346  88.856  51.096  1.00  8.98              
ATOM   3476 1HG2 ILE A 211      72.338  89.211  51.374  1.00  8.98              
ATOM   3477 2HG2 ILE A 211      70.605  89.523  51.536  1.00  8.98              
ATOM   3478 3HG2 ILE A 211      71.207  87.857  51.505  1.00  8.98              
ATOM   3479  CG1 ILE A 211      71.703  90.178  48.965  1.00  8.98              
ATOM   3480 1HG1 ILE A 211      71.696  90.124  47.878  1.00  8.98              
ATOM   3481 2HG1 ILE A 211      72.734  90.350  49.278  1.00  8.98              
ATOM   3482  CD1 ILE A 211      70.861  91.393  49.371  1.00  8.98              
ATOM   3483  HD1 ILE A 211      71.229  92.275  48.848  1.00  8.98              
ATOM   3484  HD2 ILE A 211      69.817  91.230  49.099  1.00  8.98              
ATOM   3485  HD3 ILE A 211      70.936  91.569  50.444  1.00  8.98              
ATOM   3486  C   ILE A 211      71.169  87.194  47.622  1.00  8.98              
ATOM   3487  O   ILE A 211      70.743  88.065  46.867  1.00  8.98              
ATOM   3488  N   LEU A 212      71.117  85.892  47.298  1.00  9.18              
ATOM   3489  H   LEU A 212      71.468  85.197  47.938  1.00  9.18              
ATOM   3490  CA  LEU A 212      70.661  85.507  45.958  1.00  9.18              
ATOM   3491  HA  LEU A 212      71.273  86.123  45.297  1.00  9.18              
ATOM   3492  CB  LEU A 212      71.001  84.052  45.576  1.00  9.18              
ATOM   3493  HB1 LEU A 212      70.368  83.385  46.158  1.00  9.18              
ATOM   3494  HB2 LEU A 212      72.033  83.911  45.864  1.00  9.18              
ATOM   3495  CG  LEU A 212      70.875  83.652  44.077  1.00  9.18              
ATOM   3496  HG  LEU A 212      69.817  83.623  43.836  1.00  9.18              
ATOM   3497  CD1 LEU A 212      71.557  84.605  43.086  1.00  9.18              
ATOM   3498 1HD1 LEU A 212      72.629  84.591  43.249  1.00  9.18              
ATOM   3499 2HD1 LEU A 212      71.375  84.276  42.065  1.00  9.18              
ATOM   3500 3HD1 LEU A 212      71.204  85.629  43.174  1.00  9.18              
ATOM   3501  CD2 LEU A 212      71.401  82.243  43.781  1.00  9.18              
ATOM   3502 1HD2 LEU A 212      70.654  81.680  43.228  1.00  9.18              
ATOM   3503 2HD2 LEU A 212      72.319  82.275  43.195  1.00  9.18              
ATOM   3504 3HD2 LEU A 212      71.603  81.719  44.712  1.00  9.18              
ATOM   3505  C   LEU A 212      69.229  85.920  45.654  1.00  9.18              
ATOM   3506  O   LEU A 212      68.388  86.055  46.541  1.00  9.18              
ATOM   3507  N   CYS A 213      68.953  85.977  44.361  1.00  8.84              
ATOM   3508  H   CYS A 213      69.734  85.976  43.721  1.00  8.84              
ATOM   3509  CA  CYS A 213      67.666  85.655  43.799  1.00  8.84              
ATOM   3510  HA  CYS A 213      67.124  85.043  44.483  1.00  8.84              
ATOM   3511  CB  CYS A 213      66.869  86.958  43.589  1.00  8.84              
ATOM   3512  HB1 CYS A 213      66.712  87.441  44.555  1.00  8.84              
ATOM   3513  HB2 CYS A 213      65.897  86.719  43.158  1.00  8.84              
ATOM   3514  SG  CYS A 213      67.730  88.130  42.499  1.00  8.84              
ATOM   3515  HG  CYS A 213      68.055  87.242  41.544  1.00  8.84              
ATOM   3516  C   CYS A 213      67.821  84.858  42.493  1.00  8.84              
ATOM   3517  O   CYS A 213      68.388  85.303  41.501  1.00  8.84              
ATOM   3518  N   VAL A 214      67.275  83.649  42.540  1.00  9.30              
ATOM   3519  H   VAL A 214      66.795  83.435  43.397  1.00  9.30              
ATOM   3520  CA  VAL A 214      67.028  82.720  41.443  1.00  9.30              
ATOM   3521  HA  VAL A 214      67.196  83.273  40.516  1.00  9.30              
ATOM   3522  CB  VAL A 214      68.036  81.558  41.383  1.00  9.30              
ATOM   3523  HB  VAL A 214      68.198  81.179  42.388  1.00  9.30              
ATOM   3524  CG1 VAL A 214      67.591  80.420  40.454  1.00  9.30              
ATOM   3525 1HG1 VAL A 214      68.367  79.657  40.406  1.00  9.30              
ATOM   3526 2HG1 VAL A 214      66.679  79.958  40.826  1.00  9.30              
ATOM   3527 3HG1 VAL A 214      67.406  80.804  39.449  1.00  9.30              
ATOM   3528  CG2 VAL A 214      69.373  82.061  40.827  1.00  9.30              
ATOM   3529 1HG2 VAL A 214      69.725  82.904  41.413  1.00  9.30              
ATOM   3530 2HG2 VAL A 214      70.120  81.267  40.866  1.00  9.30              
ATOM   3531 3HG2 VAL A 214      69.260  82.390  39.793  1.00  9.30              
ATOM   3532  C   VAL A 214      65.556  82.344  41.428  1.00  9.30              
ATOM   3533  O   VAL A 214      65.083  81.488  42.175  1.00  9.30              
ATOM   3534  N   LEU A 215      64.846  83.178  40.683  1.00 10.27              
ATOM   3535  H   LEU A 215      65.376  83.836  40.130  1.00 10.27              
ATOM   3536  CA  LEU A 215      63.411  83.378  40.680  1.00 10.27              
ATOM   3537  HA  LEU A 215      63.045  83.512  41.686  1.00 10.27              
ATOM   3538  CB  LEU A 215      63.147  84.662  39.843  1.00 10.27              
ATOM   3539  HB1 LEU A 215      62.092  84.913  39.941  1.00 10.27              
ATOM   3540  HB2 LEU A 215      63.302  84.424  38.789  1.00 10.27              
ATOM   3541  CG  LEU A 215      63.973  85.934  40.165  1.00 10.27              
ATOM   3542  HG  LEU A 215      64.170  85.996  41.231  1.00 10.27              
ATOM   3543  CD1 LEU A 215      65.308  86.003  39.414  1.00 10.27              
ATOM   3544 1HD1 LEU A 215      65.781  86.970  39.593  1.00 10.27              
ATOM   3545 2HD1 LEU A 215      66.001  85.244  39.767  1.00 10.27              
ATOM   3546 3HD1 LEU A 215      65.147  85.883  38.342  1.00 10.27              
ATOM   3547  CD2 LEU A 215      63.178  87.177  39.762  1.00 10.27              
ATOM   3548 1HD2 LEU A 215      63.748  88.075  40.007  1.00 10.27              
ATOM   3549 2HD2 LEU A 215      62.980  87.159  38.689  1.00 10.27              
ATOM   3550 3HD2 LEU A 215      62.232  87.212  40.300  1.00 10.27              
ATOM   3551  C   LEU A 215      62.661  82.179  40.057  1.00 10.27              
ATOM   3552  O   LEU A 215      63.275  81.277  39.482  1.00 10.27              
ATOM   3553  N   PRO A 216      61.315  82.209  40.044  1.00 11.89              
ATOM   3554  CD  PRO A 216      60.424  82.904  40.962  1.00 11.89              
ATOM   3555  HD1 PRO A 216      60.856  83.823  41.346  1.00 11.89              
ATOM   3556  HD2 PRO A 216      60.182  82.237  41.791  1.00 11.89              
ATOM   3557  CG  PRO A 216      59.152  83.209  40.169  1.00 11.89              
ATOM   3558  HG1 PRO A 216      59.254  84.175  39.672  1.00 11.89              
ATOM   3559  HG2 PRO A 216      58.266  83.198  40.804  1.00 11.89              
ATOM   3560  CB  PRO A 216      59.113  82.095  39.122  1.00 11.89              
ATOM   3561  HB1 PRO A 216      58.571  82.397  38.224  1.00 11.89              
ATOM   3562  HB2 PRO A 216      58.656  81.206  39.557  1.00 11.89              
ATOM   3563  CA  PRO A 216      60.594  81.817  38.839  1.00 11.89              
ATOM   3564  HA  PRO A 216      60.724  80.750  38.653  1.00 11.89              
ATOM   3565  C   PRO A 216      61.149  82.598  37.651  1.00 11.89              
ATOM   3566  O   PRO A 216      60.920  83.803  37.543  1.00 11.89              
ATOM   3567  N   VAL A 217      61.916  81.919  36.794  1.00 12.91              
ATOM   3568  H   VAL A 217      62.116  80.949  36.985  1.00 12.91              
ATOM   3569  CA  VAL A 217      62.179  82.417  35.441  1.00 12.91              
ATOM   3570  HA  VAL A 217      62.723  83.353  35.542  1.00 12.91              
ATOM   3571  CB  VAL A 217      63.067  81.467  34.609  1.00 12.91              
ATOM   3572  HB  VAL A 217      63.147  81.878  33.603  1.00 12.91              
ATOM   3573  CG1 VAL A 217      64.479  81.436  35.210  1.00 12.91              
ATOM   3574 1HG1 VAL A 217      65.129  80.830  34.579  1.00 12.91              
ATOM   3575 2HG1 VAL A 217      64.884  82.447  35.252  1.00 12.91              
ATOM   3576 3HG1 VAL A 217      64.460  81.010  36.214  1.00 12.91              
ATOM   3577  CG2 VAL A 217      62.561  80.021  34.507  1.00 12.91              
ATOM   3578 1HG2 VAL A 217      63.254  79.437  33.902  1.00 12.91              
ATOM   3579 2HG2 VAL A 217      62.473  79.567  35.492  1.00 12.91              
ATOM   3580 3HG2 VAL A 217      61.593  80.001  34.007  1.00 12.91              
ATOM   3581  C   VAL A 217      60.819  82.695  34.793  1.00 12.91              
ATOM   3582  O   VAL A 217      59.976  81.798  34.770  1.00 12.91              
ATOM   3583  N   PRO A 218      60.533  83.943  34.387  1.00 14.66              
ATOM   3584  CD  PRO A 218      61.411  85.105  34.370  1.00 14.66              
ATOM   3585  HD1 PRO A 218      62.338  84.894  33.835  1.00 14.66              
ATOM   3586  HD2 PRO A 218      61.623  85.413  35.395  1.00 14.66              
ATOM   3587  CG  PRO A 218      60.627  86.205  33.657  1.00 14.66              
ATOM   3588  HG1 PRO A 218      60.796  86.139  32.580  1.00 14.66              
ATOM   3589  HG2 PRO A 218      60.889  87.196  34.028  1.00 14.66              
ATOM   3590  CB  PRO A 218      59.176  85.843  33.972  1.00 14.66              
ATOM   3591  HB1 PRO A 218      58.485  86.262  33.240  1.00 14.66              
ATOM   3592  HB2 PRO A 218      58.924  86.193  34.975  1.00 14.66              
ATOM   3593  CA  PRO A 218      59.189  84.311  33.957  1.00 14.66              
ATOM   3594  HA  PRO A 218      58.448  83.933  34.661  1.00 14.66              
ATOM   3595  C   PRO A 218      58.844  83.760  32.559  1.00 14.66              
ATOM   3596  O   PRO A 218      57.707  83.883  32.114  1.00 14.66              
ATOM   3597  N   ASP A 219      59.829  83.168  31.883  1.00 15.96              
ATOM   3598  H   ASP A 219      60.718  83.071  32.346  1.00 15.96              
ATOM   3599  CA  ASP A 219      59.750  82.502  30.588  1.00 15.96              
ATOM   3600  HA  ASP A 219      58.780  82.016  30.474  1.00 15.96              
ATOM   3601  CB  ASP A 219      59.917  83.539  29.463  1.00 15.96              
ATOM   3602  HB1 ASP A 219      60.869  84.057  29.597  1.00 15.96              
ATOM   3603  HB2 ASP A 219      59.116  84.277  29.539  1.00 15.96              
ATOM   3604  CG  ASP A 219      59.883  82.923  28.057  1.00 15.96              
ATOM   3605  OD1 ASP A 219      59.582  81.712  27.954  1.00 15.96              
ATOM   3606  OD2 ASP A 219      60.186  83.670  27.102  1.00 15.96              
ATOM   3607  C   ASP A 219      60.844  81.424  30.481  1.00 15.96              
ATOM   3608  O   ASP A 219      61.665  81.163  31.360  1.00 15.96              
TER
END
