# Supplementary material for: In silico structural and functional prediction of African swine fever virus protein-B263R reveals features of a TATA-binding protein
Source: PeerJ. 2018 Feb 22;6:e4396. doi: 10.7717/peerj.4396 (PMC5825884; doi:10.7717/peerj.4396)
Supplement: Supplemental Information 1 [file peerj-06-4396-s009.bz2 › S313700_results/threading1.pdb]

Rank   :1 Template name:4b0a_A
REMARK :Column 1 -  30 present Atom & Residue records of query sequence.
REMARK :Column 31 - 54 present XYZ coordinates of query sequence obtained after threading alignment.
REMARK :Column 55 - 59 present residue number in Template
REMARK :Column 60 - 59 present residue name of Template
ATOM   1001  CA  CYS     9      25.417  79.476   9.054  101 ILE
ATOM   1002  CA  ASN    10      25.380  77.021  11.998  102 VAL
ATOM   1003  CA  PHE    11      24.818  73.181  12.113  103 PRO
ATOM   1004  CA  GLY    12      21.666  71.890  13.877  104 THR
ATOM   1005  CA  HIS    13      21.560  68.648  15.897  105 LEU
ATOM   1006  CA  GLN    14      19.423  66.110  14.029  106 GLN
ATOM   1007  CA  CYS    15      19.918  63.048  16.224  107 ASN
ATOM   1008  CA  LEU    16      21.690  61.748  19.313  108 ILE
ATOM   1009  CA  PRO    17      22.475  58.064  19.910  109 VAL
ATOM   1010  CA  TYR    19      23.282  57.112  23.499  110 ALA
ATOM   1011  CA  GLU    20      24.082  53.899  25.428  111 THR
ATOM   1012  CA  SER    21      23.022  52.871  28.969  112 VAL
ATOM   1013  CA  LEU    22      23.879  49.778  31.096  113 THR
ATOM   1014  CA  ILE    23      20.788  48.672  33.080  114 LEU
ATOM   1015  CA  LYS    24      23.009  46.269  35.118  115 GLY
ATOM   1016  CA  THR    25      20.699  43.232  35.064  116 CYS
ATOM   1017  CA  PRO    26      19.702  40.482  32.589  117 ARG
ATOM   1018  CA  LYS    27      16.276  40.924  30.928  118 LEU
ATOM   1019  CA  LYS    28      13.712  38.480  29.673  119 ASP
ATOM   1020  CA  THR    29      12.833  40.362  26.432  120 LEU
ATOM   1021  CA  LYS    30       9.622  38.349  25.886  121 LYS
ATOM   1022  CA  ASN    31       8.510  39.298  29.498  122 THR
ATOM   1023  CA  MET    32       9.296  43.037  28.758  123 VAL
ATOM   1024  CA  LEU    33       7.366  42.879  25.427  124 ALA
ATOM   1025  CA  ARG    34       4.279  41.189  27.004  125 LEU
ATOM   1026  CA  ARG    35       4.195  43.648  29.960  126 HIS
ATOM   1027  CA  PRO    36       4.521  46.923  27.927  127 ALA
ATOM   1028  CA  ARG    37       2.111  48.040  25.185  128 ARG
ATOM   1029  CA  LYS    38       4.720  50.631  23.999  129 ASN
ATOM   1030  CA  THR    39       7.167  47.688  23.343  130 ALA
ATOM   1031  CA  GLU    40       7.629  45.921  19.971  131 GLU
ATOM   1032  CA  GLY    41       9.626  42.676  19.729  132 TYR
ATOM   1033  CA  ASP    42      10.520  40.612  16.636  133 ASN
ATOM   1034  CA  GLY    43      13.226  38.186  17.864  134 PRO
ATOM   1035  CA  THR    44      13.676  36.512  14.408  135 LYS
ATOM   1036  CA  CYS    45      14.479  39.952  12.798  136 ARG
ATOM   1037  CA  PHE    46      16.383  41.851  15.583  137 PHE
ATOM   1038  CA  ASN    47      17.510  40.728  19.058  138 ALA
ATOM   1039  CA  SER    48      16.144  43.716  20.997  139 ALA
ATOM   1040  CA  ILE    50      12.899  45.077  22.374  140 VAL
ATOM   1041  CA  GLU    51      11.976  48.295  20.476  141 ILE
ATOM   1042  CA  ALA    52      10.359  50.616  23.072  142 MET
ATOM   1043  CA  SER    53       9.106  54.176  22.551  143 ARG
ATOM   1044  CA  ILE    54       8.147  57.061  24.840  144 ILE
ATOM   1045  CA  LYS    57       6.505  60.364  23.907  145 ARG
ATOM   1046  CA  ASP    58       8.546  62.839  25.948  146 GLU
ATOM   1047  CA  LYS    59      11.346  63.310  24.877  147 PRO
ATOM   1048  CA  MET    60      10.137  61.529  21.671  148 LYS
ATOM   1049  CA  TYR    61      12.665  58.680  21.359  149 THR
ATOM   1050  CA  LYS    62      13.181  54.969  20.741  150 THR
ATOM   1051  CA  LEU    63      15.139  52.544  22.941  151 ALA
ATOM   1052  CA  LYS    64      16.685  49.261  21.721  152 LEU
ATOM   1053  CA  CYS    65      16.677  47.073  24.849  153 ILE
ATOM   1054  CA  PHE    66      18.920  43.946  24.877  154 PHE
ATOM   1055  CA  PRO    67      18.768  40.685  26.983  155 ALA
ATOM   1056  CA  THR    69      22.122  41.645  28.645  156 SER
ATOM   1057  CA  GLY    70      20.538  44.831  30.042  157 GLY
ATOM   1058  CA  GLU    71      22.427  47.019  27.549  158 LYS
ATOM   1059  CA  ILE    72      20.234  49.694  25.977  159 MET
ATOM   1060  CA  GLN    73      20.637  52.090  23.030  160 VAL
ATOM   1061  CA  VAL    74      18.522  55.247  23.023  161 VAL
ATOM   1062  CA  PRO    75      17.972  57.300  19.850  162 THR
ATOM   1063  CA  GLY    76      15.809  60.137  18.520  163 GLY
ATOM   1064  CA  VAL    77      16.789  62.849  21.065  164 ALA
ATOM   1065  CA  ILE    78      17.852  66.378  19.782  165 LYS
ATOM   1066  CA  ASP    81      19.842  67.397  22.917  166 SER
ATOM   1067  CA  PHE    82      22.200  65.663  25.410  167 GLU
ATOM   1068  CA  GLU    83      19.819  66.498  28.297  168 ASP
ATOM   1069  CA  ASP    84      16.801  65.008  26.367  169 ASP
ATOM   1070  CA  GLY    85      18.870  61.862  25.595  170 SER
ATOM   1071  CA  LYS    86      19.711  61.496  29.319  171 LYS
ATOM   1072  CA  ASN    87      16.098  62.274  30.384  172 LEU
ATOM   1073  CA  ILE    88      14.607  59.659  27.948  173 ALA
ATOM   1074  CA  ILE    89      17.219  57.013  29.002  174 SER
ATOM   1075  CA  GLN    90      16.305  57.528  32.696  175 ARG
ATOM   1076  CA  GLN    91      12.609  57.027  31.770  176 LYS
ATOM   1077  CA  TRP    92      13.341  53.772  29.880  177 TYR
ATOM   1078  CA  VAL    93      15.339  52.561  32.918  178 ALA
ATOM   1079  CA  ASP    94      12.341  53.411  35.164  179 ARG
ATOM   1080  CA  PHE    95       9.930  51.504  32.846  180 ILE
ATOM   1081  CA  LEU    96      12.140  48.337  33.116  181 ILE
ATOM   1082  CA  GLN    97      12.177  48.800  36.948  182 GLN
ATOM   1083  CA  HIS    98       8.319  49.121  37.000  183 LYS
ATOM   1084  CA  GLN    99       7.904  45.918  34.884  184 ILE
ATOM   1085  CA  PRO   100       9.909  44.191  37.662  185 GLY
ATOM   1086  CA  ILE   101      13.571  43.933  36.690  186 PHE
ATOM   1087  CA  GLU   102      16.306  45.158  39.083  187 ALA
ATOM   1088  CA  ILE   105      17.419  47.788  36.494  188 ALA
ATOM   1089  CA  GLN   106      19.701  50.737  37.313  189 LYS
ATOM   1090  CA  ILE   107      20.548  53.843  35.257  190 PHE
ATOM   1091  CA  ILE   108      24.323  53.453  34.805  191 THR
ATOM   1092  CA  GLU   109      27.153  54.360  32.360  192 ASP
ATOM   1093  CA  PHE   110      25.151  56.871  30.280  193 PHE
ATOM   1094  CA  LYS   111      27.237  57.746  27.226  194 LYS
ATOM   1095  CA  THR   112      26.590  59.645  23.990  195 ILE
ATOM   1096  CA  ILE   113      27.896  57.409  21.176  196 GLN
ATOM   1097  CA  MET   114      26.937  59.611  18.177  197 ASN
ATOM   1098  CA  ILE   115      25.645  63.107  17.339  198 ILE
ATOM   1099  CA  ASN   116      24.303  63.822  13.875  199 VAL
ATOM   1100  CA  PHE   117      24.436  67.390  12.586  200 GLY
ATOM   1101  CA  LYS   118      22.843  68.941   9.528  201 SER
ATOM   1102  CA  PHE   119      23.598  72.186   7.778  202 CYS
ATOM   1103  CA  GLN   120      22.453  74.113   4.692  203 ASP
ATOM   1104  CA  ILE   121      25.080  76.512   3.228  204 VAL
ATOM   1105  CA  ASN   122      22.367  77.880   0.813  205 LYS
ATOM   1106  CA  PRO   123      24.559  77.599  -2.336  206 PHE
ATOM   1107  CA  VAL   124      25.218  74.684  -4.780  207 PRO
ATOM   1108  CA  ILE   130      28.574  72.783  -4.649  208 ILE
ATOM   1109  CA  HIS   131      30.921  71.674  -7.472  209 ARG
ATOM   1110  CA  LEU   132      31.337  68.083  -6.251  210 LEU
ATOM   1111  CA  LYS   133      33.639  66.896  -9.131  211 GLU
ATOM   1112  CA  LYS   134      36.305  69.520  -8.343  212 GLY
ATOM   1113  CA  PHE   135      35.922  69.055  -4.562  213 LEU
ATOM   1114  CA  ALA   136      36.329  65.199  -4.993  214 ALA
ATOM   1115  CA  ALA   137      39.390  65.701  -7.267  215 PHE
ATOM   1116  CA  LEU   138      41.026  68.443  -5.120  216 SER
ATOM   1117  CA  LEU   139      40.532  66.645  -1.740  217 HIS
ATOM   1118  CA  GLU   140      41.141  63.176  -3.241  218 GLY
ATOM   1119  CA  HIS   141      42.698  61.514  -0.195  219 THR
ATOM   1120  CA  GLU   150      39.809  62.521   2.188  220 PHE
ATOM   1121  CA  ILE   151      36.865  62.235  -0.263  221 SER
ATOM   1122  CA  LYS   152      34.864  59.444  -1.962  222 SER
ATOM   1123  CA  PRO   153      32.448  60.409  -4.728  223 TYR
ATOM   1124  CA  PRO   154      30.575  57.866  -6.824  224 GLU
ATOM   1125  CA  LEU   155      25.925  56.819  -9.838  226 GLU
ATOM   1126  CA  GLU   156      26.089  54.774  -6.533  227 LEU
ATOM   1127  CA  ASP   157      25.326  57.491  -3.881  228 PHE
ATOM   1128  CA  SER   158      24.429  61.226  -4.516  229 PRO
ATOM   1129  CA  LYS   159      26.605  62.706  -1.792  230 GLY
ATOM   1130  CA  VAL   160      30.333  63.277  -1.592  231 LEU
ATOM   1131  CA  SER   161      31.684  61.416   1.501  232 ILE
ATOM   1132  CA  ALA   162      34.324  63.496   3.255  233 TYR
ATOM   1133  CA  LYS   163      36.333  61.681   5.957  234 ARG
ATOM   1134  CA  PHE   164      37.837  64.436   8.151  235 MET
ATOM   1135  CA  MET   165      40.900  63.506  10.247  236 VAL
ATOM   1136  CA  GLY   169      40.700  66.163  12.985  237 LYS
ATOM   1137  CA  LYS   170      38.032  66.095  14.363  238 PRO
ATOM   1138  CA  LYS   171      37.277  62.476  13.230  239 LYS
ATOM   1139  CA  VAL   172      33.980  63.281  11.478  240 ILE
ATOM   1140  CA  ARG   173      32.251  61.986   8.360  241 VAL
ATOM   1141  CA  ILE   174      30.584  64.667   6.254  242 LEU
ATOM   1142  CA  ASN   175      27.971  63.876   3.555  243 LEU
ATOM   1143  CA  VAL   176      28.169  66.821   1.105  244 ILE
ATOM   1144  CA  PHE   177      25.316  67.189  -1.331  245 PHE
ATOM   1145  CA  LEU   178      25.072  69.223  -4.587  246 VAL
ATOM   1146  CA  LYS   179      22.343  71.476  -3.010  247 SER
ATOM   1147  CA  GLY   180      24.745  72.668  -0.251  248 GLY
ATOM   1148  CA  LYS   181      22.997  70.479   2.362  249 LYS
ATOM   1149  CA  ILE   182      25.582  68.892   4.696  250 ILE
ATOM   1150  CA  ASN   183      25.194  65.940   7.130  251 VAL
ATOM   1151  CA  ILE   184      27.848  65.517   9.853  252 LEU
ATOM   1152  CA  LEU   185      28.218  62.283  11.827  253 THR
ATOM   1153  CA  GLY   186      30.574  60.505  14.237  254 GLY
ATOM   1154  CA  CYS   187      30.723  63.192  16.958  255 ALA
ATOM   1155  CA  ASN   188      30.519  62.175  20.646  256 LYS
ATOM   1156  CA  THR   189      30.583  65.874  21.677  257 GLN
ATOM   1157  CA  LYS   190      28.579  68.629  19.951  258 ARG
ATOM   1158  CA  GLU   191      31.770  70.833  19.751  259 GLU
ATOM   1159  CA  SER   192      33.137  68.312  17.154  260 GLU
ATOM   1160  CA  ALA   193      30.130  69.094  14.841  261 ILE
ATOM   1161  CA  GLU   194      30.890  72.851  15.021  262 TYR
ATOM   1162  CA  ILE   195      34.667  72.262  14.488  263 GLN
ATOM   1163  CA  ILE   196      34.083  69.997  11.467  264 ALA
ATOM   1164  CA  TYR   197      31.656  72.480   9.916  265 PHE
ATOM   1165  CA  THR   198      34.086  75.444  10.548  266 GLU
ATOM   1166  CA  PHE   199      36.916  73.398   8.948  267 ALA
ATOM   1167  CA  LEU   200      34.870  72.420   5.854  268 ILE
ATOM   1168  CA  LYS   201      33.136  75.815   5.319  269 TYR
ATOM   1169  CA  ASP   202      36.108  77.462   3.378  270 PRO
ATOM   1170  CA  LEU   203      36.343  74.285   1.194  271 VAL
ATOM   1171  CA  ILE   204      32.568  74.473   0.392  272 LEU
ATOM   1172  CA  SER   205      32.948  78.248  -0.392  273 SER
ATOM   1173  CA  VAL   206      35.935  77.538  -2.690  274 GLU
ATOM   1174  CA  HIS   207      33.773  74.970  -4.577  275 PHE
ATOM   1175  CA  TRP   208      30.632  77.148  -4.709  276 ARG
ATOM   1176  CA  GLN   209      28.926  76.779  -8.113  277 LYS
ATOM   1177  CA  GLU   210      28.521  80.353  -9.499  278 MET
TER
