# Supplementary material for: In silico structural and functional prediction of African swine fever virus protein-B263R reveals features of a TATA-binding protein
Source: PeerJ. 2018 Feb 22;6:e4396. doi: 10.7717/peerj.4396 (PMC5825884; doi:10.7717/peerj.4396)
Supplement: Supplemental Information 1 [file peerj-06-4396-s009.bz2 › S313700_results/threading6.pdb]

Rank   :6 Template name:1mp9A
REMARK :Column 1 -  30 present Atom & Residue records of query sequence.
REMARK :Column 31 - 54 present XYZ coordinates of query sequence obtained after threading alignment.
REMARK :Column 55 - 59 present residue number in Template
REMARK :Column 60 - 59 present residue name of Template
ATOM   3001  CA  ALA     1      22.579  23.355  72.437    1 ASP
ATOM   3002  CA  GLU     2      20.566  21.112  70.109    2 GLU
ATOM   3003  CA  PRO     3      21.631  18.497  64.699    4 PRO
ATOM   3004  CA  VAL     4      20.562  15.547  62.568    5 TYR
ATOM   3005  CA  LYS     5      23.597  14.659  60.442    6 LYS
ATOM   3006  CA  ALA     6      22.947  10.976  59.809    7 ALA
ATOM   3007  CA  LEU     7       8.712 -15.142  35.432   20 LEU
ATOM   3008  CA  ASN     8       5.294 -16.821  35.771   21 ASP
ATOM   3009  CA  CYS     9       6.250 -20.182  34.180   22 GLN
ATOM   3010  CA  ASN    10       7.986 -23.431  35.104   23 THR
ATOM   3011  CA  PHE    11      11.591 -23.678  33.953   24 LEU
ATOM   3012  CA  GLY    12      13.845 -26.569  33.038   25 ASP
ATOM   3022  CA  LEU    22      17.115 -25.525  34.714   26 LEU
ATOM   3023  CA  ILE    23      19.125 -28.339  33.139   27 TYR
ATOM   3024  CA  LYS    24      18.091 -27.012  29.743   28 ALA
ATOM   3025  CA  THR    25      18.792 -23.428  30.784   29 MET
ATOM   3026  CA  PRO    26      22.287 -24.217  32.095   30 GLU
ATOM   3027  CA  LYS    27      23.152 -25.860  28.775   31 ARG
ATOM   3028  CA  LYS    28      21.580 -23.043  26.757   32 SER
ATOM   3029  CA  THR    29      22.960 -20.055  28.655   33 VAL
ATOM   3030  CA  LYS    30      26.739 -19.777  28.775   34 PRO
ATOM   3031  CA  ASN    31      28.695 -19.610  32.005   35 ASN
ATOM   3032  CA  MET    32      25.901 -20.224  34.512   36 VAL
ATOM   3033  CA  LEU    33      25.849 -22.834  37.225   37 GLU
ATOM   3034  CA  ARG    34      23.284 -25.493  38.082   38 TYR
ATOM   3035  CA  ARG    35      23.935 -28.426  40.365   39 ASP
ATOM   3036  CA  PRO    36      20.734 -29.490  42.093   40 PRO
ATOM   3037  CA  ARG    37      22.757 -31.687  44.445   41 ASP
ATOM   3038  CA  LYS    38      24.248 -28.492  45.936   42 GLN
ATOM   3039  CA  THR    39      21.633 -25.761  45.451   43 PHE
ATOM   3040  CA  GLU    40      18.071 -25.868  43.965   44 PRO
ATOM   3041  CA  GLY    41      18.530 -22.840  41.770   45 GLY
ATOM   3042  CA  ASP    42      29.971  -4.842  36.854   52 SER
ATOM   3043  CA  GLY    43      27.791  -4.145  38.501   53 PRO
ATOM   3044  CA  THR    44      28.271  -7.305  40.547   54 LYS
ATOM   3045  CA  CYS    45      24.856  -8.946  40.579   55 ILE
ATOM   3062  CA  LYS    62      23.767 -12.487  41.292   56 THR
ATOM   3063  CA  LEU    63      20.543 -13.991  40.081   57 SER
ATOM   3064  CA  LYS    64      19.258 -17.295  41.453   58 LEU
ATOM   3065  CA  CYS    65      16.723 -18.887  39.098   59 ILE
ATOM   3066  CA  PHE    66      14.314 -21.514  40.374   60 PHE
ATOM   3067  CA  PRO    67      12.222 -24.123  38.520   61 LYS
ATOM   3068  CA  SER    68       9.091 -22.255  39.625   62 SER
ATOM   3070  CA  GLY    70      10.192 -19.302  37.510   63 GLY
ATOM   3071  CA  GLU    71      10.849 -17.280  40.622   64 LYS
ATOM   3072  CA  ILE    72      14.100 -15.391  40.312   65 MET
ATOM   3073  CA  GLN    73      15.971 -13.893  43.283   66 VAL
ATOM   3074  CA  VAL    74      18.279 -10.980  42.379   67 VAL
ATOM   3075  CA  PRO    75      20.890  -9.747  44.817   68 THR
ATOM   3076  CA  GLY    76      23.651  -7.144  44.757   69 GLY
ATOM   3077  CA  VAL    77      21.980  -3.944  43.480   70 ALA
ATOM   3080  CA  PRO    80      22.449  -0.843  45.657   71 LYS
ATOM   3081  CA  ASP    81      19.629   1.217  44.182   72 SER
ATOM   3082  CA  PHE    82      16.245   0.728  42.497   73 THR
ATOM   3083  CA  GLU    83      17.641   1.982  39.194   74 ASP
ATOM   3084  CA  ASP    84      20.498  -0.466  39.509   75 GLU
ATOM   3085  CA  GLY    85      18.044  -3.248  40.323   76 LEU
ATOM   3086  CA  LYS    86      15.869  -2.503  37.284   77 ILE
ATOM   3087  CA  ASN    87      18.809  -2.345  34.901   78 LYS
ATOM   3088  CA  ILE    88      20.112  -5.629  36.236   79 ALA
ATOM   3089  CA  ILE    89      16.757  -7.352  35.865   80 VAL
ATOM   3090  CA  GLN    90      16.379  -6.099  32.292   81 LYS
ATOM   3091  CA  GLN    91      19.907  -7.211  31.566   82 ARG
ATOM   3092  CA  TRP    92      19.204 -10.668  32.988   83 ILE
ATOM   3093  CA  VAL    93      15.900 -11.061  31.164   84 ILE
ATOM   3094  CA  ASP    94      17.442  -9.927  27.871   85 LYS
ATOM   3095  CA  PHE    95      20.007 -12.743  28.110   86 THR
ATOM   3096  CA  LEU    96      17.600 -15.469  29.164   87 LEU
ATOM   3097  CA  GLN    97      15.612 -14.347  26.122   88 LYS
ATOM   3098  CA  HIS    98       4.009 -13.953  28.204   95 THR
ATOM   3099  CA  GLN    99       3.792 -10.711  30.128   96 GLY
ATOM   3100  CA  PRO   100       5.822  -8.122  32.033   97 LYS
ATOM   3101  CA  ILE   101       7.535  -9.717  35.046   98 PRO
ATOM   3102  CA  GLU   102       6.914  -7.907  38.305   99 LYS
ATOM   3103  CA  LYS   103       9.749  -7.034  40.659  100 ILE
ATOM   3104  CA  LYS   104       9.182  -7.189  44.404  101 GLN
ATOM   3105  CA  ILE   105      11.697  -6.025  46.969  102 ILE
ATOM   3106  CA  GLN   106      12.218  -8.646  49.653  103 GLN
ATOM   3107  CA  ILE   107      14.778  -6.854  51.822  104 ASN
ATOM   3108  CA  ILE   108      17.013  -3.818  51.833  105 ILE
ATOM   3112  CA  THR   112      20.201  -3.803  53.881  106 VAL
ATOM   3113  CA  ILE   113      21.586  -0.341  54.574  107 ALA
ATOM   3114  CA  MET   114      24.205   1.226  56.725  108 SER
ATOM   3115  CA  ILE   115      24.126   4.611  58.423  109 ALA
ATOM   3116  CA  ASN   116      26.491   6.974  60.150  110 ASN
ATOM   3117  CA  PHE   117      24.803   8.943  62.916  111 LEU
ATOM   3118  CA  LYS   118      27.948  11.073  63.344  112 HIS
ATOM   3119  CA  PHE   119      27.750  11.074  67.104  113 VAL
ATOM   3120  CA  GLN   120      29.092   8.672  69.671  114 ILE
ATOM   3121  CA  ILE   121      26.426   6.405  71.217  115 VAL
ATOM   3122  CA  ASN   122      26.521   5.446  74.875  116 ASN
ATOM   3132  CA  LEU   132      25.375   1.808  74.468  117 LEU
ATOM   3133  CA  LYS   133      25.535   0.912  78.207  118 ASP
ATOM   3134  CA  LYS   134      23.170   3.796  78.896  119 LYS
ATOM   3135  CA  PHE   135      20.918   3.262  75.887  120 ALA
ATOM   3136  CA  ALA   136      20.638  -0.461  76.724  121 ALA
ATOM   3137  CA  ALA   137      18.694   0.299  79.876  122 PHE
ATOM   3138  CA  LEU   138      16.617   3.252  78.701  123 LEU
ATOM   3139  CA  LEU   139      15.455   1.961  75.308  124 LEU
ATOM   3140  CA  GLU   140      13.022  -0.912  75.123  125 GLU
ATOM   3141  CA  HIS   141      13.336  -4.206  73.166  126 ASN
ATOM   3142  CA  ILE   142      17.088  -4.539  72.826  127 ASN
ATOM   3143  CA  PRO   143      29.271  -6.711  74.619  131 PRO
ATOM   3144  CA  THR   144      30.971 -10.006  75.330  132 GLU
ATOM   3145  CA  PRO   145      28.658 -11.604  72.707  133 GLN
ATOM   3146  CA  TYR   146      28.154  -8.885  70.077  134 PHE
ATOM   3147  CA  PRO   147      29.854  -5.475  70.158  135 PRO
ATOM   3148  CA  ILE   148      20.551  -4.773  68.643  138 ILE
ATOM   3149  CA  ARG   149      17.165  -3.103  68.474  139 TYR
ATOM   3150  CA  GLU   150      14.097  -4.848  67.042  140 ARG
ATOM   3151  CA  ILE   151      11.886  -2.000  65.780  141 MET
ATOM   3152  CA  LYS   152       8.179  -2.407  65.071  142 ASP
ATOM   3153  CA  PRO   153       7.483   0.651  62.938  143 GLU
ATOM   3154  CA  PRO   154       8.979   0.263  60.469  144 PRO
ATOM   3171  CA  LYS   171       9.598  -3.459  60.947  145 ARG
ATOM   3172  CA  VAL   172      13.409  -3.575  60.921  146 VAL
ATOM   3173  CA  ARG   173      16.287  -4.773  63.013  147 VAL
ATOM   3174  CA  ILE   174      19.026  -2.302  63.875  148 LEU
ATOM   3175  CA  ASN   175      22.678  -2.969  64.797  149 LEU
ATOM   3176  CA  VAL   176      23.965   0.208  66.546  150 ILE
ATOM   3177  CA  PHE   177      27.612   0.697  67.387  151 PHE
ATOM   3178  CA  LEU   178      29.184   3.091  69.826  152 SER
ATOM   3179  CA  LYS   179      30.871   4.892  66.919  153 SER
ATOM   3180  CA  GLY   180      27.479   5.903  65.539  154 GLY
ATOM   3181  CA  LYS   181      27.677   3.377  62.740  155 LYS
ATOM   3182  CA  ILE   182      24.545   1.345  62.204  156 MET
ATOM   3183  CA  ASN   183      23.238  -1.436  60.079  157 VAL
ATOM   3184  CA  ILE   184      19.534  -1.463  59.160  158 ILE
ATOM   3185  CA  LEU   185      17.818  -4.574  57.801  159 THR
ATOM   3186  CA  GLY   186      14.221  -5.682  57.203  160 GLY
ATOM   3187  CA  CYS   187      12.926  -2.727  55.233  161 ALA
ATOM   3188  CA  ASN   188      11.341  -3.158  51.847  162 LYS
ATOM   3189  CA  THR   189      11.281   0.533  50.932  163 ARG
ATOM   3190  CA  LYS   190      14.008   3.144  51.053  164 GLU
ATOM   3191  CA  GLU   191      11.849   5.612  52.992  165 ASP
ATOM   3192  CA  SER   192      11.372   3.024  55.755  166 GLU
ATOM   3193  CA  ALA   193      15.147   2.815  56.085  167 VAL
ATOM   3194  CA  GLU   194      12.435   6.629  58.883  169 LYS
ATOM   3195  CA  ILE   195      14.022   4.051  61.164  170 ALA
ATOM   3196  CA  ILE   196      17.366   5.927  61.278  171 VAL
ATOM   3197  CA  TYR   197      15.827   9.318  62.164  172 LYS
ATOM   3198  CA  THR   198      13.589   7.580  64.712  173 LYS
ATOM   3199  CA  PHE   199      16.318   5.869  66.720  174 ILE
ATOM   3200  CA  LEU   200      18.454   8.977  66.446  175 PHE
ATOM   3201  CA  LYS   201      15.672  11.118  67.928  176 ASP
ATOM   3202  CA  ASP   202      15.034   8.593  70.661  177 LYS
ATOM   3203  CA  LEU   203      18.747   8.377  71.500  178 LEU
ATOM   3209  CA  GLN   209      18.917  12.215  71.711  179 VAL
ATOM   3210  CA  GLU   210      15.758  12.253  73.806  180 GLU
ATOM   3211  CA  ILE   211      17.278   9.746  76.273  181 LEU
ATOM   3212  CA  LEU   212      20.539  11.764  76.284  182 ASP
ATOM   3213  CA  CYS   213      22.580   8.829  74.955  183 CYS
ATOM   3214  CA  VAL   214      24.651  10.558  72.274  184 VAL
ATOM   3215  CA  LEU   215      27.722  12.787  72.305  185 LYS
ATOM   3216  CA  PRO   216      28.271  14.907  69.156  186 PRO
ATOM   3217  CA  VAL   217      32.086  14.675  69.234  187 VAL
ATOM   3218  CA  PRO   218      32.478  16.116  65.750  188 GLU
ATOM   3219  CA  ASP   219      31.203  19.451  67.084  189 GLU
TER
