# Supplementary material for: In silico structural and functional prediction of African swine fever virus protein-B263R reveals features of a TATA-binding protein
Source: PeerJ. 2018 Feb 22;6:e4396. doi: 10.7717/peerj.4396 (PMC5825884; doi:10.7717/peerj.4396)
Supplement: Supplemental Information 1 [file peerj-06-4396-s009.bz2 › S313700_results/model3.pdb]

HEADER protein
METHOD
METHOD    The models are generated by I-TASSER which combines the
METHOD    methods of threading, ab initio modeling and structural
METHOD    refinement. The procedure is fully automated.
METHOD
METHOD    Please cite following articles when you use the I-TASSER server:
METHOD 1. Ambrish Roy, Alper Kucukural, Yang Zhang. I-TASSER: a unified
METHOD    platform for automated protein structure and function prediction.
METHOD    Nature Protocols, vol 5, 725-738 (2010). 
METHOD 2. Yang Zhang. I-TASSER server for protein 3D structure prediction. 
METHOD    BMC Bioinformatics, 9:40 (2008).
METHOD
MODEL  3
REMARK PARENT 4b0a 1ytb_A 5iyb 2z8u_A 2z8u 1mp9_A 
ATOM      1  N   ALA A   1      44.648  62.150  62.327  1.00 11.16              
ATOM      2  CA  ALA A   1      44.741  62.990  61.131  1.00 11.16              
ATOM      3  HA  ALA A   1      45.430  62.503  60.443  1.00 11.16              
ATOM      4  CB  ALA A   1      43.351  63.026  60.478  1.00 11.16              
ATOM      5  HB1 ALA A   1      43.406  63.570  59.534  1.00 11.16              
ATOM      6  HB2 ALA A   1      43.008  62.010  60.285  1.00 11.16              
ATOM      7  HB3 ALA A   1      42.645  63.526  61.142  1.00 11.16              
ATOM      8  C   ALA A   1      45.296  64.394  61.400  1.00 11.16              
ATOM      9  O   ALA A   1      45.335  65.232  60.500  1.00 11.16              
ATOM     10  N   GLU A   2      45.766  64.639  62.625  1.00  8.37              
ATOM     11  H   GLU A   2      45.670  63.876  63.282  1.00  8.37              
ATOM     12  CA  GLU A   2      46.843  65.603  62.864  1.00  8.37              
ATOM     13  HA  GLU A   2      46.588  66.520  62.340  1.00  8.37              
ATOM     14  CB  GLU A   2      46.906  66.003  64.352  1.00  8.37              
ATOM     15  HB1 GLU A   2      45.922  66.395  64.614  1.00  8.37              
ATOM     16  HB2 GLU A   2      47.592  66.841  64.461  1.00  8.37              
ATOM     17  CG  GLU A   2      47.250  64.910  65.380  1.00  8.37              
ATOM     18  HG1 GLU A   2      47.159  63.919  64.934  1.00  8.37              
ATOM     19  HG2 GLU A   2      46.508  64.962  66.181  1.00  8.37              
ATOM     20  CD  GLU A   2      48.646  65.093  65.993  1.00  8.37              
ATOM     21  OE1 GLU A   2      49.632  65.357  65.265  1.00  8.37              
ATOM     22  OE2 GLU A   2      48.788  64.961  67.231  1.00  8.37              
ATOM     23  C   GLU A   2      48.126  65.028  62.265  1.00  8.37              
ATOM     24  O   GLU A   2      48.660  64.055  62.794  1.00  8.37              
ATOM     25  N   PRO A   3      48.606  65.519  61.106  1.00  6.33              
ATOM     26  CD  PRO A   3      48.129  66.621  60.283  1.00  6.33              
ATOM     27  HD1 PRO A   3      48.701  67.520  60.515  1.00  6.33              
ATOM     28  HD2 PRO A   3      47.068  66.829  60.385  1.00  6.33              
ATOM     29  CG  PRO A   3      48.435  66.172  58.861  1.00  6.33              
ATOM     30  HG1 PRO A   3      48.475  67.011  58.167  1.00  6.33              
ATOM     31  HG2 PRO A   3      47.689  65.443  58.540  1.00  6.33              
ATOM     32  CB  PRO A   3      49.790  65.486  59.035  1.00  6.33              
ATOM     33  HB1 PRO A   3      50.583  66.229  58.969  1.00  6.33              
ATOM     34  HB2 PRO A   3      49.937  64.705  58.289  1.00  6.33              
ATOM     35  CA  PRO A   3      49.755  64.901  60.452  1.00  6.33              
ATOM     36  HA  PRO A   3      49.593  63.824  60.396  1.00  6.33              
ATOM     37  C   PRO A   3      51.053  65.169  61.212  1.00  6.33              
ATOM     38  O   PRO A   3      52.128  64.939  60.671  1.00  6.33              
ATOM     39  N   VAL A   4      51.002  65.751  62.413  1.00  5.11              
ATOM     40  H   VAL A   4      50.151  65.669  62.962  1.00  5.11              
ATOM     41  CA  VAL A   4      52.090  66.536  62.974  1.00  5.11              
ATOM     42  HA  VAL A   4      52.783  66.711  62.153  1.00  5.11              
ATOM     43  CB  VAL A   4      51.680  67.974  63.361  1.00  5.11              
ATOM     44  HB  VAL A   4      51.292  68.429  62.453  1.00  5.11              
ATOM     45  CG1 VAL A   4      50.576  68.113  64.404  1.00  5.11              
ATOM     46 1HG1 VAL A   4      49.678  67.617  64.042  1.00  5.11              
ATOM     47 2HG1 VAL A   4      50.886  67.661  65.346  1.00  5.11              
ATOM     48 3HG1 VAL A   4      50.350  69.163  64.562  1.00  5.11              
ATOM     49  CG2 VAL A   4      52.884  68.829  63.781  1.00  5.11              
ATOM     50 1HG2 VAL A   4      52.575  69.866  63.913  1.00  5.11              
ATOM     51 2HG2 VAL A   4      53.294  68.467  64.723  1.00  5.11              
ATOM     52 3HG2 VAL A   4      53.656  68.790  63.014  1.00  5.11              
ATOM     53  C   VAL A   4      52.918  65.740  63.961  1.00  5.11              
ATOM     54  O   VAL A   4      52.906  65.946  65.174  1.00  5.11              
ATOM     55  N   LYS A   5      53.643  64.764  63.404  1.00  5.83              
ATOM     56  H   LYS A   5      53.579  64.680  62.394  1.00  5.83              
ATOM     57  CA  LYS A   5      54.115  63.603  64.155  1.00  5.83              
ATOM     58  HA  LYS A   5      53.671  63.733  65.119  1.00  5.83              
ATOM     59  CB  LYS A   5      53.446  62.303  63.628  1.00  5.83              
ATOM     60  HB1 LYS A   5      54.222  61.649  63.222  1.00  5.83              
ATOM     61  HB2 LYS A   5      52.774  62.559  62.804  1.00  5.83              
ATOM     62  CG  LYS A   5      52.630  61.554  64.703  1.00  5.83              
ATOM     63  HG1 LYS A   5      53.307  61.130  65.446  1.00  5.83              
ATOM     64  HG2 LYS A   5      52.138  60.719  64.204  1.00  5.83              
ATOM     65  CD  LYS A   5      51.538  62.390  65.416  1.00  5.83              
ATOM     66  HD1 LYS A   5      50.677  61.758  65.638  1.00  5.83              
ATOM     67  HD2 LYS A   5      51.196  63.182  64.745  1.00  5.83              
ATOM     68  CE  LYS A   5      52.045  62.993  66.746  1.00  5.83              
ATOM     69  HE1 LYS A   5      53.113  63.190  66.642  1.00  5.83              
ATOM     70  HE2 LYS A   5      51.917  62.263  67.549  1.00  5.83              
ATOM     71  NZ  LYS A   5      51.373  64.267  67.081  1.00  5.83              
ATOM     72  HZ1 LYS A   5      51.251  64.863  66.257  1.00  5.83              
ATOM     73  HZ2 LYS A   5      50.402  64.150  67.369  1.00  5.83              
ATOM     74  HZ3 LYS A   5      51.872  64.794  67.786  1.00  5.83              
ATOM     75  C   LYS A   5      55.574  63.562  64.567  1.00  5.83              
ATOM     76  O   LYS A   5      56.247  62.523  64.470  1.00  5.83              
ATOM     77  N   ALA A   6      56.012  64.649  65.198  1.00  4.88              
ATOM     78  H   ALA A   6      55.390  65.437  65.170  1.00  4.88              
ATOM     79  CA  ALA A   6      56.827  64.574  66.425  1.00  4.88              
ATOM     80  HA  ALA A   6      57.032  65.598  66.764  1.00  4.88              
ATOM     81  CB  ALA A   6      55.944  63.896  67.488  1.00  4.88              
ATOM     82  HB1 ALA A   6      55.883  62.824  67.295  1.00  4.88              
ATOM     83  HB2 ALA A   6      56.390  64.057  68.460  1.00  4.88              
ATOM     84  HB3 ALA A   6      54.947  64.325  67.459  1.00  4.88              
ATOM     85  C   ALA A   6      58.192  63.862  66.316  1.00  4.88              
ATOM     86  O   ALA A   6      58.660  63.252  67.288  1.00  4.88              
ATOM     87  N   LEU A   7      58.784  63.852  65.123  1.00  5.22              
ATOM     88  H   LEU A   7      58.349  64.342  64.367  1.00  5.22              
ATOM     89  CA  LEU A   7      59.884  62.962  64.814  1.00  5.22              
ATOM     90  HA  LEU A   7      59.623  62.039  65.333  1.00  5.22              
ATOM     91  CB  LEU A   7      59.887  62.548  63.329  1.00  5.22              
ATOM     92  HB1 LEU A   7      60.146  63.409  62.716  1.00  5.22              
ATOM     93  HB2 LEU A   7      58.876  62.230  63.084  1.00  5.22              
ATOM     94  CG  LEU A   7      60.843  61.394  62.992  1.00  5.22              
ATOM     95  HG  LEU A   7      61.859  61.752  63.092  1.00  5.22              
ATOM     96  CD1 LEU A   7      60.693  60.147  63.870  1.00  5.22              
ATOM     97 1HD1 LEU A   7      61.325  59.345  63.487  1.00  5.22              
ATOM     98 2HD1 LEU A   7      61.004  60.355  64.892  1.00  5.22              
ATOM     99 3HD1 LEU A   7      59.654  59.814  63.864  1.00  5.22              
ATOM    100  CD2 LEU A   7      60.655  60.950  61.540  1.00  5.22              
ATOM    101 1HD2 LEU A   7      61.414  60.212  61.280  1.00  5.22              
ATOM    102 2HD2 LEU A   7      59.663  60.514  61.413  1.00  5.22              
ATOM    103 3HD2 LEU A   7      60.759  61.811  60.881  1.00  5.22              
ATOM    104  C   LEU A   7      61.244  63.377  65.368  1.00  5.22              
ATOM    105  O   LEU A   7      61.992  64.160  64.752  1.00  5.22              
ATOM    106  N   ASN A   8      61.532  62.741  66.511  1.00  6.12              
ATOM    107  H   ASN A   8      60.725  62.373  66.999  1.00  6.12              
ATOM    108  CA  ASN A   8      62.820  62.359  67.098  1.00  6.12              
ATOM    109  HA  ASN A   8      63.394  63.276  67.247  1.00  6.12              
ATOM    110  CB  ASN A   8      62.580  61.743  68.490  1.00  6.12              
ATOM    111  HB1 ASN A   8      63.515  61.327  68.874  1.00  6.12              
ATOM    112  HB2 ASN A   8      61.856  60.932  68.431  1.00  6.12              
ATOM    113  CG  ASN A   8      62.092  62.793  69.470  1.00  6.12              
ATOM    114  OD1 ASN A   8      60.926  63.142  69.526  1.00  6.12              
ATOM    115  ND2 ASN A   8      62.972  63.377  70.241  1.00  6.12              
ATOM    116 1HD2 ASN A   8      63.877  62.922  70.383  1.00  6.12              
ATOM    117 2HD2 ASN A   8      62.657  64.025  70.934  1.00  6.12              
ATOM    118  C   ASN A   8      63.694  61.478  66.180  1.00  6.12              
ATOM    119  O   ASN A   8      64.309  60.479  66.572  1.00  6.12              
ATOM    120  N   CYS A   9      63.786  61.886  64.912  1.00  6.86              
ATOM    121  H   CYS A   9      63.261  62.705  64.632  1.00  6.86              
ATOM    122  CA  CYS A   9      64.626  61.230  63.920  1.00  6.86              
ATOM    123  HA  CYS A   9      64.170  60.272  63.669  1.00  6.86              
ATOM    124  CB  CYS A   9      64.693  62.091  62.652  1.00  6.86              
ATOM    125  HB1 CYS A   9      65.346  62.942  62.842  1.00  6.86              
ATOM    126  HB2 CYS A   9      63.707  62.452  62.364  1.00  6.86              
ATOM    127  SG  CYS A   9      65.378  61.101  61.294  1.00  6.86              
ATOM    128  HG  CYS A   9      66.245  60.381  62.032  1.00  6.86              
ATOM    129  C   CYS A   9      66.033  60.944  64.410  1.00  6.86              
ATOM    130  O   CYS A   9      66.659  59.954  64.042  1.00  6.86              
ATOM    131  N   ASN A  10      66.485  61.904  65.199  1.00  7.89              
ATOM    132  H   ASN A  10      65.798  62.604  65.437  1.00  7.89              
ATOM    133  CA  ASN A  10      67.821  62.289  65.541  1.00  7.89              
ATOM    134  HA  ASN A  10      68.076  61.821  66.489  1.00  7.89              
ATOM    135  CB  ASN A  10      68.839  61.878  64.442  1.00  7.89              
ATOM    136  HB1 ASN A  10      68.869  60.804  64.421  1.00  7.89              
ATOM    137  HB2 ASN A  10      69.842  62.220  64.694  1.00  7.89              
ATOM    138  CG  ASN A  10      68.518  62.322  63.022  1.00  7.89              
ATOM    139  OD1 ASN A  10      67.892  63.341  62.774  1.00  7.89              
ATOM    140  ND2 ASN A  10      68.936  61.571  62.034  1.00  7.89              
ATOM    141 1HD2 ASN A  10      69.416  60.711  62.230  1.00  7.89              
ATOM    142 2HD2 ASN A  10      68.729  61.869  61.096  1.00  7.89              
ATOM    143  C   ASN A  10      67.824  63.766  65.771  1.00  7.89              
ATOM    144  O   ASN A  10      66.882  64.503  65.461  1.00  7.89              
ATOM    145  N   PHE A  11      68.972  64.176  66.245  1.00  7.86              
ATOM    146  H   PHE A  11      69.634  63.485  66.578  1.00  7.86              
ATOM    147  CA  PHE A  11      69.381  65.544  66.252  1.00  7.86              
ATOM    148  HA  PHE A  11      68.548  66.151  66.001  1.00  7.86              
ATOM    149  CB  PHE A  11      69.851  65.822  67.688  1.00  7.86              
ATOM    150  HB1 PHE A  11      69.680  66.870  67.887  1.00  7.86              
ATOM    151  HB2 PHE A  11      70.918  65.609  67.745  1.00  7.86              
ATOM    152  CG  PHE A  11      69.154  65.031  68.807  1.00  7.86              
ATOM    153  CD1 PHE A  11      69.921  64.350  69.774  1.00  7.86              
ATOM    154  HD1 PHE A  11      70.998  64.408  69.762  1.00  7.86              
ATOM    155  CE1 PHE A  11      69.299  63.558  70.753  1.00  7.86              
ATOM    156  HE1 PHE A  11      69.885  63.038  71.494  1.00  7.86              
ATOM    157  CZ  PHE A  11      67.910  63.396  70.750  1.00  7.86              
ATOM    158  HZ  PHE A  11      67.439  62.756  71.484  1.00  7.86              
ATOM    159  CE2 PHE A  11      67.136  64.043  69.778  1.00  7.86              
ATOM    160  HE2 PHE A  11      66.069  63.873  69.764  1.00  7.86              
ATOM    161  CD2 PHE A  11      67.749  64.882  68.834  1.00  7.86              
ATOM    162  HD2 PHE A  11      67.137  65.339  68.077  1.00  7.86              
ATOM    163  C   PHE A  11      70.367  65.611  65.093  1.00  7.86              
ATOM    164  O   PHE A  11      71.579  65.509  65.228  1.00  7.86              
ATOM    165  N   GLY A  12      69.741  65.530  63.920  1.00  9.41              
ATOM    166  H   GLY A  12      68.730  65.560  63.971  1.00  9.41              
ATOM    167  CA  GLY A  12      70.323  65.181  62.629  1.00  9.41              
ATOM    168  HA1 GLY A  12      70.262  64.115  62.434  1.00  9.41              
ATOM    169  HA2 GLY A  12      71.378  65.457  62.627  1.00  9.41              
ATOM    170  C   GLY A  12      69.652  65.949  61.510  1.00  9.41              
ATOM    171  O   GLY A  12      69.422  65.440  60.422  1.00  9.41              
ATOM    172  N   HIS A  13      69.272  67.185  61.829  1.00  9.94              
ATOM    173  H   HIS A  13      69.413  67.473  62.789  1.00  9.94              
ATOM    174  CA  HIS A  13      69.181  68.242  60.833  1.00  9.94              
ATOM    175  HA  HIS A  13      69.760  67.929  59.961  1.00  9.94              
ATOM    176  CB  HIS A  13      67.740  68.498  60.365  1.00  9.94              
ATOM    177  HB1 HIS A  13      67.637  69.543  60.074  1.00  9.94              
ATOM    178  HB2 HIS A  13      67.038  68.311  61.176  1.00  9.94              
ATOM    179  CG  HIS A  13      67.391  67.665  59.157  1.00  9.94              
ATOM    180  ND1 HIS A  13      66.513  66.582  59.134  1.00  9.94              
ATOM    181  CE1 HIS A  13      66.599  66.068  57.896  1.00  9.94              
ATOM    182  HE1 HIS A  13      66.062  65.194  57.554  1.00  9.94              
ATOM    183  NE2 HIS A  13      67.468  66.773  57.151  1.00  9.94              
ATOM    184  HE2 HIS A  13      67.757  66.544  56.212  1.00  9.94              
ATOM    185  CD2 HIS A  13      67.982  67.781  57.932  1.00  9.94              
ATOM    186  HD2 HIS A  13      68.748  68.494  57.658  1.00  9.94              
ATOM    187  C   HIS A  13      69.859  69.517  61.306  1.00  9.94              
ATOM    188  O   HIS A  13      70.716  70.054  60.597  1.00  9.94              
ATOM    189  N   GLN A  14      69.598  69.904  62.548  1.00  9.51              
ATOM    190  H   GLN A  14      68.845  69.450  63.044  1.00  9.51              
ATOM    191  CA  GLN A  14      70.587  70.533  63.383  1.00  9.51              
ATOM    192  HA  GLN A  14      71.522  70.606  62.843  1.00  9.51              
ATOM    193  CB  GLN A  14      70.233  71.997  63.724  1.00  9.51              
ATOM    194  HB1 GLN A  14      70.855  72.305  64.559  1.00  9.51              
ATOM    195  HB2 GLN A  14      69.193  72.062  64.010  1.00  9.51              
ATOM    196  CG  GLN A  14      70.484  72.948  62.529  1.00  9.51              
ATOM    197  HG1 GLN A  14      71.417  72.669  62.041  1.00  9.51              
ATOM    198  HG2 GLN A  14      70.634  73.939  62.946  1.00  9.51              
ATOM    199  CD  GLN A  14      69.335  73.031  61.539  1.00  9.51              
ATOM    200  OE1 GLN A  14      68.292  73.580  61.818  1.00  9.51              
ATOM    201  NE2 GLN A  14      69.475  72.535  60.319  1.00  9.51              
ATOM    202 1HE2 GLN A  14      70.246  71.907  60.108  1.00  9.51              
ATOM    203 2HE2 GLN A  14      68.687  72.600  59.707  1.00  9.51              
ATOM    204  C   GLN A  14      70.903  69.621  64.592  1.00  9.51              
ATOM    205  O   GLN A  14      70.128  68.717  64.936  1.00  9.51              
ATOM    206  N   CYS A  15      72.109  69.704  65.149  1.00  8.58              
ATOM    207  H   CYS A  15      72.691  70.462  64.863  1.00  8.58              
ATOM    208  CA  CYS A  15      72.862  68.468  65.519  1.00  8.58              
ATOM    209  HA  CYS A  15      72.395  67.625  65.061  1.00  8.58              
ATOM    210  CB  CYS A  15      74.232  68.548  64.834  1.00  8.58              
ATOM    211  HB1 CYS A  15      74.772  67.622  65.032  1.00  8.58              
ATOM    212  HB2 CYS A  15      74.791  69.374  65.258  1.00  8.58              
ATOM    213  SG  CYS A  15      74.033  68.740  63.038  1.00  8.58              
ATOM    214  HG  CYS A  15      75.325  68.720  62.697  1.00  8.58              
ATOM    215  C   CYS A  15      72.960  68.205  67.000  1.00  8.58              
ATOM    216  O   CYS A  15      74.054  68.151  67.568  1.00  8.58              
ATOM    217  N   LEU A  16      71.797  68.209  67.633  1.00  7.74              
ATOM    218  H   LEU A  16      70.961  68.216  67.094  1.00  7.74              
ATOM    219  CA  LEU A  16      71.731  68.591  69.016  1.00  7.74              
ATOM    220  HA  LEU A  16      72.373  69.456  69.050  1.00  7.74              
ATOM    221  CB  LEU A  16      70.360  69.212  69.359  1.00  7.74              
ATOM    222  HB1 LEU A  16      70.418  69.628  70.358  1.00  7.74              
ATOM    223  HB2 LEU A  16      69.586  68.450  69.343  1.00  7.74              
ATOM    224  CG  LEU A  16      70.042  70.342  68.347  1.00  7.74              
ATOM    225  HG  LEU A  16      69.933  69.918  67.352  1.00  7.74              
ATOM    226  CD1 LEU A  16      68.727  71.027  68.648  1.00  7.74              
ATOM    227 1HD1 LEU A  16      68.406  71.568  67.774  1.00  7.74              
ATOM    228 2HD1 LEU A  16      67.978  70.292  68.908  1.00  7.74              
ATOM    229 3HD1 LEU A  16      68.847  71.725  69.468  1.00  7.74              
ATOM    230  CD2 LEU A  16      71.085  71.465  68.265  1.00  7.74              
ATOM    231 1HD2 LEU A  16      71.309  71.828  69.266  1.00  7.74              
ATOM    232 2HD2 LEU A  16      71.998  71.110  67.793  1.00  7.74              
ATOM    233 3HD2 LEU A  16      70.708  72.288  67.659  1.00  7.74              
ATOM    234  C   LEU A  16      72.400  67.640  69.955  1.00  7.74              
ATOM    235  O   LEU A  16      72.237  66.430  69.775  1.00  7.74              
ATOM    236  N   PRO A  17      73.239  68.169  70.848  1.00  7.17              
ATOM    237  CD  PRO A  17      73.730  69.535  71.033  1.00  7.17              
ATOM    238  HD1 PRO A  17      72.948  70.153  71.468  1.00  7.17              
ATOM    239  HD2 PRO A  17      74.077  69.969  70.096  1.00  7.17              
ATOM    240  CG  PRO A  17      74.913  69.446  71.997  1.00  7.17              
ATOM    241  HG1 PRO A  17      74.944  70.295  72.679  1.00  7.17              
ATOM    242  HG2 PRO A  17      75.839  69.386  71.423  1.00  7.17              
ATOM    243  CB  PRO A  17      74.698  68.136  72.753  1.00  7.17              
ATOM    244  HB1 PRO A  17      74.200  68.314  73.703  1.00  7.17              
ATOM    245  HB2 PRO A  17      75.646  67.632  72.946  1.00  7.17              
ATOM    246  CA  PRO A  17      73.820  67.308  71.810  1.00  7.17              
ATOM    247  HA  PRO A  17      74.477  66.622  71.272  1.00  7.17              
ATOM    248  C   PRO A  17      72.734  66.523  72.516  1.00  7.17              
ATOM    249  O   PRO A  17      71.747  67.047  73.034  1.00  7.17              
ATOM    250  N   GLY A  18      72.890  65.213  72.455  1.00  5.08              
ATOM    251  H   GLY A  18      73.709  64.824  72.008  1.00  5.08              
ATOM    252  CA  GLY A  18      71.916  64.359  73.078  1.00  5.08              
ATOM    253  HA1 GLY A  18      72.044  63.345  72.703  1.00  5.08              
ATOM    254  HA2 GLY A  18      70.907  64.699  72.841  1.00  5.08              
ATOM    255  C   GLY A  18      72.095  64.344  74.584  1.00  5.08              
ATOM    256  O   GLY A  18      71.096  64.306  75.297  1.00  5.08              
ATOM    257  N   TYR A  19      73.349  64.440  75.040  1.00  4.27              
ATOM    258  H   TYR A  19      74.094  64.406  74.355  1.00  4.27              
ATOM    259  CA  TYR A  19      73.735  64.901  76.370  1.00  4.27              
ATOM    260  HA  TYR A  19      73.276  65.877  76.503  1.00  4.27              
ATOM    261  CB  TYR A  19      73.207  63.980  77.507  1.00  4.27              
ATOM    262  HB1 TYR A  19      72.125  63.931  77.519  1.00  4.27              
ATOM    263  HB2 TYR A  19      73.516  64.349  78.475  1.00  4.27              
ATOM    264  CG  TYR A  19      73.733  62.601  77.400  1.00  4.27              
ATOM    265  CD1 TYR A  19      74.986  62.291  77.957  1.00  4.27              
ATOM    266  HD1 TYR A  19      75.471  62.962  78.648  1.00  4.27              
ATOM    267  CE1 TYR A  19      75.669  61.164  77.497  1.00  4.27              
ATOM    268  HE1 TYR A  19      76.669  60.957  77.837  1.00  4.27              
ATOM    269  CZ  TYR A  19      75.066  60.382  76.497  1.00  4.27              
ATOM    270  OH  TYR A  19      75.746  59.412  75.879  1.00  4.27              
ATOM    271  HH  TYR A  19      75.146  58.867  75.360  1.00  4.27              
ATOM    272  CE2 TYR A  19      73.769  60.646  76.036  1.00  4.27              
ATOM    273  HE2 TYR A  19      73.366  60.100  75.213  1.00  4.27              
ATOM    274  CD2 TYR A  19      73.074  61.742  76.519  1.00  4.27              
ATOM    275  HD2 TYR A  19      72.113  62.005  76.099  1.00  4.27              
ATOM    276  C   TYR A  19      75.236  65.127  76.520  1.00  4.27              
ATOM    277  O   TYR A  19      76.021  64.875  75.610  1.00  4.27              
ATOM    278  N   GLU A  20      75.627  65.545  77.717  1.00  4.22              
ATOM    279  H   GLU A  20      74.906  65.791  78.384  1.00  4.22              
ATOM    280  CA  GLU A  20      77.013  65.558  78.197  1.00  4.22              
ATOM    281  HA  GLU A  20      77.622  64.937  77.540  1.00  4.22              
ATOM    282  CB  GLU A  20      77.572  66.984  78.134  1.00  4.22              
ATOM    283  HB1 GLU A  20      78.092  67.070  77.192  1.00  4.22              
ATOM    284  HB2 GLU A  20      78.306  67.123  78.928  1.00  4.22              
ATOM    285  CG  GLU A  20      76.539  68.119  78.165  1.00  4.22              
ATOM    286  HG1 GLU A  20      75.902  68.014  79.039  1.00  4.22              
ATOM    287  HG2 GLU A  20      75.908  68.085  77.272  1.00  4.22              
ATOM    288  CD  GLU A  20      77.255  69.456  78.213  1.00  4.22              
ATOM    289  OE1 GLU A  20      77.248  70.042  79.324  1.00  4.22              
ATOM    290  OE2 GLU A  20      77.821  69.830  77.160  1.00  4.22              
ATOM    291  C   GLU A  20      77.114  64.921  79.582  1.00  4.22              
ATOM    292  O   GLU A  20      76.104  64.812  80.272  1.00  4.22              
ATOM    293  N   SER A  21      78.293  64.431  79.956  1.00  4.18              
ATOM    294  H   SER A  21      79.127  64.667  79.418  1.00  4.18              
ATOM    295  CA  SER A  21      78.486  63.551  81.111  1.00  4.18              
ATOM    296  HA  SER A  21      77.929  63.941  81.964  1.00  4.18              
ATOM    297  CB  SER A  21      78.010  62.140  80.784  1.00  4.18              
ATOM    298  HB1 SER A  21      78.883  61.496  80.762  1.00  4.18              
ATOM    299  HB2 SER A  21      77.533  62.120  79.804  1.00  4.18              
ATOM    300  OG  SER A  21      77.113  61.607  81.729  1.00  4.18              
ATOM    301  HG  SER A  21      77.477  61.743  82.620  1.00  4.18              
ATOM    302  C   SER A  21      79.968  63.429  81.468  1.00  4.18              
ATOM    303  O   SER A  21      80.826  63.170  80.613  1.00  4.18              
ATOM    304  N   LEU A  22      80.251  63.525  82.762  1.00  4.02              
ATOM    305  H   LEU A  22      79.492  63.599  83.425  1.00  4.02              
ATOM    306  CA  LEU A  22      81.614  63.596  83.249  1.00  4.02              
ATOM    307  HA  LEU A  22      82.227  64.133  82.524  1.00  4.02              
ATOM    308  CB  LEU A  22      81.606  64.370  84.586  1.00  4.02              
ATOM    309  HB1 LEU A  22      82.596  64.295  85.032  1.00  4.02              
ATOM    310  HB2 LEU A  22      80.902  63.874  85.259  1.00  4.02              
ATOM    311  CG  LEU A  22      81.231  65.861  84.497  1.00  4.02              
ATOM    312  HG  LEU A  22      80.309  65.987  83.929  1.00  4.02              
ATOM    313  CD1 LEU A  22      81.023  66.417  85.905  1.00  4.02              
ATOM    314 1HD1 LEU A  22      80.709  67.458  85.838  1.00  4.02              
ATOM    315 2HD1 LEU A  22      80.235  65.855  86.403  1.00  4.02              
ATOM    316 3HD1 LEU A  22      81.946  66.356  86.479  1.00  4.02              
ATOM    317  CD2 LEU A  22      82.352  66.686  83.864  1.00  4.02              
ATOM    318 1HD2 LEU A  22      82.041  67.730  83.808  1.00  4.02              
ATOM    319 2HD2 LEU A  22      83.271  66.603  84.440  1.00  4.02              
ATOM    320 3HD2 LEU A  22      82.524  66.346  82.849  1.00  4.02              
ATOM    321  C   LEU A  22      82.220  62.213  83.482  1.00  4.02              
ATOM    322  O   LEU A  22      81.751  61.476  84.339  1.00  4.02              
ATOM    323  N   ILE A  23      83.354  61.918  82.840  1.00  4.27              
ATOM    324  H   ILE A  23      83.655  62.529  82.089  1.00  4.27              
ATOM    325  CA  ILE A  23      84.184  60.747  83.183  1.00  4.27              
ATOM    326  HA  ILE A  23      83.563  59.853  83.098  1.00  4.27              
ATOM    327  CB  ILE A  23      85.373  60.628  82.205  1.00  4.27              
ATOM    328  HB  ILE A  23      85.913  61.573  82.224  1.00  4.27              
ATOM    329  CG2 ILE A  23      86.398  59.566  82.631  1.00  4.27              
ATOM    330 1HG2 ILE A  23      87.137  59.392  81.856  1.00  4.27              
ATOM    331 2HG2 ILE A  23      86.938  59.895  83.518  1.00  4.27              
ATOM    332 3HG2 ILE A  23      85.884  58.639  82.877  1.00  4.27              
ATOM    333  CG1 ILE A  23      84.892  60.397  80.755  1.00  4.27              
ATOM    334 1HG1 ILE A  23      85.754  60.251  80.108  1.00  4.27              
ATOM    335 2HG1 ILE A  23      84.403  61.300  80.414  1.00  4.27              
ATOM    336  CD1 ILE A  23      83.901  59.245  80.544  1.00  4.27              
ATOM    337  HD1 ILE A  23      83.776  59.062  79.478  1.00  4.27              
ATOM    338  HD2 ILE A  23      84.264  58.341  81.021  1.00  4.27              
ATOM    339  HD3 ILE A  23      82.928  59.505  80.964  1.00  4.27              
ATOM    340  C   ILE A  23      84.676  60.754  84.648  1.00  4.27              
ATOM    341  O   ILE A  23      84.967  59.712  85.240  1.00  4.27              
ATOM    342  N   LYS A  24      84.812  61.962  85.207  1.00  4.66              
ATOM    343  H   LYS A  24      84.422  62.721  84.671  1.00  4.66              
ATOM    344  CA  LYS A  24      85.391  62.281  86.521  1.00  4.66              
ATOM    345  HA  LYS A  24      85.527  63.361  86.493  1.00  4.66              
ATOM    346  CB  LYS A  24      84.356  62.034  87.642  1.00  4.66              
ATOM    347  HB1 LYS A  24      84.825  61.625  88.537  1.00  4.66              
ATOM    348  HB2 LYS A  24      83.612  61.311  87.299  1.00  4.66              
ATOM    349  CG  LYS A  24      83.668  63.366  88.010  1.00  4.66              
ATOM    350  HG1 LYS A  24      83.489  63.950  87.108  1.00  4.66              
ATOM    351  HG2 LYS A  24      84.321  63.938  88.670  1.00  4.66              
ATOM    352  CD  LYS A  24      82.319  63.139  88.687  1.00  4.66              
ATOM    353  HD1 LYS A  24      82.458  62.530  89.582  1.00  4.66              
ATOM    354  HD2 LYS A  24      81.690  62.614  87.969  1.00  4.66              
ATOM    355  CE  LYS A  24      81.611  64.444  89.047  1.00  4.66              
ATOM    356  HE1 LYS A  24      81.546  65.055  88.143  1.00  4.66              
ATOM    357  HE2 LYS A  24      82.186  64.990  89.798  1.00  4.66              
ATOM    358  NZ  LYS A  24      80.237  64.172  89.523  1.00  4.66              
ATOM    359  HZ1 LYS A  24      79.628  64.983  89.404  1.00  4.66              
ATOM    360  HZ2 LYS A  24      79.763  63.538  88.877  1.00  4.66              
ATOM    361  HZ3 LYS A  24      80.182  63.786  90.449  1.00  4.66              
ATOM    362  C   LYS A  24      86.837  61.865  86.781  1.00  4.66              
ATOM    363  O   LYS A  24      87.249  61.675  87.922  1.00  4.66              
ATOM    364  N   THR A  25      87.646  61.864  85.721  1.00  4.69              
ATOM    365  H   THR A  25      87.244  61.978  84.806  1.00  4.69              
ATOM    366  CA  THR A  25      89.107  61.726  85.800  1.00  4.69              
ATOM    367  HA  THR A  25      89.437  62.115  86.762  1.00  4.69              
ATOM    368  CB  THR A  25      89.523  60.236  85.715  1.00  4.69              
ATOM    369  HB  THR A  25      90.543  60.141  86.089  1.00  4.69              
ATOM    370  CG2 THR A  25      88.636  59.261  86.500  1.00  4.69              
ATOM    371 1HG2 THR A  25      88.955  58.237  86.345  1.00  4.69              
ATOM    372 2HG2 THR A  25      88.693  59.483  87.565  1.00  4.69              
ATOM    373 3HG2 THR A  25      87.598  59.314  86.171  1.00  4.69              
ATOM    374  OG1 THR A  25      89.514  59.779  84.383  1.00  4.69              
ATOM    375  HG1 THR A  25      89.293  58.841  84.431  1.00  4.69              
ATOM    376  C   THR A  25      89.786  62.503  84.659  1.00  4.69              
ATOM    377  O   THR A  25      89.178  62.716  83.599  1.00  4.69              
ATOM    378  N   PRO A  26      91.040  62.959  84.846  1.00  4.52              
ATOM    379  CD  PRO A  26      91.769  62.962  86.111  1.00  4.52              
ATOM    380  HD1 PRO A  26      91.986  61.947  86.446  1.00  4.52              
ATOM    381  HD2 PRO A  26      91.186  63.490  86.868  1.00  4.52              
ATOM    382  CG  PRO A  26      93.070  63.727  85.867  1.00  4.52              
ATOM    383  HG1 PRO A  26      93.870  63.026  85.623  1.00  4.52              
ATOM    384  HG2 PRO A  26      93.348  64.333  86.729  1.00  4.52              
ATOM    385  CB  PRO A  26      92.739  64.594  84.650  1.00  4.52              
ATOM    386  HB1 PRO A  26      93.631  64.870  84.087  1.00  4.52              
ATOM    387  HB2 PRO A  26      92.214  65.492  84.980  1.00  4.52              
ATOM    388  CA  PRO A  26      91.778  63.715  83.840  1.00  4.52              
ATOM    389  HA  PRO A  26      91.106  64.370  83.282  1.00  4.52              
ATOM    390  C   PRO A  26      92.530  62.806  82.853  1.00  4.52              
ATOM    391  O   PRO A  26      93.649  62.332  83.084  1.00  4.52              
ATOM    392  N   LYS A  27      91.886  62.601  81.707  1.00  4.24              
ATOM    393  H   LYS A  27      90.974  63.029  81.652  1.00  4.24              
ATOM    394  CA  LYS A  27      92.354  61.856  80.530  1.00  4.24              
ATOM    395  HA  LYS A  27      92.316  60.787  80.753  1.00  4.24              
ATOM    396  CB  LYS A  27      91.366  62.201  79.376  1.00  4.24              
ATOM    397  HB1 LYS A  27      91.923  62.566  78.510  1.00  4.24              
ATOM    398  HB2 LYS A  27      90.725  63.037  79.659  1.00  4.24              
ATOM    399  CG  LYS A  27      90.489  61.051  78.867  1.00  4.24              
ATOM    400  HG1 LYS A  27      91.121  60.185  78.662  1.00  4.24              
ATOM    401  HG2 LYS A  27      90.047  61.360  77.919  1.00  4.24              
ATOM    402  CD  LYS A  27      89.352  60.627  79.807  1.00  4.24              
ATOM    403  HD1 LYS A  27      89.781  60.170  80.701  1.00  4.24              
ATOM    404  HD2 LYS A  27      88.779  59.860  79.292  1.00  4.24              
ATOM    405  CE  LYS A  27      88.388  61.740  80.252  1.00  4.24              
ATOM    406  HE1 LYS A  27      88.913  62.408  80.940  1.00  4.24              
ATOM    407  HE2 LYS A  27      87.585  61.270  80.824  1.00  4.24              
ATOM    408  NZ  LYS A  27      87.799  62.516  79.126  1.00  4.24              
ATOM    409  HZ1 LYS A  27      86.979  63.035  79.419  1.00  4.24              
ATOM    410  HZ2 LYS A  27      88.450  63.202  78.746  1.00  4.24              
ATOM    411  HZ3 LYS A  27      87.510  61.919  78.362  1.00  4.24              
ATOM    412  C   LYS A  27      93.760  62.186  80.033  1.00  4.24              
ATOM    413  O   LYS A  27      94.363  63.197  80.382  1.00  4.24              
ATOM    414  N   LYS A  28      94.229  61.362  79.096  1.00  4.37              
ATOM    415  H   LYS A  28      93.662  60.555  78.877  1.00  4.37              
ATOM    416  CA  LYS A  28      95.503  61.508  78.381  1.00  4.37              
ATOM    417  HA  LYS A  28      95.899  62.511  78.537  1.00  4.37              
ATOM    418  CB  LYS A  28      96.529  60.510  78.966  1.00  4.37              
ATOM    419  HB1 LYS A  28      97.477  60.623  78.438  1.00  4.37              
ATOM    420  HB2 LYS A  28      96.166  59.501  78.755  1.00  4.37              
ATOM    421  CG  LYS A  28      96.796  60.582  80.494  1.00  4.37              
ATOM    422  HG1 LYS A  28      97.258  59.630  80.759  1.00  4.37              
ATOM    423  HG2 LYS A  28      95.861  60.625  81.052  1.00  4.37              
ATOM    424  CD  LYS A  28      97.760  61.677  81.003  1.00  4.37              
ATOM    425  HD1 LYS A  28      98.575  61.771  80.284  1.00  4.37              
ATOM    426  HD2 LYS A  28      98.209  61.322  81.932  1.00  4.37              
ATOM    427  CE  LYS A  28      97.185  63.083  81.266  1.00  4.37              
ATOM    428  HE1 LYS A  28      96.638  63.418  80.382  1.00  4.37              
ATOM    429  HE2 LYS A  28      98.030  63.764  81.403  1.00  4.37              
ATOM    430  NZ  LYS A  28      96.308  63.168  82.469  1.00  4.37              
ATOM    431  HZ1 LYS A  28      96.762  62.825  83.305  1.00  4.37              
ATOM    432  HZ2 LYS A  28      96.016  64.124  82.625  1.00  4.37              
ATOM    433  HZ3 LYS A  28      95.439  62.651  82.338  1.00  4.37              
ATOM    434  C   LYS A  28      95.261  61.358  76.879  1.00  4.37              
ATOM    435  O   LYS A  28      95.510  60.312  76.278  1.00  4.37              
ATOM    436  N   THR A  29      94.695  62.420  76.303  1.00  4.16              
ATOM    437  H   THR A  29      94.509  63.211  76.902  1.00  4.16              
ATOM    438  CA  THR A  29      94.104  62.462  74.950  1.00  4.16              
ATOM    439  HA  THR A  29      93.148  61.939  74.986  1.00  4.16              
ATOM    440  CB  THR A  29      93.815  63.925  74.548  1.00  4.16              
ATOM    441  HB  THR A  29      94.078  64.558  75.392  1.00  4.16              
ATOM    442  CG2 THR A  29      94.536  64.526  73.338  1.00  4.16              
ATOM    443 1HG2 THR A  29      94.246  65.569  73.237  1.00  4.16              
ATOM    444 2HG2 THR A  29      95.614  64.504  73.486  1.00  4.16              
ATOM    445 3HG2 THR A  29      94.270  63.992  72.424  1.00  4.16              
ATOM    446  OG1 THR A  29      92.441  64.054  74.331  1.00  4.16              
ATOM    447  HG1 THR A  29      92.266  63.955  73.378  1.00  4.16              
ATOM    448  C   THR A  29      94.927  61.797  73.863  1.00  4.16              
ATOM    449  O   THR A  29      94.342  61.126  73.033  1.00  4.16              
ATOM    450  N   LYS A  30      96.264  61.931  73.836  1.00  4.29              
ATOM    451  H   LYS A  30      96.729  62.501  74.529  1.00  4.29              
ATOM    452  CA  LYS A  30      97.044  61.315  72.751  1.00  4.29              
ATOM    453  HA  LYS A  30      96.436  61.405  71.850  1.00  4.29              
ATOM    454  CB  LYS A  30      98.357  62.078  72.491  1.00  4.29              
ATOM    455  HB1 LYS A  30      99.143  61.660  73.121  1.00  4.29              
ATOM    456  HB2 LYS A  30      98.234  63.128  72.765  1.00  4.29              
ATOM    457  CG  LYS A  30      98.808  62.021  71.013  1.00  4.29              
ATOM    458  HG1 LYS A  30      98.801  60.984  70.675  1.00  4.29              
ATOM    459  HG2 LYS A  30      99.836  62.383  70.962  1.00  4.29              
ATOM    460  CD  LYS A  30      97.951  62.878  70.054  1.00  4.29              
ATOM    461  HD1 LYS A  30      97.990  63.921  70.374  1.00  4.29              
ATOM    462  HD2 LYS A  30      96.913  62.544  70.084  1.00  4.29              
ATOM    463  CE  LYS A  30      98.471  62.765  68.610  1.00  4.29              
ATOM    464  HE1 LYS A  30      98.428  61.714  68.310  1.00  4.29              
ATOM    465  HE2 LYS A  30      99.521  63.072  68.589  1.00  4.29              
ATOM    466  NZ  LYS A  30      97.686  63.589  67.651  1.00  4.29              
ATOM    467  HZ1 LYS A  30      97.992  63.448  66.697  1.00  4.29              
ATOM    468  HZ2 LYS A  30      96.687  63.379  67.679  1.00  4.29              
ATOM    469  HZ3 LYS A  30      97.756  64.575  67.859  1.00  4.29              
ATOM    470  C   LYS A  30      97.227  59.799  72.927  1.00  4.29              
ATOM    471  O   LYS A  30      97.235  59.064  71.941  1.00  4.29              
ATOM    472  N   ASN A  31      97.258  59.320  74.177  1.00  4.15              
ATOM    473  H   ASN A  31      97.133  59.967  74.941  1.00  4.15              
ATOM    474  CA  ASN A  31      97.176  57.887  74.471  1.00  4.15              
ATOM    475  HA  ASN A  31      97.911  57.383  73.841  1.00  4.15              
ATOM    476  CB  ASN A  31      97.568  57.614  75.933  1.00  4.15              
ATOM    477  HB1 ASN A  31      96.782  57.959  76.602  1.00  4.15              
ATOM    478  HB2 ASN A  31      98.487  58.146  76.178  1.00  4.15              
ATOM    479  CG  ASN A  31      97.783  56.128  76.173  1.00  4.15              
ATOM    480  OD1 ASN A  31      96.860  55.389  76.463  1.00  4.15              
ATOM    481  ND2 ASN A  31      98.993  55.636  76.053  1.00  4.15              
ATOM    482 1HD2 ASN A  31      99.786  56.214  75.843  1.00  4.15              
ATOM    483 2HD2 ASN A  31      99.081  54.648  76.223  1.00  4.15              
ATOM    484  C   ASN A  31      95.806  57.286  74.085  1.00  4.15              
ATOM    485  O   ASN A  31      95.712  56.230  73.451  1.00  4.15              
ATOM    486  N   MET A  32      94.757  58.044  74.403  1.00  3.96              
ATOM    487  H   MET A  32      94.935  58.869  74.960  1.00  3.96              
ATOM    488  CA  MET A  32      93.380  57.818  73.960  1.00  3.96              
ATOM    489  HA  MET A  32      93.077  56.810  74.237  1.00  3.96              
ATOM    490  CB  MET A  32      92.511  58.800  74.761  1.00  3.96              
ATOM    491  HB1 MET A  32      93.025  59.754  74.841  1.00  3.96              
ATOM    492  HB2 MET A  32      92.433  58.405  75.775  1.00  3.96              
ATOM    493  CG  MET A  32      91.104  59.098  74.238  1.00  3.96              
ATOM    494  HG1 MET A  32      90.806  58.375  73.481  1.00  3.96              
ATOM    495  HG2 MET A  32      91.106  60.085  73.774  1.00  3.96              
ATOM    496  SD  MET A  32      89.866  59.063  75.549  1.00  3.96              
ATOM    497  CE  MET A  32      89.587  57.265  75.546  1.00  3.96              
ATOM    498  HE1 MET A  32      89.595  56.879  74.526  1.00  3.96              
ATOM    499  HE2 MET A  32      90.367  56.773  76.123  1.00  3.96              
ATOM    500  HE3 MET A  32      88.619  57.039  75.990  1.00  3.96              
ATOM    501  C   MET A  32      93.165  57.894  72.436  1.00  3.96              
ATOM    502  O   MET A  32      92.274  57.235  71.923  1.00  3.96              
ATOM    503  N   LEU A  33      93.994  58.602  71.671  1.00  4.08              
ATOM    504  H   LEU A  33      94.594  59.281  72.114  1.00  4.08              
ATOM    505  CA  LEU A  33      94.029  58.464  70.216  1.00  4.08              
ATOM    506  HA  LEU A  33      93.010  58.479  69.832  1.00  4.08              
ATOM    507  CB  LEU A  33      94.822  59.634  69.596  1.00  4.08              
ATOM    508  HB1 LEU A  33      95.885  59.485  69.783  1.00  4.08              
ATOM    509  HB2 LEU A  33      94.523  60.545  70.116  1.00  4.08              
ATOM    510  CG  LEU A  33      94.614  59.883  68.084  1.00  4.08              
ATOM    511  HG  LEU A  33      93.578  60.160  67.895  1.00  4.08              
ATOM    512  CD1 LEU A  33      95.505  61.060  67.684  1.00  4.08              
ATOM    513 1HD1 LEU A  33      95.243  61.368  66.671  1.00  4.08              
ATOM    514 2HD1 LEU A  33      95.311  61.886  68.363  1.00  4.08              
ATOM    515 3HD1 LEU A  33      96.550  60.760  67.721  1.00  4.08              
ATOM    516  CD2 LEU A  33      94.991  58.721  67.166  1.00  4.08              
ATOM    517 1HD2 LEU A  33      95.010  59.053  66.127  1.00  4.08              
ATOM    518 2HD2 LEU A  33      95.958  58.303  67.441  1.00  4.08              
ATOM    519 3HD2 LEU A  33      94.222  57.951  67.228  1.00  4.08              
ATOM    520  C   LEU A  33      94.630  57.099  69.869  1.00  4.08              
ATOM    521  O   LEU A  33      94.051  56.318  69.118  1.00  4.08              
ATOM    522  N   ARG A  34      95.793  56.813  70.469  1.00  4.36              
ATOM    523  H   ARG A  34      96.175  57.522  71.088  1.00  4.36              
ATOM    524  CA  ARG A  34      96.621  55.642  70.172  1.00  4.36              
ATOM    525  HA  ARG A  34      96.863  55.687  69.109  1.00  4.36              
ATOM    526  CB  ARG A  34      97.933  55.734  70.999  1.00  4.36              
ATOM    527  HB1 ARG A  34      97.990  54.908  71.711  1.00  4.36              
ATOM    528  HB2 ARG A  34      97.908  56.638  71.604  1.00  4.36              
ATOM    529  CG  ARG A  34      99.237  55.794  70.175  1.00  4.36              
ATOM    530  HG1 ARG A  34      99.937  56.442  70.704  1.00  4.36              
ATOM    531  HG2 ARG A  34      99.043  56.254  69.204  1.00  4.36              
ATOM    532  CD  ARG A  34      99.938  54.439  69.977  1.00  4.36              
ATOM    533  HD1 ARG A  34     100.206  54.035  70.955  1.00  4.36              
ATOM    534  HD2 ARG A  34     100.861  54.602  69.418  1.00  4.36              
ATOM    535  NE  ARG A  34      99.066  53.481  69.283  1.00  4.36              
ATOM    536  HE  ARG A  34      98.176  53.294  69.728  1.00  4.36              
ATOM    537  CZ  ARG A  34      99.154  53.002  68.059  1.00  4.36              
ATOM    538  NH1 ARG A  34     100.235  53.093  67.335  1.00  4.36              
ATOM    539 1HH1 ARG A  34     101.061  53.494  67.741  1.00  4.36              
ATOM    540 2HH1 ARG A  34     100.254  52.709  66.410  1.00  4.36              
ATOM    541  NH2 ARG A  34      98.105  52.419  67.552  1.00  4.36              
ATOM    542 1HH2 ARG A  34      97.239  52.462  68.088  1.00  4.36              
ATOM    543 2HH2 ARG A  34      98.098  52.071  66.613  1.00  4.36              
ATOM    544  C   ARG A  34      95.965  54.274  70.357  1.00  4.36              
ATOM    545  O   ARG A  34      96.329  53.362  69.607  1.00  4.36              
ATOM    546  N   ARG A  35      95.121  54.064  71.376  1.00  4.44              
ATOM    547  H   ARG A  35      94.894  54.854  71.972  1.00  4.44              
ATOM    548  CA  ARG A  35      94.759  52.689  71.804  1.00  4.44              
ATOM    549  HA  ARG A  35      95.289  51.990  71.157  1.00  4.44              
ATOM    550  CB  ARG A  35      95.255  52.454  73.249  1.00  4.44              
ATOM    551  HB1 ARG A  35      94.461  52.698  73.957  1.00  4.44              
ATOM    552  HB2 ARG A  35      96.079  53.140  73.455  1.00  4.44              
ATOM    553  CG  ARG A  35      95.787  51.023  73.492  1.00  4.44              
ATOM    554  HG1 ARG A  35      96.822  51.102  73.826  1.00  4.44              
ATOM    555  HG2 ARG A  35      95.794  50.448  72.566  1.00  4.44              
ATOM    556  CD  ARG A  35      95.019  50.226  74.554  1.00  4.44              
ATOM    557  HD1 ARG A  35      94.994  50.800  75.483  1.00  4.44              
ATOM    558  HD2 ARG A  35      95.560  49.295  74.735  1.00  4.44              
ATOM    559  NE  ARG A  35      93.646  49.915  74.122  1.00  4.44              
ATOM    560  HE  ARG A  35      93.324  50.358  73.270  1.00  4.44              
ATOM    561  CZ  ARG A  35      92.792  49.103  74.716  1.00  4.44              
ATOM    562  NH1 ARG A  35      93.129  48.341  75.715  1.00  4.44              
ATOM    563 1HH1 ARG A  35      94.071  48.350  76.050  1.00  4.44              
ATOM    564 2HH1 ARG A  35      92.406  47.886  76.268  1.00  4.44              
ATOM    565  NH2 ARG A  35      91.557  49.057  74.318  1.00  4.44              
ATOM    566 1HH2 ARG A  35      91.228  49.673  73.596  1.00  4.44              
ATOM    567 2HH2 ARG A  35      90.912  48.444  74.808  1.00  4.44              
ATOM    568  C   ARG A  35      93.290  52.295  71.611  1.00  4.44              
ATOM    569  O   ARG A  35      92.992  51.099  71.595  1.00  4.44              
ATOM    570  N   PRO A  36      92.369  53.244  71.454  1.00  4.08              
ATOM    571  CD  PRO A  36      92.035  54.136  72.554  1.00  4.08              
ATOM    572  HD1 PRO A  36      92.719  54.980  72.558  1.00  4.08              
ATOM    573  HD2 PRO A  36      92.088  53.619  73.513  1.00  4.08              
ATOM    574  CG  PRO A  36      90.599  54.592  72.287  1.00  4.08              
ATOM    575  HG1 PRO A  36      90.415  55.605  72.644  1.00  4.08              
ATOM    576  HG2 PRO A  36      89.895  53.894  72.742  1.00  4.08              
ATOM    577  CB  PRO A  36      90.529  54.491  70.765  1.00  4.08              
ATOM    578  HB1 PRO A  36      91.114  55.312  70.369  1.00  4.08              
ATOM    579  HB2 PRO A  36      89.504  54.479  70.394  1.00  4.08              
ATOM    580  CA  PRO A  36      91.265  53.187  70.498  1.00  4.08              
ATOM    581  HA  PRO A  36      90.609  52.379  70.821  1.00  4.08              
ATOM    582  C   PRO A  36      91.655  52.871  69.043  1.00  4.08              
ATOM    583  O   PRO A  36      92.830  52.855  68.683  1.00  4.08              
ATOM    584  N   ARG A  37      90.649  52.521  68.225  1.00  4.17              
ATOM    585  H   ARG A  37      89.722  52.527  68.626  1.00  4.17              
ATOM    586  CA  ARG A  37      90.771  52.210  66.780  1.00  4.17              
ATOM    587  HA  ARG A  37      91.634  52.757  66.391  1.00  4.17              
ATOM    588  CB  ARG A  37      90.990  50.711  66.517  1.00  4.17              
ATOM    589  HB1 ARG A  37      90.908  50.570  65.442  1.00  4.17              
ATOM    590  HB2 ARG A  37      90.202  50.131  67.000  1.00  4.17              
ATOM    591  CG  ARG A  37      92.367  50.158  66.907  1.00  4.17              
ATOM    592  HG1 ARG A  37      92.376  49.902  67.968  1.00  4.17              
ATOM    593  HG2 ARG A  37      93.126  50.921  66.727  1.00  4.17              
ATOM    594  CD  ARG A  37      92.722  48.924  66.053  1.00  4.17              
ATOM    595  HD1 ARG A  37      93.709  48.571  66.357  1.00  4.17              
ATOM    596  HD2 ARG A  37      92.794  49.221  65.005  1.00  4.17              
ATOM    597  NE  ARG A  37      91.754  47.816  66.208  1.00  4.17              
ATOM    598  HE  ARG A  37      91.937  47.182  66.967  1.00  4.17              
ATOM    599  CZ  ARG A  37      90.673  47.555  65.486  1.00  4.17              
ATOM    600  NH1 ARG A  37      90.314  48.230  64.429  1.00  4.17              
ATOM    601 1HH1 ARG A  37      90.876  49.008  64.126  1.00  4.17              
ATOM    602 2HH1 ARG A  37      89.447  48.037  63.957  1.00  4.17              
ATOM    603  NH2 ARG A  37      89.893  46.578  65.847  1.00  4.17              
ATOM    604 1HH2 ARG A  37      90.116  46.021  66.653  1.00  4.17              
ATOM    605 2HH2 ARG A  37      89.095  46.336  65.287  1.00  4.17              
ATOM    606  C   ARG A  37      89.575  52.738  65.969  1.00  4.17              
ATOM    607  O   ARG A  37      89.275  52.228  64.892  1.00  4.17              
ATOM    608  N   LYS A  38      88.902  53.764  66.493  1.00  4.21              
ATOM    609  H   LYS A  38      89.250  54.127  67.368  1.00  4.21              
ATOM    610  CA  LYS A  38      88.029  54.648  65.720  1.00  4.21              
ATOM    611  HA  LYS A  38      88.513  54.777  64.750  1.00  4.21              
ATOM    612  CB  LYS A  38      86.629  54.049  65.441  1.00  4.21              
ATOM    613  HB1 LYS A  38      85.950  54.259  66.270  1.00  4.21              
ATOM    614  HB2 LYS A  38      86.706  52.964  65.355  1.00  4.21              
ATOM    615  CG  LYS A  38      86.023  54.573  64.116  1.00  4.21              
ATOM    616  HG1 LYS A  38      84.984  54.243  64.056  1.00  4.21              
ATOM    617  HG2 LYS A  38      86.568  54.120  63.286  1.00  4.21              
ATOM    618  CD  LYS A  38      86.077  56.103  63.950  1.00  4.21              
ATOM    619  HD1 LYS A  38      87.116  56.428  63.942  1.00  4.21              
ATOM    620  HD2 LYS A  38      85.570  56.568  64.793  1.00  4.21              
ATOM    621  CE  LYS A  38      85.460  56.621  62.656  1.00  4.21              
ATOM    622  HE1 LYS A  38      84.421  56.286  62.585  1.00  4.21              
ATOM    623  HE2 LYS A  38      86.026  56.216  61.812  1.00  4.21              
ATOM    624  NZ  LYS A  38      85.524  58.101  62.652  1.00  4.21              
ATOM    625  HZ1 LYS A  38      85.296  58.491  61.754  1.00  4.21              
ATOM    626  HZ2 LYS A  38      84.923  58.485  63.367  1.00  4.21              
ATOM    627  HZ3 LYS A  38      86.470  58.427  62.882  1.00  4.21              
ATOM    628  C   LYS A  38      87.984  56.036  66.354  1.00  4.21              
ATOM    629  O   LYS A  38      86.971  56.476  66.891  1.00  4.21              
ATOM    630  N   THR A  39      89.127  56.697  66.320  1.00  4.12              
ATOM    631  H   THR A  39      89.933  56.259  65.900  1.00  4.12              
ATOM    632  CA  THR A  39      89.422  57.873  67.126  1.00  4.12              
ATOM    633  HA  THR A  39      88.511  58.421  67.363  1.00  4.12              
ATOM    634  CB  THR A  39      90.145  57.483  68.426  1.00  4.12              
ATOM    635  HB  THR A  39      90.822  58.281  68.727  1.00  4.12              
ATOM    636  CG2 THR A  39      89.127  57.274  69.542  1.00  4.12              
ATOM    637 1HG2 THR A  39      89.646  57.127  70.487  1.00  4.12              
ATOM    638 2HG2 THR A  39      88.511  58.166  69.635  1.00  4.12              
ATOM    639 3HG2 THR A  39      88.495  56.415  69.324  1.00  4.12              
ATOM    640  OG1 THR A  39      90.877  56.283  68.243  1.00  4.12              
ATOM    641  HG1 THR A  39      91.796  56.456  68.501  1.00  4.12              
ATOM    642  C   THR A  39      90.345  58.794  66.345  1.00  4.12              
ATOM    643  O   THR A  39      91.491  58.454  66.051  1.00  4.12              
ATOM    644  N   GLU A  40      89.847  59.986  66.048  1.00  4.16              
ATOM    645  H   GLU A  40      88.898  60.208  66.336  1.00  4.16              
ATOM    646  CA  GLU A  40      90.625  61.076  65.472  1.00  4.16              
ATOM    647  HA  GLU A  40      91.522  60.701  64.980  1.00  4.16              
ATOM    648  CB  GLU A  40      89.715  61.773  64.429  1.00  4.16              
ATOM    649  HB1 GLU A  40      90.272  62.628  64.044  1.00  4.16              
ATOM    650  HB2 GLU A  40      88.825  62.165  64.925  1.00  4.16              
ATOM    651  CG  GLU A  40      89.275  60.935  63.206  1.00  4.16              
ATOM    652  HG1 GLU A  40      90.128  60.344  62.865  1.00  4.16              
ATOM    653  HG2 GLU A  40      89.040  61.634  62.400  1.00  4.16              
ATOM    654  CD  GLU A  40      88.040  60.019  63.385  1.00  4.16              
ATOM    655  OE1 GLU A  40      86.880  60.495  63.514  1.00  4.16              
ATOM    656  OE2 GLU A  40      88.166  58.784  63.223  1.00  4.16              
ATOM    657  C   GLU A  40      91.018  62.106  66.550  1.00  4.16              
ATOM    658  O   GLU A  40      90.285  62.273  67.527  1.00  4.16              
ATOM    659  N   GLY A  41      92.153  62.811  66.406  1.00  4.27              
ATOM    660  H   GLY A  41      92.675  62.751  65.545  1.00  4.27              
ATOM    661  CA  GLY A  41      92.690  63.604  67.525  1.00  4.27              
ATOM    662  HA1 GLY A  41      93.018  62.917  68.303  1.00  4.27              
ATOM    663  HA2 GLY A  41      91.874  64.192  67.949  1.00  4.27              
ATOM    664  C   GLY A  41      93.842  64.569  67.254  1.00  4.27              
ATOM    665  O   GLY A  41      95.013  64.274  67.535  1.00  4.27              
ATOM    666  N   ASP A  42      93.510  65.755  66.768  1.00  4.83              
ATOM    667  H   ASP A  42      92.549  65.888  66.444  1.00  4.83              
ATOM    668  CA  ASP A  42      94.418  66.814  66.346  1.00  4.83              
ATOM    669  HA  ASP A  42      95.429  66.527  66.626  1.00  4.83              
ATOM    670  CB  ASP A  42      94.449  66.916  64.806  1.00  4.83              
ATOM    671  HB1 ASP A  42      94.930  66.014  64.423  1.00  4.83              
ATOM    672  HB2 ASP A  42      95.086  67.760  64.533  1.00  4.83              
ATOM    673  CG  ASP A  42      93.094  67.059  64.092  1.00  4.83              
ATOM    674  OD1 ASP A  42      92.054  66.743  64.710  1.00  4.83              
ATOM    675  OD2 ASP A  42      93.130  67.460  62.910  1.00  4.83              
ATOM    676  C   ASP A  42      94.150  68.141  67.069  1.00  4.83              
ATOM    677  O   ASP A  42      93.405  69.000  66.616  1.00  4.83              
ATOM    678  N   GLY A  43      94.802  68.319  68.225  1.00  4.75              
ATOM    679  H   GLY A  43      95.327  67.536  68.574  1.00  4.75              
ATOM    680  CA  GLY A  43      94.644  69.482  69.114  1.00  4.75              
ATOM    681  HA1 GLY A  43      95.344  69.383  69.943  1.00  4.75              
ATOM    682  HA2 GLY A  43      93.633  69.456  69.523  1.00  4.75              
ATOM    683  C   GLY A  43      94.847  70.870  68.508  1.00  4.75              
ATOM    684  O   GLY A  43      94.347  71.847  69.061  1.00  4.75              
ATOM    685  N   THR A  44      95.567  70.950  67.390  1.00  4.98              
ATOM    686  H   THR A  44      95.902  70.092  66.977  1.00  4.98              
ATOM    687  CA  THR A  44      95.732  72.153  66.563  1.00  4.98              
ATOM    688  HA  THR A  44      96.030  72.995  67.188  1.00  4.98              
ATOM    689  CB  THR A  44      96.813  71.899  65.498  1.00  4.98              
ATOM    690  HB  THR A  44      96.763  72.664  64.722  1.00  4.98              
ATOM    691  CG2 THR A  44      98.211  71.922  66.114  1.00  4.98              
ATOM    692 1HG2 THR A  44      98.951  71.751  65.332  1.00  4.98              
ATOM    693 2HG2 THR A  44      98.395  72.895  66.567  1.00  4.98              
ATOM    694 3HG2 THR A  44      98.304  71.145  66.872  1.00  4.98              
ATOM    695  OG1 THR A  44      96.643  70.617  64.918  1.00  4.98              
ATOM    696  HG1 THR A  44      95.973  70.686  64.223  1.00  4.98              
ATOM    697  C   THR A  44      94.466  72.568  65.821  1.00  4.98              
ATOM    698  O   THR A  44      94.316  73.737  65.477  1.00  4.98              
ATOM    699  N   CYS A  45      93.579  71.610  65.564  1.00  4.72              
ATOM    700  H   CYS A  45      93.784  70.673  65.886  1.00  4.72              
ATOM    701  CA  CYS A  45      92.372  71.763  64.765  1.00  4.72              
ATOM    702  HA  CYS A  45      92.398  72.703  64.212  1.00  4.72              
ATOM    703  CB  CYS A  45      92.309  70.595  63.769  1.00  4.72              
ATOM    704  HB1 CYS A  45      91.463  70.726  63.093  1.00  4.72              
ATOM    705  HB2 CYS A  45      92.158  69.658  64.310  1.00  4.72              
ATOM    706  SG  CYS A  45      93.850  70.471  62.809  1.00  4.72              
ATOM    707  HG  CYS A  45      93.616  69.194  62.430  1.00  4.72              
ATOM    708  C   CYS A  45      91.139  71.776  65.673  1.00  4.72              
ATOM    709  O   CYS A  45      90.276  72.644  65.538  1.00  4.72              
ATOM    710  N   PHE A  46      91.087  70.870  66.656  1.00  4.63              
ATOM    711  H   PHE A  46      91.811  70.158  66.692  1.00  4.63              
ATOM    712  CA  PHE A  46      89.931  70.703  67.525  1.00  4.63              
ATOM    713  HA  PHE A  46      89.358  71.630  67.530  1.00  4.63              
ATOM    714  CB  PHE A  46      89.018  69.592  66.964  1.00  4.63              
ATOM    715  HB1 PHE A  46      88.067  69.638  67.489  1.00  4.63              
ATOM    716  HB2 PHE A  46      89.466  68.621  67.186  1.00  4.63              
ATOM    717  CG  PHE A  46      88.728  69.647  65.474  1.00  4.63              
ATOM    718  CD1 PHE A  46      87.925  70.671  64.935  1.00  4.63              
ATOM    719  HD1 PHE A  46      87.514  71.434  65.579  1.00  4.63              
ATOM    720  CE1 PHE A  46      87.695  70.732  63.548  1.00  4.63              
ATOM    721  HE1 PHE A  46      87.100  71.533  63.134  1.00  4.63              
ATOM    722  CZ  PHE A  46      88.262  69.768  62.696  1.00  4.63              
ATOM    723  HZ  PHE A  46      88.098  69.820  61.630  1.00  4.63              
ATOM    724  CE2 PHE A  46      89.060  68.744  63.231  1.00  4.63              
ATOM    725  HE2 PHE A  46      89.518  68.006  62.584  1.00  4.63              
ATOM    726  CD2 PHE A  46      89.288  68.682  64.616  1.00  4.63              
ATOM    727  HD2 PHE A  46      89.913  67.895  65.013  1.00  4.63              
ATOM    728  C   PHE A  46      90.332  70.378  68.970  1.00  4.63              
ATOM    729  O   PHE A  46      90.845  69.306  69.284  1.00  4.63              
ATOM    730  N   ASN A  47      90.010  71.272  69.911  1.00  4.88              
ATOM    731  H   ASN A  47      89.677  72.182  69.622  1.00  4.88              
ATOM    732  CA  ASN A  47      90.213  71.017  71.349  1.00  4.88              
ATOM    733  HA  ASN A  47      91.211  70.588  71.460  1.00  4.88              
ATOM    734  CB  ASN A  47      90.200  72.348  72.122  1.00  4.88              
ATOM    735  HB1 ASN A  47      90.718  72.214  73.072  1.00  4.88              
ATOM    736  HB2 ASN A  47      89.167  72.621  72.339  1.00  4.88              
ATOM    737  CG  ASN A  47      90.834  73.516  71.380  1.00  4.88              
ATOM    738  OD1 ASN A  47      90.200  74.532  71.188  1.00  4.88              
ATOM    739  ND2 ASN A  47      92.044  73.416  70.873  1.00  4.88              
ATOM    740 1HD2 ASN A  47      92.571  72.561  70.888  1.00  4.88              
ATOM    741 2HD2 ASN A  47      92.372  74.217  70.359  1.00  4.88              
ATOM    742  C   ASN A  47      89.230  69.976  71.935  1.00  4.88              
ATOM    743  O   ASN A  47      89.342  69.572  73.089  1.00  4.88              
ATOM    744  N   SER A  48      88.286  69.539  71.100  1.00  5.38              
ATOM    745  H   SER A  48      88.320  69.976  70.195  1.00  5.38              
ATOM    746  CA  SER A  48      87.508  68.296  71.155  1.00  5.38              
ATOM    747  HA  SER A  48      86.981  68.225  72.107  1.00  5.38              
ATOM    748  CB  SER A  48      86.490  68.403  70.011  1.00  5.38              
ATOM    749  HB1 SER A  48      87.007  68.704  69.102  1.00  5.38              
ATOM    750  HB2 SER A  48      85.750  69.165  70.259  1.00  5.38              
ATOM    751  OG  SER A  48      85.835  67.190  69.737  1.00  5.38              
ATOM    752  HG  SER A  48      86.542  66.552  69.522  1.00  5.38              
ATOM    753  C   SER A  48      88.429  67.082  70.998  1.00  5.38              
ATOM    754  O   SER A  48      88.461  66.453  69.940  1.00  5.38              
ATOM    755  N   ALA A  49      89.275  66.829  71.997  1.00  5.19              
ATOM    756  H   ALA A  49      89.160  67.353  72.851  1.00  5.19              
ATOM    757  CA  ALA A  49      90.600  66.290  71.698  1.00  5.19              
ATOM    758  HA  ALA A  49      90.878  66.649  70.710  1.00  5.19              
ATOM    759  CB  ALA A  49      91.614  66.888  72.680  1.00  5.19              
ATOM    760  HB1 ALA A  49      92.614  66.725  72.286  1.00  5.19              
ATOM    761  HB2 ALA A  49      91.456  67.962  72.782  1.00  5.19              
ATOM    762  HB3 ALA A  49      91.515  66.400  73.644  1.00  5.19              
ATOM    763  C   ALA A  49      90.680  64.762  71.603  1.00  5.19              
ATOM    764  O   ALA A  49      91.763  64.187  71.482  1.00  5.19              
ATOM    765  N   ILE A  50      89.519  64.102  71.611  1.00  4.56              
ATOM    766  H   ILE A  50      88.723  64.631  71.937  1.00  4.56              
ATOM    767  CA  ILE A  50      89.228  63.046  70.639  1.00  4.56              
ATOM    768  HA  ILE A  50      89.955  63.144  69.821  1.00  4.56              
ATOM    769  CB  ILE A  50      89.411  61.658  71.327  1.00  4.56              
ATOM    770  HB  ILE A  50      90.105  61.773  72.165  1.00  4.56              
ATOM    771  CG2 ILE A  50      88.118  61.073  71.924  1.00  4.56              
ATOM    772 1HG2 ILE A  50      88.354  60.197  72.525  1.00  4.56              
ATOM    773 2HG2 ILE A  50      87.643  61.820  72.551  1.00  4.56              
ATOM    774 3HG2 ILE A  50      87.433  60.784  71.127  1.00  4.56              
ATOM    775  CG1 ILE A  50      90.032  60.615  70.385  1.00  4.56              
ATOM    776 1HG1 ILE A  50      89.476  60.594  69.447  1.00  4.56              
ATOM    777 2HG1 ILE A  50      89.964  59.632  70.851  1.00  4.56              
ATOM    778  CD1 ILE A  50      91.511  60.894  70.121  1.00  4.56              
ATOM    779  HD1 ILE A  50      91.672  61.923  69.814  1.00  4.56              
ATOM    780  HD2 ILE A  50      92.091  60.701  71.024  1.00  4.56              
ATOM    781  HD3 ILE A  50      91.850  60.240  69.323  1.00  4.56              
ATOM    782  C   ILE A  50      87.837  63.297  70.094  1.00  4.56              
ATOM    783  O   ILE A  50      86.929  63.666  70.855  1.00  4.56              
ATOM    784  N   GLU A  51      87.661  63.035  68.802  1.00  4.52              
ATOM    785  H   GLU A  51      88.474  62.777  68.244  1.00  4.52              
ATOM    786  CA  GLU A  51      86.361  62.636  68.273  1.00  4.52              
ATOM    787  HA  GLU A  51      85.590  62.835  69.016  1.00  4.52              
ATOM    788  CB  GLU A  51      85.981  63.381  66.995  1.00  4.52              
ATOM    789  HB1 GLU A  51      85.062  62.907  66.673  1.00  4.52              
ATOM    790  HB2 GLU A  51      86.740  63.241  66.223  1.00  4.52              
ATOM    791  CG  GLU A  51      85.674  64.874  67.154  1.00  4.52              
ATOM    792  HG1 GLU A  51      86.597  65.453  67.080  1.00  4.52              
ATOM    793  HG2 GLU A  51      85.245  65.035  68.146  1.00  4.52              
ATOM    794  CD  GLU A  51      84.655  65.343  66.097  1.00  4.52              
ATOM    795  OE1 GLU A  51      83.805  66.185  66.472  1.00  4.52              
ATOM    796  OE2 GLU A  51      84.617  64.770  64.983  1.00  4.52              
ATOM    797  C   GLU A  51      86.410  61.134  68.015  1.00  4.52              
ATOM    798  O   GLU A  51      87.102  60.663  67.106  1.00  4.52              
ATOM    799  N   ALA A  52      85.638  60.377  68.799  1.00  4.27              
ATOM    800  H   ALA A  52      85.053  60.818  69.504  1.00  4.27              
ATOM    801  CA  ALA A  52      85.437  58.960  68.549  1.00  4.27              
ATOM    802  HA  ALA A  52      86.153  58.634  67.797  1.00  4.27              
ATOM    803  CB  ALA A  52      85.722  58.115  69.794  1.00  4.27              
ATOM    804  HB1 ALA A  52      84.795  57.851  70.292  1.00  4.27              
ATOM    805  HB2 ALA A  52      86.190  57.180  69.489  1.00  4.27              
ATOM    806  HB3 ALA A  52      86.380  58.642  70.484  1.00  4.27              
ATOM    807  C   ALA A  52      84.048  58.713  67.979  1.00  4.27              
ATOM    808  O   ALA A  52      83.058  59.154  68.552  1.00  4.27              
ATOM    809  N   SER A  53      83.946  58.007  66.857  1.00  4.72              
ATOM    810  H   SER A  53      84.784  57.562  66.507  1.00  4.72              
ATOM    811  CA  SER A  53      82.645  57.413  66.534  1.00  4.72              
ATOM    812  HA  SER A  53      81.850  58.150  66.602  1.00  4.72              
ATOM    813  CB  SER A  53      82.633  56.820  65.120  1.00  4.72              
ATOM    814  HB1 SER A  53      81.672  56.334  64.942  1.00  4.72              
ATOM    815  HB2 SER A  53      83.411  56.062  65.040  1.00  4.72              
ATOM    816  OG  SER A  53      82.827  57.826  64.134  1.00  4.72              
ATOM    817  HG  SER A  53      81.947  58.177  63.938  1.00  4.72              
ATOM    818  C   SER A  53      82.330  56.311  67.533  1.00  4.72              
ATOM    819  O   SER A  53      83.244  55.748  68.146  1.00  4.72              
ATOM    820  N   ILE A  54      81.055  55.929  67.644  1.00  4.43              
ATOM    821  H   ILE A  54      80.310  56.440  67.181  1.00  4.43              
ATOM    822  CA  ILE A  54      80.780  54.631  68.242  1.00  4.43              
ATOM    823  HA  ILE A  54      81.223  54.641  69.238  1.00  4.43              
ATOM    824  CB  ILE A  54      79.293  54.288  68.390  1.00  4.43              
ATOM    825  HB  ILE A  54      78.849  55.101  68.903  1.00  4.43              
ATOM    826  CG2 ILE A  54      78.518  54.243  67.076  1.00  4.43              
ATOM    827 1HG2 ILE A  54      77.489  53.963  67.279  1.00  4.43              
ATOM    828 2HG2 ILE A  54      78.541  55.219  66.592  1.00  4.43              
ATOM    829 3HG2 ILE A  54      78.967  53.522  66.412  1.00  4.43              
ATOM    830  CG1 ILE A  54      79.192  53.034  69.298  1.00  4.43              
ATOM    831 1HG1 ILE A  54      79.850  53.172  70.156  1.00  4.43              
ATOM    832 2HG1 ILE A  54      79.547  52.169  68.752  1.00  4.43              
ATOM    833  CD1 ILE A  54      77.817  52.679  69.857  1.00  4.43              
ATOM    834  HD1 ILE A  54      77.923  51.888  70.599  1.00  4.43              
ATOM    835  HD2 ILE A  54      77.359  53.545  70.330  1.00  4.43              
ATOM    836  HD3 ILE A  54      77.182  52.311  69.058  1.00  4.43              
ATOM    837  C   ILE A  54      81.497  53.571  67.414  1.00  4.43              
ATOM    838  O   ILE A  54      81.475  53.576  66.181  1.00  4.43              
ATOM    839  N   LEU A  55      82.128  52.639  68.111  1.00  7.25              
ATOM    840  H   LEU A  55      82.192  52.736  69.112  1.00  7.25              
ATOM    841  CA  LEU A  55      82.767  51.513  67.472  1.00  7.25              
ATOM    842  HA  LEU A  55      83.451  51.892  66.713  1.00  7.25              
ATOM    843  CB  LEU A  55      83.572  50.798  68.586  1.00  7.25              
ATOM    844  HB1 LEU A  55      82.878  50.330  69.286  1.00  7.25              
ATOM    845  HB2 LEU A  55      84.108  51.564  69.150  1.00  7.25              
ATOM    846  CG  LEU A  55      84.627  49.750  68.191  1.00  7.25              
ATOM    847  HG  LEU A  55      85.163  49.482  69.102  1.00  7.25              
ATOM    848  CD1 LEU A  55      84.037  48.461  67.625  1.00  7.25              
ATOM    849 1HD1 LEU A  55      84.813  47.700  67.566  1.00  7.25              
ATOM    850 2HD1 LEU A  55      83.245  48.092  68.282  1.00  7.25              
ATOM    851 3HD1 LEU A  55      83.628  48.625  66.629  1.00  7.25              
ATOM    852  CD2 LEU A  55      85.652  50.317  67.207  1.00  7.25              
ATOM    853 1HD2 LEU A  55      86.443  49.586  67.047  1.00  7.25              
ATOM    854 2HD2 LEU A  55      85.175  50.532  66.250  1.00  7.25              
ATOM    855 3HD2 LEU A  55      86.085  51.233  67.612  1.00  7.25              
ATOM    856  C   LEU A  55      81.760  50.597  66.783  1.00  7.25              
ATOM    857  O   LEU A  55      81.860  50.318  65.590  1.00  7.25              
ATOM    858  N   PHE A  56      80.731  50.217  67.535  1.00  7.23              
ATOM    859  H   PHE A  56      80.768  50.432  68.519  1.00  7.23              
ATOM    860  CA  PHE A  56      79.469  49.726  67.011  1.00  7.23              
ATOM    861  HA  PHE A  56      79.690  48.984  66.241  1.00  7.23              
ATOM    862  CB  PHE A  56      78.690  49.000  68.116  1.00  7.23              
ATOM    863  HB1 PHE A  56      77.756  48.618  67.701  1.00  7.23              
ATOM    864  HB2 PHE A  56      78.439  49.704  68.911  1.00  7.23              
ATOM    865  CG  PHE A  56      79.473  47.838  68.697  1.00  7.23              
ATOM    866  CD1 PHE A  56      79.619  46.643  67.965  1.00  7.23              
ATOM    867  HD1 PHE A  56      79.136  46.530  67.005  1.00  7.23              
ATOM    868  CE1 PHE A  56      80.404  45.594  68.478  1.00  7.23              
ATOM    869  HE1 PHE A  56      80.516  44.677  67.917  1.00  7.23              
ATOM    870  CZ  PHE A  56      81.043  45.738  69.722  1.00  7.23              
ATOM    871  HZ  PHE A  56      81.642  44.932  70.121  1.00  7.23              
ATOM    872  CE2 PHE A  56      80.897  46.930  70.453  1.00  7.23              
ATOM    873  HE2 PHE A  56      81.374  47.043  71.416  1.00  7.23              
ATOM    874  CD2 PHE A  56      80.114  47.978  69.940  1.00  7.23              
ATOM    875  HD2 PHE A  56      80.004  48.888  70.509  1.00  7.23              
ATOM    876  C   PHE A  56      78.692  50.837  66.332  1.00  7.23              
ATOM    877  O   PHE A  56      77.688  51.305  66.864  1.00  7.23              
ATOM    878  N   LYS A  57      79.181  51.236  65.151  1.00  5.21              
ATOM    879  H   LYS A  57      80.096  50.857  64.920  1.00  5.21              
ATOM    880  CA  LYS A  57      78.566  52.110  64.135  1.00  5.21              
ATOM    881  HA  LYS A  57      78.894  53.141  64.261  1.00  5.21              
ATOM    882  CB  LYS A  57      79.070  51.564  62.782  1.00  5.21              
ATOM    883  HB1 LYS A  57      78.760  50.521  62.711  1.00  5.21              
ATOM    884  HB2 LYS A  57      80.163  51.567  62.785  1.00  5.21              
ATOM    885  CG  LYS A  57      78.599  52.315  61.522  1.00  5.21              
ATOM    886  HG1 LYS A  57      79.379  53.024  61.240  1.00  5.21              
ATOM    887  HG2 LYS A  57      77.699  52.895  61.715  1.00  5.21              
ATOM    888  CD  LYS A  57      78.320  51.386  60.326  1.00  5.21              
ATOM    889  HD1 LYS A  57      79.161  50.707  60.166  1.00  5.21              
ATOM    890  HD2 LYS A  57      78.238  52.022  59.443  1.00  5.21              
ATOM    891  CE  LYS A  57      76.995  50.609  60.454  1.00  5.21              
ATOM    892  HE1 LYS A  57      76.503  50.613  59.478  1.00  5.21              
ATOM    893  HE2 LYS A  57      76.336  51.142  61.148  1.00  5.21              
ATOM    894  NZ  LYS A  57      77.154  49.199  60.898  1.00  5.21              
ATOM    895  HZ1 LYS A  57      77.727  48.637  60.294  1.00  5.21              
ATOM    896  HZ2 LYS A  57      77.478  49.122  61.861  1.00  5.21              
ATOM    897  HZ3 LYS A  57      76.235  48.757  60.999  1.00  5.21              
ATOM    898  C   LYS A  57      77.037  52.086  64.148  1.00  5.21              
ATOM    899  O   LYS A  57      76.397  53.072  63.848  1.00  5.21              
ATOM    900  N   ASP A  58      76.442  50.956  64.480  1.00  5.19              
ATOM    901  H   ASP A  58      77.038  50.150  64.622  1.00  5.19              
ATOM    902  CA  ASP A  58      75.015  50.705  64.560  1.00  5.19              
ATOM    903  HA  ASP A  58      74.582  51.033  63.614  1.00  5.19              
ATOM    904  CB  ASP A  58      74.828  49.182  64.615  1.00  5.19              
ATOM    905  HB1 ASP A  58      73.766  48.937  64.581  1.00  5.19              
ATOM    906  HB2 ASP A  58      75.254  48.790  65.541  1.00  5.19              
ATOM    907  CG  ASP A  58      75.539  48.569  63.409  1.00  5.19              
ATOM    908  OD1 ASP A  58      74.938  48.538  62.314  1.00  5.19              
ATOM    909  OD2 ASP A  58      76.776  48.365  63.475  1.00  5.19              
ATOM    910  C   ASP A  58      74.197  51.430  65.636  1.00  5.19              
ATOM    911  O   ASP A  58      72.971  51.474  65.525  1.00  5.19              
ATOM    912  N   LYS A  59      74.827  52.082  66.624  1.00  4.37              
ATOM    913  H   LYS A  59      75.831  51.951  66.724  1.00  4.37              
ATOM    914  CA  LYS A  59      74.161  53.160  67.386  1.00  4.37              
ATOM    915  HA  LYS A  59      73.100  53.125  67.173  1.00  4.37              
ATOM    916  CB  LYS A  59      74.307  53.028  68.916  1.00  4.37              
ATOM    917  HB1 LYS A  59      73.655  53.763  69.391  1.00  4.37              
ATOM    918  HB2 LYS A  59      75.315  53.322  69.178  1.00  4.37              
ATOM    919  CG  LYS A  59      74.006  51.656  69.547  1.00  4.37              
ATOM    920  HG1 LYS A  59      74.493  51.636  70.523  1.00  4.37              
ATOM    921  HG2 LYS A  59      74.453  50.861  68.951  1.00  4.37              
ATOM    922  CD  LYS A  59      72.515  51.350  69.784  1.00  4.37              
ATOM    923  HD1 LYS A  59      72.081  52.106  70.442  1.00  4.37              
ATOM    924  HD2 LYS A  59      72.456  50.395  70.308  1.00  4.37              
ATOM    925  CE  LYS A  59      71.695  51.228  68.494  1.00  4.37              
ATOM    926  HE1 LYS A  59      71.016  50.378  68.589  1.00  4.37              
ATOM    927  HE2 LYS A  59      72.377  51.022  67.665  1.00  4.37              
ATOM    928  NZ  LYS A  59      70.901  52.449  68.226  1.00  4.37              
ATOM    929  HZ1 LYS A  59      70.542  52.491  67.287  1.00  4.37              
ATOM    930  HZ2 LYS A  59      70.128  52.543  68.885  1.00  4.37              
ATOM    931  HZ3 LYS A  59      71.409  53.307  68.448  1.00  4.37              
ATOM    932  C   LYS A  59      74.534  54.570  66.920  1.00  4.37              
ATOM    933  O   LYS A  59      74.053  55.545  67.479  1.00  4.37              
ATOM    934  N   MET A  60      75.355  54.657  65.877  1.00  4.26              
ATOM    935  H   MET A  60      75.701  53.785  65.508  1.00  4.26              
ATOM    936  CA  MET A  60      75.617  55.818  65.025  1.00  4.26              
ATOM    937  HA  MET A  60      76.365  55.518  64.293  1.00  4.26              
ATOM    938  CB  MET A  60      74.340  56.142  64.232  1.00  4.26              
ATOM    939  HB1 MET A  60      74.488  57.051  63.648  1.00  4.26              
ATOM    940  HB2 MET A  60      73.549  56.316  64.956  1.00  4.26              
ATOM    941  CG  MET A  60      73.855  55.038  63.282  1.00  4.26              
ATOM    942  HG1 MET A  60      72.824  55.266  63.010  1.00  4.26              
ATOM    943  HG2 MET A  60      73.849  54.085  63.810  1.00  4.26              
ATOM    944  SD  MET A  60      74.794  54.855  61.740  1.00  4.26              
ATOM    945  CE  MET A  60      73.965  53.387  61.079  1.00  4.26              
ATOM    946  HE1 MET A  60      74.411  53.118  60.122  1.00  4.26              
ATOM    947  HE2 MET A  60      74.080  52.559  61.779  1.00  4.26              
ATOM    948  HE3 MET A  60      72.905  53.598  60.938  1.00  4.26              
ATOM    949  C   MET A  60      76.215  57.071  65.682  1.00  4.26              
ATOM    950  O   MET A  60      76.479  58.051  64.983  1.00  4.26              
ATOM    951  N   TYR A  61      76.476  57.050  66.990  1.00  3.84              
ATOM    952  H   TYR A  61      76.105  56.288  67.536  1.00  3.84              
ATOM    953  CA  TYR A  61      77.010  58.212  67.685  1.00  3.84              
ATOM    954  HA  TYR A  61      76.310  59.015  67.531  1.00  3.84              
ATOM    955  CB  TYR A  61      77.095  57.984  69.227  1.00  3.84              
ATOM    956  HB1 TYR A  61      76.189  57.458  69.503  1.00  3.84              
ATOM    957  HB2 TYR A  61      77.019  58.969  69.692  1.00  3.84              
ATOM    958  CG  TYR A  61      78.275  57.274  69.933  1.00  3.84              
ATOM    959  CD1 TYR A  61      79.607  57.717  69.849  1.00  3.84              
ATOM    960  HD1 TYR A  61      79.860  58.516  69.214  1.00  3.84              
ATOM    961  CE1 TYR A  61      80.652  57.113  70.567  1.00  3.84              
ATOM    962  HE1 TYR A  61      81.668  57.450  70.435  1.00  3.84              
ATOM    963  CZ  TYR A  61      80.380  56.047  71.439  1.00  3.84              
ATOM    964  OH  TYR A  61      81.386  55.442  72.120  1.00  3.84              
ATOM    965  HH  TYR A  61      81.053  54.789  72.740  1.00  3.84              
ATOM    966  CE2 TYR A  61      79.062  55.578  71.547  1.00  3.84              
ATOM    967  HE2 TYR A  61      78.841  54.733  72.178  1.00  3.84              
ATOM    968  CD2 TYR A  61      78.038  56.185  70.795  1.00  3.84              
ATOM    969  HD2 TYR A  61      77.061  55.773  70.849  1.00  3.84              
ATOM    970  C   TYR A  61      78.327  58.757  67.143  1.00  3.84              
ATOM    971  O   TYR A  61      79.194  58.034  66.623  1.00  3.84              
ATOM    972  N   LYS A  62      78.542  60.029  67.488  1.00  3.30              
ATOM    973  H   LYS A  62      77.765  60.521  67.933  1.00  3.30              
ATOM    974  CA  LYS A  62      79.919  60.502  67.787  1.00  3.30              
ATOM    975  HA  LYS A  62      80.593  59.648  67.749  1.00  3.30              
ATOM    976  CB  LYS A  62      80.426  61.493  66.710  1.00  3.30              
ATOM    977  HB1 LYS A  62      80.308  62.522  67.046  1.00  3.30              
ATOM    978  HB2 LYS A  62      79.851  61.358  65.792  1.00  3.30              
ATOM    979  CG  LYS A  62      81.908  61.214  66.398  1.00  3.30              
ATOM    980  HG1 LYS A  62      81.986  60.174  66.096  1.00  3.30              
ATOM    981  HG2 LYS A  62      82.495  61.364  67.304  1.00  3.30              
ATOM    982  CD  LYS A  62      82.541  62.047  65.277  1.00  3.30              
ATOM    983  HD1 LYS A  62      82.692  63.068  65.629  1.00  3.30              
ATOM    984  HD2 LYS A  62      81.891  62.057  64.400  1.00  3.30              
ATOM    985  CE  LYS A  62      83.887  61.386  64.919  1.00  3.30              
ATOM    986  HE1 LYS A  62      83.691  60.419  64.451  1.00  3.30              
ATOM    987  HE2 LYS A  62      84.437  61.190  65.844  1.00  3.30              
ATOM    988  NZ  LYS A  62      84.728  62.227  64.034  1.00  3.30              
ATOM    989  HZ1 LYS A  62      85.620  61.769  63.832  1.00  3.30              
ATOM    990  HZ2 LYS A  62      84.263  62.458  63.174  1.00  3.30              
ATOM    991  HZ3 LYS A  62      84.931  63.124  64.482  1.00  3.30              
ATOM    992  C   LYS A  62      79.982  61.032  69.217  1.00  3.30              
ATOM    993  O   LYS A  62      79.004  61.522  69.756  1.00  3.30              
ATOM    994  N   LEU A  63      81.140  60.903  69.844  1.00  3.13              
ATOM    995  H   LEU A  63      81.899  60.438  69.357  1.00  3.13              
ATOM    996  CA  LEU A  63      81.441  61.465  71.147  1.00  3.13              
ATOM    997  HA  LEU A  63      80.655  62.190  71.352  1.00  3.13              
ATOM    998  CB  LEU A  63      81.293  60.426  72.274  1.00  3.13              
ATOM    999  HB1 LEU A  63      80.721  59.574  71.907  1.00  3.13              
ATOM   1000  HB2 LEU A  63      80.674  60.885  73.039  1.00  3.13              
ATOM   1001  CG  LEU A  63      82.532  59.899  72.992  1.00  3.13              
ATOM   1002  HG  LEU A  63      82.167  59.186  73.721  1.00  3.13              
ATOM   1003  CD1 LEU A  63      83.480  59.183  72.045  1.00  3.13              
ATOM   1004 1HD1 LEU A  63      84.485  59.156  72.460  1.00  3.13              
ATOM   1005 2HD1 LEU A  63      83.128  58.165  71.908  1.00  3.13              
ATOM   1006 3HD1 LEU A  63      83.521  59.670  71.079  1.00  3.13              
ATOM   1007  CD2 LEU A  63      83.275  60.982  73.773  1.00  3.13              
ATOM   1008 1HD2 LEU A  63      83.779  60.530  74.619  1.00  3.13              
ATOM   1009 2HD2 LEU A  63      84.034  61.443  73.145  1.00  3.13              
ATOM   1010 3HD2 LEU A  63      82.574  61.732  74.135  1.00  3.13              
ATOM   1011  C   LEU A  63      82.697  62.309  71.050  1.00  3.13              
ATOM   1012  O   LEU A  63      83.632  62.000  70.307  1.00  3.13              
ATOM   1013  N   LYS A  64      82.694  63.406  71.796  1.00  3.23              
ATOM   1014  H   LYS A  64      81.855  63.632  72.323  1.00  3.23              
ATOM   1015  CA  LYS A  64      83.867  64.225  71.999  1.00  3.23              
ATOM   1016  HA  LYS A  64      84.675  63.744  71.456  1.00  3.23              
ATOM   1017  CB  LYS A  64      83.765  65.603  71.345  1.00  3.23              
ATOM   1018  HB1 LYS A  64      83.768  65.450  70.265  1.00  3.23              
ATOM   1019  HB2 LYS A  64      84.662  66.149  71.629  1.00  3.23              
ATOM   1020  CG  LYS A  64      82.559  66.460  71.725  1.00  3.23              
ATOM   1021  HG1 LYS A  64      82.620  66.672  72.791  1.00  3.23              
ATOM   1022  HG2 LYS A  64      81.640  65.912  71.520  1.00  3.23              
ATOM   1023  CD  LYS A  64      82.518  67.787  70.948  1.00  3.23              
ATOM   1024  HD1 LYS A  64      83.462  68.322  71.070  1.00  3.23              
ATOM   1025  HD2 LYS A  64      81.733  68.403  71.383  1.00  3.23              
ATOM   1026  CE  LYS A  64      82.183  67.583  69.461  1.00  3.23              
ATOM   1027  HE1 LYS A  64      81.400  68.292  69.174  1.00  3.23              
ATOM   1028  HE2 LYS A  64      81.779  66.575  69.334  1.00  3.23              
ATOM   1029  NZ  LYS A  64      83.362  67.755  68.578  1.00  3.23              
ATOM   1030  HZ1 LYS A  64      83.201  67.371  67.643  1.00  3.23              
ATOM   1031  HZ2 LYS A  64      83.655  68.713  68.479  1.00  3.23              
ATOM   1032  HZ3 LYS A  64      84.160  67.224  68.915  1.00  3.23              
ATOM   1033  C   LYS A  64      84.307  64.221  73.431  1.00  3.23              
ATOM   1034  O   LYS A  64      83.534  64.511  74.342  1.00  3.23              
ATOM   1035  N   CYS A  65      85.550  63.797  73.608  1.00  3.52              
ATOM   1036  H   CYS A  65      86.117  63.610  72.784  1.00  3.52              
ATOM   1037  CA  CYS A  65      86.141  63.640  74.923  1.00  3.52              
ATOM   1038  HA  CYS A  65      85.380  63.815  75.687  1.00  3.52              
ATOM   1039  CB  CYS A  65      86.670  62.206  75.069  1.00  3.52              
ATOM   1040  HB1 CYS A  65      87.754  62.193  74.946  1.00  3.52              
ATOM   1041  HB2 CYS A  65      86.224  61.563  74.305  1.00  3.52              
ATOM   1042  SG  CYS A  65      86.209  61.552  76.690  1.00  3.52              
ATOM   1043  HG  CYS A  65      84.882  61.703  76.534  1.00  3.52              
ATOM   1044  C   CYS A  65      87.215  64.719  75.065  1.00  3.52              
ATOM   1045  O   CYS A  65      88.004  64.991  74.140  1.00  3.52              
ATOM   1046  N   PHE A  66      87.216  65.337  76.242  1.00  3.75              
ATOM   1047  H   PHE A  66      86.469  65.160  76.906  1.00  3.75              
ATOM   1048  CA  PHE A  66      88.193  66.358  76.576  1.00  3.75              
ATOM   1049  HA  PHE A  66      88.640  66.726  75.656  1.00  3.75              
ATOM   1050  CB  PHE A  66      87.460  67.544  77.221  1.00  3.75              
ATOM   1051  HB1 PHE A  66      88.195  68.266  77.581  1.00  3.75              
ATOM   1052  HB2 PHE A  66      86.898  67.194  78.088  1.00  3.75              
ATOM   1053  CG  PHE A  66      86.523  68.255  76.258  1.00  3.75              
ATOM   1054  CD1 PHE A  66      85.152  67.934  76.227  1.00  3.75              
ATOM   1055  HD1 PHE A  66      84.752  67.196  76.904  1.00  3.75              
ATOM   1056  CE1 PHE A  66      84.291  68.581  75.323  1.00  3.75              
ATOM   1057  HE1 PHE A  66      83.236  68.345  75.325  1.00  3.75              
ATOM   1058  CZ  PHE A  66      84.797  69.553  74.443  1.00  3.75              
ATOM   1059  HZ  PHE A  66      84.130  70.067  73.766  1.00  3.75              
ATOM   1060  CE2 PHE A  66      86.166  69.875  74.466  1.00  3.75              
ATOM   1061  HE2 PHE A  66      86.554  70.635  73.803  1.00  3.75              
ATOM   1062  CD2 PHE A  66      87.027  69.225  75.371  1.00  3.75              
ATOM   1063  HD2 PHE A  66      88.076  69.482  75.388  1.00  3.75              
ATOM   1064  C   PHE A  66      89.305  65.796  77.480  1.00  3.75              
ATOM   1065  O   PHE A  66      89.128  64.754  78.135  1.00  3.75              
ATOM   1066  N   PRO A  67      90.479  66.456  77.504  1.00  4.38              
ATOM   1067  CD  PRO A  67      90.964  67.352  76.458  1.00  4.38              
ATOM   1068  HD1 PRO A  67      90.550  68.355  76.576  1.00  4.38              
ATOM   1069  HD2 PRO A  67      90.695  66.955  75.484  1.00  4.38              
ATOM   1070  CG  PRO A  67      92.491  67.384  76.583  1.00  4.38              
ATOM   1071  HG1 PRO A  67      92.805  68.316  77.055  1.00  4.38              
ATOM   1072  HG2 PRO A  67      92.974  67.272  75.612  1.00  4.38              
ATOM   1073  CB  PRO A  67      92.806  66.197  77.500  1.00  4.38              
ATOM   1074  HB1 PRO A  67      93.722  66.351  78.072  1.00  4.38              
ATOM   1075  HB2 PRO A  67      92.870  65.285  76.915  1.00  4.38              
ATOM   1076  CA  PRO A  67      91.572  66.091  78.390  1.00  4.38              
ATOM   1077  HA  PRO A  67      91.476  65.069  78.748  1.00  4.38              
ATOM   1078  C   PRO A  67      91.716  67.014  79.605  1.00  4.38              
ATOM   1079  O   PRO A  67      92.113  66.545  80.669  1.00  4.38              
ATOM   1080  N   SER A  68      91.401  68.304  79.444  1.00  5.07              
ATOM   1081  H   SER A  68      91.021  68.605  78.559  1.00  5.07              
ATOM   1082  CA  SER A  68      91.556  69.341  80.471  1.00  5.07              
ATOM   1083  HA  SER A  68      92.598  69.359  80.793  1.00  5.07              
ATOM   1084  CB  SER A  68      91.224  70.713  79.877  1.00  5.07              
ATOM   1085  HB1 SER A  68      92.027  71.009  79.200  1.00  5.07              
ATOM   1086  HB2 SER A  68      91.156  71.451  80.680  1.00  5.07              
ATOM   1087  OG  SER A  68      90.005  70.670  79.152  1.00  5.07              
ATOM   1088  HG  SER A  68      89.783  71.572  78.896  1.00  5.07              
ATOM   1089  C   SER A  68      90.717  69.099  81.721  1.00  5.07              
ATOM   1090  O   SER A  68      91.166  69.306  82.843  1.00  5.07              
ATOM   1091  N   THR A  69      89.525  68.560  81.507  1.00  4.70              
ATOM   1092  H   THR A  69      89.241  68.474  80.541  1.00  4.70              
ATOM   1093  CA  THR A  69      88.793  67.742  82.468  1.00  4.70              
ATOM   1094  HA  THR A  69      89.506  67.317  83.175  1.00  4.70              
ATOM   1095  CB  THR A  69      87.795  68.582  83.281  1.00  4.70              
ATOM   1096  HB  THR A  69      88.341  69.395  83.759  1.00  4.70              
ATOM   1097  CG2 THR A  69      86.651  69.180  82.463  1.00  4.70              
ATOM   1098 1HG2 THR A  69      86.018  69.791  83.106  1.00  4.70              
ATOM   1099 2HG2 THR A  69      87.055  69.814  81.673  1.00  4.70              
ATOM   1100 3HG2 THR A  69      86.050  68.389  82.016  1.00  4.70              
ATOM   1101  OG1 THR A  69      87.218  67.785  84.289  1.00  4.70              
ATOM   1102  HG1 THR A  69      86.750  68.390  84.873  1.00  4.70              
ATOM   1103  C   THR A  69      88.164  66.587  81.718  1.00  4.70              
ATOM   1104  O   THR A  69      88.181  66.540  80.485  1.00  4.70              
ATOM   1105  N   GLY A  70      87.604  65.634  82.450  1.00  3.97              
ATOM   1106  H   GLY A  70      87.530  65.787  83.449  1.00  3.97              
ATOM   1107  CA  GLY A  70      87.047  64.431  81.859  1.00  3.97              
ATOM   1108  HA1 GLY A  70      86.955  63.667  82.631  1.00  3.97              
ATOM   1109  HA2 GLY A  70      87.751  64.096  81.109  1.00  3.97              
ATOM   1110  C   GLY A  70      85.700  64.607  81.197  1.00  3.97              
ATOM   1111  O   GLY A  70      85.026  63.600  81.025  1.00  3.97              
ATOM   1112  N   GLU A  71      85.297  65.825  80.839  1.00  3.68              
ATOM   1113  H   GLU A  71      85.965  66.585  80.855  1.00  3.68              
ATOM   1114  CA  GLU A  71      84.005  66.023  80.192  1.00  3.68              
ATOM   1115  HA  GLU A  71      83.274  65.602  80.881  1.00  3.68              
ATOM   1116  CB  GLU A  71      83.662  67.515  80.027  1.00  3.68              
ATOM   1117  HB1 GLU A  71      84.340  67.953  79.293  1.00  3.68              
ATOM   1118  HB2 GLU A  71      83.836  68.016  80.981  1.00  3.68              
ATOM   1119  CG  GLU A  71      82.206  67.804  79.601  1.00  3.68              
ATOM   1120  HG1 GLU A  71      82.040  67.384  78.607  1.00  3.68              
ATOM   1121  HG2 GLU A  71      82.093  68.887  79.512  1.00  3.68              
ATOM   1122  CD  GLU A  71      81.143  67.259  80.577  1.00  3.68              
ATOM   1123  OE1 GLU A  71      81.003  66.024  80.666  1.00  3.68              
ATOM   1124  OE2 GLU A  71      80.446  68.050  81.249  1.00  3.68              
ATOM   1125  C   GLU A  71      83.891  65.191  78.910  1.00  3.68              
ATOM   1126  O   GLU A  71      84.869  65.028  78.151  1.00  3.68              
ATOM   1127  N   ILE A  72      82.682  64.661  78.700  1.00  3.37              
ATOM   1128  H   ILE A  72      81.945  64.819  79.394  1.00  3.37              
ATOM   1129  CA  ILE A  72      82.261  64.187  77.386  1.00  3.37              
ATOM   1130  HA  ILE A  72      83.048  64.476  76.695  1.00  3.37              
ATOM   1131  CB  ILE A  72      82.122  62.645  77.239  1.00  3.37              
ATOM   1132  HB  ILE A  72      82.504  62.427  76.244  1.00  3.37              
ATOM   1133  CG2 ILE A  72      83.026  61.879  78.215  1.00  3.37              
ATOM   1134 1HG2 ILE A  72      83.160  60.853  77.883  1.00  3.37              
ATOM   1135 2HG2 ILE A  72      83.999  62.360  78.276  1.00  3.37              
ATOM   1136 3HG2 ILE A  72      82.568  61.885  79.205  1.00  3.37              
ATOM   1137  CG1 ILE A  72      80.675  62.089  77.263  1.00  3.37              
ATOM   1138 1HG1 ILE A  72      80.076  62.599  76.510  1.00  3.37              
ATOM   1139 2HG1 ILE A  72      80.223  62.271  78.238  1.00  3.37              
ATOM   1140  CD1 ILE A  72      80.583  60.593  76.937  1.00  3.37              
ATOM   1141  HD1 ILE A  72      81.013  60.004  77.746  1.00  3.37              
ATOM   1142  HD2 ILE A  72      79.536  60.315  76.821  1.00  3.37              
ATOM   1143  HD3 ILE A  72      81.108  60.377  76.006  1.00  3.37              
ATOM   1144  C   ILE A  72      81.025  64.931  76.930  1.00  3.37              
ATOM   1145  O   ILE A  72      80.123  65.184  77.722  1.00  3.37              
ATOM   1146  N   GLN A  73      80.933  65.161  75.620  1.00  3.42              
ATOM   1147  H   GLN A  73      81.725  64.925  75.032  1.00  3.42              
ATOM   1148  CA  GLN A  73      79.653  65.426  74.987  1.00  3.42              
ATOM   1149  HA  GLN A  73      78.904  65.123  75.718  1.00  3.42              
ATOM   1150  CB  GLN A  73      79.345  66.928  74.817  1.00  3.42              
ATOM   1151  HB1 GLN A  73      79.556  67.423  75.763  1.00  3.42              
ATOM   1152  HB2 GLN A  73      78.279  67.024  74.606  1.00  3.42              
ATOM   1153  CG  GLN A  73      80.116  67.707  73.759  1.00  3.42              
ATOM   1154  HG1 GLN A  73      80.053  67.162  72.819  1.00  3.42              
ATOM   1155  HG2 GLN A  73      81.154  67.783  74.078  1.00  3.42              
ATOM   1156  CD  GLN A  73      79.586  69.125  73.513  1.00  3.42              
ATOM   1157  OE1 GLN A  73      79.820  69.676  72.445  1.00  3.42              
ATOM   1158  NE2 GLN A  73      78.889  69.786  74.417  1.00  3.42              
ATOM   1159 1HE2 GLN A  73      78.672  69.454  75.362  1.00  3.42              
ATOM   1160 2HE2 GLN A  73      78.612  70.720  74.182  1.00  3.42              
ATOM   1161  C   GLN A  73      79.334  64.526  73.809  1.00  3.42              
ATOM   1162  O   GLN A  73      80.168  64.341  72.927  1.00  3.42              
ATOM   1163  N   VAL A  74      78.143  63.919  73.819  1.00  3.56              
ATOM   1164  H   VAL A  74      77.476  64.145  74.553  1.00  3.56              
ATOM   1165  CA  VAL A  74      77.716  62.995  72.769  1.00  3.56              
ATOM   1166  HA  VAL A  74      78.607  62.705  72.217  1.00  3.56              
ATOM   1167  CB  VAL A  74      77.168  61.630  73.222  1.00  3.56              
ATOM   1168  HB  VAL A  74      77.361  60.935  72.404  1.00  3.56              
ATOM   1169  CG1 VAL A  74      77.941  61.113  74.439  1.00  3.56              
ATOM   1170 1HG1 VAL A  74      77.591  61.608  75.344  1.00  3.56              
ATOM   1171 2HG1 VAL A  74      77.802  60.036  74.526  1.00  3.56              
ATOM   1172 3HG1 VAL A  74      79.002  61.308  74.324  1.00  3.56              
ATOM   1173  CG2 VAL A  74      75.659  61.578  73.478  1.00  3.56              
ATOM   1174 1HG2 VAL A  74      75.369  60.563  73.714  1.00  3.56              
ATOM   1175 2HG2 VAL A  74      75.388  62.259  74.285  1.00  3.56              
ATOM   1176 3HG2 VAL A  74      75.112  61.830  72.574  1.00  3.56              
ATOM   1177  C   VAL A  74      76.797  63.694  71.769  1.00  3.56              
ATOM   1178  O   VAL A  74      75.688  64.152  72.094  1.00  3.56              
ATOM   1179  N   PRO A  75      77.275  63.811  70.530  1.00  3.70              
ATOM   1180  CD  PRO A  75      78.571  64.427  70.257  1.00  3.70              
ATOM   1181  HD1 PRO A  75      79.405  63.793  70.546  1.00  3.70              
ATOM   1182  HD2 PRO A  75      78.633  65.377  70.789  1.00  3.70              
ATOM   1183  CG  PRO A  75      78.606  64.682  68.758  1.00  3.70              
ATOM   1184  HG1 PRO A  75      78.925  63.782  68.236  1.00  3.70              
ATOM   1185  HG2 PRO A  75      79.239  65.532  68.503  1.00  3.70              
ATOM   1186  CB  PRO A  75      77.138  64.948  68.460  1.00  3.70              
ATOM   1187  HB1 PRO A  75      76.914  64.778  67.407  1.00  3.70              
ATOM   1188  HB2 PRO A  75      76.896  65.977  68.730  1.00  3.70              
ATOM   1189  CA  PRO A  75      76.395  63.986  69.405  1.00  3.70              
ATOM   1190  HA  PRO A  75      75.502  64.519  69.736  1.00  3.70              
ATOM   1191  C   PRO A  75      75.885  62.760  68.657  1.00  3.70              
ATOM   1192  O   PRO A  75      76.361  61.637  68.794  1.00  3.70              
ATOM   1193  N   GLY A  76      74.914  63.036  67.783  1.00  3.83              
ATOM   1194  H   GLY A  76      74.611  63.994  67.707  1.00  3.83              
ATOM   1195  CA  GLY A  76      74.340  62.051  66.877  1.00  3.83              
ATOM   1196  HA1 GLY A  76      75.116  61.687  66.202  1.00  3.83              
ATOM   1197  HA2 GLY A  76      73.556  62.522  66.282  1.00  3.83              
ATOM   1198  C   GLY A  76      73.750  60.868  67.599  1.00  3.83              
ATOM   1199  O   GLY A  76      74.252  59.760  67.477  1.00  3.83              
ATOM   1200  N   VAL A  77      72.706  61.162  68.359  1.00  3.88              
ATOM   1201  H   VAL A  77      72.422  62.129  68.382  1.00  3.88              
ATOM   1202  CA  VAL A  77      71.757  60.214  68.931  1.00  3.88              
ATOM   1203  HA  VAL A  77      72.148  59.195  68.897  1.00  3.88              
ATOM   1204  CB  VAL A  77      71.513  60.639  70.387  1.00  3.88              
ATOM   1205  HB  VAL A  77      71.215  61.684  70.386  1.00  3.88              
ATOM   1206  CG1 VAL A  77      70.412  59.829  71.061  1.00  3.88              
ATOM   1207 1HG1 VAL A  77      70.306  60.139  72.101  1.00  3.88              
ATOM   1208 2HG1 VAL A  77      69.456  59.992  70.563  1.00  3.88              
ATOM   1209 3HG1 VAL A  77      70.663  58.772  71.028  1.00  3.88              
ATOM   1210  CG2 VAL A  77      72.787  60.523  71.234  1.00  3.88              
ATOM   1211 1HG2 VAL A  77      72.585  60.837  72.257  1.00  3.88              
ATOM   1212 2HG2 VAL A  77      73.137  59.495  71.237  1.00  3.88              
ATOM   1213 3HG2 VAL A  77      73.576  61.157  70.829  1.00  3.88              
ATOM   1214  C   VAL A  77      70.496  60.338  68.067  1.00  3.88              
ATOM   1215  O   VAL A  77      70.185  61.416  67.546  1.00  3.88              
ATOM   1216  N   ILE A  78      69.829  59.215  67.829  1.00  4.88              
ATOM   1217  H   ILE A  78      70.086  58.399  68.368  1.00  4.88              
ATOM   1218  CA  ILE A  78      68.962  58.951  66.672  1.00  4.88              
ATOM   1219  HA  ILE A  78      68.581  59.865  66.250  1.00  4.88              
ATOM   1220  CB  ILE A  78      69.847  58.196  65.635  1.00  4.88              
ATOM   1221  HB  ILE A  78      70.457  57.482  66.194  1.00  4.88              
ATOM   1222  CG2 ILE A  78      69.073  57.368  64.600  1.00  4.88              
ATOM   1223 1HG2 ILE A  78      69.766  56.906  63.896  1.00  4.88              
ATOM   1224 2HG2 ILE A  78      68.532  56.568  65.102  1.00  4.88              
ATOM   1225 3HG2 ILE A  78      68.372  57.996  64.050  1.00  4.88              
ATOM   1226  CG1 ILE A  78      70.799  59.161  64.882  1.00  4.88              
ATOM   1227 1HG1 ILE A  78      70.953  60.074  65.451  1.00  4.88              
ATOM   1228 2HG1 ILE A  78      70.373  59.427  63.916  1.00  4.88              
ATOM   1229  CD1 ILE A  78      72.175  58.576  64.606  1.00  4.88              
ATOM   1230  HD1 ILE A  78      72.792  59.319  64.100  1.00  4.88              
ATOM   1231  HD2 ILE A  78      72.651  58.305  65.549  1.00  4.88              
ATOM   1232  HD3 ILE A  78      72.066  57.705  63.962  1.00  4.88              
ATOM   1233  C   ILE A  78      67.760  58.131  67.166  1.00  4.88              
ATOM   1234  O   ILE A  78      67.889  57.365  68.118  1.00  4.88              
ATOM   1235  N   PHE A  79      66.603  58.265  66.516  1.00  6.11              
ATOM   1236  H   PHE A  79      66.554  58.916  65.746  1.00  6.11              
ATOM   1237  CA  PHE A  79      65.448  57.396  66.720  1.00  6.11              
ATOM   1238  HA  PHE A  79      64.636  57.977  66.292  1.00  6.11              
ATOM   1239  CB  PHE A  79      65.494  56.145  65.820  1.00  6.11              
ATOM   1240  HB1 PHE A  79      64.612  55.540  66.031  1.00  6.11              
ATOM   1241  HB2 PHE A  79      66.379  55.564  66.077  1.00  6.11              
ATOM   1242  CG  PHE A  79      65.505  56.397  64.315  1.00  6.11              
ATOM   1243  CD1 PHE A  79      64.607  57.307  63.717  1.00  6.11              
ATOM   1244  HD1 PHE A  79      63.896  57.852  64.320  1.00  6.11              
ATOM   1245  CE1 PHE A  79      64.619  57.509  62.324  1.00  6.11              
ATOM   1246  HE1 PHE A  79      63.932  58.211  61.873  1.00  6.11              
ATOM   1247  CZ  PHE A  79      65.516  56.789  61.516  1.00  6.11              
ATOM   1248  HZ  PHE A  79      65.519  56.938  60.445  1.00  6.11              
ATOM   1249  CE2 PHE A  79      66.396  55.863  62.102  1.00  6.11              
ATOM   1250  HE2 PHE A  79      67.075  55.295  61.481  1.00  6.11              
ATOM   1251  CD2 PHE A  79      66.386  55.666  63.494  1.00  6.11              
ATOM   1252  HD2 PHE A  79      67.060  54.945  63.933  1.00  6.11              
ATOM   1253  C   PHE A  79      64.913  57.252  68.164  1.00  6.11              
ATOM   1254  O   PHE A  79      64.223  58.181  68.582  1.00  6.11              
ATOM   1255  N   PRO A  80      65.123  56.163  68.938  1.00  5.89              
ATOM   1256  CD  PRO A  80      65.848  54.934  68.624  1.00  5.89              
ATOM   1257  HD1 PRO A  80      66.871  55.133  68.309  1.00  5.89              
ATOM   1258  HD2 PRO A  80      65.312  54.381  67.854  1.00  5.89              
ATOM   1259  CG  PRO A  80      65.854  54.096  69.901  1.00  5.89              
ATOM   1260  HG1 PRO A  80      66.723  54.347  70.509  1.00  5.89              
ATOM   1261  HG2 PRO A  80      65.832  53.027  69.686  1.00  5.89              
ATOM   1262  CB  PRO A  80      64.581  54.563  70.599  1.00  5.89              
ATOM   1263  HB1 PRO A  80      64.596  54.337  71.666  1.00  5.89              
ATOM   1264  HB2 PRO A  80      63.713  54.099  70.130  1.00  5.89              
ATOM   1265  CA  PRO A  80      64.583  56.068  70.299  1.00  5.89              
ATOM   1266  HA  PRO A  80      63.561  56.447  70.331  1.00  5.89              
ATOM   1267  C   PRO A  80      65.411  56.840  71.345  1.00  5.89              
ATOM   1268  O   PRO A  80      65.261  56.628  72.550  1.00  5.89              
ATOM   1269  N   ASP A  81      66.241  57.783  70.896  1.00  4.32              
ATOM   1270  H   ASP A  81      66.458  57.774  69.912  1.00  4.32              
ATOM   1271  CA  ASP A  81      66.363  59.069  71.582  1.00  4.32              
ATOM   1272  HA  ASP A  81      66.902  59.748  70.919  1.00  4.32              
ATOM   1273  CB  ASP A  81      64.930  59.646  71.730  1.00  4.32              
ATOM   1274  HB1 ASP A  81      64.364  59.064  72.458  1.00  4.32              
ATOM   1275  HB2 ASP A  81      64.413  59.558  70.774  1.00  4.32              
ATOM   1276  CG  ASP A  81      64.873  61.109  72.134  1.00  4.32              
ATOM   1277  OD1 ASP A  81      65.103  61.968  71.254  1.00  4.32              
ATOM   1278  OD2 ASP A  81      64.547  61.370  73.311  1.00  4.32              
ATOM   1279  C   ASP A  81      67.190  58.978  72.867  1.00  4.32              
ATOM   1280  O   ASP A  81      68.307  58.456  72.835  1.00  4.32              
ATOM   1281  N   PHE A  82      66.668  59.477  73.991  1.00  4.17              
ATOM   1282  H   PHE A  82      65.756  59.926  73.942  1.00  4.17              
ATOM   1283  CA  PHE A  82      67.374  59.511  75.265  1.00  4.17              
ATOM   1284  HA  PHE A  82      68.167  60.252  75.176  1.00  4.17              
ATOM   1285  CB  PHE A  82      66.401  59.972  76.363  1.00  4.17              
ATOM   1286  HB1 PHE A  82      65.556  59.282  76.382  1.00  4.17              
ATOM   1287  HB2 PHE A  82      66.012  60.953  76.087  1.00  4.17              
ATOM   1288  CG  PHE A  82      66.979  60.080  77.768  1.00  4.17              
ATOM   1289  CD1 PHE A  82      66.279  59.531  78.861  1.00  4.17              
ATOM   1290  HD1 PHE A  82      65.359  58.990  78.694  1.00  4.17              
ATOM   1291  CE1 PHE A  82      66.760  59.700  80.172  1.00  4.17              
ATOM   1292  HE1 PHE A  82      66.207  59.289  81.006  1.00  4.17              
ATOM   1293  CZ  PHE A  82      67.950  60.413  80.399  1.00  4.17              
ATOM   1294  HZ  PHE A  82      68.311  60.558  81.408  1.00  4.17              
ATOM   1295  CE2 PHE A  82      68.671  60.932  79.311  1.00  4.17              
ATOM   1296  HE2 PHE A  82      69.592  61.473  79.480  1.00  4.17              
ATOM   1297  CD2 PHE A  82      68.184  60.774  78.000  1.00  4.17              
ATOM   1298  HD2 PHE A  82      68.731  61.204  77.172  1.00  4.17              
ATOM   1299  C   PHE A  82      68.044  58.187  75.607  1.00  4.17              
ATOM   1300  O   PHE A  82      69.238  58.178  75.902  1.00  4.17              
ATOM   1301  N   GLU A  83      67.329  57.066  75.498  1.00  4.08              
ATOM   1302  H   GLU A  83      66.391  57.098  75.120  1.00  4.08              
ATOM   1303  CA  GLU A  83      67.919  55.786  75.877  1.00  4.08              
ATOM   1304  HA  GLU A  83      68.424  55.956  76.827  1.00  4.08              
ATOM   1305  CB  GLU A  83      66.827  54.733  76.119  1.00  4.08              
ATOM   1306  HB1 GLU A  83      66.399  54.425  75.163  1.00  4.08              
ATOM   1307  HB2 GLU A  83      66.031  55.181  76.716  1.00  4.08              
ATOM   1308  CG  GLU A  83      67.350  53.491  76.866  1.00  4.08              
ATOM   1309  HG1 GLU A  83      68.026  52.941  76.210  1.00  4.08              
ATOM   1310  HG2 GLU A  83      66.505  52.836  77.087  1.00  4.08              
ATOM   1311  CD  GLU A  83      68.064  53.855  78.178  1.00  4.08              
ATOM   1312  OE1 GLU A  83      69.228  53.449  78.405  1.00  4.08              
ATOM   1313  OE2 GLU A  83      67.492  54.611  78.997  1.00  4.08              
ATOM   1314  C   GLU A  83      68.993  55.287  74.911  1.00  4.08              
ATOM   1315  O   GLU A  83      69.969  54.673  75.352  1.00  4.08              
ATOM   1316  N   ASP A  84      68.885  55.612  73.621  1.00  3.94              
ATOM   1317  H   ASP A  84      68.134  56.229  73.332  1.00  3.94              
ATOM   1318  CA  ASP A  84      69.990  55.374  72.691  1.00  3.94              
ATOM   1319  HA  ASP A  84      70.233  54.311  72.737  1.00  3.94              
ATOM   1320  CB  ASP A  84      69.574  55.703  71.244  1.00  3.94              
ATOM   1321  HB1 ASP A  84      69.985  56.663  70.939  1.00  3.94              
ATOM   1322  HB2 ASP A  84      68.488  55.774  71.178  1.00  3.94              
ATOM   1323  CG  ASP A  84      70.044  54.614  70.279  1.00  3.94              
ATOM   1324  OD1 ASP A  84      69.363  53.569  70.157  1.00  3.94              
ATOM   1325  OD2 ASP A  84      71.111  54.751  69.643  1.00  3.94              
ATOM   1326  C   ASP A  84      71.207  56.135  73.165  1.00  3.94              
ATOM   1327  O   ASP A  84      72.254  55.523  73.361  1.00  3.94              
ATOM   1328  N   GLY A  85      71.042  57.421  73.495  1.00  3.79              
ATOM   1329  H   GLY A  85      70.109  57.825  73.409  1.00  3.79              
ATOM   1330  CA  GLY A  85      72.132  58.240  74.008  1.00  3.79              
ATOM   1331  HA1 GLY A  85      71.712  59.216  74.247  1.00  3.79              
ATOM   1332  HA2 GLY A  85      72.904  58.356  73.251  1.00  3.79              
ATOM   1333  C   GLY A  85      72.733  57.645  75.279  1.00  3.79              
ATOM   1334  O   GLY A  85      73.949  57.577  75.395  1.00  3.79              
ATOM   1335  N   LYS A  86      71.940  57.171  76.233  1.00  3.72              
ATOM   1336  H   LYS A  86      70.934  57.242  76.096  1.00  3.72              
ATOM   1337  CA  LYS A  86      72.466  56.558  77.448  1.00  3.72              
ATOM   1338  HA  LYS A  86      73.124  57.267  77.948  1.00  3.72              
ATOM   1339  CB  LYS A  86      71.322  56.207  78.407  1.00  3.72              
ATOM   1340  HB1 LYS A  86      71.709  55.511  79.151  1.00  3.72              
ATOM   1341  HB2 LYS A  86      70.516  55.722  77.858  1.00  3.72              
ATOM   1342  CG  LYS A  86      70.791  57.455  79.128  1.00  3.72              
ATOM   1343  HG1 LYS A  86      70.474  58.192  78.389  1.00  3.72              
ATOM   1344  HG2 LYS A  86      71.602  57.893  79.714  1.00  3.72              
ATOM   1345  CD  LYS A  86      69.607  57.176  80.064  1.00  3.72              
ATOM   1346  HD1 LYS A  86      68.735  56.882  79.477  1.00  3.72              
ATOM   1347  HD2 LYS A  86      69.360  58.115  80.555  1.00  3.72              
ATOM   1348  CE  LYS A  86      69.897  56.137  81.159  1.00  3.72              
ATOM   1349  HE1 LYS A  86      69.263  56.371  82.017  1.00  3.72              
ATOM   1350  HE2 LYS A  86      70.941  56.228  81.472  1.00  3.72              
ATOM   1351  NZ  LYS A  86      69.594  54.757  80.713  1.00  3.72              
ATOM   1352  HZ1 LYS A  86      70.080  54.478  79.862  1.00  3.72              
ATOM   1353  HZ2 LYS A  86      69.734  54.054  81.416  1.00  3.72              
ATOM   1354  HZ3 LYS A  86      68.633  54.691  80.369  1.00  3.72              
ATOM   1355  C   LYS A  86      73.319  55.320  77.148  1.00  3.72              
ATOM   1356  O   LYS A  86      74.426  55.195  77.682  1.00  3.72              
ATOM   1357  N   ASN A  87      72.846  54.446  76.259  1.00  3.76              
ATOM   1358  H   ASN A  87      71.934  54.616  75.843  1.00  3.76              
ATOM   1359  CA  ASN A  87      73.619  53.276  75.840  1.00  3.76              
ATOM   1360  HA  ASN A  87      73.902  52.718  76.735  1.00  3.76              
ATOM   1361  CB  ASN A  87      72.733  52.355  74.985  1.00  3.76              
ATOM   1362  HB1 ASN A  87      73.364  51.655  74.438  1.00  3.76              
ATOM   1363  HB2 ASN A  87      72.151  52.932  74.265  1.00  3.76              
ATOM   1364  CG  ASN A  87      71.813  51.533  75.869  1.00  3.76              
ATOM   1365  OD1 ASN A  87      72.176  50.466  76.331  1.00  3.76              
ATOM   1366  ND2 ASN A  87      70.638  52.022  76.177  1.00  3.76              
ATOM   1367 1HD2 ASN A  87      70.357  52.942  75.859  1.00  3.76              
ATOM   1368 2HD2 ASN A  87      70.115  51.589  76.918  1.00  3.76              
ATOM   1369  C   ASN A  87      74.950  53.641  75.156  1.00  3.76              
ATOM   1370  O   ASN A  87      75.996  53.040  75.400  1.00  3.76              
ATOM   1371  N   ILE A  88      74.904  54.687  74.345  1.00  3.56              
ATOM   1372  H   ILE A  88      73.974  55.069  74.181  1.00  3.56              
ATOM   1373  CA  ILE A  88      76.002  55.364  73.664  1.00  3.56              
ATOM   1374  HA  ILE A  88      76.498  54.649  73.010  1.00  3.56              
ATOM   1375  CB  ILE A  88      75.312  56.453  72.775  1.00  3.56              
ATOM   1376  HB  ILE A  88      74.430  56.767  73.300  1.00  3.56              
ATOM   1377  CG2 ILE A  88      76.085  57.780  72.635  1.00  3.56              
ATOM   1378 1HG2 ILE A  88      75.715  58.372  71.800  1.00  3.56              
ATOM   1379 2HG2 ILE A  88      75.939  58.364  73.537  1.00  3.56              
ATOM   1380 3HG2 ILE A  88      77.155  57.629  72.543  1.00  3.56              
ATOM   1381  CG1 ILE A  88      74.680  55.845  71.487  1.00  3.56              
ATOM   1382 1HG1 ILE A  88      74.121  54.951  71.759  1.00  3.56              
ATOM   1383 2HG1 ILE A  88      75.439  55.506  70.794  1.00  3.56              
ATOM   1384  CD1 ILE A  88      73.718  56.764  70.716  1.00  3.56              
ATOM   1385  HD1 ILE A  88      73.291  56.214  69.880  1.00  3.56              
ATOM   1386  HD2 ILE A  88      72.907  57.094  71.354  1.00  3.56              
ATOM   1387  HD3 ILE A  88      74.226  57.639  70.323  1.00  3.56              
ATOM   1388  C   ILE A  88      77.073  55.876  74.643  1.00  3.56              
ATOM   1389  O   ILE A  88      78.244  55.511  74.478  1.00  3.56              
ATOM   1390  N   ILE A  89      76.718  56.627  75.706  1.00  3.44              
ATOM   1391  H   ILE A  89      75.748  56.886  75.844  1.00  3.44              
ATOM   1392  CA  ILE A  89      77.733  57.001  76.700  1.00  3.44              
ATOM   1393  HA  ILE A  89      78.559  57.436  76.135  1.00  3.44              
ATOM   1394  CB  ILE A  89      77.437  58.018  77.827  1.00  3.44              
ATOM   1395  HB  ILE A  89      77.437  58.998  77.379  1.00  3.44              
ATOM   1396  CG2 ILE A  89      76.110  57.773  78.564  1.00  3.44              
ATOM   1397 1HG2 ILE A  89      75.903  58.592  79.252  1.00  3.44              
ATOM   1398 2HG2 ILE A  89      75.296  57.732  77.845  1.00  3.44              
ATOM   1399 3HG2 ILE A  89      76.143  56.838  79.121  1.00  3.44              
ATOM   1400  CG1 ILE A  89      78.643  58.083  78.795  1.00  3.44              
ATOM   1401 1HG1 ILE A  89      79.562  58.133  78.209  1.00  3.44              
ATOM   1402 2HG1 ILE A  89      78.693  57.191  79.414  1.00  3.44              
ATOM   1403  CD1 ILE A  89      78.646  59.293  79.702  1.00  3.44              
ATOM   1404  HD1 ILE A  89      79.542  59.277  80.324  1.00  3.44              
ATOM   1405  HD2 ILE A  89      78.655  60.183  79.077  1.00  3.44              
ATOM   1406  HD3 ILE A  89      77.767  59.295  80.343  1.00  3.44              
ATOM   1407  C   ILE A  89      78.294  55.764  77.357  1.00  3.44              
ATOM   1408  O   ILE A  89      79.513  55.669  77.451  1.00  3.44              
ATOM   1409  N   GLN A  90      77.451  54.842  77.812  1.00  3.54              
ATOM   1410  H   GLN A  90      76.449  54.971  77.714  1.00  3.54              
ATOM   1411  CA  GLN A  90      77.978  53.695  78.529  1.00  3.54              
ATOM   1412  HA  GLN A  90      78.508  54.062  79.409  1.00  3.54              
ATOM   1413  CB  GLN A  90      76.808  52.828  79.008  1.00  3.54              
ATOM   1414  HB1 GLN A  90      76.352  52.323  78.154  1.00  3.54              
ATOM   1415  HB2 GLN A  90      76.056  53.471  79.469  1.00  3.54              
ATOM   1416  CG  GLN A  90      77.249  51.787  80.046  1.00  3.54              
ATOM   1417  HG1 GLN A  90      77.691  52.290  80.906  1.00  3.54              
ATOM   1418  HG2 GLN A  90      77.995  51.121  79.613  1.00  3.54              
ATOM   1419  CD  GLN A  90      76.057  50.969  80.519  1.00  3.54              
ATOM   1420  OE1 GLN A  90      75.239  51.411  81.307  1.00  3.54              
ATOM   1421  NE2 GLN A  90      75.890  49.762  80.029  1.00  3.54              
ATOM   1422 1HE2 GLN A  90      76.558  49.373  79.390  1.00  3.54              
ATOM   1423 2HE2 GLN A  90      75.035  49.299  80.281  1.00  3.54              
ATOM   1424  C   GLN A  90      78.984  52.901  77.689  1.00  3.54              
ATOM   1425  O   GLN A  90      79.959  52.399  78.230  1.00  3.54              
ATOM   1426  N   GLN A  91      78.811  52.869  76.366  1.00  3.57              
ATOM   1427  H   GLN A  91      77.950  53.248  75.985  1.00  3.57              
ATOM   1428  CA  GLN A  91      79.805  52.336  75.438  1.00  3.57              
ATOM   1429  HA  GLN A  91      80.137  51.383  75.841  1.00  3.57              
ATOM   1430  CB  GLN A  91      79.149  52.089  74.072  1.00  3.57              
ATOM   1431  HB1 GLN A  91      79.915  52.029  73.299  1.00  3.57              
ATOM   1432  HB2 GLN A  91      78.481  52.914  73.828  1.00  3.57              
ATOM   1433  CG  GLN A  91      78.357  50.772  74.088  1.00  3.57              
ATOM   1434  HG1 GLN A  91      77.714  50.742  73.209  1.00  3.57              
ATOM   1435  HG2 GLN A  91      77.723  50.718  74.974  1.00  3.57              
ATOM   1436  CD  GLN A  91      79.292  49.568  74.037  1.00  3.57              
ATOM   1437  OE1 GLN A  91      79.656  49.124  72.962  1.00  3.57              
ATOM   1438  NE2 GLN A  91      79.726  49.031  75.158  1.00  3.57              
ATOM   1439 1HE2 GLN A  91      79.484  49.409  76.056  1.00  3.57              
ATOM   1440 2HE2 GLN A  91      80.436  48.313  75.111  1.00  3.57              
ATOM   1441  C   GLN A  91      81.095  53.143  75.329  1.00  3.57              
ATOM   1442  O   GLN A  91      82.178  52.555  75.335  1.00  3.57              
ATOM   1443  N   TRP A  92      81.009  54.476  75.272  1.00  3.38              
ATOM   1444  H   TRP A  92      80.103  54.929  75.345  1.00  3.38              
ATOM   1445  CA  TRP A  92      82.235  55.273  75.322  1.00  3.38              
ATOM   1446  HA  TRP A  92      82.871  54.961  74.497  1.00  3.38              
ATOM   1447  CB  TRP A  92      81.957  56.763  75.188  1.00  3.38              
ATOM   1448  HB1 TRP A  92      81.262  57.088  75.963  1.00  3.38              
ATOM   1449  HB2 TRP A  92      81.513  56.976  74.217  1.00  3.38              
ATOM   1450  CG  TRP A  92      83.244  57.501  75.326  1.00  3.38              
ATOM   1451  CD1 TRP A  92      83.568  58.327  76.342  1.00  3.38              
ATOM   1452  HD1 TRP A  92      82.911  58.585  77.165  1.00  3.38              
ATOM   1453  NE1 TRP A  92      84.870  58.745  76.177  1.00  3.38              
ATOM   1454  HE1 TRP A  92      85.336  59.366  76.817  1.00  3.38              
ATOM   1455  CE2 TRP A  92      85.445  58.215  75.043  1.00  3.38              
ATOM   1456  CZ2 TRP A  92      86.686  58.398  74.425  1.00  3.38              
ATOM   1457  HZ2 TRP A  92      87.367  59.122  74.827  1.00  3.38              
ATOM   1458  CH2 TRP A  92      87.020  57.620  73.301  1.00  3.38              
ATOM   1459  HH2 TRP A  92      87.989  57.724  72.829  1.00  3.38              
ATOM   1460  CZ3 TRP A  92      86.087  56.693  72.799  1.00  3.38              
ATOM   1461  HZ3 TRP A  92      86.337  56.096  71.933  1.00  3.38              
ATOM   1462  CE3 TRP A  92      84.815  56.569  73.392  1.00  3.38              
ATOM   1463  HE3 TRP A  92      84.084  55.904  72.962  1.00  3.38              
ATOM   1464  CD2 TRP A  92      84.455  57.341  74.521  1.00  3.38              
ATOM   1465  C   TRP A  92      83.053  55.028  76.596  1.00  3.38              
ATOM   1466  O   TRP A  92      84.237  54.697  76.537  1.00  3.38              
ATOM   1467  N   VAL A  93      82.384  55.177  77.739  1.00  3.44              
ATOM   1468  H   VAL A  93      81.407  55.442  77.666  1.00  3.44              
ATOM   1469  CA  VAL A  93      82.899  54.869  79.067  1.00  3.44              
ATOM   1470  HA  VAL A  93      83.659  55.600  79.338  1.00  3.44              
ATOM   1471  CB  VAL A  93      81.745  54.949  80.095  1.00  3.44              
ATOM   1472  HB  VAL A  93      80.830  54.596  79.621  1.00  3.44              
ATOM   1473  CG1 VAL A  93      81.937  54.095  81.357  1.00  3.44              
ATOM   1474 1HG1 VAL A  93      81.796  53.040  81.117  1.00  3.44              
ATOM   1475 2HG1 VAL A  93      82.939  54.230  81.759  1.00  3.44              
ATOM   1476 3HG1 VAL A  93      81.216  54.370  82.123  1.00  3.44              
ATOM   1477  CG2 VAL A  93      81.518  56.413  80.495  1.00  3.44              
ATOM   1478 1HG2 VAL A  93      80.608  56.500  81.086  1.00  3.44              
ATOM   1479 2HG2 VAL A  93      82.352  56.776  81.091  1.00  3.44              
ATOM   1480 3HG2 VAL A  93      81.412  57.032  79.606  1.00  3.44              
ATOM   1481  C   VAL A  93      83.577  53.503  79.099  1.00  3.44              
ATOM   1482  O   VAL A  93      84.713  53.404  79.548  1.00  3.44              
ATOM   1483  N   ASP A  94      82.913  52.468  78.588  1.00  3.58              
ATOM   1484  H   ASP A  94      81.966  52.607  78.253  1.00  3.58              
ATOM   1485  CA  ASP A  94      83.442  51.109  78.552  1.00  3.58              
ATOM   1486  HA  ASP A  94      83.652  50.797  79.565  1.00  3.58              
ATOM   1487  CB  ASP A  94      82.336  50.174  78.039  1.00  3.58              
ATOM   1488  HB1 ASP A  94      82.153  50.370  76.981  1.00  3.58              
ATOM   1489  HB2 ASP A  94      81.419  50.382  78.590  1.00  3.58              
ATOM   1490  CG  ASP A  94      82.639  48.691  78.247  1.00  3.58              
ATOM   1491  OD1 ASP A  94      82.122  47.902  77.424  1.00  3.58              
ATOM   1492  OD2 ASP A  94      83.305  48.367  79.263  1.00  3.58              
ATOM   1493  C   ASP A  94      84.724  50.967  77.726  1.00  3.58              
ATOM   1494  O   ASP A  94      85.691  50.365  78.186  1.00  3.58              
ATOM   1495  N   PHE A  95      84.807  51.591  76.546  1.00  3.58              
ATOM   1496  H   PHE A  95      83.992  52.081  76.186  1.00  3.58              
ATOM   1497  CA  PHE A  95      86.054  51.591  75.766  1.00  3.58              
ATOM   1498  HA  PHE A  95      86.354  50.558  75.593  1.00  3.58              
ATOM   1499  CB  PHE A  95      85.816  52.270  74.397  1.00  3.58              
ATOM   1500  HB1 PHE A  95      86.715  52.141  73.795  1.00  3.58              
ATOM   1501  HB2 PHE A  95      85.702  53.341  74.574  1.00  3.58              
ATOM   1502  CG  PHE A  95      84.621  51.823  73.554  1.00  3.58              
ATOM   1503  CD1 PHE A  95      84.053  52.732  72.637  1.00  3.58              
ATOM   1504  HD1 PHE A  95      84.479  53.716  72.528  1.00  3.58              
ATOM   1505  CE1 PHE A  95      82.919  52.382  71.879  1.00  3.58              
ATOM   1506  HE1 PHE A  95      82.484  53.101  71.201  1.00  3.58              
ATOM   1507  CZ  PHE A  95      82.349  51.106  72.026  1.00  3.58              
ATOM   1508  HZ  PHE A  95      81.464  50.829  71.470  1.00  3.58              
ATOM   1509  CE2 PHE A  95      82.921  50.184  72.919  1.00  3.58              
ATOM   1510  HE2 PHE A  95      82.467  49.210  73.047  1.00  3.58              
ATOM   1511  CD2 PHE A  95      84.055  50.535  73.675  1.00  3.58              
ATOM   1512  HD2 PHE A  95      84.459  49.822  74.380  1.00  3.58              
ATOM   1513  C   PHE A  95      87.199  52.285  76.501  1.00  3.58              
ATOM   1514  O   PHE A  95      88.322  51.783  76.522  1.00  3.58              
ATOM   1515  N   LEU A  96      86.881  53.398  77.155  1.00  3.59              
ATOM   1516  H   LEU A  96      85.912  53.703  77.082  1.00  3.59              
ATOM   1517  CA  LEU A  96      87.769  54.200  77.993  1.00  3.59              
ATOM   1518  HA  LEU A  96      88.692  54.370  77.438  1.00  3.59              
ATOM   1519  CB  LEU A  96      87.046  55.550  78.152  1.00  3.59              
ATOM   1520  HB1 LEU A  96      86.029  55.349  78.486  1.00  3.59              
ATOM   1521  HB2 LEU A  96      86.972  56.016  77.169  1.00  3.59              
ATOM   1522  CG  LEU A  96      87.642  56.556  79.137  1.00  3.59              
ATOM   1523  HG  LEU A  96      87.592  56.123  80.127  1.00  3.59              
ATOM   1524  CD1 LEU A  96      89.081  56.994  78.876  1.00  3.59              
ATOM   1525 1HD1 LEU A  96      89.464  57.469  79.776  1.00  3.59              
ATOM   1526 2HD1 LEU A  96      89.706  56.132  78.645  1.00  3.59              
ATOM   1527 3HD1 LEU A  96      89.122  57.708  78.063  1.00  3.59              
ATOM   1528  CD2 LEU A  96      86.770  57.808  79.115  1.00  3.59              
ATOM   1529 1HD2 LEU A  96      87.099  58.464  79.908  1.00  3.59              
ATOM   1530 2HD2 LEU A  96      86.851  58.302  78.149  1.00  3.59              
ATOM   1531 3HD2 LEU A  96      85.733  57.523  79.290  1.00  3.59              
ATOM   1532  C   LEU A  96      88.183  53.521  79.318  1.00  3.59              
ATOM   1533  O   LEU A  96      89.145  53.971  79.942  1.00  3.59              
ATOM   1534  N   GLN A  97      87.523  52.419  79.695  1.00  3.85              
ATOM   1535  H   GLN A  97      86.659  52.211  79.206  1.00  3.85              
ATOM   1536  CA  GLN A  97      87.935  51.514  80.774  1.00  3.85              
ATOM   1537  HA  GLN A  97      88.798  51.965  81.267  1.00  3.85              
ATOM   1538  CB  GLN A  97      86.840  51.382  81.857  1.00  3.85              
ATOM   1539  HB1 GLN A  97      86.589  52.369  82.236  1.00  3.85              
ATOM   1540  HB2 GLN A  97      87.258  50.827  82.689  1.00  3.85              
ATOM   1541  CG  GLN A  97      85.545  50.703  81.380  1.00  3.85              
ATOM   1542  HG1 GLN A  97      85.776  50.004  80.582  1.00  3.85              
ATOM   1543  HG2 GLN A  97      84.897  51.482  81.007  1.00  3.85              
ATOM   1544  CD  GLN A  97      84.750  49.918  82.418  1.00  3.85              
ATOM   1545  OE1 GLN A  97      85.040  49.901  83.604  1.00  3.85              
ATOM   1546  NE2 GLN A  97      83.829  49.080  81.999  1.00  3.85              
ATOM   1547 1HE2 GLN A  97      83.656  48.939  80.995  1.00  3.85              
ATOM   1548 2HE2 GLN A  97      83.262  48.605  82.672  1.00  3.85              
ATOM   1549  C   GLN A  97      88.437  50.145  80.270  1.00  3.85              
ATOM   1550  O   GLN A  97      88.727  49.261  81.086  1.00  3.85              
ATOM   1551  N   HIS A  98      88.531  49.952  78.948  1.00  4.10              
ATOM   1552  H   HIS A  98      88.142  50.671  78.352  1.00  4.10              
ATOM   1553  CA  HIS A  98      89.170  48.800  78.302  1.00  4.10              
ATOM   1554  HA  HIS A  98      89.256  47.979  79.015  1.00  4.10              
ATOM   1555  CB  HIS A  98      88.328  48.321  77.111  1.00  4.10              
ATOM   1556  HB1 HIS A  98      88.298  49.093  76.342  1.00  4.10              
ATOM   1557  HB2 HIS A  98      87.305  48.147  77.449  1.00  4.10              
ATOM   1558  CG  HIS A  98      88.855  47.044  76.495  1.00  4.10              
ATOM   1559  ND1 HIS A  98      90.007  46.917  75.702  1.00  4.10              
ATOM   1560  CE1 HIS A  98      90.102  45.608  75.411  1.00  4.10              
ATOM   1561  HE1 HIS A  98      90.892  45.158  74.824  1.00  4.10              
ATOM   1562  NE2 HIS A  98      89.084  44.926  75.961  1.00  4.10              
ATOM   1563  HE2 HIS A  98      88.943  43.927  75.897  1.00  4.10              
ATOM   1564  CD2 HIS A  98      88.289  45.814  76.648  1.00  4.10              
ATOM   1565  HD2 HIS A  98      87.383  45.596  77.200  1.00  4.10              
ATOM   1566  C   HIS A  98      90.587  49.154  77.848  1.00  4.10              
ATOM   1567  O   HIS A  98      91.534  48.389  78.040  1.00  4.10              
ATOM   1568  N   GLN A  99      90.757  50.364  77.315  1.00  4.15              
ATOM   1569  H   GLN A  99      89.907  50.902  77.163  1.00  4.15              
ATOM   1570  CA  GLN A  99      91.958  51.140  77.567  1.00  4.15              
ATOM   1571  HA  GLN A  99      92.809  50.602  77.160  1.00  4.15              
ATOM   1572  CB  GLN A  99      91.856  52.511  76.868  1.00  4.15              
ATOM   1573  HB1 GLN A  99      91.012  53.062  77.288  1.00  4.15              
ATOM   1574  HB2 GLN A  99      91.666  52.350  75.805  1.00  4.15              
ATOM   1575  CG  GLN A  99      93.137  53.358  77.020  1.00  4.15              
ATOM   1576  HG1 GLN A  99      93.975  52.826  76.571  1.00  4.15              
ATOM   1577  HG2 GLN A  99      93.354  53.509  78.076  1.00  4.15              
ATOM   1578  CD  GLN A  99      93.044  54.737  76.368  1.00  4.15              
ATOM   1579  OE1 GLN A  99      92.080  55.101  75.722  1.00  4.15              
ATOM   1580  NE2 GLN A  99      94.056  55.567  76.468  1.00  4.15              
ATOM   1581 1HE2 GLN A  99      94.941  55.274  76.870  1.00  4.15              
ATOM   1582 2HE2 GLN A  99      93.973  56.423  75.956  1.00  4.15              
ATOM   1583  C   GLN A  99      92.106  51.303  79.084  1.00  4.15              
ATOM   1584  O   GLN A  99      91.120  51.585  79.765  1.00  4.15              
ATOM   1585  N   PRO A 100      93.318  51.166  79.634  1.00  4.33              
ATOM   1586  CD  PRO A 100      94.535  50.659  79.014  1.00  4.33              
ATOM   1587  HD1 PRO A 100      94.785  51.208  78.106  1.00  4.33              
ATOM   1588  HD2 PRO A 100      94.409  49.597  78.794  1.00  4.33              
ATOM   1589  CG  PRO A 100      95.646  50.839  80.049  1.00  4.33              
ATOM   1590  HG1 PRO A 100      96.139  51.800  79.896  1.00  4.33              
ATOM   1591  HG2 PRO A 100      96.373  50.027  80.008  1.00  4.33              
ATOM   1592  CB  PRO A 100      94.886  50.852  81.375  1.00  4.33              
ATOM   1593  HB1 PRO A 100      95.431  51.382  82.156  1.00  4.33              
ATOM   1594  HB2 PRO A 100      94.691  49.824  81.688  1.00  4.33              
ATOM   1595  CA  PRO A 100      93.557  51.529  81.013  1.00  4.33              
ATOM   1596  HA  PRO A 100      92.773  51.127  81.657  1.00  4.33              
ATOM   1597  C   PRO A 100      93.583  53.053  81.175  1.00  4.33              
ATOM   1598  O   PRO A 100      94.639  53.682  81.175  1.00  4.33              
ATOM   1599  N   ILE A 101      92.400  53.642  81.321  1.00  4.17              
ATOM   1600  H   ILE A 101      91.570  53.072  81.175  1.00  4.17              
ATOM   1601  CA  ILE A 101      92.209  54.849  82.127  1.00  4.17              
ATOM   1602  HA  ILE A 101      93.168  55.100  82.582  1.00  4.17              
ATOM   1603  CB  ILE A 101      91.810  56.074  81.250  1.00  4.17              
ATOM   1604  HB  ILE A 101      90.832  55.878  80.816  1.00  4.17              
ATOM   1605  CG2 ILE A 101      91.736  57.391  82.061  1.00  4.17              
ATOM   1606 1HG2 ILE A 101      91.386  58.204  81.429  1.00  4.17              
ATOM   1607 2HG2 ILE A 101      91.017  57.316  82.871  1.00  4.17              
ATOM   1608 3HG2 ILE A 101      92.716  57.636  82.470  1.00  4.17              
ATOM   1609  CG1 ILE A 101      92.840  56.252  80.097  1.00  4.17              
ATOM   1610 1HG1 ILE A 101      92.742  55.406  79.418  1.00  4.17              
ATOM   1611 2HG1 ILE A 101      93.845  56.223  80.520  1.00  4.17              
ATOM   1612  CD1 ILE A 101      92.745  57.525  79.237  1.00  4.17              
ATOM   1613  HD1 ILE A 101      93.468  57.461  78.425  1.00  4.17              
ATOM   1614  HD2 ILE A 101      91.749  57.618  78.810  1.00  4.17              
ATOM   1615  HD3 ILE A 101      92.982  58.408  79.829  1.00  4.17              
ATOM   1616  C   ILE A 101      91.288  54.471  83.282  1.00  4.17              
ATOM   1617  O   ILE A 101      90.647  53.421  83.271  1.00  4.17              
ATOM   1618  N   GLU A 102      91.367  55.266  84.343  1.00  5.00              
ATOM   1619  H   GLU A 102      91.937  56.089  84.248  1.00  5.00              
ATOM   1620  CA  GLU A 102      90.852  54.981  85.673  1.00  5.00              
ATOM   1621  HA  GLU A 102      91.548  54.264  86.111  1.00  5.00              
ATOM   1622  CB  GLU A 102      91.019  56.237  86.542  1.00  5.00              
ATOM   1623  HB1 GLU A 102      90.696  57.101  85.967  1.00  5.00              
ATOM   1624  HB2 GLU A 102      92.086  56.372  86.728  1.00  5.00              
ATOM   1625  CG  GLU A 102      90.299  56.241  87.895  1.00  5.00              
ATOM   1626  HG1 GLU A 102      89.229  56.304  87.715  1.00  5.00              
ATOM   1627  HG2 GLU A 102      90.582  57.151  88.430  1.00  5.00              
ATOM   1628  CD  GLU A 102      90.605  55.020  88.770  1.00  5.00              
ATOM   1629  OE1 GLU A 102      91.463  55.109  89.674  1.00  5.00              
ATOM   1630  OE2 GLU A 102      89.909  53.982  88.667  1.00  5.00              
ATOM   1631  C   GLU A 102      89.526  54.270  85.721  1.00  5.00              
ATOM   1632  O   GLU A 102      88.540  54.956  85.626  1.00  5.00              
ATOM   1633  N   LYS A 103      89.524  52.933  85.883  1.00  6.42              
ATOM   1634  H   LYS A 103      90.437  52.509  85.900  1.00  6.42              
ATOM   1635  CA  LYS A 103      88.366  52.010  85.919  1.00  6.42              
ATOM   1636  HA  LYS A 103      88.048  51.830  84.893  1.00  6.42              
ATOM   1637  CB  LYS A 103      88.793  50.683  86.576  1.00  6.42              
ATOM   1638  HB1 LYS A 103      87.901  50.100  86.813  1.00  6.42              
ATOM   1639  HB2 LYS A 103      89.280  50.908  87.527  1.00  6.42              
ATOM   1640  CG  LYS A 103      89.745  49.805  85.739  1.00  6.42              
ATOM   1641  HG1 LYS A 103      89.986  48.921  86.332  1.00  6.42              
ATOM   1642  HG2 LYS A 103      90.675  50.347  85.566  1.00  6.42              
ATOM   1643  CD  LYS A 103      89.191  49.332  84.384  1.00  6.42              
ATOM   1644  HD1 LYS A 103      89.862  48.572  83.982  1.00  6.42              
ATOM   1645  HD2 LYS A 103      89.191  50.176  83.693  1.00  6.42              
ATOM   1646  CE  LYS A 103      87.770  48.758  84.508  1.00  6.42              
ATOM   1647  HE1 LYS A 103      87.100  49.572  84.806  1.00  6.42              
ATOM   1648  HE2 LYS A 103      87.746  48.002  85.294  1.00  6.42              
ATOM   1649  NZ  LYS A 103      87.277  48.185  83.235  1.00  6.42              
ATOM   1650  HZ1 LYS A 103      86.258  48.186  83.239  1.00  6.42              
ATOM   1651  HZ2 LYS A 103      87.564  48.774  82.455  1.00  6.42              
ATOM   1652  HZ3 LYS A 103      87.638  47.260  83.064  1.00  6.42              
ATOM   1653  C   LYS A 103      87.130  52.556  86.629  1.00  6.42              
ATOM   1654  O   LYS A 103      86.016  52.219  86.242  1.00  6.42              
ATOM   1655  N   LYS A 104      87.313  53.444  87.603  1.00  6.50              
ATOM   1656  H   LYS A 104      88.284  53.626  87.843  1.00  6.50              
ATOM   1657  CA  LYS A 104      86.354  54.483  87.997  1.00  6.50              
ATOM   1658  HA  LYS A 104      85.390  54.006  88.177  1.00  6.50              
ATOM   1659  CB  LYS A 104      86.814  55.157  89.312  1.00  6.50              
ATOM   1660  HB1 LYS A 104      86.021  55.813  89.673  1.00  6.50              
ATOM   1661  HB2 LYS A 104      87.669  55.786  89.083  1.00  6.50              
ATOM   1662  CG  LYS A 104      87.207  54.195  90.451  1.00  6.50              
ATOM   1663  HG1 LYS A 104      87.801  53.374  90.057  1.00  6.50              
ATOM   1664  HG2 LYS A 104      86.307  53.765  90.893  1.00  6.50              
ATOM   1665  CD  LYS A 104      88.027  54.916  91.539  1.00  6.50              
ATOM   1666  HD1 LYS A 104      87.339  55.369  92.255  1.00  6.50              
ATOM   1667  HD2 LYS A 104      88.628  55.716  91.100  1.00  6.50              
ATOM   1668  CE  LYS A 104      88.969  53.949  92.270  1.00  6.50              
ATOM   1669  HE1 LYS A 104      88.398  53.067  92.573  1.00  6.50              
ATOM   1670  HE2 LYS A 104      89.345  54.441  93.172  1.00  6.50              
ATOM   1671  NZ  LYS A 104      90.114  53.554  91.409  1.00  6.50              
ATOM   1672  HZ1 LYS A 104      90.686  52.822  91.797  1.00  6.50              
ATOM   1673  HZ2 LYS A 104      89.813  53.305  90.466  1.00  6.50              
ATOM   1674  HZ3 LYS A 104      90.718  54.349  91.186  1.00  6.50              
ATOM   1675  C   LYS A 104      86.125  55.518  86.869  1.00  6.50              
ATOM   1676  O   LYS A 104      86.173  56.727  87.108  1.00  6.50              
ATOM   1677  N   ILE A 105      85.904  55.054  85.635  1.00  4.64              
ATOM   1678  H   ILE A 105      85.877  54.052  85.517  1.00  4.64              
ATOM   1679  CA  ILE A 105      85.587  55.878  84.470  1.00  4.64              
ATOM   1680  HA  ILE A 105      86.083  56.847  84.521  1.00  4.64              
ATOM   1681  CB  ILE A 105      85.903  55.170  83.121  1.00  4.64              
ATOM   1682  HB  ILE A 105      85.454  54.175  83.156  1.00  4.64              
ATOM   1683  CG2 ILE A 105      85.311  55.883  81.890  1.00  4.64              
ATOM   1684 1HG2 ILE A 105      85.468  55.267  81.008  1.00  4.64              
ATOM   1685 2HG2 ILE A 105      84.245  56.042  81.998  1.00  4.64              
ATOM   1686 3HG2 ILE A 105      85.787  56.839  81.728  1.00  4.64              
ATOM   1687  CG1 ILE A 105      87.399  54.989  82.821  1.00  4.64              
ATOM   1688 1HG1 ILE A 105      87.501  54.562  81.827  1.00  4.64              
ATOM   1689 2HG1 ILE A 105      87.808  54.237  83.488  1.00  4.64              
ATOM   1690  CD1 ILE A 105      88.246  56.271  82.877  1.00  4.64              
ATOM   1691  HD1 ILE A 105      87.892  57.019  82.173  1.00  4.64              
ATOM   1692  HD2 ILE A 105      88.246  56.705  83.875  1.00  4.64              
ATOM   1693  HD3 ILE A 105      89.258  56.011  82.599  1.00  4.64              
ATOM   1694  C   ILE A 105      84.090  56.066  84.634  1.00  4.64              
ATOM   1695  O   ILE A 105      83.273  55.291  84.128  1.00  4.64              
ATOM   1696  N   GLN A 106      83.736  56.930  85.572  1.00  3.98              
ATOM   1697  H   GLN A 106      84.406  57.603  85.924  1.00  3.98              
ATOM   1698  CA  GLN A 106      82.436  56.801  86.194  1.00  3.98              
ATOM   1699  HA  GLN A 106      82.229  55.766  86.466  1.00  3.98              
ATOM   1700  CB  GLN A 106      82.372  57.702  87.441  1.00  3.98              
ATOM   1701  HB1 GLN A 106      81.340  57.723  87.790  1.00  3.98              
ATOM   1702  HB2 GLN A 106      82.649  58.716  87.145  1.00  3.98              
ATOM   1703  CG  GLN A 106      83.248  57.276  88.629  1.00  3.98              
ATOM   1704  HG1 GLN A 106      83.974  56.532  88.315  1.00  3.98              
ATOM   1705  HG2 GLN A 106      82.618  56.810  89.386  1.00  3.98              
ATOM   1706  CD  GLN A 106      83.970  58.468  89.261  1.00  3.98              
ATOM   1707  OE1 GLN A 106      83.417  59.221  90.045  1.00  3.98              
ATOM   1708  NE2 GLN A 106      85.231  58.678  88.959  1.00  3.98              
ATOM   1709 1HE2 GLN A 106      85.681  58.094  88.262  1.00  3.98              
ATOM   1710 2HE2 GLN A 106      85.662  59.506  89.329  1.00  3.98              
ATOM   1711  C   GLN A 106      81.413  57.302  85.177  1.00  3.98              
ATOM   1712  O   GLN A 106      81.496  58.426  84.688  1.00  3.98              
ATOM   1713  N   ILE A 107      80.435  56.469  84.856  1.00  3.95              
ATOM   1714  H   ILE A 107      80.448  55.535  85.237  1.00  3.95              
ATOM   1715  CA  ILE A 107      79.272  56.865  84.067  1.00  3.95              
ATOM   1716  HA  ILE A 107      79.605  57.519  83.260  1.00  3.95              
ATOM   1717  CB  ILE A 107      78.619  55.613  83.393  1.00  3.95              
ATOM   1718  HB  ILE A 107      79.235  55.394  82.523  1.00  3.95              
ATOM   1719  CG2 ILE A 107      78.641  54.330  84.249  1.00  3.95              
ATOM   1720 1HG2 ILE A 107      78.149  53.515  83.714  1.00  3.95              
ATOM   1721 2HG2 ILE A 107      79.666  54.018  84.449  1.00  3.95              
ATOM   1722 3HG2 ILE A 107      78.119  54.500  85.192  1.00  3.95              
ATOM   1723  CG1 ILE A 107      77.177  55.764  82.849  1.00  3.95              
ATOM   1724 1HG1 ILE A 107      76.454  55.727  83.664  1.00  3.95              
ATOM   1725 2HG1 ILE A 107      76.969  54.914  82.197  1.00  3.95              
ATOM   1726  CD1 ILE A 107      76.936  57.035  82.039  1.00  3.95              
ATOM   1727  HD1 ILE A 107      75.955  56.981  81.567  1.00  3.95              
ATOM   1728  HD2 ILE A 107      76.975  57.918  82.674  1.00  3.95              
ATOM   1729  HD3 ILE A 107      77.701  57.109  81.279  1.00  3.95              
ATOM   1730  C   ILE A 107      78.320  57.696  84.929  1.00  3.95              
ATOM   1731  O   ILE A 107      77.359  57.163  85.483  1.00  3.95              
ATOM   1732  N   ILE A 108      78.614  58.995  85.076  1.00  3.88              
ATOM   1733  H   ILE A 108      79.469  59.355  84.665  1.00  3.88              
ATOM   1734  CA  ILE A 108      77.833  59.885  85.942  1.00  3.88              
ATOM   1735  HA  ILE A 108      76.883  59.370  86.081  1.00  3.88              
ATOM   1736  CB  ILE A 108      78.408  59.997  87.375  1.00  3.88              
ATOM   1737  HB  ILE A 108      77.872  60.791  87.895  1.00  3.88              
ATOM   1738  CG2 ILE A 108      78.104  58.694  88.146  1.00  3.88              
ATOM   1739 1HG2 ILE A 108      78.257  58.837  89.214  1.00  3.88              
ATOM   1740 2HG2 ILE A 108      77.064  58.400  88.006  1.00  3.88              
ATOM   1741 3HG2 ILE A 108      78.745  57.886  87.790  1.00  3.88              
ATOM   1742  CG1 ILE A 108      79.909  60.341  87.396  1.00  3.88              
ATOM   1743 1HG1 ILE A 108      80.053  61.319  86.938  1.00  3.88              
ATOM   1744 2HG1 ILE A 108      80.456  59.622  86.795  1.00  3.88              
ATOM   1745  CD1 ILE A 108      80.517  60.343  88.806  1.00  3.88              
ATOM   1746  HD1 ILE A 108      81.584  60.529  88.727  1.00  3.88              
ATOM   1747  HD2 ILE A 108      80.045  61.112  89.417  1.00  3.88              
ATOM   1748  HD3 ILE A 108      80.407  59.373  89.288  1.00  3.88              
ATOM   1749  C   ILE A 108      77.344  61.205  85.332  1.00  3.88              
ATOM   1750  O   ILE A 108      77.907  61.750  84.386  1.00  3.88              
ATOM   1751  N   GLU A 109      76.199  61.635  85.875  1.00  4.16              
ATOM   1752  H   GLU A 109      75.922  61.128  86.699  1.00  4.16              
ATOM   1753  CA  GLU A 109      75.353  62.788  85.530  1.00  4.16              
ATOM   1754  HA  GLU A 109      74.348  62.504  85.840  1.00  4.16              
ATOM   1755  CB  GLU A 109      75.700  64.001  86.422  1.00  4.16              
ATOM   1756  HB1 GLU A 109      75.599  63.699  87.467  1.00  4.16              
ATOM   1757  HB2 GLU A 109      74.942  64.767  86.252  1.00  4.16              
ATOM   1758  CG  GLU A 109      77.085  64.639  86.204  1.00  4.16              
ATOM   1759  HG1 GLU A 109      76.948  65.709  86.025  1.00  4.16              
ATOM   1760  HG2 GLU A 109      77.570  64.226  85.319  1.00  4.16              
ATOM   1761  CD  GLU A 109      77.998  64.449  87.417  1.00  4.16              
ATOM   1762  OE1 GLU A 109      78.292  65.432  88.139  1.00  4.16              
ATOM   1763  OE2 GLU A 109      78.468  63.316  87.668  1.00  4.16              
ATOM   1764  C   GLU A 109      75.167  63.162  84.046  1.00  4.16              
ATOM   1765  O   GLU A 109      75.488  64.270  83.622  1.00  4.16              
ATOM   1766  N   PHE A 110      74.581  62.260  83.259  1.00  3.66              
ATOM   1767  H   PHE A 110      74.358  61.350  83.629  1.00  3.66              
ATOM   1768  CA  PHE A 110      74.177  62.560  81.883  1.00  3.66              
ATOM   1769  HA  PHE A 110      75.032  63.011  81.386  1.00  3.66              
ATOM   1770  CB  PHE A 110      73.851  61.263  81.112  1.00  3.66              
ATOM   1771  HB1 PHE A 110      74.784  60.860  80.719  1.00  3.66              
ATOM   1772  HB2 PHE A 110      73.237  61.507  80.244  1.00  3.66              
ATOM   1773  CG  PHE A 110      73.168  60.162  81.904  1.00  3.66              
ATOM   1774  CD1 PHE A 110      71.771  60.149  82.066  1.00  3.66              
ATOM   1775  HD1 PHE A 110      71.169  60.934  81.629  1.00  3.66              
ATOM   1776  CE1 PHE A 110      71.160  59.133  82.824  1.00  3.66              
ATOM   1777  HE1 PHE A 110      70.089  59.142  82.965  1.00  3.66              
ATOM   1778  CZ  PHE A 110      71.944  58.127  83.416  1.00  3.66              
ATOM   1779  HZ  PHE A 110      71.479  57.358  84.017  1.00  3.66              
ATOM   1780  CE2 PHE A 110      73.340  58.131  83.246  1.00  3.66              
ATOM   1781  HE2 PHE A 110      73.949  57.364  83.706  1.00  3.66              
ATOM   1782  CD2 PHE A 110      73.948  59.149  82.493  1.00  3.66              
ATOM   1783  HD2 PHE A 110      75.022  59.164  82.373  1.00  3.66              
ATOM   1784  C   PHE A 110      73.012  63.567  81.788  1.00  3.66              
ATOM   1785  O   PHE A 110      71.919  63.343  82.312  1.00  3.66              
ATOM   1786  N   LYS A 111      73.234  64.650  81.034  1.00  3.51              
ATOM   1787  H   LYS A 111      74.180  64.728  80.669  1.00  3.51              
ATOM   1788  CA  LYS A 111      72.394  65.860  80.964  1.00  3.51              
ATOM   1789  HA  LYS A 111      71.433  65.649  81.435  1.00  3.51              
ATOM   1790  CB  LYS A 111      73.081  66.994  81.785  1.00  3.51              
ATOM   1791  HB1 LYS A 111      72.852  66.835  82.840  1.00  3.51              
ATOM   1792  HB2 LYS A 111      72.647  67.953  81.495  1.00  3.51              
ATOM   1793  CG  LYS A 111      74.624  67.078  81.651  1.00  3.51              
ATOM   1794  HG1 LYS A 111      74.885  67.029  80.601  1.00  3.51              
ATOM   1795  HG2 LYS A 111      75.048  66.212  82.149  1.00  3.51              
ATOM   1796  CD  LYS A 111      75.290  68.323  82.263  1.00  3.51              
ATOM   1797  HD1 LYS A 111      74.806  68.527  83.219  1.00  3.51              
ATOM   1798  HD2 LYS A 111      75.132  69.184  81.610  1.00  3.51              
ATOM   1799  CE  LYS A 111      76.802  68.148  82.547  1.00  3.51              
ATOM   1800  HE1 LYS A 111      76.951  67.211  83.094  1.00  3.51              
ATOM   1801  HE2 LYS A 111      77.119  68.964  83.201  1.00  3.51              
ATOM   1802  NZ  LYS A 111      77.666  68.160  81.337  1.00  3.51              
ATOM   1803  HZ1 LYS A 111      78.665  68.128  81.563  1.00  3.51              
ATOM   1804  HZ2 LYS A 111      77.497  67.365  80.743  1.00  3.51              
ATOM   1805  HZ3 LYS A 111      77.549  69.006  80.776  1.00  3.51              
ATOM   1806  C   LYS A 111      72.109  66.322  79.532  1.00  3.51              
ATOM   1807  O   LYS A 111      73.021  66.700  78.796  1.00  3.51              
ATOM   1808  N   THR A 112      70.840  66.258  79.124  1.00  3.32              
ATOM   1809  H   THR A 112      70.138  66.012  79.807  1.00  3.32              
ATOM   1810  CA  THR A 112      70.372  66.232  77.720  1.00  3.32              
ATOM   1811  HA  THR A 112      71.085  65.678  77.133  1.00  3.32              
ATOM   1812  CB  THR A 112      69.014  65.511  77.626  1.00  3.32              
ATOM   1813  HB  THR A 112      68.640  65.559  76.602  1.00  3.32              
ATOM   1814  CG2 THR A 112      69.093  64.050  78.054  1.00  3.32              
ATOM   1815 1HG2 THR A 112      68.103  63.605  77.962  1.00  3.32              
ATOM   1816 2HG2 THR A 112      69.779  63.508  77.406  1.00  3.32              
ATOM   1817 3HG2 THR A 112      69.420  63.969  79.090  1.00  3.32              
ATOM   1818  OG1 THR A 112      68.087  66.115  78.502  1.00  3.32              
ATOM   1819  HG1 THR A 112      67.315  66.385  77.979  1.00  3.32              
ATOM   1820  C   THR A 112      70.262  67.605  77.040  1.00  3.32              
ATOM   1821  O   THR A 112      69.181  68.156  76.787  1.00  3.32              
ATOM   1822  N   ILE A 113      71.406  68.226  76.776  1.00  3.33              
ATOM   1823  H   ILE A 113      72.274  67.778  77.043  1.00  3.33              
ATOM   1824  CA  ILE A 113      71.476  69.555  76.165  1.00  3.33              
ATOM   1825  HA  ILE A 113      70.642  70.144  76.540  1.00  3.33              
ATOM   1826  CB  ILE A 113      72.773  70.301  76.592  1.00  3.33              
ATOM   1827  HB  ILE A 113      73.613  69.885  76.033  1.00  3.33              
ATOM   1828  CG2 ILE A 113      72.664  71.800  76.246  1.00  3.33              
ATOM   1829 1HG2 ILE A 113      72.592  71.936  75.168  1.00  3.33              
ATOM   1830 2HG2 ILE A 113      71.797  72.252  76.724  1.00  3.33              
ATOM   1831 3HG2 ILE A 113      73.568  72.316  76.573  1.00  3.33              
ATOM   1832  CG1 ILE A 113      73.144  70.164  78.090  1.00  3.33              
ATOM   1833 1HG1 ILE A 113      74.022  70.780  78.289  1.00  3.33              
ATOM   1834 2HG1 ILE A 113      73.446  69.138  78.283  1.00  3.33              
ATOM   1835  CD1 ILE A 113      72.050  70.546  79.099  1.00  3.33              
ATOM   1836  HD1 ILE A 113      72.440  70.417  80.109  1.00  3.33              
ATOM   1837  HD2 ILE A 113      71.759  71.587  78.969  1.00  3.33              
ATOM   1838  HD3 ILE A 113      71.179  69.903  78.980  1.00  3.33              
ATOM   1839  C   ILE A 113      71.293  69.493  74.616  1.00  3.33              
ATOM   1840  O   ILE A 113      72.248  69.739  73.888  1.00  3.33              
ATOM   1841  N   MET A 114      70.060  69.268  74.103  1.00  3.16              
ATOM   1842  H   MET A 114      69.416  68.830  74.748  1.00  3.16              
ATOM   1843  CA  MET A 114      69.422  70.208  73.141  1.00  3.16              
ATOM   1844  HA  MET A 114      68.767  70.721  73.840  1.00  3.16              
ATOM   1845  CB  MET A 114      70.343  71.396  72.709  1.00  3.16              
ATOM   1846  HB1 MET A 114      71.007  71.092  71.905  1.00  3.16              
ATOM   1847  HB2 MET A 114      70.939  71.706  73.562  1.00  3.16              
ATOM   1848  CG  MET A 114      69.644  72.701  72.333  1.00  3.16              
ATOM   1849  HG1 MET A 114      68.761  72.777  72.966  1.00  3.16              
ATOM   1850  HG2 MET A 114      69.329  72.655  71.295  1.00  3.16              
ATOM   1851  SD  MET A 114      70.601  74.227  72.564  1.00  3.16              
ATOM   1852  CE  MET A 114      72.172  73.803  71.756  1.00  3.16              
ATOM   1853  HE1 MET A 114      72.849  74.655  71.815  1.00  3.16              
ATOM   1854  HE2 MET A 114      72.636  72.953  72.259  1.00  3.16              
ATOM   1855  HE3 MET A 114      71.993  73.558  70.710  1.00  3.16              
ATOM   1856  C   MET A 114      68.345  69.821  72.081  1.00  3.16              
ATOM   1857  O   MET A 114      67.808  70.730  71.442  1.00  3.16              
ATOM   1858  N   ILE A 115      67.972  68.540  71.961  1.00  3.40              
ATOM   1859  H   ILE A 115      68.420  67.932  72.631  1.00  3.40              
ATOM   1860  CA  ILE A 115      67.038  67.852  71.010  1.00  3.40              
ATOM   1861  HA  ILE A 115      67.723  67.264  70.402  1.00  3.40              
ATOM   1862  CB  ILE A 115      66.218  66.756  71.773  1.00  3.40              
ATOM   1863  HB  ILE A 115      66.898  65.904  71.812  1.00  3.40              
ATOM   1864  CG2 ILE A 115      65.913  67.034  73.259  1.00  3.40              
ATOM   1865 1HG2 ILE A 115      65.383  66.183  73.689  1.00  3.40              
ATOM   1866 2HG2 ILE A 115      66.834  67.165  73.827  1.00  3.40              
ATOM   1867 3HG2 ILE A 115      65.299  67.921  73.364  1.00  3.40              
ATOM   1868  CG1 ILE A 115      64.943  66.205  71.078  1.00  3.40              
ATOM   1869 1HG1 ILE A 115      64.728  65.234  71.528  1.00  3.40              
ATOM   1870 2HG1 ILE A 115      65.154  66.016  70.029  1.00  3.40              
ATOM   1871  CD1 ILE A 115      63.649  67.032  71.171  1.00  3.40              
ATOM   1872  HD1 ILE A 115      62.851  66.500  70.653  1.00  3.40              
ATOM   1873  HD2 ILE A 115      63.353  67.163  72.212  1.00  3.40              
ATOM   1874  HD3 ILE A 115      63.772  68.003  70.700  1.00  3.40              
ATOM   1875  C   ILE A 115      66.236  68.658  69.920  1.00  3.40              
ATOM   1876  O   ILE A 115      65.693  69.741  70.130  1.00  3.40              
ATOM   1877  N   ASN A 116      66.173  68.061  68.706  1.00  3.31              
ATOM   1878  H   ASN A 116      66.447  67.096  68.718  1.00  3.31              
ATOM   1879  CA  ASN A 116      66.201  68.657  67.349  1.00  3.31              
ATOM   1880  HA  ASN A 116      66.403  69.722  67.463  1.00  3.31              
ATOM   1881  CB  ASN A 116      67.329  68.049  66.513  1.00  3.31              
ATOM   1882  HB1 ASN A 116      67.267  66.991  66.712  1.00  3.31              
ATOM   1883  HB2 ASN A 116      68.282  68.435  66.859  1.00  3.31              
ATOM   1884  CG  ASN A 116      67.262  68.170  64.977  1.00  3.31              
ATOM   1885  OD1 ASN A 116      67.237  67.192  64.238  1.00  3.31              
ATOM   1886  ND2 ASN A 116      67.236  69.353  64.414  1.00  3.31              
ATOM   1887 1HD2 ASN A 116      67.094  70.141  65.024  1.00  3.31              
ATOM   1888 2HD2 ASN A 116      66.817  69.391  63.499  1.00  3.31              
ATOM   1889  C   ASN A 116      64.905  68.618  66.508  1.00  3.31              
ATOM   1890  O   ASN A 116      64.754  69.390  65.556  1.00  3.31              
ATOM   1891  N   PHE A 117      64.031  67.677  66.824  1.00  3.38              
ATOM   1892  H   PHE A 117      64.165  67.237  67.719  1.00  3.38              
ATOM   1893  CA  PHE A 117      63.002  67.085  65.972  1.00  3.38              
ATOM   1894  HA  PHE A 117      63.454  66.199  65.529  1.00  3.38              
ATOM   1895  CB  PHE A 117      61.916  66.596  66.963  1.00  3.38              
ATOM   1896  HB1 PHE A 117      62.240  66.718  67.999  1.00  3.38              
ATOM   1897  HB2 PHE A 117      61.775  65.528  66.840  1.00  3.38              
ATOM   1898  CG  PHE A 117      60.573  67.270  66.816  1.00  3.38              
ATOM   1899  CD1 PHE A 117      59.692  66.811  65.831  1.00  3.38              
ATOM   1900  HD1 PHE A 117      59.987  65.981  65.216  1.00  3.38              
ATOM   1901  CE1 PHE A 117      58.489  67.479  65.583  1.00  3.38              
ATOM   1902  HE1 PHE A 117      57.824  67.139  64.813  1.00  3.38              
ATOM   1903  CZ  PHE A 117      58.158  68.609  66.334  1.00  3.38              
ATOM   1904  HZ  PHE A 117      57.239  69.128  66.115  1.00  3.38              
ATOM   1905  CE2 PHE A 117      59.012  69.049  67.361  1.00  3.38              
ATOM   1906  HE2 PHE A 117      58.739  69.906  67.960  1.00  3.38              
ATOM   1907  CD2 PHE A 117      60.240  68.401  67.577  1.00  3.38              
ATOM   1908  HD2 PHE A 117      60.933  68.786  68.310  1.00  3.38              
ATOM   1909  C   PHE A 117      62.390  67.884  64.805  1.00  3.38              
ATOM   1910  O   PHE A 117      62.160  69.086  64.884  1.00  3.38              
ATOM   1911  N   LYS A 118      61.976  67.170  63.751  1.00  3.32              
ATOM   1912  H   LYS A 118      61.998  66.160  63.811  1.00  3.32              
ATOM   1913  CA  LYS A 118      61.258  67.761  62.624  1.00  3.32              
ATOM   1914  HA  LYS A 118      61.015  68.780  62.902  1.00  3.32              
ATOM   1915  CB  LYS A 118      62.098  67.805  61.332  1.00  3.32              
ATOM   1916  HB1 LYS A 118      62.751  68.679  61.369  1.00  3.32              
ATOM   1917  HB2 LYS A 118      61.425  67.951  60.485  1.00  3.32              
ATOM   1918  CG  LYS A 118      62.939  66.548  61.081  1.00  3.32              
ATOM   1919  HG1 LYS A 118      63.030  66.389  60.006  1.00  3.32              
ATOM   1920  HG2 LYS A 118      62.451  65.673  61.515  1.00  3.32              
ATOM   1921  CD  LYS A 118      64.346  66.731  61.661  1.00  3.32              
ATOM   1922  HD1 LYS A 118      64.314  67.130  62.674  1.00  3.32              
ATOM   1923  HD2 LYS A 118      64.877  67.447  61.035  1.00  3.32              
ATOM   1924  CE  LYS A 118      65.069  65.390  61.682  1.00  3.32              
ATOM   1925  HE1 LYS A 118      64.944  64.902  60.711  1.00  3.32              
ATOM   1926  HE2 LYS A 118      64.612  64.765  62.453  1.00  3.32              
ATOM   1927  NZ  LYS A 118      66.504  65.577  61.957  1.00  3.32              
ATOM   1928  HZ1 LYS A 118      66.971  64.681  62.070  1.00  3.32              
ATOM   1929  HZ2 LYS A 118      66.939  66.054  61.170  1.00  3.32              
ATOM   1930  HZ3 LYS A 118      66.650  66.114  62.811  1.00  3.32              
ATOM   1931  C   LYS A 118      59.921  67.077  62.436  1.00  3.32              
ATOM   1932  O   LYS A 118      59.777  65.890  62.730  1.00  3.32              
ATOM   1933  N   PHE A 119      58.959  67.809  61.883  1.00  3.23              
ATOM   1934  H   PHE A 119      59.200  68.767  61.646  1.00  3.23              
ATOM   1935  CA  PHE A 119      57.907  67.170  61.107  1.00  3.23              
ATOM   1936  HA  PHE A 119      58.369  66.258  60.726  1.00  3.23              
ATOM   1937  CB  PHE A 119      56.706  66.680  61.940  1.00  3.23              
ATOM   1938  HB1 PHE A 119      55.884  67.394  61.884  1.00  3.23              
ATOM   1939  HB2 PHE A 119      56.993  66.585  62.981  1.00  3.23              
ATOM   1940  CG  PHE A 119      56.263  65.300  61.471  1.00  3.23              
ATOM   1941  CD1 PHE A 119      57.058  64.177  61.766  1.00  3.23              
ATOM   1942  HD1 PHE A 119      57.936  64.287  62.381  1.00  3.23              
ATOM   1943  CE1 PHE A 119      56.726  62.909  61.257  1.00  3.23              
ATOM   1944  HE1 PHE A 119      57.331  62.047  61.494  1.00  3.23              
ATOM   1945  CZ  PHE A 119      55.608  62.757  60.426  1.00  3.23              
ATOM   1946  HZ  PHE A 119      55.355  61.785  60.024  1.00  3.23              
ATOM   1947  CE2 PHE A 119      54.820  63.876  60.117  1.00  3.23              
ATOM   1948  HE2 PHE A 119      53.957  63.762  59.474  1.00  3.23              
ATOM   1949  CD2 PHE A 119      55.133  65.137  60.653  1.00  3.23              
ATOM   1950  HD2 PHE A 119      54.501  65.980  60.419  1.00  3.23              
ATOM   1951  C   PHE A 119      57.559  67.889  59.812  1.00  3.23              
ATOM   1952  O   PHE A 119      58.244  68.811  59.383  1.00  3.23              
ATOM   1953  N   GLN A 120      56.518  67.412  59.146  1.00  3.54              
ATOM   1954  H   GLN A 120      56.040  66.607  59.527  1.00  3.54              
ATOM   1955  CA  GLN A 120      55.937  68.008  57.958  1.00  3.54              
ATOM   1956  HA  GLN A 120      56.349  69.004  57.797  1.00  3.54              
ATOM   1957  CB  GLN A 120      56.224  67.150  56.714  1.00  3.54              
ATOM   1958  HB1 GLN A 120      55.780  67.642  55.846  1.00  3.54              
ATOM   1959  HB2 GLN A 120      55.760  66.169  56.827  1.00  3.54              
ATOM   1960  CG  GLN A 120      57.726  66.964  56.462  1.00  3.54              
ATOM   1961  HG1 GLN A 120      58.147  66.318  57.232  1.00  3.54              
ATOM   1962  HG2 GLN A 120      58.202  67.936  56.528  1.00  3.54              
ATOM   1963  CD  GLN A 120      58.026  66.351  55.099  1.00  3.54              
ATOM   1964  OE1 GLN A 120      58.684  66.935  54.250  1.00  3.54              
ATOM   1965  NE2 GLN A 120      57.583  65.141  54.842  1.00  3.54              
ATOM   1966 1HE2 GLN A 120      57.001  64.652  55.500  1.00  3.54              
ATOM   1967 2HE2 GLN A 120      57.754  64.781  53.921  1.00  3.54              
ATOM   1968  C   GLN A 120      54.436  68.130  58.175  1.00  3.54              
ATOM   1969  O   GLN A 120      53.757  67.123  58.350  1.00  3.54              
ATOM   1970  N   ILE A 121      53.922  69.358  58.206  1.00  3.94              
ATOM   1971  H   ILE A 121      54.534  70.162  58.105  1.00  3.94              
ATOM   1972  CA  ILE A 121      52.498  69.572  58.439  1.00  3.94              
ATOM   1973  HA  ILE A 121      52.249  69.010  59.339  1.00  3.94              
ATOM   1974  CB  ILE A 121      52.223  71.064  58.727  1.00  3.94              
ATOM   1975  HB  ILE A 121      52.970  71.399  59.449  1.00  3.94              
ATOM   1976  CG2 ILE A 121      52.362  71.958  57.481  1.00  3.94              
ATOM   1977 1HG2 ILE A 121      52.388  73.005  57.788  1.00  3.94              
ATOM   1978 2HG2 ILE A 121      53.287  71.734  56.958  1.00  3.94              
ATOM   1979 3HG2 ILE A 121      51.518  71.817  56.807  1.00  3.94              
ATOM   1980  CG1 ILE A 121      50.842  71.304  59.362  1.00  3.94              
ATOM   1981 1HG1 ILE A 121      50.063  70.940  58.696  1.00  3.94              
ATOM   1982 2HG1 ILE A 121      50.713  72.377  59.493  1.00  3.94              
ATOM   1983  CD1 ILE A 121      50.642  70.643  60.729  1.00  3.94              
ATOM   1984  HD1 ILE A 121      50.560  69.564  60.611  1.00  3.94              
ATOM   1985  HD2 ILE A 121      51.474  70.886  61.391  1.00  3.94              
ATOM   1986  HD3 ILE A 121      49.716  71.010  61.174  1.00  3.94              
ATOM   1987  C   ILE A 121      51.630  68.978  57.317  1.00  3.94              
ATOM   1988  O   ILE A 121      50.652  68.308  57.624  1.00  3.94              
ATOM   1989  N   ASN A 122      52.025  69.186  56.051  1.00  4.75              
ATOM   1990  H   ASN A 122      52.878  69.713  55.978  1.00  4.75              
ATOM   1991  CA  ASN A 122      51.483  68.675  54.770  1.00  4.75              
ATOM   1992  HA  ASN A 122      52.367  68.551  54.142  1.00  4.75              
ATOM   1993  CB  ASN A 122      50.881  67.268  54.828  1.00  4.75              
ATOM   1994  HB1 ASN A 122      50.551  66.973  53.832  1.00  4.75              
ATOM   1995  HB2 ASN A 122      50.019  67.227  55.491  1.00  4.75              
ATOM   1996  CG  ASN A 122      51.953  66.294  55.253  1.00  4.75              
ATOM   1997  OD1 ASN A 122      52.932  66.060  54.563  1.00  4.75              
ATOM   1998  ND2 ASN A 122      51.855  65.790  56.448  1.00  4.75              
ATOM   1999 1HD2 ASN A 122      51.161  66.164  57.076  1.00  4.75              
ATOM   2000 2HD2 ASN A 122      52.635  65.266  56.794  1.00  4.75              
ATOM   2001  C   ASN A 122      50.638  69.674  53.942  1.00  4.75              
ATOM   2002  O   ASN A 122      50.658  69.602  52.715  1.00  4.75              
ATOM   2003  N   PRO A 123      50.011  70.687  54.553  1.00  5.26              
ATOM   2004  CD  PRO A 123      49.057  70.374  55.602  1.00  5.26              
ATOM   2005  HD1 PRO A 123      49.474  69.825  56.425  1.00  5.26              
ATOM   2006  HD2 PRO A 123      48.229  69.801  55.181  1.00  5.26              
ATOM   2007  CG  PRO A 123      48.554  71.704  56.109  1.00  5.26              
ATOM   2008  HG1 PRO A 123      49.154  71.960  56.972  1.00  5.26              
ATOM   2009  HG2 PRO A 123      47.497  71.660  56.364  1.00  5.26              
ATOM   2010  CB  PRO A 123      48.842  72.700  54.991  1.00  5.26              
ATOM   2011  HB1 PRO A 123      49.610  73.403  55.306  1.00  5.26              
ATOM   2012  HB2 PRO A 123      47.942  73.222  54.672  1.00  5.26              
ATOM   2013  CA  PRO A 123      49.399  71.831  53.882  1.00  5.26              
ATOM   2014  HA  PRO A 123      48.546  71.393  53.373  1.00  5.26              
ATOM   2015  C   PRO A 123      50.089  72.681  52.822  1.00  5.26              
ATOM   2016  O   PRO A 123      49.425  73.203  51.940  1.00  5.26              
ATOM   2017  N   VAL A 124      51.412  72.753  52.845  1.00  5.34              
ATOM   2018  H   VAL A 124      51.852  72.321  53.640  1.00  5.34              
ATOM   2019  CA  VAL A 124      52.282  73.043  51.689  1.00  5.34              
ATOM   2020  HA  VAL A 124      52.462  74.116  51.603  1.00  5.34              
ATOM   2021  CB  VAL A 124      53.607  72.299  52.021  1.00  5.34              
ATOM   2022  HB  VAL A 124      54.157  72.987  52.648  1.00  5.34              
ATOM   2023  CG1 VAL A 124      53.536  70.962  52.794  1.00  5.34              
ATOM   2024 1HG1 VAL A 124      54.540  70.589  53.001  1.00  5.34              
ATOM   2025 2HG1 VAL A 124      53.044  71.080  53.755  1.00  5.34              
ATOM   2026 3HG1 VAL A 124      53.021  70.210  52.196  1.00  5.34              
ATOM   2027  CG2 VAL A 124      54.456  71.936  50.807  1.00  5.34              
ATOM   2028 1HG2 VAL A 124      55.379  71.461  51.125  1.00  5.34              
ATOM   2029 2HG2 VAL A 124      53.944  71.225  50.159  1.00  5.34              
ATOM   2030 3HG2 VAL A 124      54.659  72.852  50.273  1.00  5.34              
ATOM   2031  C   VAL A 124      51.761  72.536  50.357  1.00  5.34              
ATOM   2032  O   VAL A 124      52.000  73.174  49.341  1.00  5.34              
ATOM   2033  N   SER A 125      51.147  71.356  50.380  1.00  6.59              
ATOM   2034  H   SER A 125      51.040  70.922  51.291  1.00  6.59              
ATOM   2035  CA  SER A 125      50.580  70.599  49.282  1.00  6.59              
ATOM   2036  HA  SER A 125      50.462  69.586  49.667  1.00  6.59              
ATOM   2037  CB  SER A 125      49.155  71.114  49.008  1.00  6.59              
ATOM   2038  HB1 SER A 125      48.803  71.699  49.859  1.00  6.59              
ATOM   2039  HB2 SER A 125      48.489  70.257  48.905  1.00  6.59              
ATOM   2040  OG  SER A 125      49.049  71.898  47.832  1.00  6.59              
ATOM   2041  HG  SER A 125      48.305  72.503  47.969  1.00  6.59              
ATOM   2042  C   SER A 125      51.426  70.464  48.002  1.00  6.59              
ATOM   2043  O   SER A 125      52.519  71.030  47.865  1.00  6.59              
ATOM   2044  N   PRO A 126      50.933  69.729  46.994  1.00  8.09              
ATOM   2045  CD  PRO A 126      49.869  68.734  47.055  1.00  8.09              
ATOM   2046  HD1 PRO A 126      48.901  69.223  46.939  1.00  8.09              
ATOM   2047  HD2 PRO A 126      49.899  68.160  47.981  1.00  8.09              
ATOM   2048  CG  PRO A 126      50.114  67.817  45.861  1.00  8.09              
ATOM   2049  HG1 PRO A 126      49.194  67.349  45.512  1.00  8.09              
ATOM   2050  HG2 PRO A 126      50.860  67.064  46.121  1.00  8.09              
ATOM   2051  CB  PRO A 126      50.692  68.783  44.830  1.00  8.09              
ATOM   2052  HB1 PRO A 126      49.871  69.298  44.329  1.00  8.09              
ATOM   2053  HB2 PRO A 126      51.314  68.265  44.099  1.00  8.09              
ATOM   2054  CA  PRO A 126      51.511  69.778  45.666  1.00  8.09              
ATOM   2055  HA  PRO A 126      52.532  69.399  45.740  1.00  8.09              
ATOM   2056  C   PRO A 126      51.571  71.138  44.955  1.00  8.09              
ATOM   2057  O   PRO A 126      52.259  71.252  43.935  1.00  8.09              
ATOM   2058  N   ARG A 127      50.845  72.159  45.433  1.00  9.00              
ATOM   2059  H   ARG A 127      50.298  71.987  46.275  1.00  9.00              
ATOM   2060  CA  ARG A 127      50.608  73.430  44.714  1.00  9.00              
ATOM   2061  HA  ARG A 127      51.341  73.561  43.921  1.00  9.00              
ATOM   2062  CB  ARG A 127      49.185  73.411  44.095  1.00  9.00              
ATOM   2063  HB1 ARG A 127      48.960  74.399  43.689  1.00  9.00              
ATOM   2064  HB2 ARG A 127      48.473  73.239  44.904  1.00  9.00              
ATOM   2065  CG  ARG A 127      48.874  72.390  42.983  1.00  9.00              
ATOM   2066  HG1 ARG A 127      47.797  72.422  42.811  1.00  9.00              
ATOM   2067  HG2 ARG A 127      49.118  71.382  43.318  1.00  9.00              
ATOM   2068  CD  ARG A 127      49.558  72.678  41.636  1.00  9.00              
ATOM   2069  HD1 ARG A 127      49.470  73.742  41.406  1.00  9.00              
ATOM   2070  HD2 ARG A 127      49.040  72.109  40.861  1.00  9.00              
ATOM   2071  NE  ARG A 127      50.970  72.274  41.660  1.00  9.00              
ATOM   2072  HE  ARG A 127      51.307  71.901  42.538  1.00  9.00              
ATOM   2073  CZ  ARG A 127      51.874  72.354  40.707  1.00  9.00              
ATOM   2074  NH1 ARG A 127      51.613  72.834  39.524  1.00  9.00              
ATOM   2075 1HH1 ARG A 127      50.681  73.150  39.323  1.00  9.00              
ATOM   2076 2HH1 ARG A 127      52.333  72.899  38.829  1.00  9.00              
ATOM   2077  NH2 ARG A 127      53.080  71.938  40.965  1.00  9.00              
ATOM   2078 1HH2 ARG A 127      53.271  71.562  41.883  1.00  9.00              
ATOM   2079 2HH2 ARG A 127      53.796  71.966  40.264  1.00  9.00              
ATOM   2080  C   ARG A 127      50.735  74.705  45.540  1.00  9.00              
ATOM   2081  O   ARG A 127      50.674  75.788  44.974  1.00  9.00              
ATOM   2082  N   VAL A 128      50.906  74.572  46.847  1.00  7.79              
ATOM   2083  H   VAL A 128      51.052  73.649  47.226  1.00  7.79              
ATOM   2084  CA  VAL A 128      50.576  75.614  47.824  1.00  7.79              
ATOM   2085  HA  VAL A 128      50.143  76.485  47.326  1.00  7.79              
ATOM   2086  CB  VAL A 128      49.482  75.019  48.751  1.00  7.79              
ATOM   2087  HB  VAL A 128      49.744  73.994  48.973  1.00  7.79              
ATOM   2088  CG1 VAL A 128      49.272  75.644  50.132  1.00  7.79              
ATOM   2089 1HG1 VAL A 128      48.385  75.220  50.603  1.00  7.79              
ATOM   2090 2HG1 VAL A 128      50.128  75.424  50.768  1.00  7.79              
ATOM   2091 3HG1 VAL A 128      49.161  76.721  50.074  1.00  7.79              
ATOM   2092  CG2 VAL A 128      48.167  74.953  47.955  1.00  7.79              
ATOM   2093 1HG2 VAL A 128      47.355  74.600  48.593  1.00  7.79              
ATOM   2094 2HG2 VAL A 128      47.921  75.943  47.570  1.00  7.79              
ATOM   2095 3HG2 VAL A 128      48.258  74.288  47.101  1.00  7.79              
ATOM   2096  C   VAL A 128      51.840  76.124  48.520  1.00  7.79              
ATOM   2097  O   VAL A 128      52.945  75.580  48.349  1.00  7.79              
ATOM   2098  N   ILE A 129      51.676  77.162  49.333  1.00  6.12              
ATOM   2099  H   ILE A 129      50.768  77.631  49.351  1.00  6.12              
ATOM   2100  CA  ILE A 129      52.656  77.552  50.338  1.00  6.12              
ATOM   2101  HA  ILE A 129      53.411  76.771  50.424  1.00  6.12              
ATOM   2102  CB  ILE A 129      53.380  78.861  49.941  1.00  6.12              
ATOM   2103  HB  ILE A 129      54.094  79.078  50.734  1.00  6.12              
ATOM   2104  CG2 ILE A 129      54.185  78.636  48.646  1.00  6.12              
ATOM   2105 1HG2 ILE A 129      54.845  79.480  48.454  1.00  6.12              
ATOM   2106 2HG2 ILE A 129      54.787  77.732  48.728  1.00  6.12              
ATOM   2107 3HG2 ILE A 129      53.505  78.531  47.800  1.00  6.12              
ATOM   2108  CG1 ILE A 129      52.433  80.080  49.818  1.00  6.12              
ATOM   2109 1HG1 ILE A 129      51.858  80.185  50.737  1.00  6.12              
ATOM   2110 2HG1 ILE A 129      51.728  79.921  49.001  1.00  6.12              
ATOM   2111  CD1 ILE A 129      53.160  81.412  49.591  1.00  6.12              
ATOM   2112  HD1 ILE A 129      53.625  81.428  48.605  1.00  6.12              
ATOM   2113  HD2 ILE A 129      52.439  82.228  49.646  1.00  6.12              
ATOM   2114  HD3 ILE A 129      53.922  81.559  50.357  1.00  6.12              
ATOM   2115  C   ILE A 129      51.997  77.672  51.718  1.00  6.12              
ATOM   2116  O   ILE A 129      50.849  78.096  51.842  1.00  6.12              
ATOM   2117  N   ILE A 130      52.749  77.393  52.790  1.00  3.63              
ATOM   2118  H   ILE A 130      53.684  77.035  52.635  1.00  3.63              
ATOM   2119  CA  ILE A 130      52.538  78.205  53.989  1.00  3.63              
ATOM   2120  HA  ILE A 130      51.469  78.409  54.075  1.00  3.63              
ATOM   2121  CB  ILE A 130      52.909  77.543  55.329  1.00  3.63              
ATOM   2122  HB  ILE A 130      52.197  76.732  55.491  1.00  3.63              
ATOM   2123  CG2 ILE A 130      54.318  76.935  55.397  1.00  3.63              
ATOM   2124 1HG2 ILE A 130      54.461  76.430  56.352  1.00  3.63              
ATOM   2125 2HG2 ILE A 130      54.443  76.195  54.611  1.00  3.63              
ATOM   2126 3HG2 ILE A 130      55.078  77.709  55.294  1.00  3.63              
ATOM   2127  CG1 ILE A 130      52.688  78.619  56.417  1.00  3.63              
ATOM   2128 1HG1 ILE A 130      51.752  79.143  56.223  1.00  3.63              
ATOM   2129 2HG1 ILE A 130      53.499  79.348  56.394  1.00  3.63              
ATOM   2130  CD1 ILE A 130      52.590  78.074  57.827  1.00  3.63              
ATOM   2131  HD1 ILE A 130      52.394  78.905  58.505  1.00  3.63              
ATOM   2132  HD2 ILE A 130      51.764  77.370  57.884  1.00  3.63              
ATOM   2133  HD3 ILE A 130      53.525  77.593  58.105  1.00  3.63              
ATOM   2134  C   ILE A 130      53.239  79.534  53.768  1.00  3.63              
ATOM   2135  O   ILE A 130      54.477  79.588  53.612  1.00  3.63              
ATOM   2136  N   HIS A 131      52.384  80.567  53.722  1.00  3.98              
ATOM   2137  H   HIS A 131      51.403  80.365  53.866  1.00  3.98              
ATOM   2138  CA  HIS A 131      52.737  81.955  53.467  1.00  3.98              
ATOM   2139  HA  HIS A 131      53.476  81.922  52.664  1.00  3.98              
ATOM   2140  CB  HIS A 131      51.600  82.820  52.912  1.00  3.98              
ATOM   2141  HB1 HIS A 131      50.874  83.035  53.697  1.00  3.98              
ATOM   2142  HB2 HIS A 131      51.098  82.277  52.110  1.00  3.98              
ATOM   2143  CG  HIS A 131      52.148  84.116  52.338  1.00  3.98              
ATOM   2144  ND1 HIS A 131      53.508  84.457  52.215  1.00  3.98              
ATOM   2145  CE1 HIS A 131      53.539  85.595  51.507  1.00  3.98              
ATOM   2146  HE1 HIS A 131      54.443  86.085  51.170  1.00  3.98              
ATOM   2147  NE2 HIS A 131      52.293  86.015  51.239  1.00  3.98              
ATOM   2148  HE2 HIS A 131      52.049  86.798  50.646  1.00  3.98              
ATOM   2149  CD2 HIS A 131      51.407  85.096  51.753  1.00  3.98              
ATOM   2150  HD2 HIS A 131      50.333  85.105  51.647  1.00  3.98              
ATOM   2151  C   HIS A 131      53.449  82.613  54.637  1.00  3.98              
ATOM   2152  O   HIS A 131      52.971  83.554  55.261  1.00  3.98              
ATOM   2153  N   LEU A 132      54.659  82.127  54.861  1.00  3.68              
ATOM   2154  H   LEU A 132      54.851  81.253  54.385  1.00  3.68              
ATOM   2155  CA  LEU A 132      55.853  82.825  55.306  1.00  3.68              
ATOM   2156  HA  LEU A 132      56.202  82.344  56.222  1.00  3.68              
ATOM   2157  CB  LEU A 132      56.873  82.558  54.169  1.00  3.68              
ATOM   2158  HB1 LEU A 132      56.685  83.270  53.364  1.00  3.68              
ATOM   2159  HB2 LEU A 132      56.706  81.567  53.739  1.00  3.68              
ATOM   2160  CG  LEU A 132      58.352  82.636  54.573  1.00  3.68              
ATOM   2161  HG  LEU A 132      58.497  83.438  55.296  1.00  3.68              
ATOM   2162  CD1 LEU A 132      58.816  81.299  55.160  1.00  3.68              
ATOM   2163 1HD1 LEU A 132      59.866  81.368  55.446  1.00  3.68              
ATOM   2164 2HD1 LEU A 132      58.227  81.052  56.044  1.00  3.68              
ATOM   2165 3HD1 LEU A 132      58.705  80.507  54.421  1.00  3.68              
ATOM   2166  CD2 LEU A 132      59.218  82.927  53.346  1.00  3.68              
ATOM   2167 1HD2 LEU A 132      60.271  82.952  53.631  1.00  3.68              
ATOM   2168 2HD2 LEU A 132      59.076  82.154  52.590  1.00  3.68              
ATOM   2169 3HD2 LEU A 132      58.952  83.898  52.928  1.00  3.68              
ATOM   2170  C   LEU A 132      55.764  84.340  55.564  1.00  3.68              
ATOM   2171  O   LEU A 132      56.148  84.742  56.658  1.00  3.68              
ATOM   2172  N   LYS A 133      55.287  85.196  54.627  1.00  3.76              
ATOM   2173  H   LYS A 133      54.895  84.820  53.768  1.00  3.76              
ATOM   2174  CA  LYS A 133      55.156  86.639  54.933  1.00  3.76              
ATOM   2175  HA  LYS A 133      55.921  86.810  55.687  1.00  3.76              
ATOM   2176  CB  LYS A 133      55.569  87.647  53.844  1.00  3.76              
ATOM   2177  HB1 LYS A 133      54.842  87.610  53.033  1.00  3.76              
ATOM   2178  HB2 LYS A 133      56.542  87.358  53.446  1.00  3.76              
ATOM   2179  CG  LYS A 133      55.658  89.120  54.359  1.00  3.76              
ATOM   2180  HG1 LYS A 133      54.652  89.449  54.621  1.00  3.76              
ATOM   2181  HG2 LYS A 133      55.953  89.737  53.509  1.00  3.76              
ATOM   2182  CD  LYS A 133      56.622  89.469  55.539  1.00  3.76              
ATOM   2183  HD1 LYS A 133      57.421  90.099  55.146  1.00  3.76              
ATOM   2184  HD2 LYS A 133      57.095  88.567  55.920  1.00  3.76              
ATOM   2185  CE  LYS A 133      55.919  90.234  56.696  1.00  3.76              
ATOM   2186  HE1 LYS A 133      55.116  89.612  57.096  1.00  3.76              
ATOM   2187  HE2 LYS A 133      55.449  91.128  56.279  1.00  3.76              
ATOM   2188  NZ  LYS A 133      56.802  90.635  57.834  1.00  3.76              
ATOM   2189  HZ1 LYS A 133      56.288  91.143  58.563  1.00  3.76              
ATOM   2190  HZ2 LYS A 133      57.178  89.873  58.398  1.00  3.76              
ATOM   2191  HZ3 LYS A 133      57.559  91.244  57.575  1.00  3.76              
ATOM   2192  C   LYS A 133      53.897  87.020  55.710  1.00  3.76              
ATOM   2193  O   LYS A 133      53.978  87.856  56.613  1.00  3.76              
ATOM   2194  N   LYS A 134      52.786  86.332  55.473  1.00  3.79              
ATOM   2195  H   LYS A 134      52.845  85.557  54.822  1.00  3.79              
ATOM   2196  CA  LYS A 134      51.627  86.389  56.366  1.00  3.79              
ATOM   2197  HA  LYS A 134      51.270  87.419  56.421  1.00  3.79              
ATOM   2198  CB  LYS A 134      50.519  85.495  55.752  1.00  3.79              
ATOM   2199  HB1 LYS A 134      50.600  84.483  56.148  1.00  3.79              
ATOM   2200  HB2 LYS A 134      50.680  85.425  54.674  1.00  3.79              
ATOM   2201  CG  LYS A 134      49.088  86.023  55.941  1.00  3.79              
ATOM   2202  HG1 LYS A 134      49.023  87.001  55.461  1.00  3.79              
ATOM   2203  HG2 LYS A 134      48.868  86.166  56.994  1.00  3.79              
ATOM   2204  CD  LYS A 134      48.026  85.105  55.299  1.00  3.79              
ATOM   2205  HD1 LYS A 134      48.287  84.965  54.248  1.00  3.79              
ATOM   2206  HD2 LYS A 134      47.063  85.617  55.322  1.00  3.79              
ATOM   2207  CE  LYS A 134      47.861  83.712  55.936  1.00  3.79              
ATOM   2208  HE1 LYS A 134      48.836  83.219  56.001  1.00  3.79              
ATOM   2209  HE2 LYS A 134      47.231  83.104  55.281  1.00  3.79              
ATOM   2210  NZ  LYS A 134      47.242  83.766  57.283  1.00  3.79              
ATOM   2211  HZ1 LYS A 134      47.033  82.832  57.642  1.00  3.79              
ATOM   2212  HZ2 LYS A 134      47.896  84.134  57.975  1.00  3.79              
ATOM   2213  HZ3 LYS A 134      46.383  84.286  57.316  1.00  3.79              
ATOM   2214  C   LYS A 134      52.026  85.985  57.792  1.00  3.79              
ATOM   2215  O   LYS A 134      51.797  86.752  58.721  1.00  3.79              
ATOM   2216  N   PHE A 135      52.742  84.865  57.916  1.00  3.65              
ATOM   2217  H   PHE A 135      52.876  84.319  57.075  1.00  3.65              
ATOM   2218  CA  PHE A 135      53.211  84.278  59.175  1.00  3.65              
ATOM   2219  HA  PHE A 135      52.339  84.113  59.811  1.00  3.65              
ATOM   2220  CB  PHE A 135      53.808  82.907  58.837  1.00  3.65              
ATOM   2221  HB1 PHE A 135      54.751  83.045  58.308  1.00  3.65              
ATOM   2222  HB2 PHE A 135      53.130  82.389  58.156  1.00  3.65              
ATOM   2223  CG  PHE A 135      54.025  81.996  60.025  1.00  3.65              
ATOM   2224  CD1 PHE A 135      52.956  81.267  60.578  1.00  3.65              
ATOM   2225  HD1 PHE A 135      51.953  81.376  60.189  1.00  3.65              
ATOM   2226  CE1 PHE A 135      53.188  80.390  61.650  1.00  3.65              
ATOM   2227  HE1 PHE A 135      52.365  79.832  62.069  1.00  3.65              
ATOM   2228  CZ  PHE A 135      54.482  80.245  62.179  1.00  3.65              
ATOM   2229  HZ  PHE A 135      54.655  79.575  63.007  1.00  3.65              
ATOM   2230  CE2 PHE A 135      55.546  80.987  61.640  1.00  3.65              
ATOM   2231  HE2 PHE A 135      56.536  80.899  62.063  1.00  3.65              
ATOM   2232  CD2 PHE A 135      55.313  81.856  60.559  1.00  3.65              
ATOM   2233  HD2 PHE A 135      56.118  82.436  60.137  1.00  3.65              
ATOM   2234  C   PHE A 135      54.139  85.212  59.948  1.00  3.65              
ATOM   2235  O   PHE A 135      53.902  85.499  61.118  1.00  3.65              
ATOM   2236  N   ALA A 136      55.127  85.774  59.251  1.00  3.67              
ATOM   2237  H   ALA A 136      55.300  85.446  58.311  1.00  3.67              
ATOM   2238  CA  ALA A 136      55.969  86.843  59.758  1.00  3.67              
ATOM   2239  HA  ALA A 136      56.552  86.445  60.579  1.00  3.67              
ATOM   2240  CB  ALA A 136      56.946  87.242  58.655  1.00  3.67              
ATOM   2241  HB1 ALA A 136      57.618  88.010  59.027  1.00  3.67              
ATOM   2242  HB2 ALA A 136      57.539  86.374  58.364  1.00  3.67              
ATOM   2243  HB3 ALA A 136      56.389  87.607  57.800  1.00  3.67              
ATOM   2244  C   ALA A 136      55.161  87.999  60.332  1.00  3.67              
ATOM   2245  O   ALA A 136      55.353  88.308  61.498  1.00  3.67              
ATOM   2246  N   ALA A 137      54.229  88.581  59.569  1.00  4.04              
ATOM   2247  H   ALA A 137      54.018  88.198  58.658  1.00  4.04              
ATOM   2248  CA  ALA A 137      53.442  89.712  60.062  1.00  4.04              
ATOM   2249  HA  ALA A 137      54.123  90.507  60.363  1.00  4.04              
ATOM   2250  CB  ALA A 137      52.581  90.241  58.908  1.00  4.04              
ATOM   2251  HB1 ALA A 137      51.998  91.096  59.254  1.00  4.04              
ATOM   2252  HB2 ALA A 137      53.219  90.561  58.086  1.00  4.04              
ATOM   2253  HB3 ALA A 137      51.901  89.464  58.556  1.00  4.04              
ATOM   2254  C   ALA A 137      52.595  89.381  61.305  1.00  4.04              
ATOM   2255  O   ALA A 137      52.747  90.001  62.358  1.00  4.04              
ATOM   2256  N   LEU A 138      51.708  88.389  61.216  1.00  4.13              
ATOM   2257  H   LEU A 138      51.645  87.848  60.359  1.00  4.13              
ATOM   2258  CA  LEU A 138      50.785  88.098  62.313  1.00  4.13              
ATOM   2259  HA  LEU A 138      50.380  89.043  62.670  1.00  4.13              
ATOM   2260  CB  LEU A 138      49.621  87.225  61.828  1.00  4.13              
ATOM   2261  HB1 LEU A 138      49.160  86.750  62.696  1.00  4.13              
ATOM   2262  HB2 LEU A 138      50.035  86.426  61.219  1.00  4.13              
ATOM   2263  CG  LEU A 138      48.487  87.942  61.063  1.00  4.13              
ATOM   2264  HG  LEU A 138      47.724  87.197  60.838  1.00  4.13              
ATOM   2265  CD1 LEU A 138      47.812  89.034  61.900  1.00  4.13              
ATOM   2266 1HD1 LEU A 138      46.908  89.372  61.396  1.00  4.13              
ATOM   2267 2HD1 LEU A 138      47.542  88.631  62.876  1.00  4.13              
ATOM   2268 3HD1 LEU A 138      48.479  89.886  62.036  1.00  4.13              
ATOM   2269  CD2 LEU A 138      48.915  88.571  59.737  1.00  4.13              
ATOM   2270 1HD2 LEU A 138      48.037  88.928  59.201  1.00  4.13              
ATOM   2271 2HD2 LEU A 138      49.590  89.407  59.915  1.00  4.13              
ATOM   2272 3HD2 LEU A 138      49.420  87.821  59.129  1.00  4.13              
ATOM   2273  C   LEU A 138      51.462  87.492  63.548  1.00  4.13              
ATOM   2274  O   LEU A 138      50.864  87.509  64.623  1.00  4.13              
ATOM   2275  N   LEU A 139      52.712  87.034  63.425  1.00  4.12              
ATOM   2276  H   LEU A 139      53.126  86.986  62.500  1.00  4.12              
ATOM   2277  CA  LEU A 139      53.511  86.544  64.541  1.00  4.12              
ATOM   2278  HA  LEU A 139      52.846  86.452  65.391  1.00  4.12              
ATOM   2279  CB  LEU A 139      53.992  85.109  64.176  1.00  4.12              
ATOM   2280  HB1 LEU A 139      54.800  85.205  63.469  1.00  4.12              
ATOM   2281  HB2 LEU A 139      53.182  84.599  63.651  1.00  4.12              
ATOM   2282  CG  LEU A 139      54.454  84.174  65.316  1.00  4.12              
ATOM   2283  HG  LEU A 139      55.130  84.693  65.990  1.00  4.12              
ATOM   2284  CD1 LEU A 139      53.263  83.636  66.101  1.00  4.12              
ATOM   2285 1HD1 LEU A 139      52.596  83.084  65.439  1.00  4.12              
ATOM   2286 2HD1 LEU A 139      53.601  82.983  66.903  1.00  4.12              
ATOM   2287 3HD1 LEU A 139      52.721  84.466  66.528  1.00  4.12              
ATOM   2288  CD2 LEU A 139      55.161  82.919  64.792  1.00  4.12              
ATOM   2289 1HD2 LEU A 139      54.486  82.351  64.150  1.00  4.12              
ATOM   2290 2HD2 LEU A 139      56.035  83.204  64.216  1.00  4.12              
ATOM   2291 3HD2 LEU A 139      55.486  82.305  65.630  1.00  4.12              
ATOM   2292  C   LEU A 139      54.636  87.530  64.953  1.00  4.12              
ATOM   2293  O   LEU A 139      55.477  87.177  65.785  1.00  4.12              
ATOM   2294  N   GLU A 140      54.691  88.753  64.393  1.00  4.64              
ATOM   2295  H   GLU A 140      53.977  88.992  63.711  1.00  4.64              
ATOM   2296  CA  GLU A 140      55.841  89.682  64.485  1.00  4.64              
ATOM   2297  HA  GLU A 140      56.709  89.060  64.269  1.00  4.64              
ATOM   2298  CB  GLU A 140      55.800  90.744  63.331  1.00  4.64              
ATOM   2299  HB1 GLU A 140      55.428  91.697  63.706  1.00  4.64              
ATOM   2300  HB2 GLU A 140      55.073  90.438  62.596  1.00  4.64              
ATOM   2301  CG  GLU A 140      57.122  90.994  62.553  1.00  4.64              
ATOM   2302  HG1 GLU A 140      57.886  90.302  62.911  1.00  4.64              
ATOM   2303  HG2 GLU A 140      57.480  91.994  62.808  1.00  4.64              
ATOM   2304  CD  GLU A 140      57.017  90.885  60.999  1.00  4.64              
ATOM   2305  OE1 GLU A 140      57.757  90.085  60.372  1.00  4.64              
ATOM   2306  OE2 GLU A 140      56.269  91.645  60.336  1.00  4.64              
ATOM   2307  C   GLU A 140      56.108  90.272  65.885  1.00  4.64              
ATOM   2308  O   GLU A 140      55.824  91.437  66.146  1.00  4.64              
ATOM   2309  N   HIS A 141      56.664  89.442  66.781  1.00  5.21              
ATOM   2310  H   HIS A 141      56.731  88.483  66.456  1.00  5.21              
ATOM   2311  CA  HIS A 141      56.913  89.650  68.224  1.00  5.21              
ATOM   2312  HA  HIS A 141      57.713  88.970  68.495  1.00  5.21              
ATOM   2313  CB  HIS A 141      57.408  91.072  68.590  1.00  5.21              
ATOM   2314  HB1 HIS A 141      57.474  91.132  69.669  1.00  5.21              
ATOM   2315  HB2 HIS A 141      56.678  91.830  68.316  1.00  5.21              
ATOM   2316  CG  HIS A 141      58.768  91.453  68.057  1.00  5.21              
ATOM   2317  ND1 HIS A 141      59.950  91.487  68.809  1.00  5.21              
ATOM   2318  CE1 HIS A 141      60.908  91.892  67.955  1.00  5.21              
ATOM   2319  HE1 HIS A 141      61.954  92.013  68.211  1.00  5.21              
ATOM   2320  NE2 HIS A 141      60.388  92.141  66.741  1.00  5.21              
ATOM   2321  HE2 HIS A 141      60.899  92.484  65.937  1.00  5.21              
ATOM   2322  CD2 HIS A 141      59.038  91.879  66.790  1.00  5.21              
ATOM   2323  HD2 HIS A 141      58.315  91.996  65.990  1.00  5.21              
ATOM   2324  C   HIS A 141      55.700  89.214  69.086  1.00  5.21              
ATOM   2325  O   HIS A 141      55.395  89.883  70.074  1.00  5.21              
ATOM   2326  N   ILE A 142      54.971  88.165  68.666  1.00  6.78              
ATOM   2327  H   ILE A 142      55.322  87.644  67.871  1.00  6.78              
ATOM   2328  CA  ILE A 142      53.525  88.038  68.925  1.00  6.78              
ATOM   2329  HA  ILE A 142      53.165  88.817  68.262  1.00  6.78              
ATOM   2330  CB  ILE A 142      52.865  86.780  68.324  1.00  6.78              
ATOM   2331  HB  ILE A 142      53.343  86.572  67.375  1.00  6.78              
ATOM   2332  CG2 ILE A 142      53.108  85.589  69.228  1.00  6.78              
ATOM   2333 1HG2 ILE A 142      52.841  84.664  68.727  1.00  6.78              
ATOM   2334 2HG2 ILE A 142      54.170  85.612  69.455  1.00  6.78              
ATOM   2335 3HG2 ILE A 142      52.524  85.681  70.145  1.00  6.78              
ATOM   2336  CG1 ILE A 142      51.345  86.979  68.092  1.00  6.78              
ATOM   2337 1HG1 ILE A 142      51.215  87.832  67.427  1.00  6.78              
ATOM   2338 2HG1 ILE A 142      50.875  87.207  69.048  1.00  6.78              
ATOM   2339  CD1 ILE A 142      50.549  85.814  67.492  1.00  6.78              
ATOM   2340  HD1 ILE A 142      49.496  86.092  67.445  1.00  6.78              
ATOM   2341  HD2 ILE A 142      50.884  85.610  66.478  1.00  6.78              
ATOM   2342  HD3 ILE A 142      50.643  84.920  68.106  1.00  6.78              
ATOM   2343  C   ILE A 142      52.979  88.391  70.311  1.00  6.78              
ATOM   2344  O   ILE A 142      53.397  87.817  71.319  1.00  6.78              
ATOM   2345  N   PRO A 143      52.030  89.342  70.408  1.00  8.45              
ATOM   2346  CD  PRO A 143      51.311  90.041  69.335  1.00  8.45              
ATOM   2347  HD1 PRO A 143      50.580  89.399  68.849  1.00  8.45              
ATOM   2348  HD2 PRO A 143      52.014  90.442  68.604  1.00  8.45              
ATOM   2349  CG  PRO A 143      50.584  91.210  69.987  1.00  8.45              
ATOM   2350  HG1 PRO A 143      49.627  90.883  70.394  1.00  8.45              
ATOM   2351  HG2 PRO A 143      50.449  92.042  69.295  1.00  8.45              
ATOM   2352  CB  PRO A 143      51.547  91.548  71.113  1.00  8.45              
ATOM   2353  HB1 PRO A 143      51.078  92.167  71.877  1.00  8.45              
ATOM   2354  HB2 PRO A 143      52.409  92.078  70.706  1.00  8.45              
ATOM   2355  CA  PRO A 143      51.974  90.154  71.599  1.00  8.45              
ATOM   2356  HA  PRO A 143      52.982  90.234  71.980  1.00  8.45              
ATOM   2357  C   PRO A 143      51.126  89.647  72.782  1.00  8.45              
ATOM   2358  O   PRO A 143      50.593  90.440  73.556  1.00  8.45              
ATOM   2359  N   THR A 144      50.959  88.329  72.953  1.00  9.69              
ATOM   2360  H   THR A 144      51.486  87.720  72.336  1.00  9.69              
ATOM   2361  CA  THR A 144      49.814  87.775  73.708  1.00  9.69              
ATOM   2362  HA  THR A 144      49.272  88.577  74.199  1.00  9.69              
ATOM   2363  CB  THR A 144      48.822  87.117  72.715  1.00  9.69              
ATOM   2364  HB  THR A 144      48.085  86.552  73.273  1.00  9.69              
ATOM   2365  CG2 THR A 144      48.076  88.149  71.851  1.00  9.69              
ATOM   2366 1HG2 THR A 144      47.574  88.871  72.490  1.00  9.69              
ATOM   2367 2HG2 THR A 144      48.784  88.649  71.194  1.00  9.69              
ATOM   2368 3HG2 THR A 144      47.342  87.622  71.244  1.00  9.69              
ATOM   2369  OG1 THR A 144      49.488  86.254  71.823  1.00  9.69              
ATOM   2370  HG1 THR A 144      50.039  85.661  72.350  1.00  9.69              
ATOM   2371  C   THR A 144      50.186  86.755  74.752  1.00  9.69              
ATOM   2372  O   THR A 144      50.599  85.635  74.420  1.00  9.69              
ATOM   2373  N   PRO A 145      50.049  87.121  76.037  1.00 11.29              
ATOM   2374  CD  PRO A 145      48.812  86.714  76.703  1.00 11.29              
ATOM   2375  HD1 PRO A 145      48.222  86.063  76.058  1.00 11.29              
ATOM   2376  HD2 PRO A 145      48.222  87.589  76.973  1.00 11.29              
ATOM   2377  CG  PRO A 145      49.209  85.940  77.968  1.00 11.29              
ATOM   2378  HG1 PRO A 145      48.696  84.981  78.030  1.00 11.29              
ATOM   2379  HG2 PRO A 145      48.989  86.546  78.846  1.00 11.29              
ATOM   2380  CB  PRO A 145      50.718  85.743  77.847  1.00 11.29              
ATOM   2381  HB1 PRO A 145      50.939  84.848  77.276  1.00 11.29              
ATOM   2382  HB2 PRO A 145      51.204  85.731  78.814  1.00 11.29              
ATOM   2383  CA  PRO A 145      51.114  86.979  77.025  1.00 11.29              
ATOM   2384  HA  PRO A 145      51.057  87.826  77.703  1.00 11.29              
ATOM   2385  C   PRO A 145      52.557  86.954  76.540  1.00 11.29              
ATOM   2386  O   PRO A 145      53.439  86.352  77.173  1.00 11.29              
ATOM   2387  N   TYR A 146      52.792  87.643  75.436  1.00 11.02              
ATOM   2388  H   TYR A 146      52.015  88.124  75.039  1.00 11.02              
ATOM   2389  CA  TYR A 146      54.014  87.705  74.697  1.00 11.02              
ATOM   2390  HA  TYR A 146      53.748  87.876  73.679  1.00 11.02              
ATOM   2391  CB  TYR A 146      54.821  88.940  75.156  1.00 11.02              
ATOM   2392  HB1 TYR A 146      55.867  88.841  74.903  1.00 11.02              
ATOM   2393  HB2 TYR A 146      54.765  89.024  76.223  1.00 11.02              
ATOM   2394  CG  TYR A 146      54.436  90.266  74.535  1.00 11.02              
ATOM   2395  CD1 TYR A 146      53.592  91.170  75.208  1.00 11.02              
ATOM   2396  HD1 TYR A 146      53.159  90.893  76.151  1.00 11.02              
ATOM   2397  CE1 TYR A 146      53.312  92.429  74.640  1.00 11.02              
ATOM   2398  HE1 TYR A 146      52.651  93.115  75.142  1.00 11.02              
ATOM   2399  CZ  TYR A 146      53.891  92.792  73.406  1.00 11.02              
ATOM   2400  OH  TYR A 146      53.629  94.002  72.853  1.00 11.02              
ATOM   2401  HH  TYR A 146      52.987  94.492  73.366  1.00 11.02              
ATOM   2402  CE2 TYR A 146      54.742  91.890  72.733  1.00 11.02              
ATOM   2403  HE2 TYR A 146      55.130  92.142  71.754  1.00 11.02              
ATOM   2404  CD2 TYR A 146      54.996  90.625  73.291  1.00 11.02              
ATOM   2405  HD2 TYR A 146      55.573  89.904  72.728  1.00 11.02              
ATOM   2406  C   TYR A 146      54.853  86.379  74.611  1.00 11.02              
ATOM   2407  O   TYR A 146      54.284  85.423  74.125  1.00 11.02              
ATOM   2408  N   PRO A 147      56.156  86.372  74.973  1.00 10.04              
ATOM   2409  CD  PRO A 147      56.581  86.541  76.358  1.00 10.04              
ATOM   2410  HD1 PRO A 147      56.614  85.561  76.833  1.00 10.04              
ATOM   2411  HD2 PRO A 147      55.910  87.194  76.911  1.00 10.04              
ATOM   2412  CG  PRO A 147      57.985  87.134  76.300  1.00 10.04              
ATOM   2413  HG1 PRO A 147      58.563  86.904  77.194  1.00 10.04              
ATOM   2414  HG2 PRO A 147      57.919  88.216  76.181  1.00 10.04              
ATOM   2415  CB  PRO A 147      58.575  86.494  75.037  1.00 10.04              
ATOM   2416  HB1 PRO A 147      59.024  85.557  75.335  1.00 10.04              
ATOM   2417  HB2 PRO A 147      59.341  87.125  74.619  1.00 10.04              
ATOM   2418  CA  PRO A 147      57.389  86.306  74.112  1.00 10.04              
ATOM   2419  HA  PRO A 147      57.312  87.122  73.413  1.00 10.04              
ATOM   2420  C   PRO A 147      57.463  85.012  73.256  1.00 10.04              
ATOM   2421  O   PRO A 147      58.574  84.557  72.926  1.00 10.04              
ATOM   2422  N   ILE A 148      56.367  84.432  72.783  1.00  8.66              
ATOM   2423  H   ILE A 148      55.523  84.735  73.235  1.00  8.66              
ATOM   2424  CA  ILE A 148      56.232  84.130  71.353  1.00  8.66              
ATOM   2425  HA  ILE A 148      56.981  83.371  71.153  1.00  8.66              
ATOM   2426  CB  ILE A 148      54.882  83.506  70.995  1.00  8.66              
ATOM   2427  HB  ILE A 148      54.106  84.253  71.101  1.00  8.66              
ATOM   2428  CG2 ILE A 148      54.985  82.987  69.536  1.00  8.66              
ATOM   2429 1HG2 ILE A 148      55.708  82.175  69.484  1.00  8.66              
ATOM   2430 2HG2 ILE A 148      54.017  82.619  69.210  1.00  8.66              
ATOM   2431 3HG2 ILE A 148      55.310  83.780  68.866  1.00  8.66              
ATOM   2432  CG1 ILE A 148      54.498  82.335  71.924  1.00  8.66              
ATOM   2433 1HG1 ILE A 148      54.493  82.681  72.953  1.00  8.66              
ATOM   2434 2HG1 ILE A 148      55.231  81.531  71.842  1.00  8.66              
ATOM   2435  CD1 ILE A 148      53.092  81.762  71.665  1.00  8.66              
ATOM   2436  HD1 ILE A 148      52.870  81.004  72.415  1.00  8.66              
ATOM   2437  HD2 ILE A 148      52.358  82.564  71.738  1.00  8.66              
ATOM   2438  HD3 ILE A 148      53.039  81.305  70.681  1.00  8.66              
ATOM   2439  C   ILE A 148      56.703  85.376  70.627  1.00  8.66              
ATOM   2440  O   ILE A 148      56.248  86.499  70.889  1.00  8.66              
ATOM   2441  N   ARG A 149      57.838  85.198  69.964  1.00  7.23              
ATOM   2442  H   ARG A 149      58.101  84.243  69.734  1.00  7.23              
ATOM   2443  CA  ARG A 149      58.741  86.281  69.605  1.00  7.23              
ATOM   2444  HA  ARG A 149      58.118  87.166  69.527  1.00  7.23              
ATOM   2445  CB  ARG A 149      59.809  86.568  70.688  1.00  7.23              
ATOM   2446  HB1 ARG A 149      60.708  85.994  70.480  1.00  7.23              
ATOM   2447  HB2 ARG A 149      59.450  86.271  71.659  1.00  7.23              
ATOM   2448  CG  ARG A 149      60.166  88.062  70.833  1.00  7.23              
ATOM   2449  HG1 ARG A 149      60.299  88.505  69.846  1.00  7.23              
ATOM   2450  HG2 ARG A 149      61.118  88.141  71.359  1.00  7.23              
ATOM   2451  CD  ARG A 149      59.110  88.862  71.619  1.00  7.23              
ATOM   2452  HD1 ARG A 149      59.193  88.616  72.678  1.00  7.23              
ATOM   2453  HD2 ARG A 149      58.109  88.592  71.273  1.00  7.23              
ATOM   2454  NE  ARG A 149      59.314  90.305  71.407  1.00  7.23              
ATOM   2455  HE  ARG A 149      59.824  90.557  70.568  1.00  7.23              
ATOM   2456  CZ  ARG A 149      58.770  91.333  72.033  1.00  7.23              
ATOM   2457  NH1 ARG A 149      58.075  91.215  73.128  1.00  7.23              
ATOM   2458 1HH1 ARG A 149      57.896  90.296  73.482  1.00  7.23              
ATOM   2459 2HH1 ARG A 149      57.575  91.997  73.508  1.00  7.23              
ATOM   2460  NH2 ARG A 149      58.916  92.520  71.522  1.00  7.23              
ATOM   2461 1HH2 ARG A 149      59.355  92.587  70.611  1.00  7.23              
ATOM   2462 2HH2 ARG A 149      58.491  93.324  71.943  1.00  7.23              
ATOM   2463  C   ARG A 149      59.256  86.094  68.206  1.00  7.23              
ATOM   2464  O   ARG A 149      58.603  85.443  67.401  1.00  7.23              
ATOM   2465  N   GLU A 150      60.303  86.839  67.867  1.00  5.13              
ATOM   2466  H   GLU A 150      60.898  87.275  68.559  1.00  5.13              
ATOM   2467  CA  GLU A 150      60.462  87.236  66.492  1.00  5.13              
ATOM   2468  HA  GLU A 150      59.472  87.536  66.135  1.00  5.13              
ATOM   2469  CB  GLU A 150      61.337  88.488  66.333  1.00  5.13              
ATOM   2470  HB1 GLU A 150      61.104  89.180  67.141  1.00  5.13              
ATOM   2471  HB2 GLU A 150      61.031  88.978  65.410  1.00  5.13              
ATOM   2472  CG  GLU A 150      62.857  88.300  66.232  1.00  5.13              
ATOM   2473  HG1 GLU A 150      63.274  89.234  65.851  1.00  5.13              
ATOM   2474  HG2 GLU A 150      63.077  87.538  65.482  1.00  5.13              
ATOM   2475  CD  GLU A 150      63.573  87.962  67.540  1.00  5.13              
ATOM   2476  OE1 GLU A 150      64.811  87.773  67.488  1.00  5.13              
ATOM   2477  OE2 GLU A 150      62.945  87.856  68.627  1.00  5.13              
ATOM   2478  C   GLU A 150      60.817  86.042  65.543  1.00  5.13              
ATOM   2479  O   GLU A 150      61.067  84.915  65.961  1.00  5.13              
ATOM   2480  N   ILE A 151      60.757  86.358  64.239  1.00  4.13              
ATOM   2481  H   ILE A 151      60.750  87.356  64.073  1.00  4.13              
ATOM   2482  CA  ILE A 151      59.990  85.587  63.239  1.00  4.13              
ATOM   2483  HA  ILE A 151      59.792  84.607  63.667  1.00  4.13              
ATOM   2484  CB  ILE A 151      58.655  86.369  63.100  1.00  4.13              
ATOM   2485  HB  ILE A 151      58.492  86.899  64.043  1.00  4.13              
ATOM   2486  CG2 ILE A 151      58.714  87.498  62.060  1.00  4.13              
ATOM   2487 1HG2 ILE A 151      57.815  88.104  62.139  1.00  4.13              
ATOM   2488 2HG2 ILE A 151      59.574  88.143  62.229  1.00  4.13              
ATOM   2489 3HG2 ILE A 151      58.754  87.100  61.050  1.00  4.13              
ATOM   2490  CG1 ILE A 151      57.405  85.503  62.987  1.00  4.13              
ATOM   2491 1HG1 ILE A 151      56.564  86.155  62.744  1.00  4.13              
ATOM   2492 2HG1 ILE A 151      57.204  85.083  63.974  1.00  4.13              
ATOM   2493  CD1 ILE A 151      57.427  84.339  61.993  1.00  4.13              
ATOM   2494  HD1 ILE A 151      56.424  83.922  61.936  1.00  4.13              
ATOM   2495  HD2 ILE A 151      57.723  84.676  61.002  1.00  4.13              
ATOM   2496  HD3 ILE A 151      58.109  83.571  62.352  1.00  4.13              
ATOM   2497  C   ILE A 151      60.774  85.426  61.920  1.00  4.13              
ATOM   2498  O   ILE A 151      60.229  85.133  60.856  1.00  4.13              
ATOM   2499  N   LYS A 152      62.073  85.747  61.975  1.00  4.24              
ATOM   2500  H   LYS A 152      62.484  85.726  62.897  1.00  4.24              
ATOM   2501  CA  LYS A 152      62.806  86.445  60.912  1.00  4.24              
ATOM   2502  HA  LYS A 152      62.357  87.430  60.839  1.00  4.24              
ATOM   2503  CB  LYS A 152      64.275  86.652  61.339  1.00  4.24              
ATOM   2504  HB1 LYS A 152      64.854  85.752  61.126  1.00  4.24              
ATOM   2505  HB2 LYS A 152      64.317  86.841  62.413  1.00  4.24              
ATOM   2506  CG  LYS A 152      64.889  87.871  60.623  1.00  4.24              
ATOM   2507  HG1 LYS A 152      64.289  88.749  60.869  1.00  4.24              
ATOM   2508  HG2 LYS A 152      64.832  87.734  59.545  1.00  4.24              
ATOM   2509  CD  LYS A 152      66.348  88.187  61.000  1.00  4.24              
ATOM   2510  HD1 LYS A 152      66.421  88.358  62.075  1.00  4.24              
ATOM   2511  HD2 LYS A 152      66.619  89.112  60.488  1.00  4.24              
ATOM   2512  CE  LYS A 152      67.334  87.085  60.584  1.00  4.24              
ATOM   2513  HE1 LYS A 152      66.994  86.665  59.636  1.00  4.24              
ATOM   2514  HE2 LYS A 152      67.329  86.283  61.326  1.00  4.24              
ATOM   2515  NZ  LYS A 152      68.704  87.623  60.395  1.00  4.24              
ATOM   2516  HZ1 LYS A 152      68.727  88.334  59.659  1.00  4.24              
ATOM   2517  HZ2 LYS A 152      69.121  87.999  61.228  1.00  4.24              
ATOM   2518  HZ3 LYS A 152      69.353  86.958  59.969  1.00  4.24              
ATOM   2519  C   LYS A 152      62.694  85.736  59.550  1.00  4.24              
ATOM   2520  O   LYS A 152      63.059  84.560  59.484  1.00  4.24              
ATOM   2521  N   PRO A 153      62.260  86.449  58.485  1.00  4.23              
ATOM   2522  CD  PRO A 153      61.347  87.587  58.605  1.00  4.23              
ATOM   2523  HD1 PRO A 153      61.898  88.523  58.707  1.00  4.23              
ATOM   2524  HD2 PRO A 153      60.685  87.447  59.461  1.00  4.23              
ATOM   2525  CG  PRO A 153      60.494  87.606  57.335  1.00  4.23              
ATOM   2526  HG1 PRO A 153      60.883  88.348  56.637  1.00  4.23              
ATOM   2527  HG2 PRO A 153      59.450  87.816  57.554  1.00  4.23              
ATOM   2528  CB  PRO A 153      60.683  86.193  56.780  1.00  4.23              
ATOM   2529  HB1 PRO A 153      60.469  86.130  55.712  1.00  4.23              
ATOM   2530  HB2 PRO A 153      60.045  85.499  57.327  1.00  4.23              
ATOM   2531  CA  PRO A 153      62.155  85.927  57.122  1.00  4.23              
ATOM   2532  HA  PRO A 153      62.341  84.852  57.103  1.00  4.23              
ATOM   2533  C   PRO A 153      63.126  86.597  56.107  1.00  4.23              
ATOM   2534  O   PRO A 153      62.661  87.222  55.149  1.00  4.23              
ATOM   2535  N   PRO A 154      64.454  86.600  56.327  1.00  4.87              
ATOM   2536  CD  PRO A 154      65.216  85.791  57.273  1.00  4.87              
ATOM   2537  HD1 PRO A 154      65.130  84.728  57.041  1.00  4.87              
ATOM   2538  HD2 PRO A 154      64.894  85.977  58.289  1.00  4.87              
ATOM   2539  CG  PRO A 154      66.667  86.253  57.126  1.00  4.87              
ATOM   2540  HG1 PRO A 154      67.178  85.625  56.404  1.00  4.87              
ATOM   2541  HG2 PRO A 154      67.208  86.241  58.067  1.00  4.87              
ATOM   2542  CB  PRO A 154      66.532  87.657  56.544  1.00  4.87              
ATOM   2543  HB1 PRO A 154      67.436  87.980  56.030  1.00  4.87              
ATOM   2544  HB2 PRO A 154      66.258  88.365  57.328  1.00  4.87              
ATOM   2545  CA  PRO A 154      65.369  87.460  55.579  1.00  4.87              
ATOM   2546  HA  PRO A 154      64.906  88.423  55.358  1.00  4.87              
ATOM   2547  C   PRO A 154      65.889  86.824  54.275  1.00  4.87              
ATOM   2548  O   PRO A 154      66.075  85.614  54.159  1.00  4.87              
ATOM   2549  N   LEU A 155      66.314  87.676  53.342  1.00  5.14              
ATOM   2550  H   LEU A 155      66.173  88.661  53.496  1.00  5.14              
ATOM   2551  CA  LEU A 155      67.122  87.288  52.177  1.00  5.14              
ATOM   2552  HA  LEU A 155      66.585  86.487  51.667  1.00  5.14              
ATOM   2553  CB  LEU A 155      67.209  88.487  51.209  1.00  5.14              
ATOM   2554  HB1 LEU A 155      66.220  88.938  51.113  1.00  5.14              
ATOM   2555  HB2 LEU A 155      67.478  88.094  50.228  1.00  5.14              
ATOM   2556  CG  LEU A 155      68.239  89.585  51.561  1.00  5.14              
ATOM   2557  HG  LEU A 155      69.244  89.168  51.519  1.00  5.14              
ATOM   2558  CD1 LEU A 155      68.149  90.702  50.521  1.00  5.14              
ATOM   2559 1HD1 LEU A 155      68.910  91.455  50.725  1.00  5.14              
ATOM   2560 2HD1 LEU A 155      68.327  90.292  49.527  1.00  5.14              
ATOM   2561 3HD1 LEU A 155      67.163  91.167  50.551  1.00  5.14              
ATOM   2562  CD2 LEU A 155      68.034  90.213  52.944  1.00  5.14              
ATOM   2563 1HD2 LEU A 155      68.738  91.035  53.076  1.00  5.14              
ATOM   2564 2HD2 LEU A 155      67.019  90.598  53.038  1.00  5.14              
ATOM   2565 3HD2 LEU A 155      68.239  89.482  53.724  1.00  5.14              
ATOM   2566  C   LEU A 155      68.527  86.718  52.501  1.00  5.14              
ATOM   2567  O   LEU A 155      69.287  86.406  51.590  1.00  5.14              
ATOM   2568  N   GLU A 156      68.876  86.620  53.786  1.00  5.30              
ATOM   2569  H   GLU A 156      68.189  86.895  54.465  1.00  5.30              
ATOM   2570  CA  GLU A 156      70.050  85.900  54.297  1.00  5.30              
ATOM   2571  HA  GLU A 156      70.935  86.127  53.702  1.00  5.30              
ATOM   2572  CB  GLU A 156      70.282  86.288  55.780  1.00  5.30              
ATOM   2573  HB1 GLU A 156      71.177  85.775  56.136  1.00  5.30              
ATOM   2574  HB2 GLU A 156      69.444  85.890  56.352  1.00  5.30              
ATOM   2575  CG  GLU A 156      70.408  87.778  56.148  1.00  5.30              
ATOM   2576  HG1 GLU A 156      69.746  88.375  55.519  1.00  5.30              
ATOM   2577  HG2 GLU A 156      71.432  88.110  55.966  1.00  5.30              
ATOM   2578  CD  GLU A 156      70.029  88.000  57.627  1.00  5.30              
ATOM   2579  OE1 GLU A 156      69.059  88.741  57.916  1.00  5.30              
ATOM   2580  OE2 GLU A 156      70.614  87.370  58.537  1.00  5.30              
ATOM   2581  C   GLU A 156      69.832  84.374  54.308  1.00  5.30              
ATOM   2582  O   GLU A 156      70.794  83.616  54.224  1.00  5.30              
ATOM   2583  N   ASP A 157      68.587  83.923  54.531  1.00  4.67              
ATOM   2584  H   ASP A 157      67.810  84.574  54.487  1.00  4.67              
ATOM   2585  CA  ASP A 157      68.342  82.668  55.257  1.00  4.67              
ATOM   2586  HA  ASP A 157      69.076  81.918  54.958  1.00  4.67              
ATOM   2587  CB  ASP A 157      68.546  82.971  56.755  1.00  4.67              
ATOM   2588  HB1 ASP A 157      67.839  83.733  57.069  1.00  4.67              
ATOM   2589  HB2 ASP A 157      69.552  83.364  56.908  1.00  4.67              
ATOM   2590  CG  ASP A 157      68.371  81.785  57.687  1.00  4.67              
ATOM   2591  OD1 ASP A 157      68.560  80.617  57.271  1.00  4.67              
ATOM   2592  OD2 ASP A 157      68.066  82.021  58.881  1.00  4.67              
ATOM   2593  C   ASP A 157      66.939  82.141  54.943  1.00  4.67              
ATOM   2594  O   ASP A 157      65.939  82.659  55.434  1.00  4.67              
ATOM   2595  N   SER A 158      66.864  81.140  54.062  1.00  4.63              
ATOM   2596  H   SER A 158      67.741  80.798  53.695  1.00  4.63              
ATOM   2597  CA  SER A 158      65.650  80.692  53.353  1.00  4.63              
ATOM   2598  HA  SER A 158      65.186  81.583  52.929  1.00  4.63              
ATOM   2599  CB  SER A 158      66.065  79.780  52.189  1.00  4.63              
ATOM   2600  HB1 SER A 158      65.203  79.587  51.549  1.00  4.63              
ATOM   2601  HB2 SER A 158      66.424  78.830  52.588  1.00  4.63              
ATOM   2602  OG  SER A 158      67.094  80.370  51.414  1.00  4.63              
ATOM   2603  HG  SER A 158      66.778  81.206  51.057  1.00  4.63              
ATOM   2604  C   SER A 158      64.561  80.011  54.189  1.00  4.63              
ATOM   2605  O   SER A 158      63.813  79.187  53.656  1.00  4.63              
ATOM   2606  N   LYS A 159      64.445  80.342  55.475  1.00  4.42              
ATOM   2607  H   LYS A 159      65.038  81.093  55.821  1.00  4.42              
ATOM   2608  CA  LYS A 159      63.339  79.911  56.321  1.00  4.42              
ATOM   2609  HA  LYS A 159      62.475  79.757  55.675  1.00  4.42              
ATOM   2610  CB  LYS A 159      63.654  78.544  56.956  1.00  4.42              
ATOM   2611  HB1 LYS A 159      64.176  77.929  56.226  1.00  4.42              
ATOM   2612  HB2 LYS A 159      62.708  78.043  57.164  1.00  4.42              
ATOM   2613  CG  LYS A 159      64.463  78.528  58.258  1.00  4.42              
ATOM   2614  HG1 LYS A 159      64.638  77.487  58.496  1.00  4.42              
ATOM   2615  HG2 LYS A 159      63.874  78.966  59.062  1.00  4.42              
ATOM   2616  CD  LYS A 159      65.837  79.192  58.227  1.00  4.42              
ATOM   2617  HD1 LYS A 159      65.743  80.273  58.133  1.00  4.42              
ATOM   2618  HD2 LYS A 159      66.412  78.807  57.383  1.00  4.42              
ATOM   2619  CE  LYS A 159      66.535  78.841  59.544  1.00  4.42              
ATOM   2620  HE1 LYS A 159      66.624  77.756  59.611  1.00  4.42              
ATOM   2621  HE2 LYS A 159      65.924  79.202  60.377  1.00  4.42              
ATOM   2622  NZ  LYS A 159      67.867  79.464  59.593  1.00  4.42              
ATOM   2623  HZ1 LYS A 159      67.773  80.482  59.591  1.00  4.42              
ATOM   2624  HZ2 LYS A 159      68.442  79.190  60.365  1.00  4.42              
ATOM   2625  HZ3 LYS A 159      68.351  79.348  58.704  1.00  4.42              
ATOM   2626  C   LYS A 159      62.926  80.958  57.343  1.00  4.42              
ATOM   2627  O   LYS A 159      63.739  81.751  57.814  1.00  4.42              
ATOM   2628  N   VAL A 160      61.650  80.931  57.713  1.00  3.74              
ATOM   2629  H   VAL A 160      61.076  80.162  57.387  1.00  3.74              
ATOM   2630  CA  VAL A 160      61.188  81.665  58.887  1.00  3.74              
ATOM   2631  HA  VAL A 160      61.502  82.704  58.792  1.00  3.74              
ATOM   2632  CB  VAL A 160      59.650  81.638  59.000  1.00  3.74              
ATOM   2633  HB  VAL A 160      59.269  80.745  58.507  1.00  3.74              
ATOM   2634  CG1 VAL A 160      59.133  81.636  60.442  1.00  3.74              
ATOM   2635 1HG1 VAL A 160      59.541  82.488  60.984  1.00  3.74              
ATOM   2636 2HG1 VAL A 160      58.055  81.694  60.434  1.00  3.74              
ATOM   2637 3HG1 VAL A 160      59.404  80.710  60.950  1.00  3.74              
ATOM   2638  CG2 VAL A 160      59.063  82.862  58.287  1.00  3.74              
ATOM   2639 1HG2 VAL A 160      57.981  82.759  58.195  1.00  3.74              
ATOM   2640 2HG2 VAL A 160      59.287  83.765  58.853  1.00  3.74              
ATOM   2641 3HG2 VAL A 160      59.507  82.954  57.299  1.00  3.74              
ATOM   2642  C   VAL A 160      61.851  81.109  60.125  1.00  3.74              
ATOM   2643  O   VAL A 160      61.863  79.895  60.333  1.00  3.74              
ATOM   2644  N   SER A 161      62.346  81.995  60.983  1.00  3.56              
ATOM   2645  H   SER A 161      62.352  82.976  60.722  1.00  3.56              
ATOM   2646  CA  SER A 161      62.895  81.582  62.273  1.00  3.56              
ATOM   2647  HA  SER A 161      62.889  80.496  62.361  1.00  3.56              
ATOM   2648  CB  SER A 161      64.366  82.005  62.356  1.00  3.56              
ATOM   2649  HB1 SER A 161      64.756  81.731  63.337  1.00  3.56              
ATOM   2650  HB2 SER A 161      64.444  83.087  62.233  1.00  3.56              
ATOM   2651  OG  SER A 161      65.133  81.352  61.357  1.00  3.56              
ATOM   2652  HG  SER A 161      64.949  81.788  60.510  1.00  3.56              
ATOM   2653  C   SER A 161      62.084  82.138  63.431  1.00  3.56              
ATOM   2654  O   SER A 161      62.177  83.325  63.736  1.00  3.56              
ATOM   2655  N   ALA A 162      61.317  81.254  64.075  1.00  3.35              
ATOM   2656  H   ALA A 162      61.412  80.284  63.797  1.00  3.35              
ATOM   2657  CA  ALA A 162      60.312  81.567  65.081  1.00  3.35              
ATOM   2658  HA  ALA A 162      60.228  82.655  65.103  1.00  3.35              
ATOM   2659  CB  ALA A 162      58.926  81.097  64.623  1.00  3.35              
ATOM   2660  HB1 ALA A 162      58.173  81.493  65.304  1.00  3.35              
ATOM   2661  HB2 ALA A 162      58.720  81.485  63.626  1.00  3.35              
ATOM   2662  HB3 ALA A 162      58.858  80.014  64.604  1.00  3.35              
ATOM   2663  C   ALA A 162      60.690  81.175  66.507  1.00  3.35              
ATOM   2664  O   ALA A 162      60.729  79.993  66.862  1.00  3.35              
ATOM   2665  N   LYS A 163      60.979  82.180  67.340  1.00  3.44              
ATOM   2666  H   LYS A 163      60.900  83.134  66.988  1.00  3.44              
ATOM   2667  CA  LYS A 163      61.163  81.950  68.778  1.00  3.44              
ATOM   2668  HA  LYS A 163      61.788  81.074  68.948  1.00  3.44              
ATOM   2669  CB  LYS A 163      61.785  83.182  69.445  1.00  3.44              
ATOM   2670  HB1 LYS A 163      61.771  83.032  70.526  1.00  3.44              
ATOM   2671  HB2 LYS A 163      61.153  84.043  69.219  1.00  3.44              
ATOM   2672  CG  LYS A 163      63.221  83.507  69.027  1.00  3.44              
ATOM   2673  HG1 LYS A 163      63.246  83.755  67.964  1.00  3.44              
ATOM   2674  HG2 LYS A 163      63.875  82.656  69.223  1.00  3.44              
ATOM   2675  CD  LYS A 163      63.669  84.717  69.855  1.00  3.44              
ATOM   2676  HD1 LYS A 163      63.769  84.436  70.905  1.00  3.44              
ATOM   2677  HD2 LYS A 163      62.900  85.487  69.772  1.00  3.44              
ATOM   2678  CE  LYS A 163      64.983  85.300  69.346  1.00  3.44              
ATOM   2679  HE1 LYS A 163      64.920  85.354  68.253  1.00  3.44              
ATOM   2680  HE2 LYS A 163      65.824  84.663  69.625  1.00  3.44              
ATOM   2681  NZ  LYS A 163      65.155  86.678  69.849  1.00  3.44              
ATOM   2682  HZ1 LYS A 163      65.498  86.748  70.791  1.00  3.44              
ATOM   2683  HZ2 LYS A 163      65.706  87.210  69.176  1.00  3.44              
ATOM   2684  HZ3 LYS A 163      64.262  87.161  69.742  1.00  3.44              
ATOM   2685  C   LYS A 163      59.822  81.729  69.482  1.00  3.44              
ATOM   2686  O   LYS A 163      58.874  82.485  69.268  1.00  3.44              
ATOM   2687  N   PHE A 164      59.787  80.815  70.446  1.00  3.42              
ATOM   2688  H   PHE A 164      60.538  80.139  70.507  1.00  3.42              
ATOM   2689  CA  PHE A 164      58.677  80.662  71.385  1.00  3.42              
ATOM   2690  HA  PHE A 164      58.009  81.518  71.312  1.00  3.42              
ATOM   2691  CB  PHE A 164      57.836  79.417  71.035  1.00  3.42              
ATOM   2692  HB1 PHE A 164      57.267  79.143  71.925  1.00  3.42              
ATOM   2693  HB2 PHE A 164      58.515  78.594  70.841  1.00  3.42              
ATOM   2694  CG  PHE A 164      56.848  79.545  69.875  1.00  3.42              
ATOM   2695  CD1 PHE A 164      57.280  79.819  68.561  1.00  3.42              
ATOM   2696  HD1 PHE A 164      58.330  79.903  68.338  1.00  3.42              
ATOM   2697  CE1 PHE A 164      56.351  79.980  67.515  1.00  3.42              
ATOM   2698  HE1 PHE A 164      56.692  80.215  66.518  1.00  3.42              
ATOM   2699  CZ  PHE A 164      54.980  79.819  67.759  1.00  3.42              
ATOM   2700  HZ  PHE A 164      54.265  79.944  66.958  1.00  3.42              
ATOM   2701  CE2 PHE A 164      54.542  79.504  69.054  1.00  3.42              
ATOM   2702  HE2 PHE A 164      53.486  79.386  69.243  1.00  3.42              
ATOM   2703  CD2 PHE A 164      55.468  79.370  70.106  1.00  3.42              
ATOM   2704  HD2 PHE A 164      55.107  79.142  71.098  1.00  3.42              
ATOM   2705  C   PHE A 164      59.182  80.615  72.823  1.00  3.42              
ATOM   2706  O   PHE A 164      59.744  79.610  73.249  1.00  3.42              
ATOM   2707  N   MET A 165      58.984  81.713  73.550  1.00  3.71              
ATOM   2708  H   MET A 165      58.558  82.517  73.098  1.00  3.71              
ATOM   2709  CA  MET A 165      59.391  81.919  74.940  1.00  3.71              
ATOM   2710  HA  MET A 165      59.776  80.979  75.326  1.00  3.71              
ATOM   2711  CB  MET A 165      60.565  82.914  75.018  1.00  3.71              
ATOM   2712  HB1 MET A 165      60.283  83.852  74.547  1.00  3.71              
ATOM   2713  HB2 MET A 165      61.400  82.503  74.449  1.00  3.71              
ATOM   2714  CG  MET A 165      61.069  83.237  76.432  1.00  3.71              
ATOM   2715  HG1 MET A 165      60.268  83.684  77.020  1.00  3.71              
ATOM   2716  HG2 MET A 165      61.847  83.994  76.328  1.00  3.71              
ATOM   2717  SD  MET A 165      61.796  81.864  77.371  1.00  3.71              
ATOM   2718  CE  MET A 165      60.372  81.298  78.340  1.00  3.71              
ATOM   2719  HE1 MET A 165      59.612  80.884  77.683  1.00  3.71              
ATOM   2720  HE2 MET A 165      60.694  80.524  79.037  1.00  3.71              
ATOM   2721  HE3 MET A 165      59.953  82.135  78.899  1.00  3.71              
ATOM   2722  C   MET A 165      58.171  82.265  75.798  1.00  3.71              
ATOM   2723  O   MET A 165      57.925  83.420  76.139  1.00  3.71              
ATOM   2724  N   VAL A 166      57.392  81.230  76.117  1.00  5.25              
ATOM   2725  H   VAL A 166      57.717  80.309  75.846  1.00  5.25              
ATOM   2726  CA  VAL A 166      56.197  81.297  76.971  1.00  5.25              
ATOM   2727  HA  VAL A 166      56.290  82.166  77.623  1.00  5.25              
ATOM   2728  CB  VAL A 166      54.882  81.442  76.181  1.00  5.25              
ATOM   2729  HB  VAL A 166      54.054  81.228  76.857  1.00  5.25              
ATOM   2730  CG1 VAL A 166      54.694  82.880  75.725  1.00  5.25              
ATOM   2731 1HG1 VAL A 166      53.734  82.994  75.222  1.00  5.25              
ATOM   2732 2HG1 VAL A 166      54.709  83.555  76.581  1.00  5.25              
ATOM   2733 3HG1 VAL A 166      55.493  83.163  75.045  1.00  5.25              
ATOM   2734  CG2 VAL A 166      54.762  80.478  74.996  1.00  5.25              
ATOM   2735 1HG2 VAL A 166      53.775  80.580  74.546  1.00  5.25              
ATOM   2736 2HG2 VAL A 166      55.522  80.697  74.247  1.00  5.25              
ATOM   2737 3HG2 VAL A 166      54.884  79.458  75.343  1.00  5.25              
ATOM   2738  C   VAL A 166      56.078  80.083  77.871  1.00  5.25              
ATOM   2739  O   VAL A 166      56.540  78.998  77.540  1.00  5.25              
ATOM   2740  N   SER A 167      55.407  80.244  79.007  1.00  5.39              
ATOM   2741  H   SER A 167      54.986  81.137  79.230  1.00  5.39              
ATOM   2742  CA  SER A 167      55.348  79.226  80.053  1.00  5.39              
ATOM   2743  HA  SER A 167      56.382  79.025  80.336  1.00  5.39              
ATOM   2744  CB  SER A 167      54.673  79.768  81.328  1.00  5.39              
ATOM   2745  HB1 SER A 167      55.455  80.033  82.041  1.00  5.39              
ATOM   2746  HB2 SER A 167      54.054  78.991  81.780  1.00  5.39              
ATOM   2747  OG  SER A 167      53.886  80.926  81.086  1.00  5.39              
ATOM   2748  HG  SER A 167      53.593  81.289  81.929  1.00  5.39              
ATOM   2749  C   SER A 167      54.793  77.857  79.632  1.00  5.39              
ATOM   2750  O   SER A 167      55.504  76.869  79.823  1.00  5.39              
ATOM   2751  N   PRO A 168      53.604  77.754  79.001  1.00  5.63              
ATOM   2752  CD  PRO A 168      52.591  78.784  78.831  1.00  5.63              
ATOM   2753  HD1 PRO A 168      52.867  79.439  78.004  1.00  5.63              
ATOM   2754  HD2 PRO A 168      52.441  79.363  79.740  1.00  5.63              
ATOM   2755  CG  PRO A 168      51.305  78.035  78.490  1.00  5.63              
ATOM   2756  HG1 PRO A 168      50.635  78.640  77.877  1.00  5.63              
ATOM   2757  HG2 PRO A 168      50.809  77.724  79.410  1.00  5.63              
ATOM   2758  CB  PRO A 168      51.809  76.806  77.739  1.00  5.63              
ATOM   2759  HB1 PRO A 168      51.950  77.068  76.690  1.00  5.63              
ATOM   2760  HB2 PRO A 168      51.122  75.965  77.831  1.00  5.63              
ATOM   2761  CA  PRO A 168      53.167  76.501  78.381  1.00  5.63              
ATOM   2762  HA  PRO A 168      53.042  75.744  79.156  1.00  5.63              
ATOM   2763  C   PRO A 168      54.150  75.980  77.327  1.00  5.63              
ATOM   2764  O   PRO A 168      54.319  74.776  77.184  1.00  5.63              
ATOM   2765  N   GLY A 169      54.803  76.878  76.587  1.00  4.59              
ATOM   2766  H   GLY A 169      54.749  77.846  76.868  1.00  4.59              
ATOM   2767  CA  GLY A 169      55.412  76.589  75.286  1.00  4.59              
ATOM   2768  HA1 GLY A 169      55.100  77.355  74.578  1.00  4.59              
ATOM   2769  HA2 GLY A 169      55.030  75.638  74.915  1.00  4.59              
ATOM   2770  C   GLY A 169      56.933  76.508  75.230  1.00  4.59              
ATOM   2771  O   GLY A 169      57.508  76.226  74.179  1.00  4.59              
ATOM   2772  N   LYS A 170      57.572  76.683  76.381  1.00  4.36              
ATOM   2773  H   LYS A 170      57.022  77.090  77.132  1.00  4.36              
ATOM   2774  CA  LYS A 170      58.997  76.498  76.617  1.00  4.36              
ATOM   2775  HA  LYS A 170      59.127  76.682  77.684  1.00  4.36              
ATOM   2776  CB  LYS A 170      59.422  75.020  76.432  1.00  4.36              
ATOM   2777  HB1 LYS A 170      60.510  74.957  76.468  1.00  4.36              
ATOM   2778  HB2 LYS A 170      59.096  74.658  75.458  1.00  4.36              
ATOM   2779  CG  LYS A 170      58.887  74.062  77.530  1.00  4.36              
ATOM   2780  HG1 LYS A 170      59.224  74.421  78.504  1.00  4.36              
ATOM   2781  HG2 LYS A 170      59.337  73.084  77.376  1.00  4.36              
ATOM   2782  CD  LYS A 170      57.357  73.884  77.575  1.00  4.36              
ATOM   2783  HD1 LYS A 170      56.976  73.654  76.579  1.00  4.36              
ATOM   2784  HD2 LYS A 170      56.915  74.823  77.903  1.00  4.36              
ATOM   2785  CE  LYS A 170      56.852  72.838  78.576  1.00  4.36              
ATOM   2786  HE1 LYS A 170      55.777  73.006  78.706  1.00  4.36              
ATOM   2787  HE2 LYS A 170      57.330  73.000  79.545  1.00  4.36              
ATOM   2788  NZ  LYS A 170      57.058  71.441  78.129  1.00  4.36              
ATOM   2789  HZ1 LYS A 170      56.670  71.245  77.218  1.00  4.36              
ATOM   2790  HZ2 LYS A 170      58.022  71.118  78.183  1.00  4.36              
ATOM   2791  HZ3 LYS A 170      56.616  70.783  78.776  1.00  4.36              
ATOM   2792  C   LYS A 170      59.815  77.646  76.032  1.00  4.36              
ATOM   2793  O   LYS A 170      59.432  78.795  76.234  1.00  4.36              
ATOM   2794  N   LYS A 171      60.994  77.365  75.474  1.00  3.53              
ATOM   2795  H   LYS A 171      61.187  76.395  75.287  1.00  3.53              
ATOM   2796  CA  LYS A 171      61.969  78.375  75.026  1.00  3.53              
ATOM   2797  HA  LYS A 171      61.412  79.284  74.808  1.00  3.53              
ATOM   2798  CB  LYS A 171      62.915  78.796  76.176  1.00  3.53              
ATOM   2799  HB1 LYS A 171      62.319  78.875  77.087  1.00  3.53              
ATOM   2800  HB2 LYS A 171      63.259  79.805  75.949  1.00  3.53              
ATOM   2801  CG  LYS A 171      64.178  77.986  76.511  1.00  3.53              
ATOM   2802  HG1 LYS A 171      64.520  78.311  77.495  1.00  3.53              
ATOM   2803  HG2 LYS A 171      64.963  78.247  75.801  1.00  3.53              
ATOM   2804  CD  LYS A 171      64.021  76.464  76.522  1.00  3.53              
ATOM   2805  HD1 LYS A 171      63.845  76.110  75.505  1.00  3.53              
ATOM   2806  HD2 LYS A 171      63.186  76.179  77.164  1.00  3.53              
ATOM   2807  CE  LYS A 171      65.326  75.867  77.062  1.00  3.53              
ATOM   2808  HE1 LYS A 171      65.390  76.080  78.134  1.00  3.53              
ATOM   2809  HE2 LYS A 171      66.172  76.355  76.567  1.00  3.53              
ATOM   2810  NZ  LYS A 171      65.398  74.413  76.819  1.00  3.53              
ATOM   2811  HZ1 LYS A 171      66.201  73.998  77.289  1.00  3.53              
ATOM   2812  HZ2 LYS A 171      64.570  73.941  77.144  1.00  3.53              
ATOM   2813  HZ3 LYS A 171      65.524  74.227  75.826  1.00  3.53              
ATOM   2814  C   LYS A 171      62.628  77.998  73.705  1.00  3.53              
ATOM   2815  O   LYS A 171      63.843  78.045  73.526  1.00  3.53              
ATOM   2816  N   VAL A 172      61.787  77.492  72.814  1.00  3.40              
ATOM   2817  H   VAL A 172      60.800  77.659  72.972  1.00  3.40              
ATOM   2818  CA  VAL A 172      62.167  76.621  71.705  1.00  3.40              
ATOM   2819  HA  VAL A 172      63.237  76.441  71.814  1.00  3.40              
ATOM   2820  CB  VAL A 172      61.517  75.217  71.818  1.00  3.40              
ATOM   2821  HB  VAL A 172      61.178  74.886  70.840  1.00  3.40              
ATOM   2822  CG1 VAL A 172      62.545  74.212  72.337  1.00  3.40              
ATOM   2823 1HG1 VAL A 172      63.046  74.599  73.223  1.00  3.40              
ATOM   2824 2HG1 VAL A 172      62.054  73.274  72.591  1.00  3.40              
ATOM   2825 3HG1 VAL A 172      63.272  74.008  71.559  1.00  3.40              
ATOM   2826  CG2 VAL A 172      60.379  75.083  72.846  1.00  3.40              
ATOM   2827 1HG2 VAL A 172      59.880  74.123  72.717  1.00  3.40              
ATOM   2828 2HG2 VAL A 172      60.778  75.132  73.856  1.00  3.40              
ATOM   2829 3HG2 VAL A 172      59.642  75.873  72.733  1.00  3.40              
ATOM   2830  C   VAL A 172      62.079  77.329  70.368  1.00  3.40              
ATOM   2831  O   VAL A 172      61.365  78.313  70.200  1.00  3.40              
ATOM   2832  N   ARG A 173      62.955  76.917  69.457  1.00  3.21              
ATOM   2833  H   ARG A 173      63.504  76.086  69.666  1.00  3.21              
ATOM   2834  CA  ARG A 173      63.391  77.728  68.321  1.00  3.21              
ATOM   2835  HA  ARG A 173      62.781  78.631  68.262  1.00  3.21              
ATOM   2836  CB  ARG A 173      64.852  78.156  68.510  1.00  3.21              
ATOM   2837  HB1 ARG A 173      65.201  78.601  67.578  1.00  3.21              
ATOM   2838  HB2 ARG A 173      65.466  77.282  68.735  1.00  3.21              
ATOM   2839  CG  ARG A 173      64.965  79.192  69.649  1.00  3.21              
ATOM   2840  HG1 ARG A 173      64.569  78.764  70.571  1.00  3.21              
ATOM   2841  HG2 ARG A 173      64.361  80.064  69.397  1.00  3.21              
ATOM   2842  CD  ARG A 173      66.403  79.646  69.928  1.00  3.21              
ATOM   2843  HD1 ARG A 173      66.978  78.796  70.299  1.00  3.21              
ATOM   2844  HD2 ARG A 173      66.378  80.392  70.725  1.00  3.21              
ATOM   2845  NE  ARG A 173      67.040  80.243  68.734  1.00  3.21              
ATOM   2846  HE  ARG A 173      66.736  81.167  68.480  1.00  3.21              
ATOM   2847  CZ  ARG A 173      67.913  79.655  67.933  1.00  3.21              
ATOM   2848  NH1 ARG A 173      68.387  78.460  68.163  1.00  3.21              
ATOM   2849 1HH1 ARG A 173      68.099  77.974  68.996  1.00  3.21              
ATOM   2850 2HH1 ARG A 173      69.029  78.025  67.525  1.00  3.21              
ATOM   2851  NH2 ARG A 173      68.329  80.262  66.857  1.00  3.21              
ATOM   2852 1HH2 ARG A 173      67.972  81.172  66.629  1.00  3.21              
ATOM   2853 2HH2 ARG A 173      69.059  79.861  66.293  1.00  3.21              
ATOM   2854  C   ARG A 173      63.134  76.933  67.058  1.00  3.21              
ATOM   2855  O   ARG A 173      63.853  75.997  66.706  1.00  3.21              
ATOM   2856  N   ILE A 174      62.040  77.341  66.434  1.00  3.13              
ATOM   2857  H   ILE A 174      61.560  78.145  66.824  1.00  3.13              
ATOM   2858  CA  ILE A 174      61.446  76.775  65.234  1.00  3.13              
ATOM   2859  HA  ILE A 174      61.548  75.690  65.250  1.00  3.13              
ATOM   2860  CB  ILE A 174      59.949  77.168  65.179  1.00  3.13              
ATOM   2861  HB  ILE A 174      59.916  78.240  65.015  1.00  3.13              
ATOM   2862  CG2 ILE A 174      59.193  76.524  64.003  1.00  3.13              
ATOM   2863 1HG2 ILE A 174      59.127  75.449  64.118  1.00  3.13              
ATOM   2864 2HG2 ILE A 174      58.187  76.933  63.927  1.00  3.13              
ATOM   2865 3HG2 ILE A 174      59.693  76.754  63.072  1.00  3.13              
ATOM   2866  CG1 ILE A 174      59.244  76.908  66.525  1.00  3.13              
ATOM   2867 1HG1 ILE A 174      59.649  77.604  67.256  1.00  3.13              
ATOM   2868 2HG1 ILE A 174      59.453  75.893  66.858  1.00  3.13              
ATOM   2869  CD1 ILE A 174      57.734  77.120  66.498  1.00  3.13              
ATOM   2870  HD1 ILE A 174      57.336  77.188  67.507  1.00  3.13              
ATOM   2871  HD2 ILE A 174      57.500  78.039  65.963  1.00  3.13              
ATOM   2872  HD3 ILE A 174      57.272  76.271  66.008  1.00  3.13              
ATOM   2873  C   ILE A 174      62.157  77.355  64.009  1.00  3.13              
ATOM   2874  O   ILE A 174      62.441  78.547  63.917  1.00  3.13              
ATOM   2875  N   ASN A 175      62.335  76.496  63.026  1.00  3.09              
ATOM   2876  H   ASN A 175      62.187  75.521  63.259  1.00  3.09              
ATOM   2877  CA  ASN A 175      62.467  76.784  61.614  1.00  3.09              
ATOM   2878  HA  ASN A 175      62.614  77.852  61.449  1.00  3.09              
ATOM   2879  CB  ASN A 175      63.719  76.009  61.125  1.00  3.09              
ATOM   2880  HB1 ASN A 175      63.869  75.150  61.770  1.00  3.09              
ATOM   2881  HB2 ASN A 175      64.585  76.658  61.244  1.00  3.09              
ATOM   2882  CG  ASN A 175      63.718  75.465  59.701  1.00  3.09              
ATOM   2883  OD1 ASN A 175      62.861  75.695  58.872  1.00  3.09              
ATOM   2884  ND2 ASN A 175      64.737  74.709  59.353  1.00  3.09              
ATOM   2885 1HD2 ASN A 175      65.437  74.429  60.018  1.00  3.09              
ATOM   2886 2HD2 ASN A 175      64.749  74.446  58.384  1.00  3.09              
ATOM   2887  C   ASN A 175      61.159  76.350  60.951  1.00  3.09              
ATOM   2888  O   ASN A 175      60.706  75.224  61.173  1.00  3.09              
ATOM   2889  N   VAL A 176      60.569  77.237  60.148  1.00  3.14              
ATOM   2890  H   VAL A 176      61.014  78.144  60.042  1.00  3.14              
ATOM   2891  CA  VAL A 176      59.405  76.962  59.301  1.00  3.14              
ATOM   2892  HA  VAL A 176      59.137  75.909  59.382  1.00  3.14              
ATOM   2893  CB  VAL A 176      58.173  77.822  59.672  1.00  3.14              
ATOM   2894  HB  VAL A 176      58.392  78.870  59.480  1.00  3.14              
ATOM   2895  CG1 VAL A 176      56.953  77.434  58.825  1.00  3.14              
ATOM   2896 1HG1 VAL A 176      56.092  78.032  59.126  1.00  3.14              
ATOM   2897 2HG1 VAL A 176      57.137  77.636  57.771  1.00  3.14              
ATOM   2898 3HG1 VAL A 176      56.722  76.376  58.955  1.00  3.14              
ATOM   2899  CG2 VAL A 176      57.791  77.710  61.149  1.00  3.14              
ATOM   2900 1HG2 VAL A 176      56.849  78.230  61.333  1.00  3.14              
ATOM   2901 2HG2 VAL A 176      57.692  76.665  61.435  1.00  3.14              
ATOM   2902 3HG2 VAL A 176      58.558  78.194  61.751  1.00  3.14              
ATOM   2903  C   VAL A 176      59.765  77.255  57.849  1.00  3.14              
ATOM   2904  O   VAL A 176      60.088  78.392  57.495  1.00  3.14              
ATOM   2905  N   PHE A 177      59.582  76.264  56.979  1.00  3.40              
ATOM   2906  H   PHE A 177      59.328  75.346  57.331  1.00  3.40              
ATOM   2907  CA  PHE A 177      59.593  76.484  55.538  1.00  3.40              
ATOM   2908  HA  PHE A 177      60.111  77.413  55.297  1.00  3.40              
ATOM   2909  CB  PHE A 177      60.332  75.331  54.841  1.00  3.40              
ATOM   2910  HB1 PHE A 177      60.157  75.416  53.768  1.00  3.40              
ATOM   2911  HB2 PHE A 177      59.888  74.387  55.159  1.00  3.40              
ATOM   2912  CG  PHE A 177      61.836  75.266  55.040  1.00  3.40              
ATOM   2913  CD1 PHE A 177      62.686  76.096  54.282  1.00  3.40              
ATOM   2914  HD1 PHE A 177      62.276  76.845  53.618  1.00  3.40              
ATOM   2915  CE1 PHE A 177      64.081  75.965  54.393  1.00  3.40              
ATOM   2916  HE1 PHE A 177      64.726  76.622  53.824  1.00  3.40              
ATOM   2917  CZ  PHE A 177      64.636  75.008  55.261  1.00  3.40              
ATOM   2918  HZ  PHE A 177      65.711  74.922  55.344  1.00  3.40              
ATOM   2919  CE2 PHE A 177      63.791  74.184  56.026  1.00  3.40              
ATOM   2920  HE2 PHE A 177      64.211  73.451  56.699  1.00  3.40              
ATOM   2921  CD2 PHE A 177      62.395  74.322  55.923  1.00  3.40              
ATOM   2922  HD2 PHE A 177      61.748  73.707  56.531  1.00  3.40              
ATOM   2923  C   PHE A 177      58.151  76.550  54.970  1.00  3.40              
ATOM   2924  O   PHE A 177      57.369  75.627  55.179  1.00  3.40              
ATOM   2925  N   LEU A 178      57.851  77.544  54.117  1.00  3.62              
ATOM   2926  H   LEU A 178      58.391  78.389  54.225  1.00  3.62              
ATOM   2927  CA  LEU A 178      57.181  77.422  52.809  1.00  3.62              
ATOM   2928  HA  LEU A 178      56.357  78.134  52.832  1.00  3.62              
ATOM   2929  CB  LEU A 178      58.201  77.897  51.746  1.00  3.62              
ATOM   2930  HB1 LEU A 178      58.864  77.070  51.490  1.00  3.62              
ATOM   2931  HB2 LEU A 178      58.830  78.685  52.166  1.00  3.62              
ATOM   2932  CG  LEU A 178      57.560  78.453  50.462  1.00  3.62              
ATOM   2933  HG  LEU A 178      56.766  77.787  50.130  1.00  3.62              
ATOM   2934  CD1 LEU A 178      57.000  79.859  50.701  1.00  3.62              
ATOM   2935 1HD1 LEU A 178      56.591  80.258  49.774  1.00  3.62              
ATOM   2936 2HD1 LEU A 178      56.202  79.834  51.443  1.00  3.62              
ATOM   2937 3HD1 LEU A 178      57.788  80.527  51.047  1.00  3.62              
ATOM   2938  CD2 LEU A 178      58.617  78.547  49.360  1.00  3.62              
ATOM   2939 1HD2 LEU A 178      58.165  78.947  48.452  1.00  3.62              
ATOM   2940 2HD2 LEU A 178      59.429  79.205  49.673  1.00  3.62              
ATOM   2941 3HD2 LEU A 178      59.019  77.558  49.140  1.00  3.62              
ATOM   2942  C   LEU A 178      56.551  76.084  52.425  1.00  3.62              
ATOM   2943  O   LEU A 178      55.339  75.996  52.210  1.00  3.62              
ATOM   2944  N   LYS A 179      57.376  75.032  52.356  1.00  3.86              
ATOM   2945  H   LYS A 179      58.351  75.182  52.571  1.00  3.86              
ATOM   2946  CA  LYS A 179      56.929  73.684  52.005  1.00  3.86              
ATOM   2947  HA  LYS A 179      55.888  73.804  51.741  1.00  3.86              
ATOM   2948  CB  LYS A 179      57.566  73.206  50.675  1.00  3.86              
ATOM   2949  HB1 LYS A 179      57.279  72.179  50.465  1.00  3.86              
ATOM   2950  HB2 LYS A 179      58.655  73.235  50.749  1.00  3.86              
ATOM   2951  CG  LYS A 179      57.085  74.137  49.519  1.00  3.86              
ATOM   2952  HG1 LYS A 179      57.788  74.969  49.460  1.00  3.86              
ATOM   2953  HG2 LYS A 179      56.116  74.576  49.759  1.00  3.86              
ATOM   2954  CD  LYS A 179      56.961  73.525  48.107  1.00  3.86              
ATOM   2955  HD1 LYS A 179      57.878  72.972  47.898  1.00  3.86              
ATOM   2956  HD2 LYS A 179      56.906  74.341  47.384  1.00  3.86              
ATOM   2957  CE  LYS A 179      55.758  72.584  47.862  1.00  3.86              
ATOM   2958  HE1 LYS A 179      55.741  71.827  48.649  1.00  3.86              
ATOM   2959  HE2 LYS A 179      55.932  72.058  46.920  1.00  3.86              
ATOM   2960  NZ  LYS A 179      54.427  73.261  47.784  1.00  3.86              
ATOM   2961  HZ1 LYS A 179      54.340  73.913  47.017  1.00  3.86              
ATOM   2962  HZ2 LYS A 179      53.676  72.573  47.722  1.00  3.86              
ATOM   2963  HZ3 LYS A 179      54.180  73.797  48.613  1.00  3.86              
ATOM   2964  C   LYS A 179      56.786  72.776  53.223  1.00  3.86              
ATOM   2965  O   LYS A 179      57.219  71.630  53.235  1.00  3.86              
ATOM   2966  N   GLY A 180      56.107  73.350  54.226  1.00  3.75              
ATOM   2967  H   GLY A 180      55.984  74.351  54.132  1.00  3.75              
ATOM   2968  CA  GLY A 180      55.420  72.749  55.378  1.00  3.75              
ATOM   2969  HA1 GLY A 180      54.667  72.055  55.018  1.00  3.75              
ATOM   2970  HA2 GLY A 180      54.917  73.542  55.933  1.00  3.75              
ATOM   2971  C   GLY A 180      56.300  71.995  56.359  1.00  3.75              
ATOM   2972  O   GLY A 180      55.799  71.479  57.355  1.00  3.75              
ATOM   2973  N   LYS A 181      57.595  71.907  56.085  1.00  3.68              
ATOM   2974  H   LYS A 181      57.916  72.347  55.235  1.00  3.68              
ATOM   2975  CA  LYS A 181      58.581  71.336  56.985  1.00  3.68              
ATOM   2976  HA  LYS A 181      58.235  70.377  57.373  1.00  3.68              
ATOM   2977  CB  LYS A 181      59.902  71.138  56.211  1.00  3.68              
ATOM   2978  HB1 LYS A 181      60.716  70.974  56.921  1.00  3.68              
ATOM   2979  HB2 LYS A 181      60.126  72.046  55.648  1.00  3.68              
ATOM   2980  CG  LYS A 181      59.853  69.939  55.254  1.00  3.68              
ATOM   2981  HG1 LYS A 181      58.918  69.952  54.693  1.00  3.68              
ATOM   2982  HG2 LYS A 181      59.899  69.031  55.851  1.00  3.68              
ATOM   2983  CD  LYS A 181      61.024  69.909  54.264  1.00  3.68              
ATOM   2984  HD1 LYS A 181      61.964  69.850  54.815  1.00  3.68              
ATOM   2985  HD2 LYS A 181      61.010  70.818  53.661  1.00  3.68              
ATOM   2986  CE  LYS A 181      60.857  68.678  53.362  1.00  3.68              
ATOM   2987  HE1 LYS A 181      59.888  68.752  52.857  1.00  3.68              
ATOM   2988  HE2 LYS A 181      60.809  67.785  53.995  1.00  3.68              
ATOM   2989  NZ  LYS A 181      61.948  68.537  52.367  1.00  3.68              
ATOM   2990  HZ1 LYS A 181      61.724  67.795  51.712  1.00  3.68              
ATOM   2991  HZ2 LYS A 181      62.072  69.401  51.857  1.00  3.68              
ATOM   2992  HZ3 LYS A 181      62.818  68.306  52.825  1.00  3.68              
ATOM   2993  C   LYS A 181      58.834  72.272  58.160  1.00  3.68              
ATOM   2994  O   LYS A 181      58.992  73.483  57.976  1.00  3.68              
ATOM   2995  N   ILE A 182      58.946  71.669  59.339  1.00  3.30              
ATOM   2996  H   ILE A 182      58.833  70.662  59.371  1.00  3.30              
ATOM   2997  CA  ILE A 182      59.252  72.329  60.599  1.00  3.30              
ATOM   2998  HA  ILE A 182      59.678  73.297  60.344  1.00  3.30              
ATOM   2999  CB  ILE A 182      57.988  72.615  61.443  1.00  3.30              
ATOM   3000  HB  ILE A 182      58.345  73.096  62.353  1.00  3.30              
ATOM   3001  CG2 ILE A 182      57.124  73.661  60.721  1.00  3.30              
ATOM   3002 1HG2 ILE A 182      56.289  73.957  61.348  1.00  3.30              
ATOM   3003 2HG2 ILE A 182      57.724  74.543  60.506  1.00  3.30              
ATOM   3004 3HG2 ILE A 182      56.739  73.270  59.779  1.00  3.30              
ATOM   3005  CG1 ILE A 182      57.167  71.380  61.896  1.00  3.30              
ATOM   3006 1HG1 ILE A 182      56.662  71.639  62.827  1.00  3.30              
ATOM   3007 2HG1 ILE A 182      57.846  70.560  62.127  1.00  3.30              
ATOM   3008  CD1 ILE A 182      56.087  70.866  60.929  1.00  3.30              
ATOM   3009  HD1 ILE A 182      56.507  70.688  59.942  1.00  3.30              
ATOM   3010  HD2 ILE A 182      55.674  69.933  61.314  1.00  3.30              
ATOM   3011  HD3 ILE A 182      55.278  71.593  60.849  1.00  3.30              
ATOM   3012  C   ILE A 182      60.342  71.590  61.382  1.00  3.30              
ATOM   3013  O   ILE A 182      60.389  70.353  61.434  1.00  3.30              
ATOM   3014  N   ASN A 183      61.244  72.378  61.967  1.00  3.29              
ATOM   3015  H   ASN A 183      61.109  73.381  61.896  1.00  3.29              
ATOM   3016  CA  ASN A 183      62.517  71.895  62.495  1.00  3.29              
ATOM   3017  HA  ASN A 183      62.407  70.842  62.763  1.00  3.29              
ATOM   3018  CB  ASN A 183      63.554  71.960  61.361  1.00  3.29              
ATOM   3019  HB1 ASN A 183      63.405  72.883  60.806  1.00  3.29              
ATOM   3020  HB2 ASN A 183      63.374  71.135  60.673  1.00  3.29              
ATOM   3021  CG  ASN A 183      65.003  71.903  61.809  1.00  3.29              
ATOM   3022  OD1 ASN A 183      65.687  70.892  61.739  1.00  3.29              
ATOM   3023  ND2 ASN A 183      65.519  73.035  62.216  1.00  3.29              
ATOM   3024 1HD2 ASN A 183      64.898  73.783  62.486  1.00  3.29              
ATOM   3025 2HD2 ASN A 183      66.522  73.083  62.350  1.00  3.29              
ATOM   3026  C   ASN A 183      62.925  72.604  63.800  1.00  3.29              
ATOM   3027  O   ASN A 183      63.111  73.816  63.795  1.00  3.29              
ATOM   3028  N   ILE A 184      63.043  71.878  64.916  1.00  3.18              
ATOM   3029  H   ILE A 184      63.035  70.861  64.847  1.00  3.18              
ATOM   3030  CA  ILE A 184      62.652  72.409  66.233  1.00  3.18              
ATOM   3031  HA  ILE A 184      62.502  73.488  66.182  1.00  3.18              
ATOM   3032  CB  ILE A 184      61.341  71.744  66.706  1.00  3.18              
ATOM   3033  HB  ILE A 184      61.554  70.689  66.869  1.00  3.18              
ATOM   3034  CG2 ILE A 184      60.917  72.327  68.063  1.00  3.18              
ATOM   3035 1HG2 ILE A 184      60.010  71.823  68.390  1.00  3.18              
ATOM   3036 2HG2 ILE A 184      61.678  72.138  68.819  1.00  3.18              
ATOM   3037 3HG2 ILE A 184      60.743  73.399  67.987  1.00  3.18              
ATOM   3038  CG1 ILE A 184      60.174  71.796  65.692  1.00  3.18              
ATOM   3039 1HG1 ILE A 184      59.312  71.294  66.120  1.00  3.18              
ATOM   3040 2HG1 ILE A 184      60.447  71.244  64.793  1.00  3.18              
ATOM   3041  CD1 ILE A 184      59.710  73.190  65.285  1.00  3.18              
ATOM   3042  HD1 ILE A 184      58.881  73.093  64.586  1.00  3.18              
ATOM   3043  HD2 ILE A 184      59.358  73.737  66.157  1.00  3.18              
ATOM   3044  HD3 ILE A 184      60.522  73.730  64.804  1.00  3.18              
ATOM   3045  C   ILE A 184      63.764  72.099  67.262  1.00  3.18              
ATOM   3046  O   ILE A 184      64.028  70.972  67.710  1.00  3.18              
ATOM   3047  N   LEU A 185      64.456  73.165  67.636  1.00  3.33              
ATOM   3048  H   LEU A 185      64.173  74.078  67.294  1.00  3.33              
ATOM   3049  CA  LEU A 185      65.726  73.061  68.331  1.00  3.33              
ATOM   3050  HA  LEU A 185      66.042  72.025  68.457  1.00  3.33              
ATOM   3051  CB  LEU A 185      66.764  73.854  67.495  1.00  3.33              
ATOM   3052  HB1 LEU A 185      67.760  73.645  67.882  1.00  3.33              
ATOM   3053  HB2 LEU A 185      66.581  74.917  67.668  1.00  3.33              
ATOM   3054  CG  LEU A 185      66.755  73.670  65.963  1.00  3.33              
ATOM   3055  HG  LEU A 185      65.826  74.070  65.558  1.00  3.33              
ATOM   3056  CD1 LEU A 185      67.915  74.459  65.353  1.00  3.33              
ATOM   3057 1HD1 LEU A 185      67.893  74.361  64.269  1.00  3.33              
ATOM   3058 2HD1 LEU A 185      67.808  75.515  65.600  1.00  3.33              
ATOM   3059 3HD1 LEU A 185      68.866  74.088  65.734  1.00  3.33              
ATOM   3060  CD2 LEU A 185      66.889  72.223  65.508  1.00  3.33              
ATOM   3061 1HD2 LEU A 185      66.760  72.172  64.430  1.00  3.33              
ATOM   3062 2HD2 LEU A 185      67.866  71.833  65.769  1.00  3.33              
ATOM   3063 3HD2 LEU A 185      66.110  71.621  65.969  1.00  3.33              
ATOM   3064  C   LEU A 185      65.638  73.747  69.686  1.00  3.33              
ATOM   3065  O   LEU A 185      64.872  74.698  69.846  1.00  3.33              
ATOM   3066  N   GLY A 186      66.488  73.369  70.639  1.00  3.61              
ATOM   3067  H   GLY A 186      67.056  72.532  70.524  1.00  3.61              
ATOM   3068  CA  GLY A 186      66.497  74.071  71.924  1.00  3.61              
ATOM   3069  HA1 GLY A 186      66.077  75.072  71.830  1.00  3.61              
ATOM   3070  HA2 GLY A 186      67.516  74.200  72.270  1.00  3.61              
ATOM   3071  C   GLY A 186      65.694  73.338  72.994  1.00  3.61              
ATOM   3072  O   GLY A 186      65.544  73.829  74.116  1.00  3.61              
ATOM   3073  N   CYS A 187      65.143  72.173  72.664  1.00  3.62              
ATOM   3074  H   CYS A 187      65.329  71.782  71.749  1.00  3.62              
ATOM   3075  CA  CYS A 187      64.421  71.335  73.596  1.00  3.62              
ATOM   3076  HA  CYS A 187      63.698  71.924  74.160  1.00  3.62              
ATOM   3077  CB  CYS A 187      63.689  70.248  72.787  1.00  3.62              
ATOM   3078  HB1 CYS A 187      63.048  69.658  73.443  1.00  3.62              
ATOM   3079  HB2 CYS A 187      64.438  69.585  72.351  1.00  3.62              
ATOM   3080  SG  CYS A 187      62.703  70.905  71.412  1.00  3.62              
ATOM   3081  HG  CYS A 187      63.628  70.703  70.453  1.00  3.62              
ATOM   3082  C   CYS A 187      65.430  70.660  74.533  1.00  3.62              
ATOM   3083  O   CYS A 187      66.428  70.111  74.082  1.00  3.62              
ATOM   3084  N   ASN A 188      65.162  70.608  75.836  1.00  3.67              
ATOM   3085  H   ASN A 188      64.328  71.047  76.191  1.00  3.67              
ATOM   3086  CA  ASN A 188      65.872  69.637  76.685  1.00  3.67              
ATOM   3087  HA  ASN A 188      66.839  69.382  76.245  1.00  3.67              
ATOM   3088  CB  ASN A 188      66.161  70.246  78.061  1.00  3.67              
ATOM   3089  HB1 ASN A 188      66.498  69.458  78.738  1.00  3.67              
ATOM   3090  HB2 ASN A 188      65.261  70.693  78.480  1.00  3.67              
ATOM   3091  CG  ASN A 188      67.260  71.281  77.970  1.00  3.67              
ATOM   3092  OD1 ASN A 188      66.998  72.477  77.929  1.00  3.67              
ATOM   3093  ND2 ASN A 188      68.500  70.859  77.907  1.00  3.67              
ATOM   3094 1HD2 ASN A 188      68.694  69.865  77.845  1.00  3.67              
ATOM   3095 2HD2 ASN A 188      69.229  71.549  77.886  1.00  3.67              
ATOM   3096  C   ASN A 188      65.136  68.294  76.801  1.00  3.67              
ATOM   3097  O   ASN A 188      65.692  67.302  77.272  1.00  3.67              
ATOM   3098  N   THR A 189      63.875  68.295  76.376  1.00  3.71              
ATOM   3099  H   THR A 189      63.520  69.146  75.973  1.00  3.71              
ATOM   3100  CA  THR A 189      62.856  67.315  76.716  1.00  3.71              
ATOM   3101  HA  THR A 189      63.318  66.357  76.956  1.00  3.71              
ATOM   3102  CB  THR A 189      62.035  67.809  77.929  1.00  3.71              
ATOM   3103  HB  THR A 189      61.169  67.158  78.046  1.00  3.71              
ATOM   3104  CG2 THR A 189      62.835  67.780  79.228  1.00  3.71              
ATOM   3105 1HG2 THR A 189      62.175  68.010  80.064  1.00  3.71              
ATOM   3106 2HG2 THR A 189      63.261  66.788  79.379  1.00  3.71              
ATOM   3107 3HG2 THR A 189      63.638  68.514  79.199  1.00  3.71              
ATOM   3108  OG1 THR A 189      61.597  69.141  77.727  1.00  3.71              
ATOM   3109  HG1 THR A 189      60.797  69.280  78.272  1.00  3.71              
ATOM   3110  C   THR A 189      61.885  67.151  75.539  1.00  3.71              
ATOM   3111  O   THR A 189      61.421  68.116  74.898  1.00  3.71              
ATOM   3112  N   LYS A 190      61.532  65.894  75.271  1.00  3.79              
ATOM   3113  H   LYS A 190      62.011  65.139  75.745  1.00  3.79              
ATOM   3114  CA  LYS A 190      60.560  65.558  74.232  1.00  3.79              
ATOM   3115  HA  LYS A 190      60.929  65.966  73.289  1.00  3.79              
ATOM   3116  CB  LYS A 190      60.509  64.020  74.082  1.00  3.79              
ATOM   3117  HB1 LYS A 190      59.934  63.582  74.899  1.00  3.79              
ATOM   3118  HB2 LYS A 190      61.532  63.648  74.175  1.00  3.79              
ATOM   3119  CG  LYS A 190      59.992  63.501  72.725  1.00  3.79              
ATOM   3120  HG1 LYS A 190      60.503  62.561  72.511  1.00  3.79              
ATOM   3121  HG2 LYS A 190      60.258  64.212  71.942  1.00  3.79              
ATOM   3122  CD  LYS A 190      58.480  63.224  72.685  1.00  3.79              
ATOM   3123  HD1 LYS A 190      57.940  64.158  72.816  1.00  3.79              
ATOM   3124  HD2 LYS A 190      58.221  62.567  73.517  1.00  3.79              
ATOM   3125  CE  LYS A 190      58.022  62.537  71.383  1.00  3.79              
ATOM   3126  HE1 LYS A 190      56.947  62.342  71.456  1.00  3.79              
ATOM   3127  HE2 LYS A 190      58.541  61.582  71.279  1.00  3.79              
ATOM   3128  NZ  LYS A 190      58.270  63.373  70.188  1.00  3.79              
ATOM   3129  HZ1 LYS A 190      57.922  62.966  69.331  1.00  3.79              
ATOM   3130  HZ2 LYS A 190      57.810  64.277  70.288  1.00  3.79              
ATOM   3131  HZ3 LYS A 190      59.260  63.552  70.054  1.00  3.79              
ATOM   3132  C   LYS A 190      59.193  66.204  74.449  1.00  3.79              
ATOM   3133  O   LYS A 190      58.588  66.644  73.491  1.00  3.79              
ATOM   3134  N   GLU A 191      58.738  66.368  75.691  1.00  3.78              
ATOM   3135  H   GLU A 191      59.252  65.960  76.451  1.00  3.78              
ATOM   3136  CA  GLU A 191      57.504  67.119  75.992  1.00  3.78              
ATOM   3137  HA  GLU A 191      56.724  66.736  75.334  1.00  3.78              
ATOM   3138  CB  GLU A 191      57.027  66.795  77.421  1.00  3.78              
ATOM   3139  HB1 GLU A 191      56.848  65.719  77.463  1.00  3.78              
ATOM   3140  HB2 GLU A 191      56.066  67.281  77.593  1.00  3.78              
ATOM   3141  CG  GLU A 191      57.990  67.142  78.569  1.00  3.78              
ATOM   3142  HG1 GLU A 191      59.000  66.817  78.317  1.00  3.78              
ATOM   3143  HG2 GLU A 191      57.683  66.585  79.456  1.00  3.78              
ATOM   3144  CD  GLU A 191      57.970  68.635  78.899  1.00  3.78              
ATOM   3145  OE1 GLU A 191      56.935  69.128  79.389  1.00  3.78              
ATOM   3146  OE2 GLU A 191      58.947  69.353  78.577  1.00  3.78              
ATOM   3147  C   GLU A 191      57.565  68.631  75.685  1.00  3.78              
ATOM   3148  O   GLU A 191      56.549  69.247  75.364  1.00  3.78              
ATOM   3149  N   SER A 192      58.747  69.254  75.693  1.00  3.70              
ATOM   3150  H   SER A 192      59.578  68.736  75.954  1.00  3.70              
ATOM   3151  CA  SER A 192      58.909  70.624  75.194  1.00  3.70              
ATOM   3152  HA  SER A 192      58.153  71.283  75.617  1.00  3.70              
ATOM   3153  CB  SER A 192      60.306  71.132  75.575  1.00  3.70              
ATOM   3154  HB1 SER A 192      61.062  70.458  75.181  1.00  3.70              
ATOM   3155  HB2 SER A 192      60.397  71.156  76.661  1.00  3.70              
ATOM   3156  OG  SER A 192      60.577  72.424  75.065  1.00  3.70              
ATOM   3157  HG  SER A 192      60.060  72.568  74.258  1.00  3.70              
ATOM   3158  C   SER A 192      58.800  70.662  73.684  1.00  3.70              
ATOM   3159  O   SER A 192      58.220  71.623  73.175  1.00  3.70              
ATOM   3160  N   ALA A 193      59.344  69.645  72.995  1.00  3.66              
ATOM   3161  H   ALA A 193      59.791  68.883  73.488  1.00  3.66              
ATOM   3162  CA  ALA A 193      59.093  69.505  71.552  1.00  3.66              
ATOM   3163  HA  ALA A 193      59.449  70.403  71.047  1.00  3.66              
ATOM   3164  CB  ALA A 193      59.911  68.326  71.010  1.00  3.66              
ATOM   3165  HB1 ALA A 193      60.964  68.596  70.951  1.00  3.66              
ATOM   3166  HB2 ALA A 193      59.805  67.444  71.628  1.00  3.66              
ATOM   3167  HB3 ALA A 193      59.543  68.063  70.023  1.00  3.66              
ATOM   3168  C   ALA A 193      57.595  69.366  71.218  1.00  3.66              
ATOM   3169  O   ALA A 193      57.091  70.090  70.353  1.00  3.66              
ATOM   3170  N   GLU A 194      56.869  68.502  71.937  1.00  3.63              
ATOM   3171  H   GLU A 194      57.360  67.826  72.515  1.00  3.63              
ATOM   3172  CA  GLU A 194      55.432  68.329  71.694  1.00  3.63              
ATOM   3173  HA  GLU A 194      55.292  68.065  70.661  1.00  3.63              
ATOM   3174  CB  GLU A 194      54.793  67.222  72.557  1.00  3.63              
ATOM   3175  HB1 GLU A 194      53.777  67.074  72.186  1.00  3.63              
ATOM   3176  HB2 GLU A 194      54.709  67.580  73.584  1.00  3.63              
ATOM   3177  CG  GLU A 194      55.466  65.845  72.613  1.00  3.63              
ATOM   3178  HG1 GLU A 194      54.745  65.129  73.012  1.00  3.63              
ATOM   3179  HG2 GLU A 194      56.280  65.880  73.330  1.00  3.63              
ATOM   3180  CD  GLU A 194      55.996  65.338  71.270  1.00  3.63              
ATOM   3181  OE1 GLU A 194      57.105  65.737  70.855  1.00  3.63              
ATOM   3182  OE2 GLU A 194      55.361  64.464  70.642  1.00  3.63              
ATOM   3183  C   GLU A 194      54.651  69.619  71.919  1.00  3.63              
ATOM   3184  O   GLU A 194      53.804  69.981  71.094  1.00  3.63              
ATOM   3185  N   ILE A 195      54.937  70.331  73.021  1.00  3.66              
ATOM   3186  H   ILE A 195      55.620  69.987  73.689  1.00  3.66              
ATOM   3187  CA  ILE A 195      54.165  71.539  73.298  1.00  3.66              
ATOM   3188  HA  ILE A 195      53.139  71.272  73.043  1.00  3.66              
ATOM   3189  CB  ILE A 195      54.070  71.933  74.789  1.00  3.66              
ATOM   3190  HB  ILE A 195      55.050  72.238  75.159  1.00  3.66              
ATOM   3191  CG2 ILE A 195      53.066  73.100  74.909  1.00  3.66              
ATOM   3192 1HG2 ILE A 195      52.831  73.316  75.946  1.00  3.66              
ATOM   3193 2HG2 ILE A 195      53.484  74.002  74.466  1.00  3.66              
ATOM   3194 3HG2 ILE A 195      52.133  72.850  74.402  1.00  3.66              
ATOM   3195  CG1 ILE A 195      53.535  70.740  75.623  1.00  3.66              
ATOM   3196 1HG1 ILE A 195      54.160  69.867  75.456  1.00  3.66              
ATOM   3197 2HG1 ILE A 195      52.531  70.481  75.283  1.00  3.66              
ATOM   3198  CD1 ILE A 195      53.490  70.975  77.139  1.00  3.66              
ATOM   3199  HD1 ILE A 195      53.309  70.025  77.644  1.00  3.66              
ATOM   3200  HD2 ILE A 195      54.438  71.382  77.481  1.00  3.66              
ATOM   3201  HD3 ILE A 195      52.685  71.660  77.400  1.00  3.66              
ATOM   3202  C   ILE A 195      54.484  72.681  72.320  1.00  3.66              
ATOM   3203  O   ILE A 195      53.552  73.354  71.843  1.00  3.66              
ATOM   3204  N   ILE A 196      55.753  72.856  71.921  1.00  3.69              
ATOM   3205  H   ILE A 196      56.502  72.272  72.280  1.00  3.69              
ATOM   3206  CA  ILE A 196      56.033  73.846  70.881  1.00  3.69              
ATOM   3207  HA  ILE A 196      55.536  74.754  71.224  1.00  3.69              
ATOM   3208  CB  ILE A 196      57.504  74.256  70.736  1.00  3.69              
ATOM   3209  HB  ILE A 196      57.859  74.530  71.727  1.00  3.69              
ATOM   3210  CG2 ILE A 196      58.380  73.131  70.188  1.00  3.69              
ATOM   3211 1HG2 ILE A 196      59.428  73.414  70.242  1.00  3.69              
ATOM   3212 2HG2 ILE A 196      58.243  72.243  70.790  1.00  3.69              
ATOM   3213 3HG2 ILE A 196      58.112  72.906  69.155  1.00  3.69              
ATOM   3214  CG1 ILE A 196      57.565  75.507  69.831  1.00  3.69              
ATOM   3215 1HG1 ILE A 196      56.863  76.253  70.207  1.00  3.69              
ATOM   3216 2HG1 ILE A 196      57.267  75.238  68.818  1.00  3.69              
ATOM   3217  CD1 ILE A 196      58.935  76.167  69.751  1.00  3.69              
ATOM   3218  HD1 ILE A 196      59.651  75.517  69.251  1.00  3.69              
ATOM   3219  HD2 ILE A 196      58.848  77.099  69.203  1.00  3.69              
ATOM   3220  HD3 ILE A 196      59.274  76.426  70.743  1.00  3.69              
ATOM   3221  C   ILE A 196      55.349  73.522  69.551  1.00  3.69              
ATOM   3222  O   ILE A 196      54.739  74.421  68.958  1.00  3.69              
ATOM   3223  N   TYR A 197      55.367  72.260  69.094  1.00  3.64              
ATOM   3224  H   TYR A 197      55.852  71.526  69.605  1.00  3.64              
ATOM   3225  CA  TYR A 197      54.695  71.958  67.830  1.00  3.64              
ATOM   3226  HA  TYR A 197      55.005  72.733  67.132  1.00  3.64              
ATOM   3227  CB  TYR A 197      55.169  70.646  67.186  1.00  3.64              
ATOM   3228  HB1 TYR A 197      56.254  70.638  67.278  1.00  3.64              
ATOM   3229  HB2 TYR A 197      54.949  70.710  66.120  1.00  3.64              
ATOM   3230  CG  TYR A 197      54.614  69.307  67.665  1.00  3.64              
ATOM   3231  CD1 TYR A 197      53.263  68.937  67.480  1.00  3.64              
ATOM   3232  HD1 TYR A 197      52.566  69.621  67.022  1.00  3.64              
ATOM   3233  CE1 TYR A 197      52.802  67.666  67.895  1.00  3.64              
ATOM   3234  HE1 TYR A 197      51.759  67.406  67.794  1.00  3.64              
ATOM   3235  CZ  TYR A 197      53.705  66.732  68.447  1.00  3.64              
ATOM   3236  OH  TYR A 197      53.286  65.526  68.925  1.00  3.64              
ATOM   3237  HH  TYR A 197      53.991  65.102  69.451  1.00  3.64              
ATOM   3238  CE2 TYR A 197      55.068  67.066  68.519  1.00  3.64              
ATOM   3239  HE2 TYR A 197      55.777  66.358  68.900  1.00  3.64              
ATOM   3240  CD2 TYR A 197      55.507  68.353  68.176  1.00  3.64              
ATOM   3241  HD2 TYR A 197      56.542  68.607  68.340  1.00  3.64              
ATOM   3242  C   TYR A 197      53.173  72.041  67.904  1.00  3.64              
ATOM   3243  O   TYR A 197      52.558  72.321  66.873  1.00  3.64              
ATOM   3244  N   THR A 198      52.549  71.831  69.071  1.00  3.88              
ATOM   3245  H   THR A 198      53.078  71.494  69.871  1.00  3.88              
ATOM   3246  CA  THR A 198      51.103  72.063  69.182  1.00  3.88              
ATOM   3247  HA  THR A 198      50.663  71.584  68.311  1.00  3.88              
ATOM   3248  CB  THR A 198      50.457  71.345  70.379  1.00  3.88              
ATOM   3249  HB  THR A 198      51.016  70.428  70.572  1.00  3.88              
ATOM   3250  CG2 THR A 198      50.331  72.123  71.688  1.00  3.88              
ATOM   3251 1HG2 THR A 198      51.316  72.419  72.031  1.00  3.88              
ATOM   3252 2HG2 THR A 198      49.709  73.009  71.553  1.00  3.88              
ATOM   3253 3HG2 THR A 198      49.883  71.485  72.449  1.00  3.88              
ATOM   3254  OG1 THR A 198      49.141  70.977  70.021  1.00  3.88              
ATOM   3255  HG1 THR A 198      48.861  70.353  70.699  1.00  3.88              
ATOM   3256  C   THR A 198      50.749  73.564  69.076  1.00  3.88              
ATOM   3257  O   THR A 198      49.852  73.957  68.307  1.00  3.88              
ATOM   3258  N   PHE A 199      51.527  74.424  69.751  1.00  3.80              
ATOM   3259  H   PHE A 199      52.278  74.073  70.340  1.00  3.80              
ATOM   3260  CA  PHE A 199      51.323  75.876  69.628  1.00  3.80              
ATOM   3261  HA  PHE A 199      50.297  76.100  69.929  1.00  3.80              
ATOM   3262  CB  PHE A 199      52.265  76.618  70.594  1.00  3.80              
ATOM   3263  HB1 PHE A 199      52.548  77.566  70.139  1.00  3.80              
ATOM   3264  HB2 PHE A 199      53.186  76.048  70.736  1.00  3.80              
ATOM   3265  CG  PHE A 199      51.646  76.926  71.946  1.00  3.80              
ATOM   3266  CD1 PHE A 199      51.218  78.235  72.240  1.00  3.80              
ATOM   3267  HD1 PHE A 199      51.336  79.022  71.510  1.00  3.80              
ATOM   3268  CE1 PHE A 199      50.615  78.522  73.478  1.00  3.80              
ATOM   3269  HE1 PHE A 199      50.277  79.526  73.694  1.00  3.80              
ATOM   3270  CZ  PHE A 199      50.428  77.500  74.423  1.00  3.80              
ATOM   3271  HZ  PHE A 199      49.944  77.718  75.365  1.00  3.80              
ATOM   3272  CE2 PHE A 199      50.858  76.191  74.137  1.00  3.80              
ATOM   3273  HE2 PHE A 199      50.706  75.399  74.858  1.00  3.80              
ATOM   3274  CD2 PHE A 199      51.465  75.906  72.900  1.00  3.80              
ATOM   3275  HD2 PHE A 199      51.775  74.898  72.676  1.00  3.80              
ATOM   3276  C   PHE A 199      51.446  76.412  68.175  1.00  3.80              
ATOM   3277  O   PHE A 199      50.548  77.036  67.574  1.00  3.80              
ATOM   3278  N   LEU A 200      52.590  76.070  67.594  1.00  3.78              
ATOM   3279  H   LEU A 200      53.263  75.560  68.158  1.00  3.78              
ATOM   3280  CA  LEU A 200      52.923  76.306  66.199  1.00  3.78              
ATOM   3281  HA  LEU A 200      53.042  77.377  66.030  1.00  3.78              
ATOM   3282  CB  LEU A 200      54.285  75.598  66.033  1.00  3.78              
ATOM   3283  HB1 LEU A 200      54.184  74.586  66.416  1.00  3.78              
ATOM   3284  HB2 LEU A 200      54.995  76.110  66.683  1.00  3.78              
ATOM   3285  CG  LEU A 200      54.933  75.476  64.650  1.00  3.78              
ATOM   3286  HG  LEU A 200      55.939  75.086  64.794  1.00  3.78              
ATOM   3287  CD1 LEU A 200      54.223  74.442  63.777  1.00  3.78              
ATOM   3288 1HD1 LEU A 200      54.897  74.131  62.987  1.00  3.78              
ATOM   3289 2HD1 LEU A 200      53.972  73.559  64.366  1.00  3.78              
ATOM   3290 3HD1 LEU A 200      53.323  74.858  63.332  1.00  3.78              
ATOM   3291  CD2 LEU A 200      55.050  76.849  63.991  1.00  3.78              
ATOM   3292 1HD2 LEU A 200      55.520  76.752  63.015  1.00  3.78              
ATOM   3293 2HD2 LEU A 200      54.068  77.303  63.896  1.00  3.78              
ATOM   3294 3HD2 LEU A 200      55.662  77.505  64.608  1.00  3.78              
ATOM   3295  C   LEU A 200      51.840  75.786  65.261  1.00  3.78              
ATOM   3296  O   LEU A 200      51.486  76.531  64.364  1.00  3.78              
ATOM   3297  N   LYS A 201      51.288  74.571  65.428  1.00  3.78              
ATOM   3298  H   LYS A 201      51.622  73.969  66.174  1.00  3.78              
ATOM   3299  CA  LYS A 201      50.320  74.044  64.451  1.00  3.78              
ATOM   3300  HA  LYS A 201      50.769  74.227  63.475  1.00  3.78              
ATOM   3301  CB  LYS A 201      50.133  72.510  64.505  1.00  3.78              
ATOM   3302  HB1 LYS A 201      51.127  72.060  64.465  1.00  3.78              
ATOM   3303  HB2 LYS A 201      49.605  72.188  63.606  1.00  3.78              
ATOM   3304  CG  LYS A 201      49.408  71.924  65.725  1.00  3.78              
ATOM   3305  HG1 LYS A 201      49.770  72.444  66.588  1.00  3.78              
ATOM   3306  HG2 LYS A 201      49.712  70.884  65.840  1.00  3.78              
ATOM   3307  CD  LYS A 201      47.869  71.956  65.706  1.00  3.78              
ATOM   3308  HD1 LYS A 201      47.522  71.254  64.947  1.00  3.78              
ATOM   3309  HD2 LYS A 201      47.491  72.941  65.442  1.00  3.78              
ATOM   3310  CE  LYS A 201      47.287  71.540  67.068  1.00  3.78              
ATOM   3311  HE1 LYS A 201      47.839  70.672  67.439  1.00  3.78              
ATOM   3312  HE2 LYS A 201      46.243  71.248  66.922  1.00  3.78              
ATOM   3313  NZ  LYS A 201      47.337  72.637  68.065  1.00  3.78              
ATOM   3314  HZ1 LYS A 201      47.106  72.332  68.997  1.00  3.78              
ATOM   3315  HZ2 LYS A 201      48.239  73.096  68.104  1.00  3.78              
ATOM   3316  HZ3 LYS A 201      46.682  73.391  67.832  1.00  3.78              
ATOM   3317  C   LYS A 201      49.018  74.809  64.374  1.00  3.78              
ATOM   3318  O   LYS A 201      48.493  74.894  63.267  1.00  3.78              
ATOM   3319  N   ASP A 202      48.520  75.412  65.456  1.00  4.06              
ATOM   3320  H   ASP A 202      48.999  75.380  66.348  1.00  4.06              
ATOM   3321  CA  ASP A 202      47.350  76.300  65.239  1.00  4.06              
ATOM   3322  HA  ASP A 202      46.597  75.760  64.659  1.00  4.06              
ATOM   3323  CB  ASP A 202      46.703  76.659  66.581  1.00  4.06              
ATOM   3324  HB1 ASP A 202      45.837  77.300  66.403  1.00  4.06              
ATOM   3325  HB2 ASP A 202      47.421  77.205  67.196  1.00  4.06              
ATOM   3326  CG  ASP A 202      46.246  75.393  67.308  1.00  4.06              
ATOM   3327  OD1 ASP A 202      46.565  75.234  68.504  1.00  4.06              
ATOM   3328  OD2 ASP A 202      45.714  74.462  66.662  1.00  4.06              
ATOM   3329  C   ASP A 202      47.736  77.541  64.408  1.00  4.06              
ATOM   3330  O   ASP A 202      47.083  77.850  63.397  1.00  4.06              
ATOM   3331  N   LEU A 203      48.865  78.182  64.760  1.00  3.94              
ATOM   3332  H   LEU A 203      49.390  77.860  65.563  1.00  3.94              
ATOM   3333  CA  LEU A 203      49.330  79.385  64.028  1.00  3.94              
ATOM   3334  HA  LEU A 203      48.527  80.119  64.024  1.00  3.94              
ATOM   3335  CB  LEU A 203      50.554  79.982  64.766  1.00  3.94              
ATOM   3336  HB1 LEU A 203      51.206  80.463  64.037  1.00  3.94              
ATOM   3337  HB2 LEU A 203      51.135  79.173  65.211  1.00  3.94              
ATOM   3338  CG  LEU A 203      50.272  81.040  65.847  1.00  3.94              
ATOM   3339  HG  LEU A 203      51.224  81.282  66.319  1.00  3.94              
ATOM   3340  CD1 LEU A 203      49.705  82.329  65.253  1.00  3.94              
ATOM   3341 1HD1 LEU A 203      49.658  83.096  66.026  1.00  3.94              
ATOM   3342 2HD1 LEU A 203      50.350  82.680  64.446  1.00  3.94              
ATOM   3343 3HD1 LEU A 203      48.706  82.165  64.850  1.00  3.94              
ATOM   3344  CD2 LEU A 203      49.330  80.531  66.936  1.00  3.94              
ATOM   3345 1HD2 LEU A 203      49.274  81.265  67.738  1.00  3.94              
ATOM   3346 2HD2 LEU A 203      48.332  80.369  66.529  1.00  3.94              
ATOM   3347 3HD2 LEU A 203      49.708  79.593  67.339  1.00  3.94              
ATOM   3348  C   LEU A 203      49.706  79.173  62.560  1.00  3.94              
ATOM   3349  O   LEU A 203      49.650  80.097  61.757  1.00  3.94              
ATOM   3350  N   ILE A 204      50.150  77.966  62.237  1.00  4.16              
ATOM   3351  H   ILE A 204      50.268  77.314  63.005  1.00  4.16              
ATOM   3352  CA  ILE A 204      50.492  77.513  60.894  1.00  4.16              
ATOM   3353  HA  ILE A 204      50.936  78.344  60.344  1.00  4.16              
ATOM   3354  CB  ILE A 204      51.520  76.348  61.015  1.00  4.16              
ATOM   3355  HB  ILE A 204      51.375  75.877  61.984  1.00  4.16              
ATOM   3356  CG2 ILE A 204      51.347  75.177  60.038  1.00  4.16              
ATOM   3357 1HG2 ILE A 204      52.037  74.372  60.284  1.00  4.16              
ATOM   3358 2HG2 ILE A 204      50.341  74.773  60.153  1.00  4.16              
ATOM   3359 3HG2 ILE A 204      51.524  75.517  59.022  1.00  4.16              
ATOM   3360  CG1 ILE A 204      52.950  76.934  61.011  1.00  4.16              
ATOM   3361 1HG1 ILE A 204      53.149  77.291  62.013  1.00  4.16              
ATOM   3362 2HG1 ILE A 204      52.999  77.814  60.381  1.00  4.16              
ATOM   3363  CD1 ILE A 204      54.089  76.002  60.572  1.00  4.16              
ATOM   3364  HD1 ILE A 204      55.043  76.486  60.764  1.00  4.16              
ATOM   3365  HD2 ILE A 204      54.049  75.065  61.119  1.00  4.16              
ATOM   3366  HD3 ILE A 204      54.014  75.788  59.506  1.00  4.16              
ATOM   3367  C   ILE A 204      49.235  77.144  60.143  1.00  4.16              
ATOM   3368  O   ILE A 204      49.218  77.388  58.948  1.00  4.16              
ATOM   3369  N   SER A 205      48.201  76.610  60.803  1.00  4.61              
ATOM   3370  H   SER A 205      48.265  76.476  61.805  1.00  4.61              
ATOM   3371  CA  SER A 205      46.915  76.386  60.140  1.00  4.61              
ATOM   3372  HA  SER A 205      47.054  75.750  59.287  1.00  4.61              
ATOM   3373  CB  SER A 205      45.899  75.704  61.064  1.00  4.61              
ATOM   3374  HB1 SER A 205      44.966  75.564  60.517  1.00  4.61              
ATOM   3375  HB2 SER A 205      45.700  76.328  61.935  1.00  4.61              
ATOM   3376  OG  SER A 205      46.366  74.440  61.490  1.00  4.61              
ATOM   3377  HG  SER A 205      47.089  74.594  62.112  1.00  4.61              
ATOM   3378  C   SER A 205      46.341  77.696  59.627  1.00  4.61              
ATOM   3379  O   SER A 205      46.105  77.829  58.423  1.00  4.61              
ATOM   3380  N   VAL A 206      46.165  78.678  60.521  1.00  4.95              
ATOM   3381  H   VAL A 206      46.466  78.544  61.481  1.00  4.95              
ATOM   3382  CA  VAL A 206      45.558  79.962  60.117  1.00  4.95              
ATOM   3383  HA  VAL A 206      44.628  79.724  59.602  1.00  4.95              
ATOM   3384  CB  VAL A 206      45.181  80.831  61.335  1.00  4.95              
ATOM   3385  HB  VAL A 206      44.787  81.781  60.973  1.00  4.95              
ATOM   3386  CG1 VAL A 206      44.067  80.165  62.152  1.00  4.95              
ATOM   3387 1HG1 VAL A 206      43.764  80.827  62.963  1.00  4.95              
ATOM   3388 2HG1 VAL A 206      43.206  79.971  61.512  1.00  4.95              
ATOM   3389 3HG1 VAL A 206      44.418  79.223  62.576  1.00  4.95              
ATOM   3390  CG2 VAL A 206      46.349  81.132  62.276  1.00  4.95              
ATOM   3391 1HG2 VAL A 206      46.050  81.876  63.012  1.00  4.95              
ATOM   3392 2HG2 VAL A 206      46.659  80.228  62.790  1.00  4.95              
ATOM   3393 3HG2 VAL A 206      47.196  81.518  61.712  1.00  4.95              
ATOM   3394  C   VAL A 206      46.349  80.796  59.105  1.00  4.95              
ATOM   3395  O   VAL A 206      45.823  81.768  58.550  1.00  4.95              
ATOM   3396  N   HIS A 207      47.580  80.389  58.802  1.00  5.06              
ATOM   3397  CA  HIS A 207      48.493  81.029  57.875  1.00  5.06              
ATOM   3398  CB  HIS A 207      49.702  81.531  58.651  1.00  5.06              
ATOM   3399  CG  HIS A 207      49.431  82.888  59.227  1.00  5.06              
ATOM   3400  ND1 HIS A 207      48.383  83.204  60.085  1.00  5.06              
ATOM   3401  CE1 HIS A 207      48.311  84.533  60.143  1.00  5.06              
ATOM   3402  NE2 HIS A 207      49.182  85.055  59.262  1.00  5.06              
ATOM   3403  CD2 HIS A 207      49.883  84.036  58.662  1.00  5.06              
ATOM   3404  C   HIS A 207      48.859  80.142  56.684  1.00  5.06              
ATOM   3405  O   HIS A 207      49.569  80.590  55.769  1.00  5.06              
ATOM   3406  N   TRP A 208      48.278  78.936  56.619  1.00  5.84              
ATOM   3407  H   TRP A 208      47.763  78.608  57.432  1.00  5.84              
ATOM   3408  CA  TRP A 208      48.086  78.239  55.361  1.00  5.84              
ATOM   3409  HA  TRP A 208      49.052  78.144  54.866  1.00  5.84              
ATOM   3410  CB  TRP A 208      47.508  76.834  55.529  1.00  5.84              
ATOM   3411  HB1 TRP A 208      47.477  76.386  54.540  1.00  5.84              
ATOM   3412  HB2 TRP A 208      46.501  76.972  55.914  1.00  5.84              
ATOM   3413  CG  TRP A 208      48.095  75.790  56.403  1.00  5.84              
ATOM   3414  CD1 TRP A 208      49.385  75.638  56.754  1.00  5.84              
ATOM   3415  HD1 TRP A 208      50.172  76.315  56.461  1.00  5.84              
ATOM   3416  NE1 TRP A 208      49.479  74.635  57.699  1.00  5.84              
ATOM   3417  HE1 TRP A 208      50.297  74.519  58.278  1.00  5.84              
ATOM   3418  CE2 TRP A 208      48.249  74.087  57.988  1.00  5.84              
ATOM   3419  CZ2 TRP A 208      47.808  73.127  58.912  1.00  5.84              
ATOM   3420  HZ2 TRP A 208      48.484  72.704  59.633  1.00  5.84              
ATOM   3421  CH2 TRP A 208      46.459  72.735  58.909  1.00  5.84              
ATOM   3422  HH2 TRP A 208      46.102  72.010  59.628  1.00  5.84              
ATOM   3423  CZ3 TRP A 208      45.562  73.329  58.005  1.00  5.84              
ATOM   3424  HZ3 TRP A 208      44.516  73.055  58.022  1.00  5.84              
ATOM   3425  CE3 TRP A 208      46.006  74.329  57.120  1.00  5.84              
ATOM   3426  HE3 TRP A 208      45.296  74.833  56.490  1.00  5.84              
ATOM   3427  CD2 TRP A 208      47.357  74.737  57.091  1.00  5.84              
ATOM   3428  C   TRP A 208      47.176  79.095  54.482  1.00  5.84              
ATOM   3429  O   TRP A 208      45.956  79.050  54.602  1.00  5.84              
ATOM   3430  N   GLN A 209      47.749  79.911  53.601  1.00  6.57              
ATOM   3431  H   GLN A 209      48.754  79.973  53.573  1.00  6.57              
ATOM   3432  CA  GLN A 209      46.954  80.755  52.711  1.00  6.57              
ATOM   3433  HA  GLN A 209      46.299  81.375  53.324  1.00  6.57              
ATOM   3434  CB  GLN A 209      47.909  81.684  51.946  1.00  6.57              
ATOM   3435  HB1 GLN A 209      48.549  81.082  51.300  1.00  6.57              
ATOM   3436  HB2 GLN A 209      48.543  82.202  52.666  1.00  6.57              
ATOM   3437  CG  GLN A 209      47.168  82.741  51.111  1.00  6.57              
ATOM   3438  HG1 GLN A 209      46.556  83.356  51.770  1.00  6.57              
ATOM   3439  HG2 GLN A 209      46.512  82.255  50.389  1.00  6.57              
ATOM   3440  CD  GLN A 209      48.135  83.642  50.350  1.00  6.57              
ATOM   3441  OE1 GLN A 209      48.241  84.830  50.612  1.00  6.57              
ATOM   3442  NE2 GLN A 209      48.900  83.121  49.424  1.00  6.57              
ATOM   3443 1HE2 GLN A 209      48.705  82.150  49.148  1.00  6.57              
ATOM   3444 2HE2 GLN A 209      49.426  83.730  48.835  1.00  6.57              
ATOM   3445  C   GLN A 209      46.045  79.949  51.776  1.00  6.57              
ATOM   3446  O   GLN A 209      44.876  80.287  51.603  1.00  6.57              
ATOM   3447  N   GLU A 210      46.544  78.805  51.307  1.00  6.72              
ATOM   3448  H   GLU A 210      47.541  78.654  51.370  1.00  6.72              
ATOM   3449  CA  GLU A 210      45.737  77.777  50.652  1.00  6.72              
ATOM   3450  HA  GLU A 210      44.734  78.177  50.503  1.00  6.72              
ATOM   3451  CB  GLU A 210      46.265  77.468  49.248  1.00  6.72              
ATOM   3452  HB1 GLU A 210      45.530  76.841  48.743  1.00  6.72              
ATOM   3453  HB2 GLU A 210      47.159  76.889  49.368  1.00  6.72              
ATOM   3454  CG  GLU A 210      46.569  78.665  48.326  1.00  6.72              
ATOM   3455  HG1 GLU A 210      45.711  79.341  48.339  1.00  6.72              
ATOM   3456  HG2 GLU A 210      46.671  78.286  47.307  1.00  6.72              
ATOM   3457  CD  GLU A 210      47.860  79.426  48.685  1.00  6.72              
ATOM   3458  OE1 GLU A 210      48.920  78.780  48.859  1.00  6.72              
ATOM   3459  OE2 GLU A 210      47.786  80.666  48.808  1.00  6.72              
ATOM   3460  C   GLU A 210      45.536  76.528  51.527  1.00  6.72              
ATOM   3461  O   GLU A 210      45.228  75.439  51.046  1.00  6.72              
ATOM   3462  N   ILE A 211      45.651  76.744  52.841  1.00  7.40              
ATOM   3463  H   ILE A 211      45.979  77.674  53.069  1.00  7.40              
ATOM   3464  CA  ILE A 211      44.787  76.186  53.892  1.00  7.40              
ATOM   3465  HA  ILE A 211      45.252  76.380  54.839  1.00  7.40              
ATOM   3466  CB  ILE A 211      43.496  77.069  53.930  1.00  7.40              
ATOM   3467  HB  ILE A 211      43.800  78.055  53.570  1.00  7.40              
ATOM   3468  CG2 ILE A 211      42.371  76.664  52.957  1.00  7.40              
ATOM   3469 1HG2 ILE A 211      41.635  77.465  52.903  1.00  7.40              
ATOM   3470 2HG2 ILE A 211      42.780  76.499  51.961  1.00  7.40              
ATOM   3471 3HG2 ILE A 211      41.872  75.756  53.287  1.00  7.40              
ATOM   3472  CG1 ILE A 211      42.967  77.382  55.350  1.00  7.40              
ATOM   3473 1HG1 ILE A 211      42.210  78.162  55.257  1.00  7.40              
ATOM   3474 2HG1 ILE A 211      43.784  77.806  55.936  1.00  7.40              
ATOM   3475  CD1 ILE A 211      42.349  76.238  56.162  1.00  7.40              
ATOM   3476  HD1 ILE A 211      41.940  76.641  57.089  1.00  7.40              
ATOM   3477  HD2 ILE A 211      41.543  75.764  55.602  1.00  7.40              
ATOM   3478  HD3 ILE A 211      43.108  75.502  56.418  1.00  7.40              
ATOM   3479  C   ILE A 211      44.569  74.673  53.897  1.00  7.40              
ATOM   3480  O   ILE A 211      43.494  74.197  54.257  1.00  7.40              
ATOM   3481  N   LEU A 212      45.592  73.905  53.504  1.00  7.39              
ATOM   3482  H   LEU A 212      46.408  74.376  53.137  1.00  7.39              
ATOM   3483  CA  LEU A 212      45.403  72.501  53.155  1.00  7.39              
ATOM   3484  HA  LEU A 212      44.450  72.525  52.622  1.00  7.39              
ATOM   3485  CB  LEU A 212      46.343  72.033  52.034  1.00  7.39              
ATOM   3486  HB1 LEU A 212      47.323  71.883  52.441  1.00  7.39              
ATOM   3487  HB2 LEU A 212      46.420  72.831  51.293  1.00  7.39              
ATOM   3488  CG  LEU A 212      45.863  70.731  51.351  1.00  7.39              
ATOM   3489  HG  LEU A 212      44.923  70.409  51.788  1.00  7.39              
ATOM   3490  CD1 LEU A 212      45.599  70.965  49.863  1.00  7.39              
ATOM   3491 1HD1 LEU A 212      45.292  70.032  49.391  1.00  7.39              
ATOM   3492 2HD1 LEU A 212      44.790  71.690  49.762  1.00  7.39              
ATOM   3493 3HD1 LEU A 212      46.482  71.359  49.372  1.00  7.39              
ATOM   3494  CD2 LEU A 212      46.873  69.592  51.525  1.00  7.39              
ATOM   3495 1HD2 LEU A 212      46.511  68.699  51.015  1.00  7.39              
ATOM   3496 2HD2 LEU A 212      47.847  69.876  51.137  1.00  7.39              
ATOM   3497 3HD2 LEU A 212      46.970  69.363  52.586  1.00  7.39              
ATOM   3498  C   LEU A 212      45.107  71.493  54.280  1.00  7.39              
ATOM   3499  O   LEU A 212      45.920  70.642  54.631  1.00  7.39              
ATOM   3500  N   CYS A 213      43.865  71.562  54.759  1.00  6.66              
ATOM   3501  H   CYS A 213      43.332  72.368  54.459  1.00  6.66              
ATOM   3502  CA  CYS A 213      43.115  70.482  55.378  1.00  6.66              
ATOM   3503  HA  CYS A 213      43.577  70.267  56.342  1.00  6.66              
ATOM   3504  CB  CYS A 213      41.683  70.981  55.613  1.00  6.66              
ATOM   3505  HB1 CYS A 213      41.179  71.097  54.652  1.00  6.66              
ATOM   3506  HB2 CYS A 213      41.716  71.952  56.111  1.00  6.66              
ATOM   3507  SG  CYS A 213      40.765  69.806  56.651  1.00  6.66              
ATOM   3508  HG  CYS A 213      39.629  70.512  56.712  1.00  6.66              
ATOM   3509  C   CYS A 213      43.163  69.211  54.522  1.00  6.66              
ATOM   3510  O   CYS A 213      43.197  69.269  53.293  1.00  6.66              
ATOM   3511  N   VAL A 214      43.116  68.055  55.183  1.00  7.38              
ATOM   3512  H   VAL A 214      43.051  68.093  56.189  1.00  7.38              
ATOM   3513  CA  VAL A 214      43.278  66.735  54.556  1.00  7.38              
ATOM   3514  HA  VAL A 214      43.165  66.842  53.477  1.00  7.38              
ATOM   3515  CB  VAL A 214      44.694  66.164  54.810  1.00  7.38              
ATOM   3516  HB  VAL A 214      44.767  65.188  54.332  1.00  7.38              
ATOM   3517  CG1 VAL A 214      45.775  67.046  54.173  1.00  7.38              
ATOM   3518 1HG1 VAL A 214      46.742  66.547  54.238  1.00  7.38              
ATOM   3519 2HG1 VAL A 214      45.538  67.222  53.123  1.00  7.38              
ATOM   3520 3HG1 VAL A 214      45.837  68.004  54.688  1.00  7.38              
ATOM   3521  CG2 VAL A 214      45.023  65.994  56.301  1.00  7.38              
ATOM   3522 1HG2 VAL A 214      46.006  65.535  56.406  1.00  7.38              
ATOM   3523 2HG2 VAL A 214      45.031  66.956  56.812  1.00  7.38              
ATOM   3524 3HG2 VAL A 214      44.291  65.338  56.774  1.00  7.38              
ATOM   3525  C   VAL A 214      42.197  65.733  54.981  1.00  7.38              
ATOM   3526  O   VAL A 214      42.329  64.535  54.746  1.00  7.38              
ATOM   3527  N   LEU A 215      41.135  66.208  55.640  1.00  7.64              
ATOM   3528  H   LEU A 215      41.051  67.208  55.737  1.00  7.64              
ATOM   3529  CA  LEU A 215      40.052  65.372  56.161  1.00  7.64              
ATOM   3530  HA  LEU A 215      40.491  64.495  56.630  1.00  7.64              
ATOM   3531  CB  LEU A 215      39.279  66.148  57.246  1.00  7.64              
ATOM   3532  HB1 LEU A 215      38.432  65.539  57.566  1.00  7.64              
ATOM   3533  HB2 LEU A 215      38.880  67.063  56.805  1.00  7.64              
ATOM   3534  CG  LEU A 215      40.113  66.517  58.490  1.00  7.64              
ATOM   3535  HG  LEU A 215      40.959  67.135  58.192  1.00  7.64              
ATOM   3536  CD1 LEU A 215      39.257  67.321  59.468  1.00  7.64              
ATOM   3537 1HD1 LEU A 215      39.866  67.634  60.317  1.00  7.64              
ATOM   3538 2HD1 LEU A 215      38.870  68.211  58.971  1.00  7.64              
ATOM   3539 3HD1 LEU A 215      38.423  66.715  59.823  1.00  7.64              
ATOM   3540  CD2 LEU A 215      40.641  65.287  59.229  1.00  7.64              
ATOM   3541 1HD2 LEU A 215      41.128  65.593  60.155  1.00  7.64              
ATOM   3542 2HD2 LEU A 215      39.822  64.606  59.462  1.00  7.64              
ATOM   3543 3HD2 LEU A 215      41.381  64.771  58.618  1.00  7.64              
ATOM   3544  C   LEU A 215      39.103  64.900  55.050  1.00  7.64              
ATOM   3545  O   LEU A 215      38.419  65.734  54.454  1.00  7.64              
ATOM   3546  N   PRO A 216      38.986  63.583  54.792  1.00  8.55              
ATOM   3547  CD  PRO A 216      39.793  62.485  55.300  1.00  8.55              
ATOM   3548  HD1 PRO A 216      39.491  62.256  56.324  1.00  8.55              
ATOM   3549  HD2 PRO A 216      40.858  62.701  55.261  1.00  8.55              
ATOM   3550  CG  PRO A 216      39.469  61.307  54.389  1.00  8.55              
ATOM   3551  HG1 PRO A 216      39.629  60.352  54.889  1.00  8.55              
ATOM   3552  HG2 PRO A 216      40.073  61.374  53.482  1.00  8.55              
ATOM   3553  CB  PRO A 216      37.998  61.533  54.043  1.00  8.55              
ATOM   3554  HB1 PRO A 216      37.377  61.035  54.791  1.00  8.55              
ATOM   3555  HB2 PRO A 216      37.762  61.151  53.049  1.00  8.55              
ATOM   3556  CA  PRO A 216      37.810  63.057  54.118  1.00  8.55              
ATOM   3557  HA  PRO A 216      37.750  63.476  53.112  1.00  8.55              
ATOM   3558  C   PRO A 216      36.556  63.414  54.922  1.00  8.55              
ATOM   3559  O   PRO A 216      36.539  63.300  56.148  1.00  8.55              
ATOM   3560  N   VAL A 217      35.490  63.791  54.226  1.00  9.31              
ATOM   3561  H   VAL A 217      35.557  63.844  53.219  1.00  9.31              
ATOM   3562  CA  VAL A 217      34.178  64.095  54.810  1.00  9.31              
ATOM   3563  HA  VAL A 217      34.120  63.639  55.797  1.00  9.31              
ATOM   3564  CB  VAL A 217      33.960  65.617  54.974  1.00  9.31              
ATOM   3565  HB  VAL A 217      32.944  65.778  55.332  1.00  9.31              
ATOM   3566  CG1 VAL A 217      34.910  66.206  56.026  1.00  9.31              
ATOM   3567 1HG1 VAL A 217      34.651  67.248  56.212  1.00  9.31              
ATOM   3568 2HG1 VAL A 217      34.823  65.647  56.958  1.00  9.31              
ATOM   3569 3HG1 VAL A 217      35.942  66.155  55.677  1.00  9.31              
ATOM   3570  CG2 VAL A 217      34.123  66.413  53.671  1.00  9.31              
ATOM   3571 1HG2 VAL A 217      33.906  67.465  53.856  1.00  9.31              
ATOM   3572 2HG2 VAL A 217      35.142  66.326  53.295  1.00  9.31              
ATOM   3573 3HG2 VAL A 217      33.427  66.051  52.915  1.00  9.31              
ATOM   3574  C   VAL A 217      33.091  63.474  53.929  1.00  9.31              
ATOM   3575  O   VAL A 217      33.302  63.338  52.723  1.00  9.31              
ATOM   3576  N   PRO A 218      31.941  63.066  54.490  1.00 10.30              
ATOM   3577  CD  PRO A 218      31.560  63.199  55.893  1.00 10.30              
ATOM   3578  HD1 PRO A 218      31.540  64.243  56.206  1.00 10.30              
ATOM   3579  HD2 PRO A 218      32.251  62.629  56.516  1.00 10.30              
ATOM   3580  CG  PRO A 218      30.161  62.596  56.008  1.00 10.30              
ATOM   3581  HG1 PRO A 218      29.409  63.362  55.805  1.00 10.30              
ATOM   3582  HG2 PRO A 218      29.995  62.138  56.983  1.00 10.30              
ATOM   3583  CB  PRO A 218      30.164  61.563  54.885  1.00 10.30              
ATOM   3584  HB1 PRO A 218      29.155  61.265  54.601  1.00 10.30              
ATOM   3585  HB2 PRO A 218      30.730  60.686  55.202  1.00 10.30              
ATOM   3586  CA  PRO A 218      30.932  62.289  53.769  1.00 10.30              
ATOM   3587  HA  PRO A 218      31.419  61.550  53.132  1.00 10.30              
ATOM   3588  C   PRO A 218      30.008  63.143  52.868  1.00 10.30              
ATOM   3589  O   PRO A 218      28.840  62.807  52.694  1.00 10.30              
ATOM   3590  N   ASP A 219      30.515  64.255  52.329  1.00 11.24              
ATOM   3591  H   ASP A 219      31.513  64.380  52.397  1.00 11.24              
ATOM   3592  CA  ASP A 219      29.747  65.348  51.710  1.00 11.24              
ATOM   3593  HA  ASP A 219      30.361  66.249  51.751  1.00 11.24              
ATOM   3594  CB  ASP A 219      29.498  65.053  50.228  1.00 11.24              
ATOM   3595  HB1 ASP A 219      28.781  64.236  50.127  1.00 11.24              
ATOM   3596  HB2 ASP A 219      30.435  64.754  49.753  1.00 11.24              
ATOM   3597  CG  ASP A 219      28.968  66.311  49.542  1.00 11.24              
ATOM   3598  OD1 ASP A 219      27.732  66.407  49.386  1.00 11.24              
ATOM   3599  OD2 ASP A 219      29.813  67.188  49.257  1.00 11.24              
ATOM   3600  C   ASP A 219      28.436  65.694  52.438  1.00 11.24              
ATOM   3601  O   ASP A 219      28.061  65.106  53.453  1.00 11.24              
TER
END
