# Supplementary material for: In silico structural and functional prediction of African swine fever virus protein-B263R reveals features of a TATA-binding protein
Source: PeerJ. 2018 Feb 22;6:e4396. doi: 10.7717/peerj.4396 (PMC5825884; doi:10.7717/peerj.4396)
Supplement: Supplemental Information 1 [file peerj-06-4396-s009.bz2 › S313700_results/model4.pdb]

HEADER protein
METHOD
METHOD    The models are generated by I-TASSER which combines the
METHOD    methods of threading, ab initio modeling and structural
METHOD    refinement. The procedure is fully automated.
METHOD
METHOD    Please cite following articles when you use the I-TASSER server:
METHOD 1. Ambrish Roy, Alper Kucukural, Yang Zhang. I-TASSER: a unified
METHOD    platform for automated protein structure and function prediction.
METHOD    Nature Protocols, vol 5, 725-738 (2010). 
METHOD 2. Yang Zhang. I-TASSER server for protein 3D structure prediction. 
METHOD    BMC Bioinformatics, 9:40 (2008).
METHOD
MODEL  4
REMARK PARENT 4b0a 1ytb_A 5iyb 2z8u_A 2z8u 1mp9_A 
ATOM      1  N   ALA A   1      85.456  82.861  71.584  1.00 11.82              
ATOM      2  CA  ALA A   1      85.765  84.297  71.588  1.00 11.82              
ATOM      3  HA  ALA A   1      85.702  84.661  72.613  1.00 11.82              
ATOM      4  CB  ALA A   1      87.204  84.478  71.098  1.00 11.82              
ATOM      5  HB1 ALA A   1      87.476  85.533  71.130  1.00 11.82              
ATOM      6  HB2 ALA A   1      87.885  83.913  71.734  1.00 11.82              
ATOM      7  HB3 ALA A   1      87.291  84.117  70.071  1.00 11.82              
ATOM      8  C   ALA A   1      84.780  85.139  70.750  1.00 11.82              
ATOM      9  O   ALA A   1      84.522  86.304  71.046  1.00 11.82              
ATOM     10  N   GLU A   2      84.165  84.506  69.756  1.00  8.87              
ATOM     11  H   GLU A   2      84.386  83.521  69.675  1.00  8.87              
ATOM     12  CA  GLU A   2      82.965  84.955  69.025  1.00  8.87              
ATOM     13  HA  GLU A   2      83.066  86.002  68.846  1.00  8.87              
ATOM     14  CB  GLU A   2      82.867  84.266  67.646  1.00  8.87              
ATOM     15  HB1 GLU A   2      82.827  85.050  66.892  1.00  8.87              
ATOM     16  HB2 GLU A   2      81.921  83.748  67.581  1.00  8.87              
ATOM     17  CG  GLU A   2      84.014  83.306  67.218  1.00  8.87              
ATOM     18  HG1 GLU A   2      84.960  83.851  67.231  1.00  8.87              
ATOM     19  HG2 GLU A   2      83.830  82.985  66.190  1.00  8.87              
ATOM     20  CD  GLU A   2      84.148  82.047  68.111  1.00  8.87              
ATOM     21  OE1 GLU A   2      83.367  81.934  69.082  1.00  8.87              
ATOM     22  OE2 GLU A   2      85.055  81.214  67.914  1.00  8.87              
ATOM     23  C   GLU A   2      81.692  84.773  69.910  1.00  8.87              
ATOM     24  O   GLU A   2      80.611  85.212  69.513  1.00  8.87              
ATOM     25  N   PRO A   3      81.799  84.277  71.203  1.00  6.81              
ATOM     26  CD  PRO A   3      81.622  85.199  72.301  1.00  6.81              
ATOM     27  HD1 PRO A   3      80.590  85.548  72.331  1.00  6.81              
ATOM     28  HD2 PRO A   3      82.296  86.052  72.246  1.00  6.81              
ATOM     29  CG  PRO A   3      81.914  84.386  73.561  1.00  6.81              
ATOM     30  HG1 PRO A   3      81.451  84.832  74.438  1.00  6.81              
ATOM     31  HG2 PRO A   3      82.992  84.272  73.685  1.00  6.81              
ATOM     32  CB  PRO A   3      81.301  83.033  73.208  1.00  6.81              
ATOM     33  HB1 PRO A   3      80.225  83.087  73.400  1.00  6.81              
ATOM     34  HB2 PRO A   3      81.738  82.226  73.799  1.00  6.81              
ATOM     35  CA  PRO A   3      81.599  82.897  71.709  1.00  6.81              
ATOM     36  HA  PRO A   3      82.553  82.318  71.600  1.00  6.81              
ATOM     37  C   PRO A   3      80.524  82.131  70.912  1.00  6.81              
ATOM     38  O   PRO A   3      79.547  81.637  71.476  1.00  6.81              
ATOM     39  N   VAL A   4      80.677  82.039  69.591  1.00  5.52              
ATOM     40  H   VAL A   4      81.558  82.360  69.200  1.00  5.52              
ATOM     41  CA  VAL A   4      79.975  80.999  68.858  1.00  5.52              
ATOM     42  HA  VAL A   4      78.951  80.986  69.223  1.00  5.52              
ATOM     43  CB  VAL A   4      79.850  81.197  67.320  1.00  5.52              
ATOM     44  HB  VAL A   4      79.390  82.175  67.170  1.00  5.52              
ATOM     45  CG1 VAL A   4      81.111  81.109  66.469  1.00  5.52              
ATOM     46 1HG1 VAL A   4      80.900  81.424  65.446  1.00  5.52              
ATOM     47 2HG1 VAL A   4      81.876  81.739  66.867  1.00  5.52              
ATOM     48 3HG1 VAL A   4      81.511  80.096  66.438  1.00  5.52              
ATOM     49  CG2 VAL A   4      78.904  80.133  66.741  1.00  5.52              
ATOM     50 1HG2 VAL A   4      78.584  80.443  65.745  1.00  5.52              
ATOM     51 2HG2 VAL A   4      79.410  79.171  66.660  1.00  5.52              
ATOM     52 3HG2 VAL A   4      78.032  79.999  67.372  1.00  5.52              
ATOM     53  C   VAL A   4      80.598  79.669  69.201  1.00  5.52              
ATOM     54  O   VAL A   4      81.759  79.405  68.897  1.00  5.52              
ATOM     55  N   LYS A   5      79.822  78.805  69.846  1.00  6.16              
ATOM     56  H   LYS A   5      78.933  79.115  70.211  1.00  6.16              
ATOM     57  CA  LYS A   5      80.178  77.399  69.917  1.00  6.16              
ATOM     58  HA  LYS A   5      80.926  77.215  69.145  1.00  6.16              
ATOM     59  CB  LYS A   5      80.895  77.005  71.227  1.00  6.16              
ATOM     60  HB1 LYS A   5      81.172  75.951  71.169  1.00  6.16              
ATOM     61  HB2 LYS A   5      80.193  77.092  72.044  1.00  6.16              
ATOM     62  CG  LYS A   5      82.160  77.822  71.575  1.00  6.16              
ATOM     63  HG1 LYS A   5      82.421  77.612  72.613  1.00  6.16              
ATOM     64  HG2 LYS A   5      81.937  78.887  71.518  1.00  6.16              
ATOM     65  CD  LYS A   5      83.393  77.490  70.707  1.00  6.16              
ATOM     66  HD1 LYS A   5      83.135  77.452  69.649  1.00  6.16              
ATOM     67  HD2 LYS A   5      83.747  76.499  70.993  1.00  6.16              
ATOM     68  CE  LYS A   5      84.536  78.499  70.925  1.00  6.16              
ATOM     69  HE1 LYS A   5      85.487  78.024  70.672  1.00  6.16              
ATOM     70  HE2 LYS A   5      84.562  78.764  71.985  1.00  6.16              
ATOM     71  NZ  LYS A   5      84.385  79.729  70.107  1.00  6.16              
ATOM     72  HZ1 LYS A   5      84.857  79.722  69.203  1.00  6.16              
ATOM     73  HZ2 LYS A   5      83.426  79.938  69.832  1.00  6.16              
ATOM     74  HZ3 LYS A   5      84.721  80.578  70.547  1.00  6.16              
ATOM     75  C   LYS A   5      79.035  76.512  69.532  1.00  6.16              
ATOM     76  O   LYS A   5      78.249  76.129  70.379  1.00  6.16              
ATOM     77  N   ALA A   6      78.941  76.234  68.238  1.00  5.12              
ATOM     78  H   ALA A   6      79.631  76.648  67.633  1.00  5.12              
ATOM     79  CA  ALA A   6      77.925  75.421  67.593  1.00  5.12              
ATOM     80  HA  ALA A   6      76.976  75.859  67.815  1.00  5.12              
ATOM     81  CB  ALA A   6      78.116  75.571  66.083  1.00  5.12              
ATOM     82  HB1 ALA A   6      77.337  75.012  65.564  1.00  5.12              
ATOM     83  HB2 ALA A   6      78.037  76.622  65.801  1.00  5.12              
ATOM     84  HB3 ALA A   6      79.094  75.190  65.786  1.00  5.12              
ATOM     85  C   ALA A   6      77.889  73.945  68.037  1.00  5.12              
ATOM     86  O   ALA A   6      78.204  73.017  67.284  1.00  5.12              
ATOM     87  N   LEU A   7      77.585  73.769  69.318  1.00  5.22              
ATOM     88  H   LEU A   7      77.401  74.607  69.855  1.00  5.22              
ATOM     89  CA  LEU A   7      77.633  72.548  70.075  1.00  5.22              
ATOM     90  HA  LEU A   7      78.606  72.096  69.876  1.00  5.22              
ATOM     91  CB  LEU A   7      77.596  72.906  71.567  1.00  5.22              
ATOM     92  HB1 LEU A   7      76.673  73.443  71.763  1.00  5.22              
ATOM     93  HB2 LEU A   7      78.426  73.581  71.785  1.00  5.22              
ATOM     94  CG  LEU A   7      77.678  71.707  72.524  1.00  5.22              
ATOM     95  HG  LEU A   7      76.806  71.091  72.364  1.00  5.22              
ATOM     96  CD1 LEU A   7      78.933  70.851  72.317  1.00  5.22              
ATOM     97 1HD1 LEU A   7      78.959  70.056  73.061  1.00  5.22              
ATOM     98 2HD1 LEU A   7      78.936  70.397  71.329  1.00  5.22              
ATOM     99 3HD1 LEU A   7      79.825  71.471  72.428  1.00  5.22              
ATOM    100  CD2 LEU A   7      77.669  72.197  73.968  1.00  5.22              
ATOM    101 1HD2 LEU A   7      77.653  71.349  74.651  1.00  5.22              
ATOM    102 2HD2 LEU A   7      78.554  72.802  74.167  1.00  5.22              
ATOM    103 3HD2 LEU A   7      76.778  72.799  74.143  1.00  5.22              
ATOM    104  C   LEU A   7      76.581  71.581  69.594  1.00  5.22              
ATOM    105  O   LEU A   7      75.450  71.609  70.082  1.00  5.22              
ATOM    106  N   ASN A   8      77.017  70.697  68.692  1.00  5.86              
ATOM    107  H   ASN A   8      77.910  70.870  68.244  1.00  5.86              
ATOM    108  CA  ASN A   8      76.368  69.425  68.419  1.00  5.86              
ATOM    109  HA  ASN A   8      75.609  69.542  67.643  1.00  5.86              
ATOM    110  CB  ASN A   8      77.425  68.391  67.965  1.00  5.86              
ATOM    111  HB1 ASN A   8      76.920  67.439  67.794  1.00  5.86              
ATOM    112  HB2 ASN A   8      78.152  68.218  68.757  1.00  5.86              
ATOM    113  CG  ASN A   8      78.204  68.761  66.725  1.00  5.86              
ATOM    114  OD1 ASN A   8      79.027  69.668  66.710  1.00  5.86              
ATOM    115  ND2 ASN A   8      77.951  68.084  65.635  1.00  5.86              
ATOM    116 1HD2 ASN A   8      77.181  67.419  65.632  1.00  5.86              
ATOM    117 2HD2 ASN A   8      78.585  68.148  64.863  1.00  5.86              
ATOM    118  C   ASN A   8      75.695  68.915  69.708  1.00  5.86              
ATOM    119  O   ASN A   8      74.484  68.700  69.726  1.00  5.86              
ATOM    120  N   CYS A   9      76.493  68.825  70.789  1.00  6.75              
ATOM    121  H   CYS A   9      77.435  69.146  70.663  1.00  6.75              
ATOM    122  CA  CYS A   9      76.323  67.873  71.880  1.00  6.75              
ATOM    123  HA  CYS A   9      77.301  67.620  72.304  1.00  6.75              
ATOM    124  CB  CYS A   9      75.499  68.507  73.024  1.00  6.75              
ATOM    125  HB1 CYS A   9      74.480  68.646  72.665  1.00  6.75              
ATOM    126  HB2 CYS A   9      75.931  69.467  73.290  1.00  6.75              
ATOM    127  SG  CYS A   9      75.511  67.445  74.496  1.00  6.75              
ATOM    128  HG  CYS A   9      76.837  67.259  74.579  1.00  6.75              
ATOM    129  C   CYS A   9      75.721  66.593  71.328  1.00  6.75              
ATOM    130  O   CYS A   9      76.274  66.139  70.304  1.00  6.75              
ATOM    131  N   ASN A  10      74.570  66.041  71.764  1.00  7.59              
ATOM    132  H   ASN A  10      74.411  66.357  72.714  1.00  7.59              
ATOM    133  CA  ASN A  10      73.424  65.919  70.848  1.00  7.59              
ATOM    134  HA  ASN A  10      73.572  66.768  70.177  1.00  7.59              
ATOM    135  CB  ASN A  10      73.396  64.744  69.859  1.00  7.59              
ATOM    136  HB1 ASN A  10      72.472  64.635  69.306  1.00  7.59              
ATOM    137  HB2 ASN A  10      73.496  63.852  70.433  1.00  7.59              
ATOM    138  CG  ASN A  10      74.438  64.753  68.734  1.00  7.59              
ATOM    139  OD1 ASN A  10      75.156  63.788  68.503  1.00  7.59              
ATOM    140  ND2 ASN A  10      74.559  65.799  67.982  1.00  7.59              
ATOM    141 1HD2 ASN A  10      73.973  66.592  68.135  1.00  7.59              
ATOM    142 2HD2 ASN A  10      75.153  65.743  67.162  1.00  7.59              
ATOM    143  C   ASN A  10      72.124  66.374  71.472  1.00  7.59              
ATOM    144  O   ASN A  10      72.045  66.997  72.534  1.00  7.59              
ATOM    145  N   PHE A  11      71.157  66.201  70.627  1.00  7.45              
ATOM    146  H   PHE A  11      71.375  65.670  69.807  1.00  7.45              
ATOM    147  CA  PHE A  11      69.899  66.880  70.503  1.00  7.45              
ATOM    148  HA  PHE A  11      70.114  67.918  70.432  1.00  7.45              
ATOM    149  CB  PHE A  11      69.462  66.470  69.097  1.00  7.45              
ATOM    150  HB1 PHE A  11      68.611  67.075  68.806  1.00  7.45              
ATOM    151  HB2 PHE A  11      69.159  65.472  69.238  1.00  7.45              
ATOM    152  CG  PHE A  11      70.501  66.383  67.976  1.00  7.45              
ATOM    153  CD1 PHE A  11      71.576  67.287  67.852  1.00  7.45              
ATOM    154  HD1 PHE A  11      71.749  68.049  68.586  1.00  7.45              
ATOM    155  CE1 PHE A  11      72.447  67.213  66.756  1.00  7.45              
ATOM    156  HE1 PHE A  11      73.264  67.912  66.642  1.00  7.45              
ATOM    157  CZ  PHE A  11      72.328  66.163  65.831  1.00  7.45              
ATOM    158  HZ  PHE A  11      73.031  66.075  65.014  1.00  7.45              
ATOM    159  CE2 PHE A  11      71.284  65.237  65.960  1.00  7.45              
ATOM    160  HE2 PHE A  11      71.164  64.461  65.214  1.00  7.45              
ATOM    161  CD2 PHE A  11      70.374  65.355  67.022  1.00  7.45              
ATOM    162  HD2 PHE A  11      69.564  64.656  67.052  1.00  7.45              
ATOM    163  C   PHE A  11      69.026  66.735  71.750  1.00  7.45              
ATOM    164  O   PHE A  11      68.184  67.589  72.048  1.00  7.45              
ATOM    165  N   GLY A  12      69.425  65.799  72.601  1.00  8.39              
ATOM    166  H   GLY A  12      70.067  65.138  72.199  1.00  8.39              
ATOM    167  CA  GLY A  12      69.430  65.780  74.053  1.00  8.39              
ATOM    168  HA1 GLY A  12      70.151  65.031  74.384  1.00  8.39              
ATOM    169  HA2 GLY A  12      68.446  65.435  74.376  1.00  8.39              
ATOM    170  C   GLY A  12      69.724  67.052  74.848  1.00  8.39              
ATOM    171  O   GLY A  12      70.674  67.105  75.607  1.00  8.39              
ATOM    172  N   HIS A  13      68.890  68.068  74.681  1.00  8.37              
ATOM    173  H   HIS A  13      68.301  67.987  73.854  1.00  8.37              
ATOM    174  CA  HIS A  13      68.238  68.790  75.785  1.00  8.37              
ATOM    175  HA  HIS A  13      68.205  68.150  76.668  1.00  8.37              
ATOM    176  CB  HIS A  13      68.967  70.096  76.146  1.00  8.37              
ATOM    177  HB1 HIS A  13      68.322  70.699  76.786  1.00  8.37              
ATOM    178  HB2 HIS A  13      69.163  70.670  75.241  1.00  8.37              
ATOM    179  CG  HIS A  13      70.251  69.874  76.898  1.00  8.37              
ATOM    180  ND1 HIS A  13      71.526  70.194  76.429  1.00  8.37              
ATOM    181  CE1 HIS A  13      72.377  69.737  77.363  1.00  8.37              
ATOM    182  HE1 HIS A  13      73.456  69.797  77.299  1.00  8.37              
ATOM    183  NE2 HIS A  13      71.704  69.174  78.381  1.00  8.37              
ATOM    184  HE2 HIS A  13      72.121  68.705  79.173  1.00  8.37              
ATOM    185  CD2 HIS A  13      70.359  69.255  78.110  1.00  8.37              
ATOM    186  HD2 HIS A  13      69.548  68.859  78.707  1.00  8.37              
ATOM    187  C   HIS A  13      66.787  69.072  75.404  1.00  8.37              
ATOM    188  O   HIS A  13      65.970  69.504  76.214  1.00  8.37              
ATOM    189  N   GLN A  14      66.468  68.755  74.154  1.00  7.44              
ATOM    190  H   GLN A  14      67.229  68.425  73.565  1.00  7.44              
ATOM    191  CA  GLN A  14      65.146  68.482  73.644  1.00  7.44              
ATOM    192  HA  GLN A  14      64.426  68.418  74.460  1.00  7.44              
ATOM    193  CB  GLN A  14      64.742  69.641  72.699  1.00  7.44              
ATOM    194  HB1 GLN A  14      63.752  69.450  72.284  1.00  7.44              
ATOM    195  HB2 GLN A  14      65.452  69.666  71.869  1.00  7.44              
ATOM    196  CG  GLN A  14      64.719  71.043  73.349  1.00  7.44              
ATOM    197  HG1 GLN A  14      64.688  71.782  72.551  1.00  7.44              
ATOM    198  HG2 GLN A  14      65.632  71.223  73.912  1.00  7.44              
ATOM    199  CD  GLN A  14      63.508  71.286  74.246  1.00  7.44              
ATOM    200  OE1 GLN A  14      62.570  71.981  73.882  1.00  7.44              
ATOM    201  NE2 GLN A  14      63.476  70.762  75.452  1.00  7.44              
ATOM    202 1HE2 GLN A  14      64.283  70.262  75.814  1.00  7.44              
ATOM    203 2HE2 GLN A  14      62.668  70.950  76.015  1.00  7.44              
ATOM    204  C   GLN A  14      65.192  67.105  72.977  1.00  7.44              
ATOM    205  O   GLN A  14      66.019  66.256  73.327  1.00  7.44              
ATOM    206  N   CYS A  15      64.288  66.869  72.037  1.00  7.31              
ATOM    207  H   CYS A  15      63.648  67.600  71.784  1.00  7.31              
ATOM    208  CA  CYS A  15      64.454  65.748  71.139  1.00  7.31              
ATOM    209  HA  CYS A  15      64.803  64.897  71.728  1.00  7.31              
ATOM    210  CB  CYS A  15      63.053  65.361  70.606  1.00  7.31              
ATOM    211  HB1 CYS A  15      62.824  65.939  69.707  1.00  7.31              
ATOM    212  HB2 CYS A  15      62.306  65.588  71.371  1.00  7.31              
ATOM    213  SG  CYS A  15      62.978  63.576  70.280  1.00  7.31              
ATOM    214  HG  CYS A  15      61.646  63.487  70.149  1.00  7.31              
ATOM    215  C   CYS A  15      65.468  66.025  70.065  1.00  7.31              
ATOM    216  O   CYS A  15      66.058  67.111  69.932  1.00  7.31              
ATOM    217  N   LEU A  16      65.686  64.993  69.295  1.00  7.29              
ATOM    218  H   LEU A  16      65.071  64.192  69.434  1.00  7.29              
ATOM    219  CA  LEU A  16      66.845  64.813  68.468  1.00  7.29              
ATOM    220  HA  LEU A  16      67.376  65.736  68.399  1.00  7.29              
ATOM    221  CB  LEU A  16      67.593  63.579  69.044  1.00  7.29              
ATOM    222  HB1 LEU A  16      68.503  63.421  68.469  1.00  7.29              
ATOM    223  HB2 LEU A  16      66.980  62.686  68.905  1.00  7.29              
ATOM    224  CG  LEU A  16      67.945  63.658  70.550  1.00  7.29              
ATOM    225  HG  LEU A  16      67.845  64.692  70.852  1.00  7.29              
ATOM    226  CD1 LEU A  16      67.012  62.861  71.453  1.00  7.29              
ATOM    227 1HD1 LEU A  16      67.169  63.161  72.492  1.00  7.29              
ATOM    228 2HD1 LEU A  16      65.969  63.041  71.208  1.00  7.29              
ATOM    229 3HD1 LEU A  16      67.189  61.792  71.386  1.00  7.29              
ATOM    230  CD2 LEU A  16      69.393  63.218  70.780  1.00  7.29              
ATOM    231 1HD2 LEU A  16      69.575  63.078  71.846  1.00  7.29              
ATOM    232 2HD2 LEU A  16      69.598  62.318  70.223  1.00  7.29              
ATOM    233 3HD2 LEU A  16      70.092  63.942  70.391  1.00  7.29              
ATOM    234  C   LEU A  16      66.419  64.466  67.062  1.00  7.29              
ATOM    235  O   LEU A  16      67.278  64.576  66.193  1.00  7.29              
ATOM    236  N   PRO A  17      65.208  63.913  66.831  1.00  7.09              
ATOM    237  CD  PRO A  17      63.936  64.635  66.857  1.00  7.09              
ATOM    238  HD1 PRO A  17      64.080  65.708  66.763  1.00  7.09              
ATOM    239  HD2 PRO A  17      63.409  64.414  67.779  1.00  7.09              
ATOM    240  CG  PRO A  17      63.140  64.059  65.691  1.00  7.09              
ATOM    241  HG1 PRO A  17      63.455  64.511  64.750  1.00  7.09              
ATOM    242  HG2 PRO A  17      62.067  64.185  65.827  1.00  7.09              
ATOM    243  CB  PRO A  17      63.549  62.588  65.703  1.00  7.09              
ATOM    244  HB1 PRO A  17      63.445  62.134  64.718  1.00  7.09              
ATOM    245  HB2 PRO A  17      62.938  62.052  66.430  1.00  7.09              
ATOM    246  CA  PRO A  17      65.013  62.631  66.201  1.00  7.09              
ATOM    247  HA  PRO A  17      65.107  61.839  66.931  1.00  7.09              
ATOM    248  C   PRO A  17      66.049  62.353  65.114  1.00  7.09              
ATOM    249  O   PRO A  17      65.952  62.860  63.988  1.00  7.09              
ATOM    250  N   GLY A  18      67.100  61.649  65.541  1.00  5.37              
ATOM    251  H   GLY A  18      67.032  61.172  66.420  1.00  5.37              
ATOM    252  CA  GLY A  18      68.398  61.760  64.901  1.00  5.37              
ATOM    253  HA1 GLY A  18      69.114  61.109  65.396  1.00  5.37              
ATOM    254  HA2 GLY A  18      68.753  62.791  64.953  1.00  5.37              
ATOM    255  C   GLY A  18      68.291  61.357  63.456  1.00  5.37              
ATOM    256  O   GLY A  18      68.513  62.196  62.584  1.00  5.37              
ATOM    257  N   TYR A  19      67.791  60.139  63.224  1.00  4.67              
ATOM    258  H   TYR A  19      67.541  59.527  63.992  1.00  4.67              
ATOM    259  CA  TYR A  19      67.384  59.760  61.866  1.00  4.67              
ATOM    260  HA  TYR A  19      66.917  60.630  61.409  1.00  4.67              
ATOM    261  CB  TYR A  19      68.612  59.421  60.989  1.00  4.67              
ATOM    262  HB1 TYR A  19      69.283  60.273  60.919  1.00  4.67              
ATOM    263  HB2 TYR A  19      68.304  59.151  59.985  1.00  4.67              
ATOM    264  CG  TYR A  19      69.386  58.285  61.534  1.00  4.67              
ATOM    265  CD1 TYR A  19      69.041  56.989  61.135  1.00  4.67              
ATOM    266  HD1 TYR A  19      68.342  56.829  60.333  1.00  4.67              
ATOM    267  CE1 TYR A  19      69.513  55.904  61.872  1.00  4.67              
ATOM    268  HE1 TYR A  19      69.169  54.922  61.606  1.00  4.67              
ATOM    269  CZ  TYR A  19      70.319  56.145  63.008  1.00  4.67              
ATOM    270  OH  TYR A  19      70.656  55.188  63.897  1.00  4.67              
ATOM    271  HH  TYR A  19      71.415  55.461  64.427  1.00  4.67              
ATOM    272  CE2 TYR A  19      70.717  57.443  63.332  1.00  4.67              
ATOM    273  HE2 TYR A  19      71.294  57.585  64.212  1.00  4.67              
ATOM    274  CD2 TYR A  19      70.285  58.528  62.579  1.00  4.67              
ATOM    275  HD2 TYR A  19      70.561  59.536  62.862  1.00  4.67              
ATOM    276  C   TYR A  19      66.297  58.688  61.857  1.00  4.67              
ATOM    277  O   TYR A  19      65.907  58.149  62.901  1.00  4.67              
ATOM    278  N   GLU A  20      65.828  58.380  60.649  1.00  4.63              
ATOM    279  H   GLU A  20      66.133  58.936  59.856  1.00  4.63              
ATOM    280  CA  GLU A  20      65.033  57.179  60.370  1.00  4.63              
ATOM    281  HA  GLU A  20      64.988  56.579  61.274  1.00  4.63              
ATOM    282  CB  GLU A  20      63.584  57.585  59.999  1.00  4.63              
ATOM    283  HB1 GLU A  20      63.607  58.560  59.512  1.00  4.63              
ATOM    284  HB2 GLU A  20      63.046  57.717  60.939  1.00  4.63              
ATOM    285  CG  GLU A  20      62.741  56.636  59.116  1.00  4.63              
ATOM    286  HG1 GLU A  20      61.699  56.959  59.177  1.00  4.63              
ATOM    287  HG2 GLU A  20      62.786  55.618  59.500  1.00  4.63              
ATOM    288  CD  GLU A  20      63.171  56.674  57.644  1.00  4.63              
ATOM    289  OE1 GLU A  20      63.361  57.786  57.108  1.00  4.63              
ATOM    290  OE2 GLU A  20      63.423  55.616  57.020  1.00  4.63              
ATOM    291  C   GLU A  20      65.750  56.317  59.307  1.00  4.63              
ATOM    292  O   GLU A  20      66.586  56.748  58.485  1.00  4.63              
ATOM    293  N   SER A  21      65.434  55.030  59.362  1.00  4.56              
ATOM    294  H   SER A  21      64.708  54.736  60.011  1.00  4.56              
ATOM    295  CA  SER A  21      65.869  54.069  58.356  1.00  4.56              
ATOM    296  HA  SER A  21      66.028  54.580  57.406  1.00  4.56              
ATOM    297  CB  SER A  21      67.185  53.401  58.773  1.00  4.56              
ATOM    298  HB1 SER A  21      67.536  52.749  57.972  1.00  4.56              
ATOM    299  HB2 SER A  21      67.023  52.803  59.671  1.00  4.56              
ATOM    300  OG  SER A  21      68.163  54.384  59.037  1.00  4.56              
ATOM    301  HG  SER A  21      67.769  55.231  58.779  1.00  4.56              
ATOM    302  C   SER A  21      64.826  53.001  58.118  1.00  4.56              
ATOM    303  O   SER A  21      64.001  52.704  58.987  1.00  4.56              
ATOM    304  N   LEU A  22      64.913  52.358  56.959  1.00  4.36              
ATOM    305  H   LEU A  22      65.641  52.605  56.294  1.00  4.36              
ATOM    306  CA  LEU A  22      64.053  51.221  56.683  1.00  4.36              
ATOM    307  HA  LEU A  22      63.156  51.263  57.302  1.00  4.36              
ATOM    308  CB  LEU A  22      63.594  51.264  55.214  1.00  4.36              
ATOM    309  HB1 LEU A  22      62.931  50.415  55.039  1.00  4.36              
ATOM    310  HB2 LEU A  22      64.463  51.147  54.569  1.00  4.36              
ATOM    311  CG  LEU A  22      62.860  52.562  54.808  1.00  4.36              
ATOM    312  HG  LEU A  22      63.544  53.407  54.890  1.00  4.36              
ATOM    313  CD1 LEU A  22      62.419  52.458  53.347  1.00  4.36              
ATOM    314 1HD1 LEU A  22      61.962  53.397  53.036  1.00  4.36              
ATOM    315 2HD1 LEU A  22      63.283  52.259  52.714  1.00  4.36              
ATOM    316 3HD1 LEU A  22      61.692  51.653  53.234  1.00  4.36              
ATOM    317  CD2 LEU A  22      61.623  52.843  55.665  1.00  4.36              
ATOM    318 1HD2 LEU A  22      61.108  53.729  55.294  1.00  4.36              
ATOM    319 2HD2 LEU A  22      60.941  51.993  55.642  1.00  4.36              
ATOM    320 3HD2 LEU A  22      61.923  53.047  56.692  1.00  4.36              
ATOM    321  C   LEU A  22      64.797  49.937  57.043  1.00  4.36              
ATOM    322  O   LEU A  22      65.876  49.671  56.516  1.00  4.36              
ATOM    323  N   ILE A  23      64.211  49.111  57.906  1.00  4.62              
ATOM    324  H   ILE A  23      63.337  49.404  58.331  1.00  4.62              
ATOM    325  CA  ILE A  23      64.415  47.674  57.765  1.00  4.62              
ATOM    326  HA  ILE A  23      65.386  47.474  57.307  1.00  4.62              
ATOM    327  CB  ILE A  23      64.377  46.959  59.147  1.00  4.62              
ATOM    328  HB  ILE A  23      63.811  47.571  59.848  1.00  4.62              
ATOM    329  CG2 ILE A  23      63.678  45.590  59.099  1.00  4.62              
ATOM    330 1HG2 ILE A  23      63.708  45.096  60.068  1.00  4.62              
ATOM    331 2HG2 ILE A  23      62.627  45.741  58.849  1.00  4.62              
ATOM    332 3HG2 ILE A  23      64.154  44.951  58.353  1.00  4.62              
ATOM    333  CG1 ILE A  23      65.818  46.840  59.695  1.00  4.62              
ATOM    334 1HG1 ILE A  23      66.200  47.847  59.860  1.00  4.62              
ATOM    335 2HG1 ILE A  23      66.455  46.373  58.944  1.00  4.62              
ATOM    336  CD1 ILE A  23      65.963  46.041  61.003  1.00  4.62              
ATOM    337  HD1 ILE A  23      66.935  46.243  61.447  1.00  4.62              
ATOM    338  HD2 ILE A  23      65.183  46.312  61.712  1.00  4.62              
ATOM    339  HD3 ILE A  23      65.893  44.974  60.804  1.00  4.62              
ATOM    340  C   ILE A  23      63.338  47.187  56.795  1.00  4.62              
ATOM    341  O   ILE A  23      62.154  47.468  56.961  1.00  4.62              
ATOM    342  N   LYS A  24      63.763  46.437  55.788  1.00  5.00              
ATOM    343  H   LYS A  24      64.757  46.229  55.791  1.00  5.00              
ATOM    344  CA  LYS A  24      62.997  46.056  54.593  1.00  5.00              
ATOM    345  HA  LYS A  24      62.499  46.939  54.191  1.00  5.00              
ATOM    346  CB  LYS A  24      64.079  45.560  53.599  1.00  5.00              
ATOM    347  HB1 LYS A  24      64.480  44.630  54.000  1.00  5.00              
ATOM    348  HB2 LYS A  24      64.909  46.271  53.591  1.00  5.00              
ATOM    349  CG  LYS A  24      63.652  45.367  52.126  1.00  5.00              
ATOM    350  HG1 LYS A  24      63.846  46.297  51.591  1.00  5.00              
ATOM    351  HG2 LYS A  24      62.585  45.184  52.038  1.00  5.00              
ATOM    352  CD  LYS A  24      64.409  44.226  51.416  1.00  5.00              
ATOM    353  HD1 LYS A  24      65.463  44.505  51.354  1.00  5.00              
ATOM    354  HD2 LYS A  24      64.033  44.148  50.395  1.00  5.00              
ATOM    355  CE  LYS A  24      64.331  42.837  52.085  1.00  5.00              
ATOM    356  HE1 LYS A  24      64.828  42.886  53.056  1.00  5.00              
ATOM    357  HE2 LYS A  24      64.898  42.129  51.476  1.00  5.00              
ATOM    358  NZ  LYS A  24      62.945  42.337  52.272  1.00  5.00              
ATOM    359  HZ1 LYS A  24      62.946  41.431  52.746  1.00  5.00              
ATOM    360  HZ2 LYS A  24      62.421  42.938  52.903  1.00  5.00              
ATOM    361  HZ3 LYS A  24      62.434  42.253  51.409  1.00  5.00              
ATOM    362  C   LYS A  24      61.912  44.979  54.837  1.00  5.00              
ATOM    363  O   LYS A  24      61.683  44.136  53.973  1.00  5.00              
ATOM    364  N   THR A  25      61.310  44.879  56.020  1.00  5.15              
ATOM    365  H   THR A  25      61.409  45.645  56.682  1.00  5.15              
ATOM    366  CA  THR A  25      60.428  43.743  56.351  1.00  5.15              
ATOM    367  HA  THR A  25      59.929  43.417  55.442  1.00  5.15              
ATOM    368  CB  THR A  25      61.261  42.564  56.898  1.00  5.15              
ATOM    369  HB  THR A  25      62.163  42.471  56.292  1.00  5.15              
ATOM    370  CG2 THR A  25      61.687  42.663  58.369  1.00  5.15              
ATOM    371 1HG2 THR A  25      62.565  42.053  58.557  1.00  5.15              
ATOM    372 2HG2 THR A  25      61.953  43.684  58.601  1.00  5.15              
ATOM    373 3HG2 THR A  25      60.880  42.346  59.028  1.00  5.15              
ATOM    374  OG1 THR A  25      60.529  41.367  56.797  1.00  5.15              
ATOM    375  HG1 THR A  25      60.727  41.035  55.901  1.00  5.15              
ATOM    376  C   THR A  25      59.397  44.129  57.418  1.00  5.15              
ATOM    377  O   THR A  25      59.715  44.902  58.326  1.00  5.15              
ATOM    378  N   PRO A  26      58.195  43.525  57.412  1.00  5.04              
ATOM    379  CD  PRO A  26      57.649  42.720  56.319  1.00  5.04              
ATOM    380  HD1 PRO A  26      57.991  41.689  56.414  1.00  5.04              
ATOM    381  HD2 PRO A  26      57.916  43.118  55.340  1.00  5.04              
ATOM    382  CG  PRO A  26      56.132  42.768  56.464  1.00  5.04              
ATOM    383  HG1 PRO A  26      55.657  41.858  56.094  1.00  5.04              
ATOM    384  HG2 PRO A  26      55.740  43.646  55.947  1.00  5.04              
ATOM    385  CB  PRO A  26      55.953  42.936  57.965  1.00  5.04              
ATOM    386  HB1 PRO A  26      56.036  41.964  58.453  1.00  5.04              
ATOM    387  HB2 PRO A  26      54.996  43.403  58.205  1.00  5.04              
ATOM    388  CA  PRO A  26      57.133  43.829  58.364  1.00  5.04              
ATOM    389  HA  PRO A  26      56.837  44.861  58.170  1.00  5.04              
ATOM    390  C   PRO A  26      57.350  43.734  59.894  1.00  5.04              
ATOM    391  O   PRO A  26      56.416  43.973  60.653  1.00  5.04              
ATOM    392  N   LYS A  27      58.527  43.339  60.392  1.00  4.68              
ATOM    393  H   LYS A  27      59.294  43.316  59.734  1.00  4.68              
ATOM    394  CA  LYS A  27      58.760  42.900  61.791  1.00  4.68              
ATOM    395  HA  LYS A  27      59.736  42.414  61.803  1.00  4.68              
ATOM    396  CB  LYS A  27      58.853  44.105  62.765  1.00  4.68              
ATOM    397  HB1 LYS A  27      59.397  43.788  63.656  1.00  4.68              
ATOM    398  HB2 LYS A  27      57.840  44.334  63.088  1.00  4.68              
ATOM    399  CG  LYS A  27      59.483  45.429  62.288  1.00  4.68              
ATOM    400  HG1 LYS A  27      59.356  46.145  63.101  1.00  4.68              
ATOM    401  HG2 LYS A  27      58.909  45.800  61.440  1.00  4.68              
ATOM    402  CD  LYS A  27      60.977  45.376  61.909  1.00  4.68              
ATOM    403  HD1 LYS A  27      61.076  45.474  60.827  1.00  4.68              
ATOM    404  HD2 LYS A  27      61.381  44.403  62.191  1.00  4.68              
ATOM    405  CE  LYS A  27      61.823  46.458  62.614  1.00  4.68              
ATOM    406  HE1 LYS A  27      62.880  46.249  62.429  1.00  4.68              
ATOM    407  HE2 LYS A  27      61.661  46.373  63.693  1.00  4.68              
ATOM    408  NZ  LYS A  27      61.522  47.847  62.175  1.00  4.68              
ATOM    409  HZ1 LYS A  27      61.851  48.025  61.225  1.00  4.68              
ATOM    410  HZ2 LYS A  27      60.528  48.058  62.180  1.00  4.68              
ATOM    411  HZ3 LYS A  27      61.972  48.538  62.762  1.00  4.68              
ATOM    412  C   LYS A  27      57.770  41.836  62.297  1.00  4.68              
ATOM    413  O   LYS A  27      57.041  41.219  61.520  1.00  4.68              
ATOM    414  N   LYS A  28      57.828  41.565  63.605  1.00  5.14              
ATOM    415  H   LYS A  28      58.546  42.069  64.106  1.00  5.14              
ATOM    416  CA  LYS A  28      56.918  40.736  64.417  1.00  5.14              
ATOM    417  HA  LYS A  28      55.885  40.920  64.117  1.00  5.14              
ATOM    418  CB  LYS A  28      57.217  39.221  64.249  1.00  5.14              
ATOM    419  HB1 LYS A  28      56.732  38.699  65.076  1.00  5.14              
ATOM    420  HB2 LYS A  28      58.289  39.039  64.345  1.00  5.14              
ATOM    421  CG  LYS A  28      56.680  38.569  62.957  1.00  5.14              
ATOM    422  HG1 LYS A  28      55.907  39.203  62.523  1.00  5.14              
ATOM    423  HG2 LYS A  28      56.194  37.630  63.227  1.00  5.14              
ATOM    424  CD  LYS A  28      57.766  38.239  61.912  1.00  5.14              
ATOM    425  HD1 LYS A  28      58.338  37.383  62.275  1.00  5.14              
ATOM    426  HD2 LYS A  28      58.458  39.073  61.791  1.00  5.14              
ATOM    427  CE  LYS A  28      57.144  37.873  60.552  1.00  5.14              
ATOM    428  HE1 LYS A  28      56.292  37.209  60.731  1.00  5.14              
ATOM    429  HE2 LYS A  28      57.879  37.315  59.964  1.00  5.14              
ATOM    430  NZ  LYS A  28      56.709  39.075  59.792  1.00  5.14              
ATOM    431  HZ1 LYS A  28      56.283  39.758  60.420  1.00  5.14              
ATOM    432  HZ2 LYS A  28      57.499  39.549  59.376  1.00  5.14              
ATOM    433  HZ3 LYS A  28      56.053  38.832  59.061  1.00  5.14              
ATOM    434  C   LYS A  28      57.061  41.148  65.882  1.00  5.14              
ATOM    435  O   LYS A  28      57.824  40.544  66.632  1.00  5.14              
ATOM    436  N   THR A  29      56.386  42.233  66.262  1.00  6.12              
ATOM    437  H   THR A  29      55.783  42.663  65.576  1.00  6.12              
ATOM    438  CA  THR A  29      56.600  42.951  67.536  1.00  6.12              
ATOM    439  HA  THR A  29      57.515  43.535  67.433  1.00  6.12              
ATOM    440  CB  THR A  29      55.477  43.976  67.784  1.00  6.12              
ATOM    441  HB  THR A  29      55.503  44.706  66.977  1.00  6.12              
ATOM    442  CG2 THR A  29      54.062  43.395  67.844  1.00  6.12              
ATOM    443 1HG2 THR A  29      53.338  44.211  67.872  1.00  6.12              
ATOM    444 2HG2 THR A  29      53.854  42.795  66.959  1.00  6.12              
ATOM    445 3HG2 THR A  29      53.929  42.787  68.738  1.00  6.12              
ATOM    446  OG1 THR A  29      55.688  44.648  68.998  1.00  6.12              
ATOM    447  HG1 THR A  29      54.972  45.279  69.116  1.00  6.12              
ATOM    448  C   THR A  29      56.802  42.075  68.771  1.00  6.12              
ATOM    449  O   THR A  29      57.780  42.266  69.487  1.00  6.12              
ATOM    450  N   LYS A  30      55.953  41.062  69.009  1.00  7.15              
ATOM    451  H   LYS A  30      55.162  40.921  68.400  1.00  7.15              
ATOM    452  CA  LYS A  30      56.117  40.230  70.210  1.00  7.15              
ATOM    453  HA  LYS A  30      56.392  40.940  70.991  1.00  7.15              
ATOM    454  CB  LYS A  30      54.794  39.611  70.712  1.00  7.15              
ATOM    455  HB1 LYS A  30      54.862  38.524  70.636  1.00  7.15              
ATOM    456  HB2 LYS A  30      53.965  39.933  70.079  1.00  7.15              
ATOM    457  CG  LYS A  30      54.461  39.987  72.184  1.00  7.15              
ATOM    458  HG1 LYS A  30      55.308  39.708  72.814  1.00  7.15              
ATOM    459  HG2 LYS A  30      53.610  39.377  72.493  1.00  7.15              
ATOM    460  CD  LYS A  30      54.103  41.473  72.457  1.00  7.15              
ATOM    461  HD1 LYS A  30      53.263  41.756  71.821  1.00  7.15              
ATOM    462  HD2 LYS A  30      54.956  42.106  72.208  1.00  7.15              
ATOM    463  CE  LYS A  30      53.720  41.712  73.938  1.00  7.15              
ATOM    464  HE1 LYS A  30      54.562  41.411  74.569  1.00  7.15              
ATOM    465  HE2 LYS A  30      52.874  41.063  74.188  1.00  7.15              
ATOM    466  NZ  LYS A  30      53.355  43.129  74.239  1.00  7.15              
ATOM    467  HZ1 LYS A  30      53.078  43.280  75.213  1.00  7.15              
ATOM    468  HZ2 LYS A  30      54.120  43.781  74.085  1.00  7.15              
ATOM    469  HZ3 LYS A  30      52.536  43.440  73.737  1.00  7.15              
ATOM    470  C   LYS A  30      57.359  39.327  70.208  1.00  7.15              
ATOM    471  O   LYS A  30      58.011  39.192  71.246  1.00  7.15              
ATOM    472  N   ASN A  31      57.771  38.844  69.028  1.00  6.08              
ATOM    473  H   ASN A  31      57.258  39.115  68.203  1.00  6.08              
ATOM    474  CA  ASN A  31      59.077  38.202  68.837  1.00  6.08              
ATOM    475  HA  ASN A  31      59.126  37.374  69.543  1.00  6.08              
ATOM    476  CB  ASN A  31      59.182  37.601  67.422  1.00  6.08              
ATOM    477  HB1 ASN A  31      59.347  38.390  66.692  1.00  6.08              
ATOM    478  HB2 ASN A  31      58.255  37.085  67.173  1.00  6.08              
ATOM    479  CG  ASN A  31      60.304  36.576  67.335  1.00  6.08              
ATOM    480  OD1 ASN A  31      60.560  35.826  68.266  1.00  6.08              
ATOM    481  ND2 ASN A  31      60.990  36.478  66.222  1.00  6.08              
ATOM    482 1HD2 ASN A  31      60.815  37.073  65.434  1.00  6.08              
ATOM    483 2HD2 ASN A  31      61.746  35.813  66.220  1.00  6.08              
ATOM    484  C   ASN A  31      60.220  39.160  69.204  1.00  6.08              
ATOM    485  O   ASN A  31      61.050  38.890  70.090  1.00  6.08              
ATOM    486  N   MET A  32      60.142  40.339  68.582  1.00  4.72              
ATOM    487  H   MET A  32      59.380  40.495  67.935  1.00  4.72              
ATOM    488  CA  MET A  32      61.135  41.389  68.737  1.00  4.72              
ATOM    489  HA  MET A  32      62.096  41.007  68.417  1.00  4.72              
ATOM    490  CB  MET A  32      60.783  42.612  67.866  1.00  4.72              
ATOM    491  HB1 MET A  32      61.177  43.508  68.341  1.00  4.72              
ATOM    492  HB2 MET A  32      59.703  42.733  67.802  1.00  4.72              
ATOM    493  CG  MET A  32      61.371  42.578  66.454  1.00  4.72              
ATOM    494  HG1 MET A  32      62.449  42.436  66.518  1.00  4.72              
ATOM    495  HG2 MET A  32      61.195  43.555  66.003  1.00  4.72              
ATOM    496  SD  MET A  32      60.669  41.332  65.348  1.00  4.72              
ATOM    497  CE  MET A  32      61.727  39.916  65.750  1.00  4.72              
ATOM    498  HE1 MET A  32      61.307  39.024  65.296  1.00  4.72              
ATOM    499  HE2 MET A  32      62.736  40.094  65.376  1.00  4.72              
ATOM    500  HE3 MET A  32      61.780  39.736  66.814  1.00  4.72              
ATOM    501  C   MET A  32      61.331  41.842  70.162  1.00  4.72              
ATOM    502  O   MET A  32      62.465  42.136  70.486  1.00  4.72              
ATOM    503  N   LEU A  33      60.292  41.877  70.996  1.00  5.24              
ATOM    504  H   LEU A  33      59.368  41.724  70.608  1.00  5.24              
ATOM    505  CA  LEU A  33      60.414  42.154  72.424  1.00  5.24              
ATOM    506  HA  LEU A  33      61.051  43.023  72.566  1.00  5.24              
ATOM    507  CB  LEU A  33      58.997  42.452  72.967  1.00  5.24              
ATOM    508  HB1 LEU A  33      58.446  41.512  73.020  1.00  5.24              
ATOM    509  HB2 LEU A  33      58.482  43.076  72.234  1.00  5.24              
ATOM    510  CG  LEU A  33      58.870  43.184  74.325  1.00  5.24              
ATOM    511  HG  LEU A  33      59.121  44.234  74.172  1.00  5.24              
ATOM    512  CD1 LEU A  33      57.407  43.085  74.762  1.00  5.24              
ATOM    513 1HD1 LEU A  33      57.221  43.773  75.587  1.00  5.24              
ATOM    514 2HD1 LEU A  33      56.767  43.352  73.925  1.00  5.24              
ATOM    515 3HD1 LEU A  33      57.174  42.069  75.081  1.00  5.24              
ATOM    516  CD2 LEU A  33      59.707  42.662  75.494  1.00  5.24              
ATOM    517 1HD2 LEU A  33      59.421  43.173  76.413  1.00  5.24              
ATOM    518 2HD2 LEU A  33      59.569  41.588  75.618  1.00  5.24              
ATOM    519 3HD2 LEU A  33      60.759  42.884  75.322  1.00  5.24              
ATOM    520  C   LEU A  33      61.033  40.973  73.172  1.00  5.24              
ATOM    521  O   LEU A  33      61.937  41.152  73.987  1.00  5.24              
ATOM    522  N   ARG A  34      60.548  39.748  72.923  1.00  5.59              
ATOM    523  H   ARG A  34      59.855  39.613  72.193  1.00  5.59              
ATOM    524  CA  ARG A  34      60.943  38.626  73.784  1.00  5.59              
ATOM    525  HA  ARG A  34      60.893  38.986  74.813  1.00  5.59              
ATOM    526  CB  ARG A  34      59.938  37.451  73.698  1.00  5.59              
ATOM    527  HB1 ARG A  34      58.957  37.848  73.969  1.00  5.59              
ATOM    528  HB2 ARG A  34      60.194  36.701  74.447  1.00  5.59              
ATOM    529  CG  ARG A  34      59.785  36.753  72.334  1.00  5.59              
ATOM    530  HG1 ARG A  34      59.748  37.522  71.583  1.00  5.59              
ATOM    531  HG2 ARG A  34      58.819  36.247  72.308  1.00  5.59              
ATOM    532  CD  ARG A  34      60.881  35.756  71.921  1.00  5.59              
ATOM    533  HD1 ARG A  34      61.808  35.971  72.448  1.00  5.59              
ATOM    534  HD2 ARG A  34      61.078  35.892  70.856  1.00  5.59              
ATOM    535  NE  ARG A  34      60.487  34.359  72.199  1.00  5.59              
ATOM    536  HE  ARG A  34      60.397  34.108  73.168  1.00  5.59              
ATOM    537  CZ  ARG A  34      60.237  33.408  71.311  1.00  5.59              
ATOM    538  NH1 ARG A  34      60.302  33.592  70.022  1.00  5.59              
ATOM    539 1HH1 ARG A  34      60.527  34.508  69.640  1.00  5.59              
ATOM    540 2HH1 ARG A  34      60.091  32.853  69.382  1.00  5.59              
ATOM    541  NH2 ARG A  34      59.897  32.215  71.713  1.00  5.59              
ATOM    542 1HH2 ARG A  34      59.810  32.007  72.692  1.00  5.59              
ATOM    543 2HH2 ARG A  34      59.687  31.498  71.040  1.00  5.59              
ATOM    544  C   ARG A  34      62.382  38.162  73.622  1.00  5.59              
ATOM    545  O   ARG A  34      62.869  37.556  74.581  1.00  5.59              
ATOM    546  N   ARG A  35      63.084  38.416  72.496  1.00  6.83              
ATOM    547  H   ARG A  35      62.629  38.871  71.707  1.00  6.83              
ATOM    548  CA  ARG A  35      64.555  38.155  72.522  1.00  6.83              
ATOM    549  HA  ARG A  35      64.688  37.235  73.094  1.00  6.83              
ATOM    550  CB  ARG A  35      65.163  37.815  71.145  1.00  6.83              
ATOM    551  HB1 ARG A  35      65.058  38.666  70.481  1.00  6.83              
ATOM    552  HB2 ARG A  35      64.601  36.979  70.726  1.00  6.83              
ATOM    553  CG  ARG A  35      66.670  37.445  71.211  1.00  6.83              
ATOM    554  HG1 ARG A  35      66.905  37.007  72.182  1.00  6.83              
ATOM    555  HG2 ARG A  35      67.251  38.362  71.106  1.00  6.83              
ATOM    556  CD  ARG A  35      67.096  36.433  70.127  1.00  6.83              
ATOM    557  HD1 ARG A  35      66.402  36.518  69.289  1.00  6.83              
ATOM    558  HD2 ARG A  35      66.990  35.421  70.520  1.00  6.83              
ATOM    559  NE  ARG A  35      68.470  36.645  69.600  1.00  6.83              
ATOM    560  HE  ARG A  35      68.563  37.303  68.839  1.00  6.83              
ATOM    561  CZ  ARG A  35      69.587  35.986  69.867  1.00  6.83              
ATOM    562  NH1 ARG A  35      69.734  35.212  70.906  1.00  6.83              
ATOM    563 1HH1 ARG A  35      68.978  35.122  71.556  1.00  6.83              
ATOM    564 2HH1 ARG A  35      70.598  34.719  71.054  1.00  6.83              
ATOM    565  NH2 ARG A  35      70.594  36.097  69.054  1.00  6.83              
ATOM    566 1HH2 ARG A  35      70.464  36.454  68.114  1.00  6.83              
ATOM    567 2HH2 ARG A  35      71.490  35.679  69.230  1.00  6.83              
ATOM    568  C   ARG A  35      65.382  39.196  73.314  1.00  6.83              
ATOM    569  O   ARG A  35      66.078  38.769  74.241  1.00  6.83              
ATOM    570  N   PRO A  36      65.374  40.505  72.990  1.00  7.58              
ATOM    571  CD  PRO A  36      64.530  41.158  72.013  1.00  7.58              
ATOM    572  HD1 PRO A  36      63.698  41.614  72.538  1.00  7.58              
ATOM    573  HD2 PRO A  36      64.163  40.480  71.247  1.00  7.58              
ATOM    574  CG  PRO A  36      65.337  42.287  71.371  1.00  7.58              
ATOM    575  HG1 PRO A  36      64.711  43.123  71.061  1.00  7.58              
ATOM    576  HG2 PRO A  36      65.907  41.906  70.527  1.00  7.58              
ATOM    577  CB  PRO A  36      66.261  42.698  72.497  1.00  7.58              
ATOM    578  HB1 PRO A  36      65.761  43.407  73.150  1.00  7.58              
ATOM    579  HB2 PRO A  36      67.192  43.117  72.118  1.00  7.58              
ATOM    580  CA  PRO A  36      66.504  41.391  73.242  1.00  7.58              
ATOM    581  HA  PRO A  36      67.352  40.913  72.757  1.00  7.58              
ATOM    582  C   PRO A  36      66.999  41.696  74.657  1.00  7.58              
ATOM    583  O   PRO A  36      68.121  42.174  74.790  1.00  7.58              
ATOM    584  N   ARG A  37      66.215  41.470  75.714  1.00  6.43              
ATOM    585  H   ARG A  37      65.283  41.134  75.519  1.00  6.43              
ATOM    586  CA  ARG A  37      66.590  41.737  77.124  1.00  6.43              
ATOM    587  HA  ARG A  37      65.737  41.434  77.726  1.00  6.43              
ATOM    588  CB  ARG A  37      67.819  40.886  77.529  1.00  6.43              
ATOM    589  HB1 ARG A  37      68.720  41.495  77.431  1.00  6.43              
ATOM    590  HB2 ARG A  37      67.939  40.057  76.831  1.00  6.43              
ATOM    591  CG  ARG A  37      67.779  40.308  78.960  1.00  6.43              
ATOM    592  HG1 ARG A  37      67.809  41.124  79.684  1.00  6.43              
ATOM    593  HG2 ARG A  37      68.678  39.707  79.101  1.00  6.43              
ATOM    594  CD  ARG A  37      66.556  39.422  79.263  1.00  6.43              
ATOM    595  HD1 ARG A  37      65.719  40.071  79.529  1.00  6.43              
ATOM    596  HD2 ARG A  37      66.782  38.784  80.120  1.00  6.43              
ATOM    597  NE  ARG A  37      66.187  38.599  78.096  1.00  6.43              
ATOM    598  HE  ARG A  37      66.828  38.621  77.319  1.00  6.43              
ATOM    599  CZ  ARG A  37      65.023  38.038  77.849  1.00  6.43              
ATOM    600  NH1 ARG A  37      64.139  37.805  78.779  1.00  6.43              
ATOM    601 1HH1 ARG A  37      64.373  38.005  79.737  1.00  6.43              
ATOM    602 2HH1 ARG A  37      63.275  37.347  78.552  1.00  6.43              
ATOM    603  NH2 ARG A  37      64.752  37.709  76.622  1.00  6.43              
ATOM    604 1HH2 ARG A  37      65.389  37.968  75.880  1.00  6.43              
ATOM    605 2HH2 ARG A  37      63.834  37.393  76.339  1.00  6.43              
ATOM    606  C   ARG A  37      66.795  43.206  77.512  1.00  6.43              
ATOM    607  O   ARG A  37      66.821  43.498  78.703  1.00  6.43              
ATOM    608  N   LYS A  38      66.921  44.114  76.542  1.00  5.15              
ATOM    609  H   LYS A  38      67.001  43.755  75.602  1.00  5.15              
ATOM    610  CA  LYS A  38      67.144  45.556  76.737  1.00  5.15              
ATOM    611  HA  LYS A  38      66.819  45.814  77.747  1.00  5.15              
ATOM    612  CB  LYS A  38      68.651  45.868  76.659  1.00  5.15              
ATOM    613  HB1 LYS A  38      68.796  46.942  76.774  1.00  5.15              
ATOM    614  HB2 LYS A  38      69.019  45.557  75.682  1.00  5.15              
ATOM    615  CG  LYS A  38      69.411  45.118  77.781  1.00  5.15              
ATOM    616  HG1 LYS A  38      69.411  44.053  77.547  1.00  5.15              
ATOM    617  HG2 LYS A  38      68.872  45.255  78.719  1.00  5.15              
ATOM    618  CD  LYS A  38      70.870  45.514  78.035  1.00  5.15              
ATOM    619  HD1 LYS A  38      71.460  45.378  77.133  1.00  5.15              
ATOM    620  HD2 LYS A  38      71.267  44.835  78.793  1.00  5.15              
ATOM    621  CE  LYS A  38      70.992  46.951  78.549  1.00  5.15              
ATOM    622  HE1 LYS A  38      70.379  47.049  79.450  1.00  5.15              
ATOM    623  HE2 LYS A  38      70.593  47.639  77.797  1.00  5.15              
ATOM    624  NZ  LYS A  38      72.406  47.277  78.850  1.00  5.15              
ATOM    625  HZ1 LYS A  38      72.480  48.180  79.294  1.00  5.15              
ATOM    626  HZ2 LYS A  38      72.820  46.576  79.448  1.00  5.15              
ATOM    627  HZ3 LYS A  38      72.948  47.318  77.987  1.00  5.15              
ATOM    628  C   LYS A  38      66.239  46.401  75.841  1.00  5.15              
ATOM    629  O   LYS A  38      66.665  47.356  75.187  1.00  5.15              
ATOM    630  N   THR A  39      64.993  45.941  75.842  1.00  5.51              
ATOM    631  H   THR A  39      64.778  45.234  76.527  1.00  5.51              
ATOM    632  CA  THR A  39      63.877  46.328  74.998  1.00  5.51              
ATOM    633  HA  THR A  39      64.011  47.354  74.663  1.00  5.51              
ATOM    634  CB  THR A  39      63.811  45.373  73.805  1.00  5.51              
ATOM    635  HB  THR A  39      64.100  44.376  74.136  1.00  5.51              
ATOM    636  CG2 THR A  39      62.444  45.250  73.157  1.00  5.51              
ATOM    637 1HG2 THR A  39      62.551  44.749  72.197  1.00  5.51              
ATOM    638 2HG2 THR A  39      61.796  44.657  73.800  1.00  5.51              
ATOM    639 3HG2 THR A  39      62.003  46.237  73.042  1.00  5.51              
ATOM    640  OG1 THR A  39      64.704  45.805  72.807  1.00  5.51              
ATOM    641  HG1 THR A  39      64.344  46.618  72.444  1.00  5.51              
ATOM    642  C   THR A  39      62.609  46.243  75.831  1.00  5.51              
ATOM    643  O   THR A  39      62.431  45.315  76.624  1.00  5.51              
ATOM    644  N   GLU A  40      61.702  47.175  75.580  1.00  4.85              
ATOM    645  H   GLU A  40      61.973  47.953  74.980  1.00  4.85              
ATOM    646  CA  GLU A  40      60.400  47.281  76.224  1.00  4.85              
ATOM    647  HA  GLU A  40      60.205  46.408  76.845  1.00  4.85              
ATOM    648  CB  GLU A  40      60.427  48.562  77.102  1.00  4.85              
ATOM    649  HB1 GLU A  40      59.588  48.484  77.796  1.00  4.85              
ATOM    650  HB2 GLU A  40      60.233  49.430  76.471  1.00  4.85              
ATOM    651  CG  GLU A  40      61.707  48.852  77.931  1.00  4.85              
ATOM    652  HG1 GLU A  40      62.114  47.910  78.307  1.00  4.85              
ATOM    653  HG2 GLU A  40      61.401  49.428  78.809  1.00  4.85              
ATOM    654  CD  GLU A  40      62.806  49.669  77.201  1.00  4.85              
ATOM    655  OE1 GLU A  40      62.564  50.867  76.897  1.00  4.85              
ATOM    656  OE2 GLU A  40      63.925  49.138  77.000  1.00  4.85              
ATOM    657  C   GLU A  40      59.319  47.426  75.139  1.00  4.85              
ATOM    658  O   GLU A  40      59.588  47.978  74.070  1.00  4.85              
ATOM    659  N   GLY A  41      58.099  46.915  75.354  1.00  4.77              
ATOM    660  H   GLY A  41      57.882  46.505  76.249  1.00  4.77              
ATOM    661  CA  GLY A  41      57.184  46.730  74.220  1.00  4.77              
ATOM    662  HA1 GLY A  41      57.577  45.938  73.584  1.00  4.77              
ATOM    663  HA2 GLY A  41      57.179  47.646  73.626  1.00  4.77              
ATOM    664  C   GLY A  41      55.737  46.406  74.534  1.00  4.77              
ATOM    665  O   GLY A  41      55.273  45.312  74.189  1.00  4.77              
ATOM    666  N   ASP A  42      55.000  47.368  75.104  1.00  5.36              
ATOM    667  H   ASP A  42      55.423  48.259  75.324  1.00  5.36              
ATOM    668  CA  ASP A  42      53.539  47.267  75.114  1.00  5.36              
ATOM    669  HA  ASP A  42      53.347  46.364  74.542  1.00  5.36              
ATOM    670  CB  ASP A  42      52.907  46.901  76.460  1.00  5.36              
ATOM    671  HB1 ASP A  42      52.557  47.796  76.977  1.00  5.36              
ATOM    672  HB2 ASP A  42      53.631  46.375  77.086  1.00  5.36              
ATOM    673  CG  ASP A  42      51.741  45.960  76.124  1.00  5.36              
ATOM    674  OD1 ASP A  42      52.017  44.743  75.960  1.00  5.36              
ATOM    675  OD2 ASP A  42      50.672  46.490  75.749  1.00  5.36              
ATOM    676  C   ASP A  42      52.776  48.286  74.281  1.00  5.36              
ATOM    677  O   ASP A  42      52.827  49.488  74.519  1.00  5.36              
ATOM    678  N   GLY A  43      52.062  47.740  73.289  1.00  5.40              
ATOM    679  H   GLY A  43      52.007  46.734  73.266  1.00  5.40              
ATOM    680  CA  GLY A  43      51.266  48.472  72.317  1.00  5.40              
ATOM    681  HA1 GLY A  43      50.786  47.766  71.641  1.00  5.40              
ATOM    682  HA2 GLY A  43      51.918  49.125  71.738  1.00  5.40              
ATOM    683  C   GLY A  43      50.176  49.327  72.955  1.00  5.40              
ATOM    684  O   GLY A  43      49.847  50.387  72.430  1.00  5.40              
ATOM    685  N   THR A  44      49.677  48.896  74.115  1.00  5.74              
ATOM    686  H   THR A  44      50.007  48.008  74.481  1.00  5.74              
ATOM    687  CA  THR A  44      48.704  49.630  74.935  1.00  5.74              
ATOM    688  HA  THR A  44      47.871  49.926  74.299  1.00  5.74              
ATOM    689  CB  THR A  44      48.165  48.711  76.055  1.00  5.74              
ATOM    690  HB  THR A  44      48.867  48.710  76.890  1.00  5.74              
ATOM    691  CG2 THR A  44      46.785  49.129  76.562  1.00  5.74              
ATOM    692 1HG2 THR A  44      46.435  48.405  77.298  1.00  5.74              
ATOM    693 2HG2 THR A  44      46.836  50.108  77.037  1.00  5.74              
ATOM    694 3HG2 THR A  44      46.080  49.165  75.731  1.00  5.74              
ATOM    695  OG1 THR A  44      48.019  47.379  75.606  1.00  5.74              
ATOM    696  HG1 THR A  44      48.872  46.931  75.736  1.00  5.74              
ATOM    697  C   THR A  44      49.286  50.907  75.558  1.00  5.74              
ATOM    698  O   THR A  44      48.531  51.743  76.043  1.00  5.74              
ATOM    699  N   CYS A  45      50.613  51.085  75.542  1.00  5.36              
ATOM    700  H   CYS A  45      51.184  50.365  75.118  1.00  5.36              
ATOM    701  CA  CYS A  45      51.302  52.249  76.105  1.00  5.36              
ATOM    702  HA  CYS A  45      50.574  52.934  76.543  1.00  5.36              
ATOM    703  CB  CYS A  45      52.231  51.755  77.222  1.00  5.36              
ATOM    704  HB1 CYS A  45      53.045  51.169  76.791  1.00  5.36              
ATOM    705  HB2 CYS A  45      51.670  51.126  77.913  1.00  5.36              
ATOM    706  SG  CYS A  45      52.913  53.169  78.137  1.00  5.36              
ATOM    707  HG  CYS A  45      53.248  53.906  77.065  1.00  5.36              
ATOM    708  C   CYS A  45      52.078  53.049  75.045  1.00  5.36              
ATOM    709  O   CYS A  45      52.209  54.266  75.163  1.00  5.36              
ATOM    710  N   PHE A  46      52.577  52.389  73.997  1.00  5.15              
ATOM    711  H   PHE A  46      52.523  51.375  73.988  1.00  5.15              
ATOM    712  CA  PHE A  46      53.229  53.036  72.865  1.00  5.15              
ATOM    713  HA  PHE A  46      52.699  53.966  72.659  1.00  5.15              
ATOM    714  CB  PHE A  46      54.700  53.365  73.229  1.00  5.15              
ATOM    715  HB1 PHE A  46      55.352  52.553  72.901  1.00  5.15              
ATOM    716  HB2 PHE A  46      54.784  53.392  74.317  1.00  5.15              
ATOM    717  CG  PHE A  46      55.275  54.684  72.720  1.00  5.15              
ATOM    718  CD1 PHE A  46      56.259  55.335  73.490  1.00  5.15              
ATOM    719  HD1 PHE A  46      56.622  54.881  74.403  1.00  5.15              
ATOM    720  CE1 PHE A  46      56.757  56.593  73.104  1.00  5.15              
ATOM    721  HE1 PHE A  46      57.481  57.094  73.734  1.00  5.15              
ATOM    722  CZ  PHE A  46      56.301  57.199  71.921  1.00  5.15              
ATOM    723  HZ  PHE A  46      56.656  58.182  71.643  1.00  5.15              
ATOM    724  CE2 PHE A  46      55.363  56.532  71.116  1.00  5.15              
ATOM    725  HE2 PHE A  46      55.002  56.994  70.206  1.00  5.15              
ATOM    726  CD2 PHE A  46      54.846  55.287  71.517  1.00  5.15              
ATOM    727  HD2 PHE A  46      54.093  54.825  70.905  1.00  5.15              
ATOM    728  C   PHE A  46      53.182  52.131  71.619  1.00  5.15              
ATOM    729  O   PHE A  46      53.674  51.004  71.620  1.00  5.15              
ATOM    730  N   ASN A  47      52.653  52.648  70.509  1.00  5.21              
ATOM    731  H   ASN A  47      52.242  53.567  70.561  1.00  5.21              
ATOM    732  CA  ASN A  47      52.691  51.994  69.190  1.00  5.21              
ATOM    733  HA  ASN A  47      52.268  50.994  69.305  1.00  5.21              
ATOM    734  CB  ASN A  47      51.781  52.794  68.235  1.00  5.21              
ATOM    735  HB1 ASN A  47      50.786  52.888  68.670  1.00  5.21              
ATOM    736  HB2 ASN A  47      51.687  52.236  67.303  1.00  5.21              
ATOM    737  CG  ASN A  47      52.303  54.186  67.899  1.00  5.21              
ATOM    738  OD1 ASN A  47      53.232  54.702  68.499  1.00  5.21              
ATOM    739  ND2 ASN A  47      51.710  54.849  66.939  1.00  5.21              
ATOM    740 1HD2 ASN A  47      50.949  54.436  66.433  1.00  5.21              
ATOM    741 2HD2 ASN A  47      52.076  55.758  66.713  1.00  5.21              
ATOM    742  C   ASN A  47      54.090  51.804  68.575  1.00  5.21              
ATOM    743  O   ASN A  47      54.230  51.067  67.601  1.00  5.21              
ATOM    744  N   SER A  48      55.098  52.453  69.156  1.00  5.80              
ATOM    745  H   SER A  48      54.831  53.063  69.910  1.00  5.80              
ATOM    746  CA  SER A  48      56.533  52.228  68.981  1.00  5.80              
ATOM    747  HA  SER A  48      56.824  52.405  67.946  1.00  5.80              
ATOM    748  CB  SER A  48      57.240  53.240  69.881  1.00  5.80              
ATOM    749  HB1 SER A  48      56.908  53.099  70.911  1.00  5.80              
ATOM    750  HB2 SER A  48      56.971  54.247  69.560  1.00  5.80              
ATOM    751  OG  SER A  48      58.641  53.104  69.838  1.00  5.80              
ATOM    752  HG  SER A  48      58.841  52.169  70.017  1.00  5.80              
ATOM    753  C   SER A  48      56.909  50.800  69.347  1.00  5.80              
ATOM    754  O   SER A  48      57.405  50.535  70.442  1.00  5.80              
ATOM    755  N   ALA A  49      56.635  49.870  68.443  1.00  5.54              
ATOM    756  H   ALA A  49      56.255  50.177  67.559  1.00  5.54              
ATOM    757  CA  ALA A  49      56.955  48.477  68.632  1.00  5.54              
ATOM    758  HA  ALA A  49      56.394  48.122  69.497  1.00  5.54              
ATOM    759  CB  ALA A  49      56.505  47.667  67.419  1.00  5.54              
ATOM    760  HB1 ALA A  49      57.009  48.033  66.525  1.00  5.54              
ATOM    761  HB2 ALA A  49      56.780  46.624  67.563  1.00  5.54              
ATOM    762  HB3 ALA A  49      55.426  47.754  67.312  1.00  5.54              
ATOM    763  C   ALA A  49      58.448  48.276  68.899  1.00  5.54              
ATOM    764  O   ALA A  49      59.315  48.526  68.058  1.00  5.54              
ATOM    765  N   ILE A  50      58.691  47.778  70.102  1.00  5.03              
ATOM    766  H   ILE A  50      57.892  47.622  70.694  1.00  5.03              
ATOM    767  CA  ILE A  50      59.963  47.854  70.793  1.00  5.03              
ATOM    768  HA  ILE A  50      59.732  47.636  71.826  1.00  5.03              
ATOM    769  CB  ILE A  50      60.944  46.728  70.373  1.00  5.03              
ATOM    770  HB  ILE A  50      61.793  46.831  71.040  1.00  5.03              
ATOM    771  CG2 ILE A  50      60.267  45.366  70.631  1.00  5.03              
ATOM    772 1HG2 ILE A  50      60.997  44.569  70.529  1.00  5.03              
ATOM    773 2HG2 ILE A  50      59.874  45.337  71.647  1.00  5.03              
ATOM    774 3HG2 ILE A  50      59.455  45.194  69.923  1.00  5.03              
ATOM    775  CG1 ILE A  50      61.547  46.730  68.951  1.00  5.03              
ATOM    776 1HG1 ILE A  50      61.776  47.746  68.646  1.00  5.03              
ATOM    777 2HG1 ILE A  50      60.833  46.310  68.242  1.00  5.03              
ATOM    778  CD1 ILE A  50      62.871  45.958  68.866  1.00  5.03              
ATOM    779  HD1 ILE A  50      63.228  45.977  67.839  1.00  5.03              
ATOM    780  HD2 ILE A  50      63.614  46.436  69.505  1.00  5.03              
ATOM    781  HD3 ILE A  50      62.749  44.923  69.178  1.00  5.03              
ATOM    782  C   ILE A  50      60.595  49.251  70.785  1.00  5.03              
ATOM    783  O   ILE A  50      61.121  49.753  69.785  1.00  5.03              
ATOM    784  N   GLU A  51      60.623  49.860  71.963  1.00  5.00              
ATOM    785  H   GLU A  51      60.178  49.401  72.752  1.00  5.00              
ATOM    786  CA  GLU A  51      61.764  50.707  72.273  1.00  5.00              
ATOM    787  HA  GLU A  51      62.112  51.225  71.378  1.00  5.00              
ATOM    788  CB  GLU A  51      61.426  51.762  73.307  1.00  5.00              
ATOM    789  HB1 GLU A  51      62.384  52.209  73.527  1.00  5.00              
ATOM    790  HB2 GLU A  51      61.005  51.319  74.212  1.00  5.00              
ATOM    791  CG  GLU A  51      60.501  52.846  72.760  1.00  5.00              
ATOM    792  HG1 GLU A  51      59.469  52.490  72.786  1.00  5.00              
ATOM    793  HG2 GLU A  51      60.764  53.046  71.721  1.00  5.00              
ATOM    794  CD  GLU A  51      60.640  54.155  73.540  1.00  5.00              
ATOM    795  OE1 GLU A  51      61.765  54.468  73.997  1.00  5.00              
ATOM    796  OE2 GLU A  51      59.640  54.905  73.565  1.00  5.00              
ATOM    797  C   GLU A  51      62.896  49.830  72.786  1.00  5.00              
ATOM    798  O   GLU A  51      62.891  49.360  73.918  1.00  5.00              
ATOM    799  N   ALA A  52      63.887  49.612  71.938  1.00  4.69              
ATOM    800  H   ALA A  52      63.817  50.013  71.008  1.00  4.69              
ATOM    801  CA  ALA A  52      65.217  49.284  72.403  1.00  4.69              
ATOM    802  HA  ALA A  52      65.177  48.447  73.100  1.00  4.69              
ATOM    803  CB  ALA A  52      66.013  48.872  71.167  1.00  4.69              
ATOM    804  HB1 ALA A  52      65.485  48.075  70.645  1.00  4.69              
ATOM    805  HB2 ALA A  52      66.132  49.721  70.495  1.00  4.69              
ATOM    806  HB3 ALA A  52      66.994  48.514  71.463  1.00  4.69              
ATOM    807  C   ALA A  52      65.859  50.486  73.109  1.00  4.69              
ATOM    808  O   ALA A  52      65.654  51.640  72.716  1.00  4.69              
ATOM    809  N   SER A  53      66.709  50.222  74.097  1.00  5.35              
ATOM    810  H   SER A  53      66.732  49.249  74.395  1.00  5.35              
ATOM    811  CA  SER A  53      67.972  50.964  74.185  1.00  5.35              
ATOM    812  HA  SER A  53      67.847  51.995  73.862  1.00  5.35              
ATOM    813  CB  SER A  53      68.492  50.947  75.628  1.00  5.35              
ATOM    814  HB1 SER A  53      67.699  51.282  76.298  1.00  5.35              
ATOM    815  HB2 SER A  53      69.329  51.643  75.710  1.00  5.35              
ATOM    816  OG  SER A  53      68.934  49.655  76.024  1.00  5.35              
ATOM    817  HG  SER A  53      68.222  49.030  75.810  1.00  5.35              
ATOM    818  C   SER A  53      68.971  50.280  73.268  1.00  5.35              
ATOM    819  O   SER A  53      68.867  49.081  73.022  1.00  5.35              
ATOM    820  N   ILE A  54      70.005  50.991  72.834  1.00  5.07              
ATOM    821  H   ILE A  54      70.033  51.997  72.987  1.00  5.07              
ATOM    822  CA  ILE A  54      71.123  50.364  72.108  1.00  5.07              
ATOM    823  HA  ILE A  54      70.657  49.807  71.293  1.00  5.07              
ATOM    824  CB  ILE A  54      72.037  51.362  71.436  1.00  5.07              
ATOM    825  HB  ILE A  54      72.826  50.805  70.929  1.00  5.07              
ATOM    826  CG2 ILE A  54      71.202  52.030  70.340  1.00  5.07              
ATOM    827 1HG2 ILE A  54      71.846  52.719  69.816  1.00  5.07              
ATOM    828 2HG2 ILE A  54      70.843  51.287  69.627  1.00  5.07              
ATOM    829 3HG2 ILE A  54      70.353  52.566  70.758  1.00  5.07              
ATOM    830  CG1 ILE A  54      72.715  52.371  72.370  1.00  5.07              
ATOM    831 1HG1 ILE A  54      72.415  53.351  72.048  1.00  5.07              
ATOM    832 2HG1 ILE A  54      73.784  52.284  72.194  1.00  5.07              
ATOM    833  CD1 ILE A  54      72.500  52.323  73.887  1.00  5.07              
ATOM    834  HD1 ILE A  54      71.482  52.555  74.173  1.00  5.07              
ATOM    835  HD2 ILE A  54      72.773  51.354  74.284  1.00  5.07              
ATOM    836  HD3 ILE A  54      73.142  53.074  74.330  1.00  5.07              
ATOM    837  C   ILE A  54      71.881  49.276  72.843  1.00  5.07              
ATOM    838  O   ILE A  54      72.701  48.596  72.237  1.00  5.07              
ATOM    839  N   LEU A  55      71.560  49.074  74.122  1.00  7.75              
ATOM    840  H   LEU A  55      70.796  49.634  74.470  1.00  7.75              
ATOM    841  CA  LEU A  55      71.997  47.990  74.983  1.00  7.75              
ATOM    842  HA  LEU A  55      71.435  48.120  75.906  1.00  7.75              
ATOM    843  CB  LEU A  55      71.518  46.639  74.379  1.00  7.75              
ATOM    844  HB1 LEU A  55      70.707  46.846  73.677  1.00  7.75              
ATOM    845  HB2 LEU A  55      71.061  46.061  75.168  1.00  7.75              
ATOM    846  CG  LEU A  55      72.540  45.714  73.680  1.00  7.75              
ATOM    847  HG  LEU A  55      73.245  46.291  73.094  1.00  7.75              
ATOM    848  CD1 LEU A  55      73.307  44.846  74.685  1.00  7.75              
ATOM    849 1HD1 LEU A  55      74.028  44.230  74.146  1.00  7.75              
ATOM    850 2HD1 LEU A  55      73.860  45.460  75.392  1.00  7.75              
ATOM    851 3HD1 LEU A  55      72.624  44.189  75.222  1.00  7.75              
ATOM    852  CD2 LEU A  55      71.831  44.758  72.729  1.00  7.75              
ATOM    853 1HD2 LEU A  55      72.559  44.078  72.286  1.00  7.75              
ATOM    854 2HD2 LEU A  55      71.068  44.185  73.256  1.00  7.75              
ATOM    855 3HD2 LEU A  55      71.364  45.323  71.922  1.00  7.75              
ATOM    856  C   LEU A  55      73.471  48.059  75.375  1.00  7.75              
ATOM    857  O   LEU A  55      73.788  48.056  76.568  1.00  7.75              
ATOM    858  N   PHE A  56      74.328  48.252  74.382  1.00  7.62              
ATOM    859  H   PHE A  56      73.937  48.133  73.453  1.00  7.62              
ATOM    860  CA  PHE A  56      75.564  49.012  74.404  1.00  7.62              
ATOM    861  HA  PHE A  56      76.226  48.596  75.165  1.00  7.62              
ATOM    862  CB  PHE A  56      76.260  48.837  73.046  1.00  7.62              
ATOM    863  HB1 PHE A  56      77.162  49.438  73.043  1.00  7.62              
ATOM    864  HB2 PHE A  56      75.610  49.208  72.251  1.00  7.62              
ATOM    865  CG  PHE A  56      76.665  47.406  72.743  1.00  7.62              
ATOM    866  CD1 PHE A  56      77.884  46.900  73.233  1.00  7.62              
ATOM    867  HD1 PHE A  56      78.531  47.531  73.831  1.00  7.62              
ATOM    868  CE1 PHE A  56      78.264  45.575  72.947  1.00  7.62              
ATOM    869  HE1 PHE A  56      79.204  45.189  73.317  1.00  7.62              
ATOM    870  CZ  PHE A  56      77.424  44.752  72.178  1.00  7.62              
ATOM    871  HZ  PHE A  56      77.715  43.734  71.955  1.00  7.62              
ATOM    872  CE2 PHE A  56      76.203  45.253  71.696  1.00  7.62              
ATOM    873  HE2 PHE A  56      75.557  44.620  71.103  1.00  7.62              
ATOM    874  CD2 PHE A  56      75.823  46.577  71.977  1.00  7.62              
ATOM    875  HD2 PHE A  56      74.889  46.960  71.590  1.00  7.62              
ATOM    876  C   PHE A  56      75.290  50.462  74.783  1.00  7.62              
ATOM    877  O   PHE A  56      75.332  51.357  73.938  1.00  7.62              
ATOM    878  N   LYS A  57      74.924  50.658  76.063  1.00  4.94              
ATOM    879  H   LYS A  57      74.995  49.824  76.633  1.00  4.94              
ATOM    880  CA  LYS A  57      74.480  51.893  76.751  1.00  4.94              
ATOM    881  HA  LYS A  57      73.639  52.298  76.201  1.00  4.94              
ATOM    882  CB  LYS A  57      73.963  51.483  78.150  1.00  4.94              
ATOM    883  HB1 LYS A  57      74.796  51.127  78.760  1.00  4.94              
ATOM    884  HB2 LYS A  57      73.280  50.642  78.016  1.00  4.94              
ATOM    885  CG  LYS A  57      73.179  52.588  78.892  1.00  4.94              
ATOM    886  HG1 LYS A  57      72.241  52.169  79.260  1.00  4.94              
ATOM    887  HG2 LYS A  57      72.916  53.373  78.183  1.00  4.94              
ATOM    888  CD  LYS A  57      73.946  53.171  80.099  1.00  4.94              
ATOM    889  HD1 LYS A  57      75.023  53.088  79.943  1.00  4.94              
ATOM    890  HD2 LYS A  57      73.708  52.576  80.982  1.00  4.94              
ATOM    891  CE  LYS A  57      73.614  54.644  80.385  1.00  4.94              
ATOM    892  HE1 LYS A  57      74.157  54.938  81.288  1.00  4.94              
ATOM    893  HE2 LYS A  57      72.544  54.749  80.586  1.00  4.94              
ATOM    894  NZ  LYS A  57      74.023  55.522  79.259  1.00  4.94              
ATOM    895  HZ1 LYS A  57      74.950  55.257  78.926  1.00  4.94              
ATOM    896  HZ2 LYS A  57      73.411  55.408  78.462  1.00  4.94              
ATOM    897  HZ3 LYS A  57      74.047  56.498  79.517  1.00  4.94              
ATOM    898  C   LYS A  57      75.540  53.012  76.768  1.00  4.94              
ATOM    899  O   LYS A  57      75.541  53.890  77.630  1.00  4.94              
ATOM    900  N   ASP A  58      76.415  52.981  75.784  1.00  5.44              
ATOM    901  H   ASP A  58      76.260  52.249  75.107  1.00  5.44              
ATOM    902  CA  ASP A  58      77.721  53.596  75.691  1.00  5.44              
ATOM    903  HA  ASP A  58      77.818  54.335  76.487  1.00  5.44              
ATOM    904  CB  ASP A  58      78.802  52.528  75.951  1.00  5.44              
ATOM    905  HB1 ASP A  58      78.830  52.318  77.022  1.00  5.44              
ATOM    906  HB2 ASP A  58      79.780  52.914  75.659  1.00  5.44              
ATOM    907  CG  ASP A  58      78.513  51.227  75.200  1.00  5.44              
ATOM    908  OD1 ASP A  58      78.047  50.262  75.843  1.00  5.44              
ATOM    909  OD2 ASP A  58      78.585  51.255  73.952  1.00  5.44              
ATOM    910  C   ASP A  58      77.940  54.376  74.387  1.00  5.44              
ATOM    911  O   ASP A  58      78.683  55.354  74.381  1.00  5.44              
ATOM    912  N   LYS A  59      77.147  54.062  73.356  1.00  4.56              
ATOM    913  H   LYS A  59      76.579  53.230  73.466  1.00  4.56              
ATOM    914  CA  LYS A  59      76.830  54.955  72.228  1.00  4.56              
ATOM    915  HA  LYS A  59      77.363  55.903  72.330  1.00  4.56              
ATOM    916  CB  LYS A  59      77.261  54.330  70.893  1.00  4.56              
ATOM    917  HB1 LYS A  59      76.836  54.920  70.082  1.00  4.56              
ATOM    918  HB2 LYS A  59      76.842  53.332  70.820  1.00  4.56              
ATOM    919  CG  LYS A  59      78.794  54.309  70.722  1.00  4.56              
ATOM    920  HG1 LYS A  59      79.288  54.407  71.690  1.00  4.56              
ATOM    921  HG2 LYS A  59      79.072  55.184  70.133  1.00  4.56              
ATOM    922  CD  LYS A  59      79.352  53.054  70.025  1.00  4.56              
ATOM    923  HD1 LYS A  59      80.347  53.297  69.647  1.00  4.56              
ATOM    924  HD2 LYS A  59      78.732  52.772  69.179  1.00  4.56              
ATOM    925  CE  LYS A  59      79.492  51.861  70.975  1.00  4.56              
ATOM    926  HE1 LYS A  59      79.968  52.208  71.897  1.00  4.56              
ATOM    927  HE2 LYS A  59      80.143  51.112  70.517  1.00  4.56              
ATOM    928  NZ  LYS A  59      78.187  51.251  71.303  1.00  4.56              
ATOM    929  HZ1 LYS A  59      78.284  50.711  72.164  1.00  4.56              
ATOM    930  HZ2 LYS A  59      77.520  51.971  71.535  1.00  4.56              
ATOM    931  HZ3 LYS A  59      77.812  50.685  70.544  1.00  4.56              
ATOM    932  C   LYS A  59      75.338  55.277  72.305  1.00  4.56              
ATOM    933  O   LYS A  59      74.536  54.596  71.693  1.00  4.56              
ATOM    934  N   MET A  60      74.971  56.119  73.280  1.00  4.65              
ATOM    935  H   MET A  60      75.691  56.768  73.561  1.00  4.65              
ATOM    936  CA  MET A  60      73.916  55.866  74.298  1.00  4.65              
ATOM    937  HA  MET A  60      74.095  54.867  74.683  1.00  4.65              
ATOM    938  CB  MET A  60      74.149  56.841  75.472  1.00  4.65              
ATOM    939  HB1 MET A  60      73.493  56.559  76.295  1.00  4.65              
ATOM    940  HB2 MET A  60      73.895  57.856  75.161  1.00  4.65              
ATOM    941  CG  MET A  60      75.592  56.825  75.994  1.00  4.65              
ATOM    942  HG1 MET A  60      76.235  57.336  75.277  1.00  4.65              
ATOM    943  HG2 MET A  60      75.932  55.794  76.057  1.00  4.65              
ATOM    944  SD  MET A  60      75.814  57.595  77.620  1.00  4.65              
ATOM    945  CE  MET A  60      77.622  57.493  77.723  1.00  4.65              
ATOM    946  HE1 MET A  60      77.963  57.939  78.658  1.00  4.65              
ATOM    947  HE2 MET A  60      77.939  56.451  77.683  1.00  4.65              
ATOM    948  HE3 MET A  60      78.069  58.035  76.888  1.00  4.65              
ATOM    949  C   MET A  60      72.438  55.912  73.874  1.00  4.65              
ATOM    950  O   MET A  60      71.552  56.068  74.717  1.00  4.65              
ATOM    951  N   TYR A  61      72.190  55.752  72.587  1.00  4.30              
ATOM    952  H   TYR A  61      72.995  55.598  71.991  1.00  4.30              
ATOM    953  CA  TYR A  61      70.909  55.762  71.910  1.00  4.30              
ATOM    954  HA  TYR A  61      70.570  56.789  71.921  1.00  4.30              
ATOM    955  CB  TYR A  61      71.124  55.369  70.463  1.00  4.30              
ATOM    956  HB1 TYR A  61      70.293  54.746  70.130  1.00  4.30              
ATOM    957  HB2 TYR A  61      72.007  54.757  70.415  1.00  4.30              
ATOM    958  CG  TYR A  61      71.258  56.476  69.453  1.00  4.30              
ATOM    959  CD1 TYR A  61      72.514  56.847  68.942  1.00  4.30              
ATOM    960  HD1 TYR A  61      73.431  56.507  69.404  1.00  4.30              
ATOM    961  CE1 TYR A  61      72.589  57.644  67.791  1.00  4.30              
ATOM    962  HE1 TYR A  61      73.559  57.906  67.395  1.00  4.30              
ATOM    963  CZ  TYR A  61      71.409  58.153  67.214  1.00  4.30              
ATOM    964  OH  TYR A  61      71.408  58.931  66.107  1.00  4.30              
ATOM    965  HH  TYR A  61      70.519  59.076  65.784  1.00  4.30              
ATOM    966  CE2 TYR A  61      70.170  57.874  67.800  1.00  4.30              
ATOM    967  HE2 TYR A  61      69.291  58.290  67.371  1.00  4.30              
ATOM    968  CD2 TYR A  61      70.090  57.002  68.890  1.00  4.30              
ATOM    969  HD2 TYR A  61      69.133  56.695  69.270  1.00  4.30              
ATOM    970  C   TYR A  61      69.726  55.004  72.486  1.00  4.30              
ATOM    971  O   TYR A  61      69.805  53.953  73.129  1.00  4.30              
ATOM    972  N   LYS A  62      68.575  55.503  72.048  1.00  3.58              
ATOM    973  H   LYS A  62      68.608  56.385  71.546  1.00  3.58              
ATOM    974  CA  LYS A  62      67.306  54.753  71.963  1.00  3.58              
ATOM    975  HA  LYS A  62      67.405  53.821  72.518  1.00  3.58              
ATOM    976  CB  LYS A  62      66.188  55.611  72.612  1.00  3.58              
ATOM    977  HB1 LYS A  62      65.664  56.152  71.824  1.00  3.58              
ATOM    978  HB2 LYS A  62      66.643  56.372  73.251  1.00  3.58              
ATOM    979  CG  LYS A  62      65.139  54.869  73.470  1.00  3.58              
ATOM    980  HG1 LYS A  62      64.669  54.081  72.882  1.00  3.58              
ATOM    981  HG2 LYS A  62      64.367  55.591  73.740  1.00  3.58              
ATOM    982  CD  LYS A  62      65.725  54.286  74.773  1.00  3.58              
ATOM    983  HD1 LYS A  62      66.394  55.027  75.211  1.00  3.58              
ATOM    984  HD2 LYS A  62      66.320  53.408  74.538  1.00  3.58              
ATOM    985  CE  LYS A  62      64.689  53.914  75.852  1.00  3.58              
ATOM    986  HE1 LYS A  62      64.131  54.810  76.137  1.00  3.58              
ATOM    987  HE2 LYS A  62      65.226  53.552  76.733  1.00  3.58              
ATOM    988  NZ  LYS A  62      63.733  52.874  75.421  1.00  3.58              
ATOM    989  HZ1 LYS A  62      62.985  53.290  74.864  1.00  3.58              
ATOM    990  HZ2 LYS A  62      64.170  52.137  74.888  1.00  3.58              
ATOM    991  HZ3 LYS A  62      63.284  52.393  76.206  1.00  3.58              
ATOM    992  C   LYS A  62      66.978  54.390  70.517  1.00  3.58              
ATOM    993  O   LYS A  62      67.413  55.062  69.582  1.00  3.58              
ATOM    994  N   LEU A  63      66.166  53.358  70.303  1.00  3.38              
ATOM    995  H   LEU A  63      65.832  52.813  71.093  1.00  3.38              
ATOM    996  CA  LEU A  63      65.701  53.019  68.958  1.00  3.38              
ATOM    997  HA  LEU A  63      65.642  53.940  68.377  1.00  3.38              
ATOM    998  CB  LEU A  63      66.742  52.130  68.265  1.00  3.38              
ATOM    999  HB1 LEU A  63      66.894  51.213  68.835  1.00  3.38              
ATOM   1000  HB2 LEU A  63      67.686  52.678  68.270  1.00  3.38              
ATOM   1001  CG  LEU A  63      66.379  51.798  66.805  1.00  3.38              
ATOM   1002  HG  LEU A  63      65.824  52.628  66.374  1.00  3.38              
ATOM   1003  CD1 LEU A  63      67.660  51.627  65.991  1.00  3.38              
ATOM   1004 1HD1 LEU A  63      67.496  51.002  65.118  1.00  3.38              
ATOM   1005 2HD1 LEU A  63      68.016  52.591  65.645  1.00  3.38              
ATOM   1006 3HD1 LEU A  63      68.438  51.213  66.620  1.00  3.38              
ATOM   1007  CD2 LEU A  63      65.498  50.550  66.703  1.00  3.38              
ATOM   1008 1HD2 LEU A  63      65.503  50.157  65.689  1.00  3.38              
ATOM   1009 2HD2 LEU A  63      65.861  49.794  67.394  1.00  3.38              
ATOM   1010 3HD2 LEU A  63      64.472  50.788  66.966  1.00  3.38              
ATOM   1011  C   LEU A  63      64.289  52.435  68.990  1.00  3.38              
ATOM   1012  O   LEU A  63      64.022  51.390  69.578  1.00  3.38              
ATOM   1013  N   LYS A  64      63.388  53.130  68.297  1.00  3.49              
ATOM   1014  H   LYS A  64      63.703  53.971  67.827  1.00  3.49              
ATOM   1015  CA  LYS A  64      62.016  52.715  68.017  1.00  3.49              
ATOM   1016  HA  LYS A  64      61.635  52.146  68.867  1.00  3.49              
ATOM   1017  CB  LYS A  64      61.117  53.947  67.799  1.00  3.49              
ATOM   1018  HB1 LYS A  64      60.096  53.597  67.638  1.00  3.49              
ATOM   1019  HB2 LYS A  64      61.426  54.486  66.906  1.00  3.49              
ATOM   1020  CG  LYS A  64      61.145  54.898  69.003  1.00  3.49              
ATOM   1021  HG1 LYS A  64      62.128  55.365  69.087  1.00  3.49              
ATOM   1022  HG2 LYS A  64      60.982  54.310  69.903  1.00  3.49              
ATOM   1023  CD  LYS A  64      60.085  56.006  68.906  1.00  3.49              
ATOM   1024  HD1 LYS A  64      59.157  55.613  68.487  1.00  3.49              
ATOM   1025  HD2 LYS A  64      60.457  56.793  68.247  1.00  3.49              
ATOM   1026  CE  LYS A  64      59.819  56.580  70.305  1.00  3.49              
ATOM   1027  HE1 LYS A  64      59.342  57.558  70.217  1.00  3.49              
ATOM   1028  HE2 LYS A  64      60.781  56.711  70.810  1.00  3.49              
ATOM   1029  NZ  LYS A  64      58.963  55.670  71.101  1.00  3.49              
ATOM   1030  HZ1 LYS A  64      59.182  55.704  72.100  1.00  3.49              
ATOM   1031  HZ2 LYS A  64      57.976  55.868  71.018  1.00  3.49              
ATOM   1032  HZ3 LYS A  64      59.117  54.699  70.844  1.00  3.49              
ATOM   1033  C   LYS A  64      61.954  51.812  66.798  1.00  3.49              
ATOM   1034  O   LYS A  64      62.406  52.254  65.737  1.00  3.49              
ATOM   1035  N   CYS A  65      61.378  50.608  66.890  1.00  3.76              
ATOM   1036  H   CYS A  65      61.000  50.286  67.779  1.00  3.76              
ATOM   1037  CA  CYS A  65      60.913  49.977  65.656  1.00  3.76              
ATOM   1038  HA  CYS A  65      61.402  50.417  64.786  1.00  3.76              
ATOM   1039  CB  CYS A  65      61.259  48.481  65.638  1.00  3.76              
ATOM   1040  HB1 CYS A  65      60.669  47.983  64.872  1.00  3.76              
ATOM   1041  HB2 CYS A  65      61.007  48.031  66.590  1.00  3.76              
ATOM   1042  SG  CYS A  65      63.028  48.234  65.312  1.00  3.76              
ATOM   1043  HG  CYS A  65      63.474  48.921  66.378  1.00  3.76              
ATOM   1044  C   CYS A  65      59.420  50.259  65.468  1.00  3.76              
ATOM   1045  O   CYS A  65      58.715  50.623  66.408  1.00  3.76              
ATOM   1046  N   PHE A  66      58.923  50.042  64.251  1.00  4.10              
ATOM   1047  H   PHE A  66      59.527  49.993  63.440  1.00  4.10              
ATOM   1048  CA  PHE A  66      57.495  49.876  64.041  1.00  4.10              
ATOM   1049  HA  PHE A  66      57.065  49.671  65.015  1.00  4.10              
ATOM   1050  CB  PHE A  66      56.834  51.179  63.580  1.00  4.10              
ATOM   1051  HB1 PHE A  66      55.772  51.001  63.415  1.00  4.10              
ATOM   1052  HB2 PHE A  66      57.262  51.423  62.632  1.00  4.10              
ATOM   1053  CG  PHE A  66      56.985  52.403  64.470  1.00  4.10              
ATOM   1054  CD1 PHE A  66      58.157  53.182  64.406  1.00  4.10              
ATOM   1055  HD1 PHE A  66      58.963  52.883  63.752  1.00  4.10              
ATOM   1056  CE1 PHE A  66      58.276  54.353  65.175  1.00  4.10              
ATOM   1057  HE1 PHE A  66      59.174  54.950  65.113  1.00  4.10              
ATOM   1058  CZ  PHE A  66      57.215  54.759  66.004  1.00  4.10              
ATOM   1059  HZ  PHE A  66      57.298  55.668  66.581  1.00  4.10              
ATOM   1060  CE2 PHE A  66      56.038  53.994  66.061  1.00  4.10              
ATOM   1061  HE2 PHE A  66      55.217  54.308  66.689  1.00  4.10              
ATOM   1062  CD2 PHE A  66      55.926  52.813  65.303  1.00  4.10              
ATOM   1063  HD2 PHE A  66      55.017  52.231  65.348  1.00  4.10              
ATOM   1064  C   PHE A  66      57.169  48.669  63.150  1.00  4.10              
ATOM   1065  O   PHE A  66      57.956  48.276  62.268  1.00  4.10              
ATOM   1066  N   PRO A  67      56.060  47.977  63.482  1.00  4.77              
ATOM   1067  CD  PRO A  67      54.957  48.405  64.353  1.00  4.77              
ATOM   1068  HD1 PRO A  67      54.313  49.112  63.828  1.00  4.77              
ATOM   1069  HD2 PRO A  67      55.311  48.863  65.272  1.00  4.77              
ATOM   1070  CG  PRO A  67      54.161  47.140  64.698  1.00  4.77              
ATOM   1071  HG1 PRO A  67      53.267  47.087  64.075  1.00  4.77              
ATOM   1072  HG2 PRO A  67      53.882  47.106  65.750  1.00  4.77              
ATOM   1073  CB  PRO A  67      55.131  46.014  64.330  1.00  4.77              
ATOM   1074  HB1 PRO A  67      54.618  45.071  64.137  1.00  4.77              
ATOM   1075  HB2 PRO A  67      55.875  45.887  65.116  1.00  4.77              
ATOM   1076  CA  PRO A  67      55.808  46.600  63.088  1.00  4.77              
ATOM   1077  HA  PRO A  67      56.733  46.085  62.857  1.00  4.77              
ATOM   1078  C   PRO A  67      54.885  46.544  61.860  1.00  4.77              
ATOM   1079  O   PRO A  67      53.988  45.707  61.786  1.00  4.77              
ATOM   1080  N   SER A  68      55.025  47.535  60.985  1.00  5.43              
ATOM   1081  H   SER A  68      55.759  48.206  61.167  1.00  5.43              
ATOM   1082  CA  SER A  68      53.976  48.000  60.082  1.00  5.43              
ATOM   1083  HA  SER A  68      53.184  47.256  59.993  1.00  5.43              
ATOM   1084  CB  SER A  68      53.380  49.308  60.636  1.00  5.43              
ATOM   1085  HB1 SER A  68      52.654  49.045  61.407  1.00  5.43              
ATOM   1086  HB2 SER A  68      52.857  49.849  59.845  1.00  5.43              
ATOM   1087  OG  SER A  68      54.366  50.143  61.235  1.00  5.43              
ATOM   1088  HG  SER A  68      54.774  50.750  60.580  1.00  5.43              
ATOM   1089  C   SER A  68      54.533  48.255  58.689  1.00  5.43              
ATOM   1090  O   SER A  68      54.002  47.706  57.729  1.00  5.43              
ATOM   1091  N   THR A  69      55.673  48.947  58.578  1.00  4.98              
ATOM   1092  H   THR A  69      56.012  49.500  59.364  1.00  4.98              
ATOM   1093  CA  THR A  69      56.577  48.757  57.443  1.00  4.98              
ATOM   1094  HA  THR A  69      56.198  47.900  56.886  1.00  4.98              
ATOM   1095  CB  THR A  69      56.556  49.899  56.406  1.00  4.98              
ATOM   1096  HB  THR A  69      55.521  50.187  56.216  1.00  4.98              
ATOM   1097  CG2 THR A  69      57.354  51.150  56.758  1.00  4.98              
ATOM   1098 1HG2 THR A  69      56.842  51.692  57.545  1.00  4.98              
ATOM   1099 2HG2 THR A  69      58.364  50.893  57.070  1.00  4.98              
ATOM   1100 3HG2 THR A  69      57.405  51.803  55.886  1.00  4.98              
ATOM   1101  OG1 THR A  69      57.107  49.432  55.196  1.00  4.98              
ATOM   1102  HG1 THR A  69      57.902  48.934  55.433  1.00  4.98              
ATOM   1103  C   THR A  69      57.982  48.304  57.832  1.00  4.98              
ATOM   1104  O   THR A  69      58.769  47.987  56.938  1.00  4.98              
ATOM   1105  N   GLY A  70      58.310  48.226  59.129  1.00  4.21              
ATOM   1106  H   GLY A  70      57.684  48.639  59.814  1.00  4.21              
ATOM   1107  CA  GLY A  70      59.692  47.990  59.519  1.00  4.21              
ATOM   1108  HA1 GLY A  70      60.147  47.253  58.858  1.00  4.21              
ATOM   1109  HA2 GLY A  70      59.673  47.600  60.525  1.00  4.21              
ATOM   1110  C   GLY A  70      60.562  49.237  59.495  1.00  4.21              
ATOM   1111  O   GLY A  70      61.779  49.140  59.672  1.00  4.21              
ATOM   1112  N   GLU A  71      59.928  50.397  59.412  1.00  3.89              
ATOM   1113  H   GLU A  71      58.916  50.340  59.378  1.00  3.89              
ATOM   1114  CA  GLU A  71      60.482  51.675  59.806  1.00  3.89              
ATOM   1115  HA  GLU A  71      61.283  51.897  59.097  1.00  3.89              
ATOM   1116  CB  GLU A  71      59.419  52.782  59.609  1.00  3.89              
ATOM   1117  HB1 GLU A  71      59.109  52.782  58.563  1.00  3.89              
ATOM   1118  HB2 GLU A  71      59.924  53.733  59.781  1.00  3.89              
ATOM   1119  CG  GLU A  71      58.150  52.781  60.487  1.00  3.89              
ATOM   1120  HG1 GLU A  71      57.685  53.763  60.380  1.00  3.89              
ATOM   1121  HG2 GLU A  71      58.483  52.714  61.520  1.00  3.89              
ATOM   1122  CD  GLU A  71      57.073  51.703  60.184  1.00  3.89              
ATOM   1123  OE1 GLU A  71      55.925  52.039  59.826  1.00  3.89              
ATOM   1124  OE2 GLU A  71      57.341  50.492  60.356  1.00  3.89              
ATOM   1125  C   GLU A  71      61.147  51.611  61.193  1.00  3.89              
ATOM   1126  O   GLU A  71      60.828  50.794  62.077  1.00  3.89              
ATOM   1127  N   ILE A  72      62.169  52.446  61.328  1.00  3.62              
ATOM   1128  H   ILE A  72      62.465  52.974  60.512  1.00  3.62              
ATOM   1129  CA  ILE A  72      63.016  52.598  62.505  1.00  3.62              
ATOM   1130  HA  ILE A  72      62.491  52.203  63.371  1.00  3.62              
ATOM   1131  CB  ILE A  72      64.358  51.851  62.336  1.00  3.62              
ATOM   1132  HB  ILE A  72      64.832  52.151  61.401  1.00  3.62              
ATOM   1133  CG2 ILE A  72      65.298  52.229  63.488  1.00  3.62              
ATOM   1134 1HG2 ILE A  72      66.219  51.660  63.429  1.00  3.62              
ATOM   1135 2HG2 ILE A  72      65.579  53.279  63.432  1.00  3.62              
ATOM   1136 3HG2 ILE A  72      64.795  52.037  64.433  1.00  3.62              
ATOM   1137  CG1 ILE A  72      64.089  50.334  62.299  1.00  3.62              
ATOM   1138 1HG1 ILE A  72      63.515  50.108  61.402  1.00  3.62              
ATOM   1139 2HG1 ILE A  72      63.490  50.062  63.167  1.00  3.62              
ATOM   1140  CD1 ILE A  72      65.329  49.440  62.268  1.00  3.62              
ATOM   1141  HD1 ILE A  72      65.000  48.415  62.148  1.00  3.62              
ATOM   1142  HD2 ILE A  72      65.968  49.719  61.431  1.00  3.62              
ATOM   1143  HD3 ILE A  72      65.885  49.505  63.203  1.00  3.62              
ATOM   1144  C   ILE A  72      63.242  54.083  62.706  1.00  3.62              
ATOM   1145  O   ILE A  72      63.588  54.787  61.758  1.00  3.62              
ATOM   1146  N   GLN A  73      63.109  54.532  63.953  1.00  3.65              
ATOM   1147  H   GLN A  73      62.845  53.867  64.673  1.00  3.65              
ATOM   1148  CA  GLN A  73      63.295  55.919  64.337  1.00  3.65              
ATOM   1149  HA  GLN A  73      63.835  56.433  63.539  1.00  3.65              
ATOM   1150  CB  GLN A  73      61.913  56.575  64.450  1.00  3.65              
ATOM   1151  HB1 GLN A  73      61.354  56.120  65.268  1.00  3.65              
ATOM   1152  HB2 GLN A  73      61.368  56.393  63.522  1.00  3.65              
ATOM   1153  CG  GLN A  73      61.991  58.088  64.678  1.00  3.65              
ATOM   1154  HG1 GLN A  73      62.617  58.545  63.910  1.00  3.65              
ATOM   1155  HG2 GLN A  73      62.425  58.296  65.657  1.00  3.65              
ATOM   1156  CD  GLN A  73      60.596  58.691  64.616  1.00  3.65              
ATOM   1157  OE1 GLN A  73      59.927  58.874  65.620  1.00  3.65              
ATOM   1158  NE2 GLN A  73      60.110  58.987  63.430  1.00  3.65              
ATOM   1159 1HE2 GLN A  73      60.643  58.818  62.592  1.00  3.65              
ATOM   1160 2HE2 GLN A  73      59.152  59.289  63.399  1.00  3.65              
ATOM   1161  C   GLN A  73      64.102  56.048  65.607  1.00  3.65              
ATOM   1162  O   GLN A  73      63.736  55.546  66.667  1.00  3.65              
ATOM   1163  N   VAL A  74      65.239  56.707  65.475  1.00  3.84              
ATOM   1164  H   VAL A  74      65.448  57.140  64.577  1.00  3.84              
ATOM   1165  CA  VAL A  74      66.378  56.436  66.342  1.00  3.84              
ATOM   1166  HA  VAL A  74      66.061  55.864  67.210  1.00  3.84              
ATOM   1167  CB  VAL A  74      67.313  55.447  65.644  1.00  3.84              
ATOM   1168  HB  VAL A  74      66.860  54.476  65.810  1.00  3.84              
ATOM   1169  CG1 VAL A  74      67.407  55.586  64.129  1.00  3.84              
ATOM   1170 1HG1 VAL A  74      68.039  54.786  63.750  1.00  3.84              
ATOM   1171 2HG1 VAL A  74      66.437  55.470  63.649  1.00  3.84              
ATOM   1172 3HG1 VAL A  74      67.815  56.564  63.880  1.00  3.84              
ATOM   1173  CG2 VAL A  74      68.694  55.392  66.264  1.00  3.84              
ATOM   1174 1HG2 VAL A  74      68.618  55.302  67.345  1.00  3.84              
ATOM   1175 2HG2 VAL A  74      69.212  54.512  65.894  1.00  3.84              
ATOM   1176 3HG2 VAL A  74      69.258  56.278  65.986  1.00  3.84              
ATOM   1177  C   VAL A  74      66.881  57.783  66.829  1.00  3.84              
ATOM   1178  O   VAL A  74      67.359  58.638  66.040  1.00  3.84              
ATOM   1179  N   PRO A  75      66.591  58.016  68.135  1.00  3.90              
ATOM   1180  CD  PRO A  75      65.350  57.538  68.775  1.00  3.90              
ATOM   1181  HD1 PRO A  75      65.508  56.602  69.308  1.00  3.90              
ATOM   1182  HD2 PRO A  75      64.571  57.410  68.027  1.00  3.90              
ATOM   1183  CG  PRO A  75      64.870  58.618  69.742  1.00  3.90              
ATOM   1184  HG1 PRO A  75      65.141  58.361  70.765  1.00  3.90              
ATOM   1185  HG2 PRO A  75      63.796  58.782  69.661  1.00  3.90              
ATOM   1186  CB  PRO A  75      65.660  59.831  69.267  1.00  3.90              
ATOM   1187  HB1 PRO A  75      65.766  60.572  70.055  1.00  3.90              
ATOM   1188  HB2 PRO A  75      65.167  60.261  68.402  1.00  3.90              
ATOM   1189  CA  PRO A  75      66.991  59.198  68.847  1.00  3.90              
ATOM   1190  HA  PRO A  75      67.505  59.884  68.175  1.00  3.90              
ATOM   1191  C   PRO A  75      67.857  59.008  70.081  1.00  3.90              
ATOM   1192  O   PRO A  75      67.766  58.022  70.800  1.00  3.90              
ATOM   1193  N   GLY A  76      68.662  60.030  70.349  1.00  3.95              
ATOM   1194  H   GLY A  76      68.637  60.849  69.763  1.00  3.95              
ATOM   1195  CA  GLY A  76      69.694  59.961  71.376  1.00  3.95              
ATOM   1196  HA1 GLY A  76      69.410  59.242  72.146  1.00  3.95              
ATOM   1197  HA2 GLY A  76      69.840  60.919  71.861  1.00  3.95              
ATOM   1198  C   GLY A  76      71.012  59.514  70.778  1.00  3.95              
ATOM   1199  O   GLY A  76      71.665  58.666  71.368  1.00  3.95              
ATOM   1200  N   VAL A  77      71.328  60.094  69.614  1.00  4.01              
ATOM   1201  H   VAL A  77      70.615  60.658  69.199  1.00  4.01              
ATOM   1202  CA  VAL A  77      72.687  60.473  69.206  1.00  4.01              
ATOM   1203  HA  VAL A  77      73.306  59.605  69.004  1.00  4.01              
ATOM   1204  CB  VAL A  77      72.668  61.470  68.009  1.00  4.01              
ATOM   1205  HB  VAL A  77      72.998  62.436  68.374  1.00  4.01              
ATOM   1206  CG1 VAL A  77      73.710  61.099  66.960  1.00  4.01              
ATOM   1207 1HG1 VAL A  77      73.692  61.821  66.146  1.00  4.01              
ATOM   1208 2HG1 VAL A  77      74.701  61.125  67.415  1.00  4.01              
ATOM   1209 3HG1 VAL A  77      73.543  60.104  66.566  1.00  4.01              
ATOM   1210  CG2 VAL A  77      71.294  61.819  67.398  1.00  4.01              
ATOM   1211 1HG2 VAL A  77      70.690  60.938  67.221  1.00  4.01              
ATOM   1212 2HG2 VAL A  77      70.763  62.477  68.082  1.00  4.01              
ATOM   1213 3HG2 VAL A  77      71.438  62.350  66.457  1.00  4.01              
ATOM   1214  C   VAL A  77      73.316  61.250  70.360  1.00  4.01              
ATOM   1215  O   VAL A  77      72.566  61.898  71.099  1.00  4.01              
ATOM   1216  N   ILE A  78      74.647  61.327  70.423  1.00  5.13              
ATOM   1217  H   ILE A  78      75.177  60.646  69.876  1.00  5.13              
ATOM   1218  CA  ILE A  78      75.400  62.387  71.128  1.00  5.13              
ATOM   1219  HA  ILE A  78      75.044  63.373  70.923  1.00  5.13              
ATOM   1220  CB  ILE A  78      75.359  62.191  72.680  1.00  5.13              
ATOM   1221  HB  ILE A  78      76.237  62.709  73.065  1.00  5.13              
ATOM   1222  CG2 ILE A  78      74.173  62.885  73.373  1.00  5.13              
ATOM   1223 1HG2 ILE A  78      73.898  63.792  72.848  1.00  5.13              
ATOM   1224 2HG2 ILE A  78      73.311  62.219  73.412  1.00  5.13              
ATOM   1225 3HG2 ILE A  78      74.449  63.147  74.393  1.00  5.13              
ATOM   1226  CG1 ILE A  78      75.447  60.720  73.164  1.00  5.13              
ATOM   1227 1HG1 ILE A  78      76.242  60.199  72.636  1.00  5.13              
ATOM   1228 2HG1 ILE A  78      74.513  60.202  72.941  1.00  5.13              
ATOM   1229  CD1 ILE A  78      75.733  60.596  74.667  1.00  5.13              
ATOM   1230  HD1 ILE A  78      75.892  59.549  74.915  1.00  5.13              
ATOM   1231  HD2 ILE A  78      76.633  61.157  74.923  1.00  5.13              
ATOM   1232  HD3 ILE A  78      74.891  60.967  75.249  1.00  5.13              
ATOM   1233  C   ILE A  78      76.900  62.355  70.731  1.00  5.13              
ATOM   1234  O   ILE A  78      77.628  61.405  71.011  1.00  5.13              
ATOM   1235  N   PHE A  79      77.357  63.451  70.137  1.00  6.30              
ATOM   1236  H   PHE A  79      76.620  64.056  69.785  1.00  6.30              
ATOM   1237  CA  PHE A  79      78.671  64.107  70.147  1.00  6.30              
ATOM   1238  HA  PHE A  79      78.439  65.149  70.348  1.00  6.30              
ATOM   1239  CB  PHE A  79      79.629  63.736  71.297  1.00  6.30              
ATOM   1240  HB1 PHE A  79      80.640  64.014  70.998  1.00  6.30              
ATOM   1241  HB2 PHE A  79      79.646  62.665  71.484  1.00  6.30              
ATOM   1242  CG  PHE A  79      79.325  64.491  72.580  1.00  6.30              
ATOM   1243  CD1 PHE A  79      79.660  65.857  72.682  1.00  6.30              
ATOM   1244  HD1 PHE A  79      80.143  66.354  71.852  1.00  6.30              
ATOM   1245  CE1 PHE A  79      79.385  66.570  73.863  1.00  6.30              
ATOM   1246  HE1 PHE A  79      79.669  67.611  73.946  1.00  6.30              
ATOM   1247  CZ  PHE A  79      78.765  65.923  74.946  1.00  6.30              
ATOM   1248  HZ  PHE A  79      78.567  66.462  75.863  1.00  6.30              
ATOM   1249  CE2 PHE A  79      78.420  64.564  74.844  1.00  6.30              
ATOM   1250  HE2 PHE A  79      77.947  64.064  75.679  1.00  6.30              
ATOM   1251  CD2 PHE A  79      78.707  63.847  73.667  1.00  6.30              
ATOM   1252  HD2 PHE A  79      78.462  62.797  73.597  1.00  6.30              
ATOM   1253  C   PHE A  79      79.303  64.212  68.750  1.00  6.30              
ATOM   1254  O   PHE A  79      79.307  65.315  68.197  1.00  6.30              
ATOM   1255  N   PRO A  80      79.775  63.116  68.131  1.00  6.06              
ATOM   1256  CD  PRO A  80      80.122  61.836  68.742  1.00  6.06              
ATOM   1257  HD1 PRO A  80      79.226  61.292  69.043  1.00  6.06              
ATOM   1258  HD2 PRO A  80      80.779  61.993  69.596  1.00  6.06              
ATOM   1259  CG  PRO A  80      80.879  61.042  67.671  1.00  6.06              
ATOM   1260  HG1 PRO A  80      80.219  60.300  67.221  1.00  6.06              
ATOM   1261  HG2 PRO A  80      81.765  60.559  68.082  1.00  6.06              
ATOM   1262  CB  PRO A  80      81.250  62.103  66.631  1.00  6.06              
ATOM   1263  HB1 PRO A  80      81.401  61.672  65.640  1.00  6.06              
ATOM   1264  HB2 PRO A  80      82.148  62.633  66.950  1.00  6.06              
ATOM   1265  CA  PRO A  80      80.045  63.047  66.699  1.00  6.06              
ATOM   1266  HA  PRO A  80      80.292  64.023  66.280  1.00  6.06              
ATOM   1267  C   PRO A  80      78.820  62.446  65.947  1.00  6.06              
ATOM   1268  O   PRO A  80      78.947  61.726  64.949  1.00  6.06              
ATOM   1269  N   ASP A  81      77.617  62.758  66.438  1.00  4.47              
ATOM   1270  H   ASP A  81      77.577  63.128  67.375  1.00  4.47              
ATOM   1271  CA  ASP A  81      76.569  63.270  65.556  1.00  4.47              
ATOM   1272  HA  ASP A  81      75.680  63.452  66.155  1.00  4.47              
ATOM   1273  CB  ASP A  81      77.104  64.639  65.084  1.00  4.47              
ATOM   1274  HB1 ASP A  81      77.846  64.499  64.294  1.00  4.47              
ATOM   1275  HB2 ASP A  81      77.616  65.130  65.915  1.00  4.47              
ATOM   1276  CG  ASP A  81      76.027  65.591  64.609  1.00  4.47              
ATOM   1277  OD1 ASP A  81      75.733  65.549  63.399  1.00  4.47              
ATOM   1278  OD2 ASP A  81      75.587  66.416  65.443  1.00  4.47              
ATOM   1279  C   ASP A  81      76.149  62.284  64.458  1.00  4.47              
ATOM   1280  O   ASP A  81      75.855  61.130  64.760  1.00  4.47              
ATOM   1281  N   PHE A  82      76.118  62.691  63.190  1.00  4.33              
ATOM   1282  H   PHE A  82      76.258  63.680  62.999  1.00  4.33              
ATOM   1283  CA  PHE A  82      75.744  61.806  62.088  1.00  4.33              
ATOM   1284  HA  PHE A  82      74.688  61.574  62.225  1.00  4.33              
ATOM   1285  CB  PHE A  82      75.880  62.578  60.767  1.00  4.33              
ATOM   1286  HB1 PHE A  82      76.938  62.779  60.590  1.00  4.33              
ATOM   1287  HB2 PHE A  82      75.377  63.541  60.873  1.00  4.33              
ATOM   1288  CG  PHE A  82      75.286  61.884  59.551  1.00  4.33              
ATOM   1289  CD1 PHE A  82      73.909  61.588  59.508  1.00  4.33              
ATOM   1290  HD1 PHE A  82      73.276  61.843  60.346  1.00  4.33              
ATOM   1291  CE1 PHE A  82      73.352  60.962  58.378  1.00  4.33              
ATOM   1292  HE1 PHE A  82      72.299  60.723  58.356  1.00  4.33              
ATOM   1293  CZ  PHE A  82      74.164  60.655  57.272  1.00  4.33              
ATOM   1294  HZ  PHE A  82      73.733  60.186  56.397  1.00  4.33              
ATOM   1295  CE2 PHE A  82      75.537  60.962  57.304  1.00  4.33              
ATOM   1296  HE2 PHE A  82      76.159  60.734  56.451  1.00  4.33              
ATOM   1297  CD2 PHE A  82      76.099  61.562  58.447  1.00  4.33              
ATOM   1298  HD2 PHE A  82      77.157  61.783  58.475  1.00  4.33              
ATOM   1299  C   PHE A  82      76.461  60.447  62.037  1.00  4.33              
ATOM   1300  O   PHE A  82      75.841  59.447  61.659  1.00  4.33              
ATOM   1301  N   GLU A  83      77.730  60.383  62.444  1.00  4.24              
ATOM   1302  H   GLU A  83      78.147  61.191  62.890  1.00  4.24              
ATOM   1303  CA  GLU A  83      78.484  59.128  62.430  1.00  4.24              
ATOM   1304  HA  GLU A  83      78.185  58.575  61.541  1.00  4.24              
ATOM   1305  CB  GLU A  83      79.994  59.423  62.327  1.00  4.24              
ATOM   1306  HB1 GLU A  83      80.427  59.452  63.328  1.00  4.24              
ATOM   1307  HB2 GLU A  83      80.151  60.407  61.879  1.00  4.24              
ATOM   1308  CG  GLU A  83      80.754  58.386  61.475  1.00  4.24              
ATOM   1309  HG1 GLU A  83      80.608  57.398  61.915  1.00  4.24              
ATOM   1310  HG2 GLU A  83      81.820  58.619  61.525  1.00  4.24              
ATOM   1311  CD  GLU A  83      80.322  58.361  59.996  1.00  4.24              
ATOM   1312  OE1 GLU A  83      79.638  59.300  59.523  1.00  4.24              
ATOM   1313  OE2 GLU A  83      80.589  57.366  59.282  1.00  4.24              
ATOM   1314  C   GLU A  83      78.151  58.237  63.628  1.00  4.24              
ATOM   1315  O   GLU A  83      78.088  57.017  63.467  1.00  4.24              
ATOM   1316  N   ASP A  84      77.838  58.831  64.790  1.00  4.04              
ATOM   1317  H   ASP A  84      77.843  59.846  64.846  1.00  4.04              
ATOM   1318  CA  ASP A  84      77.258  58.064  65.905  1.00  4.04              
ATOM   1319  HA  ASP A  84      77.912  57.219  66.118  1.00  4.04              
ATOM   1320  CB  ASP A  84      77.205  58.924  67.173  1.00  4.04              
ATOM   1321  HB1 ASP A  84      76.672  59.851  66.963  1.00  4.04              
ATOM   1322  HB2 ASP A  84      78.219  59.174  67.480  1.00  4.04              
ATOM   1323  CG  ASP A  84      76.510  58.174  68.309  1.00  4.04              
ATOM   1324  OD1 ASP A  84      75.597  58.784  68.914  1.00  4.04              
ATOM   1325  OD2 ASP A  84      76.893  57.000  68.546  1.00  4.04              
ATOM   1326  C   ASP A  84      75.889  57.506  65.573  1.00  4.04              
ATOM   1327  O   ASP A  84      75.639  56.326  65.801  1.00  4.04              
ATOM   1328  N   GLY A  85      75.027  58.315  64.966  1.00  3.93              
ATOM   1329  H   GLY A  85      75.288  59.293  64.852  1.00  3.93              
ATOM   1330  CA  GLY A  85      73.736  57.855  64.495  1.00  3.93              
ATOM   1331  HA1 GLY A  85      73.228  58.672  63.986  1.00  3.93              
ATOM   1332  HA2 GLY A  85      73.167  57.503  65.341  1.00  3.93              
ATOM   1333  C   GLY A  85      73.870  56.671  63.559  1.00  3.93              
ATOM   1334  O   GLY A  85      73.283  55.627  63.840  1.00  3.93              
ATOM   1335  N   LYS A  86      74.687  56.785  62.512  1.00  4.11              
ATOM   1336  H   LYS A  86      75.171  57.669  62.365  1.00  4.11              
ATOM   1337  CA  LYS A  86      74.945  55.660  61.605  1.00  4.11              
ATOM   1338  HA  LYS A  86      74.023  55.387  61.095  1.00  4.11              
ATOM   1339  CB  LYS A  86      75.972  56.100  60.550  1.00  4.11              
ATOM   1340  HB1 LYS A  86      76.397  55.213  60.078  1.00  4.11              
ATOM   1341  HB2 LYS A  86      76.781  56.642  61.044  1.00  4.11              
ATOM   1342  CG  LYS A  86      75.342  56.978  59.454  1.00  4.11              
ATOM   1343  HG1 LYS A  86      74.644  57.687  59.901  1.00  4.11              
ATOM   1344  HG2 LYS A  86      74.782  56.340  58.769  1.00  4.11              
ATOM   1345  CD  LYS A  86      76.386  57.780  58.664  1.00  4.11              
ATOM   1346  HD1 LYS A  86      76.797  58.550  59.321  1.00  4.11              
ATOM   1347  HD2 LYS A  86      75.885  58.271  57.829  1.00  4.11              
ATOM   1348  CE  LYS A  86      77.535  56.914  58.136  1.00  4.11              
ATOM   1349  HE1 LYS A  86      77.157  56.182  57.416  1.00  4.11              
ATOM   1350  HE2 LYS A  86      77.973  56.377  58.982  1.00  4.11              
ATOM   1351  NZ  LYS A  86      78.600  57.744  57.539  1.00  4.11              
ATOM   1352  HZ1 LYS A  86      78.432  58.030  56.592  1.00  4.11              
ATOM   1353  HZ2 LYS A  86      78.774  58.559  58.132  1.00  4.11              
ATOM   1354  HZ3 LYS A  86      79.501  57.277  57.655  1.00  4.11              
ATOM   1355  C   LYS A  86      75.428  54.392  62.327  1.00  4.11              
ATOM   1356  O   LYS A  86      74.901  53.298  62.085  1.00  4.11              
ATOM   1357  N   ASN A  87      76.400  54.546  63.227  1.00  4.16              
ATOM   1358  H   ASN A  87      76.788  55.474  63.364  1.00  4.16              
ATOM   1359  CA  ASN A  87      76.902  53.466  64.072  1.00  4.16              
ATOM   1360  HA  ASN A  87      77.390  52.722  63.441  1.00  4.16              
ATOM   1361  CB  ASN A  87      77.967  54.066  65.024  1.00  4.16              
ATOM   1362  HB1 ASN A  87      77.826  55.139  65.113  1.00  4.16              
ATOM   1363  HB2 ASN A  87      78.958  53.909  64.602  1.00  4.16              
ATOM   1364  CG  ASN A  87      77.947  53.497  66.433  1.00  4.16              
ATOM   1365  OD1 ASN A  87      78.265  52.342  66.669  1.00  4.16              
ATOM   1366  ND2 ASN A  87      77.557  54.274  67.417  1.00  4.16              
ATOM   1367 1HD2 ASN A  87      77.262  55.240  67.270  1.00  4.16              
ATOM   1368 2HD2 ASN A  87      77.479  53.881  68.332  1.00  4.16              
ATOM   1369  C   ASN A  87      75.775  52.734  64.794  1.00  4.16              
ATOM   1370  O   ASN A  87      75.654  51.513  64.695  1.00  4.16              
ATOM   1371  N   ILE A  88      74.918  53.493  65.467  1.00  3.76              
ATOM   1372  H   ILE A  88      75.083  54.496  65.514  1.00  3.76              
ATOM   1373  CA  ILE A  88      73.835  52.926  66.233  1.00  3.76              
ATOM   1374  HA  ILE A  88      74.258  52.080  66.758  1.00  3.76              
ATOM   1375  CB  ILE A  88      73.299  53.941  67.237  1.00  3.76              
ATOM   1376  HB  ILE A  88      73.418  54.945  66.824  1.00  3.76              
ATOM   1377  CG2 ILE A  88      71.784  53.741  67.405  1.00  3.76              
ATOM   1378 1HG2 ILE A  88      71.394  54.385  68.164  1.00  3.76              
ATOM   1379 2HG2 ILE A  88      71.278  54.017  66.484  1.00  3.76              
ATOM   1380 3HG2 ILE A  88      71.545  52.711  67.657  1.00  3.76              
ATOM   1381  CG1 ILE A  88      74.168  53.863  68.519  1.00  3.76              
ATOM   1382 1HG1 ILE A  88      73.658  54.384  69.307  1.00  3.76              
ATOM   1383 2HG1 ILE A  88      75.081  54.428  68.339  1.00  3.76              
ATOM   1384  CD1 ILE A  88      74.569  52.481  69.070  1.00  3.76              
ATOM   1385  HD1 ILE A  88      75.444  52.106  68.539  1.00  3.76              
ATOM   1386  HD2 ILE A  88      74.826  52.560  70.123  1.00  3.76              
ATOM   1387  HD3 ILE A  88      73.751  51.773  68.958  1.00  3.76              
ATOM   1388  C   ILE A  88      72.773  52.250  65.375  1.00  3.76              
ATOM   1389  O   ILE A  88      72.346  51.160  65.765  1.00  3.76              
ATOM   1390  N   ILE A  89      72.354  52.806  64.230  1.00  3.67              
ATOM   1391  H   ILE A  89      72.735  53.694  63.918  1.00  3.67              
ATOM   1392  CA  ILE A  89      71.396  52.051  63.415  1.00  3.67              
ATOM   1393  HA  ILE A  89      70.546  51.804  64.054  1.00  3.67              
ATOM   1394  CB  ILE A  89      70.826  52.727  62.145  1.00  3.67              
ATOM   1395  HB  ILE A  89      70.111  53.427  62.520  1.00  3.67              
ATOM   1396  CG2 ILE A  89      71.870  53.465  61.295  1.00  3.67              
ATOM   1397 1HG2 ILE A  89      71.379  54.014  60.490  1.00  3.67              
ATOM   1398 2HG2 ILE A  89      72.393  54.185  61.917  1.00  3.67              
ATOM   1399 3HG2 ILE A  89      72.582  52.764  60.861  1.00  3.67              
ATOM   1400  CG1 ILE A  89      69.974  51.848  61.198  1.00  3.67              
ATOM   1401 1HG1 ILE A  89      70.538  50.984  60.849  1.00  3.67              
ATOM   1402 2HG1 ILE A  89      69.712  52.432  60.315  1.00  3.67              
ATOM   1403  CD1 ILE A  89      68.658  51.397  61.840  1.00  3.67              
ATOM   1404  HD1 ILE A  89      68.094  50.805  61.121  1.00  3.67              
ATOM   1405  HD2 ILE A  89      68.848  50.797  62.730  1.00  3.67              
ATOM   1406  HD3 ILE A  89      68.069  52.273  62.112  1.00  3.67              
ATOM   1407  C   ILE A  89      72.008  50.739  62.982  1.00  3.67              
ATOM   1408  O   ILE A  89      71.323  49.726  63.036  1.00  3.67              
ATOM   1409  N   GLN A  90      73.283  50.731  62.603  1.00  3.97              
ATOM   1410  H   GLN A  90      73.828  51.588  62.608  1.00  3.97              
ATOM   1411  CA  GLN A  90      73.916  49.473  62.252  1.00  3.97              
ATOM   1412  HA  GLN A  90      73.325  48.997  61.469  1.00  3.97              
ATOM   1413  CB  GLN A  90      75.297  49.794  61.659  1.00  3.97              
ATOM   1414  HB1 GLN A  90      75.883  50.385  62.363  1.00  3.97              
ATOM   1415  HB2 GLN A  90      75.134  50.401  60.766  1.00  3.97              
ATOM   1416  CG  GLN A  90      76.107  48.545  61.278  1.00  3.97              
ATOM   1417  HG1 GLN A  90      75.432  47.790  60.878  1.00  3.97              
ATOM   1418  HG2 GLN A  90      76.577  48.130  62.170  1.00  3.97              
ATOM   1419  CD  GLN A  90      77.187  48.818  60.232  1.00  3.97              
ATOM   1420  OE1 GLN A  90      77.531  49.937  59.893  1.00  3.97              
ATOM   1421  NE2 GLN A  90      77.747  47.786  59.636  1.00  3.97              
ATOM   1422 1HE2 GLN A  90      77.506  46.848  59.907  1.00  3.97              
ATOM   1423 2HE2 GLN A  90      78.432  48.002  58.934  1.00  3.97              
ATOM   1424  C   GLN A  90      73.986  48.475  63.419  1.00  3.97              
ATOM   1425  O   GLN A  90      73.827  47.275  63.194  1.00  3.97              
ATOM   1426  N   GLN A  91      74.139  48.954  64.660  1.00  3.89              
ATOM   1427  H   GLN A  91      74.285  49.950  64.786  1.00  3.89              
ATOM   1428  CA  GLN A  91      74.017  48.110  65.847  1.00  3.89              
ATOM   1429  HA  GLN A  91      74.659  47.241  65.693  1.00  3.89              
ATOM   1430  CB  GLN A  91      74.498  48.806  67.139  1.00  3.89              
ATOM   1431  HB1 GLN A  91      74.137  48.212  67.980  1.00  3.89              
ATOM   1432  HB2 GLN A  91      74.051  49.795  67.229  1.00  3.89              
ATOM   1433  CG  GLN A  91      76.032  48.913  67.256  1.00  3.89              
ATOM   1434  HG1 GLN A  91      76.353  49.894  66.905  1.00  3.89              
ATOM   1435  HG2 GLN A  91      76.504  48.161  66.625  1.00  3.89              
ATOM   1436  CD  GLN A  91      76.524  48.699  68.692  1.00  3.89              
ATOM   1437  OE1 GLN A  91      76.855  49.621  69.425  1.00  3.89              
ATOM   1438  NE2 GLN A  91      76.590  47.471  69.165  1.00  3.89              
ATOM   1439 1HE2 GLN A  91      76.317  46.687  68.597  1.00  3.89              
ATOM   1440 2HE2 GLN A  91      76.897  47.349  70.117  1.00  3.89              
ATOM   1441  C   GLN A  91      72.618  47.533  66.046  1.00  3.89              
ATOM   1442  O   GLN A  91      72.507  46.355  66.399  1.00  3.89              
ATOM   1443  N   TRP A  92      71.556  48.314  65.819  1.00  3.64              
ATOM   1444  H   TRP A  92      71.688  49.286  65.558  1.00  3.64              
ATOM   1445  CA  TRP A  92      70.220  47.764  66.000  1.00  3.64              
ATOM   1446  HA  TRP A  92      70.314  47.084  66.850  1.00  3.64              
ATOM   1447  CB  TRP A  92      69.146  48.722  66.455  1.00  3.64              
ATOM   1448  HB1 TRP A  92      68.744  49.218  65.576  1.00  3.64              
ATOM   1449  HB2 TRP A  92      69.589  49.444  67.141  1.00  3.64              
ATOM   1450  CG  TRP A  92      68.064  47.969  67.180  1.00  3.64              
ATOM   1451  CD1 TRP A  92      66.894  47.556  66.644  1.00  3.64              
ATOM   1452  HD1 TRP A  92      66.571  47.781  65.636  1.00  3.64              
ATOM   1453  NE1 TRP A  92      66.210  46.774  67.556  1.00  3.64              
ATOM   1454  HE1 TRP A  92      65.319  46.343  67.369  1.00  3.64              
ATOM   1455  CE2 TRP A  92      66.945  46.569  68.701  1.00  3.64              
ATOM   1456  CZ2 TRP A  92      66.716  45.814  69.861  1.00  3.64              
ATOM   1457  HZ2 TRP A  92      65.803  45.251  69.983  1.00  3.64              
ATOM   1458  CH2 TRP A  92      67.670  45.854  70.891  1.00  3.64              
ATOM   1459  HH2 TRP A  92      67.490  45.336  71.822  1.00  3.64              
ATOM   1460  CZ3 TRP A  92      68.845  46.608  70.730  1.00  3.64              
ATOM   1461  HZ3 TRP A  92      69.560  46.655  71.537  1.00  3.64              
ATOM   1462  CE3 TRP A  92      69.075  47.338  69.548  1.00  3.64              
ATOM   1463  HE3 TRP A  92      69.983  47.908  69.440  1.00  3.64              
ATOM   1464  CD2 TRP A  92      68.124  47.351  68.506  1.00  3.64              
ATOM   1465  C   TRP A  92      69.757  46.822  64.882  1.00  3.64              
ATOM   1466  O   TRP A  92      69.132  45.788  65.138  1.00  3.64              
ATOM   1467  N   VAL A  93      70.128  47.138  63.648  1.00  3.71              
ATOM   1468  H   VAL A  93      70.627  48.014  63.520  1.00  3.71              
ATOM   1469  CA  VAL A  93      69.988  46.240  62.507  1.00  3.71              
ATOM   1470  HA  VAL A  93      68.935  46.005  62.370  1.00  3.71              
ATOM   1471  CB  VAL A  93      70.502  46.925  61.225  1.00  3.71              
ATOM   1472  HB  VAL A  93      71.487  47.355  61.412  1.00  3.71              
ATOM   1473  CG1 VAL A  93      70.616  45.957  60.053  1.00  3.71              
ATOM   1474 1HG1 VAL A  93      70.884  46.495  59.149  1.00  3.71              
ATOM   1475 2HG1 VAL A  93      71.388  45.210  60.242  1.00  3.71              
ATOM   1476 3HG1 VAL A  93      69.653  45.471  59.910  1.00  3.71              
ATOM   1477  CG2 VAL A  93      69.550  48.037  60.773  1.00  3.71              
ATOM   1478 1HG2 VAL A  93      69.994  48.592  59.948  1.00  3.71              
ATOM   1479 2HG2 VAL A  93      68.602  47.616  60.445  1.00  3.71              
ATOM   1480 3HG2 VAL A  93      69.369  48.721  61.597  1.00  3.71              
ATOM   1481  C   VAL A  93      70.704  44.915  62.741  1.00  3.71              
ATOM   1482  O   VAL A  93      70.086  43.877  62.504  1.00  3.71              
ATOM   1483  N   ASP A  94      71.948  44.931  63.240  1.00  3.98              
ATOM   1484  H   ASP A  94      72.430  45.807  63.408  1.00  3.98              
ATOM   1485  CA  ASP A  94      72.630  43.685  63.588  1.00  3.98              
ATOM   1486  HA  ASP A  94      72.572  43.045  62.707  1.00  3.98              
ATOM   1487  CB  ASP A  94      74.120  43.847  63.904  1.00  3.98              
ATOM   1488  HB1 ASP A  94      74.247  44.396  64.840  1.00  3.98              
ATOM   1489  HB2 ASP A  94      74.607  44.399  63.099  1.00  3.98              
ATOM   1490  CG  ASP A  94      74.742  42.443  64.007  1.00  3.98              
ATOM   1491  OD1 ASP A  94      74.655  41.708  62.994  1.00  3.98              
ATOM   1492  OD2 ASP A  94      75.236  42.073  65.095  1.00  3.98              
ATOM   1493  C   ASP A  94      71.934  42.928  64.718  1.00  3.98              
ATOM   1494  O   ASP A  94      71.753  41.716  64.615  1.00  3.98              
ATOM   1495  N   PHE A  95      71.422  43.597  65.756  1.00  3.87              
ATOM   1496  H   PHE A  95      71.613  44.588  65.874  1.00  3.87              
ATOM   1497  CA  PHE A  95      70.668  42.854  66.768  1.00  3.87              
ATOM   1498  HA  PHE A  95      71.332  42.069  67.133  1.00  3.87              
ATOM   1499  CB  PHE A  95      70.318  43.731  67.980  1.00  3.87              
ATOM   1500  HB1 PHE A  95      69.436  44.337  67.763  1.00  3.87              
ATOM   1501  HB2 PHE A  95      71.147  44.411  68.183  1.00  3.87              
ATOM   1502  CG  PHE A  95      70.075  42.876  69.212  1.00  3.87              
ATOM   1503  CD1 PHE A  95      71.118  42.659  70.133  1.00  3.87              
ATOM   1504  HD1 PHE A  95      72.062  43.168  70.000  1.00  3.87              
ATOM   1505  CE1 PHE A  95      70.946  41.766  71.207  1.00  3.87              
ATOM   1506  HE1 PHE A  95      71.750  41.608  71.912  1.00  3.87              
ATOM   1507  CZ  PHE A  95      69.739  41.062  71.348  1.00  3.87              
ATOM   1508  HZ  PHE A  95      69.620  40.361  72.163  1.00  3.87              
ATOM   1509  CE2 PHE A  95      68.700  41.264  70.423  1.00  3.87              
ATOM   1510  HE2 PHE A  95      67.784  40.705  70.510  1.00  3.87              
ATOM   1511  CD2 PHE A  95      68.859  42.187  69.373  1.00  3.87              
ATOM   1512  HD2 PHE A  95      68.068  42.334  68.654  1.00  3.87              
ATOM   1513  C   PHE A  95      69.424  42.148  66.203  1.00  3.87              
ATOM   1514  O   PHE A  95      69.188  40.977  66.513  1.00  3.87              
ATOM   1515  N   LEU A  96      68.655  42.809  65.330  1.00  3.83              
ATOM   1516  H   LEU A  96      68.925  43.758  65.085  1.00  3.83              
ATOM   1517  CA  LEU A  96      67.494  42.198  64.667  1.00  3.83              
ATOM   1518  HA  LEU A  96      67.031  41.512  65.373  1.00  3.83              
ATOM   1519  CB  LEU A  96      66.458  43.279  64.303  1.00  3.83              
ATOM   1520  HB1 LEU A  96      65.626  42.788  63.801  1.00  3.83              
ATOM   1521  HB2 LEU A  96      66.911  43.980  63.599  1.00  3.83              
ATOM   1522  CG  LEU A  96      65.898  44.065  65.504  1.00  3.83              
ATOM   1523  HG  LEU A  96      66.668  44.731  65.882  1.00  3.83              
ATOM   1524  CD1 LEU A  96      64.686  44.896  65.068  1.00  3.83              
ATOM   1525 1HD1 LEU A  96      64.322  45.495  65.898  1.00  3.83              
ATOM   1526 2HD1 LEU A  96      64.986  45.563  64.259  1.00  3.83              
ATOM   1527 3HD1 LEU A  96      63.893  44.236  64.721  1.00  3.83              
ATOM   1528  CD2 LEU A  96      65.419  43.166  66.651  1.00  3.83              
ATOM   1529 1HD2 LEU A  96      64.926  43.767  67.417  1.00  3.83              
ATOM   1530 2HD2 LEU A  96      64.730  42.415  66.268  1.00  3.83              
ATOM   1531 3HD2 LEU A  96      66.282  42.686  67.109  1.00  3.83              
ATOM   1532  C   LEU A  96      67.840  41.301  63.460  1.00  3.83              
ATOM   1533  O   LEU A  96      66.943  40.739  62.830  1.00  3.83              
ATOM   1534  N   GLN A  97      69.119  41.143  63.142  1.00  4.09              
ATOM   1535  H   GLN A  97      69.789  41.777  63.562  1.00  4.09              
ATOM   1536  CA  GLN A  97      69.650  40.051  62.337  1.00  4.09              
ATOM   1537  HA  GLN A  97      68.912  39.744  61.597  1.00  4.09              
ATOM   1538  CB  GLN A  97      70.890  40.620  61.607  1.00  4.09              
ATOM   1539  HB1 GLN A  97      71.574  41.048  62.329  1.00  4.09              
ATOM   1540  HB2 GLN A  97      70.551  41.446  60.989  1.00  4.09              
ATOM   1541  CG  GLN A  97      71.713  39.695  60.702  1.00  4.09              
ATOM   1542  HG1 GLN A  97      72.374  40.317  60.099  1.00  4.09              
ATOM   1543  HG2 GLN A  97      71.047  39.158  60.028  1.00  4.09              
ATOM   1544  CD  GLN A  97      72.589  38.706  61.467  1.00  4.09              
ATOM   1545  OE1 GLN A  97      72.450  37.499  61.304  1.00  4.09              
ATOM   1546  NE2 GLN A  97      73.487  39.146  62.321  1.00  4.09              
ATOM   1547 1HE2 GLN A  97      73.680  40.144  62.469  1.00  4.09              
ATOM   1548 2HE2 GLN A  97      74.066  38.490  62.806  1.00  4.09              
ATOM   1549  C   GLN A  97      69.971  38.842  63.232  1.00  4.09              
ATOM   1550  O   GLN A  97      69.779  37.701  62.802  1.00  4.09              
ATOM   1551  N   HIS A  98      70.432  39.073  64.469  1.00  4.39              
ATOM   1552  H   HIS A  98      70.606  40.042  64.725  1.00  4.39              
ATOM   1553  CA  HIS A  98      70.955  38.040  65.368  1.00  4.39              
ATOM   1554  HA  HIS A  98      71.492  37.302  64.772  1.00  4.39              
ATOM   1555  CB  HIS A  98      71.963  38.690  66.334  1.00  4.39              
ATOM   1556  HB1 HIS A  98      71.457  39.051  67.230  1.00  4.39              
ATOM   1557  HB2 HIS A  98      72.412  39.558  65.848  1.00  4.39              
ATOM   1558  CG  HIS A  98      73.102  37.783  66.730  1.00  4.39              
ATOM   1559  ND1 HIS A  98      72.998  36.512  67.311  1.00  4.39              
ATOM   1560  CE1 HIS A  98      74.263  36.070  67.432  1.00  4.39              
ATOM   1561  HE1 HIS A  98      74.543  35.107  67.837  1.00  4.39              
ATOM   1562  NE2 HIS A  98      75.132  36.988  66.975  1.00  4.39              
ATOM   1563  HE2 HIS A  98      76.139  36.894  66.950  1.00  4.39              
ATOM   1564  CD2 HIS A  98      74.418  38.074  66.527  1.00  4.39              
ATOM   1565  HD2 HIS A  98      74.810  38.988  66.086  1.00  4.39              
ATOM   1566  C   HIS A  98      69.852  37.309  66.135  1.00  4.39              
ATOM   1567  O   HIS A  98      69.860  36.089  66.275  1.00  4.39              
ATOM   1568  N   GLN A  99      68.854  38.041  66.620  1.00  4.52              
ATOM   1569  H   GLN A  99      68.965  39.047  66.494  1.00  4.52              
ATOM   1570  CA  GLN A  99      67.477  37.560  66.619  1.00  4.52              
ATOM   1571  HA  GLN A  99      67.391  36.642  67.193  1.00  4.52              
ATOM   1572  CB  GLN A  99      66.619  38.666  67.258  1.00  4.52              
ATOM   1573  HB1 GLN A  99      66.954  39.643  66.908  1.00  4.52              
ATOM   1574  HB2 GLN A  99      66.767  38.637  68.337  1.00  4.52              
ATOM   1575  CG  GLN A  99      65.125  38.558  66.936  1.00  4.52              
ATOM   1576  HG1 GLN A  99      64.838  37.507  66.886  1.00  4.52              
ATOM   1577  HG2 GLN A  99      64.925  39.025  65.971  1.00  4.52              
ATOM   1578  CD  GLN A  99      64.273  39.224  68.001  1.00  4.52              
ATOM   1579  OE1 GLN A  99      63.375  38.609  68.538  1.00  4.52              
ATOM   1580  NE2 GLN A  99      64.533  40.456  68.395  1.00  4.52              
ATOM   1581 1HE2 GLN A  99      65.250  41.004  67.947  1.00  4.52              
ATOM   1582 2HE2 GLN A  99      63.957  40.832  69.139  1.00  4.52              
ATOM   1583  C   GLN A  99      67.084  37.312  65.157  1.00  4.52              
ATOM   1584  O   GLN A  99      67.152  38.248  64.366  1.00  4.52              
ATOM   1585  N   PRO A 100      66.666  36.097  64.778  1.00  4.72              
ATOM   1586  CD  PRO A 100      66.546  34.896  65.595  1.00  4.72              
ATOM   1587  HD1 PRO A 100      65.958  35.084  66.494  1.00  4.72              
ATOM   1588  HD2 PRO A 100      67.541  34.537  65.860  1.00  4.72              
ATOM   1589  CG  PRO A 100      65.840  33.860  64.720  1.00  4.72              
ATOM   1590  HG1 PRO A 100      64.761  33.932  64.864  1.00  4.72              
ATOM   1591  HG2 PRO A 100      66.186  32.848  64.931  1.00  4.72              
ATOM   1592  CB  PRO A 100      66.199  34.299  63.300  1.00  4.72              
ATOM   1593  HB1 PRO A 100      65.459  33.968  62.570  1.00  4.72              
ATOM   1594  HB2 PRO A 100      67.184  33.906  63.041  1.00  4.72              
ATOM   1595  CA  PRO A 100      66.277  35.827  63.408  1.00  4.72              
ATOM   1596  HA  PRO A 100      67.047  36.188  62.724  1.00  4.72              
ATOM   1597  C   PRO A 100      64.951  36.540  63.067  1.00  4.72              
ATOM   1598  O   PRO A 100      63.863  36.001  63.276  1.00  4.72              
ATOM   1599  N   ILE A 101      65.037  37.743  62.489  1.00  5.04              
ATOM   1600  H   ILE A 101      65.938  38.210  62.512  1.00  5.04              
ATOM   1601  CA  ILE A 101      64.085  38.148  61.446  1.00  5.04              
ATOM   1602  HA  ILE A 101      63.397  37.311  61.312  1.00  5.04              
ATOM   1603  CB  ILE A 101      63.161  39.341  61.790  1.00  5.04              
ATOM   1604  HB  ILE A 101      62.587  39.600  60.899  1.00  5.04              
ATOM   1605  CG2 ILE A 101      62.115  38.857  62.794  1.00  5.04              
ATOM   1606 1HG2 ILE A 101      62.633  38.497  63.682  1.00  5.04              
ATOM   1607 2HG2 ILE A 101      61.419  39.657  63.035  1.00  5.04              
ATOM   1608 3HG2 ILE A 101      61.550  38.025  62.373  1.00  5.04              
ATOM   1609  CG1 ILE A 101      63.916  40.606  62.234  1.00  5.04              
ATOM   1610 1HG1 ILE A 101      64.744  40.769  61.546  1.00  5.04              
ATOM   1611 2HG1 ILE A 101      64.318  40.460  63.238  1.00  5.04              
ATOM   1612  CD1 ILE A 101      63.051  41.874  62.212  1.00  5.04              
ATOM   1613  HD1 ILE A 101      62.251  41.804  62.946  1.00  5.04              
ATOM   1614  HD2 ILE A 101      63.670  42.739  62.450  1.00  5.04              
ATOM   1615  HD3 ILE A 101      62.623  42.014  61.220  1.00  5.04              
ATOM   1616  C   ILE A 101      64.746  38.200  60.085  1.00  5.04              
ATOM   1617  O   ILE A 101      65.567  37.329  59.817  1.00  5.04              
ATOM   1618  N   GLU A 102      64.330  39.098  59.177  1.00  6.20              
ATOM   1619  H   GLU A 102      63.690  39.817  59.476  1.00  6.20              
ATOM   1620  CA  GLU A 102      64.399  38.809  57.743  1.00  6.20              
ATOM   1621  HA  GLU A 102      63.888  37.850  57.636  1.00  6.20              
ATOM   1622  CB  GLU A 102      63.614  39.811  56.882  1.00  6.20              
ATOM   1623  HB1 GLU A 102      64.286  40.593  56.523  1.00  6.20              
ATOM   1624  HB2 GLU A 102      62.841  40.253  57.497  1.00  6.20              
ATOM   1625  CG  GLU A 102      62.906  39.105  55.708  1.00  6.20              
ATOM   1626  HG1 GLU A 102      61.921  38.773  56.043  1.00  6.20              
ATOM   1627  HG2 GLU A 102      63.453  38.205  55.424  1.00  6.20              
ATOM   1628  CD  GLU A 102      62.763  39.992  54.468  1.00  6.20              
ATOM   1629  OE1 GLU A 102      61.808  40.789  54.386  1.00  6.20              
ATOM   1630  OE2 GLU A 102      63.595  39.855  53.540  1.00  6.20              
ATOM   1631  C   GLU A 102      65.810  38.546  57.166  1.00  6.20              
ATOM   1632  O   GLU A 102      65.920  38.080  56.026  1.00  6.20              
ATOM   1633  N   LYS A 103      66.858  38.818  57.970  1.00  6.85              
ATOM   1634  H   LYS A 103      66.575  39.045  58.916  1.00  6.85              
ATOM   1635  CA  LYS A 103      68.322  38.752  57.776  1.00  6.85              
ATOM   1636  HA  LYS A 103      68.779  39.252  58.632  1.00  6.85              
ATOM   1637  CB  LYS A 103      68.850  37.305  57.793  1.00  6.85              
ATOM   1638  HB1 LYS A 103      69.853  37.314  57.364  1.00  6.85              
ATOM   1639  HB2 LYS A 103      68.223  36.672  57.162  1.00  6.85              
ATOM   1640  CG  LYS A 103      68.955  36.693  59.203  1.00  6.85              
ATOM   1641  HG1 LYS A 103      67.960  36.457  59.577  1.00  6.85              
ATOM   1642  HG2 LYS A 103      69.428  37.407  59.877  1.00  6.85              
ATOM   1643  CD  LYS A 103      69.800  35.409  59.154  1.00  6.85              
ATOM   1644  HD1 LYS A 103      70.804  35.649  58.796  1.00  6.85              
ATOM   1645  HD2 LYS A 103      69.345  34.722  58.439  1.00  6.85              
ATOM   1646  CE  LYS A 103      69.913  34.681  60.501  1.00  6.85              
ATOM   1647  HE1 LYS A 103      70.427  33.733  60.325  1.00  6.85              
ATOM   1648  HE2 LYS A 103      68.907  34.457  60.868  1.00  6.85              
ATOM   1649  NZ  LYS A 103      70.662  35.461  61.515  1.00  6.85              
ATOM   1650  HZ1 LYS A 103      70.144  36.282  61.820  1.00  6.85              
ATOM   1651  HZ2 LYS A 103      70.874  34.924  62.340  1.00  6.85              
ATOM   1652  HZ3 LYS A 103      71.536  35.848  61.162  1.00  6.85              
ATOM   1653  C   LYS A 103      68.872  39.516  56.571  1.00  6.85              
ATOM   1654  O   LYS A 103      69.859  40.228  56.693  1.00  6.85              
ATOM   1655  N   LYS A 104      68.109  39.553  55.491  1.00  6.41              
ATOM   1656  H   LYS A 104      67.366  38.870  55.501  1.00  6.41              
ATOM   1657  CA  LYS A 104      67.933  40.676  54.565  1.00  6.41              
ATOM   1658  HA  LYS A 104      68.912  41.010  54.215  1.00  6.41              
ATOM   1659  CB  LYS A 104      67.111  40.180  53.360  1.00  6.41              
ATOM   1660  HB1 LYS A 104      66.988  40.999  52.648  1.00  6.41              
ATOM   1661  HB2 LYS A 104      66.124  39.909  53.725  1.00  6.41              
ATOM   1662  CG  LYS A 104      67.733  38.993  52.601  1.00  6.41              
ATOM   1663  HG1 LYS A 104      68.082  38.221  53.287  1.00  6.41              
ATOM   1664  HG2 LYS A 104      68.596  39.365  52.047  1.00  6.41              
ATOM   1665  CD  LYS A 104      66.742  38.358  51.609  1.00  6.41              
ATOM   1666  HD1 LYS A 104      67.316  37.978  50.763  1.00  6.41              
ATOM   1667  HD2 LYS A 104      66.058  39.117  51.223  1.00  6.41              
ATOM   1668  CE  LYS A 104      65.945  37.174  52.187  1.00  6.41              
ATOM   1669  HE1 LYS A 104      66.648  36.392  52.486  1.00  6.41              
ATOM   1670  HE2 LYS A 104      65.321  36.769  51.384  1.00  6.41              
ATOM   1671  NZ  LYS A 104      65.084  37.541  53.338  1.00  6.41              
ATOM   1672  HZ1 LYS A 104      65.625  37.772  54.167  1.00  6.41              
ATOM   1673  HZ2 LYS A 104      64.522  38.369  53.131  1.00  6.41              
ATOM   1674  HZ3 LYS A 104      64.449  36.796  53.583  1.00  6.41              
ATOM   1675  C   LYS A 104      67.256  41.881  55.222  1.00  6.41              
ATOM   1676  O   LYS A 104      66.505  42.596  54.569  1.00  6.41              
ATOM   1677  N   ILE A 105      67.485  42.089  56.519  1.00  5.24              
ATOM   1678  H   ILE A 105      68.159  41.497  56.979  1.00  5.24              
ATOM   1679  CA  ILE A 105      67.074  43.307  57.212  1.00  5.24              
ATOM   1680  HA  ILE A 105      65.987  43.369  57.147  1.00  5.24              
ATOM   1681  CB  ILE A 105      67.450  43.260  58.714  1.00  5.24              
ATOM   1682  HB  ILE A 105      67.468  44.283  59.086  1.00  5.24              
ATOM   1683  CG2 ILE A 105      66.333  42.504  59.462  1.00  5.24              
ATOM   1684 1HG2 ILE A 105      65.381  43.017  59.328  1.00  5.24              
ATOM   1685 2HG2 ILE A 105      66.247  41.486  59.085  1.00  5.24              
ATOM   1686 3HG2 ILE A 105      66.561  42.466  60.530  1.00  5.24              
ATOM   1687  CG1 ILE A 105      68.784  42.589  59.121  1.00  5.24              
ATOM   1688 1HG1 ILE A 105      68.690  41.507  59.037  1.00  5.24              
ATOM   1689 2HG1 ILE A 105      68.939  42.816  60.176  1.00  5.24              
ATOM   1690  CD1 ILE A 105      70.058  43.004  58.375  1.00  5.24              
ATOM   1691  HD1 ILE A 105      70.932  42.636  58.912  1.00  5.24              
ATOM   1692  HD2 ILE A 105      70.072  42.586  57.373  1.00  5.24              
ATOM   1693  HD3 ILE A 105      70.121  44.082  58.292  1.00  5.24              
ATOM   1694  C   ILE A 105      67.567  44.562  56.494  1.00  5.24              
ATOM   1695  O   ILE A 105      66.797  45.504  56.306  1.00  5.24              
ATOM   1696  N   GLN A 106      68.801  44.458  55.993  1.00  4.64              
ATOM   1697  H   GLN A 106      69.273  43.597  56.218  1.00  4.64              
ATOM   1698  CA  GLN A 106      69.632  45.487  55.389  1.00  4.64              
ATOM   1699  HA  GLN A 106      70.641  45.078  55.341  1.00  4.64              
ATOM   1700  CB  GLN A 106      69.197  45.739  53.927  1.00  4.64              
ATOM   1701  HB1 GLN A 106      69.756  46.584  53.527  1.00  4.64              
ATOM   1702  HB2 GLN A 106      68.133  45.980  53.892  1.00  4.64              
ATOM   1703  CG  GLN A 106      69.483  44.513  53.038  1.00  4.64              
ATOM   1704  HG1 GLN A 106      68.915  43.658  53.404  1.00  4.64              
ATOM   1705  HG2 GLN A 106      70.544  44.271  53.097  1.00  4.64              
ATOM   1706  CD  GLN A 106      69.124  44.724  51.568  1.00  4.64              
ATOM   1707  OE1 GLN A 106      68.213  44.106  51.040  1.00  4.64              
ATOM   1708  NE2 GLN A 106      69.840  45.566  50.848  1.00  4.64              
ATOM   1709 1HE2 GLN A 106      70.580  46.104  51.261  1.00  4.64              
ATOM   1710 2HE2 GLN A 106      69.583  45.675  49.881  1.00  4.64              
ATOM   1711  C   GLN A 106      69.777  46.753  56.245  1.00  4.64              
ATOM   1712  O   GLN A 106      69.149  46.929  57.286  1.00  4.64              
ATOM   1713  N   ILE A 107      70.663  47.633  55.794  1.00  4.64              
ATOM   1714  H   ILE A 107      71.163  47.436  54.941  1.00  4.64              
ATOM   1715  CA  ILE A 107      70.772  48.995  56.293  1.00  4.64              
ATOM   1716  HA  ILE A 107      70.079  49.164  57.118  1.00  4.64              
ATOM   1717  CB  ILE A 107      72.209  49.308  56.779  1.00  4.64              
ATOM   1718  HB  ILE A 107      72.886  49.227  55.926  1.00  4.64              
ATOM   1719  CG2 ILE A 107      72.272  50.751  57.315  1.00  4.64              
ATOM   1720 1HG2 ILE A 107      73.284  51.000  57.632  1.00  4.64              
ATOM   1721 2HG2 ILE A 107      72.005  51.447  56.524  1.00  4.64              
ATOM   1722 3HG2 ILE A 107      71.591  50.876  58.158  1.00  4.64              
ATOM   1723  CG1 ILE A 107      72.688  48.316  57.865  1.00  4.64              
ATOM   1724 1HG1 ILE A 107      72.505  47.294  57.534  1.00  4.64              
ATOM   1725 2HG1 ILE A 107      72.128  48.484  58.785  1.00  4.64              
ATOM   1726  CD1 ILE A 107      74.186  48.413  58.168  1.00  4.64              
ATOM   1727  HD1 ILE A 107      74.468  47.584  58.815  1.00  4.64              
ATOM   1728  HD2 ILE A 107      74.760  48.346  57.243  1.00  4.64              
ATOM   1729  HD3 ILE A 107      74.417  49.350  58.672  1.00  4.64              
ATOM   1730  C   ILE A 107      70.361  49.875  55.113  1.00  4.64              
ATOM   1731  O   ILE A 107      71.049  49.844  54.096  1.00  4.64              
ATOM   1732  N   ILE A 108      69.226  50.577  55.205  1.00  4.29              
ATOM   1733  H   ILE A 108      68.679  50.512  56.051  1.00  4.29              
ATOM   1734  CA  ILE A 108      68.616  51.282  54.068  1.00  4.29              
ATOM   1735  HA  ILE A 108      69.329  51.324  53.241  1.00  4.29              
ATOM   1736  CB  ILE A 108      67.355  50.541  53.554  1.00  4.29              
ATOM   1737  HB  ILE A 108      66.641  50.524  54.370  1.00  4.29              
ATOM   1738  CG2 ILE A 108      66.675  51.297  52.396  1.00  4.29              
ATOM   1739 1HG2 ILE A 108      65.847  50.708  52.002  1.00  4.29              
ATOM   1740 2HG2 ILE A 108      66.273  52.247  52.747  1.00  4.29              
ATOM   1741 3HG2 ILE A 108      67.394  51.492  51.598  1.00  4.29              
ATOM   1742  CG1 ILE A 108      67.592  49.068  53.152  1.00  4.29              
ATOM   1743 1HG1 ILE A 108      66.624  48.605  52.957  1.00  4.29              
ATOM   1744 2HG1 ILE A 108      68.031  48.531  53.992  1.00  4.29              
ATOM   1745  CD1 ILE A 108      68.473  48.859  51.912  1.00  4.29              
ATOM   1746  HD1 ILE A 108      68.576  47.793  51.729  1.00  4.29              
ATOM   1747  HD2 ILE A 108      68.012  49.310  51.034  1.00  4.29              
ATOM   1748  HD3 ILE A 108      69.460  49.292  52.064  1.00  4.29              
ATOM   1749  C   ILE A 108      68.256  52.732  54.435  1.00  4.29              
ATOM   1750  O   ILE A 108      67.357  53.000  55.244  1.00  4.29              
ATOM   1751  N   GLU A 109      68.984  53.642  53.789  1.00  4.60              
ATOM   1752  H   GLU A 109      69.702  53.255  53.172  1.00  4.60              
ATOM   1753  CA  GLU A 109      68.847  55.097  53.617  1.00  4.60              
ATOM   1754  HA  GLU A 109      69.867  55.469  53.492  1.00  4.60              
ATOM   1755  CB  GLU A 109      68.125  55.405  52.285  1.00  4.60              
ATOM   1756  HB1 GLU A 109      68.227  56.472  52.081  1.00  4.60              
ATOM   1757  HB2 GLU A 109      67.062  55.184  52.392  1.00  4.60              
ATOM   1758  CG  GLU A 109      68.661  54.648  51.056  1.00  4.60              
ATOM   1759  HG1 GLU A 109      68.360  55.180  50.151  1.00  4.60              
ATOM   1760  HG2 GLU A 109      68.190  53.663  51.024  1.00  4.60              
ATOM   1761  CD  GLU A 109      70.186  54.489  51.098  1.00  4.60              
ATOM   1762  OE1 GLU A 109      70.614  53.357  51.428  1.00  4.60              
ATOM   1763  OE2 GLU A 109      70.889  55.510  50.932  1.00  4.60              
ATOM   1764  C   GLU A 109      68.292  55.970  54.792  1.00  4.60              
ATOM   1765  O   GLU A 109      67.624  56.976  54.555  1.00  4.60              
ATOM   1766  N   PHE A 110      68.528  55.642  56.069  1.00  3.92              
ATOM   1767  H   PHE A 110      68.702  54.658  56.218  1.00  3.92              
ATOM   1768  CA  PHE A 110      69.312  56.528  56.954  1.00  3.92              
ATOM   1769  HA  PHE A 110      68.842  56.481  57.927  1.00  3.92              
ATOM   1770  CB  PHE A 110      70.718  55.932  57.209  1.00  3.92              
ATOM   1771  HB1 PHE A 110      70.600  55.089  57.891  1.00  3.92              
ATOM   1772  HB2 PHE A 110      71.328  56.666  57.739  1.00  3.92              
ATOM   1773  CG  PHE A 110      71.488  55.439  55.994  1.00  3.92              
ATOM   1774  CD1 PHE A 110      71.431  54.076  55.646  1.00  3.92              
ATOM   1775  HD1 PHE A 110      70.854  53.391  56.246  1.00  3.92              
ATOM   1776  CE1 PHE A 110      72.057  53.616  54.472  1.00  3.92              
ATOM   1777  HE1 PHE A 110      71.954  52.585  54.159  1.00  3.92              
ATOM   1778  CZ  PHE A 110      72.746  54.518  53.648  1.00  3.92              
ATOM   1779  HZ  PHE A 110      73.153  54.178  52.703  1.00  3.92              
ATOM   1780  CE2 PHE A 110      72.849  55.870  54.016  1.00  3.92              
ATOM   1781  HE2 PHE A 110      73.359  56.562  53.362  1.00  3.92              
ATOM   1782  CD2 PHE A 110      72.233  56.326  55.194  1.00  3.92              
ATOM   1783  HD2 PHE A 110      72.304  57.370  55.456  1.00  3.92              
ATOM   1784  C   PHE A 110      69.349  58.041  56.658  1.00  3.92              
ATOM   1785  O   PHE A 110      70.319  58.579  56.124  1.00  3.92              
ATOM   1786  N   LYS A 111      68.320  58.763  57.112  1.00  3.76              
ATOM   1787  H   LYS A 111      67.558  58.257  57.551  1.00  3.76              
ATOM   1788  CA  LYS A 111      68.150  60.205  56.871  1.00  3.76              
ATOM   1789  HA  LYS A 111      69.110  60.599  56.539  1.00  3.76              
ATOM   1790  CB  LYS A 111      67.183  60.420  55.688  1.00  3.76              
ATOM   1791  HB1 LYS A 111      67.722  60.090  54.799  1.00  3.76              
ATOM   1792  HB2 LYS A 111      66.988  61.487  55.564  1.00  3.76              
ATOM   1793  CG  LYS A 111      65.835  59.666  55.762  1.00  3.76              
ATOM   1794  HG1 LYS A 111      65.086  60.296  56.244  1.00  3.76              
ATOM   1795  HG2 LYS A 111      65.946  58.776  56.377  1.00  3.76              
ATOM   1796  CD  LYS A 111      65.346  59.254  54.355  1.00  3.76              
ATOM   1797  HD1 LYS A 111      66.194  58.939  53.747  1.00  3.76              
ATOM   1798  HD2 LYS A 111      64.899  60.124  53.872  1.00  3.76              
ATOM   1799  CE  LYS A 111      64.332  58.099  54.351  1.00  3.76              
ATOM   1800  HE1 LYS A 111      64.083  57.850  53.317  1.00  3.76              
ATOM   1801  HE2 LYS A 111      63.423  58.426  54.865  1.00  3.76              
ATOM   1802  NZ  LYS A 111      64.861  56.903  55.046  1.00  3.76              
ATOM   1803  HZ1 LYS A 111      64.218  56.120  55.052  1.00  3.76              
ATOM   1804  HZ2 LYS A 111      65.803  56.662  54.761  1.00  3.76              
ATOM   1805  HZ3 LYS A 111      64.869  57.123  56.041  1.00  3.76              
ATOM   1806  C   LYS A 111      67.776  60.981  58.122  1.00  3.76              
ATOM   1807  O   LYS A 111      66.805  60.648  58.810  1.00  3.76              
ATOM   1808  N   THR A 112      68.642  61.950  58.439  1.00  3.51              
ATOM   1809  H   THR A 112      69.405  62.120  57.807  1.00  3.51              
ATOM   1810  CA  THR A 112      68.553  62.781  59.643  1.00  3.51              
ATOM   1811  HA  THR A 112      68.420  62.078  60.433  1.00  3.51              
ATOM   1812  CB  THR A 112      69.836  63.590  59.917  1.00  3.51              
ATOM   1813  HB  THR A 112      70.623  62.889  60.200  1.00  3.51              
ATOM   1814  CG2 THR A 112      70.342  64.410  58.729  1.00  3.51              
ATOM   1815 1HG2 THR A 112      71.198  65.008  59.042  1.00  3.51              
ATOM   1816 2HG2 THR A 112      70.653  63.754  57.920  1.00  3.51              
ATOM   1817 3HG2 THR A 112      69.558  65.081  58.377  1.00  3.51              
ATOM   1818  OG1 THR A 112      69.654  64.495  60.978  1.00  3.51              
ATOM   1819  HG1 THR A 112      69.323  64.020  61.754  1.00  3.51              
ATOM   1820  C   THR A 112      67.302  63.644  59.616  1.00  3.51              
ATOM   1821  O   THR A 112      67.046  64.325  58.622  1.00  3.51              
ATOM   1822  N   ILE A 113      66.487  63.562  60.675  1.00  3.60              
ATOM   1823  H   ILE A 113      66.774  63.024  61.483  1.00  3.60              
ATOM   1824  CA  ILE A 113      65.179  64.251  60.678  1.00  3.60              
ATOM   1825  HA  ILE A 113      64.888  64.477  59.652  1.00  3.60              
ATOM   1826  CB  ILE A 113      64.040  63.399  61.300  1.00  3.60              
ATOM   1827  HB  ILE A 113      64.192  63.352  62.375  1.00  3.60              
ATOM   1828  CG2 ILE A 113      62.677  64.084  61.063  1.00  3.60              
ATOM   1829 1HG2 ILE A 113      61.877  63.534  61.553  1.00  3.60              
ATOM   1830 2HG2 ILE A 113      62.674  65.093  61.474  1.00  3.60              
ATOM   1831 3HG2 ILE A 113      62.472  64.140  59.994  1.00  3.60              
ATOM   1832  CG1 ILE A 113      63.999  61.946  60.770  1.00  3.60              
ATOM   1833 1HG1 ILE A 113      64.985  61.500  60.865  1.00  3.60              
ATOM   1834 2HG1 ILE A 113      63.731  61.946  59.713  1.00  3.60              
ATOM   1835  CD1 ILE A 113      63.028  61.047  61.548  1.00  3.60              
ATOM   1836  HD1 ILE A 113      63.173  60.016  61.243  1.00  3.60              
ATOM   1837  HD2 ILE A 113      63.226  61.119  62.617  1.00  3.60              
ATOM   1838  HD3 ILE A 113      61.995  61.323  61.343  1.00  3.60              
ATOM   1839  C   ILE A 113      65.280  65.569  61.417  1.00  3.60              
ATOM   1840  O   ILE A 113      64.755  66.588  60.965  1.00  3.60              
ATOM   1841  N   MET A 114      65.975  65.542  62.551  1.00  3.48              
ATOM   1842  H   MET A 114      66.374  64.664  62.865  1.00  3.48              
ATOM   1843  CA  MET A 114      66.291  66.733  63.307  1.00  3.48              
ATOM   1844  HA  MET A 114      66.247  67.580  62.632  1.00  3.48              
ATOM   1845  CB  MET A 114      65.244  66.972  64.407  1.00  3.48              
ATOM   1846  HB1 MET A 114      65.537  67.822  65.022  1.00  3.48              
ATOM   1847  HB2 MET A 114      65.224  66.092  65.036  1.00  3.48              
ATOM   1848  CG  MET A 114      63.843  67.262  63.865  1.00  3.48              
ATOM   1849  HG1 MET A 114      63.474  66.380  63.343  1.00  3.48              
ATOM   1850  HG2 MET A 114      63.906  68.080  63.146  1.00  3.48              
ATOM   1851  SD  MET A 114      62.637  67.711  65.139  1.00  3.48              
ATOM   1852  CE  MET A 114      61.164  67.844  64.094  1.00  3.48              
ATOM   1853  HE1 MET A 114      60.310  68.142  64.702  1.00  3.48              
ATOM   1854  HE2 MET A 114      61.333  68.590  63.317  1.00  3.48              
ATOM   1855  HE3 MET A 114      60.958  66.880  63.628  1.00  3.48              
ATOM   1856  C   MET A 114      67.703  66.665  63.886  1.00  3.48              
ATOM   1857  O   MET A 114      68.416  65.664  63.842  1.00  3.48              
ATOM   1858  N   ILE A 115      68.033  67.815  64.448  1.00  3.68              
ATOM   1859  H   ILE A 115      67.390  68.569  64.253  1.00  3.68              
ATOM   1860  CA  ILE A 115      69.193  68.184  65.232  1.00  3.68              
ATOM   1861  HA  ILE A 115      69.648  67.310  65.675  1.00  3.68              
ATOM   1862  CB  ILE A 115      70.193  68.897  64.282  1.00  3.68              
ATOM   1863  HB  ILE A 115      69.587  69.421  63.551  1.00  3.68              
ATOM   1864  CG2 ILE A 115      71.084  69.975  64.936  1.00  3.68              
ATOM   1865 1HG2 ILE A 115      70.474  70.784  65.335  1.00  3.68              
ATOM   1866 2HG2 ILE A 115      71.681  69.543  65.736  1.00  3.68              
ATOM   1867 3HG2 ILE A 115      71.756  70.395  64.186  1.00  3.68              
ATOM   1868  CG1 ILE A 115      71.076  67.905  63.494  1.00  3.68              
ATOM   1869 1HG1 ILE A 115      70.669  66.897  63.552  1.00  3.68              
ATOM   1870 2HG1 ILE A 115      72.082  67.896  63.911  1.00  3.68              
ATOM   1871  CD1 ILE A 115      71.192  68.282  62.020  1.00  3.68              
ATOM   1872  HD1 ILE A 115      71.889  67.606  61.526  1.00  3.68              
ATOM   1873  HD2 ILE A 115      70.216  68.193  61.547  1.00  3.68              
ATOM   1874  HD3 ILE A 115      71.552  69.305  61.934  1.00  3.68              
ATOM   1875  C   ILE A 115      68.653  69.129  66.321  1.00  3.68              
ATOM   1876  O   ILE A 115      67.719  69.907  66.091  1.00  3.68              
ATOM   1877  N   ASN A 116      69.292  69.132  67.485  1.00  3.57              
ATOM   1878  H   ASN A 116      70.025  68.450  67.584  1.00  3.57              
ATOM   1879  CA  ASN A 116      69.197  70.167  68.509  1.00  3.57              
ATOM   1880  HA  ASN A 116      68.829  71.045  67.988  1.00  3.57              
ATOM   1881  CB  ASN A 116      68.157  69.922  69.641  1.00  3.57              
ATOM   1882  HB1 ASN A 116      68.168  68.887  69.945  1.00  3.57              
ATOM   1883  HB2 ASN A 116      67.163  70.123  69.249  1.00  3.57              
ATOM   1884  CG  ASN A 116      68.388  70.790  70.894  1.00  3.57              
ATOM   1885  OD1 ASN A 116      68.807  70.359  71.963  1.00  3.57              
ATOM   1886  ND2 ASN A 116      68.196  72.091  70.797  1.00  3.57              
ATOM   1887 1HD2 ASN A 116      68.055  72.491  69.875  1.00  3.57              
ATOM   1888 2HD2 ASN A 116      68.429  72.650  71.604  1.00  3.57              
ATOM   1889  C   ASN A 116      70.548  70.570  69.086  1.00  3.57              
ATOM   1890  O   ASN A 116      71.124  69.888  69.933  1.00  3.57              
ATOM   1891  N   PHE A 117      71.018  71.736  68.674  1.00  3.55              
ATOM   1892  H   PHE A 117      70.433  72.325  68.099  1.00  3.55              
ATOM   1893  CA  PHE A 117      72.269  72.277  69.185  1.00  3.55              
ATOM   1894  HA  PHE A 117      72.819  71.503  69.723  1.00  3.55              
ATOM   1895  CB  PHE A 117      73.170  72.699  68.007  1.00  3.55              
ATOM   1896  HB1 PHE A 117      72.633  72.542  67.070  1.00  3.55              
ATOM   1897  HB2 PHE A 117      74.023  72.023  67.969  1.00  3.55              
ATOM   1898  CG  PHE A 117      73.701  74.121  68.020  1.00  3.55              
ATOM   1899  CD1 PHE A 117      74.537  74.596  69.051  1.00  3.55              
ATOM   1900  HD1 PHE A 117      74.846  73.953  69.855  1.00  3.55              
ATOM   1901  CE1 PHE A 117      74.981  75.924  69.050  1.00  3.55              
ATOM   1902  HE1 PHE A 117      75.599  76.296  69.849  1.00  3.55              
ATOM   1903  CZ  PHE A 117      74.749  76.728  67.928  1.00  3.55              
ATOM   1904  HZ  PHE A 117      75.229  77.689  67.856  1.00  3.55              
ATOM   1905  CE2 PHE A 117      73.971  76.243  66.871  1.00  3.55              
ATOM   1906  HE2 PHE A 117      73.826  76.842  65.988  1.00  3.55              
ATOM   1907  CD2 PHE A 117      73.384  74.974  66.955  1.00  3.55              
ATOM   1908  HD2 PHE A 117      72.719  74.639  66.179  1.00  3.55              
ATOM   1909  C   PHE A 117      71.970  73.386  70.175  1.00  3.55              
ATOM   1910  O   PHE A 117      70.990  74.114  70.037  1.00  3.55              
ATOM   1911  N   LYS A 118      72.810  73.495  71.200  1.00  3.57              
ATOM   1912  H   LYS A 118      73.605  72.865  71.235  1.00  3.57              
ATOM   1913  CA  LYS A 118      72.660  74.502  72.247  1.00  3.57              
ATOM   1914  HA  LYS A 118      72.120  75.340  71.814  1.00  3.57              
ATOM   1915  CB  LYS A 118      71.832  73.978  73.449  1.00  3.57              
ATOM   1916  HB1 LYS A 118      70.899  74.537  73.464  1.00  3.57              
ATOM   1917  HB2 LYS A 118      72.340  74.216  74.385  1.00  3.57              
ATOM   1918  CG  LYS A 118      71.474  72.482  73.456  1.00  3.57              
ATOM   1919  HG1 LYS A 118      70.938  72.238  72.538  1.00  3.57              
ATOM   1920  HG2 LYS A 118      70.793  72.294  74.287  1.00  3.57              
ATOM   1921  CD  LYS A 118      72.695  71.559  73.616  1.00  3.57              
ATOM   1922  HD1 LYS A 118      72.950  71.481  74.672  1.00  3.57              
ATOM   1923  HD2 LYS A 118      73.569  71.972  73.116  1.00  3.57              
ATOM   1924  CE  LYS A 118      72.450  70.172  73.019  1.00  3.57              
ATOM   1925  HE1 LYS A 118      73.311  69.550  73.262  1.00  3.57              
ATOM   1926  HE2 LYS A 118      72.385  70.246  71.930  1.00  3.57              
ATOM   1927  NZ  LYS A 118      71.238  69.519  73.547  1.00  3.57              
ATOM   1928  HZ1 LYS A 118      71.188  69.615  74.560  1.00  3.57              
ATOM   1929  HZ2 LYS A 118      70.396  69.883  73.109  1.00  3.57              
ATOM   1930  HZ3 LYS A 118      71.287  68.525  73.350  1.00  3.57              
ATOM   1931  C   LYS A 118      73.986  75.051  72.718  1.00  3.57              
ATOM   1932  O   LYS A 118      74.853  74.285  73.127  1.00  3.57              
ATOM   1933  N   PHE A 119      74.095  76.374  72.716  1.00  3.76              
ATOM   1934  H   PHE A 119      73.260  76.909  72.519  1.00  3.76              
ATOM   1935  CA  PHE A 119      75.229  77.047  73.338  1.00  3.76              
ATOM   1936  HA  PHE A 119      75.607  76.359  74.095  1.00  3.76              
ATOM   1937  CB  PHE A 119      76.395  77.241  72.370  1.00  3.76              
ATOM   1938  HB1 PHE A 119      76.163  78.021  71.645  1.00  3.76              
ATOM   1939  HB2 PHE A 119      76.482  76.292  71.857  1.00  3.76              
ATOM   1940  CG  PHE A 119      77.724  77.510  73.069  1.00  3.76              
ATOM   1941  CD1 PHE A 119      78.263  76.542  73.939  1.00  3.76              
ATOM   1942  HD1 PHE A 119      77.791  75.573  74.027  1.00  3.76              
ATOM   1943  CE1 PHE A 119      79.400  76.837  74.715  1.00  3.76              
ATOM   1944  HE1 PHE A 119      79.806  76.095  75.388  1.00  3.76              
ATOM   1945  CZ  PHE A 119      80.006  78.103  74.621  1.00  3.76              
ATOM   1946  HZ  PHE A 119      80.870  78.341  75.225  1.00  3.76              
ATOM   1947  CE2 PHE A 119      79.492  79.060  73.730  1.00  3.76              
ATOM   1948  HE2 PHE A 119      79.949  80.037  73.659  1.00  3.76              
ATOM   1949  CD2 PHE A 119      78.361  78.763  72.950  1.00  3.76              
ATOM   1950  HD2 PHE A 119      77.963  79.523  72.298  1.00  3.76              
ATOM   1951  C   PHE A 119      74.809  78.240  74.177  1.00  3.76              
ATOM   1952  O   PHE A 119      73.716  78.263  74.730  1.00  3.76              
ATOM   1953  N   GLN A 120      75.737  79.152  74.392  1.00  4.06              
ATOM   1954  H   GLN A 120      76.617  79.029  73.915  1.00  4.06              
ATOM   1955  CA  GLN A 120      75.694  80.221  75.355  1.00  4.06              
ATOM   1956  HA  GLN A 120      74.668  80.556  75.487  1.00  4.06              
ATOM   1957  CB  GLN A 120      76.236  79.693  76.687  1.00  4.06              
ATOM   1958  HB1 GLN A 120      77.271  79.370  76.558  1.00  4.06              
ATOM   1959  HB2 GLN A 120      75.654  78.822  76.985  1.00  4.06              
ATOM   1960  CG  GLN A 120      76.169  80.736  77.806  1.00  4.06              
ATOM   1961  HG1 GLN A 120      75.133  81.022  77.988  1.00  4.06              
ATOM   1962  HG2 GLN A 120      76.735  81.626  77.528  1.00  4.06              
ATOM   1963  CD  GLN A 120      76.754  80.139  79.073  1.00  4.06              
ATOM   1964  OE1 GLN A 120      76.186  79.222  79.661  1.00  4.06              
ATOM   1965  NE2 GLN A 120      77.906  80.593  79.510  1.00  4.06              
ATOM   1966 1HE2 GLN A 120      78.398  81.331  79.007  1.00  4.06              
ATOM   1967 2HE2 GLN A 120      78.309  80.154  80.316  1.00  4.06              
ATOM   1968  C   GLN A 120      76.532  81.368  74.807  1.00  4.06              
ATOM   1969  O   GLN A 120      77.759  81.335  74.935  1.00  4.06              
ATOM   1970  N   ILE A 121      75.907  82.384  74.201  1.00  4.40              
ATOM   1971  H   ILE A 121      74.892  82.431  74.222  1.00  4.40              
ATOM   1972  CA  ILE A 121      76.677  83.611  73.991  1.00  4.40              
ATOM   1973  HA  ILE A 121      77.696  83.310  73.742  1.00  4.40              
ATOM   1974  CB  ILE A 121      76.265  84.525  72.809  1.00  4.40              
ATOM   1975  HB  ILE A 121      75.501  85.204  73.157  1.00  4.40              
ATOM   1976  CG2 ILE A 121      77.486  85.353  72.345  1.00  4.40              
ATOM   1977 1HG2 ILE A 121      78.139  84.753  71.707  1.00  4.40              
ATOM   1978 2HG2 ILE A 121      77.147  86.229  71.795  1.00  4.40              
ATOM   1979 3HG2 ILE A 121      78.091  85.671  73.185  1.00  4.40              
ATOM   1980  CG1 ILE A 121      75.739  83.802  71.558  1.00  4.40              
ATOM   1981 1HG1 ILE A 121      75.109  82.990  71.876  1.00  4.40              
ATOM   1982 2HG1 ILE A 121      76.566  83.373  70.994  1.00  4.40              
ATOM   1983  CD1 ILE A 121      74.908  84.705  70.639  1.00  4.40              
ATOM   1984  HD1 ILE A 121      75.484  85.569  70.324  1.00  4.40              
ATOM   1985  HD2 ILE A 121      74.592  84.142  69.760  1.00  4.40              
ATOM   1986  HD3 ILE A 121      74.027  85.059  71.172  1.00  4.40              
ATOM   1987  C   ILE A 121      76.727  84.337  75.326  1.00  4.40              
ATOM   1988  O   ILE A 121      75.699  84.691  75.902  1.00  4.40              
ATOM   1989  N   ASN A 122      77.945  84.518  75.828  1.00  5.20              
ATOM   1990  H   ASN A 122      78.706  84.066  75.345  1.00  5.20              
ATOM   1991  CA  ASN A 122      78.224  85.112  77.134  1.00  5.20              
ATOM   1992  HA  ASN A 122      77.719  84.471  77.861  1.00  5.20              
ATOM   1993  CB  ASN A 122      79.738  84.969  77.402  1.00  5.20              
ATOM   1994  HB1 ASN A 122      79.986  85.450  78.348  1.00  5.20              
ATOM   1995  HB2 ASN A 122      80.301  85.463  76.612  1.00  5.20              
ATOM   1996  CG  ASN A 122      80.149  83.503  77.514  1.00  5.20              
ATOM   1997  OD1 ASN A 122      79.454  82.691  78.108  1.00  5.20              
ATOM   1998  ND2 ASN A 122      81.262  83.101  76.938  1.00  5.20              
ATOM   1999 1HD2 ASN A 122      81.895  83.760  76.526  1.00  5.20              
ATOM   2000 2HD2 ASN A 122      81.487  82.125  77.035  1.00  5.20              
ATOM   2001  C   ASN A 122      77.652  86.521  77.472  1.00  5.20              
ATOM   2002  O   ASN A 122      77.612  86.826  78.664  1.00  5.20              
ATOM   2003  N   PRO A 123      77.216  87.378  76.523  1.00  5.55              
ATOM   2004  CD  PRO A 123      77.584  87.330  75.115  1.00  5.55              
ATOM   2005  HD1 PRO A 123      76.799  86.807  74.572  1.00  5.55              
ATOM   2006  HD2 PRO A 123      78.558  86.864  74.974  1.00  5.55              
ATOM   2007  CG  PRO A 123      77.641  88.759  74.595  1.00  5.55              
ATOM   2008  HG1 PRO A 123      77.428  88.813  73.528  1.00  5.55              
ATOM   2009  HG2 PRO A 123      78.606  89.206  74.828  1.00  5.55              
ATOM   2010  CB  PRO A 123      76.543  89.390  75.422  1.00  5.55              
ATOM   2011  HB1 PRO A 123      75.599  89.114  74.985  1.00  5.55              
ATOM   2012  HB2 PRO A 123      76.640  90.464  75.470  1.00  5.55              
ATOM   2013  CA  PRO A 123      76.735  88.732  76.792  1.00  5.55              
ATOM   2014  HA  PRO A 123      77.605  89.233  77.219  1.00  5.55              
ATOM   2015  C   PRO A 123      75.623  89.054  77.791  1.00  5.55              
ATOM   2016  O   PRO A 123      75.510  90.207  78.185  1.00  5.55              
ATOM   2017  N   VAL A 124      74.825  88.098  78.274  1.00  5.48              
ATOM   2018  H   VAL A 124      74.981  87.149  77.969  1.00  5.48              
ATOM   2019  CA  VAL A 124      74.109  88.308  79.544  1.00  5.48              
ATOM   2020  HA  VAL A 124      73.995  89.372  79.743  1.00  5.48              
ATOM   2021  CB  VAL A 124      72.731  87.695  79.743  1.00  5.48              
ATOM   2022  HB  VAL A 124      72.044  88.515  79.652  1.00  5.48              
ATOM   2023  CG1 VAL A 124      72.411  86.740  78.643  1.00  5.48              
ATOM   2024 1HG1 VAL A 124      71.457  86.293  78.828  1.00  5.48              
ATOM   2025 2HG1 VAL A 124      72.297  87.299  77.737  1.00  5.48              
ATOM   2026 3HG1 VAL A 124      73.201  85.998  78.572  1.00  5.48              
ATOM   2027  CG2 VAL A 124      72.513  86.989  81.097  1.00  5.48              
ATOM   2028 1HG2 VAL A 124      71.483  87.021  81.409  1.00  5.48              
ATOM   2029 2HG2 VAL A 124      72.875  85.974  81.008  1.00  5.48              
ATOM   2030 3HG2 VAL A 124      73.045  87.451  81.917  1.00  5.48              
ATOM   2031  C   VAL A 124      75.087  87.744  80.549  1.00  5.48              
ATOM   2032  O   VAL A 124      75.250  86.522  80.711  1.00  5.48              
ATOM   2033  N   SER A 125      75.795  88.648  81.187  1.00  7.08              
ATOM   2034  H   SER A 125      75.544  89.627  81.122  1.00  7.08              
ATOM   2035  CA  SER A 125      77.097  88.286  81.700  1.00  7.08              
ATOM   2036  HA  SER A 125      77.456  87.382  81.210  1.00  7.08              
ATOM   2037  CB  SER A 125      78.108  89.378  81.285  1.00  7.08              
ATOM   2038  HB1 SER A 125      77.834  89.786  80.318  1.00  7.08              
ATOM   2039  HB2 SER A 125      79.089  88.924  81.171  1.00  7.08              
ATOM   2040  OG  SER A 125      78.170  90.419  82.232  1.00  7.08              
ATOM   2041  HG  SER A 125      77.398  90.990  82.073  1.00  7.08              
ATOM   2042  C   SER A 125      77.008  87.960  83.183  1.00  7.08              
ATOM   2043  O   SER A 125      75.900  87.699  83.677  1.00  7.08              
ATOM   2044  N   PRO A 126      78.100  87.977  83.961  1.00  8.70              
ATOM   2045  CD  PRO A 126      79.503  87.835  83.602  1.00  8.70              
ATOM   2046  HD1 PRO A 126      79.883  88.754  83.160  1.00  8.70              
ATOM   2047  HD2 PRO A 126      79.665  86.989  82.933  1.00  8.70              
ATOM   2048  CG  PRO A 126      80.232  87.620  84.929  1.00  8.70              
ATOM   2049  HG1 PRO A 126      81.263  87.971  84.885  1.00  8.70              
ATOM   2050  HG2 PRO A 126      80.187  86.566  85.208  1.00  8.70              
ATOM   2051  CB  PRO A 126      79.387  88.448  85.895  1.00  8.70              
ATOM   2052  HB1 PRO A 126      79.657  89.501  85.804  1.00  8.70              
ATOM   2053  HB2 PRO A 126      79.498  88.107  86.925  1.00  8.70              
ATOM   2054  CA  PRO A 126      77.958  88.228  85.378  1.00  8.70              
ATOM   2055  HA  PRO A 126      77.574  87.318  85.838  1.00  8.70              
ATOM   2056  C   PRO A 126      77.023  89.373  85.786  1.00  8.70              
ATOM   2057  O   PRO A 126      76.510  89.386  86.901  1.00  8.70              
ATOM   2058  N   ARG A 127      76.745  90.292  84.860  1.00  9.91              
ATOM   2059  H   ARG A 127      77.227  90.205  83.971  1.00  9.91              
ATOM   2060  CA  ARG A 127      75.729  91.338  84.947  1.00  9.91              
ATOM   2061  HA  ARG A 127      74.990  91.064  85.703  1.00  9.91              
ATOM   2062  CB  ARG A 127      76.481  92.607  85.382  1.00  9.91              
ATOM   2063  HB1 ARG A 127      77.194  92.864  84.596  1.00  9.91              
ATOM   2064  HB2 ARG A 127      77.048  92.374  86.286  1.00  9.91              
ATOM   2065  CG  ARG A 127      75.603  93.829  85.685  1.00  9.91              
ATOM   2066  HG1 ARG A 127      74.869  93.565  86.447  1.00  9.91              
ATOM   2067  HG2 ARG A 127      75.079  94.142  84.782  1.00  9.91              
ATOM   2068  CD  ARG A 127      76.468  94.991  86.207  1.00  9.91              
ATOM   2069  HD1 ARG A 127      76.978  94.672  87.118  1.00  9.91              
ATOM   2070  HD2 ARG A 127      75.818  95.828  86.471  1.00  9.91              
ATOM   2071  NE  ARG A 127      77.473  95.426  85.213  1.00  9.91              
ATOM   2072  HE  ARG A 127      78.400  95.049  85.291  1.00  9.91              
ATOM   2073  CZ  ARG A 127      77.256  96.215  84.177  1.00  9.91              
ATOM   2074  NH1 ARG A 127      76.105  96.772  83.978  1.00  9.91              
ATOM   2075 1HH1 ARG A 127      75.323  96.606  84.569  1.00  9.91              
ATOM   2076 2HH1 ARG A 127      75.937  97.249  83.085  1.00  9.91              
ATOM   2077  NH2 ARG A 127      78.193  96.450  83.309  1.00  9.91              
ATOM   2078 1HH2 ARG A 127      79.111  96.064  83.375  1.00  9.91              
ATOM   2079 2HH2 ARG A 127      77.916  97.016  82.503  1.00  9.91              
ATOM   2080  C   ARG A 127      75.042  91.496  83.598  1.00  9.91              
ATOM   2081  O   ARG A 127      75.661  91.304  82.561  1.00  9.91              
ATOM   2082  N   VAL A 128      73.777  91.884  83.616  1.00  8.87              
ATOM   2083  H   VAL A 128      73.350  92.003  84.519  1.00  8.87              
ATOM   2084  CA  VAL A 128      72.915  92.053  82.437  1.00  8.87              
ATOM   2085  HA  VAL A 128      72.005  92.457  82.879  1.00  8.87              
ATOM   2086  CB  VAL A 128      73.418  93.159  81.479  1.00  8.87              
ATOM   2087  HB  VAL A 128      74.224  93.709  81.968  1.00  8.87              
ATOM   2088  CG1 VAL A 128      73.951  92.616  80.149  1.00  8.87              
ATOM   2089 1HG1 VAL A 128      74.532  93.385  79.656  1.00  8.87              
ATOM   2090 2HG1 VAL A 128      74.612  91.766  80.305  1.00  8.87              
ATOM   2091 3HG1 VAL A 128      73.143  92.328  79.477  1.00  8.87              
ATOM   2092  CG2 VAL A 128      72.272  94.156  81.239  1.00  8.87              
ATOM   2093 1HG2 VAL A 128      72.626  94.996  80.648  1.00  8.87              
ATOM   2094 2HG2 VAL A 128      71.454  93.685  80.695  1.00  8.87              
ATOM   2095 3HG2 VAL A 128      71.913  94.557  82.186  1.00  8.87              
ATOM   2096  C   VAL A 128      72.427  90.796  81.770  1.00  8.87              
ATOM   2097  O   VAL A 128      72.974  89.727  82.003  1.00  8.87              
ATOM   2098  N   ILE A 129      71.354  90.989  81.001  1.00  6.84              
ATOM   2099  H   ILE A 129      71.194  91.947  80.719  1.00  6.84              
ATOM   2100  CA  ILE A 129      70.258  90.088  80.647  1.00  6.84              
ATOM   2101  HA  ILE A 129      70.514  89.054  80.845  1.00  6.84              
ATOM   2102  CB  ILE A 129      69.025  90.453  81.506  1.00  6.84              
ATOM   2103  HB  ILE A 129      68.847  91.525  81.405  1.00  6.84              
ATOM   2104  CG2 ILE A 129      67.757  89.749  81.005  1.00  6.84              
ATOM   2105 1HG2 ILE A 129      67.980  88.713  80.770  1.00  6.84              
ATOM   2106 2HG2 ILE A 129      66.967  89.793  81.755  1.00  6.84              
ATOM   2107 3HG2 ILE A 129      67.396  90.241  80.104  1.00  6.84              
ATOM   2108  CG1 ILE A 129      69.228  90.173  83.016  1.00  6.84              
ATOM   2109 1HG1 ILE A 129      68.325  90.477  83.547  1.00  6.84              
ATOM   2110 2HG1 ILE A 129      70.037  90.798  83.392  1.00  6.84              
ATOM   2111  CD1 ILE A 129      69.535  88.716  83.388  1.00  6.84              
ATOM   2112  HD1 ILE A 129      69.553  88.622  84.474  1.00  6.84              
ATOM   2113  HD2 ILE A 129      68.770  88.049  82.991  1.00  6.84              
ATOM   2114  HD3 ILE A 129      70.512  88.428  83.003  1.00  6.84              
ATOM   2115  C   ILE A 129      69.988  90.281  79.154  1.00  6.84              
ATOM   2116  O   ILE A 129      69.840  91.442  78.754  1.00  6.84              
ATOM   2117  N   ILE A 130      69.926  89.222  78.322  1.00  4.13              
ATOM   2118  H   ILE A 130      69.974  88.275  78.678  1.00  4.13              
ATOM   2119  CA  ILE A 130      69.470  89.503  76.949  1.00  4.13              
ATOM   2120  HA  ILE A 130      70.093  90.289  76.521  1.00  4.13              
ATOM   2121  CB  ILE A 130      69.319  88.343  75.921  1.00  4.13              
ATOM   2122  HB  ILE A 130      68.335  87.903  76.037  1.00  4.13              
ATOM   2123  CG2 ILE A 130      69.355  88.985  74.516  1.00  4.13              
ATOM   2124 1HG2 ILE A 130      68.965  88.285  73.783  1.00  4.13              
ATOM   2125 2HG2 ILE A 130      68.727  89.872  74.459  1.00  4.13              
ATOM   2126 3HG2 ILE A 130      70.377  89.255  74.253  1.00  4.13              
ATOM   2127  CG1 ILE A 130      70.228  87.126  76.007  1.00  4.13              
ATOM   2128 1HG1 ILE A 130      70.115  86.677  76.989  1.00  4.13              
ATOM   2129 2HG1 ILE A 130      71.230  87.449  75.881  1.00  4.13              
ATOM   2130  CD1 ILE A 130      69.936  86.080  74.924  1.00  4.13              
ATOM   2131  HD1 ILE A 130      70.469  85.155  75.121  1.00  4.13              
ATOM   2132  HD2 ILE A 130      68.872  85.867  74.925  1.00  4.13              
ATOM   2133  HD3 ILE A 130      70.245  86.446  73.946  1.00  4.13              
ATOM   2134  C   ILE A 130      68.024  89.966  77.111  1.00  4.13              
ATOM   2135  O   ILE A 130      67.184  89.261  77.711  1.00  4.13              
ATOM   2136  N   HIS A 131      67.784  91.165  76.583  1.00  4.19              
ATOM   2137  H   HIS A 131      68.541  91.605  76.079  1.00  4.19              
ATOM   2138  CA  HIS A 131      66.644  91.995  76.908  1.00  4.19              
ATOM   2139  HA  HIS A 131      66.379  91.768  77.942  1.00  4.19              
ATOM   2140  CB  HIS A 131      67.050  93.477  76.882  1.00  4.19              
ATOM   2141  HB1 HIS A 131      66.813  93.929  75.922  1.00  4.19              
ATOM   2142  HB2 HIS A 131      68.130  93.558  77.015  1.00  4.19              
ATOM   2143  CG  HIS A 131      66.403  94.228  78.018  1.00  4.19              
ATOM   2144  ND1 HIS A 131      65.070  94.652  78.078  1.00  4.19              
ATOM   2145  CE1 HIS A 131      64.873  95.064  79.343  1.00  4.19              
ATOM   2146  HE1 HIS A 131      63.925  95.410  79.742  1.00  4.19              
ATOM   2147  NE2 HIS A 131      66.010  94.962  80.050  1.00  4.19              
ATOM   2148  HE2 HIS A 131      66.104  95.168  81.037  1.00  4.19              
ATOM   2149  CD2 HIS A 131      66.982  94.423  79.236  1.00  4.19              
ATOM   2150  HD2 HIS A 131      67.985  94.119  79.516  1.00  4.19              
ATOM   2151  C   HIS A 131      65.424  91.622  76.068  1.00  4.19              
ATOM   2152  O   HIS A 131      65.042  92.280  75.093  1.00  4.19              
ATOM   2153  N   LEU A 132      64.850  90.475  76.432  1.00  4.19              
ATOM   2154  H   LEU A 132      65.316  89.949  77.167  1.00  4.19              
ATOM   2155  CA  LEU A 132      63.938  89.739  75.565  1.00  4.19              
ATOM   2156  HA  LEU A 132      64.486  89.504  74.655  1.00  4.19              
ATOM   2157  CB  LEU A 132      63.503  88.404  76.195  1.00  4.19              
ATOM   2158  HB1 LEU A 132      62.886  87.883  75.462  1.00  4.19              
ATOM   2159  HB2 LEU A 132      62.877  88.611  77.064  1.00  4.19              
ATOM   2160  CG  LEU A 132      64.634  87.456  76.627  1.00  4.19              
ATOM   2161  HG  LEU A 132      65.089  87.864  77.525  1.00  4.19              
ATOM   2162  CD1 LEU A 132      64.040  86.095  76.982  1.00  4.19              
ATOM   2163 1HD1 LEU A 132      64.797  85.488  77.456  1.00  4.19              
ATOM   2164 2HD1 LEU A 132      63.193  86.212  77.659  1.00  4.19              
ATOM   2165 3HD1 LEU A 132      63.735  85.572  76.088  1.00  4.19              
ATOM   2166  CD2 LEU A 132      65.723  87.261  75.571  1.00  4.19              
ATOM   2167 1HD2 LEU A 132      66.450  86.535  75.930  1.00  4.19              
ATOM   2168 2HD2 LEU A 132      65.305  86.899  74.641  1.00  4.19              
ATOM   2169 3HD2 LEU A 132      66.235  88.200  75.378  1.00  4.19              
ATOM   2170  C   LEU A 132      62.699  90.523  75.123  1.00  4.19              
ATOM   2171  O   LEU A 132      62.211  90.222  74.041  1.00  4.19              
ATOM   2172  N   LYS A 133      62.210  91.553  75.847  1.00  4.29              
ATOM   2173  H   LYS A 133      62.629  91.782  76.737  1.00  4.29              
ATOM   2174  CA  LYS A 133      61.151  92.403  75.263  1.00  4.29              
ATOM   2175  HA  LYS A 133      60.538  91.696  74.705  1.00  4.29              
ATOM   2176  CB  LYS A 133      60.132  93.031  76.235  1.00  4.29              
ATOM   2177  HB1 LYS A 133      60.639  93.771  76.855  1.00  4.29              
ATOM   2178  HB2 LYS A 133      59.742  92.248  76.889  1.00  4.29              
ATOM   2179  CG  LYS A 133      58.930  93.718  75.512  1.00  4.29              
ATOM   2180  HG1 LYS A 133      59.315  94.579  74.965  1.00  4.29              
ATOM   2181  HG2 LYS A 133      58.276  94.129  76.283  1.00  4.29              
ATOM   2182  CD  LYS A 133      58.041  92.867  74.551  1.00  4.29              
ATOM   2183  HD1 LYS A 133      57.098  92.651  75.055  1.00  4.29              
ATOM   2184  HD2 LYS A 133      58.509  91.910  74.344  1.00  4.29              
ATOM   2185  CE  LYS A 133      57.737  93.594  73.213  1.00  4.29              
ATOM   2186  HE1 LYS A 133      58.682  93.900  72.758  1.00  4.29              
ATOM   2187  HE2 LYS A 133      57.182  94.508  73.444  1.00  4.29              
ATOM   2188  NZ  LYS A 133      56.963  92.789  72.218  1.00  4.29              
ATOM   2189  HZ1 LYS A 133      56.740  93.313  71.364  1.00  4.29              
ATOM   2190  HZ2 LYS A 133      57.462  92.009  71.786  1.00  4.29              
ATOM   2191  HZ3 LYS A 133      56.086  92.438  72.566  1.00  4.29              
ATOM   2192  C   LYS A 133      61.620  93.341  74.142  1.00  4.29              
ATOM   2193  O   LYS A 133      60.890  93.498  73.158  1.00  4.29              
ATOM   2194  N   LYS A 134      62.853  93.860  74.199  1.00  4.36              
ATOM   2195  H   LYS A 134      63.463  93.564  74.949  1.00  4.36              
ATOM   2196  CA  LYS A 134      63.455  94.503  73.020  1.00  4.36              
ATOM   2197  HA  LYS A 134      62.806  95.301  72.658  1.00  4.36              
ATOM   2198  CB  LYS A 134      64.869  95.068  73.285  1.00  4.36              
ATOM   2199  HB1 LYS A 134      65.131  95.724  72.453  1.00  4.36              
ATOM   2200  HB2 LYS A 134      65.582  94.242  73.260  1.00  4.36              
ATOM   2201  CG  LYS A 134      65.151  95.814  74.592  1.00  4.36              
ATOM   2202  HG1 LYS A 134      66.210  96.076  74.578  1.00  4.36              
ATOM   2203  HG2 LYS A 134      64.980  95.129  75.419  1.00  4.36              
ATOM   2204  CD  LYS A 134      64.334  97.088  74.848  1.00  4.36              
ATOM   2205  HD1 LYS A 134      63.348  96.805  75.222  1.00  4.36              
ATOM   2206  HD2 LYS A 134      64.202  97.630  73.910  1.00  4.36              
ATOM   2207  CE  LYS A 134      65.028  98.027  75.858  1.00  4.36              
ATOM   2208  HE1 LYS A 134      64.292  98.743  76.234  1.00  4.36              
ATOM   2209  HE2 LYS A 134      65.794  98.597  75.322  1.00  4.36              
ATOM   2210  NZ  LYS A 134      65.673  97.304  76.986  1.00  4.36              
ATOM   2211  HZ1 LYS A 134      66.434  96.732  76.649  1.00  4.36              
ATOM   2212  HZ2 LYS A 134      66.097  97.928  77.671  1.00  4.36              
ATOM   2213  HZ3 LYS A 134      65.038  96.670  77.459  1.00  4.36              
ATOM   2214  C   LYS A 134      63.604  93.490  71.885  1.00  4.36              
ATOM   2215  O   LYS A 134      63.273  93.827  70.759  1.00  4.36              
ATOM   2216  N   PHE A 135      64.059  92.262  72.172  1.00  4.03              
ATOM   2217  H   PHE A 135      64.378  92.071  73.112  1.00  4.03              
ATOM   2218  CA  PHE A 135      64.243  91.241  71.122  1.00  4.03              
ATOM   2219  HA  PHE A 135      64.874  91.678  70.348  1.00  4.03              
ATOM   2220  CB  PHE A 135      64.995  90.029  71.689  1.00  4.03              
ATOM   2221  HB1 PHE A 135      64.393  89.591  72.482  1.00  4.03              
ATOM   2222  HB2 PHE A 135      65.930  90.373  72.133  1.00  4.03              
ATOM   2223  CG  PHE A 135      65.324  88.940  70.676  1.00  4.03              
ATOM   2224  CD1 PHE A 135      66.335  89.126  69.716  1.00  4.03              
ATOM   2225  HD1 PHE A 135      66.886  90.055  69.680  1.00  4.03              
ATOM   2226  CE1 PHE A 135      66.672  88.090  68.828  1.00  4.03              
ATOM   2227  HE1 PHE A 135      67.476  88.238  68.123  1.00  4.03              
ATOM   2228  CZ  PHE A 135      66.044  86.839  68.928  1.00  4.03              
ATOM   2229  HZ  PHE A 135      66.361  86.020  68.296  1.00  4.03              
ATOM   2230  CE2 PHE A 135      65.022  86.652  69.871  1.00  4.03              
ATOM   2231  HE2 PHE A 135      64.546  85.686  69.964  1.00  4.03              
ATOM   2232  CD2 PHE A 135      64.648  87.709  70.723  1.00  4.03              
ATOM   2233  HD2 PHE A 135      63.856  87.568  71.439  1.00  4.03              
ATOM   2234  C   PHE A 135      62.955  90.811  70.408  1.00  4.03              
ATOM   2235  O   PHE A 135      62.944  90.568  69.198  1.00  4.03              
ATOM   2236  N   ALA A 136      61.871  90.736  71.176  1.00  4.26              
ATOM   2237  H   ALA A 136      61.993  90.846  72.173  1.00  4.26              
ATOM   2238  CA  ALA A 136      60.512  90.600  70.698  1.00  4.26              
ATOM   2239  HA  ALA A 136      60.444  89.709  70.101  1.00  4.26              
ATOM   2240  CB  ALA A 136      59.610  90.411  71.921  1.00  4.26              
ATOM   2241  HB1 ALA A 136      58.626  90.068  71.614  1.00  4.26              
ATOM   2242  HB2 ALA A 136      60.033  89.647  72.573  1.00  4.26              
ATOM   2243  HB3 ALA A 136      59.532  91.345  72.466  1.00  4.26              
ATOM   2244  C   ALA A 136      60.173  91.764  69.765  1.00  4.26              
ATOM   2245  O   ALA A 136      60.141  91.544  68.563  1.00  4.26              
ATOM   2246  N   ALA A 137      60.068  93.001  70.269  1.00  4.55              
ATOM   2247  H   ALA A 137      60.241  93.147  71.252  1.00  4.55              
ATOM   2248  CA  ALA A 137      59.642  94.141  69.447  1.00  4.55              
ATOM   2249  HA  ALA A 137      58.608  93.986  69.143  1.00  4.55              
ATOM   2250  CB  ALA A 137      59.689  95.413  70.304  1.00  4.55              
ATOM   2251  HB1 ALA A 137      59.369  96.263  69.699  1.00  4.55              
ATOM   2252  HB2 ALA A 137      59.014  95.317  71.153  1.00  4.55              
ATOM   2253  HB3 ALA A 137      60.705  95.590  70.660  1.00  4.55              
ATOM   2254  C   ALA A 137      60.448  94.304  68.141  1.00  4.55              
ATOM   2255  O   ALA A 137      59.914  94.305  67.032  1.00  4.55              
ATOM   2256  N   LEU A 138      61.769  94.361  68.274  1.00  4.61              
ATOM   2257  H   LEU A 138      62.158  94.242  69.202  1.00  4.61              
ATOM   2258  CA  LEU A 138      62.695  94.594  67.173  1.00  4.61              
ATOM   2259  HA  LEU A 138      62.216  95.253  66.448  1.00  4.61              
ATOM   2260  CB  LEU A 138      63.943  95.304  67.738  1.00  4.61              
ATOM   2261  HB1 LEU A 138      64.638  95.482  66.917  1.00  4.61              
ATOM   2262  HB2 LEU A 138      64.422  94.624  68.442  1.00  4.61              
ATOM   2263  CG  LEU A 138      63.701  96.649  68.451  1.00  4.61              
ATOM   2264  HG  LEU A 138      62.992  96.513  69.269  1.00  4.61              
ATOM   2265  CD1 LEU A 138      65.022  97.136  69.052  1.00  4.61              
ATOM   2266 1HD1 LEU A 138      64.866  98.080  69.572  1.00  4.61              
ATOM   2267 2HD1 LEU A 138      65.393  96.394  69.761  1.00  4.61              
ATOM   2268 3HD1 LEU A 138      65.761  97.273  68.262  1.00  4.61              
ATOM   2269  CD2 LEU A 138      63.168  97.733  67.510  1.00  4.61              
ATOM   2270 1HD2 LEU A 138      63.054  98.672  68.049  1.00  4.61              
ATOM   2271 2HD2 LEU A 138      63.853  97.873  66.673  1.00  4.61              
ATOM   2272 3HD2 LEU A 138      62.192  97.436  67.127  1.00  4.61              
ATOM   2273  C   LEU A 138      63.074  93.326  66.401  1.00  4.61              
ATOM   2274  O   LEU A 138      63.939  93.411  65.529  1.00  4.61              
ATOM   2275  N   LEU A 139      62.410  92.184  66.651  1.00  4.54              
ATOM   2276  H   LEU A 139      61.784  92.148  67.448  1.00  4.54              
ATOM   2277  CA  LEU A 139      62.106  91.259  65.557  1.00  4.54              
ATOM   2278  HA  LEU A 139      62.013  91.891  64.676  1.00  4.54              
ATOM   2279  CB  LEU A 139      63.250  90.278  65.249  1.00  4.54              
ATOM   2280  HB1 LEU A 139      62.793  89.377  64.858  1.00  4.54              
ATOM   2281  HB2 LEU A 139      63.781  90.052  66.173  1.00  4.54              
ATOM   2282  CG  LEU A 139      64.298  90.686  64.201  1.00  4.54              
ATOM   2283  HG  LEU A 139      65.007  91.391  64.626  1.00  4.54              
ATOM   2284  CD1 LEU A 139      65.055  89.405  63.865  1.00  4.54              
ATOM   2285 1HD1 LEU A 139      65.520  89.035  64.775  1.00  4.54              
ATOM   2286 2HD1 LEU A 139      64.389  88.645  63.466  1.00  4.54              
ATOM   2287 3HD1 LEU A 139      65.818  89.617  63.118  1.00  4.54              
ATOM   2288  CD2 LEU A 139      63.728  91.252  62.902  1.00  4.54              
ATOM   2289 1HD2 LEU A 139      64.505  91.301  62.140  1.00  4.54              
ATOM   2290 2HD2 LEU A 139      62.905  90.636  62.563  1.00  4.54              
ATOM   2291 3HD2 LEU A 139      63.366  92.266  63.069  1.00  4.54              
ATOM   2292  C   LEU A 139      60.675  90.674  65.623  1.00  4.54              
ATOM   2293  O   LEU A 139      60.488  89.450  65.598  1.00  4.54              
ATOM   2294  N   GLU A 140      59.657  91.534  65.739  1.00  5.14              
ATOM   2295  H   GLU A 140      59.837  92.530  65.830  1.00  5.14              
ATOM   2296  CA  GLU A 140      58.256  91.090  65.805  1.00  5.14              
ATOM   2297  HA  GLU A 140      58.246  90.124  66.297  1.00  5.14              
ATOM   2298  CB  GLU A 140      57.444  92.050  66.725  1.00  5.14              
ATOM   2299  HB1 GLU A 140      56.880  92.763  66.123  1.00  5.14              
ATOM   2300  HB2 GLU A 140      58.143  92.636  67.309  1.00  5.14              
ATOM   2301  CG  GLU A 140      56.493  91.375  67.741  1.00  5.14              
ATOM   2302  HG1 GLU A 140      56.636  90.293  67.717  1.00  5.14              
ATOM   2303  HG2 GLU A 140      55.463  91.562  67.432  1.00  5.14              
ATOM   2304  CD  GLU A 140      56.690  91.874  69.195  1.00  5.14              
ATOM   2305  OE1 GLU A 140      56.406  93.048  69.533  1.00  5.14              
ATOM   2306  OE2 GLU A 140      57.117  91.094  70.079  1.00  5.14              
ATOM   2307  C   GLU A 140      57.663  90.888  64.398  1.00  5.14              
ATOM   2308  O   GLU A 140      57.221  91.825  63.736  1.00  5.14              
ATOM   2309  N   HIS A 141      57.714  89.633  63.934  1.00  6.05              
ATOM   2310  H   HIS A 141      57.902  88.920  64.625  1.00  6.05              
ATOM   2311  CA  HIS A 141      57.970  89.215  62.546  1.00  6.05              
ATOM   2312  HA  HIS A 141      58.106  88.142  62.593  1.00  6.05              
ATOM   2313  CB  HIS A 141      56.748  89.391  61.650  1.00  6.05              
ATOM   2314  HB1 HIS A 141      57.058  89.233  60.625  1.00  6.05              
ATOM   2315  HB2 HIS A 141      56.338  90.397  61.733  1.00  6.05              
ATOM   2316  CG  HIS A 141      55.689  88.361  61.949  1.00  6.05              
ATOM   2317  ND1 HIS A 141      55.687  87.041  61.477  1.00  6.05              
ATOM   2318  CE1 HIS A 141      54.618  86.463  62.053  1.00  6.05              
ATOM   2319  HE1 HIS A 141      54.324  85.433  61.910  1.00  6.05              
ATOM   2320  NE2 HIS A 141      53.976  87.332  62.852  1.00  6.05              
ATOM   2321  HE2 HIS A 141      53.165  87.128  63.421  1.00  6.05              
ATOM   2322  CD2 HIS A 141      54.641  88.535  62.800  1.00  6.05              
ATOM   2323  HD2 HIS A 141      54.411  89.440  63.346  1.00  6.05              
ATOM   2324  C   HIS A 141      59.294  89.772  61.993  1.00  6.05              
ATOM   2325  O   HIS A 141      59.652  90.927  62.151  1.00  6.05              
ATOM   2326  N   ILE A 142      60.044  88.893  61.312  1.00  7.30              
ATOM   2327  H   ILE A 142      59.715  87.947  61.225  1.00  7.30              
ATOM   2328  CA  ILE A 142      61.131  89.309  60.395  1.00  7.30              
ATOM   2329  HA  ILE A 142      61.742  90.045  60.914  1.00  7.30              
ATOM   2330  CB  ILE A 142      62.002  88.127  59.977  1.00  7.30              
ATOM   2331  HB  ILE A 142      61.389  87.243  60.008  1.00  7.30              
ATOM   2332  CG2 ILE A 142      62.619  88.207  58.566  1.00  7.30              
ATOM   2333 1HG2 ILE A 142      63.210  87.321  58.342  1.00  7.30              
ATOM   2334 2HG2 ILE A 142      61.829  88.284  57.820  1.00  7.30              
ATOM   2335 3HG2 ILE A 142      63.261  89.086  58.491  1.00  7.30              
ATOM   2336  CG1 ILE A 142      63.117  87.957  61.040  1.00  7.30              
ATOM   2337 1HG1 ILE A 142      62.651  88.082  62.015  1.00  7.30              
ATOM   2338 2HG1 ILE A 142      63.839  88.765  60.912  1.00  7.30              
ATOM   2339  CD1 ILE A 142      63.855  86.618  61.017  1.00  7.30              
ATOM   2340  HD1 ILE A 142      64.592  86.610  61.818  1.00  7.30              
ATOM   2341  HD2 ILE A 142      63.164  85.794  61.183  1.00  7.30              
ATOM   2342  HD3 ILE A 142      64.380  86.472  60.074  1.00  7.30              
ATOM   2343  C   ILE A 142      60.474  90.152  59.217  1.00  7.30              
ATOM   2344  O   ILE A 142      61.269  90.883  58.599  1.00  7.30              
ATOM   2345  N   PRO A 143      59.142  90.251  59.029  1.00  9.90              
ATOM   2346  CD  PRO A 143      58.534  91.584  59.103  1.00  9.90              
ATOM   2347  HD1 PRO A 143      59.285  92.361  58.945  1.00  9.90              
ATOM   2348  HD2 PRO A 143      58.090  91.712  60.092  1.00  9.90              
ATOM   2349  CG  PRO A 143      57.450  91.666  58.038  1.00  9.90              
ATOM   2350  HG1 PRO A 143      57.892  91.964  57.086  1.00  9.90              
ATOM   2351  HG2 PRO A 143      56.655  92.358  58.320  1.00  9.90              
ATOM   2352  CB  PRO A 143      56.951  90.230  57.952  1.00  9.90              
ATOM   2353  HB1 PRO A 143      56.489  90.031  56.988  1.00  9.90              
ATOM   2354  HB2 PRO A 143      56.233  90.046  58.748  1.00  9.90              
ATOM   2355  CA  PRO A 143      58.221  89.405  58.158  1.00  9.90              
ATOM   2356  HA  PRO A 143      57.995  88.488  58.690  1.00  9.90              
ATOM   2357  C   PRO A 143      58.907  89.080  56.838  1.00  9.90              
ATOM   2358  O   PRO A 143      59.828  89.748  56.377  1.00  9.90              
ATOM   2359  N   THR A 144      58.377  88.091  56.125  1.00 10.52              
ATOM   2360  H   THR A 144      57.581  87.590  56.532  1.00 10.52              
ATOM   2361  CA  THR A 144      58.346  88.231  54.676  1.00 10.52              
ATOM   2362  HA  THR A 144      58.580  89.256  54.381  1.00 10.52              
ATOM   2363  CB  THR A 144      59.368  87.344  53.921  1.00 10.52              
ATOM   2364  HB  THR A 144      59.356  87.643  52.878  1.00 10.52              
ATOM   2365  CG2 THR A 144      60.829  87.523  54.330  1.00 10.52              
ATOM   2366 1HG2 THR A 144      61.460  86.839  53.766  1.00 10.52              
ATOM   2367 2HG2 THR A 144      61.135  88.546  54.111  1.00 10.52              
ATOM   2368 3HG2 THR A 144      60.969  87.355  55.391  1.00 10.52              
ATOM   2369  OG1 THR A 144      59.007  85.985  53.973  1.00 10.52              
ATOM   2370  HG1 THR A 144      59.684  85.493  53.499  1.00 10.52              
ATOM   2371  C   THR A 144      56.880  88.027  54.258  1.00 10.52              
ATOM   2372  O   THR A 144      56.002  88.299  55.090  1.00 10.52              
ATOM   2373  N   PRO A 145      56.518  87.595  53.050  1.00 11.15              
ATOM   2374  CD  PRO A 145      57.163  87.772  51.754  1.00 11.15              
ATOM   2375  HD1 PRO A 145      57.862  86.955  51.574  1.00 11.15              
ATOM   2376  HD2 PRO A 145      57.663  88.738  51.683  1.00 11.15              
ATOM   2377  CG  PRO A 145      56.032  87.681  50.734  1.00 11.15              
ATOM   2378  HG1 PRO A 145      56.389  87.346  49.760  1.00 11.15              
ATOM   2379  HG2 PRO A 145      55.525  88.644  50.656  1.00 11.15              
ATOM   2380  CB  PRO A 145      55.099  86.657  51.382  1.00 11.15              
ATOM   2381  HB1 PRO A 145      55.465  85.652  51.163  1.00 11.15              
ATOM   2382  HB2 PRO A 145      54.073  86.773  51.032  1.00 11.15              
ATOM   2383  CA  PRO A 145      55.223  86.951  52.881  1.00 11.15              
ATOM   2384  HA  PRO A 145      54.448  87.667  53.161  1.00 11.15              
ATOM   2385  C   PRO A 145      55.013  85.680  53.692  1.00 11.15              
ATOM   2386  O   PRO A 145      53.872  85.336  54.003  1.00 11.15              
ATOM   2387  N   TYR A 146      56.083  84.976  54.057  1.00 10.80              
ATOM   2388  H   TYR A 146      57.003  85.317  53.814  1.00 10.80              
ATOM   2389  CA  TYR A 146      55.970  84.037  55.159  1.00 10.80              
ATOM   2390  HA  TYR A 146      55.112  83.396  54.973  1.00 10.80              
ATOM   2391  CB  TYR A 146      57.225  83.160  55.240  1.00 10.80              
ATOM   2392  HB1 TYR A 146      57.182  82.581  56.162  1.00 10.80              
ATOM   2393  HB2 TYR A 146      58.078  83.826  55.308  1.00 10.80              
ATOM   2394  CG  TYR A 146      57.486  82.189  54.094  1.00 10.80              
ATOM   2395  CD1 TYR A 146      56.492  81.862  53.144  1.00 10.80              
ATOM   2396  HD1 TYR A 146      55.509  82.308  53.183  1.00 10.80              
ATOM   2397  CE1 TYR A 146      56.771  80.946  52.112  1.00 10.80              
ATOM   2398  HE1 TYR A 146      56.017  80.696  51.381  1.00 10.80              
ATOM   2399  CZ  TYR A 146      58.040  80.342  52.023  1.00 10.80              
ATOM   2400  OH  TYR A 146      58.290  79.458  51.022  1.00 10.80              
ATOM   2401  HH  TYR A 146      59.178  79.101  51.062  1.00 10.80              
ATOM   2402  CE2 TYR A 146      59.036  80.660  52.971  1.00 10.80              
ATOM   2403  HE2 TYR A 146      60.009  80.197  52.909  1.00 10.80              
ATOM   2404  CD2 TYR A 146      58.756  81.581  53.999  1.00 10.80              
ATOM   2405  HD2 TYR A 146      59.523  81.818  54.725  1.00 10.80              
ATOM   2406  C   TYR A 146      55.720  84.824  56.454  1.00 10.80              
ATOM   2407  O   TYR A 146      56.286  85.913  56.616  1.00 10.80              
ATOM   2408  N   PRO A 147      54.951  84.254  57.401  1.00 10.31              
ATOM   2409  CD  PRO A 147      54.139  83.051  57.231  1.00 10.31              
ATOM   2410  HD1 PRO A 147      54.744  82.206  56.898  1.00 10.31              
ATOM   2411  HD2 PRO A 147      53.347  83.254  56.509  1.00 10.31              
ATOM   2412  CG  PRO A 147      53.522  82.742  58.594  1.00 10.31              
ATOM   2413  HG1 PRO A 147      54.161  82.046  59.137  1.00 10.31              
ATOM   2414  HG2 PRO A 147      52.512  82.341  58.497  1.00 10.31              
ATOM   2415  CB  PRO A 147      53.526  84.103  59.286  1.00 10.31              
ATOM   2416  HB1 PRO A 147      53.501  84.008  60.371  1.00 10.31              
ATOM   2417  HB2 PRO A 147      52.669  84.685  58.944  1.00 10.31              
ATOM   2418  CA  PRO A 147      54.817  84.752  58.765  1.00 10.31              
ATOM   2419  HA  PRO A 147      54.701  85.838  58.763  1.00 10.31              
ATOM   2420  C   PRO A 147      56.072  84.391  59.564  1.00 10.31              
ATOM   2421  O   PRO A 147      56.026  83.579  60.493  1.00 10.31              
ATOM   2422  N   ILE A 148      57.218  84.929  59.120  1.00  9.04              
ATOM   2423  H   ILE A 148      57.127  85.587  58.352  1.00  9.04              
ATOM   2424  CA  ILE A 148      58.554  84.410  59.392  1.00  9.04              
ATOM   2425  HA  ILE A 148      58.602  83.421  58.956  1.00  9.04              
ATOM   2426  CB  ILE A 148      59.678  85.290  58.794  1.00  9.04              
ATOM   2427  HB  ILE A 148      59.510  86.304  59.161  1.00  9.04              
ATOM   2428  CG2 ILE A 148      61.083  84.851  59.263  1.00  9.04              
ATOM   2429 1HG2 ILE A 148      61.232  83.808  59.015  1.00  9.04              
ATOM   2430 2HG2 ILE A 148      61.846  85.433  58.748  1.00  9.04              
ATOM   2431 3HG2 ILE A 148      61.200  84.989  60.335  1.00  9.04              
ATOM   2432  CG1 ILE A 148      59.716  85.380  57.256  1.00  9.04              
ATOM   2433 1HG1 ILE A 148      60.235  86.307  57.036  1.00  9.04              
ATOM   2434 2HG1 ILE A 148      58.705  85.476  56.879  1.00  9.04              
ATOM   2435  CD1 ILE A 148      60.433  84.267  56.478  1.00  9.04              
ATOM   2436  HD1 ILE A 148      60.413  84.479  55.413  1.00  9.04              
ATOM   2437  HD2 ILE A 148      61.482  84.196  56.757  1.00  9.04              
ATOM   2438  HD3 ILE A 148      59.937  83.317  56.639  1.00  9.04              
ATOM   2439  C   ILE A 148      58.785  84.257  60.876  1.00  9.04              
ATOM   2440  O   ILE A 148      59.513  83.362  61.318  1.00  9.04              
ATOM   2441  N   ARG A 149      58.188  85.203  61.628  1.00  7.97              
ATOM   2442  H   ARG A 149      57.516  85.804  61.168  1.00  7.97              
ATOM   2443  CA  ARG A 149      58.508  85.403  63.013  1.00  7.97              
ATOM   2444  HA  ARG A 149      58.807  84.376  63.285  1.00  7.97              
ATOM   2445  CB  ARG A 149      59.836  86.203  63.183  1.00  7.97              
ATOM   2446  HB1 ARG A 149      59.662  87.112  63.752  1.00  7.97              
ATOM   2447  HB2 ARG A 149      60.256  86.458  62.212  1.00  7.97              
ATOM   2448  CG  ARG A 149      60.876  85.340  63.916  1.00  7.97              
ATOM   2449  HG1 ARG A 149      61.166  84.584  63.187  1.00  7.97              
ATOM   2450  HG2 ARG A 149      60.403  84.850  64.765  1.00  7.97              
ATOM   2451  CD  ARG A 149      62.128  86.059  64.409  1.00  7.97              
ATOM   2452  HD1 ARG A 149      62.580  86.619  63.596  1.00  7.97              
ATOM   2453  HD2 ARG A 149      62.850  85.307  64.727  1.00  7.97              
ATOM   2454  NE  ARG A 149      61.856  86.969  65.537  1.00  7.97              
ATOM   2455  HE  ARG A 149      61.021  87.548  65.478  1.00  7.97              
ATOM   2456  CZ  ARG A 149      62.683  87.306  66.517  1.00  7.97              
ATOM   2457  NH1 ARG A 149      63.830  86.719  66.712  1.00  7.97              
ATOM   2458 1HH1 ARG A 149      64.068  85.942  66.129  1.00  7.97              
ATOM   2459 2HH1 ARG A 149      64.424  87.026  67.467  1.00  7.97              
ATOM   2460  NH2 ARG A 149      62.379  88.281  67.312  1.00  7.97              
ATOM   2461 1HH2 ARG A 149      61.571  88.848  67.080  1.00  7.97              
ATOM   2462 2HH2 ARG A 149      63.033  88.677  67.970  1.00  7.97              
ATOM   2463  C   ARG A 149      57.443  85.777  64.020  1.00  7.97              
ATOM   2464  O   ARG A 149      57.388  86.886  64.543  1.00  7.97              
ATOM   2465  N   GLU A 150      56.767  84.750  64.542  1.00  5.84              
ATOM   2466  H   GLU A 150      56.868  83.861  64.100  1.00  5.84              
ATOM   2467  CA  GLU A 150      56.478  84.742  65.997  1.00  5.84              
ATOM   2468  HA  GLU A 150      55.827  85.587  66.208  1.00  5.84              
ATOM   2469  CB  GLU A 150      55.774  83.437  66.350  1.00  5.84              
ATOM   2470  HB1 GLU A 150      55.705  83.376  67.434  1.00  5.84              
ATOM   2471  HB2 GLU A 150      56.375  82.595  66.005  1.00  5.84              
ATOM   2472  CG  GLU A 150      54.371  83.345  65.757  1.00  5.84              
ATOM   2473  HG1 GLU A 150      54.412  83.418  64.667  1.00  5.84              
ATOM   2474  HG2 GLU A 150      53.748  84.153  66.147  1.00  5.84              
ATOM   2475  CD  GLU A 150      53.761  81.994  66.150  1.00  5.84              
ATOM   2476  OE1 GLU A 150      53.865  81.069  65.314  1.00  5.84              
ATOM   2477  OE2 GLU A 150      53.298  81.896  67.308  1.00  5.84              
ATOM   2478  C   GLU A 150      57.770  84.875  66.788  1.00  5.84              
ATOM   2479  O   GLU A 150      58.744  84.143  66.561  1.00  5.84              
ATOM   2480  N   ILE A 151      57.725  85.788  67.750  1.00  4.59              
ATOM   2481  H   ILE A 151      56.924  86.399  67.810  1.00  4.59              
ATOM   2482  CA  ILE A 151      58.667  85.918  68.845  1.00  4.59              
ATOM   2483  HA  ILE A 151      59.246  85.007  68.881  1.00  4.59              
ATOM   2484  CB  ILE A 151      59.640  87.075  68.602  1.00  4.59              
ATOM   2485  HB  ILE A 151      60.156  86.843  67.673  1.00  4.59              
ATOM   2486  CG2 ILE A 151      58.940  88.421  68.393  1.00  4.59              
ATOM   2487 1HG2 ILE A 151      59.665  89.165  68.079  1.00  4.59              
ATOM   2488 2HG2 ILE A 151      58.189  88.346  67.609  1.00  4.59              
ATOM   2489 3HG2 ILE A 151      58.454  88.765  69.306  1.00  4.59              
ATOM   2490  CG1 ILE A 151      60.684  87.152  69.730  1.00  4.59              
ATOM   2491 1HG1 ILE A 151      60.188  87.262  70.694  1.00  4.59              
ATOM   2492 2HG1 ILE A 151      61.326  88.013  69.584  1.00  4.59              
ATOM   2493  CD1 ILE A 151      61.607  85.939  69.746  1.00  4.59              
ATOM   2494  HD1 ILE A 151      61.053  85.045  69.996  1.00  4.59              
ATOM   2495  HD2 ILE A 151      62.071  85.824  68.773  1.00  4.59              
ATOM   2496  HD3 ILE A 151      62.373  86.089  70.497  1.00  4.59              
ATOM   2497  C   ILE A 151      57.829  86.035  70.103  1.00  4.59              
ATOM   2498  O   ILE A 151      56.951  86.888  70.218  1.00  4.59              
ATOM   2499  N   LYS A 152      57.999  85.071  70.998  1.00  4.69              
ATOM   2500  H   LYS A 152      58.687  84.354  70.794  1.00  4.69              
ATOM   2501  CA  LYS A 152      57.018  84.830  72.059  1.00  4.69              
ATOM   2502  HA  LYS A 152      56.273  85.624  72.096  1.00  4.69              
ATOM   2503  CB  LYS A 152      56.262  83.501  71.785  1.00  4.69              
ATOM   2504  HB1 LYS A 152      55.490  83.371  72.545  1.00  4.69              
ATOM   2505  HB2 LYS A 152      56.966  82.676  71.897  1.00  4.69              
ATOM   2506  CG  LYS A 152      55.623  83.359  70.388  1.00  4.69              
ATOM   2507  HG1 LYS A 152      55.354  82.314  70.237  1.00  4.69              
ATOM   2508  HG2 LYS A 152      56.371  83.591  69.632  1.00  4.69              
ATOM   2509  CD  LYS A 152      54.385  84.239  70.144  1.00  4.69              
ATOM   2510  HD1 LYS A 152      54.283  84.421  69.073  1.00  4.69              
ATOM   2511  HD2 LYS A 152      54.529  85.209  70.622  1.00  4.69              
ATOM   2512  CE  LYS A 152      53.075  83.612  70.654  1.00  4.69              
ATOM   2513  HE1 LYS A 152      52.295  84.379  70.612  1.00  4.69              
ATOM   2514  HE2 LYS A 152      53.196  83.319  71.701  1.00  4.69              
ATOM   2515  NZ  LYS A 152      52.658  82.444  69.832  1.00  4.69              
ATOM   2516  HZ1 LYS A 152      51.751  82.083  70.094  1.00  4.69              
ATOM   2517  HZ2 LYS A 152      52.629  82.672  68.835  1.00  4.69              
ATOM   2518  HZ3 LYS A 152      53.335  81.694  69.858  1.00  4.69              
ATOM   2519  C   LYS A 152      57.735  84.788  73.387  1.00  4.69              
ATOM   2520  O   LYS A 152      58.437  83.807  73.635  1.00  4.69              
ATOM   2521  N   PRO A 153      57.606  85.846  74.199  1.00  4.67              
ATOM   2522  CD  PRO A 153      57.386  87.220  73.754  1.00  4.67              
ATOM   2523  HD1 PRO A 153      56.321  87.411  73.616  1.00  4.67              
ATOM   2524  HD2 PRO A 153      57.922  87.405  72.822  1.00  4.67              
ATOM   2525  CG  PRO A 153      57.945  88.131  74.852  1.00  4.67              
ATOM   2526  HG1 PRO A 153      57.123  88.613  75.383  1.00  4.67              
ATOM   2527  HG2 PRO A 153      58.614  88.887  74.441  1.00  4.67              
ATOM   2528  CB  PRO A 153      58.698  87.183  75.794  1.00  4.67              
ATOM   2529  HB1 PRO A 153      58.663  87.527  76.829  1.00  4.67              
ATOM   2530  HB2 PRO A 153      59.738  87.103  75.481  1.00  4.67              
ATOM   2531  CA  PRO A 153      57.982  85.838  75.596  1.00  4.67              
ATOM   2532  HA  PRO A 153      58.672  85.028  75.834  1.00  4.67              
ATOM   2533  C   PRO A 153      56.729  85.731  76.496  1.00  4.67              
ATOM   2534  O   PRO A 153      56.213  86.752  76.962  1.00  4.67              
ATOM   2535  N   PRO A 154      56.162  84.528  76.647  1.00  5.17              
ATOM   2536  CD  PRO A 154      56.572  83.298  75.987  1.00  5.17              
ATOM   2537  HD1 PRO A 154      57.645  83.123  76.078  1.00  5.17              
ATOM   2538  HD2 PRO A 154      56.263  83.327  74.945  1.00  5.17              
ATOM   2539  CG  PRO A 154      55.817  82.183  76.671  1.00  5.17              
ATOM   2540  HG1 PRO A 154      56.405  81.852  77.517  1.00  5.17              
ATOM   2541  HG2 PRO A 154      55.592  81.357  75.996  1.00  5.17              
ATOM   2542  CB  PRO A 154      54.565  82.880  77.171  1.00  5.17              
ATOM   2543  HB1 PRO A 154      54.179  82.334  78.018  1.00  5.17              
ATOM   2544  HB2 PRO A 154      53.822  82.925  76.373  1.00  5.17              
ATOM   2545  CA  PRO A 154      55.024  84.301  77.533  1.00  5.17              
ATOM   2546  HA  PRO A 154      54.219  84.999  77.303  1.00  5.17              
ATOM   2547  C   PRO A 154      55.376  84.448  79.029  1.00  5.17              
ATOM   2548  O   PRO A 154      56.547  84.547  79.395  1.00  5.17              
ATOM   2549  N   LEU A 155      54.364  84.383  79.906  1.00  5.60              
ATOM   2550  H   LEU A 155      53.427  84.243  79.527  1.00  5.60              
ATOM   2551  CA  LEU A 155      54.558  84.028  81.326  1.00  5.60              
ATOM   2552  HA  LEU A 155      55.604  84.222  81.564  1.00  5.60              
ATOM   2553  CB  LEU A 155      53.763  84.946  82.282  1.00  5.60              
ATOM   2554  HB1 LEU A 155      54.136  85.961  82.142  1.00  5.60              
ATOM   2555  HB2 LEU A 155      54.046  84.658  83.296  1.00  5.60              
ATOM   2556  CG  LEU A 155      52.221  85.016  82.257  1.00  5.60              
ATOM   2557  HG  LEU A 155      51.934  85.601  83.131  1.00  5.60              
ATOM   2558  CD1 LEU A 155      51.660  85.762  81.045  1.00  5.60              
ATOM   2559 1HD1 LEU A 155      50.589  85.911  81.174  1.00  5.60              
ATOM   2560 2HD1 LEU A 155      52.148  86.731  80.948  1.00  5.60              
ATOM   2561 3HD1 LEU A 155      51.816  85.186  80.136  1.00  5.60              
ATOM   2562  CD2 LEU A 155      51.533  83.661  82.397  1.00  5.60              
ATOM   2563 1HD2 LEU A 155      50.465  83.806  82.550  1.00  5.60              
ATOM   2564 2HD2 LEU A 155      51.676  83.079  81.489  1.00  5.60              
ATOM   2565 3HD2 LEU A 155      51.951  83.118  83.244  1.00  5.60              
ATOM   2566  C   LEU A 155      54.410  82.511  81.576  1.00  5.60              
ATOM   2567  O   LEU A 155      54.669  82.023  82.674  1.00  5.60              
ATOM   2568  N   GLU A 156      54.049  81.768  80.527  1.00  5.79              
ATOM   2569  H   GLU A 156      53.688  82.284  79.731  1.00  5.79              
ATOM   2570  CA  GLU A 156      53.938  80.309  80.471  1.00  5.79              
ATOM   2571  HA  GLU A 156      53.624  79.944  81.448  1.00  5.79              
ATOM   2572  CB  GLU A 156      52.871  79.900  79.426  1.00  5.79              
ATOM   2573  HB1 GLU A 156      52.631  78.852  79.607  1.00  5.79              
ATOM   2574  HB2 GLU A 156      53.307  79.958  78.427  1.00  5.79              
ATOM   2575  CG  GLU A 156      51.546  80.688  79.419  1.00  5.79              
ATOM   2576  HG1 GLU A 156      51.286  80.983  80.438  1.00  5.79              
ATOM   2577  HG2 GLU A 156      50.756  80.019  79.068  1.00  5.79              
ATOM   2578  CD  GLU A 156      51.601  81.912  78.487  1.00  5.79              
ATOM   2579  OE1 GLU A 156      52.039  82.991  78.953  1.00  5.79              
ATOM   2580  OE2 GLU A 156      51.265  81.765  77.290  1.00  5.79              
ATOM   2581  C   GLU A 156      55.237  79.577  80.103  1.00  5.79              
ATOM   2582  O   GLU A 156      55.373  78.392  80.404  1.00  5.79              
ATOM   2583  N   ASP A 157      56.193  80.254  79.457  1.00  5.44              
ATOM   2584  H   ASP A 157      56.050  81.238  79.287  1.00  5.44              
ATOM   2585  CA  ASP A 157      57.485  79.673  79.090  1.00  5.44              
ATOM   2586  HA  ASP A 157      57.658  78.855  79.792  1.00  5.44              
ATOM   2587  CB  ASP A 157      57.485  79.030  77.693  1.00  5.44              
ATOM   2588  HB1 ASP A 157      57.507  79.805  76.927  1.00  5.44              
ATOM   2589  HB2 ASP A 157      56.571  78.446  77.567  1.00  5.44              
ATOM   2590  CG  ASP A 157      58.686  78.090  77.497  1.00  5.44              
ATOM   2591  OD1 ASP A 157      59.484  77.866  78.446  1.00  5.44              
ATOM   2592  OD2 ASP A 157      58.873  77.555  76.379  1.00  5.44              
ATOM   2593  C   ASP A 157      58.631  80.660  79.275  1.00  5.44              
ATOM   2594  O   ASP A 157      58.713  81.712  78.648  1.00  5.44              
ATOM   2595  N   SER A 158      59.558  80.255  80.135  1.00  5.25              
ATOM   2596  H   SER A 158      59.448  79.313  80.482  1.00  5.25              
ATOM   2597  CA  SER A 158      60.714  80.997  80.640  1.00  5.25              
ATOM   2598  HA  SER A 158      60.352  81.890  81.150  1.00  5.25              
ATOM   2599  CB  SER A 158      61.397  80.085  81.665  1.00  5.25              
ATOM   2600  HB1 SER A 158      60.751  79.994  82.540  1.00  5.25              
ATOM   2601  HB2 SER A 158      62.353  80.504  81.982  1.00  5.25              
ATOM   2602  OG  SER A 158      61.586  78.795  81.101  1.00  5.25              
ATOM   2603  HG  SER A 158      60.787  78.567  80.604  1.00  5.25              
ATOM   2604  C   SER A 158      61.738  81.461  79.598  1.00  5.25              
ATOM   2605  O   SER A 158      62.782  82.004  79.968  1.00  5.25              
ATOM   2606  N   LYS A 159      61.481  81.250  78.301  1.00  4.92              
ATOM   2607  H   LYS A 159      60.548  80.940  78.050  1.00  4.92              
ATOM   2608  CA  LYS A 159      62.375  81.708  77.243  1.00  4.92              
ATOM   2609  HA  LYS A 159      62.826  82.626  77.622  1.00  4.92              
ATOM   2610  CB  LYS A 159      63.555  80.736  77.022  1.00  4.92              
ATOM   2611  HB1 LYS A 159      63.991  80.491  77.991  1.00  4.92              
ATOM   2612  HB2 LYS A 159      64.325  81.263  76.459  1.00  4.92              
ATOM   2613  CG  LYS A 159      63.266  79.428  76.273  1.00  4.92              
ATOM   2614  HG1 LYS A 159      64.202  78.879  76.186  1.00  4.92              
ATOM   2615  HG2 LYS A 159      62.912  79.651  75.266  1.00  4.92              
ATOM   2616  CD  LYS A 159      62.237  78.553  76.989  1.00  4.92              
ATOM   2617  HD1 LYS A 159      61.244  78.935  76.747  1.00  4.92              
ATOM   2618  HD2 LYS A 159      62.387  78.610  78.069  1.00  4.92              
ATOM   2619  CE  LYS A 159      62.352  77.088  76.565  1.00  4.92              
ATOM   2620  HE1 LYS A 159      63.290  76.690  76.961  1.00  4.92              
ATOM   2621  HE2 LYS A 159      62.372  77.030  75.475  1.00  4.92              
ATOM   2622  NZ  LYS A 159      61.204  76.320  77.089  1.00  4.92              
ATOM   2623  HZ1 LYS A 159      60.967  76.614  78.036  1.00  4.92              
ATOM   2624  HZ2 LYS A 159      60.346  76.616  76.617  1.00  4.92              
ATOM   2625  HZ3 LYS A 159      61.304  75.323  77.032  1.00  4.92              
ATOM   2626  C   LYS A 159      61.725  82.120  75.943  1.00  4.92              
ATOM   2627  O   LYS A 159      60.710  81.561  75.530  1.00  4.92              
ATOM   2628  N   VAL A 160      62.337  83.113  75.291  1.00  4.25              
ATOM   2629  H   VAL A 160      63.263  83.412  75.571  1.00  4.25              
ATOM   2630  CA  VAL A 160      61.726  83.717  74.118  1.00  4.25              
ATOM   2631  HA  VAL A 160      60.663  83.728  74.343  1.00  4.25              
ATOM   2632  CB  VAL A 160      62.071  85.201  73.903  1.00  4.25              
ATOM   2633  HB  VAL A 160      62.016  85.698  74.868  1.00  4.25              
ATOM   2634  CG1 VAL A 160      63.429  85.493  73.282  1.00  4.25              
ATOM   2635 1HG1 VAL A 160      63.601  86.565  73.309  1.00  4.25              
ATOM   2636 2HG1 VAL A 160      64.207  85.006  73.853  1.00  4.25              
ATOM   2637 3HG1 VAL A 160      63.471  85.137  72.255  1.00  4.25              
ATOM   2638  CG2 VAL A 160      61.020  85.886  73.036  1.00  4.25              
ATOM   2639 1HG2 VAL A 160      60.116  85.996  73.612  1.00  4.25              
ATOM   2640 2HG2 VAL A 160      61.353  86.882  72.741  1.00  4.25              
ATOM   2641 3HG2 VAL A 160      60.797  85.278  72.167  1.00  4.25              
ATOM   2642  C   VAL A 160      61.909  82.842  72.895  1.00  4.25              
ATOM   2643  O   VAL A 160      63.019  82.586  72.422  1.00  4.25              
ATOM   2644  N   SER A 161      60.786  82.327  72.412  1.00  4.23              
ATOM   2645  H   SER A 161      59.910  82.565  72.874  1.00  4.23              
ATOM   2646  CA  SER A 161      60.779  81.499  71.215  1.00  4.23              
ATOM   2647  HA  SER A 161      61.666  80.864  71.177  1.00  4.23              
ATOM   2648  CB  SER A 161      59.539  80.593  71.244  1.00  4.23              
ATOM   2649  HB1 SER A 161      59.437  80.117  70.270  1.00  4.23              
ATOM   2650  HB2 SER A 161      58.649  81.199  71.418  1.00  4.23              
ATOM   2651  OG  SER A 161      59.625  79.589  72.248  1.00  4.23              
ATOM   2652  HG  SER A 161      59.680  80.038  73.107  1.00  4.23              
ATOM   2653  C   SER A 161      60.733  82.373  69.978  1.00  4.23              
ATOM   2654  O   SER A 161      59.669  82.899  69.645  1.00  4.23              
ATOM   2655  N   ALA A 162      61.880  82.515  69.310  1.00  4.03              
ATOM   2656  H   ALA A 162      62.715  82.081  69.690  1.00  4.03              
ATOM   2657  CA  ALA A 162      61.946  82.890  67.906  1.00  4.03              
ATOM   2658  HA  ALA A 162      61.221  83.684  67.717  1.00  4.03              
ATOM   2659  CB  ALA A 162      63.341  83.442  67.608  1.00  4.03              
ATOM   2660  HB1 ALA A 162      63.419  83.733  66.564  1.00  4.03              
ATOM   2661  HB2 ALA A 162      63.556  84.296  68.243  1.00  4.03              
ATOM   2662  HB3 ALA A 162      64.075  82.680  67.825  1.00  4.03              
ATOM   2663  C   ALA A 162      61.572  81.677  67.043  1.00  4.03              
ATOM   2664  O   ALA A 162      62.108  80.576  67.193  1.00  4.03              
ATOM   2665  N   LYS A 163      60.662  81.883  66.096  1.00  4.32              
ATOM   2666  H   LYS A 163      60.162  82.768  66.127  1.00  4.32              
ATOM   2667  CA  LYS A 163      60.760  81.207  64.795  1.00  4.32              
ATOM   2668  HA  LYS A 163      61.017  80.156  64.934  1.00  4.32              
ATOM   2669  CB  LYS A 163      59.365  81.326  64.150  1.00  4.32              
ATOM   2670  HB1 LYS A 163      59.227  82.345  63.790  1.00  4.32              
ATOM   2671  HB2 LYS A 163      58.632  81.153  64.943  1.00  4.32              
ATOM   2672  CG  LYS A 163      59.061  80.339  63.010  1.00  4.32              
ATOM   2673  HG1 LYS A 163      59.224  79.321  63.365  1.00  4.32              
ATOM   2674  HG2 LYS A 163      59.740  80.524  62.177  1.00  4.32              
ATOM   2675  CD  LYS A 163      57.614  80.464  62.491  1.00  4.32              
ATOM   2676  HD1 LYS A 163      57.479  79.751  61.675  1.00  4.32              
ATOM   2677  HD2 LYS A 163      57.463  81.470  62.093  1.00  4.32              
ATOM   2678  CE  LYS A 163      56.575  80.182  63.590  1.00  4.32              
ATOM   2679  HE1 LYS A 163      56.684  80.931  64.380  1.00  4.32              
ATOM   2680  HE2 LYS A 163      56.775  79.202  64.034  1.00  4.32              
ATOM   2681  NZ  LYS A 163      55.182  80.227  63.088  1.00  4.32              
ATOM   2682  HZ1 LYS A 163      54.542  80.251  63.890  1.00  4.32              
ATOM   2683  HZ2 LYS A 163      55.007  81.072  62.565  1.00  4.32              
ATOM   2684  HZ3 LYS A 163      54.960  79.421  62.523  1.00  4.32              
ATOM   2685  C   LYS A 163      61.874  81.882  63.992  1.00  4.32              
ATOM   2686  O   LYS A 163      62.429  82.892  64.421  1.00  4.32              
ATOM   2687  N   PHE A 164      62.205  81.367  62.821  1.00  5.33              
ATOM   2688  H   PHE A 164      61.897  80.426  62.613  1.00  5.33              
ATOM   2689  CA  PHE A 164      63.191  81.979  61.937  1.00  5.33              
ATOM   2690  HA  PHE A 164      62.982  83.046  61.842  1.00  5.33              
ATOM   2691  CB  PHE A 164      64.605  81.788  62.542  1.00  5.33              
ATOM   2692  HB1 PHE A 164      65.100  80.913  62.125  1.00  5.33              
ATOM   2693  HB2 PHE A 164      64.535  81.584  63.611  1.00  5.33              
ATOM   2694  CG  PHE A 164      65.505  82.991  62.373  1.00  5.33              
ATOM   2695  CD1 PHE A 164      65.624  83.927  63.416  1.00  5.33              
ATOM   2696  HD1 PHE A 164      65.073  83.780  64.332  1.00  5.33              
ATOM   2697  CE1 PHE A 164      66.476  85.036  63.274  1.00  5.33              
ATOM   2698  HE1 PHE A 164      66.583  85.745  64.083  1.00  5.33              
ATOM   2699  CZ  PHE A 164      67.196  85.217  62.081  1.00  5.33              
ATOM   2700  HZ  PHE A 164      67.852  86.069  61.970  1.00  5.33              
ATOM   2701  CE2 PHE A 164      67.079  84.283  61.039  1.00  5.33              
ATOM   2702  HE2 PHE A 164      67.658  84.407  60.136  1.00  5.33              
ATOM   2703  CD2 PHE A 164      66.234  83.168  61.186  1.00  5.33              
ATOM   2704  HD2 PHE A 164      66.168  82.424  60.406  1.00  5.33              
ATOM   2705  C   PHE A 164      63.047  81.319  60.561  1.00  5.33              
ATOM   2706  O   PHE A 164      63.854  80.504  60.106  1.00  5.33              
ATOM   2707  N   MET A 165      61.895  81.578  59.944  1.00  5.21              
ATOM   2708  H   MET A 165      61.246  82.200  60.415  1.00  5.21              
ATOM   2709  CA  MET A 165      61.447  80.944  58.703  1.00  5.21              
ATOM   2710  HA  MET A 165      61.670  79.885  58.803  1.00  5.21              
ATOM   2711  CB  MET A 165      59.913  81.048  58.641  1.00  5.21              
ATOM   2712  HB1 MET A 165      59.653  82.043  58.318  1.00  5.21              
ATOM   2713  HB2 MET A 165      59.511  80.903  59.645  1.00  5.21              
ATOM   2714  CG  MET A 165      59.197  80.050  57.725  1.00  5.21              
ATOM   2715  HG1 MET A 165      59.501  79.036  57.986  1.00  5.21              
ATOM   2716  HG2 MET A 165      59.477  80.240  56.690  1.00  5.21              
ATOM   2717  SD  MET A 165      57.389  80.171  57.856  1.00  5.21              
ATOM   2718  CE  MET A 165      56.904  79.156  56.434  1.00  5.21              
ATOM   2719  HE1 MET A 165      55.817  79.150  56.349  1.00  5.21              
ATOM   2720  HE2 MET A 165      57.329  79.571  55.519  1.00  5.21              
ATOM   2721  HE3 MET A 165      57.260  78.134  56.567  1.00  5.21              
ATOM   2722  C   MET A 165      62.173  81.406  57.426  1.00  5.21              
ATOM   2723  O   MET A 165      61.658  81.272  56.320  1.00  5.21              
ATOM   2724  N   VAL A 166      63.360  81.991  57.581  1.00  7.56              
ATOM   2725  H   VAL A 166      63.804  81.911  58.484  1.00  7.56              
ATOM   2726  CA  VAL A 166      64.098  82.649  56.501  1.00  7.56              
ATOM   2727  HA  VAL A 166      63.357  83.020  55.793  1.00  7.56              
ATOM   2728  CB  VAL A 166      64.843  83.891  57.058  1.00  7.56              
ATOM   2729  HB  VAL A 166      64.289  84.246  57.928  1.00  7.56              
ATOM   2730  CG1 VAL A 166      66.278  83.611  57.515  1.00  7.56              
ATOM   2731 1HG1 VAL A 166      66.660  84.480  58.049  1.00  7.56              
ATOM   2732 2HG1 VAL A 166      66.287  82.747  58.178  1.00  7.56              
ATOM   2733 3HG1 VAL A 166      66.922  83.424  56.659  1.00  7.56              
ATOM   2734  CG2 VAL A 166      64.870  85.059  56.064  1.00  7.56              
ATOM   2735 1HG2 VAL A 166      65.293  85.940  56.549  1.00  7.56              
ATOM   2736 2HG2 VAL A 166      65.477  84.826  55.190  1.00  7.56              
ATOM   2737 3HG2 VAL A 166      63.855  85.302  55.748  1.00  7.56              
ATOM   2738  C   VAL A 166      64.982  81.694  55.734  1.00  7.56              
ATOM   2739  O   VAL A 166      65.244  80.563  56.141  1.00  7.56              
ATOM   2740  N   SER A 167      65.481  82.208  54.620  1.00  7.86              
ATOM   2741  H   SER A 167      65.207  83.146  54.359  1.00  7.86              
ATOM   2742  CA  SER A 167      66.535  81.616  53.838  1.00  7.86              
ATOM   2743  HA  SER A 167      67.054  80.853  54.414  1.00  7.86              
ATOM   2744  CB  SER A 167      65.963  80.961  52.581  1.00  7.86              
ATOM   2745  HB1 SER A 167      66.776  80.587  51.956  1.00  7.86              
ATOM   2746  HB2 SER A 167      65.384  81.692  52.014  1.00  7.86              
ATOM   2747  OG  SER A 167      65.136  79.880  52.968  1.00  7.86              
ATOM   2748  HG  SER A 167      64.506  80.194  53.628  1.00  7.86              
ATOM   2749  C   SER A 167      67.613  82.740  53.482  1.00  7.86              
ATOM   2750  O   SER A 167      67.064  83.746  53.031  1.00  7.86              
ATOM   2751  N   PRO A 168      69.006  82.773  53.640  1.00  6.92              
ATOM   2752  CD  PRO A 168      69.671  84.016  53.211  1.00  6.92              
ATOM   2753  HD1 PRO A 168      69.473  84.795  53.949  1.00  6.92              
ATOM   2754  HD2 PRO A 168      69.307  84.343  52.235  1.00  6.92              
ATOM   2755  CG  PRO A 168      71.172  83.767  53.125  1.00  6.92              
ATOM   2756  HG1 PRO A 168      71.744  84.679  53.299  1.00  6.92              
ATOM   2757  HG2 PRO A 168      71.418  83.341  52.151  1.00  6.92              
ATOM   2758  CB  PRO A 168      71.408  82.734  54.210  1.00  6.92              
ATOM   2759  HB1 PRO A 168      71.478  83.218  55.181  1.00  6.92              
ATOM   2760  HB2 PRO A 168      72.297  82.144  53.997  1.00  6.92              
ATOM   2761  CA  PRO A 168      70.151  81.885  54.136  1.00  6.92              
ATOM   2762  HA  PRO A 168      70.308  81.132  53.363  1.00  6.92              
ATOM   2763  C   PRO A 168      69.856  81.134  55.436  1.00  6.92              
ATOM   2764  O   PRO A 168      70.244  79.982  55.542  1.00  6.92              
ATOM   2765  N   GLY A 169      69.126  81.714  56.390  1.00  4.81              
ATOM   2766  H   GLY A 169      68.850  82.672  56.245  1.00  4.81              
ATOM   2767  CA  GLY A 169      68.967  81.181  57.756  1.00  4.81              
ATOM   2768  HA1 GLY A 169      68.714  82.013  58.412  1.00  4.81              
ATOM   2769  HA2 GLY A 169      69.929  80.788  58.088  1.00  4.81              
ATOM   2770  C   GLY A 169      67.917  80.074  57.985  1.00  4.81              
ATOM   2771  O   GLY A 169      67.193  80.084  58.976  1.00  4.81              
ATOM   2772  N   LYS A 170      67.865  79.134  57.048  1.00  5.10              
ATOM   2773  H   LYS A 170      68.540  79.285  56.309  1.00  5.10              
ATOM   2774  CA  LYS A 170      67.273  77.787  57.075  1.00  5.10              
ATOM   2775  HA  LYS A 170      66.807  77.659  56.098  1.00  5.10              
ATOM   2776  CB  LYS A 170      68.422  76.745  57.175  1.00  5.10              
ATOM   2777  HB1 LYS A 170      68.025  75.758  56.932  1.00  5.10              
ATOM   2778  HB2 LYS A 170      68.752  76.719  58.215  1.00  5.10              
ATOM   2779  CG  LYS A 170      69.687  76.948  56.325  1.00  5.10              
ATOM   2780  HG1 LYS A 170      70.379  76.142  56.544  1.00  5.10              
ATOM   2781  HG2 LYS A 170      70.170  77.857  56.660  1.00  5.10              
ATOM   2782  CD  LYS A 170      69.475  76.991  54.804  1.00  5.10              
ATOM   2783  HD1 LYS A 170      68.760  77.778  54.564  1.00  5.10              
ATOM   2784  HD2 LYS A 170      69.075  76.038  54.454  1.00  5.10              
ATOM   2785  CE  LYS A 170      70.803  77.307  54.095  1.00  5.10              
ATOM   2786  HE1 LYS A 170      71.260  78.165  54.598  1.00  5.10              
ATOM   2787  HE2 LYS A 170      70.598  77.599  53.063  1.00  5.10              
ATOM   2788  NZ  LYS A 170      71.755  76.172  54.110  1.00  5.10              
ATOM   2789  HZ1 LYS A 170      71.529  75.432  53.467  1.00  5.10              
ATOM   2790  HZ2 LYS A 170      72.719  76.478  53.966  1.00  5.10              
ATOM   2791  HZ3 LYS A 170      71.880  75.763  55.036  1.00  5.10              
ATOM   2792  C   LYS A 170      66.160  77.383  58.064  1.00  5.10              
ATOM   2793  O   LYS A 170      66.180  76.271  58.616  1.00  5.10              
ATOM   2794  N   LYS A 171      65.073  78.141  58.151  1.00  4.52              
ATOM   2795  H   LYS A 171      65.103  79.059  57.715  1.00  4.52              
ATOM   2796  CA  LYS A 171      63.784  77.570  58.594  1.00  4.52              
ATOM   2797  HA  LYS A 171      63.082  78.396  58.558  1.00  4.52              
ATOM   2798  CB  LYS A 171      63.312  76.580  57.486  1.00  4.52              
ATOM   2799  HB1 LYS A 171      64.093  75.862  57.251  1.00  4.52              
ATOM   2800  HB2 LYS A 171      63.217  77.188  56.584  1.00  4.52              
ATOM   2801  CG  LYS A 171      61.975  75.822  57.608  1.00  4.52              
ATOM   2802  HG1 LYS A 171      61.638  75.645  56.585  1.00  4.52              
ATOM   2803  HG2 LYS A 171      61.232  76.475  58.067  1.00  4.52              
ATOM   2804  CD  LYS A 171      61.946  74.441  58.309  1.00  4.52              
ATOM   2805  HD1 LYS A 171      61.173  73.853  57.811  1.00  4.52              
ATOM   2806  HD2 LYS A 171      61.594  74.560  59.333  1.00  4.52              
ATOM   2807  CE  LYS A 171      63.230  73.588  58.316  1.00  4.52              
ATOM   2808  HE1 LYS A 171      63.649  73.532  57.307  1.00  4.52              
ATOM   2809  HE2 LYS A 171      62.946  72.574  58.612  1.00  4.52              
ATOM   2810  NZ  LYS A 171      64.244  74.091  59.277  1.00  4.52              
ATOM   2811  HZ1 LYS A 171      64.766  73.323  59.694  1.00  4.52              
ATOM   2812  HZ2 LYS A 171      64.901  74.728  58.838  1.00  4.52              
ATOM   2813  HZ3 LYS A 171      63.787  74.607  60.023  1.00  4.52              
ATOM   2814  C   LYS A 171      63.708  77.142  60.063  1.00  4.52              
ATOM   2815  O   LYS A 171      62.881  76.305  60.418  1.00  4.52              
ATOM   2816  N   VAL A 172      64.611  77.605  60.926  1.00  3.94              
ATOM   2817  H   VAL A 172      65.236  78.348  60.643  1.00  3.94              
ATOM   2818  CA  VAL A 172      64.723  76.981  62.270  1.00  3.94              
ATOM   2819  HA  VAL A 172      64.473  75.925  62.178  1.00  3.94              
ATOM   2820  CB  VAL A 172      66.116  77.023  62.888  1.00  3.94              
ATOM   2821  HB  VAL A 172      66.100  76.526  63.857  1.00  3.94              
ATOM   2822  CG1 VAL A 172      67.005  76.145  62.012  1.00  3.94              
ATOM   2823 1HG1 VAL A 172      67.210  76.608  61.049  1.00  3.94              
ATOM   2824 2HG1 VAL A 172      67.914  75.953  62.558  1.00  3.94              
ATOM   2825 3HG1 VAL A 172      66.534  75.176  61.848  1.00  3.94              
ATOM   2826  CG2 VAL A 172      66.542  78.473  63.135  1.00  3.94              
ATOM   2827 1HG2 VAL A 172      67.511  78.504  63.621  1.00  3.94              
ATOM   2828 2HG2 VAL A 172      66.560  79.012  62.194  1.00  3.94              
ATOM   2829 3HG2 VAL A 172      65.840  78.972  63.802  1.00  3.94              
ATOM   2830  C   VAL A 172      63.705  77.537  63.264  1.00  3.94              
ATOM   2831  O   VAL A 172      63.005  78.520  63.019  1.00  3.94              
ATOM   2832  N   ARG A 173      63.697  76.907  64.439  1.00  3.83              
ATOM   2833  H   ARG A 173      64.273  76.072  64.517  1.00  3.83              
ATOM   2834  CA  ARG A 173      63.260  77.469  65.710  1.00  3.83              
ATOM   2835  HA  ARG A 173      62.787  78.439  65.546  1.00  3.83              
ATOM   2836  CB  ARG A 173      62.223  76.484  66.306  1.00  3.83              
ATOM   2837  HB1 ARG A 173      62.608  75.469  66.187  1.00  3.83              
ATOM   2838  HB2 ARG A 173      61.310  76.558  65.713  1.00  3.83              
ATOM   2839  CG  ARG A 173      61.862  76.656  67.795  1.00  3.83              
ATOM   2840  HG1 ARG A 173      61.542  77.683  67.981  1.00  3.83              
ATOM   2841  HG2 ARG A 173      62.749  76.446  68.391  1.00  3.83              
ATOM   2842  CD  ARG A 173      60.742  75.676  68.205  1.00  3.83              
ATOM   2843  HD1 ARG A 173      60.956  74.701  67.765  1.00  3.83              
ATOM   2844  HD2 ARG A 173      59.793  76.020  67.788  1.00  3.83              
ATOM   2845  NE  ARG A 173      60.613  75.496  69.672  1.00  3.83              
ATOM   2846  HE  ARG A 173      60.901  74.610  70.050  1.00  3.83              
ATOM   2847  CZ  ARG A 173      60.104  76.354  70.543  1.00  3.83              
ATOM   2848  NH1 ARG A 173      59.631  77.503  70.176  1.00  3.83              
ATOM   2849 1HH1 ARG A 173      59.728  77.779  69.222  1.00  3.83              
ATOM   2850 2HH1 ARG A 173      59.451  78.193  70.895  1.00  3.83              
ATOM   2851  NH2 ARG A 173      60.073  76.090  71.819  1.00  3.83              
ATOM   2852 1HH2 ARG A 173      60.461  75.246  72.192  1.00  3.83              
ATOM   2853 2HH2 ARG A 173      59.759  76.822  72.439  1.00  3.83              
ATOM   2854  C   ARG A 173      64.457  77.685  66.621  1.00  3.83              
ATOM   2855  O   ARG A 173      65.395  76.890  66.605  1.00  3.83              
ATOM   2856  N   ILE A 174      64.410  78.737  67.434  1.00  3.60              
ATOM   2857  H   ILE A 174      63.598  79.343  67.407  1.00  3.60              
ATOM   2858  CA  ILE A 174      65.537  79.160  68.261  1.00  3.60              
ATOM   2859  HA  ILE A 174      66.023  78.243  68.578  1.00  3.60              
ATOM   2860  CB  ILE A 174      66.557  79.890  67.357  1.00  3.60              
ATOM   2861  HB  ILE A 174      66.633  79.304  66.439  1.00  3.60              
ATOM   2862  CG2 ILE A 174      66.143  81.302  66.923  1.00  3.60              
ATOM   2863 1HG2 ILE A 174      66.807  81.667  66.141  1.00  3.60              
ATOM   2864 2HG2 ILE A 174      65.136  81.268  66.509  1.00  3.60              
ATOM   2865 3HG2 ILE A 174      66.186  81.985  67.771  1.00  3.60              
ATOM   2866  CG1 ILE A 174      67.952  79.858  67.987  1.00  3.60              
ATOM   2867 1HG1 ILE A 174      68.137  78.866  68.393  1.00  3.60              
ATOM   2868 2HG1 ILE A 174      67.999  80.562  68.814  1.00  3.60              
ATOM   2869  CD1 ILE A 174      69.027  80.157  66.928  1.00  3.60              
ATOM   2870  HD1 ILE A 174      70.018  80.057  67.370  1.00  3.60              
ATOM   2871  HD2 ILE A 174      68.928  79.460  66.098  1.00  3.60              
ATOM   2872  HD3 ILE A 174      68.921  81.164  66.533  1.00  3.60              
ATOM   2873  C   ILE A 174      65.100  79.890  69.531  1.00  3.60              
ATOM   2874  O   ILE A 174      64.372  80.878  69.521  1.00  3.60              
ATOM   2875  N   ASN A 175      65.498  79.299  70.648  1.00  3.50              
ATOM   2876  H   ASN A 175      66.098  78.492  70.550  1.00  3.50              
ATOM   2877  CA  ASN A 175      64.927  79.543  71.962  1.00  3.50              
ATOM   2878  HA  ASN A 175      64.069  80.215  71.869  1.00  3.50              
ATOM   2879  CB  ASN A 175      64.414  78.217  72.531  1.00  3.50              
ATOM   2880  HB1 ASN A 175      63.841  78.407  73.435  1.00  3.50              
ATOM   2881  HB2 ASN A 175      65.247  77.566  72.778  1.00  3.50              
ATOM   2882  CG  ASN A 175      63.516  77.543  71.514  1.00  3.50              
ATOM   2883  OD1 ASN A 175      62.378  77.922  71.316  1.00  3.50              
ATOM   2884  ND2 ASN A 175      64.026  76.584  70.774  1.00  3.50              
ATOM   2885 1HD2 ASN A 175      65.023  76.410  70.797  1.00  3.50              
ATOM   2886 2HD2 ASN A 175      63.462  76.244  70.022  1.00  3.50              
ATOM   2887  C   ASN A 175      65.997  80.243  72.774  1.00  3.50              
ATOM   2888  O   ASN A 175      67.046  79.676  73.074  1.00  3.50              
ATOM   2889  N   VAL A 176      65.772  81.528  72.988  1.00  3.53              
ATOM   2890  H   VAL A 176      64.862  81.906  72.728  1.00  3.53              
ATOM   2891  CA  VAL A 176      66.795  82.495  73.369  1.00  3.53              
ATOM   2892  HA  VAL A 176      67.795  82.061  73.338  1.00  3.53              
ATOM   2893  CB  VAL A 176      66.705  83.669  72.371  1.00  3.53              
ATOM   2894  HB  VAL A 176      65.673  84.011  72.310  1.00  3.53              
ATOM   2895  CG1 VAL A 176      67.567  84.855  72.773  1.00  3.53              
ATOM   2896 1HG1 VAL A 176      67.566  85.598  71.976  1.00  3.53              
ATOM   2897 2HG1 VAL A 176      67.149  85.311  73.668  1.00  3.53              
ATOM   2898 3HG1 VAL A 176      68.585  84.519  72.964  1.00  3.53              
ATOM   2899  CG2 VAL A 176      67.126  83.222  70.967  1.00  3.53              
ATOM   2900 1HG2 VAL A 176      67.011  84.047  70.265  1.00  3.53              
ATOM   2901 2HG2 VAL A 176      68.165  82.896  70.978  1.00  3.53              
ATOM   2902 3HG2 VAL A 176      66.497  82.404  70.620  1.00  3.53              
ATOM   2903  C   VAL A 176      66.448  82.895  74.796  1.00  3.53              
ATOM   2904  O   VAL A 176      65.324  83.312  75.085  1.00  3.53              
ATOM   2905  N   PHE A 177      67.381  82.720  75.722  1.00  3.67              
ATOM   2906  H   PHE A 177      68.305  82.390  75.457  1.00  3.67              
ATOM   2907  CA  PHE A 177      67.088  82.907  77.138  1.00  3.67              
ATOM   2908  HA  PHE A 177      66.015  82.887  77.327  1.00  3.67              
ATOM   2909  CB  PHE A 177      67.749  81.779  77.952  1.00  3.67              
ATOM   2910  HB1 PHE A 177      67.683  82.050  79.007  1.00  3.67              
ATOM   2911  HB2 PHE A 177      68.812  81.748  77.708  1.00  3.67              
ATOM   2912  CG  PHE A 177      67.182  80.373  77.794  1.00  3.67              
ATOM   2913  CD1 PHE A 177      67.360  79.646  76.598  1.00  3.67              
ATOM   2914  HD1 PHE A 177      67.835  80.100  75.745  1.00  3.67              
ATOM   2915  CE1 PHE A 177      66.941  78.307  76.506  1.00  3.67              
ATOM   2916  HE1 PHE A 177      67.113  77.751  75.595  1.00  3.67              
ATOM   2917  CZ  PHE A 177      66.321  77.687  77.603  1.00  3.67              
ATOM   2918  HZ  PHE A 177      66.011  76.654  77.533  1.00  3.67              
ATOM   2919  CE2 PHE A 177      66.113  78.412  78.788  1.00  3.67              
ATOM   2920  HE2 PHE A 177      65.626  77.943  79.633  1.00  3.67              
ATOM   2921  CD2 PHE A 177      66.549  79.746  78.886  1.00  3.67              
ATOM   2922  HD2 PHE A 177      66.403  80.284  79.812  1.00  3.67              
ATOM   2923  C   PHE A 177      67.653  84.256  77.603  1.00  3.67              
ATOM   2924  O   PHE A 177      68.748  84.633  77.223  1.00  3.67              
ATOM   2925  N   LEU A 178      67.011  84.915  78.565  1.00  4.00              
ATOM   2926  H   LEU A 178      66.064  84.635  78.773  1.00  4.00              
ATOM   2927  CA  LEU A 178      67.559  85.945  79.433  1.00  4.00              
ATOM   2928  HA  LEU A 178      67.512  86.900  78.904  1.00  4.00              
ATOM   2929  CB  LEU A 178      66.651  86.022  80.690  1.00  4.00              
ATOM   2930  HB1 LEU A 178      67.029  86.832  81.312  1.00  4.00              
ATOM   2931  HB2 LEU A 178      66.781  85.112  81.278  1.00  4.00              
ATOM   2932  CG  LEU A 178      65.135  86.249  80.478  1.00  4.00              
ATOM   2933  HG  LEU A 178      64.984  86.874  79.601  1.00  4.00              
ATOM   2934  CD1 LEU A 178      64.358  84.934  80.325  1.00  4.00              
ATOM   2935 1HD1 LEU A 178      63.300  85.150  80.173  1.00  4.00              
ATOM   2936 2HD1 LEU A 178      64.700  84.347  79.479  1.00  4.00              
ATOM   2937 3HD1 LEU A 178      64.452  84.330  81.228  1.00  4.00              
ATOM   2938  CD2 LEU A 178      64.535  86.971  81.684  1.00  4.00              
ATOM   2939 1HD2 LEU A 178      63.468  87.130  81.525  1.00  4.00              
ATOM   2940 2HD2 LEU A 178      64.675  86.380  82.589  1.00  4.00              
ATOM   2941 3HD2 LEU A 178      65.010  87.943  81.811  1.00  4.00              
ATOM   2942  C   LEU A 178      68.993  85.759  79.910  1.00  4.00              
ATOM   2943  O   LEU A 178      69.626  86.782  80.123  1.00  4.00              
ATOM   2944  N   LYS A 179      69.465  84.502  80.068  1.00  4.18              
ATOM   2945  H   LYS A 179      68.806  83.772  79.846  1.00  4.18              
ATOM   2946  CA  LYS A 179      70.804  84.070  80.538  1.00  4.18              
ATOM   2947  HA  LYS A 179      71.285  84.953  80.897  1.00  4.18              
ATOM   2948  CB  LYS A 179      70.647  83.165  81.782  1.00  4.18              
ATOM   2949  HB1 LYS A 179      70.013  82.317  81.515  1.00  4.18              
ATOM   2950  HB2 LYS A 179      70.100  83.743  82.530  1.00  4.18              
ATOM   2951  CG  LYS A 179      71.908  82.598  82.482  1.00  4.18              
ATOM   2952  HG1 LYS A 179      72.198  81.694  81.946  1.00  4.18              
ATOM   2953  HG2 LYS A 179      71.615  82.276  83.482  1.00  4.18              
ATOM   2954  CD  LYS A 179      73.178  83.469  82.614  1.00  4.18              
ATOM   2955  HD1 LYS A 179      73.542  83.738  81.625  1.00  4.18              
ATOM   2956  HD2 LYS A 179      73.953  82.849  83.068  1.00  4.18              
ATOM   2957  CE  LYS A 179      73.048  84.752  83.440  1.00  4.18              
ATOM   2958  HE1 LYS A 179      72.853  84.491  84.484  1.00  4.18              
ATOM   2959  HE2 LYS A 179      72.200  85.333  83.068  1.00  4.18              
ATOM   2960  NZ  LYS A 179      74.298  85.551  83.325  1.00  4.18              
ATOM   2961  HZ1 LYS A 179      74.255  86.447  83.805  1.00  4.18              
ATOM   2962  HZ2 LYS A 179      75.100  85.065  83.696  1.00  4.18              
ATOM   2963  HZ3 LYS A 179      74.520  85.789  82.357  1.00  4.18              
ATOM   2964  C   LYS A 179      71.708  83.556  79.401  1.00  4.18              
ATOM   2965  O   LYS A 179      72.637  82.787  79.621  1.00  4.18              
ATOM   2966  N   GLY A 180      71.437  83.973  78.165  1.00  3.96              
ATOM   2967  H   GLY A 180      70.581  84.499  78.016  1.00  3.96              
ATOM   2968  CA  GLY A 180      72.383  83.952  77.041  1.00  3.96              
ATOM   2969  HA1 GLY A 180      73.372  84.241  77.395  1.00  3.96              
ATOM   2970  HA2 GLY A 180      72.090  84.658  76.271  1.00  3.96              
ATOM   2971  C   GLY A 180      72.551  82.575  76.425  1.00  3.96              
ATOM   2972  O   GLY A 180      73.111  82.436  75.340  1.00  3.96              
ATOM   2973  N   LYS A 181      72.041  81.557  77.122  1.00  3.95              
ATOM   2974  H   LYS A 181      71.698  81.780  78.043  1.00  3.95              
ATOM   2975  CA  LYS A 181      71.749  80.244  76.592  1.00  3.95              
ATOM   2976  HA  LYS A 181      72.691  79.820  76.254  1.00  3.95              
ATOM   2977  CB  LYS A 181      71.154  79.346  77.700  1.00  3.95              
ATOM   2978  HB1 LYS A 181      70.078  79.519  77.749  1.00  3.95              
ATOM   2979  HB2 LYS A 181      71.574  79.629  78.666  1.00  3.95              
ATOM   2980  CG  LYS A 181      71.410  77.844  77.474  1.00  3.95              
ATOM   2981  HG1 LYS A 181      71.186  77.595  76.436  1.00  3.95              
ATOM   2982  HG2 LYS A 181      70.723  77.272  78.100  1.00  3.95              
ATOM   2983  CD  LYS A 181      72.852  77.402  77.793  1.00  3.95              
ATOM   2984  HD1 LYS A 181      73.552  78.113  77.360  1.00  3.95              
ATOM   2985  HD2 LYS A 181      73.025  76.428  77.331  1.00  3.95              
ATOM   2986  CE  LYS A 181      73.103  77.284  79.305  1.00  3.95              
ATOM   2987  HE1 LYS A 181      72.470  76.483  79.697  1.00  3.95              
ATOM   2988  HE2 LYS A 181      72.795  78.218  79.783  1.00  3.95              
ATOM   2989  NZ  LYS A 181      74.530  77.011  79.620  1.00  3.95              
ATOM   2990  HZ1 LYS A 181      74.671  76.893  80.615  1.00  3.95              
ATOM   2991  HZ2 LYS A 181      74.875  76.197  79.133  1.00  3.95              
ATOM   2992  HZ3 LYS A 181      75.108  77.812  79.364  1.00  3.95              
ATOM   2993  C   LYS A 181      70.837  80.369  75.373  1.00  3.95              
ATOM   2994  O   LYS A 181      69.957  81.232  75.322  1.00  3.95              
ATOM   2995  N   ILE A 182      71.078  79.491  74.411  1.00  3.63              
ATOM   2996  H   ILE A 182      71.843  78.843  74.569  1.00  3.63              
ATOM   2997  CA  ILE A 182      70.469  79.441  73.089  1.00  3.63              
ATOM   2998  HA  ILE A 182      69.508  79.954  73.111  1.00  3.63              
ATOM   2999  CB  ILE A 182      71.370  80.124  72.043  1.00  3.63              
ATOM   3000  HB  ILE A 182      72.372  79.704  72.151  1.00  3.63              
ATOM   3001  CG2 ILE A 182      70.893  79.870  70.598  1.00  3.63              
ATOM   3002 1HG2 ILE A 182      71.535  80.395  69.895  1.00  3.63              
ATOM   3003 2HG2 ILE A 182      70.945  78.811  70.344  1.00  3.63              
ATOM   3004 3HG2 ILE A 182      69.872  80.231  70.477  1.00  3.63              
ATOM   3005  CG1 ILE A 182      71.428  81.644  72.291  1.00  3.63              
ATOM   3006 1HG1 ILE A 182      71.545  81.852  73.348  1.00  3.63              
ATOM   3007 2HG1 ILE A 182      70.511  82.127  71.955  1.00  3.63              
ATOM   3008  CD1 ILE A 182      72.636  82.261  71.604  1.00  3.63              
ATOM   3009  HD1 ILE A 182      72.810  83.244  72.036  1.00  3.63              
ATOM   3010  HD2 ILE A 182      73.500  81.629  71.796  1.00  3.63              
ATOM   3011  HD3 ILE A 182      72.480  82.350  70.530  1.00  3.63              
ATOM   3012  C   ILE A 182      70.249  77.986  72.718  1.00  3.63              
ATOM   3013  O   ILE A 182      71.155  77.165  72.877  1.00  3.63              
ATOM   3014  N   ASN A 183      69.076  77.700  72.154  1.00  3.60              
ATOM   3015  H   ASN A 183      68.384  78.441  72.151  1.00  3.60              
ATOM   3016  CA  ASN A 183      68.646  76.371  71.733  1.00  3.60              
ATOM   3017  HA  ASN A 183      69.507  75.699  71.719  1.00  3.60              
ATOM   3018  CB  ASN A 183      67.615  75.840  72.757  1.00  3.60              
ATOM   3019  HB1 ASN A 183      66.764  75.385  72.254  1.00  3.60              
ATOM   3020  HB2 ASN A 183      67.235  76.661  73.364  1.00  3.60              
ATOM   3021  CG  ASN A 183      68.164  74.796  73.693  1.00  3.60              
ATOM   3022  OD1 ASN A 183      68.436  75.061  74.848  1.00  3.60              
ATOM   3023  ND2 ASN A 183      68.300  73.561  73.256  1.00  3.60              
ATOM   3024 1HD2 ASN A 183      68.127  73.283  72.298  1.00  3.60              
ATOM   3025 2HD2 ASN A 183      68.612  72.905  73.954  1.00  3.60              
ATOM   3026  C   ASN A 183      68.047  76.374  70.328  1.00  3.60              
ATOM   3027  O   ASN A 183      66.868  76.700  70.159  1.00  3.60              
ATOM   3028  N   ILE A 184      68.829  75.950  69.339  1.00  3.52              
ATOM   3029  H   ILE A 184      69.752  75.600  69.582  1.00  3.52              
ATOM   3030  CA  ILE A 184      68.366  75.691  67.976  1.00  3.52              
ATOM   3031  HA  ILE A 184      67.628  76.445  67.704  1.00  3.52              
ATOM   3032  CB  ILE A 184      69.524  75.743  66.945  1.00  3.52              
ATOM   3033  HB  ILE A 184      70.154  74.861  67.073  1.00  3.52              
ATOM   3034  CG2 ILE A 184      68.925  75.671  65.523  1.00  3.52              
ATOM   3035 1HG2 ILE A 184      69.719  75.664  64.781  1.00  3.52              
ATOM   3036 2HG2 ILE A 184      68.357  74.752  65.376  1.00  3.52              
ATOM   3037 3HG2 ILE A 184      68.273  76.529  65.350  1.00  3.52              
ATOM   3038  CG1 ILE A 184      70.434  76.970  67.181  1.00  3.52              
ATOM   3039 1HG1 ILE A 184      71.203  76.690  67.902  1.00  3.52              
ATOM   3040 2HG1 ILE A 184      69.855  77.759  67.639  1.00  3.52              
ATOM   3041  CD1 ILE A 184      71.119  77.556  65.944  1.00  3.52              
ATOM   3042  HD1 ILE A 184      71.803  78.341  66.255  1.00  3.52              
ATOM   3043  HD2 ILE A 184      71.660  76.779  65.410  1.00  3.52              
ATOM   3044  HD3 ILE A 184      70.386  77.999  65.275  1.00  3.52              
ATOM   3045  C   ILE A 184      67.735  74.306  67.882  1.00  3.52              
ATOM   3046  O   ILE A 184      68.383  73.306  68.221  1.00  3.52              
ATOM   3047  N   LEU A 185      66.523  74.241  67.319  1.00  3.68              
ATOM   3048  H   LEU A 185      66.073  75.111  67.043  1.00  3.68              
ATOM   3049  CA  LEU A 185      65.993  73.002  66.763  1.00  3.68              
ATOM   3050  HA  LEU A 185      66.862  72.390  66.519  1.00  3.68              
ATOM   3051  CB  LEU A 185      65.233  72.199  67.844  1.00  3.68              
ATOM   3052  HB1 LEU A 185      65.863  72.189  68.733  1.00  3.68              
ATOM   3053  HB2 LEU A 185      65.158  71.161  67.514  1.00  3.68              
ATOM   3054  CG  LEU A 185      63.827  72.682  68.250  1.00  3.68              
ATOM   3055  HG  LEU A 185      63.827  73.766  68.369  1.00  3.68              
ATOM   3056  CD1 LEU A 185      62.734  72.284  67.250  1.00  3.68              
ATOM   3057 1HD1 LEU A 185      61.749  72.466  67.677  1.00  3.68              
ATOM   3058 2HD1 LEU A 185      62.815  72.873  66.338  1.00  3.68              
ATOM   3059 3HD1 LEU A 185      62.810  71.224  67.006  1.00  3.68              
ATOM   3060  CD2 LEU A 185      63.461  72.050  69.596  1.00  3.68              
ATOM   3061 1HD2 LEU A 185      62.466  72.366  69.908  1.00  3.68              
ATOM   3062 2HD2 LEU A 185      63.478  70.963  69.513  1.00  3.68              
ATOM   3063 3HD2 LEU A 185      64.178  72.365  70.352  1.00  3.68              
ATOM   3064  C   LEU A 185      65.251  73.125  65.435  1.00  3.68              
ATOM   3065  O   LEU A 185      64.838  74.205  65.016  1.00  3.68              
ATOM   3066  N   GLY A 186      65.103  71.976  64.773  1.00  3.98              
ATOM   3067  H   GLY A 186      65.460  71.126  65.191  1.00  3.98              
ATOM   3068  CA  GLY A 186      64.547  71.888  63.422  1.00  3.98              
ATOM   3069  HA1 GLY A 186      63.791  72.661  63.275  1.00  3.98              
ATOM   3070  HA2 GLY A 186      64.071  70.914  63.306  1.00  3.98              
ATOM   3071  C   GLY A 186      65.598  72.023  62.330  1.00  3.98              
ATOM   3072  O   GLY A 186      65.260  72.321  61.185  1.00  3.98              
ATOM   3073  N   CYS A 187      66.875  71.851  62.666  1.00  4.05              
ATOM   3074  H   CYS A 187      67.099  71.661  63.629  1.00  4.05              
ATOM   3075  CA  CYS A 187      67.917  71.615  61.675  1.00  4.05              
ATOM   3076  HA  CYS A 187      67.772  72.296  60.835  1.00  4.05              
ATOM   3077  CB  CYS A 187      69.281  71.911  62.307  1.00  4.05              
ATOM   3078  HB1 CYS A 187      70.088  71.553  61.664  1.00  4.05              
ATOM   3079  HB2 CYS A 187      69.352  71.430  63.278  1.00  4.05              
ATOM   3080  SG  CYS A 187      69.438  73.689  62.547  1.00  4.05              
ATOM   3081  HG  CYS A 187      70.742  73.707  62.849  1.00  4.05              
ATOM   3082  C   CYS A 187      67.851  70.187  61.146  1.00  4.05              
ATOM   3083  O   CYS A 187      67.583  69.271  61.906  1.00  4.05              
ATOM   3084  N   ASN A 188      68.191  70.011  59.872  1.00  4.13              
ATOM   3085  H   ASN A 188      68.246  70.823  59.275  1.00  4.13              
ATOM   3086  CA  ASN A 188      68.462  68.710  59.249  1.00  4.13              
ATOM   3087  HA  ASN A 188      68.447  67.939  60.024  1.00  4.13              
ATOM   3088  CB  ASN A 188      67.330  68.367  58.269  1.00  4.13              
ATOM   3089  HB1 ASN A 188      66.369  68.433  58.778  1.00  4.13              
ATOM   3090  HB2 ASN A 188      67.452  67.336  57.934  1.00  4.13              
ATOM   3091  CG  ASN A 188      67.311  69.290  57.069  1.00  4.13              
ATOM   3092  OD1 ASN A 188      66.981  70.465  57.168  1.00  4.13              
ATOM   3093  ND2 ASN A 188      67.702  68.806  55.912  1.00  4.13              
ATOM   3094 1HD2 ASN A 188      67.998  67.844  55.855  1.00  4.13              
ATOM   3095 2HD2 ASN A 188      67.645  69.408  55.112  1.00  4.13              
ATOM   3096  C   ASN A 188      69.874  68.641  58.632  1.00  4.13              
ATOM   3097  O   ASN A 188      70.195  67.745  57.854  1.00  4.13              
ATOM   3098  N   THR A 189      70.718  69.612  58.989  1.00  4.13              
ATOM   3099  H   THR A 189      70.354  70.346  59.575  1.00  4.13              
ATOM   3100  CA  THR A 189      72.178  69.531  58.910  1.00  4.13              
ATOM   3101  HA  THR A 189      72.477  68.528  59.217  1.00  4.13              
ATOM   3102  CB  THR A 189      72.693  69.736  57.470  1.00  4.13              
ATOM   3103  HB  THR A 189      72.397  68.876  56.869  1.00  4.13              
ATOM   3104  CG2 THR A 189      72.187  70.999  56.781  1.00  4.13              
ATOM   3105 1HG2 THR A 189      72.599  71.064  55.773  1.00  4.13              
ATOM   3106 2HG2 THR A 189      71.100  70.976  56.706  1.00  4.13              
ATOM   3107 3HG2 THR A 189      72.493  71.876  57.344  1.00  4.13              
ATOM   3108  OG1 THR A 189      74.102  69.824  57.460  1.00  4.13              
ATOM   3109  HG1 THR A 189      74.385  69.758  56.542  1.00  4.13              
ATOM   3110  C   THR A 189      72.822  70.540  59.870  1.00  4.13              
ATOM   3111  O   THR A 189      72.273  71.619  60.188  1.00  4.13              
ATOM   3112  N   LYS A 190      74.016  70.181  60.352  1.00  4.33              
ATOM   3113  H   LYS A 190      74.439  69.321  60.027  1.00  4.33              
ATOM   3114  CA  LYS A 190      74.763  71.073  61.227  1.00  4.33              
ATOM   3115  HA  LYS A 190      74.047  71.382  61.986  1.00  4.33              
ATOM   3116  CB  LYS A 190      75.929  70.372  61.938  1.00  4.33              
ATOM   3117  HB1 LYS A 190      76.872  70.690  61.489  1.00  4.33              
ATOM   3118  HB2 LYS A 190      75.851  69.288  61.843  1.00  4.33              
ATOM   3119  CG  LYS A 190      75.878  70.738  63.434  1.00  4.33              
ATOM   3120  HG1 LYS A 190      75.256  70.003  63.947  1.00  4.33              
ATOM   3121  HG2 LYS A 190      75.423  71.719  63.580  1.00  4.33              
ATOM   3122  CD  LYS A 190      77.250  70.779  64.096  1.00  4.33              
ATOM   3123  HD1 LYS A 190      77.819  69.893  63.820  1.00  4.33              
ATOM   3124  HD2 LYS A 190      77.095  70.807  65.175  1.00  4.33              
ATOM   3125  CE  LYS A 190      78.019  72.026  63.674  1.00  4.33              
ATOM   3126  HE1 LYS A 190      77.350  72.890  63.697  1.00  4.33              
ATOM   3127  HE2 LYS A 190      78.365  71.924  62.639  1.00  4.33              
ATOM   3128  NZ  LYS A 190      79.165  72.281  64.568  1.00  4.33              
ATOM   3129  HZ1 LYS A 190      79.826  71.522  64.555  1.00  4.33              
ATOM   3130  HZ2 LYS A 190      79.629  73.126  64.226  1.00  4.33              
ATOM   3131  HZ3 LYS A 190      78.856  72.448  65.520  1.00  4.33              
ATOM   3132  C   LYS A 190      75.203  72.376  60.553  1.00  4.33              
ATOM   3133  O   LYS A 190      75.309  73.379  61.249  1.00  4.33              
ATOM   3134  N   GLU A 191      75.316  72.396  59.221  1.00  4.40              
ATOM   3135  H   GLU A 191      75.201  71.526  58.722  1.00  4.40              
ATOM   3136  CA  GLU A 191      75.434  73.643  58.445  1.00  4.40              
ATOM   3137  HA  GLU A 191      76.359  74.150  58.732  1.00  4.40              
ATOM   3138  CB  GLU A 191      75.510  73.316  56.941  1.00  4.40              
ATOM   3139  HB1 GLU A 191      74.669  72.686  56.651  1.00  4.40              
ATOM   3140  HB2 GLU A 191      76.417  72.731  56.781  1.00  4.40              
ATOM   3141  CG  GLU A 191      75.577  74.548  56.011  1.00  4.40              
ATOM   3142  HG1 GLU A 191      76.015  74.219  55.067  1.00  4.40              
ATOM   3143  HG2 GLU A 191      76.262  75.279  56.447  1.00  4.40              
ATOM   3144  CD  GLU A 191      74.229  75.227  55.685  1.00  4.40              
ATOM   3145  OE1 GLU A 191      74.239  76.329  55.091  1.00  4.40              
ATOM   3146  OE2 GLU A 191      73.135  74.638  55.898  1.00  4.40              
ATOM   3147  C   GLU A 191      74.294  74.614  58.722  1.00  4.40              
ATOM   3148  O   GLU A 191      74.527  75.798  58.941  1.00  4.40              
ATOM   3149  N   SER A 192      73.059  74.108  58.755  1.00  4.22              
ATOM   3150  H   SER A 192      72.933  73.119  58.594  1.00  4.22              
ATOM   3151  CA  SER A 192      71.891  74.945  58.999  1.00  4.22              
ATOM   3152  HA  SER A 192      71.909  75.766  58.289  1.00  4.22              
ATOM   3153  CB  SER A 192      70.609  74.162  58.746  1.00  4.22              
ATOM   3154  HB1 SER A 192      69.744  74.790  58.959  1.00  4.22              
ATOM   3155  HB2 SER A 192      70.569  73.277  59.381  1.00  4.22              
ATOM   3156  OG  SER A 192      70.599  73.782  57.380  1.00  4.22              
ATOM   3157  HG  SER A 192      71.468  74.001  56.989  1.00  4.22              
ATOM   3158  C   SER A 192      71.978  75.527  60.387  1.00  4.22              
ATOM   3159  O   SER A 192      71.860  76.741  60.509  1.00  4.22              
ATOM   3160  N   ALA A 193      72.325  74.703  61.385  1.00  4.21              
ATOM   3161  H   ALA A 193      72.548  73.741  61.162  1.00  4.21              
ATOM   3162  CA  ALA A 193      72.618  75.215  62.737  1.00  4.21              
ATOM   3163  HA  ALA A 193      71.706  75.621  63.167  1.00  4.21              
ATOM   3164  CB  ALA A 193      73.030  74.008  63.594  1.00  4.21              
ATOM   3165  HB1 ALA A 193      73.763  74.318  64.336  1.00  4.21              
ATOM   3166  HB2 ALA A 193      72.157  73.579  64.085  1.00  4.21              
ATOM   3167  HB3 ALA A 193      73.501  73.243  62.985  1.00  4.21              
ATOM   3168  C   ALA A 193      73.666  76.342  62.806  1.00  4.21              
ATOM   3169  O   ALA A 193      73.465  77.323  63.526  1.00  4.21              
ATOM   3170  N   GLU A 194      74.772  76.209  62.079  1.00  4.45              
ATOM   3171  H   GLU A 194      74.922  75.359  61.542  1.00  4.45              
ATOM   3172  CA  GLU A 194      75.820  77.232  62.054  1.00  4.45              
ATOM   3173  HA  GLU A 194      76.010  77.528  63.087  1.00  4.45              
ATOM   3174  CB  GLU A 194      77.129  76.612  61.528  1.00  4.45              
ATOM   3175  HB1 GLU A 194      77.819  77.394  61.211  1.00  4.45              
ATOM   3176  HB2 GLU A 194      76.918  75.944  60.691  1.00  4.45              
ATOM   3177  CG  GLU A 194      77.738  75.846  62.719  1.00  4.45              
ATOM   3178  HG1 GLU A 194      76.948  75.298  63.239  1.00  4.45              
ATOM   3179  HG2 GLU A 194      78.127  76.590  63.418  1.00  4.45              
ATOM   3180  CD  GLU A 194      78.836  74.827  62.411  1.00  4.45              
ATOM   3181  OE1 GLU A 194      78.701  74.058  61.437  1.00  4.45              
ATOM   3182  OE2 GLU A 194      79.706  74.645  63.300  1.00  4.45              
ATOM   3183  C   GLU A 194      75.379  78.538  61.384  1.00  4.45              
ATOM   3184  O   GLU A 194      75.632  79.635  61.918  1.00  4.45              
ATOM   3185  N   ILE A 195      74.606  78.442  60.295  1.00  4.47              
ATOM   3186  H   ILE A 195      74.415  77.523  59.900  1.00  4.47              
ATOM   3187  CA  ILE A 195      74.079  79.637  59.647  1.00  4.47              
ATOM   3188  HA  ILE A 195      74.929  80.322  59.649  1.00  4.47              
ATOM   3189  CB  ILE A 195      73.772  79.461  58.148  1.00  4.47              
ATOM   3190  HB  ILE A 195      74.620  78.928  57.713  1.00  4.47              
ATOM   3191  CG2 ILE A 195      72.521  78.630  57.882  1.00  4.47              
ATOM   3192 1HG2 ILE A 195      72.400  78.477  56.811  1.00  4.47              
ATOM   3193 2HG2 ILE A 195      72.673  77.662  58.337  1.00  4.47              
ATOM   3194 3HG2 ILE A 195      71.634  79.103  58.301  1.00  4.47              
ATOM   3195  CG1 ILE A 195      73.686  80.840  57.459  1.00  4.47              
ATOM   3196 1HG1 ILE A 195      74.480  81.483  57.841  1.00  4.47              
ATOM   3197 2HG1 ILE A 195      72.729  81.312  57.687  1.00  4.47              
ATOM   3198  CD1 ILE A 195      73.865  80.760  55.939  1.00  4.47              
ATOM   3199  HD1 ILE A 195      73.943  81.770  55.539  1.00  4.47              
ATOM   3200  HD2 ILE A 195      74.782  80.221  55.699  1.00  4.47              
ATOM   3201  HD3 ILE A 195      73.017  80.252  55.480  1.00  4.47              
ATOM   3202  C   ILE A 195      73.033  80.376  60.478  1.00  4.47              
ATOM   3203  O   ILE A 195      73.135  81.605  60.604  1.00  4.47              
ATOM   3204  N   ILE A 196      72.103  79.671  61.138  1.00  4.37              
ATOM   3205  H   ILE A 196      72.083  78.657  61.049  1.00  4.37              
ATOM   3206  CA  ILE A 196      71.148  80.372  62.017  1.00  4.37              
ATOM   3207  HA  ILE A 196      71.044  81.335  61.524  1.00  4.37              
ATOM   3208  CB  ILE A 196      69.693  79.885  62.094  1.00  4.37              
ATOM   3209  HB  ILE A 196      69.408  79.806  63.146  1.00  4.37              
ATOM   3210  CG2 ILE A 196      68.785  80.974  61.504  1.00  4.37              
ATOM   3211 1HG2 ILE A 196      67.747  80.660  61.509  1.00  4.37              
ATOM   3212 2HG2 ILE A 196      68.865  81.882  62.105  1.00  4.37              
ATOM   3213 3HG2 ILE A 196      69.085  81.197  60.485  1.00  4.37              
ATOM   3214  CG1 ILE A 196      69.470  78.528  61.435  1.00  4.37              
ATOM   3215 1HG1 ILE A 196      69.983  78.458  60.477  1.00  4.37              
ATOM   3216 2HG1 ILE A 196      68.418  78.383  61.229  1.00  4.37              
ATOM   3217  CD1 ILE A 196      69.966  77.476  62.428  1.00  4.37              
ATOM   3218  HD1 ILE A 196      69.900  76.493  61.974  1.00  4.37              
ATOM   3219  HD2 ILE A 196      70.995  77.682  62.712  1.00  4.37              
ATOM   3220  HD3 ILE A 196      69.365  77.490  63.330  1.00  4.37              
ATOM   3221  C   ILE A 196      71.687  80.827  63.361  1.00  4.37              
ATOM   3222  O   ILE A 196      71.190  81.836  63.861  1.00  4.37              
ATOM   3223  N   TYR A 197      72.744  80.227  63.908  1.00  4.25              
ATOM   3224  H   TYR A 197      73.096  79.353  63.525  1.00  4.25              
ATOM   3225  CA  TYR A 197      73.438  80.883  65.017  1.00  4.25              
ATOM   3226  HA  TYR A 197      72.688  81.205  65.739  1.00  4.25              
ATOM   3227  CB  TYR A 197      74.358  79.912  65.748  1.00  4.25              
ATOM   3228  HB1 TYR A 197      75.288  79.800  65.189  1.00  4.25              
ATOM   3229  HB2 TYR A 197      73.882  78.940  65.762  1.00  4.25              
ATOM   3230  CG  TYR A 197      74.668  80.308  67.184  1.00  4.25              
ATOM   3231  CD1 TYR A 197      73.942  79.740  68.250  1.00  4.25              
ATOM   3232  HD1 TYR A 197      73.093  79.103  68.049  1.00  4.25              
ATOM   3233  CE1 TYR A 197      74.403  79.885  69.574  1.00  4.25              
ATOM   3234  HE1 TYR A 197      73.913  79.374  70.387  1.00  4.25              
ATOM   3235  CZ  TYR A 197      75.546  80.665  69.836  1.00  4.25              
ATOM   3236  OH  TYR A 197      76.066  80.700  71.090  1.00  4.25              
ATOM   3237  HH  TYR A 197      76.850  81.255  71.138  1.00  4.25              
ATOM   3238  CE2 TYR A 197      76.176  81.361  68.785  1.00  4.25              
ATOM   3239  HE2 TYR A 197      77.018  82.002  68.988  1.00  4.25              
ATOM   3240  CD2 TYR A 197      75.740  81.174  67.461  1.00  4.25              
ATOM   3241  HD2 TYR A 197      76.266  81.655  66.647  1.00  4.25              
ATOM   3242  C   TYR A 197      74.222  82.123  64.597  1.00  4.25              
ATOM   3243  O   TYR A 197      74.295  83.057  65.386  1.00  4.25              
ATOM   3244  N   THR A 198      74.767  82.190  63.379  1.00  4.38              
ATOM   3245  H   THR A 198      74.751  81.369  62.785  1.00  4.38              
ATOM   3246  CA  THR A 198      75.378  83.437  62.875  1.00  4.38              
ATOM   3247  HA  THR A 198      76.134  83.771  63.585  1.00  4.38              
ATOM   3248  CB  THR A 198      76.085  83.169  61.535  1.00  4.38              
ATOM   3249  HB  THR A 198      75.370  82.807  60.797  1.00  4.38              
ATOM   3250  CG2 THR A 198      76.793  84.402  60.979  1.00  4.38              
ATOM   3251 1HG2 THR A 198      77.328  84.129  60.069  1.00  4.38              
ATOM   3252 2HG2 THR A 198      76.068  85.179  60.739  1.00  4.38              
ATOM   3253 3HG2 THR A 198      77.504  84.784  61.712  1.00  4.38              
ATOM   3254  OG1 THR A 198      77.086  82.197  61.730  1.00  4.38              
ATOM   3255  HG1 THR A 198      76.667  81.324  61.754  1.00  4.38              
ATOM   3256  C   THR A 198      74.341  84.571  62.754  1.00  4.38              
ATOM   3257  O   THR A 198      74.511  85.671  63.309  1.00  4.38              
ATOM   3258  N   PHE A 199      73.215  84.272  62.091  1.00  4.27              
ATOM   3259  H   PHE A 199      73.126  83.355  61.667  1.00  4.27              
ATOM   3260  CA  PHE A 199      72.110  85.232  61.959  1.00  4.27              
ATOM   3261  HA  PHE A 199      72.481  86.120  61.443  1.00  4.27              
ATOM   3262  CB  PHE A 199      70.970  84.628  61.120  1.00  4.27              
ATOM   3263  HB1 PHE A 199      70.028  85.043  61.476  1.00  4.27              
ATOM   3264  HB2 PHE A 199      70.917  83.553  61.287  1.00  4.27              
ATOM   3265  CG  PHE A 199      71.056  84.900  59.627  1.00  4.27              
ATOM   3266  CD1 PHE A 199      70.150  85.793  59.021  1.00  4.27              
ATOM   3267  HD1 PHE A 199      69.410  86.303  59.621  1.00  4.27              
ATOM   3268  CE1 PHE A 199      70.222  86.053  57.640  1.00  4.27              
ATOM   3269  HE1 PHE A 199      69.537  86.756  57.186  1.00  4.27              
ATOM   3270  CZ  PHE A 199      71.214  85.434  56.860  1.00  4.27              
ATOM   3271  HZ  PHE A 199      71.291  85.663  55.805  1.00  4.27              
ATOM   3272  CE2 PHE A 199      72.128  84.551  57.462  1.00  4.27              
ATOM   3273  HE2 PHE A 199      72.913  84.095  56.874  1.00  4.27              
ATOM   3274  CD2 PHE A 199      72.043  84.280  58.838  1.00  4.27              
ATOM   3275  HD2 PHE A 199      72.761  83.618  59.294  1.00  4.27              
ATOM   3276  C   PHE A 199      71.583  85.734  63.326  1.00  4.27              
ATOM   3277  O   PHE A 199      71.519  86.943  63.620  1.00  4.27              
ATOM   3278  N   LEU A 200      71.258  84.772  64.196  1.00  4.04              
ATOM   3279  H   LEU A 200      71.342  83.799  63.917  1.00  4.04              
ATOM   3280  CA  LEU A 200      70.856  85.058  65.561  1.00  4.04              
ATOM   3281  HA  LEU A 200      69.935  85.640  65.518  1.00  4.04              
ATOM   3282  CB  LEU A 200      70.582  83.762  66.355  1.00  4.04              
ATOM   3283  HB1 LEU A 200      71.469  83.131  66.291  1.00  4.04              
ATOM   3284  HB2 LEU A 200      69.748  83.237  65.889  1.00  4.04              
ATOM   3285  CG  LEU A 200      70.276  84.025  67.846  1.00  4.04              
ATOM   3286  HG  LEU A 200      71.126  84.535  68.290  1.00  4.04              
ATOM   3287  CD1 LEU A 200      68.994  84.836  68.058  1.00  4.04              
ATOM   3288 1HD1 LEU A 200      68.819  84.975  69.125  1.00  4.04              
ATOM   3289 2HD1 LEU A 200      69.099  85.823  67.611  1.00  4.04              
ATOM   3290 3HD1 LEU A 200      68.143  84.321  67.613  1.00  4.04              
ATOM   3291  CD2 LEU A 200      70.119  82.737  68.638  1.00  4.04              
ATOM   3292 1HD2 LEU A 200      69.137  82.329  68.440  1.00  4.04              
ATOM   3293 2HD2 LEU A 200      70.910  82.040  68.367  1.00  4.04              
ATOM   3294 3HD2 LEU A 200      70.189  82.959  69.700  1.00  4.04              
ATOM   3295  C   LEU A 200      71.897  85.929  66.280  1.00  4.04              
ATOM   3296  O   LEU A 200      71.501  86.819  67.013  1.00  4.04              
ATOM   3297  N   LYS A 201      73.198  85.705  66.090  1.00  4.09              
ATOM   3298  H   LYS A 201      73.465  84.949  65.468  1.00  4.09              
ATOM   3299  CA  LYS A 201      74.262  86.436  66.784  1.00  4.09              
ATOM   3300  HA  LYS A 201      74.054  86.385  67.854  1.00  4.09              
ATOM   3301  CB  LYS A 201      75.606  85.712  66.520  1.00  4.09              
ATOM   3302  HB1 LYS A 201      75.675  85.481  65.460  1.00  4.09              
ATOM   3303  HB2 LYS A 201      75.595  84.761  67.055  1.00  4.09              
ATOM   3304  CG  LYS A 201      76.904  86.459  66.876  1.00  4.09              
ATOM   3305  HG1 LYS A 201      76.939  87.394  66.316  1.00  4.09              
ATOM   3306  HG2 LYS A 201      77.750  85.851  66.550  1.00  4.09              
ATOM   3307  CD  LYS A 201      77.068  86.749  68.372  1.00  4.09              
ATOM   3308  HD1 LYS A 201      77.238  85.814  68.905  1.00  4.09              
ATOM   3309  HD2 LYS A 201      76.159  87.219  68.747  1.00  4.09              
ATOM   3310  CE  LYS A 201      78.261  87.685  68.594  1.00  4.09              
ATOM   3311  HE1 LYS A 201      78.354  88.333  67.717  1.00  4.09              
ATOM   3312  HE2 LYS A 201      79.178  87.089  68.678  1.00  4.09              
ATOM   3313  NZ  LYS A 201      78.051  88.530  69.794  1.00  4.09              
ATOM   3314  HZ1 LYS A 201      77.179  89.049  69.678  1.00  4.09              
ATOM   3315  HZ2 LYS A 201      77.970  87.973  70.631  1.00  4.09              
ATOM   3316  HZ3 LYS A 201      78.785  89.216  69.892  1.00  4.09              
ATOM   3317  C   LYS A 201      74.322  87.931  66.461  1.00  4.09              
ATOM   3318  O   LYS A 201      74.640  88.712  67.368  1.00  4.09              
ATOM   3319  N   ASP A 202      74.008  88.364  65.239  1.00  4.55              
ATOM   3320  H   ASP A 202      73.771  87.707  64.506  1.00  4.55              
ATOM   3321  CA  ASP A 202      73.751  89.819  65.059  1.00  4.55              
ATOM   3322  HA  ASP A 202      74.639  90.390  65.333  1.00  4.55              
ATOM   3323  CB  ASP A 202      73.433  90.121  63.588  1.00  4.55              
ATOM   3324  HB1 ASP A 202      72.639  89.459  63.237  1.00  4.55              
ATOM   3325  HB2 ASP A 202      74.322  89.938  62.980  1.00  4.55              
ATOM   3326  CG  ASP A 202      72.986  91.580  63.426  1.00  4.55              
ATOM   3327  OD1 ASP A 202      71.758  91.806  63.349  1.00  4.55              
ATOM   3328  OD2 ASP A 202      73.887  92.444  63.442  1.00  4.55              
ATOM   3329  C   ASP A 202      72.597  90.319  65.941  1.00  4.55              
ATOM   3330  O   ASP A 202      72.767  91.231  66.759  1.00  4.55              
ATOM   3331  N   LEU A 203      71.440  89.659  65.813  1.00  4.42              
ATOM   3332  H   LEU A 203      71.380  88.931  65.114  1.00  4.42              
ATOM   3333  CA  LEU A 203      70.198  90.163  66.426  1.00  4.42              
ATOM   3334  HA  LEU A 203      70.037  91.186  66.080  1.00  4.42              
ATOM   3335  CB  LEU A 203      69.063  89.270  65.915  1.00  4.42              
ATOM   3336  HB1 LEU A 203      68.129  89.563  66.394  1.00  4.42              
ATOM   3337  HB2 LEU A 203      69.284  88.235  66.182  1.00  4.42              
ATOM   3338  CG  LEU A 203      68.904  89.382  64.381  1.00  4.42              
ATOM   3339  HG  LEU A 203      69.873  89.384  63.887  1.00  4.42              
ATOM   3340  CD1 LEU A 203      68.173  88.150  63.856  1.00  4.42              
ATOM   3341 1HD1 LEU A 203      68.859  87.304  63.889  1.00  4.42              
ATOM   3342 2HD1 LEU A 203      67.310  87.924  64.470  1.00  4.42              
ATOM   3343 3HD1 LEU A 203      67.880  88.317  62.820  1.00  4.42              
ATOM   3344  CD2 LEU A 203      68.197  90.688  64.013  1.00  4.42              
ATOM   3345 1HD2 LEU A 203      67.949  90.690  62.952  1.00  4.42              
ATOM   3346 2HD2 LEU A 203      67.304  90.832  64.614  1.00  4.42              
ATOM   3347 3HD2 LEU A 203      68.879  91.522  64.188  1.00  4.42              
ATOM   3348  C   LEU A 203      70.303  90.232  67.961  1.00  4.42              
ATOM   3349  O   LEU A 203      70.048  91.265  68.587  1.00  4.42              
ATOM   3350  N   ILE A 204      70.830  89.166  68.554  1.00  4.59              
ATOM   3351  H   ILE A 204      71.070  88.384  67.952  1.00  4.59              
ATOM   3352  CA  ILE A 204      71.399  89.153  69.898  1.00  4.59              
ATOM   3353  HA  ILE A 204      71.013  90.018  70.434  1.00  4.59              
ATOM   3354  CB  ILE A 204      70.931  87.983  70.785  1.00  4.59              
ATOM   3355  HB  ILE A 204      71.402  88.087  71.756  1.00  4.59              
ATOM   3356  CG2 ILE A 204      69.417  88.066  70.991  1.00  4.59              
ATOM   3357 1HG2 ILE A 204      69.092  87.344  71.732  1.00  4.59              
ATOM   3358 2HG2 ILE A 204      69.130  89.061  71.324  1.00  4.59              
ATOM   3359 3HG2 ILE A 204      68.913  87.845  70.056  1.00  4.59              
ATOM   3360  CG1 ILE A 204      71.336  86.606  70.212  1.00  4.59              
ATOM   3361 1HG1 ILE A 204      72.383  86.633  69.915  1.00  4.59              
ATOM   3362 2HG1 ILE A 204      70.730  86.461  69.326  1.00  4.59              
ATOM   3363  CD1 ILE A 204      71.122  85.458  71.180  1.00  4.59              
ATOM   3364  HD1 ILE A 204      70.066  85.313  71.390  1.00  4.59              
ATOM   3365  HD2 ILE A 204      71.498  84.553  70.720  1.00  4.59              
ATOM   3366  HD3 ILE A 204      71.658  85.627  72.113  1.00  4.59              
ATOM   3367  C   ILE A 204      72.927  89.412  69.860  1.00  4.59              
ATOM   3368  O   ILE A 204      73.773  88.638  70.264  1.00  4.59              
ATOM   3369  N   SER A 205      73.285  90.614  69.400  1.00  5.06              
ATOM   3370  H   SER A 205      72.699  90.997  68.658  1.00  5.06              
ATOM   3371  CA  SER A 205      74.147  91.582  70.122  1.00  5.06              
ATOM   3372  HA  SER A 205      74.301  91.242  71.138  1.00  5.06              
ATOM   3373  CB  SER A 205      75.494  91.687  69.393  1.00  5.06              
ATOM   3374  HB1 SER A 205      76.182  92.284  69.984  1.00  5.06              
ATOM   3375  HB2 SER A 205      75.349  92.168  68.423  1.00  5.06              
ATOM   3376  OG  SER A 205      76.038  90.397  69.187  1.00  5.06              
ATOM   3377  HG  SER A 205      75.350  89.924  68.673  1.00  5.06              
ATOM   3378  C   SER A 205      73.407  92.910  70.140  1.00  5.06              
ATOM   3379  O   SER A 205      73.299  93.531  71.190  1.00  5.06              
ATOM   3380  N   VAL A 206      72.773  93.274  69.015  1.00  5.38              
ATOM   3381  H   VAL A 206      72.836  92.669  68.198  1.00  5.38              
ATOM   3382  CA  VAL A 206      72.024  94.532  68.855  1.00  5.38              
ATOM   3383  HA  VAL A 206      72.726  95.354  68.983  1.00  5.38              
ATOM   3384  CB  VAL A 206      71.453  94.632  67.418  1.00  5.38              
ATOM   3385  HB  VAL A 206      70.773  93.797  67.245  1.00  5.38              
ATOM   3386  CG1 VAL A 206      70.694  95.943  67.157  1.00  5.38              
ATOM   3387 1HG1 VAL A 206      70.363  95.971  66.119  1.00  5.38              
ATOM   3388 2HG1 VAL A 206      69.815  96.010  67.792  1.00  5.38              
ATOM   3389 3HG1 VAL A 206      71.344  96.796  67.353  1.00  5.38              
ATOM   3390  CG2 VAL A 206      72.573  94.591  66.367  1.00  5.38              
ATOM   3391 1HG2 VAL A 206      73.164  93.683  66.450  1.00  5.38              
ATOM   3392 2HG2 VAL A 206      72.143  94.592  65.363  1.00  5.38              
ATOM   3393 3HG2 VAL A 206      73.233  95.450  66.474  1.00  5.38              
ATOM   3394  C   VAL A 206      70.925  94.748  69.900  1.00  5.38              
ATOM   3395  O   VAL A 206      70.690  95.883  70.317  1.00  5.38              
ATOM   3396  N   HIS A 207      70.277  93.681  70.377  1.00  5.60              
ATOM   3397  H   HIS A 207      70.390  92.799  69.884  1.00  5.60              
ATOM   3398  CA  HIS A 207      69.234  93.782  71.409  1.00  5.60              
ATOM   3399  HA  HIS A 207      68.935  94.824  71.517  1.00  5.60              
ATOM   3400  CB  HIS A 207      67.994  92.983  70.950  1.00  5.60              
ATOM   3401  HB1 HIS A 207      67.180  93.153  71.654  1.00  5.60              
ATOM   3402  HB2 HIS A 207      68.239  91.920  70.984  1.00  5.60              
ATOM   3403  CG  HIS A 207      67.469  93.283  69.563  1.00  5.60              
ATOM   3404  ND1 HIS A 207      66.746  92.383  68.783  1.00  5.60              
ATOM   3405  CE1 HIS A 207      66.557  92.977  67.596  1.00  5.60              
ATOM   3406  HE1 HIS A 207      66.046  92.530  66.752  1.00  5.60              
ATOM   3407  NE2 HIS A 207      67.095  94.206  67.603  1.00  5.60              
ATOM   3408  HE2 HIS A 207      67.114  94.827  66.806  1.00  5.60              
ATOM   3409  CD2 HIS A 207      67.651  94.429  68.845  1.00  5.60              
ATOM   3410  HD2 HIS A 207      68.189  95.307  69.172  1.00  5.60              
ATOM   3411  C   HIS A 207      69.662  93.325  72.801  1.00  5.60              
ATOM   3412  O   HIS A 207      68.841  93.297  73.726  1.00  5.60              
ATOM   3413  N   TRP A 208      70.946  93.014  72.983  1.00  6.56              
ATOM   3414  H   TRP A 208      71.577  93.134  72.198  1.00  6.56              
ATOM   3415  CA  TRP A 208      71.531  93.082  74.313  1.00  6.56              
ATOM   3416  HA  TRP A 208      70.873  92.567  75.014  1.00  6.56              
ATOM   3417  CB  TRP A 208      72.870  92.377  74.377  1.00  6.56              
ATOM   3418  HB1 TRP A 208      73.501  92.993  74.998  1.00  6.56              
ATOM   3419  HB2 TRP A 208      73.320  92.272  73.393  1.00  6.56              
ATOM   3420  CG  TRP A 208      72.861  91.070  75.076  1.00  6.56              
ATOM   3421  CD1 TRP A 208      72.762  90.959  76.414  1.00  6.56              
ATOM   3422  HD1 TRP A 208      72.677  91.793  77.109  1.00  6.56              
ATOM   3423  NE1 TRP A 208      72.888  89.638  76.758  1.00  6.56              
ATOM   3424  HE1 TRP A 208      72.971  89.351  77.722  1.00  6.56              
ATOM   3425  CE2 TRP A 208      73.215  88.848  75.675  1.00  6.56              
ATOM   3426  CZ2 TRP A 208      73.595  87.499  75.529  1.00  6.56              
ATOM   3427  HZ2 TRP A 208      73.739  86.837  76.359  1.00  6.56              
ATOM   3428  CH2 TRP A 208      73.707  86.951  74.259  1.00  6.56              
ATOM   3429  HH2 TRP A 208      73.854  85.890  74.149  1.00  6.56              
ATOM   3430  CZ3 TRP A 208      73.598  87.784  73.147  1.00  6.56              
ATOM   3431  HZ3 TRP A 208      73.710  87.342  72.175  1.00  6.56              
ATOM   3432  CE3 TRP A 208      73.326  89.162  73.296  1.00  6.56              
ATOM   3433  HE3 TRP A 208      73.271  89.798  72.438  1.00  6.56              
ATOM   3434  CD2 TRP A 208      73.099  89.727  74.564  1.00  6.56              
ATOM   3435  C   TRP A 208      71.594  94.550  74.738  1.00  6.56              
ATOM   3436  O   TRP A 208      72.403  95.337  74.250  1.00  6.56              
ATOM   3437  N   GLN A 209      70.707  94.939  75.652  1.00  7.12              
ATOM   3438  H   GLN A 209      70.051  94.255  75.987  1.00  7.12              
ATOM   3439  CA  GLN A 209      71.007  96.083  76.495  1.00  7.12              
ATOM   3440  HA  GLN A 209      71.313  96.922  75.868  1.00  7.12              
ATOM   3441  CB  GLN A 209      69.764  96.496  77.307  1.00  7.12              
ATOM   3442  HB1 GLN A 209      69.439  95.659  77.927  1.00  7.12              
ATOM   3443  HB2 GLN A 209      68.962  96.754  76.615  1.00  7.12              
ATOM   3444  CG  GLN A 209      70.065  97.708  78.214  1.00  7.12              
ATOM   3445  HG1 GLN A 209      70.416  98.540  77.603  1.00  7.12              
ATOM   3446  HG2 GLN A 209      70.862  97.443  78.910  1.00  7.12              
ATOM   3447  CD  GLN A 209      68.873  98.188  79.035  1.00  7.12              
ATOM   3448  OE1 GLN A 209      67.717  98.080  78.640  1.00  7.12              
ATOM   3449  NE2 GLN A 209      69.112  98.751  80.201  1.00  7.12              
ATOM   3450 1HE2 GLN A 209      70.061  98.836  80.535  1.00  7.12              
ATOM   3451 2HE2 GLN A 209      68.337  99.134  80.715  1.00  7.12              
ATOM   3452  C   GLN A 209      72.152  95.697  77.422  1.00  7.12              
ATOM   3453  O   GLN A 209      72.086  94.653  78.061  1.00  7.12              
ATOM   3454  N   GLU A 210      73.188  96.532  77.434  1.00  7.16              
ATOM   3455  H   GLU A 210      73.078  97.418  76.970  1.00  7.16              
ATOM   3456  CA  GLU A 210      74.563  96.062  77.589  1.00  7.16              
ATOM   3457  HA  GLU A 210      75.179  96.817  77.098  1.00  7.16              
ATOM   3458  CB  GLU A 210      75.064  96.102  79.029  1.00  7.16              
ATOM   3459  HB1 GLU A 210      76.067  95.678  79.067  1.00  7.16              
ATOM   3460  HB2 GLU A 210      74.405  95.535  79.670  1.00  7.16              
ATOM   3461  CG  GLU A 210      75.125  97.557  79.511  1.00  7.16              
ATOM   3462  HG1 GLU A 210      74.163  98.051  79.356  1.00  7.16              
ATOM   3463  HG2 GLU A 210      75.883  98.099  78.940  1.00  7.16              
ATOM   3464  CD  GLU A 210      75.461  97.588  80.992  1.00  7.16              
ATOM   3465  OE1 GLU A 210      74.532  97.432  81.815  1.00  7.16              
ATOM   3466  OE2 GLU A 210      76.658  97.684  81.350  1.00  7.16              
ATOM   3467  C   GLU A 210      74.842  94.806  76.769  1.00  7.16              
ATOM   3468  O   GLU A 210      74.854  93.674  77.229  1.00  7.16              
ATOM   3469  N   ILE A 211      75.016  95.071  75.479  1.00  7.68              
ATOM   3470  H   ILE A 211      74.759  95.998  75.176  1.00  7.68              
ATOM   3471  CA  ILE A 211      75.692  94.282  74.454  1.00  7.68              
ATOM   3472  HA  ILE A 211      75.136  93.387  74.227  1.00  7.68              
ATOM   3473  CB  ILE A 211      75.724  95.139  73.154  1.00  7.68              
ATOM   3474  HB  ILE A 211      74.682  95.295  72.870  1.00  7.68              
ATOM   3475  CG2 ILE A 211      76.332  96.551  73.350  1.00  7.68              
ATOM   3476 1HG2 ILE A 211      75.859  97.076  74.177  1.00  7.68              
ATOM   3477 2HG2 ILE A 211      77.404  96.483  73.537  1.00  7.68              
ATOM   3478 3HG2 ILE A 211      76.170  97.152  72.457  1.00  7.68              
ATOM   3479  CG1 ILE A 211      76.384  94.389  71.974  1.00  7.68              
ATOM   3480 1HG1 ILE A 211      75.924  93.406  71.901  1.00  7.68              
ATOM   3481 2HG1 ILE A 211      77.448  94.249  72.161  1.00  7.68              
ATOM   3482  CD1 ILE A 211      76.235  95.105  70.622  1.00  7.68              
ATOM   3483  HD1 ILE A 211      76.612  94.467  69.825  1.00  7.68              
ATOM   3484  HD2 ILE A 211      75.187  95.335  70.430  1.00  7.68              
ATOM   3485  HD3 ILE A 211      76.816  96.027  70.613  1.00  7.68              
ATOM   3486  C   ILE A 211      77.071  93.784  74.939  1.00  7.68              
ATOM   3487  O   ILE A 211      78.124  94.301  74.562  1.00  7.68              
ATOM   3488  N   LEU A 212      77.078  92.842  75.886  1.00  7.83              
ATOM   3489  H   LEU A 212      76.169  92.537  76.226  1.00  7.83              
ATOM   3490  CA  LEU A 212      78.183  92.743  76.836  1.00  7.83              
ATOM   3491  HA  LEU A 212      78.490  93.782  76.952  1.00  7.83              
ATOM   3492  CB  LEU A 212      77.717  92.354  78.256  1.00  7.83              
ATOM   3493  HB1 LEU A 212      77.870  91.290  78.426  1.00  7.83              
ATOM   3494  HB2 LEU A 212      76.652  92.544  78.344  1.00  7.83              
ATOM   3495  CG  LEU A 212      78.422  93.176  79.361  1.00  7.83              
ATOM   3496  HG  LEU A 212      78.614  94.190  79.013  1.00  7.83              
ATOM   3497  CD1 LEU A 212      77.542  93.291  80.605  1.00  7.83              
ATOM   3498 1HD1 LEU A 212      78.102  93.721  81.434  1.00  7.83              
ATOM   3499 2HD1 LEU A 212      76.692  93.934  80.388  1.00  7.83              
ATOM   3500 3HD1 LEU A 212      77.167  92.309  80.865  1.00  7.83              
ATOM   3501  CD2 LEU A 212      79.748  92.546  79.779  1.00  7.83              
ATOM   3502 1HD2 LEU A 212      80.242  93.168  80.524  1.00  7.83              
ATOM   3503 2HD2 LEU A 212      79.587  91.550  80.184  1.00  7.83              
ATOM   3504 3HD2 LEU A 212      80.398  92.466  78.915  1.00  7.83              
ATOM   3505  C   LEU A 212      79.460  92.047  76.364  1.00  7.83              
ATOM   3506  O   LEU A 212      79.655  90.842  76.510  1.00  7.83              
ATOM   3507  N   CYS A 213      80.357  92.864  75.816  1.00  7.01              
ATOM   3508  H   CYS A 213      80.035  93.790  75.564  1.00  7.01              
ATOM   3509  CA  CYS A 213      81.731  92.504  75.500  1.00  7.01              
ATOM   3510  HA  CYS A 213      81.695  91.706  74.758  1.00  7.01              
ATOM   3511  CB  CYS A 213      82.437  93.710  74.867  1.00  7.01              
ATOM   3512  HB1 CYS A 213      83.512  93.531  74.841  1.00  7.01              
ATOM   3513  HB2 CYS A 213      82.245  94.604  75.465  1.00  7.01              
ATOM   3514  SG  CYS A 213      81.850  93.945  73.166  1.00  7.01              
ATOM   3515  HG  CYS A 213      82.571  95.040  72.896  1.00  7.01              
ATOM   3516  C   CYS A 213      82.535  91.977  76.696  1.00  7.01              
ATOM   3517  O   CYS A 213      82.552  92.572  77.768  1.00  7.01              
ATOM   3518  N   VAL A 214      83.280  90.896  76.448  1.00  7.83              
ATOM   3519  H   VAL A 214      83.229  90.502  75.523  1.00  7.83              
ATOM   3520  CA  VAL A 214      84.039  90.128  77.450  1.00  7.83              
ATOM   3521  HA  VAL A 214      84.056  90.715  78.369  1.00  7.83              
ATOM   3522  CB  VAL A 214      83.344  88.795  77.816  1.00  7.83              
ATOM   3523  HB  VAL A 214      84.003  88.228  78.474  1.00  7.83              
ATOM   3524  CG1 VAL A 214      82.048  89.042  78.600  1.00  7.83              
ATOM   3525 1HG1 VAL A 214      81.636  88.094  78.941  1.00  7.83              
ATOM   3526 2HG1 VAL A 214      82.254  89.670  79.468  1.00  7.83              
ATOM   3527 3HG1 VAL A 214      81.312  89.543  77.973  1.00  7.83              
ATOM   3528  CG2 VAL A 214      83.013  87.924  76.597  1.00  7.83              
ATOM   3529 1HG2 VAL A 214      82.642  86.959  76.937  1.00  7.83              
ATOM   3530 2HG2 VAL A 214      82.251  88.400  75.979  1.00  7.83              
ATOM   3531 3HG2 VAL A 214      83.915  87.759  76.008  1.00  7.83              
ATOM   3532  C   VAL A 214      85.524  89.980  77.089  1.00  7.83              
ATOM   3533  O   VAL A 214      86.121  88.912  77.205  1.00  7.83              
ATOM   3534  N   LEU A 215      86.114  91.072  76.599  1.00  8.29              
ATOM   3535  H   LEU A 215      85.583  91.928  76.598  1.00  8.29              
ATOM   3536  CA  LEU A 215      87.547  91.160  76.334  1.00  8.29              
ATOM   3537  HA  LEU A 215      87.827  90.225  75.851  1.00  8.29              
ATOM   3538  CB  LEU A 215      87.836  92.295  75.328  1.00  8.29              
ATOM   3539  HB1 LEU A 215      87.160  92.182  74.479  1.00  8.29              
ATOM   3540  HB2 LEU A 215      88.848  92.135  74.953  1.00  8.29              
ATOM   3541  CG  LEU A 215      87.766  93.754  75.834  1.00  8.29              
ATOM   3542  HG  LEU A 215      88.503  93.904  76.622  1.00  8.29              
ATOM   3543  CD1 LEU A 215      88.117  94.691  74.675  1.00  8.29              
ATOM   3544 1HD1 LEU A 215      88.123  95.724  75.023  1.00  8.29              
ATOM   3545 2HD1 LEU A 215      89.111  94.449  74.300  1.00  8.29              
ATOM   3546 3HD1 LEU A 215      87.390  94.584  73.870  1.00  8.29              
ATOM   3547  CD2 LEU A 215      86.389  94.176  76.352  1.00  8.29              
ATOM   3548 1HD2 LEU A 215      86.165  93.648  77.279  1.00  8.29              
ATOM   3549 2HD2 LEU A 215      86.394  95.242  76.580  1.00  8.29              
ATOM   3550 3HD2 LEU A 215      85.626  93.971  75.604  1.00  8.29              
ATOM   3551  C   LEU A 215      88.362  91.305  77.634  1.00  8.29              
ATOM   3552  O   LEU A 215      87.950  92.050  78.527  1.00  8.29              
ATOM   3553  N   PRO A 216      89.536  90.658  77.739  1.00  9.36              
ATOM   3554  CD  PRO A 216      90.094  89.673  76.820  1.00  9.36              
ATOM   3555  HD1 PRO A 216      90.065  90.026  75.789  1.00  9.36              
ATOM   3556  HD2 PRO A 216      89.538  88.738  76.915  1.00  9.36              
ATOM   3557  CG  PRO A 216      91.546  89.458  77.251  1.00  9.36              
ATOM   3558  HG1 PRO A 216      92.198  90.114  76.673  1.00  9.36              
ATOM   3559  HG2 PRO A 216      91.851  88.418  77.131  1.00  9.36              
ATOM   3560  CB  PRO A 216      91.556  89.885  78.719  1.00  9.36              
ATOM   3561  HB1 PRO A 216      92.537  90.250  79.029  1.00  9.36              
ATOM   3562  HB2 PRO A 216      91.253  89.042  79.342  1.00  9.36              
ATOM   3563  CA  PRO A 216      90.484  90.975  78.790  1.00  9.36              
ATOM   3564  HA  PRO A 216      90.000  90.945  79.766  1.00  9.36              
ATOM   3565  C   PRO A 216      91.048  92.380  78.540  1.00  9.36              
ATOM   3566  O   PRO A 216      91.659  92.640  77.502  1.00  9.36              
ATOM   3567  N   VAL A 217      90.805  93.297  79.473  1.00 10.13              
ATOM   3568  H   VAL A 217      90.275  93.029  80.287  1.00 10.13              
ATOM   3569  CA  VAL A 217      91.396  94.641  79.451  1.00 10.13              
ATOM   3570  HA  VAL A 217      91.300  95.025  78.438  1.00 10.13              
ATOM   3571  CB  VAL A 217      90.636  95.599  80.390  1.00 10.13              
ATOM   3572  HB  VAL A 217      91.130  96.566  80.359  1.00 10.13              
ATOM   3573  CG1 VAL A 217      89.199  95.811  79.893  1.00 10.13              
ATOM   3574 1HG1 VAL A 217      88.707  96.553  80.522  1.00 10.13              
ATOM   3575 2HG1 VAL A 217      89.216  96.179  78.868  1.00 10.13              
ATOM   3576 3HG1 VAL A 217      88.635  94.878  79.932  1.00 10.13              
ATOM   3577  CG2 VAL A 217      90.592  95.123  81.849  1.00 10.13              
ATOM   3578 1HG2 VAL A 217      90.141  95.901  82.465  1.00 10.13              
ATOM   3579 2HG2 VAL A 217      90.010  94.208  81.944  1.00 10.13              
ATOM   3580 3HG2 VAL A 217      91.603  94.948  82.214  1.00 10.13              
ATOM   3581  C   VAL A 217      92.894  94.596  79.806  1.00 10.13              
ATOM   3582  O   VAL A 217      93.322  93.653  80.475  1.00 10.13              
ATOM   3583  N   PRO A 218      93.711  95.585  79.384  1.00 11.15              
ATOM   3584  CD  PRO A 218      93.356  96.707  78.527  1.00 11.15              
ATOM   3585  HD1 PRO A 218      92.896  97.492  79.130  1.00 11.15              
ATOM   3586  HD2 PRO A 218      92.692  96.412  77.715  1.00 11.15              
ATOM   3587  CG  PRO A 218      94.676  97.208  77.951  1.00 11.15              
ATOM   3588  HG1 PRO A 218      94.632  98.269  77.703  1.00 11.15              
ATOM   3589  HG2 PRO A 218      94.939  96.616  77.073  1.00 11.15              
ATOM   3590  CB  PRO A 218      95.668  96.927  79.075  1.00 11.15              
ATOM   3591  HB1 PRO A 218      95.646  97.759  79.781  1.00 11.15              
ATOM   3592  HB2 PRO A 218      96.680  96.784  78.694  1.00 11.15              
ATOM   3593  CA  PRO A 218      95.132  95.652  79.741  1.00 11.15              
ATOM   3594  HA  PRO A 218      95.639  94.783  79.322  1.00 11.15              
ATOM   3595  C   PRO A 218      95.413  95.701  81.253  1.00 11.15              
ATOM   3596  O   PRO A 218      96.470  95.265  81.703  1.00 11.15              
ATOM   3597  N   ASP A 219      94.481  96.254  82.029  1.00 12.17              
ATOM   3598  H   ASP A 219      93.671  96.669  81.573  1.00 12.17              
ATOM   3599  CA  ASP A 219      94.561  96.477  83.472  1.00 12.17              
ATOM   3600  HA  ASP A 219      95.394  97.152  83.672  1.00 12.17              
ATOM   3601  CB  ASP A 219      93.258  97.156  83.939  1.00 12.17              
ATOM   3602  HB1 ASP A 219      93.374  97.470  84.978  1.00 12.17              
ATOM   3603  HB2 ASP A 219      92.442  96.433  83.898  1.00 12.17              
ATOM   3604  CG  ASP A 219      92.888  98.369  83.076  1.00 12.17              
ATOM   3605  OD1 ASP A 219      92.430  98.139  81.930  1.00 12.17              
ATOM   3606  OD2 ASP A 219      93.095  99.507  83.547  1.00 12.17              
ATOM   3607  C   ASP A 219      94.829  95.160  84.216  1.00 12.17              
ATOM   3608  O   ASP A 219      94.959  94.064  83.671  1.00 12.17              
TER
END
