# Supplementary material for: In silico structural and functional prediction of African swine fever virus protein-B263R reveals features of a TATA-binding protein
Source: PeerJ. 2018 Feb 22;6:e4396. doi: 10.7717/peerj.4396 (PMC5825884; doi:10.7717/peerj.4396)
Supplement: Supplemental Information 1 [file peerj-06-4396-s009.bz2 › S313700_results/Bsites.inf]

SITE 1	0.26	32
TMS	1qn4A	BS01_NUC	64.651 61.811 69.980	0.78 :18,20,46,47,64,66,69,71,73,113,114,116,156,157,161,163,173,175,185,188
NUC(32)

SITE 2	0.22	26
TMS	1qnbA	BS02_NUC	62.086 69.136 69.157	0.79 :9,10,18,45,46,51,53,60,62,64,75,76,116,157,158,175,177,179,181,183
NUC(26)

SITE 3	0.03	3
TMS	5iy8P	BS02_NUC	63.143 70.936 64.075	0.80 :10,53,64,75,158,175,177,179,181,183
NUC(2),PS9(1)

SITE 4	0.03	3
TMS	5fmfQ	BS02_NUC	60.189 67.227 73.130	0.79 :9,10,44,45,46,47,49,51,53,60,62,64,66,75,76,78,157,158,177,179,181
NUC(3)

SITE 5	0.02	2
TMS	1ytbA	BS01_NUC	63.445 65.082 69.096	0.78 :9,10,18,20,45,46,47,51,53,62,64,66,69,71,73,75,113,114,116,156,157,158,161,163,173,175,177,179,181,183,185,186
NUC(2)

SITE 6	0.02	2
TMS	5fz5O	BS02_NUC	60.883 66.841 75.846	0.72 :9,10,18,45,46,51,53,62,64,75,158
NUC(2)

SITE 7	0.01	1
SST	1imhD	BS02_NUC	55.879 65.483 87.142	0.44 :37,40,48
NUC(1)

SITE 8	0.01	1
COF	4woeB	BS01_ADP	69.079 66.642 65.644	0.64 :10,114,115,116,173,185
ADP(1)

SITE 9	0.01	1
SST	2nqaB	BS04_CA	67.826 66.803 69.663	0.45 :74,76,81,150
CA(1)

SITE 10	0.01	1
CON	NTAPP	NTAPP	62.512 68.791 89.019	0.12 :32,36,38,50,52,53,54,56,91,92,95,96

SITE 11	0.01	1
SST	4fhdA	BS03_POP	64.749 73.733 51.325	0.45 :127,163,181
POP(1)

SITE 12	0.01	1
SST	1df1A	BS01_ZN	66.336 71.409 68.909	0.44 :9,15
ZN(1)

SITE 13	0.01	1
COF	1qn4B	BS02_NUC	65.125 74.307 63.975	0.61 :8,9,57,77,78,158,177,179,181,183
NUC(1)

SITE 14	0.01	1
SST	2y6pC	BS02_MG	76.181 84.766 56.852	0.44 :81,219
MG(1)

SITE 15	0.01	1
SST	1u80A	BS02_C5P	74.466 59.579 86.299	0.44 :104,111
C5P(1)

SITE 16	0.01	1
CON	NTAPP	NTAPP	61.688 71.651 56.630	0.08 :13,158,159,177,181,183

SITE 17	0.01	1
SST	1frvB	BS02_F3S	71.716 69.685 66.406	0.43 :111,120
F3S(1)

SITE 18	0.01	1
SST	2nrzB	BS01_MN	59.751 58.625 65.916	0.44 :42,141
MN(1)

SITE 19	0.01	1
TMS	5fz5O	BS01_NUC	64.503 59.832 76.903	0.79 :18,20,26,46,66,69,71,73,114,157,185
NUC(1)

SITE 20	0.01	1
CON	NTAPP	NTAPP	54.513 62.796 75.929	0.10 :13,45,46
