# Supplementary material for: In silico structural and functional prediction of African swine fever virus protein-B263R reveals features of a TATA-binding protein
Source: PeerJ. 2018 Feb 22;6:e4396. doi: 10.7717/peerj.4396 (PMC5825884; doi:10.7717/peerj.4396)
Supplement: Supplemental Information 1 [file peerj-06-4396-s009.bz2 › S313700_results/threading9.pdb]

Rank   :9 Template name:1vokA
REMARK :Column 1 -  30 present Atom & Residue records of query sequence.
REMARK :Column 31 - 54 present XYZ coordinates of query sequence obtained after threading alignment.
REMARK :Column 55 - 59 present residue number in Template
REMARK :Column 60 - 59 present residue name of Template
ATOM   1001  CA  ALA     1      59.255  75.438  46.527    9 SER
ATOM   1002  CA  GLU     2      61.223  74.014  43.614   10 LYS
ATOM   1003  CA  PRO     3      64.520  73.699  45.564   11 HIS
ATOM   1004  CA  VAL     4      63.800  73.056  49.262   12 PRO
ATOM   1005  CA  LYS     5      67.503  72.402  49.866   13 SER
ATOM   1006  CA  ALA     6      68.285  75.918  48.746   14 GLY
ATOM   1007  CA  LEU     7      70.842  74.459  46.267   15 ILE
ATOM   1008  CA  ASN     8      76.102  68.562  29.313   21 ASN
ATOM   1009  CA  CYS     9      67.963  64.161  15.412   26 VAL
ATOM   1010  CA  ASN    10      67.247  62.279  12.194   27 ASN
ATOM   1011  CA  PHE    11      68.613  64.020   9.106   28 LEU
ATOM   1012  CA  GLY    12      66.386  61.675   7.143   29 ASP
ATOM   1015  CA  CYS    15      68.830  60.750   4.335   30 CYS
ATOM   1016  CA  LEU    16      75.061  60.354   3.831   32 LEU
ATOM   1018  CA  GLY    18      78.291  60.020   1.954   33 ASP
ATOM   1019  CA  TYR    19      80.667  60.408   4.896   34 LEU
ATOM   1020  CA  GLU    20      83.853  60.630   2.817   35 LYS
ATOM   1021  CA  SER    21      82.342  63.593   0.876   36 ALA
ATOM   1022  CA  LEU    22      81.060  65.518   3.911   37 ILE
ATOM   1023  CA  ILE    23      84.476  65.090   5.511   38 ALA
ATOM   1027  CA  LYS    27      86.161  66.304   2.317   39 LEU
ATOM   1028  CA  LYS    28      83.779  69.181   1.690   40 GLN
ATOM   1029  CA  THR    29      83.359  70.635   5.219   41 ALA
ATOM   1030  CA  LYS    30      86.177  72.646   6.806   42 ARG
ATOM   1031  CA  ASN    31      84.994  71.843  10.330   43 ASN
ATOM   1032  CA  MET    32      85.027  68.045   9.905   44 ALA
ATOM   1033  CA  LEU    33      87.079  65.041  10.935   45 GLU
ATOM   1034  CA  ARG    34      86.428  61.480   9.750   46 TYR
ATOM   1035  CA  ARG    35      88.516  58.459  10.628   47 ASN
ATOM   1036  CA  PRO    36      86.326  55.412  10.197   48 PRO
ATOM   1037  CA  ARG    37      88.946  53.148  11.751   49 LYS
ATOM   1038  CA  LYS    38      88.560  55.069  15.009   50 ARG
ATOM   1039  CA  THR    39      84.848  56.127  14.805   51 PHE
ATOM   1040  CA  GLU    40      82.190  55.456  12.158   52 ALA
ATOM   1041  CA  GLY    41      80.933  59.010  11.911   53 ALA
ATOM   1054  CA  ILE    54      82.110  62.430  10.770   54 VAL
ATOM   1055  CA  LEU    55      82.962  64.774  13.704   55 ILE
ATOM   1056  CA  PHE    56      81.924  68.368  13.254   56 MET
ATOM   1057  CA  LYS    57      82.461  71.128  15.805   57 ARG
ATOM   1058  CA  ASP    58      81.129  74.682  16.161   58 ILE
ATOM   1059  CA  LYS    59      81.959  77.422  18.658   59 ARG
ATOM   1061  CA  TYR    61      79.518  71.624  20.924   63 THR
ATOM   1062  CA  LYS    62      80.383  68.571  18.808   64 THR
ATOM   1063  CA  LEU    63      78.123  66.686  16.356   65 ALA
ATOM   1064  CA  LYS    64      78.618  63.030  15.324   66 LEU
ATOM   1065  CA  CYS    65      77.053  62.501  11.903   67 ILE
ATOM   1066  CA  PHE    66      76.348  58.915  10.925   68 PHE
ATOM   1067  CA  PRO    67      75.906  57.390   7.402   69 ALA
ATOM   1068  CA  SER    68      72.358  56.401   8.289   70 SER
ATOM   1070  CA  GLY    70      71.556  60.105   8.702   71 GLY
ATOM   1071  CA  GLU    71      71.349  59.982  12.490   72 LYS
ATOM   1072  CA  ILE    72      73.170  62.866  14.206   73 MET
ATOM   1073  CA  GLN    73      74.256  63.074  17.858   74 VAL
ATOM   1074  CA  VAL    74      74.856  66.564  19.304   75 CYS
ATOM   1075  CA  PRO    75      76.842  66.937  22.518   76 THR
ATOM   1076  CA  GLY    76      78.340  69.701  24.689   77 GLY
ATOM   1077  CA  VAL    77      75.418  72.121  25.063   78 ALA
ATOM   1081  CA  ASP    81      70.835  73.853  27.966   80 SER
ATOM   1082  CA  PHE    82      68.222  72.001  25.995   81 GLU
ATOM   1083  CA  GLU    83      67.541  75.099  23.889   82 ASP
ATOM   1084  CA  ASP    84      71.220  75.270  23.085   83 PHE
ATOM   1085  CA  GLY    85      71.378  71.577  22.227   84 SER
ATOM   1086  CA  LYS    86      68.533  72.033  19.777   85 LYS
ATOM   1087  CA  ASN    87      69.954  75.290  18.412   86 MET
ATOM   1088  CA  ILE    88      73.344  73.612  17.741   87 ALA
ATOM   1089  CA  ILE    89      71.705  70.534  16.177   88 ALA
ATOM   1090  CA  GLN    90      69.782  72.849  13.728   89 ARG
ATOM   1091  CA  GLN    91      73.025  74.642  12.924   90 LYS
ATOM   1092  CA  TRP    92      74.858  71.372  12.166   91 TYR
ATOM   1093  CA  VAL    93      71.919  70.064  10.125   92 ALA
ATOM   1094  CA  ASP    94      71.880  73.299   8.070   93 ARG
ATOM   1095  CA  PHE    95      75.631  73.039   7.479   94 ILE
ATOM   1096  CA  LEU    96      74.912  69.621   6.023   95 VAL
ATOM   1097  CA  GLN    97      72.105  70.961   3.752   96 GLN
ATOM   1098  CA  HIS    98      74.387  73.755   2.551   97 LYS
ATOM   1099  CA  GLN    99      76.987  71.180   1.571   98 LEU
ATOM   1100  CA  PRO   100      74.368  69.767  -0.811   99 GLY
ATOM   1101  CA  ILE   101      72.795  66.849   1.104  100 PHE
ATOM   1104  CA  LYS   104      68.975  66.803   1.535  101 PRO
ATOM   1105  CA  ILE   105      69.101  66.941   5.297  102 ALA
ATOM   1106  CA  GLN   106      65.937  67.284   7.335  103 LYS
ATOM   1107  CA  ILE   107      65.384  67.806  11.093  104 PHE
ATOM   1108  CA  ILE   108      63.045  65.029  12.287  105 LYS
ATOM   1109  CA  GLU   109      62.354  63.458  15.695  106 ASP
ATOM   1110  CA  PHE   110      64.845  65.656  17.553  107 PHE
ATOM   1111  CA  LYS   111      65.084  64.533  21.147  108 LYS
ATOM   1112  CA  THR   112      67.114  65.023  24.293  109 ILE
ATOM   1113  CA  ILE   113      68.802  61.706  25.136  110 GLN
ATOM   1114  CA  MET   114      70.676  62.600  28.367  111 ASN
ATOM   1115  CA  ILE   115      71.415  65.587  30.671  112 ILE
ATOM   1116  CA  ASN   116      74.339  65.460  33.155  113 VAL
ATOM   1117  CA  PHE   117      74.254  67.818  36.156  114 GLY
ATOM   1118  CA  LYS   118      76.603  68.300  39.099  115 SER
ATOM   1119  CA  PHE   119      76.134  69.701  42.544  116 CYS
ATOM   1120  CA  GLN   120      78.312  70.291  45.569  117 ASP
ATOM   1121  CA  ILE   121      76.619  70.140  49.013  118 VAL
ATOM   1123  CA  PRO   123      79.974  71.068  50.530  119 LYS
ATOM   1124  CA  VAL   124      80.129  68.782  53.554  120 PHE
ATOM   1125  CA  SER   125      81.607  65.223  53.729  121 PRO
ATOM   1130  CA  ILE   130      79.312  62.257  53.398  122 ILE
ATOM   1131  CA  HIS   131      79.485  58.866  55.135  123 ARG
ATOM   1132  CA  LEU   132      78.880  56.757  52.021  124 LEU
ATOM   1133  CA  LYS   133      79.287  53.454  53.845  125 GLU
ATOM   1134  CA  LYS   134      76.399  54.231  56.233  126 GLY
ATOM   1135  CA  PHE   135      74.294  55.685  53.450  127 LEU
ATOM   1136  CA  ALA   136      74.736  52.491  51.380  128 ALA
ATOM   1137  CA  ALA   137      74.057  50.073  54.302  129 TYR
ATOM   1138  CA  LEU   138      70.839  51.917  54.900  130 SER
ATOM   1139  CA  LEU   139      69.711  51.988  51.253  131 HIS
ATOM   1140  CA  GLU   140      70.909  48.648  49.994  132 ALA
ATOM   1141  CA  HIS   141      68.291  48.198  47.327  133 ALA
ATOM   1142  CA  ILE   142      69.362  51.369  45.495  134 PHE
ATOM   1144  CA  THR   144      73.016  51.859  46.209  135 SER
ATOM   1145  CA  PRO   145      76.404  50.341  45.444  136 SER
ATOM   1146  CA  TYR   146      79.544  51.532  47.188  137 TYR
ATOM   1147  CA  PRO   147      82.649  49.449  46.612  138 GLU
ATOM   1149  CA  ARG   149      85.737  51.662  47.169  139 PRO
ATOM   1150  CA  GLU   150      88.131  49.037  45.858  140 GLU
ATOM   1151  CA  ILE   151      86.375  48.938  42.562  141 LEU
ATOM   1152  CA  LYS   152      85.324  52.521  41.875  142 PHE
ATOM   1153  CA  PRO   153      85.181  55.716  43.878  143 PRO
ATOM   1154  CA  PRO   154      81.843  57.187  45.057  144 GLY
ATOM   1155  CA  LEU   155      78.459  55.642  45.645  145 LEU
ATOM   1161  CA  SER   161      76.099  54.755  42.755  146 ILE
ATOM   1162  CA  ALA   162      72.460  55.391  43.513  147 TYR
ATOM   1163  CA  LYS   163      69.748  54.190  41.122  148 ARG
ATOM   1164  CA  PHE   164      66.653  56.348  41.504  149 MET
ATOM   1165  CA  MET   165      63.300  55.126  40.259  150 LYS
ATOM   1169  CA  GLY   169      61.357  58.412  39.903  151 VAL
ATOM   1170  CA  LYS   170      62.770  60.221  37.964  152 PRO
ATOM   1171  CA  LYS   171      64.837  57.482  36.253  153 LYS
ATOM   1172  CA  VAL   172      68.186  58.833  37.261  154 ILE
ATOM   1173  CA  ARG   173      71.536  57.411  38.321  155 VAL
ATOM   1174  CA  ILE   174      73.485  59.524  40.871  156 LEU
ATOM   1175  CA  ASN   175      77.171  59.416  41.726  157 LEU
ATOM   1176  CA  VAL   176      77.741  60.597  45.299  158 ILE
ATOM   1177  CA  PHE   177      81.317  61.297  46.406  159 PHE
ATOM   1178  CA  LEU   178      82.770  61.447  49.857  160 VAL
ATOM   1179  CA  LYS   179      83.451  65.184  49.414  161 SER
ATOM   1180  CA  GLY   180      79.827  66.216  49.028  162 GLY
ATOM   1181  CA  LYS   181      80.144  66.424  45.204  163 LYS
ATOM   1182  CA  ILE   182      77.325  64.805  43.281  164 ILE
ATOM   1183  CA  ASN   183      76.797  63.888  39.612  165 VAL
ATOM   1184  CA  ILE   184      73.191  63.454  38.394  166 ILE
ATOM   1185  CA  LEU   185      72.819  61.603  35.114  167 THR
ATOM   1186  CA  GLY   186      69.966  60.241  33.016  168 GLY
ATOM   1187  CA  CYS   187      67.519  63.176  32.942  169 ALA
ATOM   1188  CA  ASN   188      65.602  64.036  29.761  170 LYS
ATOM   1189  CA  THR   189      64.720  67.556  30.973  171 MET
ATOM   1190  CA  LYS   190      66.470  69.164  39.971  176 TYR
ATOM   1191  CA  GLU   191      63.942  66.749  41.411  177 LYS
ATOM   1192  CA  SER   192      66.521  63.927  41.623  178 ALA
ATOM   1193  CA  ALA   193      68.741  66.107  43.675  179 PHE
ATOM   1194  CA  GLU   194      65.986  67.260  45.977  180 GLU
ATOM   1195  CA  ILE   195      64.868  63.667  46.471  181 ASN
ATOM   1196  CA  ILE   196      68.384  62.652  47.589  182 ILE
ATOM   1197  CA  TYR   197      69.189  65.736  49.639  183 TYR
ATOM   1198  CA  THR   198      67.619  64.710  53.003  184 PRO
ATOM   1199  CA  PHE   199      69.574  61.482  52.886  185 VAL
ATOM   1200  CA  LEU   200      72.857  63.171  52.043  186 LEU
ATOM   1201  CA  LYS   201      72.166  65.449  54.972  187 SER
ATOM   1202  CA  ASP   202      71.288  62.488  57.211  188 GLU
ATOM   1203  CA  LEU   203      74.735  61.118  56.433  189 PHE
ATOM   1204  CA  ILE   204      76.817  64.224  56.769  190 ARG
ATOM   1205  CA  SER   205      80.178  63.259  58.205  191 LYS
ATOM   1206  CA  VAL   206      79.937  64.772  61.723  192 ILE
TER
