# Supplementary material for: In silico structural and functional prediction of African swine fever virus protein-B263R reveals features of a TATA-binding protein
Source: PeerJ. 2018 Feb 22;6:e4396. doi: 10.7717/peerj.4396 (PMC5825884; doi:10.7717/peerj.4396)
Supplement: Supplemental Information 1 [file peerj-06-4396-s009.bz2 › S313700_results/model1_1mp9A.pdb]

ATOM      1  N   ALA Q   1      78.649  85.134  52.977  1.00  1.00              
ATOM      2  CA  ALA Q   1      78.367  84.614  51.637  1.00  1.00              
ATOM      3  HA  ALA Q   1      77.367  84.939  51.353  1.00  1.00              
ATOM      4  CB  ALA Q   1      79.367  85.235  50.654  1.00  1.00              
ATOM      5  HB1 ALA Q   1      79.125  84.921  49.638  1.00  1.00              
ATOM      6  HB2 ALA Q   1      79.318  86.322  50.715  1.00  1.00              
ATOM      7  HB3 ALA Q   1      80.377  84.906  50.900  1.00  1.00              
ATOM      8  C   ALA Q   1      78.383  83.083  51.560  1.00  1.00              
ATOM      9  O   ALA Q   1      77.874  82.508  50.602  1.00  1.00              
ATOM     10  N   GLU Q   2      78.871  82.432  52.616  1.00  1.00              
ATOM     11  H   GLU Q   2      79.298  83.021  53.317  1.00  1.00              
ATOM     12  CA  GLU Q   2      78.318  81.156  53.059  1.00  1.00              
ATOM     13  HA  GLU Q   2      77.878  80.651  52.202  1.00  1.00              
ATOM     14  CB  GLU Q   2      79.414  80.228  53.621  1.00  1.00              
ATOM     15  HB1 GLU Q   2      78.977  79.546  54.351  1.00  1.00              
ATOM     16  HB2 GLU Q   2      80.163  80.826  54.142  1.00  1.00              
ATOM     17  CG  GLU Q   2      80.101  79.386  52.524  1.00  1.00              
ATOM     18  HG1 GLU Q   2      80.963  78.888  52.974  1.00  1.00              
ATOM     19  HG2 GLU Q   2      80.473  80.054  51.744  1.00  1.00              
ATOM     20  CD  GLU Q   2      79.186  78.312  51.894  1.00  1.00              
ATOM     21  OE1 GLU Q   2      77.981  78.297  52.237  1.00  1.00              
ATOM     22  OE2 GLU Q   2      79.686  77.502  51.072  1.00  1.00              
ATOM     23  C   GLU Q   2      77.202  81.465  54.061  1.00  1.00              
ATOM     24  O   GLU Q   2      77.464  81.611  55.264  1.00  1.00              
ATOM     25  N   PRO Q   3      75.936  81.602  53.612  1.00  1.00              
ATOM     26  CD  PRO Q   3      75.447  81.481  52.239  1.00  1.00              
ATOM     27  HD1 PRO Q   3      75.851  80.604  51.732  1.00  1.00              
ATOM     28  HD2 PRO Q   3      75.692  82.388  51.689  1.00  1.00              
ATOM     29  CG  PRO Q   3      73.926  81.368  52.331  1.00  1.00              
ATOM     30  HG1 PRO Q   3      73.642  80.323  52.448  1.00  1.00              
ATOM     31  HG2 PRO Q   3      73.434  81.809  51.463  1.00  1.00              
ATOM     32  CB  PRO Q   3      73.614  82.133  53.614  1.00  1.00              
ATOM     33  HB1 PRO Q   3      72.658  81.831  54.044  1.00  1.00              
ATOM     34  HB2 PRO Q   3      73.613  83.204  53.405  1.00  1.00              
ATOM     35  CA  PRO Q   3      74.808  81.790  54.514  1.00  1.00              
ATOM     36  HA  PRO Q   3      75.002  82.624  55.188  1.00  1.00              
ATOM     37  C   PRO Q   3      74.547  80.536  55.361  1.00  1.00              
ATOM     38  O   PRO Q   3      73.610  80.543  56.150  1.00  1.00              
ATOM     39  N   VAL Q   4      75.369  79.481  55.234  1.00  1.00              
ATOM     40  H   VAL Q   4      76.046  79.514  54.483  1.00  1.00              
ATOM     41  CA  VAL Q   4      75.579  78.416  56.224  1.00  1.00              
ATOM     42  HA  VAL Q   4      74.737  77.745  56.208  1.00  1.00              
ATOM     43  CB  VAL Q   4      76.790  77.524  55.865  1.00  1.00              
ATOM     44  HB  VAL Q   4      77.677  78.149  55.762  1.00  1.00              
ATOM     45  CG1 VAL Q   4      77.054  76.448  56.932  1.00  1.00              
ATOM     46 1HG1 VAL Q   4      77.848  75.782  56.590  1.00  1.00              
ATOM     47 2HG1 VAL Q   4      77.388  76.902  57.864  1.00  1.00              
ATOM     48 3HG1 VAL Q   4      76.154  75.857  57.112  1.00  1.00              
ATOM     49  CG2 VAL Q   4      76.550  76.769  54.552  1.00  1.00              
ATOM     50 1HG2 VAL Q   4      77.483  76.312  54.218  1.00  1.00              
ATOM     51 2HG2 VAL Q   4      75.802  75.989  54.684  1.00  1.00              
ATOM     52 3HG2 VAL Q   4      76.214  77.447  53.770  1.00  1.00              
ATOM     53  C   VAL Q   4      75.662  78.971  57.636  1.00  1.00              
ATOM     54  O   VAL Q   4      76.701  79.422  58.124  1.00  1.00              
ATOM     55  N   LYS Q   5      74.510  78.955  58.293  1.00  1.00              
ATOM     56  H   LYS Q   5      73.699  78.660  57.767  1.00  1.00              
ATOM     57  CA  LYS Q   5      74.328  79.267  59.700  1.00  1.00              
ATOM     58  HA  LYS Q   5      75.305  79.353  60.177  1.00  1.00              
ATOM     59  CB  LYS Q   5      73.616  80.617  59.932  1.00  1.00              
ATOM     60  HB1 LYS Q   5      73.146  80.584  60.916  1.00  1.00              
ATOM     61  HB2 LYS Q   5      72.832  80.778  59.190  1.00  1.00              
ATOM     62  CG  LYS Q   5      74.617  81.799  59.945  1.00  1.00              
ATOM     63  HG1 LYS Q   5      75.516  81.495  60.483  1.00  1.00              
ATOM     64  HG2 LYS Q   5      74.172  82.618  60.513  1.00  1.00              
ATOM     65  CD  LYS Q   5      75.010  82.354  58.562  1.00  1.00              
ATOM     66  HD1 LYS Q   5      74.262  83.090  58.264  1.00  1.00              
ATOM     67  HD2 LYS Q   5      74.996  81.563  57.828  1.00  1.00              
ATOM     68  CE  LYS Q   5      76.401  83.009  58.541  1.00  1.00              
ATOM     69  HE1 LYS Q   5      76.650  83.332  59.556  1.00  1.00              
ATOM     70  HE2 LYS Q   5      76.358  83.898  57.905  1.00  1.00              
ATOM     71  NZ  LYS Q   5      77.445  82.088  58.014  1.00  1.00              
ATOM     72  HZ1 LYS Q   5      77.387  82.005  56.997  1.00  1.00              
ATOM     73  HZ2 LYS Q   5      78.380  82.400  58.227  1.00  1.00              
ATOM     74  HZ3 LYS Q   5      77.315  81.138  58.358  1.00  1.00              
ATOM     75  C   LYS Q   5      73.713  78.039  60.341  1.00  1.00              
ATOM     76  O   LYS Q   5      72.510  77.946  60.569  1.00  1.00              
ATOM     77  N   ALA Q   6      74.618  77.082  60.544  1.00  1.00              
ATOM     78  H   ALA Q   6      75.556  77.271  60.234  1.00  1.00              
ATOM     79  CA  ALA Q   6      74.476  75.996  61.492  1.00  1.00              
ATOM     80  HA  ALA Q   6      73.702  75.316  61.132  1.00  1.00              
ATOM     81  CB  ALA Q   6      75.804  75.223  61.544  1.00  1.00              
ATOM     82  HB1 ALA Q   6      75.709  74.359  62.200  1.00  1.00              
ATOM     83  HB2 ALA Q   6      76.072  74.871  60.547  1.00  1.00              
ATOM     84  HB3 ALA Q   6      76.599  75.865  61.927  1.00  1.00              
ATOM     85  C   ALA Q   6      74.035  76.565  62.842  1.00  1.00              
ATOM     86  O   ALA Q   6      74.828  77.192  63.540  1.00  1.00              
ATOM     87  N   LEU Q   7      72.754  76.389  63.166  1.00  1.00              
ATOM     88  H   LEU Q   7      72.110  76.016  62.480  1.00  1.00              
ATOM     89  CA  LEU Q   7      72.174  76.871  64.403  1.00  1.00              
ATOM     90  HA  LEU Q   7      72.980  77.291  65.009  1.00  1.00              
ATOM     91  CB  LEU Q   7      71.181  78.024  64.137  1.00  1.00              
ATOM     92  HB1 LEU Q   7      70.167  77.633  64.048  1.00  1.00              
ATOM     93  HB2 LEU Q   7      71.435  78.496  63.186  1.00  1.00              
ATOM     94  CG  LEU Q   7      71.233  79.123  65.219  1.00  1.00              
ATOM     95  HG  LEU Q   7      72.228  79.569  65.221  1.00  1.00              
ATOM     96  CD1 LEU Q   7      70.216  80.223  64.913  1.00  1.00              
ATOM     97 1HD1 LEU Q   7      70.288  81.016  65.659  1.00  1.00              
ATOM     98 2HD1 LEU Q   7      70.431  80.653  63.934  1.00  1.00              
ATOM     99 3HD1 LEU Q   7      69.206  79.814  64.908  1.00  1.00              
ATOM    100  CD2 LEU Q   7      70.933  78.611  66.630  1.00  1.00              
ATOM    101 1HD2 LEU Q   7      70.910  79.450  67.325  1.00  1.00              
ATOM    102 2HD2 LEU Q   7      69.969  78.110  66.639  1.00  1.00              
ATOM    103 3HD2 LEU Q   7      71.718  77.934  66.963  1.00  1.00              
ATOM    104  C   LEU Q   7      71.588  75.688  65.181  1.00  1.00              
ATOM    105  O   LEU Q   7      70.471  75.199  64.936  1.00  1.00              
ATOM    106  N   ASN Q   8      72.397  75.280  66.159  1.00  1.00              
ATOM    107  H   ASN Q   8      73.350  75.633  66.110  1.00  1.00              
ATOM    108  CA  ASN Q   8      72.099  74.544  67.389  1.00  1.00              
ATOM    109  HA  ASN Q   8      71.666  73.584  67.107  1.00  1.00              
ATOM    110  CB  ASN Q   8      73.424  74.249  68.142  1.00  1.00              
ATOM    111  HB1 ASN Q   8      73.848  73.324  67.761  1.00  1.00              
ATOM    112  HB2 ASN Q   8      73.235  74.075  69.200  1.00  1.00              
ATOM    113  CG  ASN Q   8      74.502  75.316  68.008  1.00  1.00              
ATOM    114  OD1 ASN Q   8      75.094  75.493  66.956  1.00  1.00              
ATOM    115  ND2 ASN Q   8      74.780  76.082  69.027  1.00  1.00              
ATOM    116 1HD2 ASN Q   8      74.279  76.002  69.909  1.00  1.00              
ATOM    117 2HD2 ASN Q   8      75.515  76.746  68.897  1.00  1.00              
ATOM    118  C   ASN Q   8      71.047  75.254  68.295  1.00  1.00              
ATOM    119  O   ASN Q   8      71.195  75.494  69.502  1.00  1.00              
ATOM    120  N   CYS Q   9      69.908  75.580  67.687  1.00  1.00              
ATOM    121  H   CYS Q   9      69.873  75.421  66.687  1.00  1.00              
ATOM    122  CA  CYS Q   9      68.637  75.735  68.380  1.00  1.00              
ATOM    123  HA  CYS Q   9      68.741  76.463  69.188  1.00  1.00              
ATOM    124  CB  CYS Q   9      67.619  76.263  67.354  1.00  1.00              
ATOM    125  HB1 CYS Q   9      67.564  75.556  66.526  1.00  1.00              
ATOM    126  HB2 CYS Q   9      67.957  77.225  66.968  1.00  1.00              
ATOM    127  SG  CYS Q   9      65.965  76.472  68.080  1.00  1.00              
ATOM    128  HG  CYS Q   9      65.927  75.299  68.735  1.00  1.00              
ATOM    129  C   CYS Q   9      68.250  74.393  68.968  1.00  1.00              
ATOM    130  O   CYS Q   9      67.529  73.613  68.332  1.00  1.00              
ATOM    131  N   ASN Q  10      68.893  74.073  70.089  1.00  1.00              
ATOM    132  H   ASN Q  10      69.582  74.728  70.438  1.00  1.00              
ATOM    133  CA  ASN Q  10      68.978  72.701  70.526  1.00  1.00              
ATOM    134  HA  ASN Q  10      69.443  72.177  69.691  1.00  1.00              
ATOM    135  CB  ASN Q  10      69.933  72.532  71.709  1.00  1.00              
ATOM    136  HB1 ASN Q  10      69.899  71.531  72.093  1.00  1.00              
ATOM    137  HB2 ASN Q  10      69.684  73.170  72.526  1.00  1.00              
ATOM    138  CG  ASN Q  10      71.344  72.831  71.313  1.00  1.00              
ATOM    139  OD1 ASN Q  10      71.916  73.810  71.744  1.00  1.00              
ATOM    140  ND2 ASN Q  10      71.879  72.043  70.418  1.00  1.00              
ATOM    141 1HD2 ASN Q  10      71.443  71.196  70.132  1.00  1.00              
ATOM    142 2HD2 ASN Q  10      72.873  72.181  70.204  1.00  1.00              
ATOM    143  C   ASN Q  10      67.602  72.098  70.654  1.00  1.00              
ATOM    144  O   ASN Q  10      66.649  72.739  71.080  1.00  1.00              
ATOM    145  N   PHE Q  11      67.550  70.872  70.143  1.00  1.00              
ATOM    146  H   PHE Q  11      68.387  70.575  69.678  1.00  1.00              
ATOM    147  CA  PHE Q  11      66.723  69.815  70.675  1.00  1.00              
ATOM    148  HA  PHE Q  11      66.723  69.021  69.943  1.00  1.00              
ATOM    149  CB  PHE Q  11      67.377  69.386  72.008  1.00  1.00              
ATOM    150  HB1 PHE Q  11      66.840  68.490  72.293  1.00  1.00              
ATOM    151  HB2 PHE Q  11      67.127  70.146  72.750  1.00  1.00              
ATOM    152  CG  PHE Q  11      68.886  69.096  72.151  1.00  1.00              
ATOM    153  CD1 PHE Q  11      69.895  69.304  71.171  1.00  1.00              
ATOM    154  HD1 PHE Q  11      69.671  69.681  70.194  1.00  1.00              
ATOM    155  CE1 PHE Q  11      71.256  69.066  71.462  1.00  1.00              
ATOM    156  HE1 PHE Q  11      72.044  69.278  70.750  1.00  1.00              
ATOM    157  CZ  PHE Q  11      71.626  68.526  72.696  1.00  1.00              
ATOM    158  HZ  PHE Q  11      72.668  68.323  72.899  1.00  1.00              
ATOM    159  CE2 PHE Q  11      70.636  68.264  73.648  1.00  1.00              
ATOM    160  HE2 PHE Q  11      70.907  67.842  74.599  1.00  1.00              
ATOM    161  CD2 PHE Q  11      69.297  68.596  73.395  1.00  1.00              
ATOM    162  HD2 PHE Q  11      68.578  68.465  74.189  1.00  1.00              
ATOM    163  C   PHE Q  11      65.248  70.208  70.819  1.00  1.00              
ATOM    164  O   PHE Q  11      64.547  69.723  71.702  1.00  1.00              
ATOM    165  N   GLY Q  12      64.810  71.087  69.919  1.00  1.00              
ATOM    166  H   GLY Q  12      65.459  71.350  69.199  1.00  1.00              
ATOM    167  CA  GLY Q  12      63.751  72.020  70.174  1.00  1.00              
ATOM    168  HA1 GLY Q  12      64.153  72.867  70.733  1.00  1.00              
ATOM    169  HA2 GLY Q  12      63.015  71.544  70.823  1.00  1.00              
ATOM    170  C   GLY Q  12      62.982  72.579  68.994  1.00  1.00              
ATOM    171  O   GLY Q  12      62.529  73.719  69.020  1.00  1.00              
ATOM    172  N   HIS Q  13      62.832  71.770  67.950  1.00  1.00              
ATOM    173  H   HIS Q  13      63.281  70.865  68.023  1.00  1.00              
ATOM    174  CA  HIS Q  13      61.764  71.942  66.960  1.00  1.00              
ATOM    175  HA  HIS Q  13      60.816  72.184  67.472  1.00  1.00              
ATOM    176  CB  HIS Q  13      62.156  73.083  65.994  1.00  1.00              
ATOM    177  HB1 HIS Q  13      62.814  72.682  65.223  1.00  1.00              
ATOM    178  HB2 HIS Q  13      62.733  73.835  66.528  1.00  1.00              
ATOM    179  CG  HIS Q  13      61.027  73.817  65.315  1.00  1.00              
ATOM    180  ND1 HIS Q  13      61.162  75.057  64.680  1.00  1.00              
ATOM    181  CE1 HIS Q  13      59.923  75.389  64.267  1.00  1.00              
ATOM    182  HE1 HIS Q  13      59.667  76.305  63.749  1.00  1.00              
ATOM    183  NE2 HIS Q  13      59.041  74.431  64.601  1.00  1.00              
ATOM    184  HE2 HIS Q  13      58.042  74.468  64.438  1.00  1.00              
ATOM    185  CD2 HIS Q  13      59.717  73.431  65.262  1.00  1.00              
ATOM    186  HD2 HIS Q  13      59.287  72.533  65.676  1.00  1.00              
ATOM    187  C   HIS Q  13      61.571  70.643  66.149  1.00  1.00              
ATOM    188  O   HIS Q  13      60.467  70.243  65.802  1.00  1.00              
ATOM    189  N   GLN Q  14      62.671  69.943  65.902  1.00  1.00              
ATOM    190  H   GLN Q  14      63.556  70.417  66.017  1.00  1.00              
ATOM    191  CA  GLN Q  14      62.773  68.495  66.156  1.00  1.00              
ATOM    192  HA  GLN Q  14      61.773  68.061  66.292  1.00  1.00              
ATOM    193  CB  GLN Q  14      63.454  67.809  64.967  1.00  1.00              
ATOM    194  HB1 GLN Q  14      63.441  66.737  65.157  1.00  1.00              
ATOM    195  HB2 GLN Q  14      64.486  68.142  64.933  1.00  1.00              
ATOM    196  CG  GLN Q  14      62.857  68.089  63.569  1.00  1.00              
ATOM    197  HG1 GLN Q  14      63.550  67.703  62.821  1.00  1.00              
ATOM    198  HG2 GLN Q  14      62.766  69.161  63.397  1.00  1.00              
ATOM    199  CD  GLN Q  14      61.512  67.418  63.338  1.00  1.00              
ATOM    200  OE1 GLN Q  14      61.423  66.372  62.705  1.00  1.00              
ATOM    201  NE2 GLN Q  14      60.423  67.996  63.790  1.00  1.00              
ATOM    202 1HE2 GLN Q  14      60.473  68.829  64.369  1.00  1.00              
ATOM    203 2HE2 GLN Q  14      59.552  67.516  63.648  1.00  1.00              
ATOM    204  C   GLN Q  14      63.546  68.331  67.439  1.00  1.00              
ATOM    205  O   GLN Q  14      64.293  69.225  67.807  1.00  1.00              
ATOM    206  N   CYS Q  15      63.404  67.231  68.143  1.00  1.00              
ATOM    207  H   CYS Q  15      62.773  66.501  67.848  1.00  1.00              
ATOM    208  CA  CYS Q  15      64.035  67.082  69.438  1.00  1.00              
ATOM    209  HA  CYS Q  15      64.845  67.790  69.582  1.00  1.00              
ATOM    210  CB  CYS Q  15      62.970  67.323  70.521  1.00  1.00              
ATOM    211  HB1 CYS Q  15      62.577  68.335  70.419  1.00  1.00              
ATOM    212  HB2 CYS Q  15      63.417  67.248  71.512  1.00  1.00              
ATOM    213  SG  CYS Q  15      61.601  66.133  70.386  1.00  1.00              
ATOM    214  HG  CYS Q  15      62.338  65.037  70.136  1.00  1.00              
ATOM    215  C   CYS Q  15      64.627  65.673  69.505  1.00  1.00              
ATOM    216  O   CYS Q  15      64.043  64.690  69.044  1.00  1.00              
ATOM    217  N   LEU Q  16      65.812  65.617  70.067  1.00  1.00              
ATOM    218  H   LEU Q  16      66.191  66.474  70.431  1.00  1.00              
ATOM    219  CA  LEU Q  16      66.609  64.429  70.289  1.00  1.00              
ATOM    220  HA  LEU Q  16      66.678  63.812  69.425  1.00  1.00              
ATOM    221  CB  LEU Q  16      67.974  64.838  70.875  1.00  1.00              
ATOM    222  HB1 LEU Q  16      68.490  63.915  71.125  1.00  1.00              
ATOM    223  HB2 LEU Q  16      67.742  65.340  71.809  1.00  1.00              
ATOM    224  CG  LEU Q  16      68.830  65.727  70.038  1.00  1.00              
ATOM    225  HG  LEU Q  16      69.066  65.228  69.115  1.00  1.00              
ATOM    226  CD1 LEU Q  16      68.195  67.044  69.662  1.00  1.00              
ATOM    227 1HD1 LEU Q  16      68.925  67.794  69.400  1.00  1.00              
ATOM    228 2HD1 LEU Q  16      67.530  66.914  68.809  1.00  1.00              
ATOM    229 3HD1 LEU Q  16      67.669  67.344  70.552  1.00  1.00              
ATOM    230  CD2 LEU Q  16      70.095  66.030  70.858  1.00  1.00              
ATOM    231 1HD2 LEU Q  16      70.817  66.594  70.273  1.00  1.00              
ATOM    232 2HD2 LEU Q  16      69.818  66.620  71.718  1.00  1.00              
ATOM    233 3HD2 LEU Q  16      70.543  65.104  71.211  1.00  1.00              
ATOM    234  C   LEU Q  16      65.930  63.684  71.504  1.00  1.00              
ATOM    235  O   LEU Q  16      65.964  62.465  71.397  1.00  1.00              
ATOM    236  N   PRO Q  17      65.336  64.255  72.651  1.00  1.00              
ATOM    237  CD  PRO Q  17      64.680  63.294  73.562  1.00  1.00              
ATOM    238  HD1 PRO Q  17      65.412  62.598  73.978  1.00  1.00              
ATOM    239  HD2 PRO Q  17      63.933  62.727  73.000  1.00  1.00              
ATOM    240  CG  PRO Q  17      63.998  64.081  74.668  1.00  1.00              
ATOM    241  HG1 PRO Q  17      64.658  64.195  75.528  1.00  1.00              
ATOM    242  HG2 PRO Q  17      63.051  63.629  74.962  1.00  1.00              
ATOM    243  CB  PRO Q  17      63.790  65.421  73.979  1.00  1.00              
ATOM    244  HB1 PRO Q  17      63.478  66.220  74.609  1.00  1.00              
ATOM    245  HB2 PRO Q  17      63.032  65.294  73.200  1.00  1.00              
ATOM    246  CA  PRO Q  17      65.144  65.626  73.297  1.00  1.00              
ATOM    247  HA  PRO Q  17      64.995  66.378  72.521  1.00  1.00              
ATOM    248  C   PRO Q  17      66.398  66.041  74.077  1.00  1.00              
ATOM    249  O   PRO Q  17      66.555  67.243  74.255  1.00  1.00              
ATOM    250  N   GLY Q  18      67.374  65.162  74.353  1.00  1.00              
ATOM    251  H   GLY Q  18      67.208  64.177  74.212  1.00  1.00              
ATOM    252  CA  GLY Q  18      68.760  65.647  74.437  1.00  1.00              
ATOM    253  HA1 GLY Q  18      68.789  66.457  75.164  1.00  1.00              
ATOM    254  HA2 GLY Q  18      69.032  66.064  73.476  1.00  1.00              
ATOM    255  C   GLY Q  18      69.867  64.716  74.835  1.00  1.00              
ATOM    256  O   GLY Q  18      70.755  64.396  74.036  1.00  1.00              
ATOM    257  N   TYR Q  19      69.791  64.313  76.077  1.00  1.00              
ATOM    258  H   TYR Q  19      68.980  64.604  76.602  1.00  1.00              
ATOM    259  CA  TYR Q  19      70.740  63.470  76.775  1.00  1.00              
ATOM    260  HA  TYR Q  19      71.369  62.962  76.055  1.00  1.00              
ATOM    261  CB  TYR Q  19      71.626  64.389  77.666  1.00  1.00              
ATOM    262  HB1 TYR Q  19      72.070  63.812  78.467  1.00  1.00              
ATOM    263  HB2 TYR Q  19      71.008  65.120  78.155  1.00  1.00              
ATOM    264  CG  TYR Q  19      72.702  65.205  76.974  1.00  1.00              
ATOM    265  CD1 TYR Q  19      74.035  64.763  76.968  1.00  1.00              
ATOM    266  HD1 TYR Q  19      74.309  63.858  77.471  1.00  1.00              
ATOM    267  CE1 TYR Q  19      75.018  65.475  76.269  1.00  1.00              
ATOM    268  HE1 TYR Q  19      76.032  65.106  76.227  1.00  1.00              
ATOM    269  CZ  TYR Q  19      74.663  66.624  75.542  1.00  1.00              
ATOM    270  OH  TYR Q  19      75.553  67.124  74.645  1.00  1.00              
ATOM    271  HH  TYR Q  19      75.215  67.886  74.167  1.00  1.00              
ATOM    272  CE2 TYR Q  19      73.368  67.168  75.676  1.00  1.00              
ATOM    273  HE2 TYR Q  19      73.124  68.103  75.196  1.00  1.00              
ATOM    274  CD2 TYR Q  19      72.391  66.452  76.399  1.00  1.00              
ATOM    275  HD2 TYR Q  19      71.387  66.837  76.494  1.00  1.00              
ATOM    276  C   TYR Q  19      69.941  62.427  77.543  1.00  1.00              
ATOM    277  O   TYR Q  19      68.711  62.503  77.624  1.00  1.00              
ATOM    278  N   GLU Q  20      70.636  61.467  78.119  1.00  1.00              
ATOM    279  H   GLU Q  20      71.647  61.452  78.009  1.00  1.00              
ATOM    280  CA  GLU Q  20      70.046  60.448  78.972  1.00  1.00              
ATOM    281  HA  GLU Q  20      69.170  60.831  79.476  1.00  1.00              
ATOM    282  CB  GLU Q  20      69.637  59.230  78.119  1.00  1.00              
ATOM    283  HB1 GLU Q  20      70.441  58.981  77.423  1.00  1.00              
ATOM    284  HB2 GLU Q  20      68.771  59.524  77.523  1.00  1.00              
ATOM    285  CG  GLU Q  20      69.255  57.973  78.923  1.00  1.00              
ATOM    286  HG1 GLU Q  20      68.569  57.379  78.317  1.00  1.00              
ATOM    287  HG2 GLU Q  20      68.724  58.276  79.829  1.00  1.00              
ATOM    288  CD  GLU Q  20      70.474  57.101  79.267  1.00  1.00              
ATOM    289  OE1 GLU Q  20      70.872  57.008  80.450  1.00  1.00              
ATOM    290  OE2 GLU Q  20      71.124  56.546  78.352  1.00  1.00              
ATOM    291  C   GLU Q  20      71.148  60.104  79.974  1.00  1.00              
ATOM    292  O   GLU Q  20      72.282  59.738  79.635  1.00  1.00              
ATOM    293  N   SER Q  21      70.820  60.322  81.233  1.00  1.00              
ATOM    294  H   SER Q  21      69.842  60.505  81.444  1.00  1.00              
ATOM    295  CA  SER Q  21      71.707  59.991  82.337  1.00  1.00              
ATOM    296  HA  SER Q  21      72.623  59.532  81.973  1.00  1.00              
ATOM    297  CB  SER Q  21      72.085  61.255  83.114  1.00  1.00              
ATOM    298  HB1 SER Q  21      72.756  61.004  83.935  1.00  1.00              
ATOM    299  HB2 SER Q  21      71.184  61.716  83.520  1.00  1.00              
ATOM    300  OG  SER Q  21      72.727  62.170  82.249  1.00  1.00              
ATOM    301  HG  SER Q  21      72.425  61.949  81.358  1.00  1.00              
ATOM    302  C   SER Q  21      71.041  58.957  83.218  1.00  1.00              
ATOM    303  O   SER Q  21      69.857  58.657  83.044  1.00  1.00              
ATOM    304  N   LEU Q  22      71.773  58.435  84.203  1.00  1.00              
ATOM    305  H   LEU Q  22      72.767  58.637  84.259  1.00  1.00              
ATOM    306  CA  LEU Q  22      71.183  57.399  85.050  1.00  1.00              
ATOM    307  HA  LEU Q  22      70.096  57.467  85.011  1.00  1.00              
ATOM    308  CB  LEU Q  22      71.568  56.010  84.473  1.00  1.00              
ATOM    309  HB1 LEU Q  22      72.062  55.411  85.227  1.00  1.00              
ATOM    310  HB2 LEU Q  22      72.266  56.144  83.644  1.00  1.00              
ATOM    311  CG  LEU Q  22      70.363  55.200  83.963  1.00  1.00              
ATOM    312  HG  LEU Q  22      69.713  55.840  83.371  1.00  1.00              
ATOM    313  CD1 LEU Q  22      70.818  54.034  83.087  1.00  1.00              
ATOM    314 1HD1 LEU Q  22      69.949  53.465  82.757  1.00  1.00              
ATOM    315 2HD1 LEU Q  22      71.318  54.434  82.203  1.00  1.00              
ATOM    316 3HD1 LEU Q  22      71.503  53.388  83.634  1.00  1.00              
ATOM    317  CD2 LEU Q  22      69.594  54.617  85.150  1.00  1.00              
ATOM    318 1HD2 LEU Q  22      68.672  54.159  84.795  1.00  1.00              
ATOM    319 2HD2 LEU Q  22      70.189  53.862  85.662  1.00  1.00              
ATOM    320 3HD2 LEU Q  22      69.345  55.401  85.861  1.00  1.00              
ATOM    321  C   LEU Q  22      71.538  57.607  86.504  1.00  1.00              
ATOM    322  O   LEU Q  22      72.639  57.228  86.934  1.00  1.00              
ATOM    323  N   ILE Q  23      70.600  58.195  87.269  1.00  1.00              
ATOM    324  H   ILE Q  23      69.669  58.315  86.890  1.00  1.00              
ATOM    325  CA  ILE Q  23      70.796  58.194  88.719  1.00  1.00              
ATOM    326  HA  ILE Q  23      71.853  58.420  88.882  1.00  1.00              
ATOM    327  CB  ILE Q  23      70.067  59.245  89.552  1.00  1.00              
ATOM    328  HB  ILE Q  23      70.527  59.226  90.538  1.00  1.00              
ATOM    329  CG2 ILE Q  23      70.415  60.611  88.955  1.00  1.00              
ATOM    330 1HG2 ILE Q  23      69.908  61.410  89.484  1.00  1.00              
ATOM    331 2HG2 ILE Q  23      71.489  60.782  89.021  1.00  1.00              
ATOM    332 3HG2 ILE Q  23      70.131  60.655  87.910  1.00  1.00              
ATOM    333  CG1 ILE Q  23      68.566  59.012  89.777  1.00  1.00              
ATOM    334 1HG1 ILE Q  23      68.091  58.856  88.810  1.00  1.00              
ATOM    335 2HG1 ILE Q  23      68.139  59.902  90.238  1.00  1.00              
ATOM    336  CD1 ILE Q  23      68.271  57.828  90.717  1.00  1.00              
ATOM    337  HD1 ILE Q  23      67.802  57.022  90.158  1.00  1.00              
ATOM    338  HD2 ILE Q  23      69.174  57.460  91.204  1.00  1.00              
ATOM    339  HD3 ILE Q  23      67.603  58.125  91.513  1.00  1.00              
ATOM    340  C   ILE Q  23      70.600  56.747  89.155  1.00  1.00              
ATOM    341  O   ILE Q  23      69.643  56.091  88.742  1.00  1.00              
ATOM    342  N   LYS Q  24      71.550  56.215  89.920  1.00  1.00              
ATOM    343  H   LYS Q  24      72.314  56.803  90.214  1.00  1.00              
ATOM    344  CA  LYS Q  24      71.720  54.766  89.976  1.00  1.00              
ATOM    345  HA  LYS Q  24      71.246  54.373  89.074  1.00  1.00              
ATOM    346  CB  LYS Q  24      73.212  54.372  89.854  1.00  1.00              
ATOM    347  HB1 LYS Q  24      73.602  54.062  90.824  1.00  1.00              
ATOM    348  HB2 LYS Q  24      73.799  55.230  89.527  1.00  1.00              
ATOM    349  CG  LYS Q  24      73.415  53.231  88.831  1.00  1.00              
ATOM    350  HG1 LYS Q  24      72.665  52.461  89.016  1.00  1.00              
ATOM    351  HG2 LYS Q  24      74.395  52.778  88.988  1.00  1.00              
ATOM    352  CD  LYS Q  24      73.303  53.703  87.363  1.00  1.00              
ATOM    353  HD1 LYS Q  24      72.578  54.515  87.298  1.00  1.00              
ATOM    354  HD2 LYS Q  24      72.937  52.879  86.747  1.00  1.00              
ATOM    355  CE  LYS Q  24      74.662  54.155  86.806  1.00  1.00              
ATOM    356  HE1 LYS Q  24      75.157  53.305  86.329  1.00  1.00              
ATOM    357  HE2 LYS Q  24      75.291  54.466  87.640  1.00  1.00              
ATOM    358  NZ  LYS Q  24      74.551  55.271  85.837  1.00  1.00              
ATOM    359  HZ1 LYS Q  24      74.028  56.067  86.189  1.00  1.00              
ATOM    360  HZ2 LYS Q  24      75.466  55.604  85.517  1.00  1.00              
ATOM    361  HZ3 LYS Q  24      74.173  54.998  84.931  1.00  1.00              
ATOM    362  C   LYS Q  24      70.925  54.066  91.077  1.00  1.00              
ATOM    363  O   LYS Q  24      71.464  53.405  91.962  1.00  1.00              
ATOM    364  N   THR Q  25      69.615  54.287  91.043  1.00  1.00              
ATOM    365  H   THR Q  25      69.256  54.847  90.274  1.00  1.00              
ATOM    366  CA  THR Q  25      68.666  53.782  92.034  1.00  1.00              
ATOM    367  HA  THR Q  25      68.969  52.780  92.331  1.00  1.00              
ATOM    368  CB  THR Q  25      68.632  54.690  93.290  1.00  1.00              
ATOM    369  HB  THR Q  25      67.892  55.480  93.152  1.00  1.00              
ATOM    370  CG2 THR Q  25      68.294  53.904  94.554  1.00  1.00              
ATOM    371 1HG2 THR Q  25      68.283  54.579  95.410  1.00  1.00              
ATOM    372 2HG2 THR Q  25      67.307  53.453  94.460  1.00  1.00              
ATOM    373 3HG2 THR Q  25      69.033  53.121  94.724  1.00  1.00              
ATOM    374  OG1 THR Q  25      69.876  55.309  93.552  1.00  1.00              
ATOM    375  HG1 THR Q  25      70.525  54.600  93.631  1.00  1.00              
ATOM    376  C   THR Q  25      67.260  53.762  91.436  1.00  1.00              
ATOM    377  O   THR Q  25      66.855  54.749  90.814  1.00  1.00              
ATOM    378  N   PRO Q  26      66.463  52.712  91.681  1.00  1.00              
ATOM    379  CD  PRO Q  26      66.851  51.380  92.117  1.00  1.00              
ATOM    380  HD1 PRO Q  26      67.082  51.392  93.182  1.00  1.00              
ATOM    381  HD2 PRO Q  26      67.700  51.004  91.545  1.00  1.00              
ATOM    382  CG  PRO Q  26      65.621  50.511  91.865  1.00  1.00              
ATOM    383  HG1 PRO Q  26      65.581  49.658  92.544  1.00  1.00              
ATOM    384  HG2 PRO Q  26      65.614  50.177  90.826  1.00  1.00              
ATOM    385  CB  PRO Q  26      64.465  51.483  92.100  1.00  1.00              
ATOM    386  HB1 PRO Q  26      64.249  51.527  93.169  1.00  1.00              
ATOM    387  HB2 PRO Q  26      63.574  51.189  91.544  1.00  1.00              
ATOM    388  CA  PRO Q  26      65.016  52.828  91.612  1.00  1.00              
ATOM    389  HA  PRO Q  26      64.732  52.975  90.569  1.00  1.00              
ATOM    390  C   PRO Q  26      64.498  53.992  92.461  1.00  1.00              
ATOM    391  O   PRO Q  26      64.957  54.214  93.585  1.00  1.00              
ATOM    392  N   LYS Q  27      63.503  54.715  91.943  1.00  1.00              
ATOM    393  H   LYS Q  27      63.105  54.421  91.056  1.00  1.00              
ATOM    394  CA  LYS Q  27      62.910  55.848  92.659  1.00  1.00              
ATOM    395  HA  LYS Q  27      63.255  55.835  93.694  1.00  1.00              
ATOM    396  CB  LYS Q  27      63.311  57.191  92.050  1.00  1.00              
ATOM    397  HB1 LYS Q  27      62.788  57.949  92.630  1.00  1.00              
ATOM    398  HB2 LYS Q  27      62.960  57.232  91.018  1.00  1.00              
ATOM    399  CG  LYS Q  27      64.800  57.544  92.112  1.00  1.00              
ATOM    400  HG1 LYS Q  27      65.365  56.888  91.452  1.00  1.00              
ATOM    401  HG2 LYS Q  27      65.172  57.390  93.119  1.00  1.00              
ATOM    402  CD  LYS Q  27      64.988  59.025  91.720  1.00  1.00              
ATOM    403  HD1 LYS Q  27      65.997  59.354  91.949  1.00  1.00              
ATOM    404  HD2 LYS Q  27      64.327  59.647  92.327  1.00  1.00              
ATOM    405  CE  LYS Q  27      64.688  59.283  90.239  1.00  1.00              
ATOM    406  HE1 LYS Q  27      64.894  60.332  90.004  1.00  1.00              
ATOM    407  HE2 LYS Q  27      63.620  59.115  90.070  1.00  1.00              
ATOM    408  NZ  LYS Q  27      65.467  58.397  89.338  1.00  1.00              
ATOM    409  HZ1 LYS Q  27      65.168  58.515  88.374  1.00  1.00              
ATOM    410  HZ2 LYS Q  27      66.458  58.597  89.381  1.00  1.00              
ATOM    411  HZ3 LYS Q  27      65.330  57.428  89.595  1.00  1.00              
ATOM    412  C   LYS Q  27      61.397  55.756  92.683  1.00  1.00              
ATOM    413  O   LYS Q  27      60.762  55.320  91.730  1.00  1.00              
ATOM    414  N   LYS Q  28      60.809  56.212  93.783  1.00  1.00              
ATOM    415  H   LYS Q  28      61.389  56.594  94.514  1.00  1.00              
ATOM    416  CA  LYS Q  28      59.366  56.204  93.983  1.00  1.00              
ATOM    417  HA  LYS Q  28      58.938  55.313  93.517  1.00  1.00              
ATOM    418  CB  LYS Q  28      59.062  56.146  95.490  1.00  1.00              
ATOM    419  HB1 LYS Q  28      57.980  56.196  95.627  1.00  1.00              
ATOM    420  HB2 LYS Q  28      59.510  57.015  95.974  1.00  1.00              
ATOM    421  CG  LYS Q  28      59.586  54.877  96.184  1.00  1.00              
ATOM    422  HG1 LYS Q  28      60.668  54.809  96.066  1.00  1.00              
ATOM    423  HG2 LYS Q  28      59.121  53.996  95.738  1.00  1.00              
ATOM    424  CD  LYS Q  28      59.252  54.937  97.679  1.00  1.00              
ATOM    425  HD1 LYS Q  28      58.166  54.948  97.798  1.00  1.00              
ATOM    426  HD2 LYS Q  28      59.659  55.861  98.093  1.00  1.00              
ATOM    427  CE  LYS Q  28      59.838  53.747  98.444  1.00  1.00              
ATOM    428  HE1 LYS Q  28      60.921  53.725  98.288  1.00  1.00              
ATOM    429  HE2 LYS Q  28      59.420  52.821  98.036  1.00  1.00              
ATOM    430  NZ  LYS Q  28      59.531  53.861  99.891  1.00  1.00              
ATOM    431  HZ1 LYS Q  28      59.900  53.067 100.402  1.00  1.00              
ATOM    432  HZ2 LYS Q  28      59.937  54.707 100.272  1.00  1.00              
ATOM    433  HZ3 LYS Q  28      58.530  53.895 100.036  1.00  1.00              
ATOM    434  C   LYS Q  28      58.720  57.429  93.338  1.00  1.00              
ATOM    435  O   LYS Q  28      58.587  58.486  93.961  1.00  1.00              
ATOM    436  N   THR Q  29      58.295  57.250  92.090  1.00  1.00              
ATOM    437  H   THR Q  29      58.554  56.384  91.635  1.00  1.00              
ATOM    438  CA  THR Q  29      57.645  58.290  91.279  1.00  1.00              
ATOM    439  HA  THR Q  29      58.406  59.031  91.031  1.00  1.00              
ATOM    440  CB  THR Q  29      57.131  57.697  89.945  1.00  1.00              
ATOM    441  HB  THR Q  29      57.354  56.629  89.942  1.00  1.00              
ATOM    442  CG2 THR Q  29      55.643  57.838  89.615  1.00  1.00              
ATOM    443 1HG2 THR Q  29      55.445  57.381  88.645  1.00  1.00              
ATOM    444 2HG2 THR Q  29      55.045  57.317  90.359  1.00  1.00              
ATOM    445 3HG2 THR Q  29      55.358  58.890  89.574  1.00  1.00              
ATOM    446  OG1 THR Q  29      57.840  58.263  88.876  1.00  1.00              
ATOM    447  HG1 THR Q  29      57.315  58.991  88.495  1.00  1.00              
ATOM    448  C   THR Q  29      56.554  59.044  92.021  1.00  1.00              
ATOM    449  O   THR Q  29      56.506  60.254  91.897  1.00  1.00              
ATOM    450  N   LYS Q  30      55.718  58.395  92.848  1.00  1.00              
ATOM    451  H   LYS Q  30      55.801  57.395  92.946  1.00  1.00              
ATOM    452  CA  LYS Q  30      54.674  59.121  93.596  1.00  1.00              
ATOM    453  HA  LYS Q  30      54.254  59.859  92.916  1.00  1.00              
ATOM    454  CB  LYS Q  30      53.511  58.198  93.998  1.00  1.00              
ATOM    455  HB1 LYS Q  30      52.813  58.761  94.621  1.00  1.00              
ATOM    456  HB2 LYS Q  30      53.899  57.370  94.594  1.00  1.00              
ATOM    457  CG  LYS Q  30      52.735  57.634  92.785  1.00  1.00              
ATOM    458  HG1 LYS Q  30      51.973  56.951  93.166  1.00  1.00              
ATOM    459  HG2 LYS Q  30      53.416  57.050  92.167  1.00  1.00              
ATOM    460  CD  LYS Q  30      52.035  58.692  91.902  1.00  1.00              
ATOM    461  HD1 LYS Q  30      52.767  59.389  91.493  1.00  1.00              
ATOM    462  HD2 LYS Q  30      51.315  59.245  92.507  1.00  1.00              
ATOM    463  CE  LYS Q  30      51.317  58.015  90.725  1.00  1.00              
ATOM    464  HE1 LYS Q  30      50.647  57.240  91.109  1.00  1.00              
ATOM    465  HE2 LYS Q  30      52.071  57.527  90.098  1.00  1.00              
ATOM    466  NZ  LYS Q  30      50.547  58.974  89.893  1.00  1.00              
ATOM    467  HZ1 LYS Q  30      51.119  59.740  89.538  1.00  1.00              
ATOM    468  HZ2 LYS Q  30      50.227  58.520  89.036  1.00  1.00              
ATOM    469  HZ3 LYS Q  30      49.746  59.367  90.362  1.00  1.00              
ATOM    470  C   LYS Q  30      55.204  60.008  94.741  1.00  1.00              
ATOM    471  O   LYS Q  30      54.690  61.111  94.949  1.00  1.00              
ATOM    472  N   ASN Q  31      56.287  59.602  95.410  1.00  1.00              
ATOM    473  H   ASN Q  31      56.733  58.744  95.126  1.00  1.00              
ATOM    474  CA  ASN Q  31      56.995  60.474  96.351  1.00  1.00              
ATOM    475  HA  ASN Q  31      56.285  60.847  97.090  1.00  1.00              
ATOM    476  CB  ASN Q  31      58.126  59.712  97.079  1.00  1.00              
ATOM    477  HB1 ASN Q  31      58.780  60.438  97.562  1.00  1.00              
ATOM    478  HB2 ASN Q  31      58.736  59.164  96.367  1.00  1.00              
ATOM    479  CG  ASN Q  31      57.630  58.758  98.144  1.00  1.00              
ATOM    480  OD1 ASN Q  31      57.513  57.562  97.948  1.00  1.00              
ATOM    481  ND2 ASN Q  31      57.341  59.260  99.321  1.00  1.00              
ATOM    482 1HD2 ASN Q  31      57.457  60.240  99.497  1.00  1.00              
ATOM    483 2HD2 ASN Q  31      56.972  58.621 100.004  1.00  1.00              
ATOM    484  C   ASN Q  31      57.585  61.701  95.653  1.00  1.00              
ATOM    485  O   ASN Q  31      57.312  62.830  96.064  1.00  1.00              
ATOM    486  N   MET Q  32      58.342  61.461  94.581  1.00  1.00              
ATOM    487  H   MET Q  32      58.496  60.499  94.305  1.00  1.00              
ATOM    488  CA  MET Q  32      58.950  62.524  93.780  1.00  1.00              
ATOM    489  HA  MET Q  32      59.684  63.062  94.382  1.00  1.00              
ATOM    490  CB  MET Q  32      59.652  61.893  92.570  1.00  1.00              
ATOM    491  HB1 MET Q  32      60.078  62.690  91.959  1.00  1.00              
ATOM    492  HB2 MET Q  32      58.904  61.367  91.982  1.00  1.00              
ATOM    493  CG  MET Q  32      60.759  60.888  92.903  1.00  1.00              
ATOM    494  HG1 MET Q  32      60.451  60.277  93.750  1.00  1.00              
ATOM    495  HG2 MET Q  32      61.654  61.428  93.205  1.00  1.00              
ATOM    496  SD  MET Q  32      61.147  59.755  91.535  1.00  1.00              
ATOM    497  CE  MET Q  32      61.584  60.891  90.194  1.00  1.00              
ATOM    498  HE1 MET Q  32      61.792  60.318  89.291  1.00  1.00              
ATOM    499  HE2 MET Q  32      60.749  61.555  89.994  1.00  1.00              
ATOM    500  HE3 MET Q  32      62.462  61.474  90.468  1.00  1.00              
ATOM    501  C   MET Q  32      57.889  63.531  93.307  1.00  1.00              
ATOM    502  O   MET Q  32      57.999  64.737  93.501  1.00  1.00              
ATOM    503  N   LEU Q  33      56.796  63.007  92.766  1.00  1.00              
ATOM    504  H   LEU Q  33      56.791  62.003  92.625  1.00  1.00              
ATOM    505  CA  LEU Q  33      55.648  63.732  92.241  1.00  1.00              
ATOM    506  HA  LEU Q  33      56.004  64.428  91.482  1.00  1.00              
ATOM    507  CB  LEU Q  33      54.757  62.680  91.538  1.00  1.00              
ATOM    508  HB1 LEU Q  33      54.489  61.922  92.270  1.00  1.00              
ATOM    509  HB2 LEU Q  33      55.389  62.198  90.792  1.00  1.00              
ATOM    510  CG  LEU Q  33      53.476  63.058  90.773  1.00  1.00              
ATOM    511  HG  LEU Q  33      53.266  62.233  90.092  1.00  1.00              
ATOM    512  CD1 LEU Q  33      52.247  63.182  91.669  1.00  1.00              
ATOM    513 1HD1 LEU Q  33      51.353  63.255  91.048  1.00  1.00              
ATOM    514 2HD1 LEU Q  33      52.162  62.309  92.314  1.00  1.00              
ATOM    515 3HD1 LEU Q  33      52.325  64.078  92.271  1.00  1.00              
ATOM    516  CD2 LEU Q  33      53.610  64.322  89.940  1.00  1.00              
ATOM    517 1HD2 LEU Q  33      54.411  64.196  89.210  1.00  1.00              
ATOM    518 2HD2 LEU Q  33      52.670  64.516  89.433  1.00  1.00              
ATOM    519 3HD2 LEU Q  33      53.837  65.178  90.567  1.00  1.00              
ATOM    520  C   LEU Q  33      54.926  64.540  93.315  1.00  1.00              
ATOM    521  O   LEU Q  33      54.330  65.563  92.983  1.00  1.00              
ATOM    522  N   ARG Q  34      55.017  64.162  94.601  1.00  1.00              
ATOM    523  H   ARG Q  34      55.487  63.289  94.822  1.00  1.00              
ATOM    524  CA  ARG Q  34      54.568  65.022  95.710  1.00  1.00              
ATOM    525  HA  ARG Q  34      54.293  65.980  95.293  1.00  1.00              
ATOM    526  CB  ARG Q  34      53.301  64.467  96.392  1.00  1.00              
ATOM    527  HB1 ARG Q  34      53.035  65.128  97.218  1.00  1.00              
ATOM    528  HB2 ARG Q  34      53.534  63.490  96.819  1.00  1.00              
ATOM    529  CG  ARG Q  34      52.048  64.325  95.500  1.00  1.00              
ATOM    530  HG1 ARG Q  34      51.221  64.044  96.154  1.00  1.00              
ATOM    531  HG2 ARG Q  34      52.207  63.490  94.817  1.00  1.00              
ATOM    532  CD  ARG Q  34      51.586  65.540  94.660  1.00  1.00              
ATOM    533  HD1 ARG Q  34      50.544  65.377  94.377  1.00  1.00              
ATOM    534  HD2 ARG Q  34      52.142  65.570  93.733  1.00  1.00              
ATOM    535  NE  ARG Q  34      51.690  66.844  95.346  1.00  1.00              
ATOM    536  HE  ARG Q  34      51.075  66.977  96.129  1.00  1.00              
ATOM    537  CZ  ARG Q  34      52.476  67.864  95.024  1.00  1.00              
ATOM    538  NH1 ARG Q  34      53.283  67.864  93.999  1.00  1.00              
ATOM    539 1HH1 ARG Q  34      53.363  67.028  93.421  1.00  1.00              
ATOM    540 2HH1 ARG Q  34      54.014  68.544  93.884  1.00  1.00              
ATOM    541  NH2 ARG Q  34      52.490  68.928  95.776  1.00  1.00              
ATOM    542 1HH2 ARG Q  34      51.860  69.011  96.554  1.00  1.00              
ATOM    543 2HH2 ARG Q  34      53.070  69.701  95.505  1.00  1.00              
ATOM    544  C   ARG Q  34      55.692  65.426  96.674  1.00  1.00              
ATOM    545  O   ARG Q  34      55.497  65.479  97.894  1.00  1.00              
ATOM    546  N   ARG Q  35      56.847  65.821  96.118  1.00  1.00              
ATOM    547  H   ARG Q  35      57.014  65.557  95.150  1.00  1.00              
ATOM    548  CA  ARG Q  35      57.837  66.677  96.803  1.00  1.00              
ATOM    549  HA  ARG Q  35      57.346  67.187  97.631  1.00  1.00              
ATOM    550  CB  ARG Q  35      58.981  65.803  97.372  1.00  1.00              
ATOM    551  HB1 ARG Q  35      59.789  66.455  97.706  1.00  1.00              
ATOM    552  HB2 ARG Q  35      59.378  65.168  96.580  1.00  1.00              
ATOM    553  CG  ARG Q  35      58.611  64.875  98.542  1.00  1.00              
ATOM    554  HG1 ARG Q  35      59.486  64.269  98.783  1.00  1.00              
ATOM    555  HG2 ARG Q  35      57.812  64.199  98.242  1.00  1.00              
ATOM    556  CD  ARG Q  35      58.187  65.646  99.799  1.00  1.00              
ATOM    557  HD1 ARG Q  35      57.307  66.251  99.582  1.00  1.00              
ATOM    558  HD2 ARG Q  35      58.994  66.325 100.080  1.00  1.00              
ATOM    559  NE  ARG Q  35      57.909  64.745 100.935  1.00  1.00              
ATOM    560  HE  ARG Q  35      58.679  64.543 101.550  1.00  1.00              
ATOM    561  CZ  ARG Q  35      56.739  64.232 101.272  1.00  1.00              
ATOM    562  NH1 ARG Q  35      55.662  64.387 100.552  1.00  1.00              
ATOM    563 1HH1 ARG Q  35      55.727  64.867  99.654  1.00  1.00              
ATOM    564 2HH1 ARG Q  35      54.798  63.945 100.796  1.00  1.00              
ATOM    565  NH2 ARG Q  35      56.638  63.538 102.371  1.00  1.00              
ATOM    566 1HH2 ARG Q  35      57.442  63.419 102.963  1.00  1.00              
ATOM    567 2HH2 ARG Q  35      55.738  63.220 102.683  1.00  1.00              
ATOM    568  C   ARG Q  35      58.394  67.818  95.932  1.00  1.00              
ATOM    569  O   ARG Q  35      58.498  68.951  96.419  1.00  1.00              
ATOM    570  N   PRO Q  36      58.749  67.589  94.660  1.00  1.00              
ATOM    571  CD  PRO Q  36      59.949  66.810  94.362  1.00  1.00              
ATOM    572  HD1 PRO Q  36      59.808  65.751  94.557  1.00  1.00              
ATOM    573  HD2 PRO Q  36      60.777  67.169  94.975  1.00  1.00              
ATOM    574  CG  PRO Q  36      60.289  67.033  92.883  1.00  1.00              
ATOM    575  HG1 PRO Q  36      60.338  66.087  92.342  1.00  1.00              
ATOM    576  HG2 PRO Q  36      61.239  67.561  92.798  1.00  1.00              
ATOM    577  CB  PRO Q  36      59.149  67.903  92.355  1.00  1.00              
ATOM    578  HB1 PRO Q  36      58.394  67.243  91.957  1.00  1.00              
ATOM    579  HB2 PRO Q  36      59.493  68.610  91.599  1.00  1.00              
ATOM    580  CA  PRO Q  36      58.641  68.597  93.617  1.00  1.00              
ATOM    581  HA  PRO Q  36      59.386  69.352  93.865  1.00  1.00              
ATOM    582  C   PRO Q  36      57.306  69.356  93.516  1.00  1.00              
ATOM    583  O   PRO Q  36      56.242  68.952  93.994  1.00  1.00              
ATOM    584  N   ARG Q  37      57.428  70.547  92.921  1.00  1.00              
ATOM    585  H   ARG Q  37      58.351  70.790  92.594  1.00  1.00              
ATOM    586  CA  ARG Q  37      56.388  71.587  92.812  1.00  1.00              
ATOM    587  HA  ARG Q  37      55.413  71.110  92.925  1.00  1.00              
ATOM    588  CB  ARG Q  37      56.501  72.636  93.944  1.00  1.00              
ATOM    589  HB1 ARG Q  37      56.076  72.209  94.854  1.00  1.00              
ATOM    590  HB2 ARG Q  37      55.874  73.493  93.689  1.00  1.00              
ATOM    591  CG  ARG Q  37      57.918  73.151  94.254  1.00  1.00              
ATOM    592  HG1 ARG Q  37      57.848  74.186  94.589  1.00  1.00              
ATOM    593  HG2 ARG Q  37      58.527  73.127  93.348  1.00  1.00              
ATOM    594  CD  ARG Q  37      58.582  72.329  95.373  1.00  1.00              
ATOM    595  HD1 ARG Q  37      58.522  71.269  95.133  1.00  1.00              
ATOM    596  HD2 ARG Q  37      58.035  72.497  96.304  1.00  1.00              
ATOM    597  NE  ARG Q  37      59.994  72.703  95.561  1.00  1.00              
ATOM    598  HE  ARG Q  37      60.296  73.571  95.148  1.00  1.00              
ATOM    599  CZ  ARG Q  37      60.897  72.037  96.259  1.00  1.00              
ATOM    600  NH1 ARG Q  37      60.628  70.918  96.875  1.00  1.00              
ATOM    601 1HH1 ARG Q  37      59.701  70.507  96.804  1.00  1.00              
ATOM    602 2HH1 ARG Q  37      61.310  70.493  97.477  1.00  1.00              
ATOM    603  NH2 ARG Q  37      62.116  72.493  96.324  1.00  1.00              
ATOM    604 1HH2 ARG Q  37      62.372  73.345  95.851  1.00  1.00              
ATOM    605 2HH2 ARG Q  37      62.835  71.946  96.768  1.00  1.00              
ATOM    606  C   ARG Q  37      56.314  72.194  91.400  1.00  1.00              
ATOM    607  O   ARG Q  37      55.564  73.132  91.169  1.00  1.00              
ATOM    608  N   LYS Q  38      57.031  71.583  90.445  1.00  1.00              
ATOM    609  H   LYS Q  38      57.622  70.830  90.750  1.00  1.00              
ATOM    610  CA  LYS Q  38      56.682  71.595  89.019  1.00  1.00              
ATOM    611  HA  LYS Q  38      55.594  71.634  88.986  1.00  1.00              
ATOM    612  CB  LYS Q  38      57.200  72.843  88.281  1.00  1.00              
ATOM    613  HB1 LYS Q  38      58.284  72.776  88.183  1.00  1.00              
ATOM    614  HB2 LYS Q  38      56.963  73.731  88.870  1.00  1.00              
ATOM    615  CG  LYS Q  38      56.574  73.007  86.877  1.00  1.00              
ATOM    616  HG1 LYS Q  38      56.739  72.101  86.293  1.00  1.00              
ATOM    617  HG2 LYS Q  38      57.086  73.824  86.367  1.00  1.00              
ATOM    618  CD  LYS Q  38      55.066  73.328  86.911  1.00  1.00              
ATOM    619  HD1 LYS Q  38      54.933  74.299  87.391  1.00  1.00              
ATOM    620  HD2 LYS Q  38      54.521  72.589  87.498  1.00  1.00              
ATOM    621  CE  LYS Q  38      54.430  73.380  85.516  1.00  1.00              
ATOM    622  HE1 LYS Q  38      55.035  74.016  84.866  1.00  1.00              
ATOM    623  HE2 LYS Q  38      53.441  73.838  85.615  1.00  1.00              
ATOM    624  NZ  LYS Q  38      54.273  72.029  84.924  1.00  1.00              
ATOM    625  HZ1 LYS Q  38      53.733  72.015  84.074  1.00  1.00              
ATOM    626  HZ2 LYS Q  38      55.142  71.543  84.733  1.00  1.00              
ATOM    627  HZ3 LYS Q  38      53.814  71.356  85.552  1.00  1.00              
ATOM    628  C   LYS Q  38      57.065  70.286  88.326  1.00  1.00              
ATOM    629  O   LYS Q  38      58.031  70.181  87.562  1.00  1.00              
ATOM    630  N   THR Q  39      56.276  69.287  88.684  1.00  1.00              
ATOM    631  H   THR Q  39      55.452  69.519  89.221  1.00  1.00              
ATOM    632  CA  THR Q  39      56.310  67.888  88.272  1.00  1.00              
ATOM    633  HA  THR Q  39      56.923  67.753  87.384  1.00  1.00              
ATOM    634  CB  THR Q  39      56.832  66.990  89.411  1.00  1.00              
ATOM    635  HB  THR Q  39      57.897  67.187  89.542  1.00  1.00              
ATOM    636  CG2 THR Q  39      56.119  67.243  90.750  1.00  1.00              
ATOM    637 1HG2 THR Q  39      56.462  66.531  91.496  1.00  1.00              
ATOM    638 2HG2 THR Q  39      56.320  68.251  91.103  1.00  1.00              
ATOM    639 3HG2 THR Q  39      55.045  67.111  90.649  1.00  1.00              
ATOM    640  OG1 THR Q  39      56.666  65.617  89.156  1.00  1.00              
ATOM    641  HG1 THR Q  39      56.833  65.425  88.217  1.00  1.00              
ATOM    642  C   THR Q  39      54.891  67.487  87.947  1.00  1.00              
ATOM    643  O   THR Q  39      53.962  67.984  88.595  1.00  1.00              
ATOM    644  N   GLU Q  40      54.710  66.572  87.003  1.00  1.00              
ATOM    645  H   GLU Q  40      55.483  66.170  86.481  1.00  1.00              
ATOM    646  CA  GLU Q  40      53.370  66.008  86.825  1.00  1.00              
ATOM    647  HA  GLU Q  40      52.832  66.013  87.771  1.00  1.00              
ATOM    648  CB  GLU Q  40      52.584  66.907  85.833  1.00  1.00              
ATOM    649  HB1 GLU Q  40      52.062  67.674  86.405  1.00  1.00              
ATOM    650  HB2 GLU Q  40      51.804  66.288  85.385  1.00  1.00              
ATOM    651  CG  GLU Q  40      53.361  67.601  84.678  1.00  1.00              
ATOM    652  HG1 GLU Q  40      52.642  67.783  83.876  1.00  1.00              
ATOM    653  HG2 GLU Q  40      54.098  66.907  84.275  1.00  1.00              
ATOM    654  CD  GLU Q  40      54.038  68.964  84.991  1.00  1.00              
ATOM    655  OE1 GLU Q  40      54.857  69.459  84.166  1.00  1.00              
ATOM    656  OE2 GLU Q  40      53.672  69.673  85.959  1.00  1.00              
ATOM    657  C   GLU Q  40      53.474  64.551  86.359  1.00  1.00              
ATOM    658  O   GLU Q  40      54.330  64.198  85.554  1.00  1.00              
ATOM    659  N   GLY Q  41      52.639  63.666  86.911  1.00  1.00              
ATOM    660  H   GLY Q  41      51.915  64.007  87.524  1.00  1.00              
ATOM    661  CA  GLY Q  41      52.975  62.240  86.975  1.00  1.00              
ATOM    662  HA1 GLY Q  41      53.656  62.068  87.808  1.00  1.00              
ATOM    663  HA2 GLY Q  41      53.498  61.942  86.067  1.00  1.00              
ATOM    664  C   GLY Q  41      51.772  61.346  87.140  1.00  1.00              
ATOM    665  O   GLY Q  41      51.411  60.991  88.266  1.00  1.00              
ATOM    666  N   ASP Q  42      51.158  60.992  86.010  1.00  1.00              
ATOM    667  H   ASP Q  42      51.500  61.373  85.137  1.00  1.00              
ATOM    668  CA  ASP Q  42      50.042  60.053  85.971  1.00  1.00              
ATOM    669  HA  ASP Q  42      49.392  60.289  86.815  1.00  1.00              
ATOM    670  CB  ASP Q  42      49.185  60.262  84.723  1.00  1.00              
ATOM    671  HB1 ASP Q  42      49.777  60.082  83.823  1.00  1.00              
ATOM    672  HB2 ASP Q  42      48.805  61.285  84.701  1.00  1.00              
ATOM    673  CG  ASP Q  42      48.023  59.282  84.812  1.00  1.00              
ATOM    674  OD1 ASP Q  42      48.015  58.350  83.983  1.00  1.00              
ATOM    675  OD2 ASP Q  42      47.274  59.352  85.802  1.00  1.00              
ATOM    676  C   ASP Q  42      50.479  58.590  86.184  1.00  1.00              
ATOM    677  O   ASP Q  42      50.483  58.101  87.317  1.00  1.00              
ATOM    678  N   GLY Q  43      50.871  57.901  85.113  1.00  1.00              
ATOM    679  H   GLY Q  43      50.866  58.384  84.227  1.00  1.00              
ATOM    680  CA  GLY Q  43      51.282  56.497  85.119  1.00  1.00              
ATOM    681  HA1 GLY Q  43      51.097  56.056  86.099  1.00  1.00              
ATOM    682  HA2 GLY Q  43      52.351  56.444  84.914  1.00  1.00              
ATOM    683  C   GLY Q  43      50.551  55.647  84.084  1.00  1.00              
ATOM    684  O   GLY Q  43      51.186  54.829  83.421  1.00  1.00              
ATOM    685  N   THR Q  44      49.247  55.878  83.908  1.00  1.00              
ATOM    686  H   THR Q  44      48.817  56.641  84.426  1.00  1.00              
ATOM    687  CA  THR Q  44      48.440  55.276  82.834  1.00  1.00              
ATOM    688  HA  THR Q  44      48.757  54.242  82.698  1.00  1.00              
ATOM    689  CB  THR Q  44      46.929  55.254  83.161  1.00  1.00              
ATOM    690  HB  THR Q  44      46.440  54.635  82.408  1.00  1.00              
ATOM    691  CG2 THR Q  44      46.634  54.643  84.531  1.00  1.00              
ATOM    692 1HG2 THR Q  44      45.555  54.539  84.648  1.00  1.00              
ATOM    693 2HG2 THR Q  44      47.095  53.659  84.602  1.00  1.00              
ATOM    694 3HG2 THR Q  44      47.013  55.287  85.324  1.00  1.00              
ATOM    695  OG1 THR Q  44      46.315  56.524  83.127  1.00  1.00              
ATOM    696  HG1 THR Q  44      46.837  57.167  83.650  1.00  1.00              
ATOM    697  C   THR Q  44      48.661  55.983  81.495  1.00  1.00              
ATOM    698  O   THR Q  44      48.759  55.339  80.455  1.00  1.00              
ATOM    699  N   CYS Q  45      48.820  57.309  81.535  1.00  1.00              
ATOM    700  H   CYS Q  45      48.611  57.760  82.421  1.00  1.00              
ATOM    701  CA  CYS Q  45      48.969  58.166  80.363  1.00  1.00              
ATOM    702  HA  CYS Q  45      48.411  57.731  79.530  1.00  1.00              
ATOM    703  CB  CYS Q  45      48.357  59.536  80.686  1.00  1.00              
ATOM    704  HB1 CYS Q  45      48.507  60.205  79.837  1.00  1.00              
ATOM    705  HB2 CYS Q  45      48.839  59.964  81.565  1.00  1.00              
ATOM    706  SG  CYS Q  45      46.574  59.380  80.993  1.00  1.00              
ATOM    707  HG  CYS Q  45      46.636  58.556  82.054  1.00  1.00              
ATOM    708  C   CYS Q  45      50.415  58.333  79.886  1.00  1.00              
ATOM    709  O   CYS Q  45      50.657  58.587  78.708  1.00  1.00              
ATOM    710  N   PHE Q  46      51.385  58.210  80.794  1.00  1.00              
ATOM    711  H   PHE Q  46      51.125  57.989  81.741  1.00  1.00              
ATOM    712  CA  PHE Q  46      52.805  58.280  80.464  1.00  1.00              
ATOM    713  HA  PHE Q  46      52.950  57.747  79.524  1.00  1.00              
ATOM    714  CB  PHE Q  46      53.260  59.732  80.229  1.00  1.00              
ATOM    715  HB1 PHE Q  46      52.778  60.102  79.323  1.00  1.00              
ATOM    716  HB2 PHE Q  46      54.332  59.727  80.025  1.00  1.00              
ATOM    717  CG  PHE Q  46      52.979  60.723  81.342  1.00  1.00              
ATOM    718  CD1 PHE Q  46      53.994  61.066  82.254  1.00  1.00              
ATOM    719  HD1 PHE Q  46      54.968  60.608  82.184  1.00  1.00              
ATOM    720  CE1 PHE Q  46      53.757  62.038  83.238  1.00  1.00              
ATOM    721  HE1 PHE Q  46      54.554  62.328  83.909  1.00  1.00              
ATOM    722  CZ  PHE Q  46      52.505  62.672  83.312  1.00  1.00              
ATOM    723  HZ  PHE Q  46      52.342  63.453  84.039  1.00  1.00              
ATOM    724  CE2 PHE Q  46      51.483  62.325  82.414  1.00  1.00              
ATOM    725  HE2 PHE Q  46      50.527  62.828  82.458  1.00  1.00              
ATOM    726  CD2 PHE Q  46      51.724  61.356  81.425  1.00  1.00              
ATOM    727  HD2 PHE Q  46      50.954  61.122  80.704  1.00  1.00              
ATOM    728  C   PHE Q  46      53.654  57.583  81.527  1.00  1.00              
ATOM    729  O   PHE Q  46      53.626  57.925  82.708  1.00  1.00              
ATOM    730  N   ASN Q  47      54.453  56.606  81.089  1.00  1.00              
ATOM    731  H   ASN Q  47      54.388  56.325  80.123  1.00  1.00              
ATOM    732  CA  ASN Q  47      55.386  55.894  81.962  1.00  1.00              
ATOM    733  HA  ASN Q  47      54.916  55.830  82.945  1.00  1.00              
ATOM    734  CB  ASN Q  47      55.567  54.456  81.443  1.00  1.00              
ATOM    735  HB1 ASN Q  47      56.334  54.431  80.670  1.00  1.00              
ATOM    736  HB2 ASN Q  47      54.631  54.095  81.016  1.00  1.00              
ATOM    737  CG  ASN Q  47      55.950  53.492  82.555  1.00  1.00              
ATOM    738  OD1 ASN Q  47      57.032  52.939  82.593  1.00  1.00              
ATOM    739  ND2 ASN Q  47      55.061  53.234  83.488  1.00  1.00              
ATOM    740 1HD2 ASN Q  47      54.134  53.623  83.443  1.00  1.00              
ATOM    741 2HD2 ASN Q  47      55.352  52.580  84.193  1.00  1.00              
ATOM    742  C   ASN Q  47      56.715  56.652  82.186  1.00  1.00              
ATOM    743  O   ASN Q  47      57.537  56.238  82.997  1.00  1.00              
ATOM    744  N   SER Q  48      56.876  57.808  81.533  1.00  1.00              
ATOM    745  H   SER Q  48      56.184  58.032  80.839  1.00  1.00              
ATOM    746  CA  SER Q  48      57.880  58.854  81.789  1.00  1.00              
ATOM    747  HA  SER Q  48      58.850  58.378  81.924  1.00  1.00              
ATOM    748  CB  SER Q  48      57.968  59.773  80.563  1.00  1.00              
ATOM    749  HB1 SER Q  48      58.725  60.536  80.734  1.00  1.00              
ATOM    750  HB2 SER Q  48      57.006  60.261  80.393  1.00  1.00              
ATOM    751  OG  SER Q  48      58.321  58.997  79.431  1.00  1.00              
ATOM    752  HG  SER Q  48      59.083  58.459  79.688  1.00  1.00              
ATOM    753  C   SER Q  48      57.620  59.664  83.065  1.00  1.00              
ATOM    754  O   SER Q  48      57.593  60.895  83.062  1.00  1.00              
ATOM    755  N   ALA Q  49      57.325  58.945  84.144  1.00  1.00              
ATOM    756  H   ALA Q  49      57.574  57.967  84.093  1.00  1.00              
ATOM    757  CA  ALA Q  49      56.322  59.291  85.143  1.00  1.00              
ATOM    758  HA  ALA Q  49      55.497  59.793  84.635  1.00  1.00              
ATOM    759  CB  ALA Q  49      55.785  57.975  85.726  1.00  1.00              
ATOM    760  HB1 ALA Q  49      54.958  58.184  86.404  1.00  1.00              
ATOM    761  HB2 ALA Q  49      55.417  57.338  84.923  1.00  1.00              
ATOM    762  HB3 ALA Q  49      56.578  57.457  86.268  1.00  1.00              
ATOM    763  C   ALA Q  49      56.837  60.261  86.221  1.00  1.00              
ATOM    764  O   ALA Q  49      56.436  60.169  87.387  1.00  1.00              
ATOM    765  N   ILE Q  50      57.707  61.200  85.827  1.00  1.00              
ATOM    766  H   ILE Q  50      58.033  61.146  84.873  1.00  1.00              
ATOM    767  CA  ILE Q  50      57.797  62.478  86.550  1.00  1.00              
ATOM    768  HA  ILE Q  50      57.020  62.449  87.307  1.00  1.00              
ATOM    769  CB  ILE Q  50      59.154  62.606  87.292  1.00  1.00              
ATOM    770  HB  ILE Q  50      59.515  61.602  87.525  1.00  1.00              
ATOM    771  CG2 ILE Q  50      60.218  63.330  86.448  1.00  1.00              
ATOM    772 1HG2 ILE Q  50      61.198  63.245  86.912  1.00  1.00              
ATOM    773 2HG2 ILE Q  50      60.228  62.924  85.445  1.00  1.00              
ATOM    774 3HG2 ILE Q  50      59.986  64.391  86.375  1.00  1.00              
ATOM    775  CG1 ILE Q  50      59.084  63.392  88.614  1.00  1.00              
ATOM    776 1HG1 ILE Q  50      58.806  64.425  88.416  1.00  1.00              
ATOM    777 2HG1 ILE Q  50      60.077  63.415  89.063  1.00  1.00              
ATOM    778  CD1 ILE Q  50      58.116  62.802  89.638  1.00  1.00              
ATOM    779  HD1 ILE Q  50      58.244  63.349  90.567  1.00  1.00              
ATOM    780  HD2 ILE Q  50      57.084  62.928  89.318  1.00  1.00              
ATOM    781  HD3 ILE Q  50      58.323  61.743  89.788  1.00  1.00              
ATOM    782  C   ILE Q  50      57.481  63.775  85.808  1.00  1.00              
ATOM    783  O   ILE Q  50      57.063  64.725  86.478  1.00  1.00              
ATOM    784  N   GLU Q  51      57.747  63.824  84.494  1.00  1.00              
ATOM    785  H   GLU Q  51      57.971  62.957  84.029  1.00  1.00              
ATOM    786  CA  GLU Q  51      57.632  65.018  83.637  1.00  1.00              
ATOM    787  HA  GLU Q  51      58.438  64.970  82.904  1.00  1.00              
ATOM    788  CB  GLU Q  51      56.290  64.902  82.882  1.00  1.00              
ATOM    789  HB1 GLU Q  51      55.491  65.324  83.486  1.00  1.00              
ATOM    790  HB2 GLU Q  51      56.049  63.849  82.731  1.00  1.00              
ATOM    791  CG  GLU Q  51      56.281  65.575  81.508  1.00  1.00              
ATOM    792  HG1 GLU Q  51      56.593  66.611  81.622  1.00  1.00              
ATOM    793  HG2 GLU Q  51      55.259  65.577  81.126  1.00  1.00              
ATOM    794  CD  GLU Q  51      57.182  64.855  80.496  1.00  1.00              
ATOM    795  OE1 GLU Q  51      57.079  63.617  80.326  1.00  1.00              
ATOM    796  OE2 GLU Q  51      57.997  65.526  79.818  1.00  1.00              
ATOM    797  C   GLU Q  51      57.806  66.328  84.443  1.00  1.00              
ATOM    798  O   GLU Q  51      56.875  67.105  84.701  1.00  1.00              
ATOM    799  N   ALA Q  52      59.037  66.525  84.918  1.00  1.00              
ATOM    800  H   ALA Q  52      59.755  65.864  84.642  1.00  1.00              
ATOM    801  CA  ALA Q  52      59.474  67.735  85.597  1.00  1.00              
ATOM    802  HA  ALA Q  52      58.650  68.112  86.200  1.00  1.00              
ATOM    803  CB  ALA Q  52      60.630  67.414  86.546  1.00  1.00              
ATOM    804  HB1 ALA Q  52      60.931  68.319  87.076  1.00  1.00              
ATOM    805  HB2 ALA Q  52      60.317  66.666  87.274  1.00  1.00              
ATOM    806  HB3 ALA Q  52      61.477  67.042  85.978  1.00  1.00              
ATOM    807  C   ALA Q  52      59.827  68.807  84.574  1.00  1.00              
ATOM    808  O   ALA Q  52      60.327  68.512  83.489  1.00  1.00              
ATOM    809  N   SER Q  53      59.559  70.067  84.895  1.00  1.00              
ATOM    810  H   SER Q  53      59.158  70.234  85.816  1.00  1.00              
ATOM    811  CA  SER Q  53      60.358  71.144  84.285  1.00  1.00              
ATOM    812  HA  SER Q  53      60.626  70.930  83.255  1.00  1.00              
ATOM    813  CB  SER Q  53      59.555  72.450  84.353  1.00  1.00              
ATOM    814  HB1 SER Q  53      60.157  73.277  83.981  1.00  1.00              
ATOM    815  HB2 SER Q  53      59.292  72.651  85.392  1.00  1.00              
ATOM    816  OG  SER Q  53      58.366  72.356  83.581  1.00  1.00              
ATOM    817  HG  SER Q  53      58.571  72.669  82.691  1.00  1.00              
ATOM    818  C   SER Q  53      61.656  71.276  85.080  1.00  1.00              
ATOM    819  O   SER Q  53      61.707  70.853  86.235  1.00  1.00              
ATOM    820  N   ILE Q  54      62.666  71.946  84.518  1.00  1.00              
ATOM    821  H   ILE Q  54      62.640  72.152  83.522  1.00  1.00              
ATOM    822  CA  ILE Q  54      63.772  72.492  85.329  1.00  1.00              
ATOM    823  HA  ILE Q  54      64.405  71.660  85.642  1.00  1.00              
ATOM    824  CB  ILE Q  54      64.638  73.540  84.581  1.00  1.00              
ATOM    825  HB  ILE Q  54      64.685  74.439  85.185  1.00  1.00              
ATOM    826  CG2 ILE Q  54      66.078  73.052  84.490  1.00  1.00              
ATOM    827 1HG2 ILE Q  54      66.707  73.824  84.048  1.00  1.00              
ATOM    828 2HG2 ILE Q  54      66.459  72.816  85.484  1.00  1.00              
ATOM    829 3HG2 ILE Q  54      66.088  72.163  83.875  1.00  1.00              
ATOM    830  CG1 ILE Q  54      64.165  73.984  83.191  1.00  1.00              
ATOM    831 1HG1 ILE Q  54      64.172  73.123  82.551  1.00  1.00              
ATOM    832 2HG1 ILE Q  54      64.883  74.697  82.789  1.00  1.00              
ATOM    833  CD1 ILE Q  54      62.772  74.612  83.125  1.00  1.00              
ATOM    834  HD1 ILE Q  54      62.007  73.863  82.952  1.00  1.00              
ATOM    835  HD2 ILE Q  54      62.551  75.130  84.053  1.00  1.00              
ATOM    836  HD3 ILE Q  54      62.742  75.300  82.284  1.00  1.00              
ATOM    837  C   ILE Q  54      63.307  73.197  86.603  1.00  1.00              
ATOM    838  O   ILE Q  54      63.986  73.180  87.622  1.00  1.00              
ATOM    839  N   LEU Q  55      62.177  73.901  86.495  1.00  1.00              
ATOM    840  H   LEU Q  55      61.747  73.873  85.587  1.00  1.00              
ATOM    841  CA  LEU Q  55      61.653  74.893  87.438  1.00  1.00              
ATOM    842  HA  LEU Q  55      60.712  75.226  87.002  1.00  1.00              
ATOM    843  CB  LEU Q  55      61.287  74.214  88.778  1.00  1.00              
ATOM    844  HB1 LEU Q  55      62.198  73.880  89.275  1.00  1.00              
ATOM    845  HB2 LEU Q  55      60.715  73.317  88.537  1.00  1.00              
ATOM    846  CG  LEU Q  55      60.450  75.016  89.796  1.00  1.00              
ATOM    847  HG  LEU Q  55      60.001  74.286  90.472  1.00  1.00              
ATOM    848  CD1 LEU Q  55      61.302  75.943  90.665  1.00  1.00              
ATOM    849 1HD1 LEU Q  55      60.681  76.388  91.442  1.00  1.00              
ATOM    850 2HD1 LEU Q  55      62.105  75.378  91.140  1.00  1.00              
ATOM    851 3HD1 LEU Q  55      61.737  76.746  90.074  1.00  1.00              
ATOM    852  CD2 LEU Q  55      59.305  75.820  89.177  1.00  1.00              
ATOM    853 1HD2 LEU Q  55      58.651  76.188  89.967  1.00  1.00              
ATOM    854 2HD2 LEU Q  55      59.691  76.676  88.624  1.00  1.00              
ATOM    855 3HD2 LEU Q  55      58.730  75.193  88.502  1.00  1.00              
ATOM    856  C   LEU Q  55      62.487  76.176  87.550  1.00  1.00              
ATOM    857  O   LEU Q  55      61.934  77.278  87.547  1.00  1.00              
ATOM    858  N   PHE Q  56      63.800  76.052  87.396  1.00  1.00              
ATOM    859  H   PHE Q  56      64.191  75.130  87.557  1.00  1.00              
ATOM    860  CA  PHE Q  56      64.634  77.003  86.662  1.00  1.00              
ATOM    861  HA  PHE Q  56      64.523  77.973  87.145  1.00  1.00              
ATOM    862  CB  PHE Q  56      66.117  76.596  86.786  1.00  1.00              
ATOM    863  HB1 PHE Q  56      66.734  77.417  86.420  1.00  1.00              
ATOM    864  HB2 PHE Q  56      66.316  75.734  86.149  1.00  1.00              
ATOM    865  CG  PHE Q  56      66.548  76.248  88.199  1.00  1.00              
ATOM    866  CD1 PHE Q  56      66.813  77.269  89.131  1.00  1.00              
ATOM    867  HD1 PHE Q  56      66.750  78.305  88.829  1.00  1.00              
ATOM    868  CE1 PHE Q  56      67.154  76.941  90.456  1.00  1.00              
ATOM    869  HE1 PHE Q  56      67.359  77.726  91.170  1.00  1.00              
ATOM    870  CZ  PHE Q  56      67.221  75.594  90.854  1.00  1.00              
ATOM    871  HZ  PHE Q  56      67.477  75.342  91.873  1.00  1.00              
ATOM    872  CE2 PHE Q  56      66.959  74.573  89.924  1.00  1.00              
ATOM    873  HE2 PHE Q  56      67.011  73.536  90.230  1.00  1.00              
ATOM    874  CD2 PHE Q  56      66.633  74.898  88.597  1.00  1.00              
ATOM    875  HD2 PHE Q  56      66.438  74.106  87.888  1.00  1.00              
ATOM    876  C   PHE Q  56      64.163  77.134  85.210  1.00  1.00              
ATOM    877  O   PHE Q  56      64.880  76.772  84.277  1.00  1.00              
ATOM    878  N   LYS Q  57      62.928  77.631  85.015  1.00  1.00              
ATOM    879  H   LYS Q  57      62.406  77.841  85.859  1.00  1.00              
ATOM    880  CA  LYS Q  57      62.301  77.947  83.716  1.00  1.00              
ATOM    881  HA  LYS Q  57      62.062  77.028  83.201  1.00  1.00              
ATOM    882  CB  LYS Q  57      60.947  78.663  83.941  1.00  1.00              
ATOM    883  HB1 LYS Q  57      60.538  78.358  84.906  1.00  1.00              
ATOM    884  HB2 LYS Q  57      60.261  78.269  83.189  1.00  1.00              
ATOM    885  CG  LYS Q  57      60.850  80.201  83.832  1.00  1.00              
ATOM    886  HG1 LYS Q  57      59.816  80.471  84.046  1.00  1.00              
ATOM    887  HG2 LYS Q  57      61.037  80.479  82.793  1.00  1.00              
ATOM    888  CD  LYS Q  57      61.748  81.083  84.718  1.00  1.00              
ATOM    889  HD1 LYS Q  57      61.412  82.116  84.614  1.00  1.00              
ATOM    890  HD2 LYS Q  57      62.759  81.054  84.328  1.00  1.00              
ATOM    891  CE  LYS Q  57      61.766  80.723  86.208  1.00  1.00              
ATOM    892  HE1 LYS Q  57      61.977  79.656  86.314  1.00  1.00              
ATOM    893  HE2 LYS Q  57      60.784  80.927  86.642  1.00  1.00              
ATOM    894  NZ  LYS Q  57      62.820  81.494  86.911  1.00  1.00              
ATOM    895  HZ1 LYS Q  57      62.900  81.246  87.884  1.00  1.00              
ATOM    896  HZ2 LYS Q  57      63.734  81.280  86.487  1.00  1.00              
ATOM    897  HZ3 LYS Q  57      62.725  82.491  86.786  1.00  1.00              
ATOM    898  C   LYS Q  57      63.269  78.681  82.765  1.00  1.00              
ATOM    899  O   LYS Q  57      63.163  78.620  81.552  1.00  1.00              
ATOM    900  N   ASP Q  58      64.276  79.290  83.372  1.00  1.00              
ATOM    901  H   ASP Q  58      64.254  79.227  84.382  1.00  1.00              
ATOM    902  CA  ASP Q  58      65.446  79.974  82.863  1.00  1.00              
ATOM    903  HA  ASP Q  58      65.099  80.860  82.330  1.00  1.00              
ATOM    904  CB  ASP Q  58      66.284  80.453  84.071  1.00  1.00              
ATOM    905  HB1 ASP Q  58      66.935  81.270  83.756  1.00  1.00              
ATOM    906  HB2 ASP Q  58      66.917  79.632  84.415  1.00  1.00              
ATOM    907  CG  ASP Q  58      65.421  80.906  85.250  1.00  1.00              
ATOM    908  OD1 ASP Q  58      64.959  80.033  86.020  1.00  1.00              
ATOM    909  OD2 ASP Q  58      65.008  82.078  85.329  1.00  1.00              
ATOM    910  C   ASP Q  58      66.370  79.232  81.923  1.00  1.00              
ATOM    911  O   ASP Q  58      66.991  79.837  81.050  1.00  1.00              
ATOM    912  N   LYS Q  59      66.463  77.920  82.101  1.00  1.00              
ATOM    913  H   LYS Q  59      65.943  77.502  82.869  1.00  1.00              
ATOM    914  CA  LYS Q  59      67.229  77.054  81.202  1.00  1.00              
ATOM    915  HA  LYS Q  59      67.629  77.667  80.393  1.00  1.00              
ATOM    916  CB  LYS Q  59      68.449  76.479  81.930  1.00  1.00              
ATOM    917  HB1 LYS Q  59      69.120  76.136  81.154  1.00  1.00              
ATOM    918  HB2 LYS Q  59      68.152  75.637  82.557  1.00  1.00              
ATOM    919  CG  LYS Q  59      69.214  77.513  82.786  1.00  1.00              
ATOM    920  HG1 LYS Q  59      68.742  77.560  83.768  1.00  1.00              
ATOM    921  HG2 LYS Q  59      69.137  78.503  82.335  1.00  1.00              
ATOM    922  CD  LYS Q  59      70.705  77.167  82.963  1.00  1.00              
ATOM    923  HD1 LYS Q  59      70.883  76.124  82.692  1.00  1.00              
ATOM    924  HD2 LYS Q  59      70.959  77.275  84.019  1.00  1.00              
ATOM    925  CE  LYS Q  59      71.652  78.074  82.152  1.00  1.00              
ATOM    926  HE1 LYS Q  59      72.670  77.704  82.298  1.00  1.00              
ATOM    927  HE2 LYS Q  59      71.601  79.092  82.547  1.00  1.00              
ATOM    928  NZ  LYS Q  59      71.335  78.077  80.704  1.00  1.00              
ATOM    929  HZ1 LYS Q  59      71.036  77.143  80.406  1.00  1.00              
ATOM    930  HZ2 LYS Q  59      70.605  78.723  80.447  1.00  1.00              
ATOM    931  HZ3 LYS Q  59      72.152  78.185  80.105  1.00  1.00              
ATOM    932  C   LYS Q  59      66.305  76.073  80.467  1.00  1.00              
ATOM    933  O   LYS Q  59      66.760  75.124  79.842  1.00  1.00              
ATOM    934  N   MET Q  60      65.002  76.404  80.504  1.00  1.00              
ATOM    935  H   MET Q  60      64.792  77.221  81.060  1.00  1.00              
ATOM    936  CA  MET Q  60      63.868  75.991  79.666  1.00  1.00              
ATOM    937  HA  MET Q  60      63.006  76.575  79.993  1.00  1.00              
ATOM    938  CB  MET Q  60      64.132  76.388  78.196  1.00  1.00              
ATOM    939  HB1 MET Q  60      63.268  76.110  77.590  1.00  1.00              
ATOM    940  HB2 MET Q  60      64.991  75.827  77.824  1.00  1.00              
ATOM    941  CG  MET Q  60      64.402  77.886  77.989  1.00  1.00              
ATOM    942  HG1 MET Q  60      64.742  78.033  76.964  1.00  1.00              
ATOM    943  HG2 MET Q  60      65.212  78.199  78.647  1.00  1.00              
ATOM    944  SD  MET Q  60      62.972  78.969  78.257  1.00  1.00              
ATOM    945  CE  MET Q  60      63.838  80.542  78.501  1.00  1.00              
ATOM    946  HE1 MET Q  60      63.107  81.333  78.669  1.00  1.00              
ATOM    947  HE2 MET Q  60      64.492  80.468  79.371  1.00  1.00              
ATOM    948  HE3 MET Q  60      64.431  80.777  77.617  1.00  1.00              
ATOM    949  C   MET Q  60      63.409  74.543  79.717  1.00  1.00              
ATOM    950  O   MET Q  60      62.211  74.278  79.732  1.00  1.00              
ATOM    951  N   TYR Q  61      64.377  73.650  79.789  1.00  1.00              
ATOM    952  H   TYR Q  61      65.313  74.026  79.685  1.00  1.00              
ATOM    953  CA  TYR Q  61      64.321  72.209  79.928  1.00  1.00              
ATOM    954  HA  TYR Q  61      64.509  71.798  78.939  1.00  1.00              
ATOM    955  CB  TYR Q  61      65.476  71.825  80.813  1.00  1.00              
ATOM    956  HB1 TYR Q  61      65.096  71.229  81.643  1.00  1.00              
ATOM    957  HB2 TYR Q  61      65.915  72.720  81.237  1.00  1.00              
ATOM    958  CG  TYR Q  61      66.527  71.049  80.089  1.00  1.00              
ATOM    959  CD1 TYR Q  61      66.446  69.660  80.120  1.00  1.00              
ATOM    960  HD1 TYR Q  61      65.632  69.177  80.627  1.00  1.00              
ATOM    961  CE1 TYR Q  61      67.396  68.910  79.438  1.00  1.00              
ATOM    962  HE1 TYR Q  61      67.306  67.860  79.380  1.00  1.00              
ATOM    963  CZ  TYR Q  61      68.487  69.510  78.819  1.00  1.00              
ATOM    964  OH  TYR Q  61      69.398  68.686  78.245  1.00  1.00              
ATOM    965  HH  TYR Q  61      70.084  69.190  77.810  1.00  1.00              
ATOM    966  CE2 TYR Q  61      68.603  70.919  78.843  1.00  1.00              
ATOM    967  HE2 TYR Q  61      69.444  71.435  78.428  1.00  1.00              
ATOM    968  CD2 TYR Q  61      67.588  71.689  79.433  1.00  1.00              
ATOM    969  HD2 TYR Q  61      67.636  72.769  79.405  1.00  1.00              
ATOM    970  C   TYR Q  61      63.038  71.529  80.435  1.00  1.00              
ATOM    971  O   TYR Q  61      62.430  71.870  81.468  1.00  1.00              
ATOM    972  N   LYS Q  62      62.794  70.370  79.821  1.00  1.00              
ATOM    973  H   LYS Q  62      63.424  70.109  79.060  1.00  1.00              
ATOM    974  CA  LYS Q  62      62.018  69.302  80.491  1.00  1.00              
ATOM    975  HA  LYS Q  62      61.685  69.654  81.466  1.00  1.00              
ATOM    976  CB  LYS Q  62      60.737  68.910  79.703  1.00  1.00              
ATOM    977  HB1 LYS Q  62      60.349  67.972  80.102  1.00  1.00              
ATOM    978  HB2 LYS Q  62      61.018  68.714  78.674  1.00  1.00              
ATOM    979  CG  LYS Q  62      59.571  69.922  79.661  1.00  1.00              
ATOM    980  HG1 LYS Q  62      58.894  69.604  78.867  1.00  1.00              
ATOM    981  HG2 LYS Q  62      59.971  70.894  79.369  1.00  1.00              
ATOM    982  CD  LYS Q  62      58.723  70.107  80.937  1.00  1.00              
ATOM    983  HD1 LYS Q  62      57.958  70.854  80.723  1.00  1.00              
ATOM    984  HD2 LYS Q  62      59.369  70.506  81.707  1.00  1.00              
ATOM    985  CE  LYS Q  62      58.029  68.837  81.469  1.00  1.00              
ATOM    986  HE1 LYS Q  62      58.804  68.102  81.705  1.00  1.00              
ATOM    987  HE2 LYS Q  62      57.403  68.406  80.680  1.00  1.00              
ATOM    988  NZ  LYS Q  62      57.211  69.096  82.694  1.00  1.00              
ATOM    989  HZ1 LYS Q  62      56.313  69.536  82.523  1.00  1.00              
ATOM    990  HZ2 LYS Q  62      56.957  68.237  83.184  1.00  1.00              
ATOM    991  HZ3 LYS Q  62      57.705  69.660  83.368  1.00  1.00              
ATOM    992  C   LYS Q  62      62.872  68.078  80.783  1.00  1.00              
ATOM    993  O   LYS Q  62      63.835  67.775  80.097  1.00  1.00              
ATOM    994  N   LEU Q  63      62.469  67.347  81.812  1.00  1.00              
ATOM    995  H   LEU Q  63      61.644  67.667  82.310  1.00  1.00              
ATOM    996  CA  LEU Q  63      63.143  66.181  82.372  1.00  1.00              
ATOM    997  HA  LEU Q  63      63.936  65.839  81.705  1.00  1.00              
ATOM    998  CB  LEU Q  63      63.745  66.609  83.717  1.00  1.00              
ATOM    999  HB1 LEU Q  63      62.982  67.117  84.306  1.00  1.00              
ATOM   1000  HB2 LEU Q  63      64.521  67.345  83.503  1.00  1.00              
ATOM   1001  CG  LEU Q  63      64.382  65.520  84.594  1.00  1.00              
ATOM   1002  HG  LEU Q  63      64.958  66.073  85.315  1.00  1.00              
ATOM   1003  CD1 LEU Q  63      63.450  64.631  85.414  1.00  1.00              
ATOM   1004 1HD1 LEU Q  63      64.052  64.045  86.106  1.00  1.00              
ATOM   1005 2HD1 LEU Q  63      62.768  65.248  85.993  1.00  1.00              
ATOM   1006 3HD1 LEU Q  63      62.885  63.959  84.777  1.00  1.00              
ATOM   1007  CD2 LEU Q  63      65.318  64.608  83.815  1.00  1.00              
ATOM   1008 1HD2 LEU Q  63      65.948  64.072  84.517  1.00  1.00              
ATOM   1009 2HD2 LEU Q  63      64.772  63.888  83.209  1.00  1.00              
ATOM   1010 3HD2 LEU Q  63      65.953  65.201  83.171  1.00  1.00              
ATOM   1011  C   LEU Q  63      62.097  65.074  82.536  1.00  1.00              
ATOM   1012  O   LEU Q  63      61.066  65.242  83.189  1.00  1.00              
ATOM   1013  N   LYS Q  64      62.393  63.904  81.987  1.00  1.00              
ATOM   1014  H   LYS Q  64      63.271  63.826  81.477  1.00  1.00              
ATOM   1015  CA  LYS Q  64      61.620  62.679  82.110  1.00  1.00              
ATOM   1016  HA  LYS Q  64      60.642  62.889  82.545  1.00  1.00              
ATOM   1017  CB  LYS Q  64      61.413  62.053  80.720  1.00  1.00              
ATOM   1018  HB1 LYS Q  64      60.898  61.101  80.849  1.00  1.00              
ATOM   1019  HB2 LYS Q  64      62.382  61.845  80.267  1.00  1.00              
ATOM   1020  CG  LYS Q  64      60.601  62.938  79.763  1.00  1.00              
ATOM   1021  HG1 LYS Q  64      61.165  63.841  79.524  1.00  1.00              
ATOM   1022  HG2 LYS Q  64      59.672  63.218  80.256  1.00  1.00              
ATOM   1023  CD  LYS Q  64      60.297  62.167  78.469  1.00  1.00              
ATOM   1024  HD1 LYS Q  64      59.732  61.269  78.713  1.00  1.00              
ATOM   1025  HD2 LYS Q  64      61.240  61.853  78.015  1.00  1.00              
ATOM   1026  CE  LYS Q  64      59.509  62.968  77.425  1.00  1.00              
ATOM   1027  HE1 LYS Q  64      59.291  62.294  76.593  1.00  1.00              
ATOM   1028  HE2 LYS Q  64      60.139  63.778  77.048  1.00  1.00              
ATOM   1029  NZ  LYS Q  64      58.243  63.521  77.963  1.00  1.00              
ATOM   1030  HZ1 LYS Q  64      58.396  64.337  78.565  1.00  1.00              
ATOM   1031  HZ2 LYS Q  64      57.570  63.781  77.261  1.00  1.00              
ATOM   1032  HZ3 LYS Q  64      57.787  62.915  78.645  1.00  1.00              
ATOM   1033  C   LYS Q  64      62.359  61.712  82.994  1.00  1.00              
ATOM   1034  O   LYS Q  64      63.424  61.248  82.614  1.00  1.00              
ATOM   1035  N   CYS Q  65      61.799  61.416  84.161  1.00  1.00              
ATOM   1036  H   CYS Q  65      60.882  61.775  84.360  1.00  1.00              
ATOM   1037  CA  CYS Q  65      62.352  60.417  85.057  1.00  1.00              
ATOM   1038  HA  CYS Q  65      63.294  60.069  84.634  1.00  1.00              
ATOM   1039  CB  CYS Q  65      62.654  60.988  86.436  1.00  1.00              
ATOM   1040  HB1 CYS Q  65      61.736  61.084  87.012  1.00  1.00              
ATOM   1041  HB2 CYS Q  65      63.144  61.955  86.335  1.00  1.00              
ATOM   1042  SG  CYS Q  65      63.778  59.821  87.233  1.00  1.00              
ATOM   1043  HG  CYS Q  65      64.489  59.521  86.122  1.00  1.00              
ATOM   1044  C   CYS Q  65      61.426  59.202  85.116  1.00  1.00              
ATOM   1045  O   CYS Q  65      60.185  59.321  85.226  1.00  1.00              
ATOM   1046  N   PHE Q  66      62.113  58.060  85.054  1.00  1.00              
ATOM   1047  H   PHE Q  66      63.118  58.118  84.909  1.00  1.00              
ATOM   1048  CA  PHE Q  66      61.562  56.728  85.003  1.00  1.00              
ATOM   1049  HA  PHE Q  66      60.481  56.811  84.929  1.00  1.00              
ATOM   1050  CB  PHE Q  66      62.043  56.021  83.726  1.00  1.00              
ATOM   1051  HB1 PHE Q  66      61.679  54.993  83.747  1.00  1.00              
ATOM   1052  HB2 PHE Q  66      63.133  55.969  83.744  1.00  1.00              
ATOM   1053  CG  PHE Q  66      61.621  56.646  82.407  1.00  1.00              
ATOM   1054  CD1 PHE Q  66      62.408  57.661  81.834  1.00  1.00              
ATOM   1055  HD1 PHE Q  66      63.290  58.020  82.346  1.00  1.00              
ATOM   1056  CE1 PHE Q  66      62.126  58.136  80.543  1.00  1.00              
ATOM   1057  HE1 PHE Q  66      62.804  58.845  80.082  1.00  1.00              
ATOM   1058  CZ  PHE Q  66      61.050  57.602  79.816  1.00  1.00              
ATOM   1059  HZ  PHE Q  66      60.884  57.919  78.795  1.00  1.00              
ATOM   1060  CE2 PHE Q  66      60.240  56.607  80.394  1.00  1.00              
ATOM   1061  HE2 PHE Q  66      59.433  56.164  79.827  1.00  1.00              
ATOM   1062  CD2 PHE Q  66      60.523  56.132  81.689  1.00  1.00              
ATOM   1063  HD2 PHE Q  66      59.926  55.334  82.110  1.00  1.00              
ATOM   1064  C   PHE Q  66      62.002  55.900  86.229  1.00  1.00              
ATOM   1065  O   PHE Q  66      63.215  55.732  86.490  1.00  1.00              
ATOM   1066  N   PRO Q  67      61.006  55.380  86.984  1.00  1.00              
ATOM   1067  CD  PRO Q  67      59.574  55.447  86.686  1.00  1.00              
ATOM   1068  HD1 PRO Q  67      59.355  55.064  85.687  1.00  1.00              
ATOM   1069  HD2 PRO Q  67      59.233  56.480  86.774  1.00  1.00              
ATOM   1070  CG  PRO Q  67      58.864  54.591  87.729  1.00  1.00              
ATOM   1071  HG1 PRO Q  67      58.816  53.554  87.393  1.00  1.00              
ATOM   1072  HG2 PRO Q  67      57.868  54.973  87.956  1.00  1.00              
ATOM   1073  CB  PRO Q  67      59.805  54.713  88.921  1.00  1.00              
ATOM   1074  HB1 PRO Q  67      59.686  53.882  89.618  1.00  1.00              
ATOM   1075  HB2 PRO Q  67      59.610  55.662  89.422  1.00  1.00              
ATOM   1076  CA  PRO Q  67      61.202  54.755  88.289  1.00  1.00              
ATOM   1077  HA  PRO Q  67      61.849  55.379  88.905  1.00  1.00              
ATOM   1078  C   PRO Q  67      61.816  53.359  88.226  1.00  1.00              
ATOM   1079  O   PRO Q  67      62.568  52.988  89.126  1.00  1.00              
ATOM   1080  N   SER Q  68      61.533  52.622  87.150  1.00  1.00              
ATOM   1081  H   SER Q  68      60.886  53.000  86.473  1.00  1.00              
ATOM   1082  CA  SER Q  68      61.926  51.225  86.925  1.00  1.00              
ATOM   1083  HA  SER Q  68      61.553  50.621  87.752  1.00  1.00              
ATOM   1084  CB  SER Q  68      61.277  50.721  85.623  1.00  1.00              
ATOM   1085  HB1 SER Q  68      61.287  49.630  85.616  1.00  1.00              
ATOM   1086  HB2 SER Q  68      61.860  51.080  84.773  1.00  1.00              
ATOM   1087  OG  SER Q  68      59.945  51.192  85.478  1.00  1.00              
ATOM   1088  HG  SER Q  68      59.566  50.825  84.669  1.00  1.00              
ATOM   1089  C   SER Q  68      63.428  50.975  86.811  1.00  1.00              
ATOM   1090  O   SER Q  68      63.872  49.834  86.774  1.00  1.00              
ATOM   1091  N   THR Q  69      64.201  52.046  86.694  1.00  1.00              
ATOM   1092  H   THR Q  69      63.723  52.931  86.673  1.00  1.00              
ATOM   1093  CA  THR Q  69      65.617  52.053  86.311  1.00  1.00              
ATOM   1094  HA  THR Q  69      66.089  51.100  86.555  1.00  1.00              
ATOM   1095  CB  THR Q  69      65.745  52.314  84.796  1.00  1.00              
ATOM   1096  HB  THR Q  69      66.783  52.544  84.554  1.00  1.00              
ATOM   1097  CG2 THR Q  69      65.302  51.132  83.938  1.00  1.00              
ATOM   1098 1HG2 THR Q  69      65.505  51.347  82.888  1.00  1.00              
ATOM   1099 2HG2 THR Q  69      65.859  50.240  84.226  1.00  1.00              
ATOM   1100 3HG2 THR Q  69      64.237  50.944  84.066  1.00  1.00              
ATOM   1101  OG1 THR Q  69      64.924  53.410  84.449  1.00  1.00              
ATOM   1102  HG1 THR Q  69      64.884  53.452  83.485  1.00  1.00              
ATOM   1103  C   THR Q  69      66.400  53.160  87.005  1.00  1.00              
ATOM   1104  O   THR Q  69      67.594  53.011  87.246  1.00  1.00              
ATOM   1105  N   GLY Q  70      65.739  54.277  87.317  1.00  1.00              
ATOM   1106  H   GLY Q  70      64.776  54.355  87.025  1.00  1.00              
ATOM   1107  CA  GLY Q  70      66.419  55.507  87.696  1.00  1.00              
ATOM   1108  HA1 GLY Q  70      67.291  55.271  88.305  1.00  1.00              
ATOM   1109  HA2 GLY Q  70      65.723  56.089  88.287  1.00  1.00              
ATOM   1110  C   GLY Q  70      66.870  56.352  86.514  1.00  1.00              
ATOM   1111  O   GLY Q  70      67.677  57.275  86.702  1.00  1.00              
ATOM   1112  N   GLU Q  71      66.359  56.012  85.326  1.00  1.00              
ATOM   1113  H   GLU Q  71      65.642  55.300  85.277  1.00  1.00              
ATOM   1114  CA  GLU Q  71      66.807  56.618  84.064  1.00  1.00              
ATOM   1115  HA  GLU Q  71      67.887  56.751  84.086  1.00  1.00              
ATOM   1116  CB  GLU Q  71      66.446  55.699  82.879  1.00  1.00              
ATOM   1117  HB1 GLU Q  71      65.364  55.575  82.828  1.00  1.00              
ATOM   1118  HB2 GLU Q  71      66.879  54.720  83.088  1.00  1.00              
ATOM   1119  CG  GLU Q  71      66.984  56.145  81.507  1.00  1.00              
ATOM   1120  HG1 GLU Q  71      67.434  55.275  81.024  1.00  1.00              
ATOM   1121  HG2 GLU Q  71      67.778  56.882  81.638  1.00  1.00              
ATOM   1122  CD  GLU Q  71      65.876  56.702  80.600  1.00  1.00              
ATOM   1123  OE1 GLU Q  71      65.357  57.802  80.909  1.00  1.00              
ATOM   1124  OE2 GLU Q  71      65.507  56.009  79.627  1.00  1.00              
ATOM   1125  C   GLU Q  71      66.168  58.004  83.951  1.00  1.00              
ATOM   1126  O   GLU Q  71      65.100  58.282  84.534  1.00  1.00              
ATOM   1127  N   ILE Q  72      66.878  58.883  83.247  1.00  1.00              
ATOM   1128  H   ILE Q  72      67.762  58.595  82.834  1.00  1.00              
ATOM   1129  CA  ILE Q  72      66.409  60.220  82.955  1.00  1.00              
ATOM   1130  HA  ILE Q  72      65.334  60.173  82.997  1.00  1.00              
ATOM   1131  CB  ILE Q  72      66.898  61.270  83.976  1.00  1.00              
ATOM   1132  HB  ILE Q  72      66.781  62.237  83.488  1.00  1.00              
ATOM   1133  CG2 ILE Q  72      65.975  61.320  85.193  1.00  1.00              
ATOM   1134 1HG2 ILE Q  72      66.240  62.154  85.831  1.00  1.00              
ATOM   1135 2HG2 ILE Q  72      64.957  61.474  84.849  1.00  1.00              
ATOM   1136 3HG2 ILE Q  72      66.056  60.391  85.747  1.00  1.00              
ATOM   1137  CG1 ILE Q  72      68.392  61.177  84.356  1.00  1.00              
ATOM   1138 1HG1 ILE Q  72      68.719  62.162  84.667  1.00  1.00              
ATOM   1139 2HG1 ILE Q  72      68.976  60.965  83.469  1.00  1.00              
ATOM   1140  CD1 ILE Q  72      68.784  60.159  85.437  1.00  1.00              
ATOM   1141  HD1 ILE Q  72      69.853  60.250  85.621  1.00  1.00              
ATOM   1142  HD2 ILE Q  72      68.243  60.327  86.362  1.00  1.00              
ATOM   1143  HD3 ILE Q  72      68.571  59.147  85.117  1.00  1.00              
ATOM   1144  C   ILE Q  72      66.772  60.720  81.560  1.00  1.00              
ATOM   1145  O   ILE Q  72      67.903  61.146  81.318  1.00  1.00              
ATOM   1146  N   GLN Q  73      65.762  60.819  80.701  1.00  1.00              
ATOM   1147  H   GLN Q  73      64.883  60.401  80.967  1.00  1.00              
ATOM   1148  CA  GLN Q  73      65.850  61.502  79.419  1.00  1.00              
ATOM   1149  HA  GLN Q  73      66.865  61.366  79.040  1.00  1.00              
ATOM   1150  CB  GLN Q  73      64.888  60.819  78.433  1.00  1.00              
ATOM   1151  HB1 GLN Q  73      63.866  61.137  78.639  1.00  1.00              
ATOM   1152  HB2 GLN Q  73      64.943  59.736  78.566  1.00  1.00              
ATOM   1153  CG  GLN Q  73      65.242  61.131  76.973  1.00  1.00              
ATOM   1154  HG1 GLN Q  73      66.232  60.728  76.750  1.00  1.00              
ATOM   1155  HG2 GLN Q  73      65.267  62.209  76.821  1.00  1.00              
ATOM   1156  CD  GLN Q  73      64.214  60.542  76.014  1.00  1.00              
ATOM   1157  OE1 GLN Q  73      63.086  61.007  75.926  1.00  1.00              
ATOM   1158  NE2 GLN Q  73      64.563  59.531  75.242  1.00  1.00              
ATOM   1159 1HE2 GLN Q  73      65.460  59.080  75.344  1.00  1.00              
ATOM   1160 2HE2 GLN Q  73      63.838  59.118  74.686  1.00  1.00              
ATOM   1161  C   GLN Q  73      65.575  62.989  79.552  1.00  1.00              
ATOM   1162  O   GLN Q  73      64.650  63.407  80.242  1.00  1.00              
ATOM   1163  N   VAL Q  74      66.371  63.818  78.879  1.00  1.00              
ATOM   1164  H   VAL Q  74      67.131  63.406  78.343  1.00  1.00              
ATOM   1165  CA  VAL Q  74      66.484  65.234  79.256  1.00  1.00              
ATOM   1166  HA  VAL Q  74      65.649  65.481  79.907  1.00  1.00              
ATOM   1167  CB  VAL Q  74      67.678  65.351  80.230  1.00  1.00              
ATOM   1168  HB  VAL Q  74      67.691  64.412  80.788  1.00  1.00              
ATOM   1169  CG1 VAL Q  74      68.999  65.381  79.502  1.00  1.00              
ATOM   1170 1HG1 VAL Q  74      69.322  66.403  79.324  1.00  1.00              
ATOM   1171 2HG1 VAL Q  74      69.745  64.837  80.073  1.00  1.00              
ATOM   1172 3HG1 VAL Q  74      68.882  64.879  78.550  1.00  1.00              
ATOM   1173  CG2 VAL Q  74      67.575  66.404  81.345  1.00  1.00              
ATOM   1174 1HG2 VAL Q  74      66.574  66.830  81.386  1.00  1.00              
ATOM   1175 2HG2 VAL Q  74      67.785  65.942  82.305  1.00  1.00              
ATOM   1176 3HG2 VAL Q  74      68.307  67.200  81.212  1.00  1.00              
ATOM   1177  C   VAL Q  74      66.287  66.144  78.035  1.00  1.00              
ATOM   1178  O   VAL Q  74      67.242  66.512  77.336  1.00  1.00              
ATOM   1179  N   PRO Q  75      65.007  66.405  77.698  1.00  1.00              
ATOM   1180  CD  PRO Q  75      63.878  65.540  78.084  1.00  1.00              
ATOM   1181  HD1 PRO Q  75      63.692  65.587  79.155  1.00  1.00              
ATOM   1182  HD2 PRO Q  75      64.075  64.507  77.800  1.00  1.00              
ATOM   1183  CG  PRO Q  75      62.628  66.007  77.353  1.00  1.00              
ATOM   1184  HG1 PRO Q  75      61.775  66.074  78.030  1.00  1.00              
ATOM   1185  HG2 PRO Q  75      62.403  65.340  76.524  1.00  1.00              
ATOM   1186  CB  PRO Q  75      63.026  67.378  76.838  1.00  1.00              
ATOM   1187  HB1 PRO Q  75      62.744  68.100  77.596  1.00  1.00              
ATOM   1188  HB2 PRO Q  75      62.525  67.639  75.907  1.00  1.00              
ATOM   1189  CA  PRO Q  75      64.566  67.375  76.704  1.00  1.00              
ATOM   1190  HA  PRO Q  75      64.847  66.990  75.752  1.00  1.00              
ATOM   1191  C   PRO Q  75      64.950  68.837  76.769  1.00  1.00              
ATOM   1192  O   PRO Q  75      64.772  69.487  77.795  1.00  1.00              
ATOM   1193  N   GLY Q  76      65.105  69.424  75.583  1.00  1.00              
ATOM   1194  H   GLY Q  76      65.287  68.840  74.777  1.00  1.00              
ATOM   1195  CA  GLY Q  76      64.974  70.862  75.402  1.00  1.00              
ATOM   1196  HA1 GLY Q  76      64.010  71.207  75.776  1.00  1.00              
ATOM   1197  HA2 GLY Q  76      65.076  71.120  74.346  1.00  1.00              
ATOM   1198  C   GLY Q  76      66.089  71.550  76.191  1.00  1.00              
ATOM   1199  O   GLY Q  76      65.800  72.357  77.076  1.00  1.00              
ATOM   1200  N   VAL Q  77      67.336  71.144  75.867  1.00  1.00              
ATOM   1201  H   VAL Q  77      67.376  70.326  75.283  1.00  1.00              
ATOM   1202  CA  VAL Q  77      68.445  72.094  75.667  1.00  1.00              
ATOM   1203  HA  VAL Q  77      68.636  72.621  76.601  1.00  1.00              
ATOM   1204  CB  VAL Q  77      69.757  71.467  75.137  1.00  1.00              
ATOM   1205  HB  VAL Q  77      69.561  71.085  74.144  1.00  1.00              
ATOM   1206  CG1 VAL Q  77      70.949  72.429  75.058  1.00  1.00              
ATOM   1207 1HG1 VAL Q  77      71.775  71.904  74.586  1.00  1.00              
ATOM   1208 2HG1 VAL Q  77      70.758  73.305  74.449  1.00  1.00              
ATOM   1209 3HG1 VAL Q  77      71.252  72.745  76.051  1.00  1.00              
ATOM   1210  CG2 VAL Q  77      70.301  70.312  75.956  1.00  1.00              
ATOM   1211 1HG2 VAL Q  77      71.214  69.931  75.503  1.00  1.00              
ATOM   1212 2HG2 VAL Q  77      70.572  70.669  76.934  1.00  1.00              
ATOM   1213 3HG2 VAL Q  77      69.550  69.529  75.987  1.00  1.00              
ATOM   1214  C   VAL Q  77      68.030  73.096  74.612  1.00  1.00              
ATOM   1215  O   VAL Q  77      67.405  72.678  73.648  1.00  1.00              
ATOM   1216  N   ILE Q  78      68.485  74.347  74.696  1.00  1.00              
ATOM   1217  H   ILE Q  78      68.934  74.654  75.547  1.00  1.00              
ATOM   1218  CA  ILE Q  78      68.492  75.257  73.543  1.00  1.00              
ATOM   1219  HA  ILE Q  78      68.494  74.689  72.625  1.00  1.00              
ATOM   1220  CB  ILE Q  78      67.201  76.128  73.476  1.00  1.00              
ATOM   1221  HB  ILE Q  78      67.398  77.079  73.975  1.00  1.00              
ATOM   1222  CG2 ILE Q  78      66.917  76.413  71.986  1.00  1.00              
ATOM   1223 1HG2 ILE Q  78      66.138  77.167  71.887  1.00  1.00              
ATOM   1224 2HG2 ILE Q  78      67.813  76.790  71.492  1.00  1.00              
ATOM   1225 3HG2 ILE Q  78      66.588  75.497  71.494  1.00  1.00              
ATOM   1226  CG1 ILE Q  78      65.935  75.534  74.147  1.00  1.00              
ATOM   1227 1HG1 ILE Q  78      66.155  75.312  75.192  1.00  1.00              
ATOM   1228 2HG1 ILE Q  78      65.655  74.605  73.649  1.00  1.00              
ATOM   1229  CD1 ILE Q  78      64.719  76.470  74.147  1.00  1.00              
ATOM   1230  HD1 ILE Q  78      63.934  76.034  74.766  1.00  1.00              
ATOM   1231  HD2 ILE Q  78      64.996  77.441  74.557  1.00  1.00              
ATOM   1232  HD3 ILE Q  78      64.331  76.594  73.136  1.00  1.00              
ATOM   1233  C   ILE Q  78      69.728  76.177  73.568  1.00  1.00              
ATOM   1234  O   ILE Q  78      69.904  76.863  74.570  1.00  1.00              
ATOM   1235  N   PHE Q  79      70.551  76.235  72.505  1.00  1.00              
ATOM   1236  H   PHE Q  79      70.493  75.513  71.800  1.00  1.00              
ATOM   1237  CA  PHE Q  79      71.554  77.287  72.231  1.00  1.00              
ATOM   1238  HA  PHE Q  79      71.578  77.291  71.143  1.00  1.00              
ATOM   1239  CB  PHE Q  79      71.093  78.725  72.537  1.00  1.00              
ATOM   1240  HB1 PHE Q  79      71.875  79.410  72.206  1.00  1.00              
ATOM   1241  HB2 PHE Q  79      70.970  78.876  73.606  1.00  1.00              
ATOM   1242  CG  PHE Q  79      69.809  79.109  71.822  1.00  1.00              
ATOM   1243  CD1 PHE Q  79      69.767  79.147  70.413  1.00  1.00              
ATOM   1244  HD1 PHE Q  79      70.656  78.923  69.839  1.00  1.00              
ATOM   1245  CE1 PHE Q  79      68.571  79.473  69.749  1.00  1.00              
ATOM   1246  HE1 PHE Q  79      68.542  79.502  68.669  1.00  1.00              
ATOM   1247  CZ  PHE Q  79      67.415  79.772  70.491  1.00  1.00              
ATOM   1248  HZ  PHE Q  79      66.496  80.026  69.982  1.00  1.00              
ATOM   1249  CE2 PHE Q  79      67.457  79.744  71.896  1.00  1.00              
ATOM   1250  HE2 PHE Q  79      66.572  79.976  72.471  1.00  1.00              
ATOM   1251  CD2 PHE Q  79      68.649  79.408  72.560  1.00  1.00              
ATOM   1252  HD2 PHE Q  79      68.670  79.373  73.641  1.00  1.00              
ATOM   1253  C   PHE Q  79      73.037  76.968  72.532  1.00  1.00              
ATOM   1254  O   PHE Q  79      73.742  76.658  71.571  1.00  1.00              
ATOM   1255  N   PRO Q  80      73.583  77.023  73.768  1.00  1.00              
ATOM   1256  CD  PRO Q  80      72.962  77.434  75.021  1.00  1.00              
ATOM   1257  HD1 PRO Q  80      72.161  76.755  75.302  1.00  1.00              
ATOM   1258  HD2 PRO Q  80      72.599  78.458  74.944  1.00  1.00              
ATOM   1259  CG  PRO Q  80      74.060  77.374  76.087  1.00  1.00              
ATOM   1260  HG1 PRO Q  80      74.030  76.411  76.592  1.00  1.00              
ATOM   1261  HG2 PRO Q  80      73.972  78.189  76.805  1.00  1.00              
ATOM   1262  CB  PRO Q  80      75.353  77.460  75.287  1.00  1.00              
ATOM   1263  HB1 PRO Q  80      76.198  77.032  75.829  1.00  1.00              
ATOM   1264  HB2 PRO Q  80      75.556  78.500  75.025  1.00  1.00              
ATOM   1265  CA  PRO Q  80      74.991  76.674  74.027  1.00  1.00              
ATOM   1266  HA  PRO Q  80      75.626  77.005  73.206  1.00  1.00              
ATOM   1267  C   PRO Q  80      75.204  75.151  74.209  1.00  1.00              
ATOM   1268  O   PRO Q  80      76.252  74.694  74.664  1.00  1.00              
ATOM   1269  N   ASP Q  81      74.205  74.360  73.826  1.00  1.00              
ATOM   1270  H   ASP Q  81      73.369  74.807  73.488  1.00  1.00              
ATOM   1271  CA  ASP Q  81      74.306  72.932  73.559  1.00  1.00              
ATOM   1272  HA  ASP Q  81      73.320  72.635  73.220  1.00  1.00              
ATOM   1273  CB  ASP Q  81      75.222  72.692  72.329  1.00  1.00              
ATOM   1274  HB1 ASP Q  81      76.251  72.523  72.652  1.00  1.00              
ATOM   1275  HB2 ASP Q  81      75.222  73.589  71.706  1.00  1.00              
ATOM   1276  CG  ASP Q  81      74.747  71.521  71.454  1.00  1.00              
ATOM   1277  OD1 ASP Q  81      74.537  70.417  72.010  1.00  1.00              
ATOM   1278  OD2 ASP Q  81      74.533  71.739  70.241  1.00  1.00              
ATOM   1279  C   ASP Q  81      74.518  72.027  74.782  1.00  1.00              
ATOM   1280  O   ASP Q  81      73.968  72.258  75.859  1.00  1.00              
ATOM   1281  N   PHE Q  82      75.273  70.952  74.591  1.00  1.00              
ATOM   1282  H   PHE Q  82      75.442  70.718  73.617  1.00  1.00              
ATOM   1283  CA  PHE Q  82      75.947  70.136  75.588  1.00  1.00              
ATOM   1284  HA  PHE Q  82      75.399  69.213  75.719  1.00  1.00              
ATOM   1285  CB  PHE Q  82      77.350  69.852  74.996  1.00  1.00              
ATOM   1286  HB1 PHE Q  82      77.826  70.811  74.782  1.00  1.00              
ATOM   1287  HB2 PHE Q  82      77.215  69.362  74.031  1.00  1.00              
ATOM   1288  CG  PHE Q  82      78.352  69.035  75.806  1.00  1.00              
ATOM   1289  CD1 PHE Q  82      79.049  69.607  76.892  1.00  1.00              
ATOM   1290  HD1 PHE Q  82      78.843  70.618  77.207  1.00  1.00              
ATOM   1291  CE1 PHE Q  82      80.057  68.887  77.556  1.00  1.00              
ATOM   1292  HE1 PHE Q  82      80.581  69.340  78.387  1.00  1.00              
ATOM   1293  CZ  PHE Q  82      80.407  67.600  77.116  1.00  1.00              
ATOM   1294  HZ  PHE Q  82      81.199  67.056  77.613  1.00  1.00              
ATOM   1295  CE2 PHE Q  82      79.737  67.032  76.019  1.00  1.00              
ATOM   1296  HE2 PHE Q  82      80.017  66.053  75.659  1.00  1.00              
ATOM   1297  CD2 PHE Q  82      78.709  67.742  75.374  1.00  1.00              
ATOM   1298  HD2 PHE Q  82      78.217  67.301  74.519  1.00  1.00              
ATOM   1299  C   PHE Q  82      76.064  70.741  76.971  1.00  1.00              
ATOM   1300  O   PHE Q  82      75.616  70.109  77.922  1.00  1.00              
ATOM   1301  N   GLU Q  83      76.638  71.936  77.100  1.00  1.00              
ATOM   1302  H   GLU Q  83      76.890  72.460  76.273  1.00  1.00              
ATOM   1303  CA  GLU Q  83      76.847  72.528  78.412  1.00  1.00              
ATOM   1304  HA  GLU Q  83      77.403  71.815  79.022  1.00  1.00              
ATOM   1305  CB  GLU Q  83      77.643  73.847  78.277  1.00  1.00              
ATOM   1306  HB1 GLU Q  83      77.117  74.653  78.792  1.00  1.00              
ATOM   1307  HB2 GLU Q  83      77.724  74.136  77.228  1.00  1.00              
ATOM   1308  CG  GLU Q  83      79.052  73.745  78.871  1.00  1.00              
ATOM   1309  HG1 GLU Q  83      79.538  74.721  78.807  1.00  1.00              
ATOM   1310  HG2 GLU Q  83      79.633  73.035  78.277  1.00  1.00              
ATOM   1311  CD  GLU Q  83      78.998  73.289  80.331  1.00  1.00              
ATOM   1312  OE1 GLU Q  83      79.532  72.204  80.645  1.00  1.00              
ATOM   1313  OE2 GLU Q  83      78.304  73.921  81.160  1.00  1.00              
ATOM   1314  C   GLU Q  83      75.529  72.778  79.118  1.00  1.00              
ATOM   1315  O   GLU Q  83      75.344  72.279  80.222  1.00  1.00              
ATOM   1316  N   ASP Q  84      74.579  73.443  78.459  1.00  1.00              
ATOM   1317  H   ASP Q  84      74.740  73.668  77.484  1.00  1.00              
ATOM   1318  CA  ASP Q  84      73.215  73.519  78.957  1.00  1.00              
ATOM   1319  HA  ASP Q  84      73.284  74.022  79.922  1.00  1.00              
ATOM   1320  CB  ASP Q  84      72.296  74.393  78.091  1.00  1.00              
ATOM   1321  HB1 ASP Q  84      71.365  73.858  77.907  1.00  1.00              
ATOM   1322  HB2 ASP Q  84      72.760  74.619  77.131  1.00  1.00              
ATOM   1323  CG  ASP Q  84      71.948  75.677  78.847  1.00  1.00              
ATOM   1324  OD1 ASP Q  84      70.963  75.665  79.613  1.00  1.00              
ATOM   1325  OD2 ASP Q  84      72.690  76.684  78.789  1.00  1.00              
ATOM   1326  C   ASP Q  84      72.648  72.153  79.297  1.00  1.00              
ATOM   1327  O   ASP Q  84      72.186  71.993  80.420  1.00  1.00              
ATOM   1328  N   GLY Q  85      72.787  71.126  78.455  1.00  1.00              
ATOM   1329  H   GLY Q  85      73.280  71.260  77.575  1.00  1.00              
ATOM   1330  CA  GLY Q  85      72.219  69.824  78.852  1.00  1.00              
ATOM   1331  HA1 GLY Q  85      72.320  69.114  78.031  1.00  1.00              
ATOM   1332  HA2 GLY Q  85      71.176  69.985  79.093  1.00  1.00              
ATOM   1333  C   GLY Q  85      72.835  69.206  80.106  1.00  1.00              
ATOM   1334  O   GLY Q  85      72.136  68.571  80.898  1.00  1.00              
ATOM   1335  N   LYS Q  86      74.124  69.463  80.334  1.00  1.00              
ATOM   1336  H   LYS Q  86      74.619  70.010  79.631  1.00  1.00              
ATOM   1337  CA  LYS Q  86      74.856  69.028  81.519  1.00  1.00              
ATOM   1338  HA  LYS Q  86      74.685  67.967  81.676  1.00  1.00              
ATOM   1339  CB  LYS Q  86      76.359  69.237  81.251  1.00  1.00              
ATOM   1340  HB1 LYS Q  86      76.558  70.302  81.185  1.00  1.00              
ATOM   1341  HB2 LYS Q  86      76.621  68.810  80.281  1.00  1.00              
ATOM   1342  CG  LYS Q  86      77.264  68.592  82.316  1.00  1.00              
ATOM   1343  HG1 LYS Q  86      77.471  67.568  82.002  1.00  1.00              
ATOM   1344  HG2 LYS Q  86      76.756  68.536  83.278  1.00  1.00              
ATOM   1345  CD  LYS Q  86      78.601  69.327  82.519  1.00  1.00              
ATOM   1346  HD1 LYS Q  86      79.023  69.639  81.560  1.00  1.00              
ATOM   1347  HD2 LYS Q  86      79.298  68.619  82.969  1.00  1.00              
ATOM   1348  CE  LYS Q  86      78.478  70.524  83.479  1.00  1.00              
ATOM   1349  HE1 LYS Q  86      79.469  70.742  83.887  1.00  1.00              
ATOM   1350  HE2 LYS Q  86      77.824  70.246  84.311  1.00  1.00              
ATOM   1351  NZ  LYS Q  86      77.964  71.745  82.821  1.00  1.00              
ATOM   1352  HZ1 LYS Q  86      77.717  72.478  83.481  1.00  1.00              
ATOM   1353  HZ2 LYS Q  86      78.647  72.146  82.164  1.00  1.00              
ATOM   1354  HZ3 LYS Q  86      77.144  71.582  82.260  1.00  1.00              
ATOM   1355  C   LYS Q  86      74.416  69.808  82.767  1.00  1.00              
ATOM   1356  O   LYS Q  86      74.305  69.255  83.861  1.00  1.00              
ATOM   1357  N   ASN Q  87      74.176  71.105  82.614  1.00  1.00              
ATOM   1358  H   ASN Q  87      74.280  71.501  81.683  1.00  1.00              
ATOM   1359  CA  ASN Q  87      73.734  71.957  83.703  1.00  1.00              
ATOM   1360  HA  ASN Q  87      74.361  71.759  84.576  1.00  1.00              
ATOM   1361  CB  ASN Q  87      73.902  73.437  83.332  1.00  1.00              
ATOM   1362  HB1 ASN Q  87      73.463  74.058  84.112  1.00  1.00              
ATOM   1363  HB2 ASN Q  87      73.396  73.646  82.390  1.00  1.00              
ATOM   1364  CG  ASN Q  87      75.373  73.795  83.237  1.00  1.00              
ATOM   1365  OD1 ASN Q  87      76.180  73.409  84.069  1.00  1.00              
ATOM   1366  ND2 ASN Q  87      75.783  74.465  82.192  1.00  1.00              
ATOM   1367 1HD2 ASN Q  87      75.150  74.678  81.450  1.00  1.00              
ATOM   1368 2HD2 ASN Q  87      76.790  74.493  81.999  1.00  1.00              
ATOM   1369  C   ASN Q  87      72.324  71.610  84.138  1.00  1.00              
ATOM   1370  O   ASN Q  87      72.084  71.475  85.337  1.00  1.00              
ATOM   1371  N   ILE Q  88      71.415  71.383  83.186  1.00  1.00              
ATOM   1372  H   ILE Q  88      71.654  71.509  82.204  1.00  1.00              
ATOM   1373  CA  ILE Q  88      70.095  70.923  83.566  1.00  1.00              
ATOM   1374  HA  ILE Q  88      69.785  71.547  84.406  1.00  1.00              
ATOM   1375  CB  ILE Q  88      69.010  71.084  82.517  1.00  1.00              
ATOM   1376  HB  ILE Q  88      69.312  70.629  81.573  1.00  1.00              
ATOM   1377  CG2 ILE Q  88      67.775  70.337  83.064  1.00  1.00              
ATOM   1378 1HG2 ILE Q  88      66.890  70.609  82.534  1.00  1.00              
ATOM   1379 2HG2 ILE Q  88      67.896  69.261  82.930  1.00  1.00              
ATOM   1380 3HG2 ILE Q  88      67.608  70.564  84.117  1.00  1.00              
ATOM   1381  CG1 ILE Q  88      68.756  72.599  82.359  1.00  1.00              
ATOM   1382 1HG1 ILE Q  88      68.844  73.122  83.311  1.00  1.00              
ATOM   1383 2HG1 ILE Q  88      67.748  72.753  82.026  1.00  1.00              
ATOM   1384  CD1 ILE Q  88      69.664  73.270  81.335  1.00  1.00              
ATOM   1385  HD1 ILE Q  88      70.581  73.628  81.802  1.00  1.00              
ATOM   1386  HD2 ILE Q  88      69.888  72.582  80.530  1.00  1.00              
ATOM   1387  HD3 ILE Q  88      69.131  74.090  80.876  1.00  1.00              
ATOM   1388  C   ILE Q  88      70.139  69.520  84.164  1.00  1.00              
ATOM   1389  O   ILE Q  88      69.492  69.315  85.194  1.00  1.00              
ATOM   1390  N   ILE Q  89      70.877  68.554  83.604  1.00  1.00              
ATOM   1391  H   ILE Q  89      71.375  68.703  82.731  1.00  1.00              
ATOM   1392  CA  ILE Q  89      70.905  67.255  84.275  1.00  1.00              
ATOM   1393  HA  ILE Q  89      69.882  66.948  84.348  1.00  1.00              
ATOM   1394  CB  ILE Q  89      71.600  66.086  83.525  1.00  1.00              
ATOM   1395  HB  ILE Q  89      71.587  65.217  84.187  1.00  1.00              
ATOM   1396  CG2 ILE Q  89      70.775  65.682  82.309  1.00  1.00              
ATOM   1397 1HG2 ILE Q  89      71.270  64.866  81.780  1.00  1.00              
ATOM   1398 2HG2 ILE Q  89      69.811  65.311  82.643  1.00  1.00              
ATOM   1399 3HG2 ILE Q  89      70.649  66.529  81.634  1.00  1.00              
ATOM   1400  CG1 ILE Q  89      73.050  66.311  83.081  1.00  1.00              
ATOM   1401 1HG1 ILE Q  89      73.186  67.370  82.960  1.00  1.00              
ATOM   1402 2HG1 ILE Q  89      73.235  65.846  82.111  1.00  1.00              
ATOM   1403  CD1 ILE Q  89      74.098  65.757  84.047  1.00  1.00              
ATOM   1404  HD1 ILE Q  89      73.987  64.675  84.123  1.00  1.00              
ATOM   1405  HD2 ILE Q  89      75.089  65.985  83.657  1.00  1.00              
ATOM   1406  HD3 ILE Q  89      73.991  66.202  85.034  1.00  1.00              
ATOM   1407  C   ILE Q  89      71.411  67.334  85.706  1.00  1.00              
ATOM   1408  O   ILE Q  89      70.799  66.717  86.576  1.00  1.00              
ATOM   1409  N   GLN Q  90      72.456  68.120  85.986  1.00  1.00              
ATOM   1410  H   GLN Q  90      72.958  68.607  85.251  1.00  1.00              
ATOM   1411  CA  GLN Q  90      72.839  68.282  87.382  1.00  1.00              
ATOM   1412  HA  GLN Q  90      72.914  67.273  87.787  1.00  1.00              
ATOM   1413  CB  GLN Q  90      74.249  68.867  87.568  1.00  1.00              
ATOM   1414  HB1 GLN Q  90      74.887  68.564  86.737  1.00  1.00              
ATOM   1415  HB2 GLN Q  90      74.651  68.376  88.457  1.00  1.00              
ATOM   1416  CG  GLN Q  90      74.388  70.386  87.779  1.00  1.00              
ATOM   1417  HG1 GLN Q  90      73.459  70.841  88.103  1.00  1.00              
ATOM   1418  HG2 GLN Q  90      74.682  70.859  86.843  1.00  1.00              
ATOM   1419  CD  GLN Q  90      75.440  70.670  88.845  1.00  1.00              
ATOM   1420  OE1 GLN Q  90      76.623  70.755  88.563  1.00  1.00              
ATOM   1421  NE2 GLN Q  90      75.072  70.776  90.104  1.00  1.00              
ATOM   1422 1HE2 GLN Q  90      74.099  70.641  90.408  1.00  1.00              
ATOM   1423 2HE2 GLN Q  90      75.785  70.912  90.792  1.00  1.00              
ATOM   1424  C   GLN Q  90      71.763  68.975  88.211  1.00  1.00              
ATOM   1425  O   GLN Q  90      71.540  68.550  89.326  1.00  1.00              
ATOM   1426  N   GLN Q  91      71.031  69.956  87.677  1.00  1.00              
ATOM   1427  H   GLN Q  91      71.255  70.300  86.750  1.00  1.00              
ATOM   1428  CA  GLN Q  91      69.995  70.633  88.460  1.00  1.00              
ATOM   1429  HA  GLN Q  91      70.453  70.855  89.424  1.00  1.00              
ATOM   1430  CB  GLN Q  91      69.572  71.970  87.829  1.00  1.00              
ATOM   1431  HB1 GLN Q  91      68.488  71.985  87.708  1.00  1.00              
ATOM   1432  HB2 GLN Q  91      70.017  72.098  86.842  1.00  1.00              
ATOM   1433  CG  GLN Q  91      69.972  73.146  88.735  1.00  1.00              
ATOM   1434  HG1 GLN Q  91      69.674  72.947  89.765  1.00  1.00              
ATOM   1435  HG2 GLN Q  91      69.435  74.033  88.400  1.00  1.00              
ATOM   1436  CD  GLN Q  91      71.462  73.464  88.679  1.00  1.00              
ATOM   1437  OE1 GLN Q  91      71.888  74.295  87.893  1.00  1.00              
ATOM   1438  NE2 GLN Q  91      72.316  72.864  89.487  1.00  1.00              
ATOM   1439 1HE2 GLN Q  91      72.061  72.111  90.132  1.00  1.00              
ATOM   1440 2HE2 GLN Q  91      73.281  73.093  89.351  1.00  1.00              
ATOM   1441  C   GLN Q  91      68.787  69.763  88.815  1.00  1.00              
ATOM   1442  O   GLN Q  91      68.238  69.881  89.919  1.00  1.00              
ATOM   1443  N   TRP Q  92      68.374  68.868  87.914  1.00  1.00              
ATOM   1444  H   TRP Q  92      68.838  68.816  87.013  1.00  1.00              
ATOM   1445  CA  TRP Q  92      67.343  67.903  88.268  1.00  1.00              
ATOM   1446  HA  TRP Q  92      66.618  68.452  88.872  1.00  1.00              
ATOM   1447  CB  TRP Q  92      66.523  67.408  87.078  1.00  1.00              
ATOM   1448  HB1 TRP Q  92      66.490  68.171  86.297  1.00  1.00              
ATOM   1449  HB2 TRP Q  92      65.502  67.224  87.416  1.00  1.00              
ATOM   1450  CG  TRP Q  92      67.062  66.144  86.545  1.00  1.00              
ATOM   1451  CD1 TRP Q  92      67.848  66.040  85.467  1.00  1.00              
ATOM   1452  HD1 TRP Q  92      68.052  66.871  84.811  1.00  1.00              
ATOM   1453  NE1 TRP Q  92      68.459  64.803  85.486  1.00  1.00              
ATOM   1454  HE1 TRP Q  92      69.162  64.530  84.814  1.00  1.00              
ATOM   1455  CE2 TRP Q  92      68.035  64.064  86.576  1.00  1.00              
ATOM   1456  CZ2 TRP Q  92      68.423  62.854  87.150  1.00  1.00              
ATOM   1457  HZ2 TRP Q  92      69.316  62.368  86.796  1.00  1.00              
ATOM   1458  CH2 TRP Q  92      67.628  62.283  88.156  1.00  1.00              
ATOM   1459  HH2 TRP Q  92      67.869  61.315  88.550  1.00  1.00              
ATOM   1460  CZ3 TRP Q  92      66.494  62.952  88.629  1.00  1.00              
ATOM   1461  HZ3 TRP Q  92      65.891  62.495  89.393  1.00  1.00              
ATOM   1462  CE3 TRP Q  92      66.196  64.241  88.153  1.00  1.00              
ATOM   1463  HE3 TRP Q  92      65.396  64.819  88.593  1.00  1.00              
ATOM   1464  CD2 TRP Q  92      66.975  64.823  87.130  1.00  1.00              
ATOM   1465  C   TRP Q  92      67.869  66.811  89.222  1.00  1.00              
ATOM   1466  O   TRP Q  92      67.159  66.446  90.160  1.00  1.00              
ATOM   1467  N   VAL Q  93      69.114  66.347  89.044  1.00  1.00              
ATOM   1468  H   VAL Q  93      69.637  66.660  88.230  1.00  1.00              
ATOM   1469  CA  VAL Q  93      69.795  65.472  90.017  1.00  1.00              
ATOM   1470  HA  VAL Q  93      69.267  64.521  90.071  1.00  1.00              
ATOM   1471  CB  VAL Q  93      71.251  65.201  89.555  1.00  1.00              
ATOM   1472  HB  VAL Q  93      71.676  66.116  89.163  1.00  1.00              
ATOM   1473  CG1 VAL Q  93      72.195  64.716  90.661  1.00  1.00              
ATOM   1474 1HG1 VAL Q  93      73.136  64.368  90.239  1.00  1.00              
ATOM   1475 2HG1 VAL Q  93      72.419  65.537  91.344  1.00  1.00              
ATOM   1476 3HG1 VAL Q  93      71.727  63.915  91.225  1.00  1.00              
ATOM   1477  CG2 VAL Q  93      71.294  64.167  88.430  1.00  1.00              
ATOM   1478 1HG2 VAL Q  93      72.309  64.083  88.043  1.00  1.00              
ATOM   1479 2HG2 VAL Q  93      70.967  63.209  88.809  1.00  1.00              
ATOM   1480 3HG2 VAL Q  93      70.639  64.472  87.620  1.00  1.00              
ATOM   1481  C   VAL Q  93      69.774  66.072  91.423  1.00  1.00              
ATOM   1482  O   VAL Q  93      69.340  65.402  92.351  1.00  1.00              
ATOM   1483  N   ASP Q  94      70.190  67.328  91.544  1.00  1.00              
ATOM   1484  H   ASP Q  94      70.558  67.757  90.702  1.00  1.00              
ATOM   1485  CA  ASP Q  94      70.231  68.154  92.742  1.00  1.00              
ATOM   1486  HA  ASP Q  94      70.935  67.736  93.453  1.00  1.00              
ATOM   1487  CB  ASP Q  94      70.714  69.585  92.408  1.00  1.00              
ATOM   1488  HB1 ASP Q  94      70.603  70.199  93.303  1.00  1.00              
ATOM   1489  HB2 ASP Q  94      70.076  70.016  91.639  1.00  1.00              
ATOM   1490  CG  ASP Q  94      72.176  69.687  91.962  1.00  1.00              
ATOM   1491  OD1 ASP Q  94      72.989  68.888  92.481  1.00  1.00              
ATOM   1492  OD2 ASP Q  94      72.489  70.606  91.161  1.00  1.00              
ATOM   1493  C   ASP Q  94      68.867  68.225  93.404  1.00  1.00              
ATOM   1494  O   ASP Q  94      68.742  67.862  94.565  1.00  1.00              
ATOM   1495  N   PHE Q  95      67.822  68.587  92.658  1.00  1.00              
ATOM   1496  H   PHE Q  95      67.988  68.876  91.700  1.00  1.00              
ATOM   1497  CA  PHE Q  95      66.454  68.589  93.176  1.00  1.00              
ATOM   1498  HA  PHE Q  95      66.403  69.332  93.972  1.00  1.00              
ATOM   1499  CB  PHE Q  95      65.542  69.039  92.011  1.00  1.00              
ATOM   1500  HB1 PHE Q  95      65.407  68.199  91.329  1.00  1.00              
ATOM   1501  HB2 PHE Q  95      66.086  69.803  91.455  1.00  1.00              
ATOM   1502  CG  PHE Q  95      64.170  69.645  92.288  1.00  1.00              
ATOM   1503  CD1 PHE Q  95      63.566  70.399  91.262  1.00  1.00              
ATOM   1504  HD1 PHE Q  95      64.088  70.536  90.324  1.00  1.00              
ATOM   1505  CE1 PHE Q  95      62.296  70.976  91.438  1.00  1.00              
ATOM   1506  HE1 PHE Q  95      61.850  71.540  90.629  1.00  1.00              
ATOM   1507  CZ  PHE Q  95      61.615  70.806  92.656  1.00  1.00              
ATOM   1508  HZ  PHE Q  95      60.642  71.250  92.793  1.00  1.00              
ATOM   1509  CE2 PHE Q  95      62.207  70.049  93.684  1.00  1.00              
ATOM   1510  HE2 PHE Q  95      61.687  69.889  94.614  1.00  1.00              
ATOM   1511  CD2 PHE Q  95      63.479  69.476  93.505  1.00  1.00              
ATOM   1512  HD2 PHE Q  95      63.914  68.909  94.310  1.00  1.00              
ATOM   1513  C   PHE Q  95      66.047  67.232  93.759  1.00  1.00              
ATOM   1514  O   PHE Q  95      65.467  67.157  94.846  1.00  1.00              
ATOM   1515  N   LEU Q  96      66.395  66.148  93.065  1.00  1.00              
ATOM   1516  H   LEU Q  96      66.933  66.270  92.210  1.00  1.00              
ATOM   1517  CA  LEU Q  96      66.045  64.798  93.484  1.00  1.00              
ATOM   1518  HA  LEU Q  96      65.069  64.862  93.949  1.00  1.00              
ATOM   1519  CB  LEU Q  96      65.883  63.892  92.249  1.00  1.00              
ATOM   1520  HB1 LEU Q  96      66.068  62.859  92.541  1.00  1.00              
ATOM   1521  HB2 LEU Q  96      66.638  64.155  91.507  1.00  1.00              
ATOM   1522  CG  LEU Q  96      64.478  63.955  91.603  1.00  1.00              
ATOM   1523  HG  LEU Q  96      64.495  63.356  90.698  1.00  1.00              
ATOM   1524  CD1 LEU Q  96      63.405  63.343  92.498  1.00  1.00              
ATOM   1525 1HD1 LEU Q  96      62.493  63.207  91.922  1.00  1.00              
ATOM   1526 2HD1 LEU Q  96      63.741  62.381  92.882  1.00  1.00              
ATOM   1527 3HD1 LEU Q  96      63.176  64.008  93.326  1.00  1.00              
ATOM   1528  CD2 LEU Q  96      63.981  65.352  91.222  1.00  1.00              
ATOM   1529 1HD2 LEU Q  96      63.049  65.280  90.663  1.00  1.00              
ATOM   1530 2HD2 LEU Q  96      63.818  65.959  92.112  1.00  1.00              
ATOM   1531 3HD2 LEU Q  96      64.725  65.843  90.599  1.00  1.00              
ATOM   1532  C   LEU Q  96      66.929  64.235  94.596  1.00  1.00              
ATOM   1533  O   LEU Q  96      66.503  63.231  95.160  1.00  1.00              
ATOM   1534  N   GLN Q  97      68.021  64.915  94.973  1.00  1.00              
ATOM   1535  H   GLN Q  97      68.349  65.655  94.360  1.00  1.00              
ATOM   1536  CA  GLN Q  97      68.744  64.724  96.239  1.00  1.00              
ATOM   1537  HA  GLN Q  97      68.405  63.777  96.663  1.00  1.00              
ATOM   1538  CB  GLN Q  97      70.262  64.540  96.001  1.00  1.00              
ATOM   1539  HB1 GLN Q  97      70.401  63.680  95.345  1.00  1.00              
ATOM   1540  HB2 GLN Q  97      70.734  64.304  96.956  1.00  1.00              
ATOM   1541  CG  GLN Q  97      70.982  65.748  95.376  1.00  1.00              
ATOM   1542  HG1 GLN Q  97      70.873  66.620  96.019  1.00  1.00              
ATOM   1543  HG2 GLN Q  97      70.503  65.949  94.431  1.00  1.00              
ATOM   1544  CD  GLN Q  97      72.472  65.524  95.098  1.00  1.00              
ATOM   1545  OE1 GLN Q  97      73.118  64.666  95.677  1.00  1.00              
ATOM   1546  NE2 GLN Q  97      73.110  66.270  94.211  1.00  1.00              
ATOM   1547 1HE2 GLN Q  97      72.694  67.044  93.701  1.00  1.00              
ATOM   1548 2HE2 GLN Q  97      74.084  66.064  94.105  1.00  1.00              
ATOM   1549  C   GLN Q  97      68.404  65.772  97.323  1.00  1.00              
ATOM   1550  O   GLN Q  97      68.854  65.651  98.464  1.00  1.00              
ATOM   1551  N   HIS Q  98      67.570  66.775  97.007  1.00  1.00              
ATOM   1552  H   HIS Q  98      67.334  66.883  96.029  1.00  1.00              
ATOM   1553  CA  HIS Q  98      67.038  67.766  97.956  1.00  1.00              
ATOM   1554  HA  HIS Q  98      67.702  67.842  98.819  1.00  1.00              
ATOM   1555  CB  HIS Q  98      66.925  69.158  97.309  1.00  1.00              
ATOM   1556  HB1 HIS Q  98      66.400  69.813  98.006  1.00  1.00              
ATOM   1557  HB2 HIS Q  98      66.317  69.087  96.410  1.00  1.00              
ATOM   1558  CG  HIS Q  98      68.211  69.861  96.948  1.00  1.00              
ATOM   1559  ND1 HIS Q  98      68.269  71.151  96.418  1.00  1.00              
ATOM   1560  CE1 HIS Q  98      69.565  71.379  96.152  1.00  1.00              
ATOM   1561  HE1 HIS Q  98      69.947  72.282  95.696  1.00  1.00              
ATOM   1562  NE2 HIS Q  98      70.313  70.317  96.499  1.00  1.00              
ATOM   1563  HE2 HIS Q  98      71.303  70.207  96.327  1.00  1.00              
ATOM   1564  CD2 HIS Q  98      69.478  69.357  97.021  1.00  1.00              
ATOM   1565  HD2 HIS Q  98      69.754  68.362  97.342  1.00  1.00              
ATOM   1566  C   HIS Q  98      65.663  67.364  98.489  1.00  1.00              
ATOM   1567  O   HIS Q  98      65.274  67.748  99.593  1.00  1.00              
ATOM   1568  N   GLN Q  99      64.926  66.563  97.720  1.00  1.00              
ATOM   1569  H   GLN Q  99      65.296  66.362  96.798  1.00  1.00              
ATOM   1570  CA  GLN Q  99      64.022  65.585  98.306  1.00  1.00              
ATOM   1571  HA  GLN Q  99      63.693  65.994  99.259  1.00  1.00              
ATOM   1572  CB  GLN Q  99      62.739  65.448  97.467  1.00  1.00              
ATOM   1573  HB1 GLN Q  99      62.301  66.444  97.386  1.00  1.00              
ATOM   1574  HB2 GLN Q  99      62.023  64.827  98.006  1.00  1.00              
ATOM   1575  CG  GLN Q  99      62.919  64.906  96.045  1.00  1.00              
ATOM   1576  HG1 GLN Q  99      63.899  65.181  95.670  1.00  1.00              
ATOM   1577  HG2 GLN Q  99      62.174  65.357  95.394  1.00  1.00              
ATOM   1578  CD  GLN Q  99      62.730  63.402  95.976  1.00  1.00              
ATOM   1579  OE1 GLN Q  99      61.632  62.880  96.107  1.00  1.00              
ATOM   1580  NE2 GLN Q  99      63.776  62.650  95.766  1.00  1.00              
ATOM   1581 1HE2 GLN Q  99      64.727  63.030  95.739  1.00  1.00              
ATOM   1582 2HE2 GLN Q  99      63.638  61.664  95.840  1.00  1.00              
ATOM   1583  C   GLN Q  99      64.791  64.297  98.608  1.00  1.00              
ATOM   1584  O   GLN Q  99      65.667  63.948  97.825  1.00  1.00              
ATOM   1585  N   PRO Q 100      64.533  63.626  99.747  1.00  1.00              
ATOM   1586  CD  PRO Q 100      63.493  63.940 100.719  1.00  1.00              
ATOM   1587  HD1 PRO Q 100      62.505  63.942 100.257  1.00  1.00              
ATOM   1588  HD2 PRO Q 100      63.704  64.910 101.173  1.00  1.00              
ATOM   1589  CG  PRO Q 100      63.575  62.854 101.791  1.00  1.00              
ATOM   1590  HG1 PRO Q 100      62.981  61.991 101.490  1.00  1.00              
ATOM   1591  HG2 PRO Q 100      63.256  63.221 102.765  1.00  1.00              
ATOM   1592  CB  PRO Q 100      65.058  62.493 101.777  1.00  1.00              
ATOM   1593  HB1 PRO Q 100      65.247  61.507 102.203  1.00  1.00              
ATOM   1594  HB2 PRO Q 100      65.618  63.251 102.328  1.00  1.00              
ATOM   1595  CA  PRO Q 100      65.410  62.587 100.283  1.00  1.00              
ATOM   1596  HA  PRO Q 100      66.450  62.908 100.192  1.00  1.00              
ATOM   1597  C   PRO Q 100      65.271  61.256  99.524  1.00  1.00              
ATOM   1598  O   PRO Q 100      64.760  60.267 100.048  1.00  1.00              
ATOM   1599  N   ILE Q 101      65.722  61.242  98.272  1.00  1.00              
ATOM   1600  H   ILE Q 101      66.112  62.109  97.904  1.00  1.00              
ATOM   1601  CA  ILE Q 101      66.102  60.029  97.547  1.00  1.00              
ATOM   1602  HA  ILE Q 101      66.082  59.216  98.267  1.00  1.00              
ATOM   1603  CB  ILE Q 101      65.117  59.663  96.420  1.00  1.00              
ATOM   1604  HB  ILE Q 101      65.197  60.391  95.614  1.00  1.00              
ATOM   1605  CG2 ILE Q 101      65.462  58.268  95.863  1.00  1.00              
ATOM   1606 1HG2 ILE Q 101      64.730  57.953  95.131  1.00  1.00              
ATOM   1607 2HG2 ILE Q 101      66.431  58.280  95.368  1.00  1.00              
ATOM   1608 3HG2 ILE Q 101      65.480  57.532  96.667  1.00  1.00              
ATOM   1609  CG1 ILE Q 101      63.645  59.623  96.924  1.00  1.00              
ATOM   1610 1HG1 ILE Q 101      63.399  60.568  97.405  1.00  1.00              
ATOM   1611 2HG1 ILE Q 101      63.546  58.845  97.682  1.00  1.00              
ATOM   1612  CD1 ILE Q 101      62.583  59.393  95.836  1.00  1.00              
ATOM   1613  HD1 ILE Q 101      61.597  59.613  96.246  1.00  1.00              
ATOM   1614  HD2 ILE Q 101      62.769  60.051  94.988  1.00  1.00              
ATOM   1615  HD3 ILE Q 101      62.589  58.355  95.503  1.00  1.00              
ATOM   1616  C   ILE Q 101      67.571  60.171  97.150  1.00  1.00              
ATOM   1617  O   ILE Q 101      68.055  61.282  97.037  1.00  1.00              
ATOM   1618  N   GLU Q 102      68.288  59.040  97.124  1.00  1.00              
ATOM   1619  H   GLU Q 102      67.763  58.188  97.146  1.00  1.00              
ATOM   1620  CA  GLU Q 102      69.652  58.962  97.661  1.00  1.00              
ATOM   1621  HA  GLU Q 102      69.488  58.958  98.730  1.00  1.00              
ATOM   1622  CB  GLU Q 102      70.319  57.615  97.309  1.00  1.00              
ATOM   1623  HB1 GLU Q 102      71.286  57.805  96.865  1.00  1.00              
ATOM   1624  HB2 GLU Q 102      69.724  57.104  96.553  1.00  1.00              
ATOM   1625  CG  GLU Q 102      70.494  56.662  98.509  1.00  1.00              
ATOM   1626  HG1 GLU Q 102      70.890  55.714  98.139  1.00  1.00              
ATOM   1627  HG2 GLU Q 102      69.509  56.455  98.933  1.00  1.00              
ATOM   1628  CD  GLU Q 102      71.429  57.198  99.608  1.00  1.00              
ATOM   1629  OE1 GLU Q 102      71.012  58.080 100.394  1.00  1.00              
ATOM   1630  OE2 GLU Q 102      72.603  56.775  99.712  1.00  1.00              
ATOM   1631  C   GLU Q 102      70.553  60.182  97.459  1.00  1.00              
ATOM   1632  O   GLU Q 102      70.711  60.602  96.341  1.00  1.00              
ATOM   1633  N   LYS Q 103      71.331  60.651  98.438  1.00  1.00              
ATOM   1634  H   LYS Q 103      71.194  60.288  99.373  1.00  1.00              
ATOM   1635  CA  LYS Q 103      72.565  61.441  98.137  1.00  1.00              
ATOM   1636  HA  LYS Q 103      72.317  62.174  97.362  1.00  1.00              
ATOM   1637  CB  LYS Q 103      72.998  62.257  99.385  1.00  1.00              
ATOM   1638  HB1 LYS Q 103      72.107  62.734  99.795  1.00  1.00              
ATOM   1639  HB2 LYS Q 103      73.651  63.062  99.045  1.00  1.00              
ATOM   1640  CG  LYS Q 103      73.730  61.528 100.539  1.00  1.00              
ATOM   1641  HG1 LYS Q 103      73.701  62.162 101.425  1.00  1.00              
ATOM   1642  HG2 LYS Q 103      74.777  61.381 100.272  1.00  1.00              
ATOM   1643  CD  LYS Q 103      73.109  60.171 100.868  1.00  1.00              
ATOM   1644  HD1 LYS Q 103      73.168  59.548  99.978  1.00  1.00              
ATOM   1645  HD2 LYS Q 103      72.062  60.327 101.132  1.00  1.00              
ATOM   1646  CE  LYS Q 103      73.781  59.388 101.990  1.00  1.00              
ATOM   1647  HE1 LYS Q 103      73.625  59.911 102.937  1.00  1.00              
ATOM   1648  HE2 LYS Q 103      74.853  59.319 101.790  1.00  1.00              
ATOM   1649  NZ  LYS Q 103      73.175  58.037 102.026  1.00  1.00              
ATOM   1650  HZ1 LYS Q 103      73.454  57.465 102.804  1.00  1.00              
ATOM   1651  HZ2 LYS Q 103      72.157  58.110 101.951  1.00  1.00              
ATOM   1652  HZ3 LYS Q 103      73.344  57.539 101.145  1.00  1.00              
ATOM   1653  C   LYS Q 103      73.696  60.563  97.542  1.00  1.00              
ATOM   1654  O   LYS Q 103      74.883  60.678  97.842  1.00  1.00              
ATOM   1655  N   LYS Q 104      73.255  59.568  96.775  1.00  1.00              
ATOM   1656  H   LYS Q 104      72.284  59.691  96.566  1.00  1.00              
ATOM   1657  CA  LYS Q 104      73.960  58.542  96.019  1.00  1.00              
ATOM   1658  HA  LYS Q 104      74.928  58.969  95.775  1.00  1.00              
ATOM   1659  CB  LYS Q 104      74.156  57.273  96.872  1.00  1.00              
ATOM   1660  HB1 LYS Q 104      73.184  56.821  97.051  1.00  1.00              
ATOM   1661  HB2 LYS Q 104      74.556  57.567  97.844  1.00  1.00              
ATOM   1662  CG  LYS Q 104      75.061  56.173  96.290  1.00  1.00              
ATOM   1663  HG1 LYS Q 104      74.718  55.889  95.297  1.00  1.00              
ATOM   1664  HG2 LYS Q 104      74.921  55.295  96.920  1.00  1.00              
ATOM   1665  CD  LYS Q 104      76.574  56.468  96.274  1.00  1.00              
ATOM   1666  HD1 LYS Q 104      77.092  55.523  96.106  1.00  1.00              
ATOM   1667  HD2 LYS Q 104      76.870  56.817  97.264  1.00  1.00              
ATOM   1668  CE  LYS Q 104      77.089  57.474  95.232  1.00  1.00              
ATOM   1669  HE1 LYS Q 104      78.182  57.482  95.284  1.00  1.00              
ATOM   1670  HE2 LYS Q 104      76.749  58.480  95.490  1.00  1.00              
ATOM   1671  NZ  LYS Q 104      76.668  57.126  93.852  1.00  1.00              
ATOM   1672  HZ1 LYS Q 104      75.674  57.309  93.724  1.00  1.00              
ATOM   1673  HZ2 LYS Q 104      77.188  57.674  93.167  1.00  1.00              
ATOM   1674  HZ3 LYS Q 104      76.849  56.154  93.654  1.00  1.00              
ATOM   1675  C   LYS Q 104      73.249  58.308  94.658  1.00  1.00              
ATOM   1676  O   LYS Q 104      73.908  57.796  93.748  1.00  1.00              
ATOM   1677  N   ILE Q 105      72.029  58.851  94.457  1.00  1.00              
ATOM   1678  H   ILE Q 105      71.501  59.093  95.279  1.00  1.00              
ATOM   1679  CA  ILE Q 105      71.759  59.796  93.343  1.00  1.00              
ATOM   1680  HA  ILE Q 105      71.608  59.171  92.468  1.00  1.00              
ATOM   1681  CB  ILE Q 105      70.516  60.709  93.465  1.00  1.00              
ATOM   1682  HB  ILE Q 105      70.665  61.420  94.265  1.00  1.00              
ATOM   1683  CG2 ILE Q 105      70.301  61.613  92.241  1.00  1.00              
ATOM   1684 1HG2 ILE Q 105      69.831  62.544  92.568  1.00  1.00              
ATOM   1685 2HG2 ILE Q 105      71.237  61.862  91.752  1.00  1.00              
ATOM   1686 3HG2 ILE Q 105      69.632  61.134  91.545  1.00  1.00              
ATOM   1687  CG1 ILE Q 105      69.255  59.846  93.710  1.00  1.00              
ATOM   1688 1HG1 ILE Q 105      69.360  59.304  94.646  1.00  1.00              
ATOM   1689 2HG1 ILE Q 105      69.172  59.103  92.923  1.00  1.00              
ATOM   1690  CD1 ILE Q 105      67.959  60.655  93.764  1.00  1.00              
ATOM   1691  HD1 ILE Q 105      67.702  61.048  92.782  1.00  1.00              
ATOM   1692  HD2 ILE Q 105      67.144  60.023  94.106  1.00  1.00              
ATOM   1693  HD3 ILE Q 105      68.096  61.479  94.458  1.00  1.00              
ATOM   1694  C   ILE Q 105      73.024  60.600  93.151  1.00  1.00              
ATOM   1695  O   ILE Q 105      73.572  61.216  94.057  1.00  1.00              
ATOM   1696  N   GLN Q 106      73.553  60.426  91.961  1.00  1.00              
ATOM   1697  H   GLN Q 106      73.051  59.891  91.270  1.00  1.00              
ATOM   1698  CA  GLN Q 106      74.824  60.948  91.558  1.00  1.00              
ATOM   1699  HA  GLN Q 106      75.054  61.856  92.119  1.00  1.00              
ATOM   1700  CB  GLN Q 106      75.903  59.890  91.802  1.00  1.00              
ATOM   1701  HB1 GLN Q 106      75.675  59.019  91.188  1.00  1.00              
ATOM   1702  HB2 GLN Q 106      75.872  59.587  92.849  1.00  1.00              
ATOM   1703  CG  GLN Q 106      77.324  60.383  91.490  1.00  1.00              
ATOM   1704  HG1 GLN Q 106      77.725  60.914  92.353  1.00  1.00              
ATOM   1705  HG2 GLN Q 106      77.315  61.075  90.654  1.00  1.00              
ATOM   1706  CD  GLN Q 106      78.239  59.221  91.142  1.00  1.00              
ATOM   1707  OE1 GLN Q 106      78.316  58.233  91.863  1.00  1.00              
ATOM   1708  NE2 GLN Q 106      78.912  59.283  90.016  1.00  1.00              
ATOM   1709 1HE2 GLN Q 106      78.753  60.054  89.372  1.00  1.00              
ATOM   1710 2HE2 GLN Q 106      79.527  58.522  89.788  1.00  1.00              
ATOM   1711  C   GLN Q 106      74.656  61.278  90.083  1.00  1.00              
ATOM   1712  O   GLN Q 106      73.992  60.550  89.342  1.00  1.00              
ATOM   1713  N   ILE Q 107      75.295  62.350  89.648  1.00  1.00              
ATOM   1714  H   ILE Q 107      75.799  62.925  90.305  1.00  1.00              
ATOM   1715  CA  ILE Q 107      75.522  62.569  88.228  1.00  1.00              
ATOM   1716  HA  ILE Q 107      74.549  62.573  87.733  1.00  1.00              
ATOM   1717  CB  ILE Q 107      76.136  63.983  88.017  1.00  1.00              
ATOM   1718  HB  ILE Q 107      75.379  64.702  88.337  1.00  1.00              
ATOM   1719  CG2 ILE Q 107      77.399  64.257  88.865  1.00  1.00              
ATOM   1720 1HG2 ILE Q 107      77.658  65.315  88.817  1.00  1.00              
ATOM   1721 2HG2 ILE Q 107      77.239  64.021  89.915  1.00  1.00              
ATOM   1722 3HG2 ILE Q 107      78.241  63.673  88.494  1.00  1.00              
ATOM   1723  CG1 ILE Q 107      76.408  64.239  86.518  1.00  1.00              
ATOM   1724 1HG1 ILE Q 107      75.504  64.007  85.957  1.00  1.00              
ATOM   1725 2HG1 ILE Q 107      77.202  63.579  86.169  1.00  1.00              
ATOM   1726  CD1 ILE Q 107      76.813  65.685  86.198  1.00  1.00              
ATOM   1727  HD1 ILE Q 107      76.914  65.801  85.120  1.00  1.00              
ATOM   1728  HD2 ILE Q 107      76.053  66.376  86.564  1.00  1.00              
ATOM   1729  HD3 ILE Q 107      77.774  65.926  86.651  1.00  1.00              
ATOM   1730  C   ILE Q 107      76.357  61.444  87.615  1.00  1.00              
ATOM   1731  O   ILE Q 107      77.502  61.223  88.024  1.00  1.00              
ATOM   1732  N   ILE Q 108      75.782  60.690  86.666  1.00  1.00              
ATOM   1733  H   ILE Q 108      74.829  60.876  86.393  1.00  1.00              
ATOM   1734  CA  ILE Q 108      76.484  59.602  85.972  1.00  1.00              
ATOM   1735  HA  ILE Q 108      77.515  59.940  85.866  1.00  1.00              
ATOM   1736  CB  ILE Q 108      76.507  58.265  86.776  1.00  1.00              
ATOM   1737  HB  ILE Q 108      75.895  57.552  86.231  1.00  1.00              
ATOM   1738  CG2 ILE Q 108      77.954  57.728  86.767  1.00  1.00              
ATOM   1739 1HG2 ILE Q 108      77.984  56.711  87.155  1.00  1.00              
ATOM   1740 2HG2 ILE Q 108      78.325  57.688  85.742  1.00  1.00              
ATOM   1741 3HG2 ILE Q 108      78.597  58.375  87.362  1.00  1.00              
ATOM   1742  CG1 ILE Q 108      75.919  58.297  88.208  1.00  1.00              
ATOM   1743 1HG1 ILE Q 108      74.857  58.523  88.117  1.00  1.00              
ATOM   1744 2HG1 ILE Q 108      76.393  59.081  88.789  1.00  1.00              
ATOM   1745  CD1 ILE Q 108      76.049  57.004  89.011  1.00  1.00              
ATOM   1746  HD1 ILE Q 108      77.087  56.836  89.299  1.00  1.00              
ATOM   1747  HD2 ILE Q 108      75.445  57.069  89.915  1.00  1.00              
ATOM   1748  HD3 ILE Q 108      75.700  56.169  88.415  1.00  1.00              
ATOM   1749  C   ILE Q 108      75.960  59.347  84.553  1.00  1.00              
ATOM   1750  O   ILE Q 108      74.742  59.355  84.308  1.00  1.00              
ATOM   1751  N   GLU Q 109      76.948  59.126  83.670  1.00  1.00              
ATOM   1752  H   GLU Q 109      77.849  59.024  84.094  1.00  1.00              
ATOM   1753  CA  GLU Q 109      76.942  58.901  82.224  1.00  1.00              
ATOM   1754  HA  GLU Q 109      77.594  59.673  81.782  1.00  1.00              
ATOM   1755  CB  GLU Q 109      77.594  57.542  81.873  1.00  1.00              
ATOM   1756  HB1 GLU Q 109      78.466  57.417  82.519  1.00  1.00              
ATOM   1757  HB2 GLU Q 109      77.999  57.625  80.864  1.00  1.00              
ATOM   1758  CG  GLU Q 109      76.788  56.222  81.894  1.00  1.00              
ATOM   1759  HG1 GLU Q 109      77.483  55.396  81.737  1.00  1.00              
ATOM   1760  HG2 GLU Q 109      76.109  56.203  81.044  1.00  1.00              
ATOM   1761  CD  GLU Q 109      76.001  55.937  83.190  1.00  1.00              
ATOM   1762  OE1 GLU Q 109      74.848  55.446  83.131  1.00  1.00              
ATOM   1763  OE2 GLU Q 109      76.577  56.114  84.284  1.00  1.00              
ATOM   1764  C   GLU Q 109      75.531  59.131  81.506  1.00  1.00              
ATOM   1765  O   GLU Q 109      74.744  58.227  81.527  1.00  1.00              
ATOM   1766  N   PHE Q 110      75.042  60.213  80.814  1.00  1.00              
ATOM   1767  H   PHE Q 110      74.095  59.959  80.569  1.00  1.00              
ATOM   1768  CA  PHE Q 110      75.339  61.578  80.285  1.00  1.00              
ATOM   1769  HA  PHE Q 110      74.801  62.276  80.926  1.00  1.00              
ATOM   1770  CB  PHE Q 110      76.829  61.992  80.392  1.00  1.00              
ATOM   1771  HB1 PHE Q 110      77.430  61.244  79.875  1.00  1.00              
ATOM   1772  HB2 PHE Q 110      77.104  61.991  81.446  1.00  1.00              
ATOM   1773  CG  PHE Q 110      77.109  63.374  79.820  1.00  1.00              
ATOM   1774  CD1 PHE Q 110      76.276  64.469  80.122  1.00  1.00              
ATOM   1775  HD1 PHE Q 110      75.434  64.349  80.787  1.00  1.00              
ATOM   1776  CE1 PHE Q 110      76.517  65.730  79.550  1.00  1.00              
ATOM   1777  HE1 PHE Q 110      75.856  66.562  79.753  1.00  1.00              
ATOM   1778  CZ  PHE Q 110      77.610  65.912  78.687  1.00  1.00              
ATOM   1779  HZ  PHE Q 110      77.790  66.881  78.235  1.00  1.00              
ATOM   1780  CE2 PHE Q 110      78.461  64.828  78.401  1.00  1.00              
ATOM   1781  HE2 PHE Q 110      79.303  64.975  77.739  1.00  1.00              
ATOM   1782  CD2 PHE Q 110      78.207  63.562  78.961  1.00  1.00              
ATOM   1783  HD2 PHE Q 110      78.876  62.745  78.709  1.00  1.00              
ATOM   1784  C   PHE Q 110      74.733  61.636  78.885  1.00  1.00              
ATOM   1785  O   PHE Q 110      73.571  62.022  78.744  1.00  1.00              
ATOM   1786  N   LYS Q 111      75.453  61.125  77.882  1.00  1.00              
ATOM   1787  H   LYS Q 111      76.388  60.856  78.133  1.00  1.00              
ATOM   1788  CA  LYS Q 111      74.972  60.617  76.578  1.00  1.00              
ATOM   1789  HA  LYS Q 111      75.857  60.436  75.969  1.00  1.00              
ATOM   1790  CB  LYS Q 111      74.298  59.229  76.768  1.00  1.00              
ATOM   1791  HB1 LYS Q 111      74.217  58.764  75.784  1.00  1.00              
ATOM   1792  HB2 LYS Q 111      73.280  59.384  77.132  1.00  1.00              
ATOM   1793  CG  LYS Q 111      74.952  58.223  77.734  1.00  1.00              
ATOM   1794  HG1 LYS Q 111      74.824  58.579  78.751  1.00  1.00              
ATOM   1795  HG2 LYS Q 111      76.016  58.123  77.521  1.00  1.00              
ATOM   1796  CD  LYS Q 111      74.272  56.845  77.600  1.00  1.00              
ATOM   1797  HD1 LYS Q 111      74.750  56.312  76.778  1.00  1.00              
ATOM   1798  HD2 LYS Q 111      73.232  56.987  77.312  1.00  1.00              
ATOM   1799  CE  LYS Q 111      74.321  55.955  78.856  1.00  1.00              
ATOM   1800  HE1 LYS Q 111      75.351  55.886  79.209  1.00  1.00              
ATOM   1801  HE2 LYS Q 111      73.988  54.955  78.567  1.00  1.00              
ATOM   1802  NZ  LYS Q 111      73.438  56.434  79.948  1.00  1.00              
ATOM   1803  HZ1 LYS Q 111      72.457  56.506  79.644  1.00  1.00              
ATOM   1804  HZ2 LYS Q 111      73.441  55.845  80.768  1.00  1.00              
ATOM   1805  HZ3 LYS Q 111      73.682  57.361  80.283  1.00  1.00              
ATOM   1806  C   LYS Q 111      74.071  61.502  75.686  1.00  1.00              
ATOM   1807  O   LYS Q 111      72.864  61.302  75.648  1.00  1.00              
ATOM   1808  N   THR Q 112      74.648  62.392  74.874  1.00  1.00              
ATOM   1809  H   THR Q 112      75.635  62.579  74.957  1.00  1.00              
ATOM   1810  CA  THR Q 112      73.922  63.101  73.796  1.00  1.00              
ATOM   1811  HA  THR Q 112      73.160  63.733  74.248  1.00  1.00              
ATOM   1812  CB  THR Q 112      74.887  63.973  72.962  1.00  1.00              
ATOM   1813  HB  THR Q 112      75.290  63.381  72.142  1.00  1.00              
ATOM   1814  CG2 THR Q 112      74.171  65.183  72.362  1.00  1.00              
ATOM   1815 1HG2 THR Q 112      74.897  65.826  71.864  1.00  1.00              
ATOM   1816 2HG2 THR Q 112      73.452  64.841  71.617  1.00  1.00              
ATOM   1817 3HG2 THR Q 112      73.644  65.739  73.134  1.00  1.00              
ATOM   1818  OG1 THR Q 112      75.998  64.408  73.715  1.00  1.00              
ATOM   1819  HG1 THR Q 112      75.887  65.357  73.876  1.00  1.00              
ATOM   1820  C   THR Q 112      73.266  62.114  72.824  1.00  1.00              
ATOM   1821  O   THR Q 112      73.955  61.252  72.273  1.00  1.00              
ATOM   1822  N   ILE Q 113      71.961  62.245  72.573  1.00  1.00              
ATOM   1823  H   ILE Q 113      71.462  62.958  73.096  1.00  1.00              
ATOM   1824  CA  ILE Q 113      71.167  61.141  71.991  1.00  1.00              
ATOM   1825  HA  ILE Q 113      71.835  60.293  71.862  1.00  1.00              
ATOM   1826  CB  ILE Q 113      70.105  60.709  73.039  1.00  1.00              
ATOM   1827  HB  ILE Q 113      70.563  60.795  74.027  1.00  1.00              
ATOM   1828  CG2 ILE Q 113      68.876  61.634  73.037  1.00  1.00              
ATOM   1829 1HG2 ILE Q 113      68.276  61.443  73.928  1.00  1.00              
ATOM   1830 2HG2 ILE Q 113      69.187  62.673  73.034  1.00  1.00              
ATOM   1831 3HG2 ILE Q 113      68.266  61.438  72.154  1.00  1.00              
ATOM   1832  CG1 ILE Q 113      69.626  59.246  72.914  1.00  1.00              
ATOM   1833 1HG1 ILE Q 113      69.182  59.078  71.933  1.00  1.00              
ATOM   1834 2HG1 ILE Q 113      68.852  59.073  73.663  1.00  1.00              
ATOM   1835  CD1 ILE Q 113      70.733  58.210  73.151  1.00  1.00              
ATOM   1836  HD1 ILE Q 113      70.290  57.215  73.197  1.00  1.00              
ATOM   1837  HD2 ILE Q 113      71.457  58.227  72.338  1.00  1.00              
ATOM   1838  HD3 ILE Q 113      71.239  58.414  74.096  1.00  1.00              
ATOM   1839  C   ILE Q 113      70.602  61.390  70.600  1.00  1.00              
ATOM   1840  O   ILE Q 113      70.160  60.457  69.936  1.00  1.00              
ATOM   1841  N   MET Q 114      70.673  62.638  70.137  1.00  1.00              
ATOM   1842  H   MET Q 114      71.163  63.307  70.713  1.00  1.00              
ATOM   1843  CA  MET Q 114      70.425  63.028  68.749  1.00  1.00              
ATOM   1844  HA  MET Q 114      70.989  62.294  68.183  1.00  1.00              
ATOM   1845  CB  MET Q 114      68.977  62.649  68.357  1.00  1.00              
ATOM   1846  HB1 MET Q 114      68.351  62.664  69.236  1.00  1.00              
ATOM   1847  HB2 MET Q 114      69.037  61.593  68.096  1.00  1.00              
ATOM   1848  CG  MET Q 114      68.239  63.284  67.191  1.00  1.00              
ATOM   1849  HG1 MET Q 114      68.955  63.567  66.432  1.00  1.00              
ATOM   1850  HG2 MET Q 114      67.710  64.175  67.523  1.00  1.00              
ATOM   1851  SD  MET Q 114      67.069  62.119  66.423  1.00  1.00              
ATOM   1852  CE  MET Q 114      65.876  61.795  67.755  1.00  1.00              
ATOM   1853  HE1 MET Q 114      65.148  61.057  67.417  1.00  1.00              
ATOM   1854  HE2 MET Q 114      66.385  61.405  68.636  1.00  1.00              
ATOM   1855  HE3 MET Q 114      65.346  62.712  68.009  1.00  1.00              
ATOM   1856  C   MET Q 114      71.144  64.357  68.410  1.00  1.00              
ATOM   1857  O   MET Q 114      72.009  64.714  69.188  1.00  1.00              
ATOM   1858  N   ILE Q 115      70.828  65.080  67.310  1.00  1.00              
ATOM   1859  H   ILE Q 115      70.299  64.587  66.616  1.00  1.00              
ATOM   1860  CA  ILE Q 115      70.658  66.565  67.306  1.00  1.00              
ATOM   1861  HA  ILE Q 115      70.214  66.823  68.236  1.00  1.00              
ATOM   1862  CB  ILE Q 115      71.974  67.420  67.214  1.00  1.00              
ATOM   1863  HB  ILE Q 115      72.237  67.551  66.165  1.00  1.00              
ATOM   1864  CG2 ILE Q 115      71.645  68.809  67.797  1.00  1.00              
ATOM   1865 1HG2 ILE Q 115      70.876  69.296  67.218  1.00  1.00              
ATOM   1866 2HG2 ILE Q 115      71.315  68.696  68.821  1.00  1.00              
ATOM   1867 3HG2 ILE Q 115      72.503  69.476  67.774  1.00  1.00              
ATOM   1868  CG1 ILE Q 115      73.236  66.918  67.950  1.00  1.00              
ATOM   1869 1HG1 ILE Q 115      73.465  65.911  67.608  1.00  1.00              
ATOM   1870 2HG1 ILE Q 115      73.048  66.901  69.023  1.00  1.00              
ATOM   1871  CD1 ILE Q 115      74.510  67.741  67.736  1.00  1.00              
ATOM   1872  HD1 ILE Q 115      75.329  67.217  68.220  1.00  1.00              
ATOM   1873  HD2 ILE Q 115      74.711  67.851  66.670  1.00  1.00              
ATOM   1874  HD3 ILE Q 115      74.438  68.720  68.207  1.00  1.00              
ATOM   1875  C   ILE Q 115      69.745  67.024  66.166  1.00  1.00              
ATOM   1876  O   ILE Q 115      69.962  66.572  65.046  1.00  1.00              
ATOM   1877  N   ASN Q 116      68.790  67.918  66.476  1.00  1.00              
ATOM   1878  H   ASN Q 116      68.758  68.165  67.449  1.00  1.00              
ATOM   1879  CA  ASN Q 116      67.985  68.802  65.599  1.00  1.00              
ATOM   1880  HA  ASN Q 116      67.648  68.266  64.717  1.00  1.00              
ATOM   1881  CB  ASN Q 116      66.786  69.277  66.418  1.00  1.00              
ATOM   1882  HB1 ASN Q 116      67.099  69.479  67.441  1.00  1.00              
ATOM   1883  HB2 ASN Q 116      66.084  68.455  66.444  1.00  1.00              
ATOM   1884  CG  ASN Q 116      66.095  70.540  65.894  1.00  1.00              
ATOM   1885  OD1 ASN Q 116      65.392  70.549  64.891  1.00  1.00              
ATOM   1886  ND2 ASN Q 116      66.242  71.663  66.565  1.00  1.00              
ATOM   1887 1HD2 ASN Q 116      66.919  71.770  67.309  1.00  1.00              
ATOM   1888 2HD2 ASN Q 116      65.733  72.465  66.254  1.00  1.00              
ATOM   1889  C   ASN Q 116      68.766  70.053  65.199  1.00  1.00              
ATOM   1890  O   ASN Q 116      69.324  70.695  66.090  1.00  1.00              
ATOM   1891  N   PHE Q 117      68.715  70.458  63.927  1.00  1.00              
ATOM   1892  H   PHE Q 117      68.250  69.867  63.245  1.00  1.00              
ATOM   1893  CA  PHE Q 117      69.573  71.536  63.463  1.00  1.00              
ATOM   1894  HA  PHE Q 117      69.742  72.172  64.335  1.00  1.00              
ATOM   1895  CB  PHE Q 117      70.987  71.009  63.132  1.00  1.00              
ATOM   1896  HB1 PHE Q 117      71.221  71.218  62.089  1.00  1.00              
ATOM   1897  HB2 PHE Q 117      70.999  69.928  63.273  1.00  1.00              
ATOM   1898  CG  PHE Q 117      72.142  71.558  63.950  1.00  1.00              
ATOM   1899  CD1 PHE Q 117      72.675  70.791  65.004  1.00  1.00              
ATOM   1900  HD1 PHE Q 117      72.217  69.852  65.269  1.00  1.00              
ATOM   1901  CE1 PHE Q 117      73.832  71.216  65.684  1.00  1.00              
ATOM   1902  HE1 PHE Q 117      74.255  70.621  66.481  1.00  1.00              
ATOM   1903  CZ  PHE Q 117      74.457  72.415  65.310  1.00  1.00              
ATOM   1904  HZ  PHE Q 117      75.353  72.748  65.821  1.00  1.00              
ATOM   1905  CE2 PHE Q 117      73.916  73.196  64.278  1.00  1.00              
ATOM   1906  HE2 PHE Q 117      74.399  74.128  64.030  1.00  1.00              
ATOM   1907  CD2 PHE Q 117      72.764  72.770  63.590  1.00  1.00              
ATOM   1908  HD2 PHE Q 117      72.376  73.362  62.775  1.00  1.00              
ATOM   1909  C   PHE Q 117      69.070  72.533  62.448  1.00  1.00              
ATOM   1910  O   PHE Q 117      69.084  72.247  61.268  1.00  1.00              
ATOM   1911  N   LYS Q 118      68.678  73.741  62.853  1.00  1.00              
ATOM   1912  H   LYS Q 118      68.958  74.070  63.772  1.00  1.00              
ATOM   1913  CA  LYS Q 118      68.051  74.691  61.908  1.00  1.00              
ATOM   1914  HA  LYS Q 118      67.493  74.149  61.145  1.00  1.00              
ATOM   1915  CB  LYS Q 118      67.070  75.570  62.715  1.00  1.00              
ATOM   1916  HB1 LYS Q 118      66.768  76.430  62.116  1.00  1.00              
ATOM   1917  HB2 LYS Q 118      67.572  75.934  63.614  1.00  1.00              
ATOM   1918  CG  LYS Q 118      65.812  74.760  63.097  1.00  1.00              
ATOM   1919  HG1 LYS Q 118      66.096  73.720  63.261  1.00  1.00              
ATOM   1920  HG2 LYS Q 118      65.124  74.775  62.251  1.00  1.00              
ATOM   1921  CD  LYS Q 118      65.058  75.200  64.364  1.00  1.00              
ATOM   1922  HD1 LYS Q 118      65.721  75.108  65.225  1.00  1.00              
ATOM   1923  HD2 LYS Q 118      64.235  74.498  64.501  1.00  1.00              
ATOM   1924  CE  LYS Q 118      64.482  76.620  64.316  1.00  1.00              
ATOM   1925  HE1 LYS Q 118      64.006  76.771  63.343  1.00  1.00              
ATOM   1926  HE2 LYS Q 118      65.304  77.337  64.408  1.00  1.00              
ATOM   1927  NZ  LYS Q 118      63.482  76.841  65.399  1.00  1.00              
ATOM   1928  HZ1 LYS Q 118      63.154  77.799  65.387  1.00  1.00              
ATOM   1929  HZ2 LYS Q 118      62.669  76.236  65.274  1.00  1.00              
ATOM   1930  HZ3 LYS Q 118      63.872  76.658  66.317  1.00  1.00              
ATOM   1931  C   LYS Q 118      69.138  75.508  61.215  1.00  1.00              
ATOM   1932  O   LYS Q 118      70.105  75.933  61.843  1.00  1.00              
ATOM   1933  N   PHE Q 119      68.956  75.692  59.915  1.00  1.00              
ATOM   1934  H   PHE Q 119      68.167  75.222  59.483  1.00  1.00              
ATOM   1935  CA  PHE Q 119      69.792  76.481  59.005  1.00  1.00              
ATOM   1936  HA  PHE Q 119      70.258  77.302  59.550  1.00  1.00              
ATOM   1937  CB  PHE Q 119      70.891  75.548  58.457  1.00  1.00              
ATOM   1938  HB1 PHE Q 119      70.408  74.597  58.231  1.00  1.00              
ATOM   1939  HB2 PHE Q 119      71.608  75.362  59.258  1.00  1.00              
ATOM   1940  CG  PHE Q 119      71.675  75.932  57.209  1.00  1.00              
ATOM   1941  CD1 PHE Q 119      71.889  77.262  56.802  1.00  1.00              
ATOM   1942  HD1 PHE Q 119      71.586  78.089  57.421  1.00  1.00              
ATOM   1943  CE1 PHE Q 119      72.473  77.526  55.553  1.00  1.00              
ATOM   1944  HE1 PHE Q 119      72.550  78.543  55.202  1.00  1.00              
ATOM   1945  CZ  PHE Q 119      73.016  76.482  54.786  1.00  1.00              
ATOM   1946  HZ  PHE Q 119      73.530  76.691  53.858  1.00  1.00              
ATOM   1947  CE2 PHE Q 119      72.900  75.161  55.234  1.00  1.00              
ATOM   1948  HE2 PHE Q 119      73.320  74.349  54.655  1.00  1.00              
ATOM   1949  CD2 PHE Q 119      72.208  74.894  56.425  1.00  1.00              
ATOM   1950  HD2 PHE Q 119      72.080  73.877  56.744  1.00  1.00              
ATOM   1951  C   PHE Q 119      68.860  77.061  57.945  1.00  1.00              
ATOM   1952  O   PHE Q 119      67.874  76.423  57.590  1.00  1.00              
ATOM   1953  N   GLN Q 120      69.127  78.259  57.432  1.00  1.00              
ATOM   1954  H   GLN Q 120      69.885  78.804  57.808  1.00  1.00              
ATOM   1955  CA  GLN Q 120      68.460  78.753  56.233  1.00  1.00              
ATOM   1956  HA  GLN Q 120      67.916  77.916  55.794  1.00  1.00              
ATOM   1957  CB  GLN Q 120      67.386  79.792  56.585  1.00  1.00              
ATOM   1958  HB1 GLN Q 120      67.846  80.728  56.904  1.00  1.00              
ATOM   1959  HB2 GLN Q 120      66.804  79.393  57.416  1.00  1.00              
ATOM   1960  CG  GLN Q 120      66.461  80.040  55.377  1.00  1.00              
ATOM   1961  HG1 GLN Q 120      66.464  79.178  54.713  1.00  1.00              
ATOM   1962  HG2 GLN Q 120      66.851  80.885  54.809  1.00  1.00              
ATOM   1963  CD  GLN Q 120      64.999  80.303  55.738  1.00  1.00              
ATOM   1964  OE1 GLN Q 120      64.457  79.879  56.745  1.00  1.00              
ATOM   1965  NE2 GLN Q 120      64.270  80.976  54.882  1.00  1.00              
ATOM   1966 1HE2 GLN Q 120      64.643  81.241  53.986  1.00  1.00              
ATOM   1967 2HE2 GLN Q 120      63.310  81.122  55.128  1.00  1.00              
ATOM   1968  C   GLN Q 120      69.465  79.176  55.173  1.00  1.00              
ATOM   1969  O   GLN Q 120      70.067  80.249  55.228  1.00  1.00              
ATOM   1970  N   ILE Q 121      69.649  78.299  54.189  1.00  1.00              
ATOM   1971  H   ILE Q 121      69.058  77.474  54.173  1.00  1.00              
ATOM   1972  CA  ILE Q 121      70.355  78.620  52.962  1.00  1.00              
ATOM   1973  HA  ILE Q 121      71.238  79.192  53.244  1.00  1.00              
ATOM   1974  CB  ILE Q 121      70.851  77.328  52.256  1.00  1.00              
ATOM   1975  HB  ILE Q 121      71.151  76.639  53.041  1.00  1.00              
ATOM   1976  CG2 ILE Q 121      69.847  76.544  51.391  1.00  1.00              
ATOM   1977 1HG2 ILE Q 121      70.219  75.536  51.212  1.00  1.00              
ATOM   1978 2HG2 ILE Q 121      68.900  76.453  51.906  1.00  1.00              
ATOM   1979 3HG2 ILE Q 121      69.683  77.046  50.437  1.00  1.00              
ATOM   1980  CG1 ILE Q 121      72.113  77.665  51.444  1.00  1.00              
ATOM   1981 1HG1 ILE Q 121      72.830  78.166  52.094  1.00  1.00              
ATOM   1982 2HG1 ILE Q 121      71.853  78.345  50.637  1.00  1.00              
ATOM   1983  CD1 ILE Q 121      72.808  76.439  50.853  1.00  1.00              
ATOM   1984  HD1 ILE Q 121      73.731  76.770  50.378  1.00  1.00              
ATOM   1985  HD2 ILE Q 121      73.032  75.719  51.640  1.00  1.00              
ATOM   1986  HD3 ILE Q 121      72.186  75.965  50.098  1.00  1.00              
ATOM   1987  C   ILE Q 121      69.451  79.547  52.129  1.00  1.00              
ATOM   1988  O   ILE Q 121      68.568  79.135  51.382  1.00  1.00              
ATOM   1989  N   ASN Q 122      69.636  80.849  52.338  1.00  1.00              
ATOM   1990  H   ASN Q 122      70.246  81.086  53.107  1.00  1.00              
ATOM   1991  CA  ASN Q 122      68.816  81.922  51.770  1.00  1.00              
ATOM   1992  HA  ASN Q 122      67.832  81.811  52.233  1.00  1.00              
ATOM   1993  CB  ASN Q 122      69.392  83.259  52.285  1.00  1.00              
ATOM   1994  HB1 ASN Q 122      70.329  83.463  51.769  1.00  1.00              
ATOM   1995  HB2 ASN Q 122      69.606  83.178  53.351  1.00  1.00              
ATOM   1996  CG  ASN Q 122      68.457  84.453  52.117  1.00  1.00              
ATOM   1997  OD1 ASN Q 122      67.247  84.369  52.246  1.00  1.00              
ATOM   1998  ND2 ASN Q 122      68.981  85.623  51.837  1.00  1.00              
ATOM   1999 1HD2 ASN Q 122      69.972  85.748  51.752  1.00  1.00              
ATOM   2000 2HD2 ASN Q 122      68.336  86.391  51.774  1.00  1.00              
ATOM   2001  C   ASN Q 122      68.513  81.944  50.246  1.00  1.00              
ATOM   2002  O   ASN Q 122      67.539  82.588  49.851  1.00  1.00              
ATOM   2003  N   PRO Q 123      69.301  81.295  49.376  1.00  1.00              
ATOM   2004  CD  PRO Q 123      70.732  81.103  49.614  1.00  1.00              
ATOM   2005  HD1 PRO Q 123      70.897  80.206  50.199  1.00  1.00              
ATOM   2006  HD2 PRO Q 123      71.181  81.965  50.109  1.00  1.00              
ATOM   2007  CG  PRO Q 123      71.379  80.886  48.263  1.00  1.00              
ATOM   2008  HG1 PRO Q 123      72.264  80.264  48.348  1.00  1.00              
ATOM   2009  HG2 PRO Q 123      71.638  81.843  47.818  1.00  1.00              
ATOM   2010  CB  PRO Q 123      70.231  80.209  47.525  1.00  1.00              
ATOM   2011  HB1 PRO Q 123      70.114  79.207  47.919  1.00  1.00              
ATOM   2012  HB2 PRO Q 123      70.371  80.198  46.444  1.00  1.00              
ATOM   2013  CA  PRO Q 123      69.005  81.000  47.966  1.00  1.00              
ATOM   2014  HA  PRO Q 123      69.034  81.962  47.455  1.00  1.00              
ATOM   2015  C   PRO Q 123      67.703  80.343  47.518  1.00  1.00              
ATOM   2016  O   PRO Q 123      67.697  79.458  46.669  1.00  1.00              
ATOM   2017  N   VAL Q 124      66.580  80.824  48.030  1.00  1.00              
ATOM   2018  H   VAL Q 124      66.679  81.479  48.792  1.00  1.00              
ATOM   2019  CA  VAL Q 124      65.237  80.571  47.500  1.00  1.00              
ATOM   2020  HA  VAL Q 124      65.354  80.197  46.493  1.00  1.00              
ATOM   2021  CB  VAL Q 124      64.576  79.483  48.338  1.00  1.00              
ATOM   2022  HB  VAL Q 124      64.480  79.805  49.375  1.00  1.00              
ATOM   2023  CG1 VAL Q 124      63.199  79.356  47.717  1.00  1.00              
ATOM   2024 1HG1 VAL Q 124      62.691  78.446  47.900  1.00  1.00              
ATOM   2025 2HG1 VAL Q 124      62.565  80.135  48.111  1.00  1.00              
ATOM   2026 3HG1 VAL Q 124      63.308  79.441  46.645  1.00  1.00              
ATOM   2027  CG2 VAL Q 124      65.442  78.216  48.267  1.00  1.00              
ATOM   2028 1HG2 VAL Q 124      64.983  77.373  48.747  1.00  1.00              
ATOM   2029 2HG2 VAL Q 124      65.664  77.971  47.230  1.00  1.00              
ATOM   2030 3HG2 VAL Q 124      66.379  78.368  48.799  1.00  1.00              
ATOM   2031  C   VAL Q 124      64.444  81.897  47.440  1.00  1.00              
ATOM   2032  O   VAL Q 124      63.398  82.006  46.800  1.00  1.00              
ATOM   2033  N   SER Q 125      64.886  82.928  48.154  1.00  1.00              
ATOM   2034  H   SER Q 125      65.783  82.845  48.615  1.00  1.00              
ATOM   2035  CA  SER Q 125      63.921  83.786  48.822  1.00  1.00              
ATOM   2036  HA  SER Q 125      63.244  83.114  49.351  1.00  1.00              
ATOM   2037  CB  SER Q 125      64.623  84.564  49.945  1.00  1.00              
ATOM   2038  HB1 SER Q 125      63.952  85.320  50.355  1.00  1.00              
ATOM   2039  HB2 SER Q 125      65.530  85.040  49.572  1.00  1.00              
ATOM   2040  OG  SER Q 125      64.956  83.640  50.964  1.00  1.00              
ATOM   2041  HG  SER Q 125      65.766  83.939  51.427  1.00  1.00              
ATOM   2042  C   SER Q 125      62.986  84.648  47.962  1.00  1.00              
ATOM   2043  O   SER Q 125      61.796  84.304  47.915  1.00  1.00              
ATOM   2044  N   PRO Q 126      63.428  85.720  47.277  1.00  1.00              
ATOM   2045  CD  PRO Q 126      64.734  86.357  47.338  1.00  1.00              
ATOM   2046  HD1 PRO Q 126      65.541  85.630  47.265  1.00  1.00              
ATOM   2047  HD2 PRO Q 126      64.818  86.910  48.274  1.00  1.00              
ATOM   2048  CG  PRO Q 126      64.776  87.347  46.169  1.00  1.00              
ATOM   2049  HG1 PRO Q 126      65.125  86.855  45.263  1.00  1.00              
ATOM   2050  HG2 PRO Q 126      65.396  88.215  46.395  1.00  1.00              
ATOM   2051  CB  PRO Q 126      63.311  87.726  45.980  1.00  1.00              
ATOM   2052  HB1 PRO Q 126      63.102  88.040  44.956  1.00  1.00              
ATOM   2053  HB2 PRO Q 126      63.052  88.524  46.679  1.00  1.00              
ATOM   2054  CA  PRO Q 126      62.558  86.448  46.366  1.00  1.00              
ATOM   2055  HA  PRO Q 126      61.644  86.739  46.885  1.00  1.00              
ATOM   2056  C   PRO Q 126      62.188  85.563  45.168  1.00  1.00              
ATOM   2057  O   PRO Q 126      62.973  85.334  44.252  1.00  1.00              
ATOM   2058  N   ARG Q 127      60.953  85.058  45.202  1.00  1.00              
ATOM   2059  H   ARG Q 127      60.427  85.278  46.037  1.00  1.00              
ATOM   2060  CA  ARG Q 127      60.269  84.257  44.177  1.00  1.00              
ATOM   2061  HA  ARG Q 127      59.227  84.187  44.490  1.00  1.00              
ATOM   2062  CB  ARG Q 127      60.243  85.016  42.826  1.00  1.00              
ATOM   2063  HB1 ARG Q 127      61.262  85.171  42.471  1.00  1.00              
ATOM   2064  HB2 ARG Q 127      59.784  85.994  42.982  1.00  1.00              
ATOM   2065  CG  ARG Q 127      59.476  84.279  41.715  1.00  1.00              
ATOM   2066  HG1 ARG Q 127      58.455  84.075  42.039  1.00  1.00              
ATOM   2067  HG2 ARG Q 127      59.974  83.329  41.514  1.00  1.00              
ATOM   2068  CD  ARG Q 127      59.444  85.091  40.412  1.00  1.00              
ATOM   2069  HD1 ARG Q 127      60.412  85.572  40.255  1.00  1.00              
ATOM   2070  HD2 ARG Q 127      58.695  85.880  40.505  1.00  1.00              
ATOM   2071  NE  ARG Q 127      59.121  84.230  39.255  1.00  1.00              
ATOM   2072  HE  ARG Q 127      58.152  84.172  38.992  1.00  1.00              
ATOM   2073  CZ  ARG Q 127      59.975  83.472  38.583  1.00  1.00              
ATOM   2074  NH1 ARG Q 127      61.253  83.456  38.844  1.00  1.00              
ATOM   2075 1HH1 ARG Q 127      61.616  84.036  39.579  1.00  1.00              
ATOM   2076 2HH1 ARG Q 127      61.871  82.878  38.304  1.00  1.00              
ATOM   2077  NH2 ARG Q 127      59.561  82.694  37.622  1.00  1.00              
ATOM   2078 1HH2 ARG Q 127      58.587  82.655  37.379  1.00  1.00              
ATOM   2079 2HH2 ARG Q 127      60.208  82.081  37.154  1.00  1.00              
ATOM   2080  C   ARG Q 127      60.682  82.805  44.009  1.00  1.00              
ATOM   2081  O   ARG Q 127      59.781  81.996  43.818  1.00  1.00              
ATOM   2082  N   VAL Q 128      61.971  82.482  44.027  1.00  1.00              
ATOM   2083  H   VAL Q 128      62.652  83.215  44.184  1.00  1.00              
ATOM   2084  CA  VAL Q 128      62.425  81.163  43.553  1.00  1.00              
ATOM   2085  HA  VAL Q 128      61.852  80.987  42.642  1.00  1.00              
ATOM   2086  CB  VAL Q 128      63.880  81.137  43.053  1.00  1.00              
ATOM   2087  HB  VAL Q 128      63.901  80.340  42.319  1.00  1.00              
ATOM   2088  CG1 VAL Q 128      64.280  82.435  42.335  1.00  1.00              
ATOM   2089 1HG1 VAL Q 128      65.277  82.324  41.907  1.00  1.00              
ATOM   2090 2HG1 VAL Q 128      63.576  82.645  41.532  1.00  1.00              
ATOM   2091 3HG1 VAL Q 128      64.302  83.273  43.030  1.00  1.00              
ATOM   2092  CG2 VAL Q 128      64.943  80.772  44.073  1.00  1.00              
ATOM   2093 1HG2 VAL Q 128      65.097  81.597  44.763  1.00  1.00              
ATOM   2094 2HG2 VAL Q 128      64.683  79.859  44.596  1.00  1.00              
ATOM   2095 3HG2 VAL Q 128      65.863  80.542  43.545  1.00  1.00              
ATOM   2096  C   VAL Q 128      62.013  79.988  44.441  1.00  1.00              
ATOM   2097  O   VAL Q 128      61.308  80.158  45.441  1.00  1.00              
ATOM   2098  N   ILE Q 129      62.453  78.784  44.088  1.00  1.00              
ATOM   2099  H   ILE Q 129      63.047  78.696  43.272  1.00  1.00              
ATOM   2100  CA  ILE Q 129      62.351  77.604  44.934  1.00  1.00              
ATOM   2101  HA  ILE Q 129      62.132  77.878  45.955  1.00  1.00              
ATOM   2102  CB  ILE Q 129      61.182  76.682  44.494  1.00  1.00              
ATOM   2103  HB  ILE Q 129      61.257  75.770  45.088  1.00  1.00              
ATOM   2104  CG2 ILE Q 129      59.840  77.344  44.858  1.00  1.00              
ATOM   2105 1HG2 ILE Q 129      59.020  76.640  44.725  1.00  1.00              
ATOM   2106 2HG2 ILE Q 129      59.851  77.665  45.899  1.00  1.00              
ATOM   2107 3HG2 ILE Q 129      59.663  78.212  44.221  1.00  1.00              
ATOM   2108  CG1 ILE Q 129      61.218  76.268  43.001  1.00  1.00              
ATOM   2109 1HG1 ILE Q 129      62.188  75.837  42.765  1.00  1.00              
ATOM   2110 2HG1 ILE Q 129      61.079  77.146  42.369  1.00  1.00              
ATOM   2111  CD1 ILE Q 129      60.163  75.220  42.619  1.00  1.00              
ATOM   2112  HD1 ILE Q 129      60.336  74.896  41.593  1.00  1.00              
ATOM   2113  HD2 ILE Q 129      60.238  74.357  43.281  1.00  1.00              
ATOM   2114  HD3 ILE Q 129      59.162  75.645  42.681  1.00  1.00              
ATOM   2115  C   ILE Q 129      63.668  76.828  44.928  1.00  1.00              
ATOM   2116  O   ILE Q 129      64.252  76.665  43.862  1.00  1.00              
ATOM   2117  N   ILE Q 130      64.110  76.263  46.063  1.00  1.00              
ATOM   2118  H   ILE Q 130      63.616  76.406  46.937  1.00  1.00              
ATOM   2119  CA  ILE Q 130      64.964  75.082  45.929  1.00  1.00              
ATOM   2120  HA  ILE Q 130      65.678  75.286  45.130  1.00  1.00              
ATOM   2121  CB  ILE Q 130      65.840  74.699  47.156  1.00  1.00              
ATOM   2122  HB  ILE Q 130      66.292  75.627  47.505  1.00  1.00              
ATOM   2123  CG2 ILE Q 130      65.150  74.054  48.371  1.00  1.00              
ATOM   2124 1HG2 ILE Q 130      64.345  74.681  48.717  1.00  1.00              
ATOM   2125 2HG2 ILE Q 130      64.731  73.083  48.119  1.00  1.00              
ATOM   2126 3HG2 ILE Q 130      65.867  73.939  49.184  1.00  1.00              
ATOM   2127  CG1 ILE Q 130      67.024  73.788  46.735  1.00  1.00              
ATOM   2128 1HG1 ILE Q 130      67.754  73.820  47.542  1.00  1.00              
ATOM   2129 2HG1 ILE Q 130      67.499  74.207  45.850  1.00  1.00              
ATOM   2130  CD1 ILE Q 130      66.755  72.302  46.439  1.00  1.00              
ATOM   2131  HD1 ILE Q 130      67.689  71.831  46.127  1.00  1.00              
ATOM   2132  HD2 ILE Q 130      66.399  71.787  47.331  1.00  1.00              
ATOM   2133  HD3 ILE Q 130      66.034  72.186  45.634  1.00  1.00              
ATOM   2134  C   ILE Q 130      64.031  73.961  45.476  1.00  1.00              
ATOM   2135  O   ILE Q 130      63.108  73.535  46.195  1.00  1.00              
ATOM   2136  N   HIS Q 131      64.229  73.632  44.200  1.00  1.00              
ATOM   2137  H   HIS Q 131      64.951  74.156  43.719  1.00  1.00              
ATOM   2138  CA  HIS Q 131      63.392  72.786  43.366  1.00  1.00              
ATOM   2139  HA  HIS Q 131      62.366  73.143  43.467  1.00  1.00              
ATOM   2140  CB  HIS Q 131      63.769  72.981  41.901  1.00  1.00              
ATOM   2141  HB1 HIS Q 131      64.704  72.467  41.677  1.00  1.00              
ATOM   2142  HB2 HIS Q 131      63.921  74.051  41.771  1.00  1.00              
ATOM   2143  CG  HIS Q 131      62.703  72.561  40.918  1.00  1.00              
ATOM   2144  ND1 HIS Q 131      61.977  71.361  40.929  1.00  1.00              
ATOM   2145  CE1 HIS Q 131      61.129  71.456  39.887  1.00  1.00              
ATOM   2146  HE1 HIS Q 131      60.411  70.700  39.601  1.00  1.00              
ATOM   2147  NE2 HIS Q 131      61.281  72.627  39.245  1.00  1.00              
ATOM   2148  HE2 HIS Q 131      60.745  72.939  38.442  1.00  1.00              
ATOM   2149  CD2 HIS Q 131      62.269  73.336  39.882  1.00  1.00              
ATOM   2150  HD2 HIS Q 131      62.622  74.331  39.632  1.00  1.00              
ATOM   2151  C   HIS Q 131      63.401  71.331  43.817  1.00  1.00              
ATOM   2152  O   HIS Q 131      64.121  70.479  43.291  1.00  1.00              
ATOM   2153  N   LEU Q 132      62.584  71.049  44.831  1.00  1.00              
ATOM   2154  H   LEU Q 132      62.184  71.838  45.325  1.00  1.00              
ATOM   2155  CA  LEU Q 132      62.514  69.736  45.463  1.00  1.00              
ATOM   2156  HA  LEU Q 132      63.485  69.531  45.911  1.00  1.00              
ATOM   2157  CB  LEU Q 132      61.461  69.735  46.590  1.00  1.00              
ATOM   2158  HB1 LEU Q 132      61.430  68.727  47.008  1.00  1.00              
ATOM   2159  HB2 LEU Q 132      60.483  69.940  46.153  1.00  1.00              
ATOM   2160  CG  LEU Q 132      61.685  70.718  47.754  1.00  1.00              
ATOM   2161  HG  LEU Q 132      61.552  71.737  47.399  1.00  1.00              
ATOM   2162  CD1 LEU Q 132      60.636  70.437  48.832  1.00  1.00              
ATOM   2163 1HD1 LEU Q 132      60.776  71.092  49.686  1.00  1.00              
ATOM   2164 2HD1 LEU Q 132      59.637  70.588  48.422  1.00  1.00              
ATOM   2165 3HD1 LEU Q 132      60.718  69.404  49.167  1.00  1.00              
ATOM   2166  CD2 LEU Q 132      63.065  70.595  48.399  1.00  1.00              
ATOM   2167 1HD2 LEU Q 132      63.150  71.285  49.236  1.00  1.00              
ATOM   2168 2HD2 LEU Q 132      63.225  69.578  48.743  1.00  1.00              
ATOM   2169 3HD2 LEU Q 132      63.840  70.858  47.679  1.00  1.00              
ATOM   2170  C   LEU Q 132      62.223  68.565  44.518  1.00  1.00              
ATOM   2171  O   LEU Q 132      62.569  67.431  44.844  1.00  1.00              
ATOM   2172  N   LYS Q 133      61.584  68.798  43.362  1.00  1.00              
ATOM   2173  H   LYS Q 133      61.375  69.755  43.105  1.00  1.00              
ATOM   2174  CA  LYS Q 133      61.363  67.715  42.393  1.00  1.00              
ATOM   2175  HA  LYS Q 133      61.160  66.804  42.956  1.00  1.00              
ATOM   2176  CB  LYS Q 133      60.115  67.962  41.532  1.00  1.00              
ATOM   2177  HB1 LYS Q 133      59.984  67.112  40.861  1.00  1.00              
ATOM   2178  HB2 LYS Q 133      60.271  68.850  40.922  1.00  1.00              
ATOM   2179  CG  LYS Q 133      58.816  68.142  42.359  1.00  1.00              
ATOM   2180  HG1 LYS Q 133      57.992  68.258  41.653  1.00  1.00              
ATOM   2181  HG2 LYS Q 133      58.888  69.070  42.929  1.00  1.00              
ATOM   2182  CD  LYS Q 133      58.461  66.993  43.334  1.00  1.00              
ATOM   2183  HD1 LYS Q 133      59.223  66.923  44.112  1.00  1.00              
ATOM   2184  HD2 LYS Q 133      58.431  66.054  42.780  1.00  1.00              
ATOM   2185  CE  LYS Q 133      57.090  67.257  43.990  1.00  1.00              
ATOM   2186  HE1 LYS Q 133      56.358  67.406  43.191  1.00  1.00              
ATOM   2187  HE2 LYS Q 133      57.149  68.191  44.557  1.00  1.00              
ATOM   2188  NZ  LYS Q 133      56.627  66.155  44.883  1.00  1.00              
ATOM   2189  HZ1 LYS Q 133      55.695  66.338  45.238  1.00  1.00              
ATOM   2190  HZ2 LYS Q 133      56.592  65.264  44.407  1.00  1.00              
ATOM   2191  HZ3 LYS Q 133      57.206  66.037  45.714  1.00  1.00              
ATOM   2192  C   LYS Q 133      62.653  67.345  41.637  1.00  1.00              
ATOM   2193  O   LYS Q 133      63.022  66.167  41.594  1.00  1.00              
ATOM   2194  N   LYS Q 134      63.418  68.346  41.182  1.00  1.00              
ATOM   2195  H   LYS Q 134      63.085  69.295  41.311  1.00  1.00              
ATOM   2196  CA  LYS Q 134      64.778  68.142  40.648  1.00  1.00              
ATOM   2197  HA  LYS Q 134      64.723  67.462  39.795  1.00  1.00              
ATOM   2198  CB  LYS Q 134      65.339  69.502  40.172  1.00  1.00              
ATOM   2199  HB1 LYS Q 134      65.527  70.130  41.044  1.00  1.00              
ATOM   2200  HB2 LYS Q 134      64.594  70.003  39.550  1.00  1.00              
ATOM   2201  CG  LYS Q 134      66.641  69.375  39.357  1.00  1.00              
ATOM   2202  HG1 LYS Q 134      66.414  68.915  38.395  1.00  1.00              
ATOM   2203  HG2 LYS Q 134      67.338  68.731  39.889  1.00  1.00              
ATOM   2204  CD  LYS Q 134      67.311  70.742  39.129  1.00  1.00              
ATOM   2205  HD1 LYS Q 134      67.545  71.183  40.099  1.00  1.00              
ATOM   2206  HD2 LYS Q 134      66.618  71.393  38.594  1.00  1.00              
ATOM   2207  CE  LYS Q 134      68.603  70.597  38.309  1.00  1.00              
ATOM   2208  HE1 LYS Q 134      68.336  70.257  37.304  1.00  1.00              
ATOM   2209  HE2 LYS Q 134      69.225  69.826  38.767  1.00  1.00              
ATOM   2210  NZ  LYS Q 134      69.371  71.866  38.225  1.00  1.00              
ATOM   2211  HZ1 LYS Q 134      70.210  71.737  37.678  1.00  1.00              
ATOM   2212  HZ2 LYS Q 134      68.801  72.587  37.777  1.00  1.00              
ATOM   2213  HZ3 LYS Q 134      69.663  72.189  39.138  1.00  1.00              
ATOM   2214  C   LYS Q 134      65.719  67.489  41.660  1.00  1.00              
ATOM   2215  O   LYS Q 134      66.431  66.554  41.316  1.00  1.00              
ATOM   2216  N   PHE Q 135      65.655  67.919  42.918  1.00  1.00              
ATOM   2217  H   PHE Q 135      65.086  68.738  43.098  1.00  1.00              
ATOM   2218  CA  PHE Q 135      66.365  67.294  44.041  1.00  1.00              
ATOM   2219  HA  PHE Q 135      67.436  67.379  43.850  1.00  1.00              
ATOM   2220  CB  PHE Q 135      66.039  68.121  45.294  1.00  1.00              
ATOM   2221  HB1 PHE Q 135      65.010  67.933  45.588  1.00  1.00              
ATOM   2222  HB2 PHE Q 135      66.114  69.181  45.045  1.00  1.00              
ATOM   2223  CG  PHE Q 135      66.932  67.875  46.487  1.00  1.00              
ATOM   2224  CD1 PHE Q 135      68.140  68.583  46.632  1.00  1.00              
ATOM   2225  HD1 PHE Q 135      68.451  69.287  45.874  1.00  1.00              
ATOM   2226  CE1 PHE Q 135      68.943  68.377  47.767  1.00  1.00              
ATOM   2227  HE1 PHE Q 135      69.876  68.909  47.873  1.00  1.00              
ATOM   2228  CZ  PHE Q 135      68.540  67.464  48.756  1.00  1.00              
ATOM   2229  HZ  PHE Q 135      69.158  67.294  49.624  1.00  1.00              
ATOM   2230  CE2 PHE Q 135      67.337  66.754  48.608  1.00  1.00              
ATOM   2231  HE2 PHE Q 135      67.033  66.042  49.360  1.00  1.00              
ATOM   2232  CD2 PHE Q 135      66.531  66.965  47.477  1.00  1.00              
ATOM   2233  HD2 PHE Q 135      65.595  66.439  47.374  1.00  1.00              
ATOM   2234  C   PHE Q 135      66.056  65.785  44.170  1.00  1.00              
ATOM   2235  O   PHE Q 135      66.942  64.937  43.992  1.00  1.00              
ATOM   2236  N   ALA Q 136      64.774  65.457  44.367  1.00  1.00              
ATOM   2237  H   ALA Q 136      64.094  66.202  44.455  1.00  1.00              
ATOM   2238  CA  ALA Q 136      64.272  64.084  44.435  1.00  1.00              
ATOM   2239  HA  ALA Q 136      64.758  63.582  45.264  1.00  1.00              
ATOM   2240  CB  ALA Q 136      62.766  64.126  44.708  1.00  1.00              
ATOM   2241  HB1 ALA Q 136      62.402  63.106  44.842  1.00  1.00              
ATOM   2242  HB2 ALA Q 136      62.569  64.695  45.617  1.00  1.00              
ATOM   2243  HB3 ALA Q 136      62.251  64.588  43.866  1.00  1.00              
ATOM   2244  C   ALA Q 136      64.609  63.212  43.221  1.00  1.00              
ATOM   2245  O   ALA Q 136      64.571  61.990  43.351  1.00  1.00              
ATOM   2246  N   ALA Q 137      65.003  63.809  42.094  1.00  1.00              
ATOM   2247  H   ALA Q 137      64.971  64.817  42.034  1.00  1.00              
ATOM   2248  CA  ALA Q 137      65.390  63.057  40.908  1.00  1.00              
ATOM   2249  HA  ALA Q 137      65.411  61.994  41.149  1.00  1.00              
ATOM   2250  CB  ALA Q 137      64.262  63.259  39.882  1.00  1.00              
ATOM   2251  HB1 ALA Q 137      64.435  62.623  39.013  1.00  1.00              
ATOM   2252  HB2 ALA Q 137      63.303  62.988  40.327  1.00  1.00              
ATOM   2253  HB3 ALA Q 137      64.232  64.302  39.565  1.00  1.00              
ATOM   2254  C   ALA Q 137      66.780  63.357  40.300  1.00  1.00              
ATOM   2255  O   ALA Q 137      67.017  63.033  39.134  1.00  1.00              
ATOM   2256  N   LEU Q 138      67.742  63.846  41.085  1.00  1.00              
ATOM   2257  H   LEU Q 138      67.475  64.320  41.939  1.00  1.00              
ATOM   2258  CA  LEU Q 138      69.136  63.399  40.897  1.00  1.00              
ATOM   2259  HA  LEU Q 138      69.102  62.541  40.226  1.00  1.00              
ATOM   2260  CB  LEU Q 138      69.998  64.476  40.209  1.00  1.00              
ATOM   2261  HB1 LEU Q 138      70.461  65.073  40.989  1.00  1.00              
ATOM   2262  HB2 LEU Q 138      69.364  65.130  39.609  1.00  1.00              
ATOM   2263  CG  LEU Q 138      71.094  63.869  39.300  1.00  1.00              
ATOM   2264  HG  LEU Q 138      71.584  63.037  39.801  1.00  1.00              
ATOM   2265  CD1 LEU Q 138      70.513  63.369  37.975  1.00  1.00              
ATOM   2266 1HD1 LEU Q 138      71.306  62.937  37.365  1.00  1.00              
ATOM   2267 2HD1 LEU Q 138      69.766  62.598  38.157  1.00  1.00              
ATOM   2268 3HD1 LEU Q 138      70.042  64.189  37.435  1.00  1.00              
ATOM   2269  CD2 LEU Q 138      72.169  64.906  38.965  1.00  1.00              
ATOM   2270 1HD2 LEU Q 138      72.957  64.433  38.380  1.00  1.00              
ATOM   2271 2HD2 LEU Q 138      71.738  65.721  38.386  1.00  1.00              
ATOM   2272 3HD2 LEU Q 138      72.609  65.287  39.885  1.00  1.00              
ATOM   2273  C   LEU Q 138      69.759  62.821  42.171  1.00  1.00              
ATOM   2274  O   LEU Q 138      70.937  62.473  42.167  1.00  1.00              
ATOM   2275  N   LEU Q 139      68.973  62.706  43.249  1.00  1.00              
ATOM   2276  H   LEU Q 139      68.049  63.113  43.222  1.00  1.00              
ATOM   2277  CA  LEU Q 139      69.437  62.175  44.533  1.00  1.00              
ATOM   2278  HA  LEU Q 139      70.455  61.796  44.435  1.00  1.00              
ATOM   2279  CB  LEU Q 139      69.437  63.329  45.560  1.00  1.00              
ATOM   2280  HB1 LEU Q 139      69.605  62.889  46.539  1.00  1.00              
ATOM   2281  HB2 LEU Q 139      68.441  63.765  45.590  1.00  1.00              
ATOM   2282  CG  LEU Q 139      70.483  64.451  45.423  1.00  1.00              
ATOM   2283  HG  LEU Q 139      71.484  64.029  45.495  1.00  1.00              
ATOM   2284  CD1 LEU Q 139      70.418  65.312  44.164  1.00  1.00              
ATOM   2285 1HD1 LEU Q 139      70.914  64.801  43.346  1.00  1.00              
ATOM   2286 2HD1 LEU Q 139      69.387  65.544  43.907  1.00  1.00              
ATOM   2287 3HD1 LEU Q 139      70.949  66.239  44.340  1.00  1.00              
ATOM   2288  CD2 LEU Q 139      70.253  65.393  46.604  1.00  1.00              
ATOM   2289 1HD2 LEU Q 139      70.986  66.189  46.599  1.00  1.00              
ATOM   2290 2HD2 LEU Q 139      69.256  65.824  46.531  1.00  1.00              
ATOM   2291 3HD2 LEU Q 139      70.334  64.856  47.546  1.00  1.00              
ATOM   2292  C   LEU Q 139      68.587  60.991  45.052  1.00  1.00              
ATOM   2293  O   LEU Q 139      68.692  60.637  46.222  1.00  1.00              
ATOM   2294  N   GLU Q 140      67.710  60.402  44.230  1.00  1.00              
ATOM   2295  H   GLU Q 140      67.649  60.751  43.290  1.00  1.00              
ATOM   2296  CA  GLU Q 140      66.724  59.376  44.625  1.00  1.00              
ATOM   2297  HA  GLU Q 140      65.915  59.872  45.163  1.00  1.00              
ATOM   2298  CB  GLU Q 140      66.127  58.762  43.340  1.00  1.00              
ATOM   2299  HB1 GLU Q 140      66.878  58.151  42.838  1.00  1.00              
ATOM   2300  HB2 GLU Q 140      65.884  59.582  42.663  1.00  1.00              
ATOM   2301  CG  GLU Q 140      64.841  57.938  43.529  1.00  1.00              
ATOM   2302  HG1 GLU Q 140      64.458  57.669  42.542  1.00  1.00              
ATOM   2303  HG2 GLU Q 140      64.094  58.571  44.011  1.00  1.00              
ATOM   2304  CD  GLU Q 140      65.038  56.655  44.344  1.00  1.00              
ATOM   2305  OE1 GLU Q 140      66.010  55.905  44.103  1.00  1.00              
ATOM   2306  OE2 GLU Q 140      64.275  56.431  45.309  1.00  1.00              
ATOM   2307  C   GLU Q 140      67.308  58.311  45.584  1.00  1.00              
ATOM   2308  O   GLU Q 140      66.930  58.189  46.774  1.00  1.00              
ATOM   2309  N   HIS Q 141      68.356  57.685  45.077  1.00  1.00              
ATOM   2310  H   HIS Q 141      68.601  57.881  44.120  1.00  1.00              
ATOM   2311  CA  HIS Q 141      69.460  57.197  45.861  1.00  1.00              
ATOM   2312  HA  HIS Q 141      69.236  57.355  46.965  1.00  1.00              
ATOM   2313  CB  HIS Q 141      69.688  55.683  45.670  1.00  1.00              
ATOM   2314  HB1 HIS Q 141      68.778  55.145  45.918  1.00  1.00              
ATOM   2315  HB2 HIS Q 141      70.453  55.353  46.354  1.00  1.00              
ATOM   2316  CG  HIS Q 141      70.153  55.209  44.318  1.00  1.00              
ATOM   2317  ND1 HIS Q 141      71.226  54.349  44.116  1.00  1.00              
ATOM   2318  CE1 HIS Q 141      71.236  54.070  42.805  1.00  1.00              
ATOM   2319  HE1 HIS Q 141      71.956  53.423  42.322  1.00  1.00              
ATOM   2320  NE2 HIS Q 141      70.230  54.712  42.182  1.00  1.00              
ATOM   2321  HE2 HIS Q 141      70.024  54.657  41.197  1.00  1.00              
ATOM   2322  CD2 HIS Q 141      69.513  55.416  43.124  1.00  1.00              
ATOM   2323  HD2 HIS Q 141      68.602  55.968  42.971  1.00  1.00              
ATOM   2324  C   HIS Q 141      70.701  57.998  45.619  1.00  1.00              
ATOM   2325  O   HIS Q 141      70.879  58.415  44.448  1.00  1.00              
ATOM   2326  N   ILE Q 142      71.552  58.232  46.622  1.00  1.00              
ATOM   2327  H   ILE Q 142      71.419  57.781  47.509  1.00  1.00              
ATOM   2328  CA  ILE Q 142      72.756  59.027  46.341  1.00  1.00              
ATOM   2329  HA  ILE Q 142      72.600  59.443  45.360  1.00  1.00              
ATOM   2330  CB  ILE Q 142      72.998  60.384  47.079  1.00  1.00              
ATOM   2331  HB  ILE Q 142      73.694  60.240  47.890  1.00  1.00              
ATOM   2332  CG2 ILE Q 142      73.728  61.343  46.114  1.00  1.00              
ATOM   2333 1HG2 ILE Q 142      74.068  62.227  46.651  1.00  1.00              
ATOM   2334 2HG2 ILE Q 142      74.608  60.858  45.692  1.00  1.00              
ATOM   2335 3HG2 ILE Q 142      73.059  61.653  45.309  1.00  1.00              
ATOM   2336  CG1 ILE Q 142      71.702  61.006  47.611  1.00  1.00              
ATOM   2337 1HG1 ILE Q 142      71.264  60.361  48.370  1.00  1.00              
ATOM   2338 2HG1 ILE Q 142      71.009  61.084  46.785  1.00  1.00              
ATOM   2339  CD1 ILE Q 142      71.830  62.418  48.220  1.00  1.00              
ATOM   2340  HD1 ILE Q 142      72.605  62.441  48.978  1.00  1.00              
ATOM   2341  HD2 ILE Q 142      72.086  63.129  47.439  1.00  1.00              
ATOM   2342  HD3 ILE Q 142      70.875  62.693  48.669  1.00  1.00              
ATOM   2343  C   ILE Q 142      73.937  58.098  46.206  1.00  1.00              
ATOM   2344  O   ILE Q 142      74.512  57.695  47.202  1.00  1.00              
ATOM   2345  N   PRO Q 143      74.185  57.609  44.963  1.00  1.00              
ATOM   2346  CD  PRO Q 143      74.155  58.372  43.715  1.00  1.00              
ATOM   2347  HD1 PRO Q 143      74.805  59.244  43.761  1.00  1.00              
ATOM   2348  HD2 PRO Q 143      73.140  58.685  43.483  1.00  1.00              
ATOM   2349  CG  PRO Q 143      74.640  57.414  42.636  1.00  1.00              
ATOM   2350  HG1 PRO Q 143      75.728  57.395  42.604  1.00  1.00              
ATOM   2351  HG2 PRO Q 143      74.216  57.652  41.662  1.00  1.00              
ATOM   2352  CB  PRO Q 143      74.105  56.086  43.165  1.00  1.00              
ATOM   2353  HB1 PRO Q 143      74.608  55.236  42.714  1.00  1.00              
ATOM   2354  HB2 PRO Q 143      73.040  56.041  42.966  1.00  1.00              
ATOM   2355  CA  PRO Q 143      74.336  56.195  44.674  1.00  1.00              
ATOM   2356  HA  PRO Q 143      73.590  55.611  45.206  1.00  1.00              
ATOM   2357  C   PRO Q 143      75.731  55.663  45.046  1.00  1.00              
ATOM   2358  O   PRO Q 143      76.032  54.469  44.810  1.00  1.00              
ATOM   2359  N   THR Q 144      76.597  56.496  45.563  1.00  1.00              
ATOM   2360  H   THR Q 144      76.238  57.409  45.781  1.00  1.00              
ATOM   2361  CA  THR Q 144      78.002  56.422  45.221  1.00  1.00              
ATOM   2362  HA  THR Q 144      78.090  56.002  44.220  1.00  1.00              
ATOM   2363  CB  THR Q 144      78.622  57.838  45.157  1.00  1.00              
ATOM   2364  HB  THR Q 144      78.786  58.185  46.178  1.00  1.00              
ATOM   2365  CG2 THR Q 144      79.913  57.873  44.368  1.00  1.00              
ATOM   2366 1HG2 THR Q 144      80.333  58.877  44.357  1.00  1.00              
ATOM   2367 2HG2 THR Q 144      80.659  57.220  44.819  1.00  1.00              
ATOM   2368 3HG2 THR Q 144      79.746  57.556  43.337  1.00  1.00              
ATOM   2369  OG1 THR Q 144      77.727  58.731  44.525  1.00  1.00              
ATOM   2370  HG1 THR Q 144      78.240  59.500  44.267  1.00  1.00              
ATOM   2371  C   THR Q 144      78.835  55.525  46.172  1.00  1.00              
ATOM   2372  O   THR Q 144      79.601  54.698  45.693  1.00  1.00              
ATOM   2373  N   PRO Q 145      78.721  55.673  47.507  1.00  1.00              
ATOM   2374  CD  PRO Q 145      79.876  56.250  48.175  1.00  1.00              
ATOM   2375  HD1 PRO Q 145      79.556  57.034  48.856  1.00  1.00              
ATOM   2376  HD2 PRO Q 145      80.593  56.662  47.469  1.00  1.00              
ATOM   2377  CG  PRO Q 145      80.516  55.100  48.959  1.00  1.00              
ATOM   2378  HG1 PRO Q 145      81.172  55.462  49.746  1.00  1.00              
ATOM   2379  HG2 PRO Q 145      81.065  54.442  48.286  1.00  1.00              
ATOM   2380  CB  PRO Q 145      79.276  54.397  49.505  1.00  1.00              
ATOM   2381  HB1 PRO Q 145      78.938  54.896  50.406  1.00  1.00              
ATOM   2382  HB2 PRO Q 145      79.493  53.356  49.731  1.00  1.00              
ATOM   2383  CA  PRO Q 145      78.284  54.540  48.357  1.00  1.00              
ATOM   2384  HA  PRO Q 145      78.319  53.632  47.757  1.00  1.00              
ATOM   2385  C   PRO Q 145      76.833  54.774  48.794  1.00  1.00              
ATOM   2386  O   PRO Q 145      76.552  55.583  49.681  1.00  1.00              
ATOM   2387  N   TYR Q 146      75.928  54.085  48.107  1.00  1.00              
ATOM   2388  H   TYR Q 146      76.300  53.453  47.404  1.00  1.00              
ATOM   2389  CA  TYR Q 146      74.536  54.468  47.893  1.00  1.00              
ATOM   2390  HA  TYR Q 146      74.583  55.334  47.271  1.00  1.00              
ATOM   2391  CB  TYR Q 146      73.813  53.398  47.047  1.00  1.00              
ATOM   2392  HB1 TYR Q 146      74.514  52.962  46.335  1.00  1.00              
ATOM   2393  HB2 TYR Q 146      73.037  53.886  46.455  1.00  1.00              
ATOM   2394  CG  TYR Q 146      73.133  52.281  47.820  1.00  1.00              
ATOM   2395  CD1 TYR Q 146      71.808  52.454  48.268  1.00  1.00              
ATOM   2396  HD1 TYR Q 146      71.275  53.362  48.021  1.00  1.00              
ATOM   2397  CE1 TYR Q 146      71.180  51.449  49.024  1.00  1.00              
ATOM   2398  HE1 TYR Q 146      70.165  51.563  49.369  1.00  1.00              
ATOM   2399  CZ  TYR Q 146      71.871  50.256  49.318  1.00  1.00              
ATOM   2400  OH  TYR Q 146      71.259  49.303  50.065  1.00  1.00              
ATOM   2401  HH  TYR Q 146      71.796  48.513  50.163  1.00  1.00              
ATOM   2402  CE2 TYR Q 146      73.188  50.067  48.847  1.00  1.00              
ATOM   2403  HE2 TYR Q 146      73.712  49.146  49.057  1.00  1.00              
ATOM   2404  CD2 TYR Q 146      73.816  51.079  48.095  1.00  1.00              
ATOM   2405  HD2 TYR Q 146      74.824  50.930  47.727  1.00  1.00              
ATOM   2406  C   TYR Q 146      73.592  54.957  49.020  1.00  1.00              
ATOM   2407  O   TYR Q 146      72.697  55.771  48.717  1.00  1.00              
ATOM   2408  N   PRO Q 147      73.712  54.411  50.234  1.00  1.00              
ATOM   2409  CD  PRO Q 147      74.625  53.343  50.678  1.00  1.00              
ATOM   2410  HD1 PRO Q 147      75.515  53.803  51.116  1.00  1.00              
ATOM   2411  HD2 PRO Q 147      74.901  52.683  49.861  1.00  1.00              
ATOM   2412  CG  PRO Q 147      73.897  52.541  51.737  1.00  1.00              
ATOM   2413  HG1 PRO Q 147      74.584  52.067  52.437  1.00  1.00              
ATOM   2414  HG2 PRO Q 147      73.235  51.811  51.276  1.00  1.00              
ATOM   2415  CB  PRO Q 147      73.071  53.629  52.403  1.00  1.00              
ATOM   2416  HB1 PRO Q 147      73.721  54.175  53.085  1.00  1.00              
ATOM   2417  HB2 PRO Q 147      72.213  53.217  52.936  1.00  1.00              
ATOM   2418  CA  PRO Q 147      72.652  54.517  51.234  1.00  1.00              
ATOM   2419  HA  PRO Q 147      71.763  54.081  50.776  1.00  1.00              
ATOM   2420  C   PRO Q 147      72.254  55.891  51.735  1.00  1.00              
ATOM   2421  O   PRO Q 147      71.344  55.997  52.547  1.00  1.00              
ATOM   2422  N   ILE Q 148      72.902  56.933  51.224  1.00  1.00              
ATOM   2423  H   ILE Q 148      73.654  56.710  50.585  1.00  1.00              
ATOM   2424  CA  ILE Q 148      72.423  58.314  51.168  1.00  1.00              
ATOM   2425  HA  ILE Q 148      72.461  58.693  52.186  1.00  1.00              
ATOM   2426  CB  ILE Q 148      73.416  59.112  50.313  1.00  1.00              
ATOM   2427  HB  ILE Q 148      73.054  58.991  49.302  1.00  1.00              
ATOM   2428  CG2 ILE Q 148      73.365  60.569  50.766  1.00  1.00              
ATOM   2429 1HG2 ILE Q 148      73.937  61.193  50.086  1.00  1.00              
ATOM   2430 2HG2 ILE Q 148      72.340  60.942  50.801  1.00  1.00              
ATOM   2431 3HG2 ILE Q 148      73.816  60.641  51.748  1.00  1.00              
ATOM   2432  CG1 ILE Q 148      74.891  58.617  50.367  1.00  1.00              
ATOM   2433 1HG1 ILE Q 148      74.946  57.630  49.912  1.00  1.00              
ATOM   2434 2HG1 ILE Q 148      75.206  58.529  51.407  1.00  1.00              
ATOM   2435  CD1 ILE Q 148      75.939  59.463  49.625  1.00  1.00              
ATOM   2436  HD1 ILE Q 148      76.871  58.902  49.579  1.00  1.00              
ATOM   2437  HD2 ILE Q 148      75.624  59.659  48.603  1.00  1.00              
ATOM   2438  HD3 ILE Q 148      76.110  60.404  50.147  1.00  1.00              
ATOM   2439  C   ILE Q 148      70.957  58.422  50.733  1.00  1.00              
ATOM   2440  O   ILE Q 148      70.264  59.354  51.142  1.00  1.00              
ATOM   2441  N   ARG Q 149      70.491  57.418  50.008  1.00  1.00              
ATOM   2442  H   ARG Q 149      71.141  56.720  49.691  1.00  1.00              
ATOM   2443  CA  ARG Q 149      69.120  57.262  49.541  1.00  1.00              
ATOM   2444  HA  ARG Q 149      68.989  58.011  48.753  1.00  1.00              
ATOM   2445  CB  ARG Q 149      68.907  55.873  48.906  1.00  1.00              
ATOM   2446  HB1 ARG Q 149      69.819  55.602  48.399  1.00  1.00              
ATOM   2447  HB2 ARG Q 149      68.124  56.000  48.158  1.00  1.00              
ATOM   2448  CG  ARG Q 149      68.521  54.664  49.797  1.00  1.00              
ATOM   2449  HG1 ARG Q 149      68.086  54.979  50.739  1.00  1.00              
ATOM   2450  HG2 ARG Q 149      69.429  54.113  50.038  1.00  1.00              
ATOM   2451  CD  ARG Q 149      67.532  53.715  49.094  1.00  1.00              
ATOM   2452  HD1 ARG Q 149      67.403  52.827  49.715  1.00  1.00              
ATOM   2453  HD2 ARG Q 149      67.950  53.388  48.142  1.00  1.00              
ATOM   2454  NE  ARG Q 149      66.197  54.330  48.892  1.00  1.00              
ATOM   2455  HE  ARG Q 149      65.580  54.413  49.684  1.00  1.00              
ATOM   2456  CZ  ARG Q 149      65.707  54.875  47.788  1.00  1.00              
ATOM   2457  NH1 ARG Q 149      66.275  54.775  46.627  1.00  1.00              
ATOM   2458 1HH1 ARG Q 149      67.079  54.212  46.471  1.00  1.00              
ATOM   2459 2HH1 ARG Q 149      65.856  55.263  45.821  1.00  1.00              
ATOM   2460  NH2 ARG Q 149      64.604  55.547  47.838  1.00  1.00              
ATOM   2461 1HH2 ARG Q 149      64.055  55.594  48.692  1.00  1.00              
ATOM   2462 2HH2 ARG Q 149      64.276  55.969  46.958  1.00  1.00              
ATOM   2463  C   ARG Q 149      67.976  57.604  50.463  1.00  1.00              
ATOM   2464  O   ARG Q 149      68.088  57.332  51.668  1.00  1.00              
ATOM   2465  N   GLU Q 150      66.880  58.028  49.861  1.00  1.00              
ATOM   2466  H   GLU Q 150      66.982  58.150  48.861  1.00  1.00              
ATOM   2467  CA  GLU Q 150      65.539  58.184  50.434  1.00  1.00              
ATOM   2468  HA  GLU Q 150      64.884  57.643  49.754  1.00  1.00              
ATOM   2469  CB  GLU Q 150      65.283  57.564  51.840  1.00  1.00              
ATOM   2470  HB1 GLU Q 150      64.293  57.862  52.185  1.00  1.00              
ATOM   2471  HB2 GLU Q 150      65.973  57.988  52.567  1.00  1.00              
ATOM   2472  CG  GLU Q 150      65.293  56.030  51.909  1.00  1.00              
ATOM   2473  HG1 GLU Q 150      65.552  55.722  52.924  1.00  1.00              
ATOM   2474  HG2 GLU Q 150      66.044  55.624  51.238  1.00  1.00              
ATOM   2475  CD  GLU Q 150      63.917  55.472  51.542  1.00  1.00              
ATOM   2476  OE1 GLU Q 150      63.516  55.593  50.362  1.00  1.00              
ATOM   2477  OE2 GLU Q 150      63.182  55.001  52.431  1.00  1.00              
ATOM   2478  C   GLU Q 150      64.983  59.606  50.385  1.00  1.00              
ATOM   2479  O   GLU Q 150      64.550  60.161  51.409  1.00  1.00              
ATOM   2480  N   ILE Q 151      64.990  60.222  49.214  1.00  1.00              
ATOM   2481  H   ILE Q 151      65.367  59.742  48.405  1.00  1.00              
ATOM   2482  CA  ILE Q 151      64.647  61.630  49.068  1.00  1.00              
ATOM   2483  HA  ILE Q 151      64.883  62.108  49.993  1.00  1.00              
ATOM   2484  CB  ILE Q 151      65.640  62.294  48.082  1.00  1.00              
ATOM   2485  HB  ILE Q 151      65.669  61.722  47.152  1.00  1.00              
ATOM   2486  CG2 ILE Q 151      65.257  63.742  47.759  1.00  1.00              
ATOM   2487 1HG2 ILE Q 151      65.964  64.147  47.034  1.00  1.00              
ATOM   2488 2HG2 ILE Q 151      64.261  63.781  47.331  1.00  1.00              
ATOM   2489 3HG2 ILE Q 151      65.293  64.344  48.665  1.00  1.00              
ATOM   2490  CG1 ILE Q 151      67.085  62.440  48.651  1.00  1.00              
ATOM   2491 1HG1 ILE Q 151      67.082  63.181  49.453  1.00  1.00              
ATOM   2492 2HG1 ILE Q 151      67.713  62.837  47.855  1.00  1.00              
ATOM   2493  CD1 ILE Q 151      67.804  61.206  49.210  1.00  1.00              
ATOM   2494  HD1 ILE Q 151      68.866  61.427  49.322  1.00  1.00              
ATOM   2495  HD2 ILE Q 151      67.407  60.954  50.193  1.00  1.00              
ATOM   2496  HD3 ILE Q 151      67.688  60.363  48.533  1.00  1.00              
ATOM   2497  C   ILE Q 151      63.136  61.781  48.842  1.00  1.00              
ATOM   2498  O   ILE Q 151      62.678  61.944  47.712  1.00  1.00              
ATOM   2499  N   LYS Q 152      62.348  61.587  49.911  1.00  1.00              
ATOM   2500  H   LYS Q 152      62.815  61.466  50.801  1.00  1.00              
ATOM   2501  CA  LYS Q 152      60.876  61.474  49.820  1.00  1.00              
ATOM   2502  HA  LYS Q 152      60.646  60.917  48.917  1.00  1.00              
ATOM   2503  CB  LYS Q 152      60.273  60.659  50.979  1.00  1.00              
ATOM   2504  HB1 LYS Q 152      59.210  60.528  50.775  1.00  1.00              
ATOM   2505  HB2 LYS Q 152      60.358  61.215  51.910  1.00  1.00              
ATOM   2506  CG  LYS Q 152      60.904  59.268  51.151  1.00  1.00              
ATOM   2507  HG1 LYS Q 152      61.919  59.378  51.535  1.00  1.00              
ATOM   2508  HG2 LYS Q 152      60.940  58.757  50.188  1.00  1.00              
ATOM   2509  CD  LYS Q 152      60.076  58.432  52.141  1.00  1.00              
ATOM   2510  HD1 LYS Q 152      59.102  58.197  51.705  1.00  1.00              
ATOM   2511  HD2 LYS Q 152      59.907  59.031  53.038  1.00  1.00              
ATOM   2512  CE  LYS Q 152      60.788  57.143  52.567  1.00  1.00              
ATOM   2513  HE1 LYS Q 152      60.224  56.688  53.386  1.00  1.00              
ATOM   2514  HE2 LYS Q 152      61.776  57.404  52.959  1.00  1.00              
ATOM   2515  NZ  LYS Q 152      60.941  56.155  51.470  1.00  1.00              
ATOM   2516  HZ1 LYS Q 152      60.064  55.752  51.178  1.00  1.00              
ATOM   2517  HZ2 LYS Q 152      61.458  56.530  50.683  1.00  1.00              
ATOM   2518  HZ3 LYS Q 152      61.567  55.412  51.800  1.00  1.00              
ATOM   2519  C   LYS Q 152      60.237  62.870  49.751  1.00  1.00              
ATOM   2520  O   LYS Q 152      60.392  63.643  50.708  1.00  1.00              
ATOM   2521  N   PRO Q 153      59.499  63.182  48.660  1.00  1.00              
ATOM   2522  CD  PRO Q 153      59.495  62.495  47.366  1.00  1.00              
ATOM   2523  HD1 PRO Q 153      58.640  61.820  47.304  1.00  1.00              
ATOM   2524  HD2 PRO Q 153      60.406  61.936  47.183  1.00  1.00              
ATOM   2525  CG  PRO Q 153      59.380  63.593  46.301  1.00  1.00              
ATOM   2526  HG1 PRO Q 153      58.417  63.516  45.795  1.00  1.00              
ATOM   2527  HG2 PRO Q 153      60.187  63.526  45.575  1.00  1.00              
ATOM   2528  CB  PRO Q 153      59.466  64.892  47.111  1.00  1.00              
ATOM   2529  HB1 PRO Q 153      58.947  65.722  46.633  1.00  1.00              
ATOM   2530  HB2 PRO Q 153      60.511  65.162  47.254  1.00  1.00              
ATOM   2531  CA  PRO Q 153      58.835  64.459  48.445  1.00  1.00              
ATOM   2532  HA  PRO Q 153      59.074  65.177  49.231  1.00  1.00              
ATOM   2533  C   PRO Q 153      57.285  64.336  48.318  1.00  1.00              
ATOM   2534  O   PRO Q 153      56.728  64.899  47.357  1.00  1.00              
ATOM   2535  N   PRO Q 154      56.600  63.491  49.120  1.00  1.00              
ATOM   2536  CD  PRO Q 154      57.023  62.943  50.409  1.00  1.00              
ATOM   2537  HD1 PRO Q 154      57.237  63.735  51.130  1.00  1.00              
ATOM   2538  HD2 PRO Q 154      57.879  62.293  50.288  1.00  1.00              
ATOM   2539  CG  PRO Q 154      55.887  62.057  50.907  1.00  1.00              
ATOM   2540  HG1 PRO Q 154      55.225  62.634  51.551  1.00  1.00              
ATOM   2541  HG2 PRO Q 154      56.269  61.183  51.435  1.00  1.00              
ATOM   2542  CB  PRO Q 154      55.188  61.675  49.601  1.00  1.00              
ATOM   2543  HB1 PRO Q 154      54.165  61.333  49.748  1.00  1.00              
ATOM   2544  HB2 PRO Q 154      55.764  60.900  49.094  1.00  1.00              
ATOM   2545  CA  PRO Q 154      55.266  62.980  48.806  1.00  1.00              
ATOM   2546  HA  PRO Q 154      55.178  62.764  47.742  1.00  1.00              
ATOM   2547  C   PRO Q 154      54.141  63.938  49.226  1.00  1.00              
ATOM   2548  O   PRO Q 154      54.317  64.799  50.087  1.00  1.00              
ATOM   2549  N   LEU Q 155      52.948  63.752  48.652  1.00  1.00              
ATOM   2550  H   LEU Q 155      52.840  62.954  48.046  1.00  1.00              
ATOM   2551  CA  LEU Q 155      51.731  64.520  48.962  1.00  1.00              
ATOM   2552  HA  LEU Q 155      52.003  65.570  49.078  1.00  1.00              
ATOM   2553  CB  LEU Q 155      50.720  64.396  47.796  1.00  1.00              
ATOM   2554  HB1 LEU Q 155      49.853  65.000  48.070  1.00  1.00              
ATOM   2555  HB2 LEU Q 155      50.370  63.364  47.742  1.00  1.00              
ATOM   2556  CG  LEU Q 155      51.135  64.850  46.380  1.00  1.00              
ATOM   2557  HG  LEU Q 155      50.216  65.033  45.823  1.00  1.00              
ATOM   2558  CD1 LEU Q 155      51.943  66.150  46.375  1.00  1.00              
ATOM   2559 1HD1 LEU Q 155      52.092  66.482  45.348  1.00  1.00              
ATOM   2560 2HD1 LEU Q 155      51.385  66.919  46.910  1.00  1.00              
ATOM   2561 3HD1 LEU Q 155      52.906  66.004  46.862  1.00  1.00              
ATOM   2562  CD2 LEU Q 155      51.917  63.791  45.594  1.00  1.00              
ATOM   2563 1HD2 LEU Q 155      52.018  64.113  44.558  1.00  1.00              
ATOM   2564 2HD2 LEU Q 155      52.905  63.638  46.022  1.00  1.00              
ATOM   2565 3HD2 LEU Q 155      51.364  62.850  45.608  1.00  1.00              
ATOM   2566  C   LEU Q 155      51.095  64.086  50.309  1.00  1.00              
ATOM   2567  O   LEU Q 155      49.915  63.761  50.403  1.00  1.00              
ATOM   2568  N   GLU Q 156      51.951  64.010  51.316  1.00  1.00              
ATOM   2569  H   GLU Q 156      52.866  64.380  51.106  1.00  1.00              
ATOM   2570  CA  GLU Q 156      51.865  63.260  52.573  1.00  1.00              
ATOM   2571  HA  GLU Q 156      50.855  63.282  52.982  1.00  1.00              
ATOM   2572  CB  GLU Q 156      52.262  61.806  52.224  1.00  1.00              
ATOM   2573  HB1 GLU Q 156      53.096  61.869  51.535  1.00  1.00              
ATOM   2574  HB2 GLU Q 156      51.434  61.350  51.679  1.00  1.00              
ATOM   2575  CG  GLU Q 156      52.691  60.844  53.341  1.00  1.00              
ATOM   2576  HG1 GLU Q 156      51.835  60.643  53.989  1.00  1.00              
ATOM   2577  HG2 GLU Q 156      53.477  61.308  53.941  1.00  1.00              
ATOM   2578  CD  GLU Q 156      53.240  59.535  52.733  1.00  1.00              
ATOM   2579  OE1 GLU Q 156      52.598  58.475  52.914  1.00  1.00              
ATOM   2580  OE2 GLU Q 156      54.303  59.598  52.067  1.00  1.00              
ATOM   2581  C   GLU Q 156      52.830  63.917  53.588  1.00  1.00              
ATOM   2582  O   GLU Q 156      52.539  63.926  54.782  1.00  1.00              
ATOM   2583  N   ASP Q 157      53.898  64.597  53.124  1.00  1.00              
ATOM   2584  H   ASP Q 157      54.143  64.553  52.143  1.00  1.00              
ATOM   2585  CA  ASP Q 157      54.647  65.557  53.944  1.00  1.00              
ATOM   2586  HA  ASP Q 157      53.973  65.964  54.700  1.00  1.00              
ATOM   2587  CB  ASP Q 157      55.815  64.864  54.679  1.00  1.00              
ATOM   2588  HB1 ASP Q 157      56.547  64.517  53.948  1.00  1.00              
ATOM   2589  HB2 ASP Q 157      55.432  63.996  55.219  1.00  1.00              
ATOM   2590  CG  ASP Q 157      56.505  65.794  55.690  1.00  1.00              
ATOM   2591  OD1 ASP Q 157      57.620  65.494  56.182  1.00  1.00              
ATOM   2592  OD2 ASP Q 157      55.938  66.859  56.046  1.00  1.00              
ATOM   2593  C   ASP Q 157      55.182  66.727  53.097  1.00  1.00              
ATOM   2594  O   ASP Q 157      55.752  66.553  52.023  1.00  1.00              
ATOM   2595  N   SER Q 158      55.037  67.951  53.604  1.00  1.00              
ATOM   2596  H   SER Q 158      54.786  67.990  54.587  1.00  1.00              
ATOM   2597  CA  SER Q 158      55.373  69.208  52.914  1.00  1.00              
ATOM   2598  HA  SER Q 158      55.124  69.098  51.858  1.00  1.00              
ATOM   2599  CB  SER Q 158      54.501  70.332  53.485  1.00  1.00              
ATOM   2600  HB1 SER Q 158      54.710  71.268  52.965  1.00  1.00              
ATOM   2601  HB2 SER Q 158      54.718  70.459  54.547  1.00  1.00              
ATOM   2602  OG  SER Q 158      53.134  70.007  53.321  1.00  1.00              
ATOM   2603  HG  SER Q 158      53.055  69.048  53.362  1.00  1.00              
ATOM   2604  C   SER Q 158      56.856  69.568  52.984  1.00  1.00              
ATOM   2605  O   SER Q 158      57.227  70.654  53.432  1.00  1.00              
ATOM   2606  N   LYS Q 159      57.716  68.633  52.582  1.00  1.00              
ATOM   2607  H   LYS Q 159      57.320  67.772  52.203  1.00  1.00              
ATOM   2608  CA  LYS Q 159      59.177  68.733  52.668  1.00  1.00              
ATOM   2609  HA  LYS Q 159      59.473  69.779  52.620  1.00  1.00              
ATOM   2610  CB  LYS Q 159      59.650  68.147  54.026  1.00  1.00              
ATOM   2611  HB1 LYS Q 159      60.718  68.337  54.135  1.00  1.00              
ATOM   2612  HB2 LYS Q 159      59.499  67.065  54.014  1.00  1.00              
ATOM   2613  CG  LYS Q 159      58.936  68.718  55.270  1.00  1.00              
ATOM   2614  HG1 LYS Q 159      57.899  68.389  55.266  1.00  1.00              
ATOM   2615  HG2 LYS Q 159      58.962  69.808  55.237  1.00  1.00              
ATOM   2616  CD  LYS Q 159      59.605  68.257  56.571  1.00  1.00              
ATOM   2617  HD1 LYS Q 159      60.522  68.828  56.689  1.00  1.00              
ATOM   2618  HD2 LYS Q 159      59.858  67.196  56.499  1.00  1.00              
ATOM   2619  CE  LYS Q 159      58.755  68.486  57.828  1.00  1.00              
ATOM   2620  HE1 LYS Q 159      58.341  69.498  57.811  1.00  1.00              
ATOM   2621  HE2 LYS Q 159      59.408  68.385  58.698  1.00  1.00              
ATOM   2622  NZ  LYS Q 159      57.665  67.493  57.929  1.00  1.00              
ATOM   2623  HZ1 LYS Q 159      57.954  66.579  57.567  1.00  1.00              
ATOM   2624  HZ2 LYS Q 159      57.253  67.387  58.838  1.00  1.00              
ATOM   2625  HZ3 LYS Q 159      56.912  67.671  57.258  1.00  1.00              
ATOM   2626  C   LYS Q 159      59.834  68.015  51.484  1.00  1.00              
ATOM   2627  O   LYS Q 159      59.175  67.533  50.563  1.00  1.00              
ATOM   2628  N   VAL Q 160      61.155  67.896  51.553  1.00  1.00              
ATOM   2629  H   VAL Q 160      61.638  68.461  52.243  1.00  1.00              
ATOM   2630  CA  VAL Q 160      61.812  66.651  51.168  1.00  1.00              
ATOM   2631  HA  VAL Q 160      61.026  65.930  50.948  1.00  1.00              
ATOM   2632  CB  VAL Q 160      62.650  66.805  49.894  1.00  1.00              
ATOM   2633  HB  VAL Q 160      62.119  67.470  49.213  1.00  1.00              
ATOM   2634  CG1 VAL Q 160      64.039  67.379  50.149  1.00  1.00              
ATOM   2635 1HG1 VAL Q 160      64.499  67.667  49.207  1.00  1.00              
ATOM   2636 2HG1 VAL Q 160      63.924  68.253  50.777  1.00  1.00              
ATOM   2637 3HG1 VAL Q 160      64.676  66.648  50.649  1.00  1.00              
ATOM   2638  CG2 VAL Q 160      62.801  65.471  49.180  1.00  1.00              
ATOM   2639 1HG2 VAL Q 160      63.292  65.641  48.224  1.00  1.00              
ATOM   2640 2HG2 VAL Q 160      63.377  64.779  49.794  1.00  1.00              
ATOM   2641 3HG2 VAL Q 160      61.825  65.037  48.995  1.00  1.00              
ATOM   2642  C   VAL Q 160      62.572  66.133  52.375  1.00  1.00              
ATOM   2643  O   VAL Q 160      63.321  66.873  53.030  1.00  1.00              
ATOM   2644  N   SER Q 161      62.354  64.864  52.706  1.00  1.00              
ATOM   2645  H   SER Q 161      61.726  64.294  52.142  1.00  1.00              
ATOM   2646  CA  SER Q 161      63.286  64.192  53.604  1.00  1.00              
ATOM   2647  HA  SER Q 161      63.619  64.874  54.386  1.00  1.00              
ATOM   2648  CB  SER Q 161      62.623  62.987  54.295  1.00  1.00              
ATOM   2649  HB1 SER Q 161      61.737  63.325  54.835  1.00  1.00              
ATOM   2650  HB2 SER Q 161      63.325  62.569  55.017  1.00  1.00              
ATOM   2651  OG  SER Q 161      62.249  61.966  53.390  1.00  1.00              
ATOM   2652  HG  SER Q 161      62.963  61.873  52.740  1.00  1.00              
ATOM   2653  C   SER Q 161      64.478  63.742  52.804  1.00  1.00              
ATOM   2654  O   SER Q 161      64.268  63.053  51.813  1.00  1.00              
ATOM   2655  N   ALA Q 162      65.684  64.072  53.257  1.00  1.00              
ATOM   2656  H   ALA Q 162      65.743  64.645  54.094  1.00  1.00              
ATOM   2657  CA  ALA Q 162      66.911  63.418  52.836  1.00  1.00              
ATOM   2658  HA  ALA Q 162      66.710  62.754  51.993  1.00  1.00              
ATOM   2659  CB  ALA Q 162      67.924  64.473  52.382  1.00  1.00              
ATOM   2660  HB1 ALA Q 162      68.820  63.981  51.997  1.00  1.00              
ATOM   2661  HB2 ALA Q 162      67.491  65.088  51.594  1.00  1.00              
ATOM   2662  HB3 ALA Q 162      68.205  65.105  53.223  1.00  1.00              
ATOM   2663  C   ALA Q 162      67.426  62.577  54.007  1.00  1.00              
ATOM   2664  O   ALA Q 162      67.468  63.030  55.158  1.00  1.00              
ATOM   2665  N   LYS Q 163      67.850  61.354  53.704  1.00  1.00              
ATOM   2666  H   LYS Q 163      67.802  61.072  52.733  1.00  1.00              
ATOM   2667  CA  LYS Q 163      68.866  60.714  54.531  1.00  1.00              
ATOM   2668  HA  LYS Q 163      68.735  61.006  55.574  1.00  1.00              
ATOM   2669  CB  LYS Q 163      68.757  59.192  54.436  1.00  1.00              
ATOM   2670  HB1 LYS Q 163      69.724  58.747  54.671  1.00  1.00              
ATOM   2671  HB2 LYS Q 163      68.476  58.923  53.423  1.00  1.00              
ATOM   2672  CG  LYS Q 163      67.707  58.688  55.445  1.00  1.00              
ATOM   2673  HG1 LYS Q 163      66.772  59.228  55.293  1.00  1.00              
ATOM   2674  HG2 LYS Q 163      68.068  58.920  56.448  1.00  1.00              
ATOM   2675  CD  LYS Q 163      67.399  57.182  55.392  1.00  1.00              
ATOM   2676  HD1 LYS Q 163      66.718  56.980  54.565  1.00  1.00              
ATOM   2677  HD2 LYS Q 163      66.879  56.917  56.313  1.00  1.00              
ATOM   2678  CE  LYS Q 163      68.656  56.312  55.268  1.00  1.00              
ATOM   2679  HE1 LYS Q 163      68.495  55.369  55.799  1.00  1.00              
ATOM   2680  HE2 LYS Q 163      69.489  56.833  55.749  1.00  1.00              
ATOM   2681  NZ  LYS Q 163      68.970  56.035  53.849  1.00  1.00              
ATOM   2682  HZ1 LYS Q 163      68.423  55.274  53.481  1.00  1.00              
ATOM   2683  HZ2 LYS Q 163      68.763  56.833  53.247  1.00  1.00              
ATOM   2684  HZ3 LYS Q 163      69.956  55.842  53.693  1.00  1.00              
ATOM   2685  C   LYS Q 163      70.232  61.256  54.125  1.00  1.00              
ATOM   2686  O   LYS Q 163      70.410  61.796  53.034  1.00  1.00              
ATOM   2687  N   PHE Q 164      71.226  61.069  54.981  1.00  1.00              
ATOM   2688  H   PHE Q 164      71.031  60.780  55.932  1.00  1.00              
ATOM   2689  CA  PHE Q 164      72.600  60.969  54.507  1.00  1.00              
ATOM   2690  HA  PHE Q 164      72.576  60.634  53.473  1.00  1.00              
ATOM   2691  CB  PHE Q 164      73.311  62.328  54.550  1.00  1.00              
ATOM   2692  HB1 PHE Q 164      73.672  62.499  55.560  1.00  1.00              
ATOM   2693  HB2 PHE Q 164      72.593  63.115  54.316  1.00  1.00              
ATOM   2694  CG  PHE Q 164      74.488  62.456  53.599  1.00  1.00              
ATOM   2695  CD1 PHE Q 164      74.335  63.144  52.380  1.00  1.00              
ATOM   2696  HD1 PHE Q 164      73.370  63.545  52.105  1.00  1.00              
ATOM   2697  CE1 PHE Q 164      75.422  63.284  51.501  1.00  1.00              
ATOM   2698  HE1 PHE Q 164      75.294  63.818  50.569  1.00  1.00              
ATOM   2699  CZ  PHE Q 164      76.668  62.724  51.831  1.00  1.00              
ATOM   2700  HZ  PHE Q 164      77.507  62.840  51.160  1.00  1.00              
ATOM   2701  CE2 PHE Q 164      76.820  62.016  53.035  1.00  1.00              
ATOM   2702  HE2 PHE Q 164      77.777  61.579  53.281  1.00  1.00              
ATOM   2703  CD2 PHE Q 164      75.735  61.884  53.919  1.00  1.00              
ATOM   2704  HD2 PHE Q 164      75.866  61.355  54.852  1.00  1.00              
ATOM   2705  C   PHE Q 164      73.329  59.926  55.333  1.00  1.00              
ATOM   2706  O   PHE Q 164      73.035  59.791  56.518  1.00  1.00              
ATOM   2707  N   MET Q 165      74.195  59.136  54.689  1.00  1.00              
ATOM   2708  H   MET Q 165      74.414  59.349  53.730  1.00  1.00              
ATOM   2709  CA  MET Q 165      74.565  57.836  55.252  1.00  1.00              
ATOM   2710  HA  MET Q 165      74.329  57.849  56.316  1.00  1.00              
ATOM   2711  CB  MET Q 165      73.697  56.740  54.624  1.00  1.00              
ATOM   2712  HB1 MET Q 165      74.225  56.317  53.770  1.00  1.00              
ATOM   2713  HB2 MET Q 165      72.760  57.178  54.279  1.00  1.00              
ATOM   2714  CG  MET Q 165      73.350  55.634  55.624  1.00  1.00              
ATOM   2715  HG1 MET Q 165      74.250  55.337  56.164  1.00  1.00              
ATOM   2716  HG2 MET Q 165      72.990  54.767  55.071  1.00  1.00              
ATOM   2717  SD  MET Q 165      72.054  56.093  56.809  1.00  1.00              
ATOM   2718  CE  MET Q 165      71.981  54.556  57.766  1.00  1.00              
ATOM   2719  HE1 MET Q 165      71.236  54.651  58.557  1.00  1.00              
ATOM   2720  HE2 MET Q 165      71.708  53.728  57.112  1.00  1.00              
ATOM   2721  HE3 MET Q 165      72.956  54.356  58.212  1.00  1.00              
ATOM   2722  C   MET Q 165      76.052  57.464  55.207  1.00  1.00              
ATOM   2723  O   MET Q 165      76.560  56.889  56.169  1.00  1.00              
ATOM   2724  N   VAL Q 166      76.753  57.782  54.118  1.00  1.00              
ATOM   2725  H   VAL Q 166      76.307  58.308  53.388  1.00  1.00              
ATOM   2726  CA  VAL Q 166      78.165  57.413  53.931  1.00  1.00              
ATOM   2727  HA  VAL Q 166      78.279  56.367  54.221  1.00  1.00              
ATOM   2728  CB  VAL Q 166      78.538  57.533  52.436  1.00  1.00              
ATOM   2729  HB  VAL Q 166      77.802  56.962  51.868  1.00  1.00              
ATOM   2730  CG1 VAL Q 166      78.498  58.975  51.916  1.00  1.00              
ATOM   2731 1HG1 VAL Q 166      77.498  59.385  52.030  1.00  1.00              
ATOM   2732 2HG1 VAL Q 166      79.196  59.611  52.454  1.00  1.00              
ATOM   2733 3HG1 VAL Q 166      78.767  58.989  50.860  1.00  1.00              
ATOM   2734  CG2 VAL Q 166      79.910  56.929  52.121  1.00  1.00              
ATOM   2735 1HG2 VAL Q 166      80.077  56.983  51.050  1.00  1.00              
ATOM   2736 2HG2 VAL Q 166      80.712  57.478  52.605  1.00  1.00              
ATOM   2737 3HG2 VAL Q 166      79.940  55.887  52.439  1.00  1.00              
ATOM   2738  C   VAL Q 166      79.097  58.249  54.814  1.00  1.00              
ATOM   2739  O   VAL Q 166      78.822  59.405  55.137  1.00  1.00              
ATOM   2740  N   SER Q 167      80.227  57.646  55.168  1.00  1.00              
ATOM   2741  H   SER Q 167      80.426  56.754  54.739  1.00  1.00              
ATOM   2742  CA  SER Q 167      81.147  58.026  56.240  1.00  1.00              
ATOM   2743  HA  SER Q 167      80.555  58.046  57.155  1.00  1.00              
ATOM   2744  CB  SER Q 167      82.178  56.900  56.409  1.00  1.00              
ATOM   2745  HB1 SER Q 167      81.696  56.054  56.900  1.00  1.00              
ATOM   2746  HB2 SER Q 167      83.005  57.237  57.036  1.00  1.00              
ATOM   2747  OG  SER Q 167      82.666  56.468  55.149  1.00  1.00              
ATOM   2748  HG  SER Q 167      83.352  55.804  55.287  1.00  1.00              
ATOM   2749  C   SER Q 167      81.871  59.387  56.220  1.00  1.00              
ATOM   2750  O   SER Q 167      82.299  59.804  57.303  1.00  1.00              
ATOM   2751  N   PRO Q 168      82.040  60.119  55.100  1.00  1.00              
ATOM   2752  CD  PRO Q 168      82.147  59.611  53.745  1.00  1.00              
ATOM   2753  HD1 PRO Q 168      81.162  59.593  53.289  1.00  1.00              
ATOM   2754  HD2 PRO Q 168      82.605  58.623  53.715  1.00  1.00              
ATOM   2755  CG  PRO Q 168      83.025  60.619  53.011  1.00  1.00              
ATOM   2756  HG1 PRO Q 168      82.825  60.627  51.939  1.00  1.00              
ATOM   2757  HG2 PRO Q 168      84.077  60.404  53.208  1.00  1.00              
ATOM   2758  CB  PRO Q 168      82.634  61.937  53.674  1.00  1.00              
ATOM   2759  HB1 PRO Q 168      81.722  62.301  53.200  1.00  1.00              
ATOM   2760  HB2 PRO Q 168      83.431  62.677  53.595  1.00  1.00              
ATOM   2761  CA  PRO Q 168      82.365  61.550  55.135  1.00  1.00              
ATOM   2762  HA  PRO Q 168      83.280  61.691  55.712  1.00  1.00              
ATOM   2763  C   PRO Q 168      81.262  62.386  55.751  1.00  1.00              
ATOM   2764  O   PRO Q 168      81.518  63.116  56.705  1.00  1.00              
ATOM   2765  N   GLY Q 169      80.025  62.156  55.307  1.00  1.00              
ATOM   2766  H   GLY Q 169      79.918  61.443  54.602  1.00  1.00              
ATOM   2767  CA  GLY Q 169      78.838  62.456  56.089  1.00  1.00              
ATOM   2768  HA1 GLY Q 169      77.957  62.242  55.492  1.00  1.00              
ATOM   2769  HA2 GLY Q 169      78.830  63.508  56.362  1.00  1.00              
ATOM   2770  C   GLY Q 169      78.791  61.607  57.343  1.00  1.00              
ATOM   2771  O   GLY Q 169      79.722  60.892  57.713  1.00  1.00              
ATOM   2772  N   LYS Q 170      77.670  61.686  58.021  1.00  1.00              
ATOM   2773  H   LYS Q 170      76.923  62.270  57.662  1.00  1.00              
ATOM   2774  CA  LYS Q 170      77.314  60.773  59.090  1.00  1.00              
ATOM   2775  HA  LYS Q 170      77.894  59.852  59.014  1.00  1.00              
ATOM   2776  CB  LYS Q 170      77.559  61.462  60.454  1.00  1.00              
ATOM   2777  HB1 LYS Q 170      77.358  60.751  61.257  1.00  1.00              
ATOM   2778  HB2 LYS Q 170      76.842  62.279  60.554  1.00  1.00              
ATOM   2779  CG  LYS Q 170      78.972  62.063  60.656  1.00  1.00              
ATOM   2780  HG1 LYS Q 170      78.957  62.667  61.562  1.00  1.00              
ATOM   2781  HG2 LYS Q 170      79.204  62.744  59.838  1.00  1.00              
ATOM   2782  CD  LYS Q 170      80.100  61.026  60.810  1.00  1.00              
ATOM   2783  HD1 LYS Q 170      79.973  60.198  60.114  1.00  1.00              
ATOM   2784  HD2 LYS Q 170      80.038  60.617  61.821  1.00  1.00              
ATOM   2785  CE  LYS Q 170      81.495  61.652  60.623  1.00  1.00              
ATOM   2786  HE1 LYS Q 170      82.222  61.009  61.128  1.00  1.00              
ATOM   2787  HE2 LYS Q 170      81.517  62.626  61.119  1.00  1.00              
ATOM   2788  NZ  LYS Q 170      81.887  61.790  59.193  1.00  1.00              
ATOM   2789  HZ1 LYS Q 170      81.244  62.362  58.651  1.00  1.00              
ATOM   2790  HZ2 LYS Q 170      82.813  62.176  59.080  1.00  1.00              
ATOM   2791  HZ3 LYS Q 170      81.867  60.893  58.704  1.00  1.00              
ATOM   2792  C   LYS Q 170      75.852  60.451  58.841  1.00  1.00              
ATOM   2793  O   LYS Q 170      75.155  61.236  58.200  1.00  1.00              
ATOM   2794  N   LYS Q 171      75.398  59.310  59.346  1.00  1.00              
ATOM   2795  H   LYS Q 171      76.065  58.712  59.807  1.00  1.00              
ATOM   2796  CA  LYS Q 171      73.980  58.967  59.444  1.00  1.00              
ATOM   2797  HA  LYS Q 171      73.569  58.743  58.464  1.00  1.00              
ATOM   2798  CB  LYS Q 171      73.897  57.684  60.305  1.00  1.00              
ATOM   2799  HB1 LYS Q 171      74.502  57.852  61.196  1.00  1.00              
ATOM   2800  HB2 LYS Q 171      74.361  56.861  59.759  1.00  1.00              
ATOM   2801  CG  LYS Q 171      72.478  57.247  60.733  1.00  1.00              
ATOM   2802  HG1 LYS Q 171      72.074  56.586  59.966  1.00  1.00              
ATOM   2803  HG2 LYS Q 171      71.802  58.097  60.796  1.00  1.00              
ATOM   2804  CD  LYS Q 171      72.444  56.514  62.091  1.00  1.00              
ATOM   2805  HD1 LYS Q 171      73.000  55.580  61.990  1.00  1.00              
ATOM   2806  HD2 LYS Q 171      71.407  56.249  62.307  1.00  1.00              
ATOM   2807  CE  LYS Q 171      73.019  57.288  63.298  1.00  1.00              
ATOM   2808  HE1 LYS Q 171      74.100  57.392  63.171  1.00  1.00              
ATOM   2809  HE2 LYS Q 171      72.856  56.687  64.198  1.00  1.00              
ATOM   2810  NZ  LYS Q 171      72.412  58.631  63.480  1.00  1.00              
ATOM   2811  HZ1 LYS Q 171      72.790  59.129  64.280  1.00  1.00              
ATOM   2812  HZ2 LYS Q 171      72.611  59.249  62.693  1.00  1.00              
ATOM   2813  HZ3 LYS Q 171      71.414  58.582  63.607  1.00  1.00              
ATOM   2814  C   LYS Q 171      73.197  60.121  60.073  1.00  1.00              
ATOM   2815  O   LYS Q 171      73.126  60.218  61.300  1.00  1.00              
ATOM   2816  N   VAL Q 172      72.601  60.969  59.255  1.00  1.00              
ATOM   2817  H   VAL Q 172      72.742  60.828  58.258  1.00  1.00              
ATOM   2818  CA  VAL Q 172      71.772  62.107  59.666  1.00  1.00              
ATOM   2819  HA  VAL Q 172      71.591  62.064  60.740  1.00  1.00              
ATOM   2820  CB  VAL Q 172      72.368  63.468  59.338  1.00  1.00              
ATOM   2821  HB  VAL Q 172      71.664  64.229  59.669  1.00  1.00              
ATOM   2822  CG1 VAL Q 172      73.617  63.681  60.194  1.00  1.00              
ATOM   2823 1HG1 VAL Q 172      73.967  64.706  60.075  1.00  1.00              
ATOM   2824 2HG1 VAL Q 172      73.367  63.529  61.243  1.00  1.00              
ATOM   2825 3HG1 VAL Q 172      74.398  62.977  59.918  1.00  1.00              
ATOM   2826  CG2 VAL Q 172      72.508  63.599  57.814  1.00  1.00              
ATOM   2827 1HG2 VAL Q 172      72.353  62.658  57.300  1.00  1.00              
ATOM   2828 2HG2 VAL Q 172      71.786  64.321  57.432  1.00  1.00              
ATOM   2829 3HG2 VAL Q 172      73.502  63.894  57.549  1.00  1.00              
ATOM   2830  C   VAL Q 172      70.424  61.984  58.967  1.00  1.00              
ATOM   2831  O   VAL Q 172      70.310  61.427  57.864  1.00  1.00              
ATOM   2832  N   ARG Q 173      69.410  62.617  59.555  1.00  1.00              
ATOM   2833  H   ARG Q 173      69.503  62.940  60.511  1.00  1.00              
ATOM   2834  CA  ARG Q 173      68.427  63.297  58.724  1.00  1.00              
ATOM   2835  HA  ARG Q 173      68.268  62.714  57.812  1.00  1.00              
ATOM   2836  CB  ARG Q 173      67.048  63.487  59.387  1.00  1.00              
ATOM   2837  HB1 ARG Q 173      66.448  64.100  58.712  1.00  1.00              
ATOM   2838  HB2 ARG Q 173      67.163  64.069  60.293  1.00  1.00              
ATOM   2839  CG  ARG Q 173      66.222  62.220  59.656  1.00  1.00              
ATOM   2840  HG1 ARG Q 173      66.829  61.497  60.202  1.00  1.00              
ATOM   2841  HG2 ARG Q 173      65.943  61.780  58.698  1.00  1.00              
ATOM   2842  CD  ARG Q 173      64.940  62.503  60.473  1.00  1.00              
ATOM   2843  HD1 ARG Q 173      65.229  62.584  61.522  1.00  1.00              
ATOM   2844  HD2 ARG Q 173      64.267  61.649  60.370  1.00  1.00              
ATOM   2845  NE  ARG Q 173      64.242  63.749  60.071  1.00  1.00              
ATOM   2846  HE  ARG Q 173      64.642  64.250  59.296  1.00  1.00              
ATOM   2847  CZ  ARG Q 173      63.260  64.363  60.714  1.00  1.00              
ATOM   2848  NH1 ARG Q 173      62.549  63.788  61.638  1.00  1.00              
ATOM   2849 1HH1 ARG Q 173      62.694  62.820  61.850  1.00  1.00              
ATOM   2850 2HH1 ARG Q 173      61.865  64.344  62.135  1.00  1.00              
ATOM   2851  NH2 ARG Q 173      62.952  65.604  60.476  1.00  1.00              
ATOM   2852 1HH2 ARG Q 173      63.422  66.184  59.797  1.00  1.00              
ATOM   2853 2HH2 ARG Q 173      62.249  66.037  61.065  1.00  1.00              
ATOM   2854  C   ARG Q 173      68.877  64.670  58.286  1.00  1.00              
ATOM   2855  O   ARG Q 173      69.486  65.401  59.069  1.00  1.00              
ATOM   2856  N   ILE Q 174      68.329  65.061  57.145  1.00  1.00              
ATOM   2857  H   ILE Q 174      67.912  64.340  56.562  1.00  1.00              
ATOM   2858  CA  ILE Q 174      67.936  66.424  56.818  1.00  1.00              
ATOM   2859  HA  ILE Q 174      68.043  67.043  57.709  1.00  1.00              
ATOM   2860  CB  ILE Q 174      68.874  66.964  55.708  1.00  1.00              
ATOM   2861  HB  ILE Q 174      69.350  66.120  55.205  1.00  1.00              
ATOM   2862  CG2 ILE Q 174      68.182  67.796  54.618  1.00  1.00              
ATOM   2863 1HG2 ILE Q 174      68.914  68.098  53.870  1.00  1.00              
ATOM   2864 2HG2 ILE Q 174      67.425  67.197  54.111  1.00  1.00              
ATOM   2865 3HG2 ILE Q 174      67.721  68.679  55.049  1.00  1.00              
ATOM   2866  CG1 ILE Q 174      69.965  67.770  56.430  1.00  1.00              
ATOM   2867 1HG1 ILE Q 174      70.379  67.120  57.195  1.00  1.00              
ATOM   2868 2HG1 ILE Q 174      69.518  68.641  56.910  1.00  1.00              
ATOM   2869  CD1 ILE Q 174      71.139  68.223  55.570  1.00  1.00              
ATOM   2870  HD1 ILE Q 174      71.874  68.720  56.198  1.00  1.00              
ATOM   2871  HD2 ILE Q 174      71.602  67.344  55.133  1.00  1.00              
ATOM   2872  HD3 ILE Q 174      70.812  68.914  54.794  1.00  1.00              
ATOM   2873  C   ILE Q 174      66.454  66.427  56.462  1.00  1.00              
ATOM   2874  O   ILE Q 174      65.926  65.501  55.846  1.00  1.00              
ATOM   2875  N   ASN Q 175      65.790  67.523  56.802  1.00  1.00              
ATOM   2876  H   ASN Q 175      66.235  68.164  57.450  1.00  1.00              
ATOM   2877  CA  ASN Q 175      64.633  67.974  56.071  1.00  1.00              
ATOM   2878  HA  ASN Q 175      64.470  67.258  55.262  1.00  1.00              
ATOM   2879  CB  ASN Q 175      63.326  67.891  56.872  1.00  1.00              
ATOM   2880  HB1 ASN Q 175      63.156  66.848  57.139  1.00  1.00              
ATOM   2881  HB2 ASN Q 175      62.526  68.188  56.201  1.00  1.00              
ATOM   2882  CG  ASN Q 175      63.227  68.721  58.139  1.00  1.00              
ATOM   2883  OD1 ASN Q 175      63.028  68.187  59.214  1.00  1.00              
ATOM   2884  ND2 ASN Q 175      63.326  70.031  58.075  1.00  1.00              
ATOM   2885 1HD2 ASN Q 175      63.769  70.384  57.235  1.00  1.00              
ATOM   2886 2HD2 ASN Q 175      63.458  70.494  58.960  1.00  1.00              
ATOM   2887  C   ASN Q 175      64.889  69.287  55.337  1.00  1.00              
ATOM   2888  O   ASN Q 175      65.038  70.327  55.984  1.00  1.00              
ATOM   2889  N   VAL Q 176      64.922  69.233  53.998  1.00  1.00              
ATOM   2890  H   VAL Q 176      64.697  68.345  53.558  1.00  1.00              
ATOM   2891  CA  VAL Q 176      64.915  70.427  53.139  1.00  1.00              
ATOM   2892  HA  VAL Q 176      65.420  71.216  53.694  1.00  1.00              
ATOM   2893  CB  VAL Q 176      65.670  70.294  51.791  1.00  1.00              
ATOM   2894  HB  VAL Q 176      64.970  70.033  51.005  1.00  1.00              
ATOM   2895  CG1 VAL Q 176      66.304  71.636  51.391  1.00  1.00              
ATOM   2896 1HG1 VAL Q 176      66.803  71.531  50.427  1.00  1.00              
ATOM   2897 2HG1 VAL Q 176      65.547  72.411  51.282  1.00  1.00              
ATOM   2898 3HG1 VAL Q 176      67.034  71.951  52.136  1.00  1.00              
ATOM   2899  CG2 VAL Q 176      66.803  69.262  51.804  1.00  1.00              
ATOM   2900 1HG2 VAL Q 176      67.275  69.223  50.822  1.00  1.00              
ATOM   2901 2HG2 VAL Q 176      67.552  69.545  52.541  1.00  1.00              
ATOM   2902 3HG2 VAL Q 176      66.412  68.269  52.024  1.00  1.00              
ATOM   2903  C   VAL Q 176      63.490  70.912  52.916  1.00  1.00              
ATOM   2904  O   VAL Q 176      62.536  70.132  52.935  1.00  1.00              
ATOM   2905  N   PHE Q 177      63.355  72.211  52.684  1.00  1.00              
ATOM   2906  H   PHE Q 177      64.157  72.821  52.817  1.00  1.00              
ATOM   2907  CA  PHE Q 177      62.130  72.818  52.203  1.00  1.00              
ATOM   2908  HA  PHE Q 177      61.473  72.041  51.811  1.00  1.00              
ATOM   2909  CB  PHE Q 177      61.412  73.500  53.377  1.00  1.00              
ATOM   2910  HB1 PHE Q 177      62.075  74.252  53.807  1.00  1.00              
ATOM   2911  HB2 PHE Q 177      61.216  72.752  54.147  1.00  1.00              
ATOM   2912  CG  PHE Q 177      60.091  74.149  53.006  1.00  1.00              
ATOM   2913  CD1 PHE Q 177      59.010  73.351  52.585  1.00  1.00              
ATOM   2914  HD1 PHE Q 177      59.106  72.275  52.535  1.00  1.00              
ATOM   2915  CE1 PHE Q 177      57.778  73.942  52.258  1.00  1.00              
ATOM   2916  HE1 PHE Q 177      56.943  73.321  51.959  1.00  1.00              
ATOM   2917  CZ  PHE Q 177      57.621  75.336  52.348  1.00  1.00              
ATOM   2918  HZ  PHE Q 177      56.666  75.786  52.111  1.00  1.00              
ATOM   2919  CE2 PHE Q 177      58.696  76.136  52.772  1.00  1.00              
ATOM   2920  HE2 PHE Q 177      58.556  77.204  52.875  1.00  1.00              
ATOM   2921  CD2 PHE Q 177      59.930  75.545  53.100  1.00  1.00              
ATOM   2922  HD2 PHE Q 177      60.745  76.165  53.446  1.00  1.00              
ATOM   2923  C   PHE Q 177      62.427  73.788  51.075  1.00  1.00              
ATOM   2924  O   PHE Q 177      63.314  74.609  51.263  1.00  1.00              
ATOM   2925  N   LEU Q 178      61.662  73.742  49.971  1.00  1.00              
ATOM   2926  H   LEU Q 178      61.156  72.892  49.783  1.00  1.00              
ATOM   2927  CA  LEU Q 178      61.282  74.884  49.139  1.00  1.00              
ATOM   2928  HA  LEU Q 178      61.648  74.665  48.136  1.00  1.00              
ATOM   2929  CB  LEU Q 178      59.746  75.029  49.056  1.00  1.00              
ATOM   2930  HB1 LEU Q 178      59.512  75.978  48.572  1.00  1.00              
ATOM   2931  HB2 LEU Q 178      59.345  75.067  50.068  1.00  1.00              
ATOM   2932  CG  LEU Q 178      59.022  73.914  48.276  1.00  1.00              
ATOM   2933  HG  LEU Q 178      59.284  72.951  48.710  1.00  1.00              
ATOM   2934  CD1 LEU Q 178      57.506  74.089  48.386  1.00  1.00              
ATOM   2935 1HD1 LEU Q 178      56.999  73.291  47.842  1.00  1.00              
ATOM   2936 2HD1 LEU Q 178      57.202  74.037  49.431  1.00  1.00              
ATOM   2937 3HD1 LEU Q 178      57.205  75.050  47.969  1.00  1.00              
ATOM   2938  CD2 LEU Q 178      59.383  73.902  46.786  1.00  1.00              
ATOM   2939 1HD2 LEU Q 178      58.823  73.117  46.279  1.00  1.00              
ATOM   2940 2HD2 LEU Q 178      59.134  74.862  46.337  1.00  1.00              
ATOM   2941 3HD2 LEU Q 178      60.444  73.706  46.647  1.00  1.00              
ATOM   2942  C   LEU Q 178      61.947  76.190  49.504  1.00  1.00              
ATOM   2943  O   LEU Q 178      62.892  76.496  48.812  1.00  1.00              
ATOM   2944  N   LYS Q 179      61.545  76.919  50.561  1.00  1.00              
ATOM   2945  H   LYS Q 179      60.781  76.552  51.114  1.00  1.00              
ATOM   2946  CA  LYS Q 179      62.088  78.258  50.899  1.00  1.00              
ATOM   2947  HA  LYS Q 179      62.286  78.714  49.943  1.00  1.00              
ATOM   2948  CB  LYS Q 179      61.013  79.154  51.553  1.00  1.00              
ATOM   2949  HB1 LYS Q 179      61.329  79.446  52.555  1.00  1.00              
ATOM   2950  HB2 LYS Q 179      60.075  78.609  51.659  1.00  1.00              
ATOM   2951  CG  LYS Q 179      60.749  80.430  50.717  1.00  1.00              
ATOM   2952  HG1 LYS Q 179      61.699  80.897  50.453  1.00  1.00              
ATOM   2953  HG2 LYS Q 179      60.192  81.133  51.338  1.00  1.00              
ATOM   2954  CD  LYS Q 179      59.924  80.161  49.438  1.00  1.00              
ATOM   2955  HD1 LYS Q 179      58.962  79.750  49.748  1.00  1.00              
ATOM   2956  HD2 LYS Q 179      60.409  79.416  48.808  1.00  1.00              
ATOM   2957  CE  LYS Q 179      59.647  81.442  48.627  1.00  1.00              
ATOM   2958  HE1 LYS Q 179      59.557  82.281  49.321  1.00  1.00              
ATOM   2959  HE2 LYS Q 179      58.682  81.324  48.124  1.00  1.00              
ATOM   2960  NZ  LYS Q 179      60.679  81.737  47.599  1.00  1.00              
ATOM   2961  HZ1 LYS Q 179      60.551  82.648  47.181  1.00  1.00              
ATOM   2962  HZ2 LYS Q 179      61.622  81.758  47.968  1.00  1.00              
ATOM   2963  HZ3 LYS Q 179      60.696  81.052  46.841  1.00  1.00              
ATOM   2964  C   LYS Q 179      63.492  78.336  51.527  1.00  1.00              
ATOM   2965  O   LYS Q 179      63.818  79.313  52.191  1.00  1.00              
ATOM   2966  N   GLY Q 180      64.330  77.330  51.295  1.00  1.00              
ATOM   2967  H   GLY Q 180      63.975  76.542  50.762  1.00  1.00              
ATOM   2968  CA  GLY Q 180      65.752  77.299  51.651  1.00  1.00              
ATOM   2969  HA1 GLY Q 180      66.180  78.287  51.484  1.00  1.00              
ATOM   2970  HA2 GLY Q 180      66.269  76.590  51.004  1.00  1.00              
ATOM   2971  C   GLY Q 180      66.034  76.907  53.095  1.00  1.00              
ATOM   2972  O   GLY Q 180      67.183  76.821  53.516  1.00  1.00              
ATOM   2973  N   LYS Q 181      64.989  76.659  53.879  1.00  1.00              
ATOM   2974  H   LYS Q 181      64.074  76.710  53.458  1.00  1.00              
ATOM   2975  CA  LYS Q 181      65.111  76.229  55.267  1.00  1.00              
ATOM   2976  HA  LYS Q 181      65.932  76.775  55.735  1.00  1.00              
ATOM   2977  CB  LYS Q 181      63.807  76.614  55.985  1.00  1.00              
ATOM   2978  HB1 LYS Q 181      62.975  76.047  55.564  1.00  1.00              
ATOM   2979  HB2 LYS Q 181      63.598  77.664  55.778  1.00  1.00              
ATOM   2980  CG  LYS Q 181      63.876  76.445  57.515  1.00  1.00              
ATOM   2981  HG1 LYS Q 181      63.654  77.407  57.980  1.00  1.00              
ATOM   2982  HG2 LYS Q 181      64.882  76.162  57.827  1.00  1.00              
ATOM   2983  CD  LYS Q 181      62.871  75.417  58.047  1.00  1.00              
ATOM   2984  HD1 LYS Q 181      61.862  75.757  57.808  1.00  1.00              
ATOM   2985  HD2 LYS Q 181      62.976  75.363  59.132  1.00  1.00              
ATOM   2986  CE  LYS Q 181      63.114  74.032  57.439  1.00  1.00              
ATOM   2987  HE1 LYS Q 181      64.133  73.720  57.692  1.00  1.00              
ATOM   2988  HE2 LYS Q 181      63.041  74.095  56.349  1.00  1.00              
ATOM   2989  NZ  LYS Q 181      62.142  73.045  57.953  1.00  1.00              
ATOM   2990  HZ1 LYS Q 181      62.321  72.139  57.544  1.00  1.00              
ATOM   2991  HZ2 LYS Q 181      62.290  72.945  58.956  1.00  1.00              
ATOM   2992  HZ3 LYS Q 181      61.191  73.326  57.751  1.00  1.00              
ATOM   2993  C   LYS Q 181      65.421  74.741  55.346  1.00  1.00              
ATOM   2994  O   LYS Q 181      64.779  73.926  54.682  1.00  1.00              
ATOM   2995  N   ILE Q 182      66.322  74.391  56.256  1.00  1.00              
ATOM   2996  H   ILE Q 182      66.756  75.143  56.785  1.00  1.00              
ATOM   2997  CA  ILE Q 182      66.824  73.048  56.538  1.00  1.00              
ATOM   2998  HA  ILE Q 182      66.123  72.379  56.052  1.00  1.00              
ATOM   2999  CB  ILE Q 182      68.210  72.797  55.884  1.00  1.00              
ATOM   3000  HB  ILE Q 182      68.982  72.968  56.631  1.00  1.00              
ATOM   3001  CG2 ILE Q 182      68.223  71.320  55.449  1.00  1.00              
ATOM   3002 1HG2 ILE Q 182      69.163  71.050  54.974  1.00  1.00              
ATOM   3003 2HG2 ILE Q 182      68.083  70.679  56.319  1.00  1.00              
ATOM   3004 3HG2 ILE Q 182      67.430  71.136  54.727  1.00  1.00              
ATOM   3005  CG1 ILE Q 182      68.536  73.716  54.677  1.00  1.00              
ATOM   3006 1HG1 ILE Q 182      68.585  74.748  55.029  1.00  1.00              
ATOM   3007 2HG1 ILE Q 182      67.742  73.644  53.933  1.00  1.00              
ATOM   3008  CD1 ILE Q 182      69.873  73.419  53.989  1.00  1.00              
ATOM   3009  HD1 ILE Q 182      70.123  74.239  53.316  1.00  1.00              
ATOM   3010  HD2 ILE Q 182      70.661  73.317  54.732  1.00  1.00              
ATOM   3011  HD3 ILE Q 182      69.804  72.502  53.406  1.00  1.00              
ATOM   3012  C   ILE Q 182      66.742  72.758  58.047  1.00  1.00              
ATOM   3013  O   ILE Q 182      66.963  73.660  58.858  1.00  1.00              
ATOM   3014  N   ASN Q 183      66.361  71.525  58.418  1.00  1.00              
ATOM   3015  H   ASN Q 183      66.173  70.870  57.673  1.00  1.00              
ATOM   3016  CA  ASN Q 183      66.573  70.978  59.769  1.00  1.00              
ATOM   3017  HA  ASN Q 183      67.154  71.692  60.329  1.00  1.00              
ATOM   3018  CB  ASN Q 183      65.313  70.685  60.624  1.00  1.00              
ATOM   3019  HB1 ASN Q 183      65.677  70.275  61.568  1.00  1.00              
ATOM   3020  HB2 ASN Q 183      64.740  69.879  60.186  1.00  1.00              
ATOM   3021  CG  ASN Q 183      64.359  71.806  60.968  1.00  1.00              
ATOM   3022  OD1 ASN Q 183      63.705  72.391  60.114  1.00  1.00              
ATOM   3023  ND2 ASN Q 183      64.104  72.018  62.240  1.00  1.00              
ATOM   3024 1HD2 ASN Q 183      64.584  71.469  62.946  1.00  1.00              
ATOM   3025 2HD2 ASN Q 183      63.403  72.699  62.467  1.00  1.00              
ATOM   3026  C   ASN Q 183      67.338  69.647  59.705  1.00  1.00              
ATOM   3027  O   ASN Q 183      66.752  68.659  59.274  1.00  1.00              
ATOM   3028  N   ILE Q 184      68.578  69.549  60.182  1.00  1.00              
ATOM   3029  H   ILE Q 184      69.062  70.398  60.445  1.00  1.00              
ATOM   3030  CA  ILE Q 184      69.163  68.246  60.539  1.00  1.00              
ATOM   3031  HA  ILE Q 184      69.046  67.611  59.667  1.00  1.00              
ATOM   3032  CB  ILE Q 184      70.681  68.370  60.783  1.00  1.00              
ATOM   3033  HB  ILE Q 184      70.845  69.310  61.271  1.00  1.00              
ATOM   3034  CG2 ILE Q 184      71.305  67.269  61.651  1.00  1.00              
ATOM   3035 1HG2 ILE Q 184      72.358  67.491  61.806  1.00  1.00              
ATOM   3036 2HG2 ILE Q 184      70.838  67.242  62.634  1.00  1.00              
ATOM   3037 3HG2 ILE Q 184      71.211  66.299  61.163  1.00  1.00              
ATOM   3038  CG1 ILE Q 184      71.424  68.446  59.442  1.00  1.00              
ATOM   3039 1HG1 ILE Q 184      70.900  69.136  58.786  1.00  1.00              
ATOM   3040 2HG1 ILE Q 184      71.426  67.458  58.989  1.00  1.00              
ATOM   3041  CD1 ILE Q 184      72.874  68.913  59.558  1.00  1.00              
ATOM   3042  HD1 ILE Q 184      73.227  69.253  58.587  1.00  1.00              
ATOM   3043  HD2 ILE Q 184      72.959  69.732  60.271  1.00  1.00              
ATOM   3044  HD3 ILE Q 184      73.491  68.076  59.870  1.00  1.00              
ATOM   3045  C   ILE Q 184      68.351  67.557  61.656  1.00  1.00              
ATOM   3046  O   ILE Q 184      67.630  68.231  62.392  1.00  1.00              
ATOM   3047  N   LEU Q 185      68.441  66.224  61.778  1.00  1.00              
ATOM   3048  H   LEU Q 185      68.991  65.739  61.077  1.00  1.00              
ATOM   3049  CA  LEU Q 185      68.000  65.462  62.960  1.00  1.00              
ATOM   3050  HA  LEU Q 185      68.249  66.022  63.837  1.00  1.00              
ATOM   3051  CB  LEU Q 185      66.456  65.335  62.975  1.00  1.00              
ATOM   3052  HB1 LEU Q 185      66.129  64.764  62.110  1.00  1.00              
ATOM   3053  HB2 LEU Q 185      66.000  66.322  62.913  1.00  1.00              
ATOM   3054  CG  LEU Q 185      65.946  64.637  64.250  1.00  1.00              
ATOM   3055  HG  LEU Q 185      66.468  63.695  64.362  1.00  1.00              
ATOM   3056  CD1 LEU Q 185      66.198  65.482  65.501  1.00  1.00              
ATOM   3057 1HD1 LEU Q 185      65.707  65.031  66.364  1.00  1.00              
ATOM   3058 2HD1 LEU Q 185      67.263  65.535  65.700  1.00  1.00              
ATOM   3059 3HD1 LEU Q 185      65.822  66.485  65.350  1.00  1.00              
ATOM   3060  CD2 LEU Q 185      64.464  64.297  64.155  1.00  1.00              
ATOM   3061 1HD2 LEU Q 185      64.070  64.025  65.135  1.00  1.00              
ATOM   3062 2HD2 LEU Q 185      63.903  65.131  63.746  1.00  1.00              
ATOM   3063 3HD2 LEU Q 185      64.361  63.429  63.510  1.00  1.00              
ATOM   3064  C   LEU Q 185      68.625  64.061  63.005  1.00  1.00              
ATOM   3065  O   LEU Q 185      68.287  63.204  62.199  1.00  1.00              
ATOM   3066  N   GLY Q 186      69.507  63.779  63.953  1.00  1.00              
ATOM   3067  H   GLY Q 186      69.802  64.537  64.552  1.00  1.00              
ATOM   3068  CA  GLY Q 186      70.045  62.407  64.136  1.00  1.00              
ATOM   3069  HA1 GLY Q 186      69.746  61.746  63.323  1.00  1.00              
ATOM   3070  HA2 GLY Q 186      69.660  61.985  65.063  1.00  1.00              
ATOM   3071  C   GLY Q 186      71.562  62.382  64.212  1.00  1.00              
ATOM   3072  O   GLY Q 186      72.165  61.308  64.181  1.00  1.00              
ATOM   3073  N   CYS Q 187      72.173  63.566  64.333  1.00  1.00              
ATOM   3074  H   CYS Q 187      71.631  64.407  64.215  1.00  1.00              
ATOM   3075  CA  CYS Q 187      73.519  63.729  64.855  1.00  1.00              
ATOM   3076  HA  CYS Q 187      74.204  63.218  64.176  1.00  1.00              
ATOM   3077  CB  CYS Q 187      73.875  65.219  64.839  1.00  1.00              
ATOM   3078  HB1 CYS Q 187      74.814  65.402  65.364  1.00  1.00              
ATOM   3079  HB2 CYS Q 187      73.082  65.789  65.314  1.00  1.00              
ATOM   3080  SG  CYS Q 187      74.047  65.718  63.110  1.00  1.00              
ATOM   3081  HG  CYS Q 187      74.724  66.856  63.327  1.00  1.00              
ATOM   3082  C   CYS Q 187      73.710  63.062  66.218  1.00  1.00              
ATOM   3083  O   CYS Q 187      72.775  62.561  66.824  1.00  1.00              
ATOM   3084  N   ASN Q 188      74.936  63.091  66.702  1.00  1.00              
ATOM   3085  H   ASN Q 188      75.663  63.420  66.088  1.00  1.00              
ATOM   3086  CA  ASN Q 188      75.271  62.951  68.120  1.00  1.00              
ATOM   3087  HA  ASN Q 188      74.374  63.067  68.734  1.00  1.00              
ATOM   3088  CB  ASN Q 188      75.829  61.530  68.335  1.00  1.00              
ATOM   3089  HB1 ASN Q 188      76.387  61.216  67.453  1.00  1.00              
ATOM   3090  HB2 ASN Q 188      75.001  60.836  68.479  1.00  1.00              
ATOM   3091  CG  ASN Q 188      76.780  61.413  69.508  1.00  1.00              
ATOM   3092  OD1 ASN Q 188      77.983  61.422  69.327  1.00  1.00              
ATOM   3093  ND2 ASN Q 188      76.305  61.280  70.721  1.00  1.00              
ATOM   3094 1HD2 ASN Q 188      75.314  61.271  70.939  1.00  1.00              
ATOM   3095 2HD2 ASN Q 188      76.989  61.298  71.451  1.00  1.00              
ATOM   3096  C   ASN Q 188      76.207  64.107  68.525  1.00  1.00              
ATOM   3097  O   ASN Q 188      76.253  64.490  69.690  1.00  1.00              
ATOM   3098  N   THR Q 189      76.842  64.736  67.523  1.00  1.00              
ATOM   3099  H   THR Q 189      76.832  64.344  66.600  1.00  1.00              
ATOM   3100  CA  THR Q 189      77.718  65.882  67.706  1.00  1.00              
ATOM   3101  HA  THR Q 189      77.552  66.297  68.700  1.00  1.00              
ATOM   3102  CB  THR Q 189      79.187  65.459  67.627  1.00  1.00              
ATOM   3103  HB  THR Q 189      79.779  66.317  67.948  1.00  1.00              
ATOM   3104  CG2 THR Q 189      79.559  64.274  68.513  1.00  1.00              
ATOM   3105 1HG2 THR Q 189      80.645  64.185  68.552  1.00  1.00              
ATOM   3106 2HG2 THR Q 189      79.178  64.426  69.523  1.00  1.00              
ATOM   3107 3HG2 THR Q 189      79.149  63.354  68.100  1.00  1.00              
ATOM   3108  OG1 THR Q 189      79.543  65.131  66.299  1.00  1.00              
ATOM   3109  HG1 THR Q 189      80.519  65.270  66.351  1.00  1.00              
ATOM   3110  C   THR Q 189      77.503  67.008  66.679  1.00  1.00              
ATOM   3111  O   THR Q 189      77.056  66.829  65.523  1.00  1.00              
ATOM   3112  N   LYS Q 190      77.868  68.209  67.141  1.00  1.00              
ATOM   3113  H   LYS Q 190      78.211  68.281  68.089  1.00  1.00              
ATOM   3114  CA  LYS Q 190      77.841  69.417  66.331  1.00  1.00              
ATOM   3115  HA  LYS Q 190      76.820  69.561  65.975  1.00  1.00              
ATOM   3116  CB  LYS Q 190      78.198  70.666  67.160  1.00  1.00              
ATOM   3117  HB1 LYS Q 190      77.412  70.836  67.899  1.00  1.00              
ATOM   3118  HB2 LYS Q 190      78.180  71.517  66.479  1.00  1.00              
ATOM   3119  CG  LYS Q 190      79.552  70.594  67.900  1.00  1.00              
ATOM   3120  HG1 LYS Q 190      80.137  69.768  67.509  1.00  1.00              
ATOM   3121  HG2 LYS Q 190      79.364  70.358  68.948  1.00  1.00              
ATOM   3122  CD  LYS Q 190      80.378  71.897  67.825  1.00  1.00              
ATOM   3123  HD1 LYS Q 190      80.350  72.384  68.801  1.00  1.00              
ATOM   3124  HD2 LYS Q 190      79.936  72.593  67.111  1.00  1.00              
ATOM   3125  CE  LYS Q 190      81.846  71.677  67.423  1.00  1.00              
ATOM   3126  HE1 LYS Q 190      82.345  71.069  68.184  1.00  1.00              
ATOM   3127  HE2 LYS Q 190      82.333  72.655  67.382  1.00  1.00              
ATOM   3128  NZ  LYS Q 190      81.962  71.015  66.102  1.00  1.00              
ATOM   3129  HZ1 LYS Q 190      81.298  71.417  65.428  1.00  1.00              
ATOM   3130  HZ2 LYS Q 190      82.869  71.120  65.676  1.00  1.00              
ATOM   3131  HZ3 LYS Q 190      81.777  70.015  66.191  1.00  1.00              
ATOM   3132  C   LYS Q 190      78.689  69.297  65.055  1.00  1.00              
ATOM   3133  O   LYS Q 190      78.169  69.611  63.991  1.00  1.00              
ATOM   3134  N   GLU Q 191      79.897  68.715  65.097  1.00  1.00              
ATOM   3135  H   GLU Q 191      80.304  68.452  65.990  1.00  1.00              
ATOM   3136  CA  GLU Q 191      80.665  68.485  63.861  1.00  1.00              
ATOM   3137  HA  GLU Q 191      80.597  69.421  63.315  1.00  1.00              
ATOM   3138  CB  GLU Q 191      82.189  68.294  64.001  1.00  1.00              
ATOM   3139  HB1 GLU Q 191      82.628  69.194  64.423  1.00  1.00              
ATOM   3140  HB2 GLU Q 191      82.604  68.205  62.996  1.00  1.00              
ATOM   3141  CG  GLU Q 191      82.675  67.089  64.800  1.00  1.00              
ATOM   3142  HG1 GLU Q 191      83.765  67.055  64.755  1.00  1.00              
ATOM   3143  HG2 GLU Q 191      82.285  66.181  64.332  1.00  1.00              
ATOM   3144  CD  GLU Q 191      82.236  67.157  66.259  1.00  1.00              
ATOM   3145  OE1 GLU Q 191      81.924  66.067  66.778  1.00  1.00              
ATOM   3146  OE2 GLU Q 191      82.070  68.283  66.795  1.00  1.00              
ATOM   3147  C   GLU Q 191      80.032  67.495  62.882  1.00  1.00              
ATOM   3148  O   GLU Q 191      80.234  67.635  61.679  1.00  1.00              
ATOM   3149  N   SER Q 192      79.169  66.582  63.340  1.00  1.00              
ATOM   3150  H   SER Q 192      78.987  66.539  64.336  1.00  1.00              
ATOM   3151  CA  SER Q 192      78.304  65.837  62.414  1.00  1.00              
ATOM   3152  HA  SER Q 192      78.921  65.364  61.651  1.00  1.00              
ATOM   3153  CB  SER Q 192      77.508  64.744  63.143  1.00  1.00              
ATOM   3154  HB1 SER Q 192      76.966  64.158  62.399  1.00  1.00              
ATOM   3155  HB2 SER Q 192      76.773  65.198  63.801  1.00  1.00              
ATOM   3156  OG  SER Q 192      78.315  63.867  63.907  1.00  1.00              
ATOM   3157  HG  SER Q 192      78.784  64.366  64.601  1.00  1.00              
ATOM   3158  C   SER Q 192      77.303  66.745  61.718  1.00  1.00              
ATOM   3159  O   SER Q 192      77.140  66.621  60.504  1.00  1.00              
ATOM   3160  N   ALA Q 193      76.660  67.663  62.460  1.00  1.00              
ATOM   3161  H   ALA Q 193      76.917  67.804  63.431  1.00  1.00              
ATOM   3162  CA  ALA Q 193      75.761  68.624  61.801  1.00  1.00              
ATOM   3163  HA  ALA Q 193      75.016  68.044  61.266  1.00  1.00              
ATOM   3164  CB  ALA Q 193      75.035  69.450  62.870  1.00  1.00              
ATOM   3165  HB1 ALA Q 193      74.272  70.064  62.393  1.00  1.00              
ATOM   3166  HB2 ALA Q 193      74.556  68.796  63.598  1.00  1.00              
ATOM   3167  HB3 ALA Q 193      75.734  70.109  63.384  1.00  1.00              
ATOM   3168  C   ALA Q 193      76.457  69.524  60.766  1.00  1.00              
ATOM   3169  O   ALA Q 193      75.963  69.663  59.649  1.00  1.00              
ATOM   3170  N   GLU Q 194      77.623  70.075  61.110  1.00  1.00              
ATOM   3171  H   GLU Q 194      77.944  69.935  62.065  1.00  1.00              
ATOM   3172  CA  GLU Q 194      78.452  70.904  60.226  1.00  1.00              
ATOM   3173  HA  GLU Q 194      77.903  71.800  59.936  1.00  1.00              
ATOM   3174  CB  GLU Q 194      79.722  71.318  61.014  1.00  1.00              
ATOM   3175  HB1 GLU Q 194      80.413  71.820  60.335  1.00  1.00              
ATOM   3176  HB2 GLU Q 194      80.208  70.407  61.360  1.00  1.00              
ATOM   3177  CG  GLU Q 194      79.467  72.250  62.223  1.00  1.00              
ATOM   3178  HG1 GLU Q 194      78.449  72.098  62.586  1.00  1.00              
ATOM   3179  HG2 GLU Q 194      79.530  73.285  61.879  1.00  1.00              
ATOM   3180  CD  GLU Q 194      80.437  72.043  63.410  1.00  1.00              
ATOM   3181  OE1 GLU Q 194      80.010  72.216  64.576  1.00  1.00              
ATOM   3182  OE2 GLU Q 194      81.611  71.648  63.232  1.00  1.00              
ATOM   3183  C   GLU Q 194      78.841  70.161  58.944  1.00  1.00              
ATOM   3184  O   GLU Q 194      78.570  70.628  57.838  1.00  1.00              
ATOM   3185  N   ILE Q 195      79.400  68.960  59.096  1.00  1.00              
ATOM   3186  H   ILE Q 195      79.591  68.637  60.041  1.00  1.00              
ATOM   3187  CA  ILE Q 195      79.758  68.075  57.985  1.00  1.00              
ATOM   3188  HA  ILE Q 195      80.534  68.558  57.393  1.00  1.00              
ATOM   3189  CB  ILE Q 195      80.321  66.776  58.605  1.00  1.00              
ATOM   3190  HB  ILE Q 195      79.744  66.569  59.506  1.00  1.00              
ATOM   3191  CG2 ILE Q 195      80.138  65.521  57.756  1.00  1.00              
ATOM   3192 1HG2 ILE Q 195      80.580  64.686  58.292  1.00  1.00              
ATOM   3193 2HG2 ILE Q 195      79.083  65.306  57.620  1.00  1.00              
ATOM   3194 3HG2 ILE Q 195      80.610  65.647  56.784  1.00  1.00              
ATOM   3195  CG1 ILE Q 195      81.799  66.942  59.030  1.00  1.00              
ATOM   3196 1HG1 ILE Q 195      82.064  66.116  59.691  1.00  1.00              
ATOM   3197 2HG1 ILE Q 195      81.902  67.861  59.608  1.00  1.00              
ATOM   3198  CD1 ILE Q 195      82.824  66.983  57.885  1.00  1.00              
ATOM   3199  HD1 ILE Q 195      83.814  67.171  58.300  1.00  1.00              
ATOM   3200  HD2 ILE Q 195      82.847  66.028  57.359  1.00  1.00              
ATOM   3201  HD3 ILE Q 195      82.583  67.780  57.182  1.00  1.00              
ATOM   3202  C   ILE Q 195      78.582  67.838  57.035  1.00  1.00              
ATOM   3203  O   ILE Q 195      78.668  68.026  55.809  1.00  1.00              
ATOM   3204  N   ILE Q 196      77.458  67.429  57.612  1.00  1.00              
ATOM   3205  H   ILE Q 196      77.420  67.336  58.624  1.00  1.00              
ATOM   3206  CA  ILE Q 196      76.294  67.069  56.816  1.00  1.00              
ATOM   3207  HA  ILE Q 196      76.641  66.442  56.002  1.00  1.00              
ATOM   3208  CB  ILE Q 196      75.331  66.285  57.702  1.00  1.00              
ATOM   3209  HB  ILE Q 196      75.396  66.682  58.715  1.00  1.00              
ATOM   3210  CG2 ILE Q 196      73.854  66.448  57.311  1.00  1.00              
ATOM   3211 1HG2 ILE Q 196      73.230  66.059  58.108  1.00  1.00              
ATOM   3212 2HG2 ILE Q 196      73.594  67.498  57.219  1.00  1.00              
ATOM   3213 3HG2 ILE Q 196      73.629  65.958  56.367  1.00  1.00              
ATOM   3214  CG1 ILE Q 196      75.903  64.843  57.709  1.00  1.00              
ATOM   3215 1HG1 ILE Q 196      75.370  64.244  58.426  1.00  1.00              
ATOM   3216 2HG1 ILE Q 196      76.926  64.855  58.080  1.00  1.00              
ATOM   3217  CD1 ILE Q 196      75.889  64.118  56.351  1.00  1.00              
ATOM   3218  HD1 ILE Q 196      75.885  63.046  56.512  1.00  1.00              
ATOM   3219  HD2 ILE Q 196      75.006  64.382  55.776  1.00  1.00              
ATOM   3220  HD3 ILE Q 196      76.769  64.378  55.764  1.00  1.00              
ATOM   3221  C   ILE Q 196      75.701  68.259  56.076  1.00  1.00              
ATOM   3222  O   ILE Q 196      75.292  68.120  54.919  1.00  1.00              
ATOM   3223  N   TYR Q 197      75.744  69.441  56.679  1.00  1.00              
ATOM   3224  H   TYR Q 197      76.081  69.509  57.636  1.00  1.00              
ATOM   3225  CA  TYR Q 197      75.409  70.649  55.957  1.00  1.00              
ATOM   3226  HA  TYR Q 197      74.540  70.417  55.355  1.00  1.00              
ATOM   3227  CB  TYR Q 197      75.086  71.805  56.914  1.00  1.00              
ATOM   3228  HB1 TYR Q 197      75.195  72.749  56.378  1.00  1.00              
ATOM   3229  HB2 TYR Q 197      75.813  71.810  57.727  1.00  1.00              
ATOM   3230  CG  TYR Q 197      73.679  71.789  57.473  1.00  1.00              
ATOM   3231  CD1 TYR Q 197      72.600  71.352  56.675  1.00  1.00              
ATOM   3232  HD1 TYR Q 197      72.727  71.022  55.659  1.00  1.00              
ATOM   3233  CE1 TYR Q 197      71.306  71.356  57.191  1.00  1.00              
ATOM   3234  HE1 TYR Q 197      70.493  70.975  56.610  1.00  1.00              
ATOM   3235  CZ  TYR Q 197      71.059  71.871  58.467  1.00  1.00              
ATOM   3236  OH  TYR Q 197      69.771  71.922  58.858  1.00  1.00              
ATOM   3237  HH  TYR Q 197      69.663  72.268  59.762  1.00  1.00              
ATOM   3238  CE2 TYR Q 197      72.121  72.330  59.277  1.00  1.00              
ATOM   3239  HE2 TYR Q 197      71.929  72.726  60.261  1.00  1.00              
ATOM   3240  CD2 TYR Q 197      73.437  72.273  58.775  1.00  1.00              
ATOM   3241  HD2 TYR Q 197      74.268  72.613  59.379  1.00  1.00              
ATOM   3242  C   TYR Q 197      76.416  71.094  54.913  1.00  1.00              
ATOM   3243  O   TYR Q 197      75.966  71.746  53.980  1.00  1.00              
ATOM   3244  N   THR Q 198      77.701  70.730  54.965  1.00  1.00              
ATOM   3245  H   THR Q 198      78.070  70.278  55.796  1.00  1.00              
ATOM   3246  CA  THR Q 198      78.535  70.901  53.760  1.00  1.00              
ATOM   3247  HA  THR Q 198      78.438  71.937  53.432  1.00  1.00              
ATOM   3248  CB  THR Q 198      80.044  70.664  53.964  1.00  1.00              
ATOM   3249  HB  THR Q 198      80.542  70.904  53.024  1.00  1.00              
ATOM   3250  CG2 THR Q 198      80.640  71.571  55.037  1.00  1.00              
ATOM   3251 1HG2 THR Q 198      81.719  71.422  55.079  1.00  1.00              
ATOM   3252 2HG2 THR Q 198      80.435  72.613  54.793  1.00  1.00              
ATOM   3253 3HG2 THR Q 198      80.214  71.341  56.012  1.00  1.00              
ATOM   3254  OG1 THR Q 198      80.388  69.336  54.293  1.00  1.00              
ATOM   3255  HG1 THR Q 198      79.760  68.984  54.948  1.00  1.00              
ATOM   3256  C   THR Q 198      78.004  70.051  52.599  1.00  1.00              
ATOM   3257  O   THR Q 198      77.638  70.574  51.532  1.00  1.00              
ATOM   3258  N   PHE Q 199      77.842  68.743  52.864  1.00  1.00              
ATOM   3259  H   PHE Q 199      78.164  68.380  53.751  1.00  1.00              
ATOM   3260  CA  PHE Q 199      77.399  67.808  51.824  1.00  1.00              
ATOM   3261  HA  PHE Q 199      78.153  67.834  51.036  1.00  1.00              
ATOM   3262  CB  PHE Q 199      77.344  66.369  52.359  1.00  1.00              
ATOM   3263  HB1 PHE Q 199      76.754  65.766  51.670  1.00  1.00              
ATOM   3264  HB2 PHE Q 199      76.849  66.350  53.331  1.00  1.00              
ATOM   3265  CG  PHE Q 199      78.729  65.757  52.451  1.00  1.00              
ATOM   3266  CD1 PHE Q 199      79.373  65.605  53.693  1.00  1.00              
ATOM   3267  HD1 PHE Q 199      78.852  65.848  54.606  1.00  1.00              
ATOM   3268  CE1 PHE Q 199      80.717  65.195  53.743  1.00  1.00              
ATOM   3269  HE1 PHE Q 199      81.229  65.129  54.691  1.00  1.00              
ATOM   3270  CZ  PHE Q 199      81.415  64.923  52.554  1.00  1.00              
ATOM   3271  HZ  PHE Q 199      82.461  64.659  52.592  1.00  1.00              
ATOM   3272  CE2 PHE Q 199      80.760  65.021  51.316  1.00  1.00              
ATOM   3273  HE2 PHE Q 199      81.301  64.823  50.401  1.00  1.00              
ATOM   3274  CD2 PHE Q 199      79.420  65.441  51.265  1.00  1.00              
ATOM   3275  HD2 PHE Q 199      78.938  65.577  50.307  1.00  1.00              
ATOM   3276  C   PHE Q 199      76.097  68.258  51.119  1.00  1.00              
ATOM   3277  O   PHE Q 199      76.000  68.383  49.881  1.00  1.00              
ATOM   3278  N   LEU Q 200      75.091  68.579  51.933  1.00  1.00              
ATOM   3279  H   LEU Q 200      75.214  68.493  52.937  1.00  1.00              
ATOM   3280  CA  LEU Q 200      73.818  69.027  51.395  1.00  1.00              
ATOM   3281  HA  LEU Q 200      73.641  68.475  50.475  1.00  1.00              
ATOM   3282  CB  LEU Q 200      72.663  68.678  52.353  1.00  1.00              
ATOM   3283  HB1 LEU Q 200      71.790  69.256  52.046  1.00  1.00              
ATOM   3284  HB2 LEU Q 200      72.924  69.001  53.362  1.00  1.00              
ATOM   3285  CG  LEU Q 200      72.225  67.194  52.375  1.00  1.00              
ATOM   3286  HG  LEU Q 200      71.276  67.157  52.908  1.00  1.00              
ATOM   3287  CD1 LEU Q 200      71.963  66.601  50.987  1.00  1.00              
ATOM   3288 1HD1 LEU Q 200      71.309  67.265  50.425  1.00  1.00              
ATOM   3289 2HD1 LEU Q 200      72.896  66.463  50.440  1.00  1.00              
ATOM   3290 3HD1 LEU Q 200      71.481  65.628  51.093  1.00  1.00              
ATOM   3291  CD2 LEU Q 200      73.193  66.267  53.106  1.00  1.00              
ATOM   3292 1HD2 LEU Q 200      72.697  65.317  53.291  1.00  1.00              
ATOM   3293 2HD2 LEU Q 200      74.093  66.107  52.513  1.00  1.00              
ATOM   3294 3HD2 LEU Q 200      73.474  66.696  54.062  1.00  1.00              
ATOM   3295  C   LEU Q 200      73.791  70.484  50.924  1.00  1.00              
ATOM   3296  O   LEU Q 200      72.910  70.783  50.123  1.00  1.00              
ATOM   3297  N   LYS Q 201      74.739  71.358  51.296  1.00  1.00              
ATOM   3298  H   LYS Q 201      75.454  71.064  51.956  1.00  1.00              
ATOM   3299  CA  LYS Q 201      74.894  72.684  50.662  1.00  1.00              
ATOM   3300  HA  LYS Q 201      73.921  73.176  50.675  1.00  1.00              
ATOM   3301  CB  LYS Q 201      75.885  73.566  51.440  1.00  1.00              
ATOM   3302  HB1 LYS Q 201      76.893  73.158  51.350  1.00  1.00              
ATOM   3303  HB2 LYS Q 201      75.605  73.570  52.489  1.00  1.00              
ATOM   3304  CG  LYS Q 201      75.846  75.034  50.985  1.00  1.00              
ATOM   3305  HG1 LYS Q 201      75.385  75.620  51.781  1.00  1.00              
ATOM   3306  HG2 LYS Q 201      75.244  75.148  50.086  1.00  1.00              
ATOM   3307  CD  LYS Q 201      77.222  75.629  50.715  1.00  1.00              
ATOM   3308  HD1 LYS Q 201      77.884  75.413  51.556  1.00  1.00              
ATOM   3309  HD2 LYS Q 201      77.109  76.707  50.622  1.00  1.00              
ATOM   3310  CE  LYS Q 201      77.815  75.119  49.404  1.00  1.00              
ATOM   3311  HE1 LYS Q 201      77.373  75.676  48.573  1.00  1.00              
ATOM   3312  HE2 LYS Q 201      77.568  74.062  49.274  1.00  1.00              
ATOM   3313  NZ  LYS Q 201      79.283  75.259  49.400  1.00  1.00              
ATOM   3314  HZ1 LYS Q 201      79.622  75.155  48.450  1.00  1.00              
ATOM   3315  HZ2 LYS Q 201      79.578  76.127  49.862  1.00  1.00              
ATOM   3316  HZ3 LYS Q 201      79.672  74.447  49.872  1.00  1.00              
ATOM   3317  C   LYS Q 201      75.298  72.578  49.195  1.00  1.00              
ATOM   3318  O   LYS Q 201      74.737  73.300  48.356  1.00  1.00              
ATOM   3319  N   ASP Q 202      76.256  71.684  48.918  1.00  1.00              
ATOM   3320  H   ASP Q 202      76.715  71.204  49.686  1.00  1.00              
ATOM   3321  CA  ASP Q 202      76.787  71.505  47.554  1.00  1.00              
ATOM   3322  HA  ASP Q 202      76.773  72.486  47.072  1.00  1.00              
ATOM   3323  CB  ASP Q 202      78.276  71.125  47.638  1.00  1.00              
ATOM   3324  HB1 ASP Q 202      78.633  70.861  46.642  1.00  1.00              
ATOM   3325  HB2 ASP Q 202      78.402  70.260  48.292  1.00  1.00              
ATOM   3326  CG  ASP Q 202      79.095  72.326  48.163  1.00  1.00              
ATOM   3327  OD1 ASP Q 202      79.370  73.257  47.371  1.00  1.00              
ATOM   3328  OD2 ASP Q 202      79.360  72.420  49.384  1.00  1.00              
ATOM   3329  C   ASP Q 202      75.881  70.642  46.635  1.00  1.00              
ATOM   3330  O   ASP Q 202      75.884  70.837  45.407  1.00  1.00              
ATOM   3331  N   LEU Q 203      74.980  69.815  47.213  1.00  1.00              
ATOM   3332  H   LEU Q 203      75.043  69.662  48.211  1.00  1.00              
ATOM   3333  CA  LEU Q 203      73.879  69.194  46.417  1.00  1.00              
ATOM   3334  HA  LEU Q 203      74.246  69.054  45.402  1.00  1.00              
ATOM   3335  CB  LEU Q 203      73.582  67.803  47.007  1.00  1.00              
ATOM   3336  HB1 LEU Q 203      72.545  67.572  46.789  1.00  1.00              
ATOM   3337  HB2 LEU Q 203      73.671  67.844  48.093  1.00  1.00              
ATOM   3338  CG  LEU Q 203      74.433  66.628  46.480  1.00  1.00              
ATOM   3339  HG  LEU Q 203      74.120  65.736  47.024  1.00  1.00              
ATOM   3340  CD1 LEU Q 203      74.216  66.353  44.989  1.00  1.00              
ATOM   3341 1HD1 LEU Q 203      74.730  65.434  44.711  1.00  1.00              
ATOM   3342 2HD1 LEU Q 203      73.155  66.232  44.795  1.00  1.00              
ATOM   3343 3HD1 LEU Q 203      74.608  67.172  44.387  1.00  1.00              
ATOM   3344  CD2 LEU Q 203      75.935  66.799  46.701  1.00  1.00              
ATOM   3345 1HD2 LEU Q 203      76.460  65.895  46.397  1.00  1.00              
ATOM   3346 2HD2 LEU Q 203      76.313  67.643  46.124  1.00  1.00              
ATOM   3347 3HD2 LEU Q 203      76.129  66.977  47.757  1.00  1.00              
ATOM   3348  C   LEU Q 203      72.572  70.002  46.237  1.00  1.00              
ATOM   3349  O   LEU Q 203      71.985  70.024  45.147  1.00  1.00              
ATOM   3350  N   ILE Q 204      72.156  70.768  47.249  1.00  1.00              
ATOM   3351  H   ILE Q 204      72.657  70.667  48.125  1.00  1.00              
ATOM   3352  CA  ILE Q 204      71.593  72.116  47.014  1.00  1.00              
ATOM   3353  HA  ILE Q 204      70.736  72.053  46.345  1.00  1.00              
ATOM   3354  CB  ILE Q 204      71.143  72.700  48.381  1.00  1.00              
ATOM   3355  HB  ILE Q 204      72.014  72.758  49.031  1.00  1.00              
ATOM   3356  CG2 ILE Q 204      70.610  74.125  48.249  1.00  1.00              
ATOM   3357 1HG2 ILE Q 204      70.061  74.435  49.133  1.00  1.00              
ATOM   3358 2HG2 ILE Q 204      71.456  74.802  48.147  1.00  1.00              
ATOM   3359 3HG2 ILE Q 204      69.963  74.189  47.378  1.00  1.00              
ATOM   3360  CG1 ILE Q 204      70.074  71.800  49.057  1.00  1.00              
ATOM   3361 1HG1 ILE Q 204      70.423  70.770  49.072  1.00  1.00              
ATOM   3362 2HG1 ILE Q 204      69.147  71.829  48.483  1.00  1.00              
ATOM   3363  CD1 ILE Q 204      69.780  72.160  50.520  1.00  1.00              
ATOM   3364  HD1 ILE Q 204      70.715  72.317  51.059  1.00  1.00              
ATOM   3365  HD2 ILE Q 204      69.163  73.056  50.584  1.00  1.00              
ATOM   3366  HD3 ILE Q 204      69.244  71.335  50.988  1.00  1.00              
ATOM   3367  C   ILE Q 204      72.714  72.916  46.312  1.00  1.00              
ATOM   3368  O   ILE Q 204      73.772  72.391  46.027  1.00  1.00              
ATOM   3369  N   SER Q 205      72.531  74.154  45.907  1.00  1.00              
ATOM   3370  H   SER Q 205      71.753  74.676  46.277  1.00  1.00              
ATOM   3371  CA  SER Q 205      73.300  74.731  44.784  1.00  1.00              
ATOM   3372  HA  SER Q 205      72.863  75.671  44.520  1.00  1.00              
ATOM   3373  CB  SER Q 205      74.757  75.042  45.213  1.00  1.00              
ATOM   3374  HB1 SER Q 205      75.147  75.842  44.583  1.00  1.00              
ATOM   3375  HB2 SER Q 205      75.383  74.160  45.062  1.00  1.00              
ATOM   3376  OG  SER Q 205      74.869  75.423  46.576  1.00  1.00              
ATOM   3377  HG  SER Q 205      74.749  74.619  47.116  1.00  1.00              
ATOM   3378  C   SER Q 205      73.273  73.916  43.478  1.00  1.00              
ATOM   3379  O   SER Q 205      72.627  74.379  42.538  1.00  1.00              
ATOM   3380  N   VAL Q 206      73.856  72.703  43.381  1.00  1.00              
ATOM   3381  H   VAL Q 206      74.329  72.310  44.197  1.00  1.00              
ATOM   3382  CA  VAL Q 206      73.725  71.887  42.153  1.00  1.00              
ATOM   3383  HA  VAL Q 206      74.182  72.454  41.342  1.00  1.00              
ATOM   3384  CB  VAL Q 206      74.533  70.577  42.286  1.00  1.00              
ATOM   3385  HB  VAL Q 206      74.275  70.091  43.227  1.00  1.00              
ATOM   3386  CG1 VAL Q 206      74.290  69.579  41.146  1.00  1.00              
ATOM   3387 1HG1 VAL Q 206      74.929  68.706  41.280  1.00  1.00              
ATOM   3388 2HG1 VAL Q 206      73.255  69.250  41.153  1.00  1.00              
ATOM   3389 3HG1 VAL Q 206      74.511  70.045  40.186  1.00  1.00              
ATOM   3390  CG2 VAL Q 206      76.037  70.892  42.261  1.00  1.00              
ATOM   3391 1HG2 VAL Q 206      76.607  69.989  42.480  1.00  1.00              
ATOM   3392 2HG2 VAL Q 206      76.331  71.282  41.287  1.00  1.00              
ATOM   3393 3HG2 VAL Q 206      76.283  71.633  43.020  1.00  1.00              
ATOM   3394  C   VAL Q 206      72.272  71.651  41.704  1.00  1.00              
ATOM   3395  O   VAL Q 206      71.971  71.618  40.503  1.00  1.00              
ATOM   3396  N   HIS Q 207      71.331  71.632  42.652  1.00  1.00              
ATOM   3397  H   HIS Q 207      71.644  71.528  43.613  1.00  1.00              
ATOM   3398  CA  HIS Q 207      69.890  71.627  42.362  1.00  1.00              
ATOM   3399  HA  HIS Q 207      69.736  71.699  41.290  1.00  1.00              
ATOM   3400  CB  HIS Q 207      69.300  70.285  42.812  1.00  1.00              
ATOM   3401  HB1 HIS Q 207      68.234  70.248  42.587  1.00  1.00              
ATOM   3402  HB2 HIS Q 207      69.433  70.169  43.888  1.00  1.00              
ATOM   3403  CG  HIS Q 207      69.959  69.146  42.099  1.00  1.00              
ATOM   3404  ND1 HIS Q 207      69.854  68.895  40.735  1.00  1.00              
ATOM   3405  CE1 HIS Q 207      70.681  67.869  40.492  1.00  1.00              
ATOM   3406  HE1 HIS Q 207      70.824  67.415  39.523  1.00  1.00              
ATOM   3407  NE2 HIS Q 207      71.311  67.496  41.619  1.00  1.00              
ATOM   3408  HE2 HIS Q 207      71.996  66.759  41.700  1.00  1.00              
ATOM   3409  CD2 HIS Q 207      70.870  68.298  42.642  1.00  1.00              
ATOM   3410  HD2 HIS Q 207      71.202  68.297  43.669  1.00  1.00              
ATOM   3411  C   HIS Q 207      69.130  72.801  42.971  1.00  1.00              
ATOM   3412  O   HIS Q 207      67.917  72.723  43.172  1.00  1.00              
ATOM   3413  N   TRP Q 208      69.803  73.938  43.152  1.00  1.00              
ATOM   3414  H   TRP Q 208      70.801  73.933  42.967  1.00  1.00              
ATOM   3415  CA  TRP Q 208      69.122  75.207  42.912  1.00  1.00              
ATOM   3416  HA  TRP Q 208      68.165  75.206  43.435  1.00  1.00              
ATOM   3417  CB  TRP Q 208      69.895  76.413  43.437  1.00  1.00              
ATOM   3418  HB1 TRP Q 208      69.236  77.246  43.239  1.00  1.00              
ATOM   3419  HB2 TRP Q 208      70.821  76.477  42.868  1.00  1.00              
ATOM   3420  CG  TRP Q 208      70.260  76.655  44.856  1.00  1.00              
ATOM   3421  CD1 TRP Q 208      69.491  76.464  45.947  1.00  1.00              
ATOM   3422  HD1 TRP Q 208      68.475  76.098  45.930  1.00  1.00              
ATOM   3423  NE1 TRP Q 208      70.190  76.862  47.067  1.00  1.00              
ATOM   3424  HE1 TRP Q 208      69.785  76.894  47.992  1.00  1.00              
ATOM   3425  CE2 TRP Q 208      71.439  77.346  46.742  1.00  1.00              
ATOM   3426  CZ2 TRP Q 208      72.520  77.819  47.496  1.00  1.00              
ATOM   3427  HZ2 TRP Q 208      72.504  77.757  48.566  1.00  1.00              
ATOM   3428  CH2 TRP Q 208      73.612  78.411  46.842  1.00  1.00              
ATOM   3429  HH2 TRP Q 208      74.461  78.769  47.411  1.00  1.00              
ATOM   3430  CZ3 TRP Q 208      73.592  78.551  45.445  1.00  1.00              
ATOM   3431  HZ3 TRP Q 208      74.424  79.020  44.938  1.00  1.00              
ATOM   3432  CE3 TRP Q 208      72.514  78.045  44.695  1.00  1.00              
ATOM   3433  HE3 TRP Q 208      72.539  78.120  43.618  1.00  1.00              
ATOM   3434  CD2 TRP Q 208      71.430  77.391  45.326  1.00  1.00              
ATOM   3435  C   TRP Q 208      68.815  75.346  41.415  1.00  1.00              
ATOM   3436  O   TRP Q 208      69.489  76.055  40.673  1.00  1.00              
ATOM   3437  N   GLN Q 209      67.760  74.683  40.947  1.00  1.00              
ATOM   3438  H   GLN Q 209      67.266  74.090  41.602  1.00  1.00              
ATOM   3439  CA  GLN Q 209      66.974  75.313  39.889  1.00  1.00              
ATOM   3440  HA  GLN Q 209      67.640  75.495  39.047  1.00  1.00              
ATOM   3441  CB  GLN Q 209      65.817  74.377  39.494  1.00  1.00              
ATOM   3442  HB1 GLN Q 209      64.939  74.667  40.057  1.00  1.00              
ATOM   3443  HB2 GLN Q 209      66.077  73.353  39.761  1.00  1.00              
ATOM   3444  CG  GLN Q 209      65.428  74.384  38.015  1.00  1.00              
ATOM   3445  HG1 GLN Q 209      64.794  75.246  37.820  1.00  1.00              
ATOM   3446  HG2 GLN Q 209      64.842  73.493  37.789  1.00  1.00              
ATOM   3447  CD  GLN Q 209      66.641  74.425  37.102  1.00  1.00              
ATOM   3448  OE1 GLN Q 209      67.462  73.514  37.057  1.00  1.00              
ATOM   3449  NE2 GLN Q 209      66.851  75.529  36.434  1.00  1.00              
ATOM   3450 1HE2 GLN Q 209      66.192  76.312  36.547  1.00  1.00              
ATOM   3451 2HE2 GLN Q 209      67.630  75.577  35.809  1.00  1.00              
ATOM   3452  C   GLN Q 209      66.502  76.659  40.431  1.00  1.00              
ATOM   3453  O   GLN Q 209      66.180  76.782  41.608  1.00  1.00              
ATOM   3454  N   GLU Q 210      66.633  77.687  39.614  1.00  1.00              
ATOM   3455  H   GLU Q 210      66.706  77.491  38.622  1.00  1.00              
ATOM   3456  CA  GLU Q 210      66.503  79.093  39.986  1.00  1.00              
ATOM   3457  HA  GLU Q 210      66.878  79.635  39.117  1.00  1.00              
ATOM   3458  CB  GLU Q 210      65.018  79.482  40.048  1.00  1.00              
ATOM   3459  HB1 GLU Q 210      64.959  80.508  40.401  1.00  1.00              
ATOM   3460  HB2 GLU Q 210      64.487  78.831  40.744  1.00  1.00              
ATOM   3461  CG  GLU Q 210      64.313  79.461  38.672  1.00  1.00              
ATOM   3462  HG1 GLU Q 210      64.830  80.159  38.009  1.00  1.00              
ATOM   3463  HG2 GLU Q 210      63.299  79.847  38.807  1.00  1.00              
ATOM   3464  CD  GLU Q 210      64.245  78.075  38.004  1.00  1.00              
ATOM   3465  OE1 GLU Q 210      63.254  77.350  38.236  1.00  1.00              
ATOM   3466  OE2 GLU Q 210      65.200  77.717  37.265  1.00  1.00              
ATOM   3467  C   GLU Q 210      67.453  79.606  41.089  1.00  1.00              
ATOM   3468  O   GLU Q 210      67.395  80.766  41.489  1.00  1.00              
ATOM   3469  N   ILE Q 211      68.446  78.770  41.416  1.00  1.00              
ATOM   3470  H   ILE Q 211      68.269  77.815  41.143  1.00  1.00              
ATOM   3471  CA  ILE Q 211      69.884  79.059  41.593  1.00  1.00              
ATOM   3472  HA  ILE Q 211      70.370  78.128  41.796  1.00  1.00              
ATOM   3473  CB  ILE Q 211      70.488  79.452  40.204  1.00  1.00              
ATOM   3474  HB  ILE Q 211      69.962  78.861  39.450  1.00  1.00              
ATOM   3475  CG2 ILE Q 211      70.285  80.933  39.824  1.00  1.00              
ATOM   3476 1HG2 ILE Q 211      70.664  81.113  38.817  1.00  1.00              
ATOM   3477 2HG2 ILE Q 211      69.230  81.192  39.827  1.00  1.00              
ATOM   3478 3HG2 ILE Q 211      70.816  81.584  40.518  1.00  1.00              
ATOM   3479  CG1 ILE Q 211      71.992  79.131  39.999  1.00  1.00              
ATOM   3480 1HG1 ILE Q 211      72.606  79.734  40.665  1.00  1.00              
ATOM   3481 2HG1 ILE Q 211      72.261  79.411  38.980  1.00  1.00              
ATOM   3482  CD1 ILE Q 211      72.383  77.658  40.171  1.00  1.00              
ATOM   3483  HD1 ILE Q 211      73.423  77.526  39.872  1.00  1.00              
ATOM   3484  HD2 ILE Q 211      72.288  77.353  41.212  1.00  1.00              
ATOM   3485  HD3 ILE Q 211      71.754  77.028  39.542  1.00  1.00              
ATOM   3486  C   ILE Q 211      70.325  79.990  42.727  1.00  1.00              
ATOM   3487  O   ILE Q 211      71.501  80.349  42.780  1.00  1.00              
ATOM   3488  N   LEU Q 212      69.395  80.457  43.558  1.00  1.00              
ATOM   3489  H   LEU Q 212      68.478  80.043  43.463  1.00  1.00              
ATOM   3490  CA  LEU Q 212      69.396  81.882  43.864  1.00  1.00              
ATOM   3491  HA  LEU Q 212      69.399  82.331  42.870  1.00  1.00              
ATOM   3492  CB  LEU Q 212      68.077  82.370  44.462  1.00  1.00              
ATOM   3493  HB1 LEU Q 212      67.934  81.922  45.439  1.00  1.00              
ATOM   3494  HB2 LEU Q 212      67.282  82.051  43.803  1.00  1.00              
ATOM   3495  CG  LEU Q 212      67.987  83.903  44.568  1.00  1.00              
ATOM   3496  HG  LEU Q 212      68.786  84.292  45.196  1.00  1.00              
ATOM   3497  CD1 LEU Q 212      68.040  84.610  43.209  1.00  1.00              
ATOM   3498 1HD1 LEU Q 212      67.833  85.673  43.338  1.00  1.00              
ATOM   3499 2HD1 LEU Q 212      69.036  84.521  42.779  1.00  1.00              
ATOM   3500 3HD1 LEU Q 212      67.307  84.175  42.529  1.00  1.00              
ATOM   3501  CD2 LEU Q 212      66.673  84.272  45.234  1.00  1.00              
ATOM   3502 1HD2 LEU Q 212      66.675  85.346  45.380  1.00  1.00              
ATOM   3503 2HD2 LEU Q 212      65.830  83.984  44.608  1.00  1.00              
ATOM   3504 3HD2 LEU Q 212      66.607  83.779  46.201  1.00  1.00              
ATOM   3505  C   LEU Q 212      70.625  82.484  44.545  1.00  1.00              
ATOM   3506  O   LEU Q 212      70.684  82.658  45.757  1.00  1.00              
ATOM   3507  N   CYS Q 213      71.558  82.933  43.721  1.00  1.00              
ATOM   3508  H   CYS Q 213      71.475  82.687  42.749  1.00  1.00              
ATOM   3509  CA  CYS Q 213      72.666  83.759  44.135  1.00  1.00              
ATOM   3510  HA  CYS Q 213      73.304  83.185  44.808  1.00  1.00              
ATOM   3511  CB  CYS Q 213      73.485  84.124  42.891  1.00  1.00              
ATOM   3512  HB1 CYS Q 213      74.257  84.849  43.157  1.00  1.00              
ATOM   3513  HB2 CYS Q 213      72.830  84.573  42.142  1.00  1.00              
ATOM   3514  SG  CYS Q 213      74.270  82.627  42.218  1.00  1.00              
ATOM   3515  HG  CYS Q 213      73.231  81.786  42.350  1.00  1.00              
ATOM   3516  C   CYS Q 213      72.168  84.996  44.885  1.00  1.00              
ATOM   3517  O   CYS Q 213      71.560  85.884  44.287  1.00  1.00              
ATOM   3518  N   VAL Q 214      72.391  85.011  46.203  1.00  1.00              
ATOM   3519  H   VAL Q 214      72.831  84.203  46.613  1.00  1.00              
ATOM   3520  CA  VAL Q 214      72.041  86.126  47.086  1.00  1.00              
ATOM   3521  HA  VAL Q 214      70.955  86.217  47.088  1.00  1.00              
ATOM   3522  CB  VAL Q 214      72.496  85.895  48.547  1.00  1.00              
ATOM   3523  HB  VAL Q 214      72.452  86.850  49.073  1.00  1.00              
ATOM   3524  CG1 VAL Q 214      71.517  84.945  49.249  1.00  1.00              
ATOM   3525 1HG1 VAL Q 214      71.826  84.798  50.284  1.00  1.00              
ATOM   3526 2HG1 VAL Q 214      70.513  85.369  49.231  1.00  1.00              
ATOM   3527 3HG1 VAL Q 214      71.500  83.984  48.737  1.00  1.00              
ATOM   3528  CG2 VAL Q 214      73.911  85.317  48.711  1.00  1.00              
ATOM   3529 1HG2 VAL Q 214      74.163  85.258  49.770  1.00  1.00              
ATOM   3530 2HG2 VAL Q 214      73.980  84.319  48.279  1.00  1.00              
ATOM   3531 3HG2 VAL Q 214      74.639  85.968  48.227  1.00  1.00              
ATOM   3532  C   VAL Q 214      72.602  87.418  46.530  1.00  1.00              
ATOM   3533  O   VAL Q 214      73.814  87.559  46.406  1.00  1.00              
ATOM   3534  N   LEU Q 215      71.698  88.312  46.125  1.00  1.00              
ATOM   3535  H   LEU Q 215      70.724  88.069  46.191  1.00  1.00              
ATOM   3536  CA  LEU Q 215      72.043  89.476  45.325  1.00  1.00              
ATOM   3537  HA  LEU Q 215      72.371  89.121  44.352  1.00  1.00              
ATOM   3538  CB  LEU Q 215      70.795  90.355  45.094  1.00  1.00              
ATOM   3539  HB1 LEU Q 215      71.148  91.357  44.842  1.00  1.00              
ATOM   3540  HB2 LEU Q 215      70.227  90.440  46.022  1.00  1.00              
ATOM   3541  CG  LEU Q 215      69.871  89.904  43.947  1.00  1.00              
ATOM   3542  HG  LEU Q 215      70.457  89.791  43.035  1.00  1.00              
ATOM   3543  CD1 LEU Q 215      69.131  88.595  44.231  1.00  1.00              
ATOM   3544 1HD1 LEU Q 215      68.427  88.391  43.424  1.00  1.00              
ATOM   3545 2HD1 LEU Q 215      69.839  87.769  44.263  1.00  1.00              
ATOM   3546 3HD1 LEU Q 215      68.590  88.661  45.174  1.00  1.00              
ATOM   3547  CD2 LEU Q 215      68.809  90.981  43.710  1.00  1.00              
ATOM   3548 1HD2 LEU Q 215      68.184  90.704  42.861  1.00  1.00              
ATOM   3549 2HD2 LEU Q 215      68.188  91.102  44.598  1.00  1.00              
ATOM   3550 3HD2 LEU Q 215      69.298  91.929  43.482  1.00  1.00              
ATOM   3551  C   LEU Q 215      73.166  90.296  45.973  1.00  1.00              
ATOM   3552  O   LEU Q 215      72.938  90.873  47.042  1.00  1.00              
ATOM   3553  N   PRO Q 216      74.341  90.414  45.327  1.00  1.00              
ATOM   3554  CD  PRO Q 216      74.839  89.657  44.179  1.00  1.00              
ATOM   3555  HD1 PRO Q 216      74.090  89.557  43.395  1.00  1.00              
ATOM   3556  HD2 PRO Q 216      75.174  88.674  44.511  1.00  1.00              
ATOM   3557  CG  PRO Q 216      76.028  90.446  43.625  1.00  1.00              
ATOM   3558  HG1 PRO Q 216      75.692  91.088  42.809  1.00  1.00              
ATOM   3559  HG2 PRO Q 216      76.829  89.787  43.288  1.00  1.00              
ATOM   3560  CB  PRO Q 216      76.465  91.311  44.805  1.00  1.00              
ATOM   3561  HB1 PRO Q 216      76.970  92.220  44.477  1.00  1.00              
ATOM   3562  HB2 PRO Q 216      77.116  90.730  45.461  1.00  1.00              
ATOM   3563  CA  PRO Q 216      75.144  91.597  45.523  1.00  1.00              
ATOM   3564  HA  PRO Q 216      75.325  91.778  46.583  1.00  1.00              
ATOM   3565  C   PRO Q 216      74.397  92.795  44.914  1.00  1.00              
ATOM   3566  O   PRO Q 216      73.447  92.653  44.138  1.00  1.00              
ATOM   3567  N   VAL Q 217      74.855  93.996  45.234  1.00  1.00              
ATOM   3568  H   VAL Q 217      75.664  94.060  45.830  1.00  1.00              
ATOM   3569  CA  VAL Q 217      74.466  95.193  44.485  1.00  1.00              
ATOM   3570  HA  VAL Q 217      73.382  95.283  44.512  1.00  1.00              
ATOM   3571  CB  VAL Q 217      75.095  96.436  45.169  1.00  1.00              
ATOM   3572  HB  VAL Q 217      76.177  96.390  45.056  1.00  1.00              
ATOM   3573  CG1 VAL Q 217      74.590  97.774  44.618  1.00  1.00              
ATOM   3574 1HG1 VAL Q 217      75.121  98.591  45.108  1.00  1.00              
ATOM   3575 2HG1 VAL Q 217      74.816  97.850  43.556  1.00  1.00              
ATOM   3576 3HG1 VAL Q 217      73.520  97.884  44.789  1.00  1.00              
ATOM   3577  CG2 VAL Q 217      74.782  96.474  46.678  1.00  1.00              
ATOM   3578 1HG2 VAL Q 217      75.183  97.389  47.114  1.00  1.00              
ATOM   3579 2HG2 VAL Q 217      73.704  96.440  46.839  1.00  1.00              
ATOM   3580 3HG2 VAL Q 217      75.251  95.636  47.191  1.00  1.00              
ATOM   3581  C   VAL Q 217      74.942  95.039  43.011  1.00  1.00              
ATOM   3582  O   VAL Q 217      75.967  94.391  42.788  1.00  1.00              
ATOM   3583  N   PRO Q 218      74.211  95.546  41.989  1.00  1.00              
ATOM   3584  CD  PRO Q 218      72.910  96.189  42.114  1.00  1.00              
ATOM   3585  HD1 PRO Q 218      72.893  96.972  42.865  1.00  1.00              
ATOM   3586  HD2 PRO Q 218      72.160  95.433  42.352  1.00  1.00              
ATOM   3587  CG  PRO Q 218      72.615  96.790  40.746  1.00  1.00              
ATOM   3588  HG1 PRO Q 218      73.139  97.742  40.644  1.00  1.00              
ATOM   3589  HG2 PRO Q 218      71.545  96.915  40.579  1.00  1.00              
ATOM   3590  CB  PRO Q 218      73.224  95.763  39.800  1.00  1.00              
ATOM   3591  HB1 PRO Q 218      73.492  96.221  38.847  1.00  1.00              
ATOM   3592  HB2 PRO Q 218      72.510  94.954  39.636  1.00  1.00              
ATOM   3593  CA  PRO Q 218      74.440  95.216  40.567  1.00  1.00              
ATOM   3594  HA  PRO Q 218      74.409  94.129  40.489  1.00  1.00              
ATOM   3595  C   PRO Q 218      75.772  95.623  39.904  1.00  1.00              
ATOM   3596  O   PRO Q 218      75.933  95.386  38.708  1.00  1.00              
ATOM   3597  N   ASP Q 219      76.728  96.200  40.628  1.00  1.00              
ATOM   3598  H   ASP Q 219      76.553  96.374  41.616  1.00  1.00              
ATOM   3599  CA  ASP Q 219      78.056  96.599  40.146  1.00  1.00              
ATOM   3600  HA  ASP Q 219      77.938  97.453  39.479  1.00  1.00              
ATOM   3601  CB  ASP Q 219      78.907  97.042  41.349  1.00  1.00              
ATOM   3602  HB1 ASP Q 219      79.850  97.457  40.987  1.00  1.00              
ATOM   3603  HB2 ASP Q 219      79.137  96.170  41.964  1.00  1.00              
ATOM   3604  CG  ASP Q 219      78.189  98.083  42.214  1.00  1.00              
ATOM   3605  OD1 ASP Q 219      78.510  99.282  42.081  1.00  1.00              
ATOM   3606  OD2 ASP Q 219      77.295  97.657  42.983  1.00  1.00              
ATOM   3607  C   ASP Q 219      78.754  95.484  39.354  1.00  1.00              
ATOM   3608  O   ASP Q 219      78.255  94.378  39.146  1.00  1.00              
TER
ATOM      1  N   ASP T   1      80.562  82.133  38.135
ATOM      2  CA  ASP T   1      80.931  82.490  39.549
ATOM      3  C   ASP T   1      80.601  81.374  40.563
ATOM      4  O   ASP T   1      79.621  80.655  40.417
ATOM      5  CB  ASP T   1      80.227  83.770  39.966
ATOM      6  CG  ASP T   1      81.172  84.972  40.010
ATOM      7  OD1 ASP T   1      82.409  84.768  39.927
ATOM      8  OD2 ASP T   1      80.675  86.120  40.144
ATOM      9  N   GLU T   2      81.418  81.246  41.594
ATOM     10  CA  GLU T   2      81.202  80.201  42.581
ATOM     11  C   GLU T   2      80.239  80.608  43.686
ATOM     12  O   GLU T   2      80.289  81.719  44.184
ATOM     13  CB  GLU T   2      82.551  79.765  43.156
ATOM     14  CG  GLU T   2      83.445  79.225  42.054
ATOM     15  CD  GLU T   2      84.896  79.118  42.452
ATOM     16  OE1 GLU T   2      85.445  80.111  43.005
ATOM     17  OE2 GLU T   2      85.494  78.042  42.194
ATOM     18  N   ILE T   3      79.349  79.696  44.046
ATOM     19  CA  ILE T   3      78.378  79.978  45.086
ATOM     20  C   ILE T   3      79.050  79.782  46.416
ATOM     21  O   ILE T   3      79.438  78.678  46.750
ATOM     22  CB  ILE T   3      77.189  79.047  44.976
ATOM     23  CG1 ILE T   3      76.546  79.247  43.611
ATOM     24  CG2 ILE T   3      76.176  79.336  46.087
ATOM     25  CD1 ILE T   3      75.512  78.191  43.267
ATOM     26  N   PRO T   4      79.185  80.857  47.202
ATOM     27  CA  PRO T   4      79.831  80.753  48.502
ATOM     28  C   PRO T   4      78.961  80.032  49.517
ATOM     29  O   PRO T   4      77.750  80.059  49.436
ATOM     30  CB  PRO T   4      80.057  82.213  48.875
ATOM     31  CG  PRO T   4      78.776  82.829  48.395
ATOM     32  CD  PRO T   4      78.570  82.184  47.029
ATOM     33  N   TYR T   5      79.610  79.385  50.472
ATOM     34  CA  TYR T   5      78.924  78.676  51.543
ATOM     35  C   TYR T   5      78.519  79.741  52.567
ATOM     36  O   TYR T   5      79.364  80.396  53.158
ATOM     37  CB  TYR T   5      79.865  77.640  52.183
ATOM     38  CG  TYR T   5      79.209  76.818  53.272
ATOM     39  CD1 TYR T   5      78.406  75.723  52.965
ATOM     40  CD2 TYR T   5      79.351  77.174  54.613
ATOM     41  CE1 TYR T   5      77.759  74.998  53.973
ATOM     42  CE2 TYR T   5      78.717  76.460  55.625
ATOM     43  CZ  TYR T   5      77.925  75.375  55.300
ATOM     44  OH  TYR T   5      77.300  74.671  56.304
ATOM     45  N   LYS T   6      77.220  79.915  52.770
ATOM     46  CA  LYS T   6      76.734  80.920  53.707
ATOM     47  C   LYS T   6      75.693  80.307  54.626
ATOM     48  O   LYS T   6      74.893  81.019  55.237
ATOM     49  CB  LYS T   6      76.097  82.087  52.933
ATOM     50  CG  LYS T   6      77.051  82.846  51.984
ATOM     51  CD  LYS T   6      78.022  83.731  52.754
ATOM     52  CE  LYS T   6      77.276  84.755  53.603
ATOM     53  NZ  LYS T   6      78.195  85.505  54.515
ATOM     54  N   ALA T   7      75.692  78.983  54.725
ATOM     55  CA  ALA T   7      74.696  78.316  55.566
ATOM     56  C   ALA T   7      74.912  78.594  57.036
ATOM     57  O   ALA T   7      76.044  78.637  57.507
ATOM     58  CB  ALA T   7      74.718  76.822  55.313
ATOM     59  N   VAL T   8      73.812  78.803  57.748
ATOM     60  CA  VAL T   8      73.815  79.080  59.176
ATOM     61  C   VAL T   8      73.034  77.972  59.875
ATOM     62  O   VAL T   8      71.881  77.669  59.509
ATOM     63  CB  VAL T   8      73.156  80.442  59.471
ATOM     64  CG1 VAL T   8      73.057  80.666  60.993
ATOM     65  CG2 VAL T   8      73.993  81.568  58.801
ATOM     66  N   VAL T   9      73.680  77.364  60.869
ATOM     67  CA  VAL T   9      73.101  76.271  61.619
ATOM     68  C   VAL T   9      72.637  76.754  62.990
ATOM     69  O   VAL T   9      73.346  77.504  63.646
ATOM     70  CB  VAL T   9      74.143  75.125  61.836
ATOM     71  CG1 VAL T   9      73.539  74.029  62.753
ATOM     72  CG2 VAL T   9      74.563  74.518  60.475
ATOM     73  N   ASN T  10      71.448  76.327  63.403
ATOM     74  CA  ASN T  10      70.913  76.675  64.710
ATOM     75  C   ASN T  10      70.426  75.404  65.412
ATOM     76  O   ASN T  10      69.669  74.630  64.820
ATOM     77  CB  ASN T  10      69.737  77.637  64.542
ATOM     78  CG  ASN T  10      69.272  78.206  65.856
ATOM     79  OD1 ASN T  10      70.037  78.886  66.549
ATOM     80  ND2 ASN T  10      68.016  77.942  66.216
ATOM     81  N   ILE T  11      70.849  75.174  66.653
ATOM     82  CA  ILE T  11      70.372  74.005  67.395
ATOM     83  C   ILE T  11      69.031  74.370  67.997
ATOM     84  O   ILE T  11      68.914  75.358  68.710
ATOM     85  CB  ILE T  11      71.321  73.610  68.487
ATOM     86  CG1 ILE T  11      72.632  73.176  67.822
ATOM     87  CG2 ILE T  11      70.697  72.452  69.352
ATOM     88  CD1 ILE T  11      73.659  72.637  68.771
ATOM     89  N   GLU T  12      68.010  73.594  67.664
ATOM     90  CA  GLU T  12      66.663  73.845  68.163
ATOM     91  C   GLU T  12      66.394  73.065  69.448
ATOM     92  O   GLU T  12      65.664  73.529  70.305
ATOM     93  CB  GLU T  12      65.635  73.417  67.107
ATOM     94  CG  GLU T  12      65.751  74.151  65.753
ATOM     95  CD  GLU T  12      65.578  75.657  65.897
ATOM     96  OE1 GLU T  12      65.078  76.091  66.947
ATOM     97  OE2 GLU T  12      65.942  76.409  64.969
ATOM     98  N   ASN T  13      66.959  71.868  69.575
ATOM     99  CA  ASN T  13      66.696  71.073  70.755
ATOM    100  C   ASN T  13      67.654  69.911  70.868
ATOM    101  O   ASN T  13      68.129  69.373  69.873
ATOM    102  CB  ASN T  13      65.277  70.482  70.728
ATOM    103  CG  ASN T  13      64.916  69.810  72.035
ATOM    104  OD1 ASN T  13      65.228  70.338  73.098
ATOM    105  ND2 ASN T  13      64.237  68.665  71.976
ATOM    106  N   ILE T  14      67.925  69.522  72.097
ATOM    107  CA  ILE T  14      68.788  68.381  72.336
ATOM    108  C   ILE T  14      68.013  67.438  73.257
ATOM    109  O   ILE T  14      67.389  67.887  74.221
ATOM    110  CB  ILE T  14      70.081  68.795  73.042
ATOM    111  CG1 ILE T  14      70.901  69.718  72.131
ATOM    112  CG2 ILE T  14      70.882  67.524  73.444
ATOM    113  CD1 ILE T  14      72.099  70.314  72.800
ATOM    114  N   VAL T  15      68.012  66.152  72.940
ATOM    115  CA  VAL T  15      67.356  65.187  73.818
ATOM    116  C   VAL T  15      68.505  64.353  74.347
ATOM    117  O   VAL T  15      69.285  63.798  73.558
ATOM    118  CB  VAL T  15      66.337  64.243  73.068
ATOM    119  CG1 VAL T  15      65.685  63.243  74.085
ATOM    120  CG2 VAL T  15      65.236  65.060  72.418
ATOM    121  N   ALA T  16      68.630  64.279  75.670
ATOM    122  CA  ALA T  16      69.710  63.493  76.260
ATOM    123  C   ALA T  16      69.190  62.609  77.397
ATOM    124  O   ALA T  16      68.119  62.846  77.955
ATOM    125  CB  ALA T  16      70.848  64.437  76.811
ATOM    126  N   THR T  17      70.008  61.634  77.747
ATOM    127  CA  THR T  17      69.726  60.681  78.795
ATOM    128  C   THR T  17      70.725  60.840  79.944
ATOM    129  O   THR T  17      71.914  61.080  79.711
ATOM    130  CB  THR T  17      69.824  59.259  78.222
ATOM    131  OG1 THR T  17      68.589  58.936  77.583
ATOM    132  CG2 THR T  17      70.074  58.263  79.298
ATOM    133  N   VAL T  18      70.237  60.732  81.183
ATOM    134  CA  VAL T  18      71.098  60.814  82.347
ATOM    135  C   VAL T  18      70.760  59.606  83.188
ATOM    136  O   VAL T  18      69.626  59.471  83.660
ATOM    137  CB  VAL T  18      70.864  62.087  83.196
ATOM    138  CG1 VAL T  18      71.790  62.061  84.433
ATOM    139  CG2 VAL T  18      71.142  63.307  82.383
ATOM    140  N   THR T  19      71.732  58.718  83.362
ATOM    141  CA  THR T  19      71.488  57.515  84.136
ATOM    142  C   THR T  19      71.829  57.767  85.590
ATOM    143  O   THR T  19      72.949  58.162  85.912
ATOM    144  CB  THR T  19      72.300  56.342  83.585
ATOM    145  OG1 THR T  19      72.020  56.199  82.183
ATOM    146  CG2 THR T  19      71.912  55.057  84.284
ATOM    147  N   LEU T  20      70.853  57.574  86.468
ATOM    148  CA  LEU T  20      71.083  57.795  87.890
ATOM    149  C   LEU T  20      71.465  56.498  88.596
ATOM    150  O   LEU T  20      71.539  56.447  89.828
ATOM    151  CB  LEU T  20      69.849  58.414  88.553
ATOM    152  CG  LEU T  20      69.429  59.768  87.998
ATOM    153  CD1 LEU T  20      68.372  60.384  88.891
ATOM    154  CD2 LEU T  20      70.635  60.688  87.916
ATOM    155  N   ASP T  21      71.694  55.457  87.799
ATOM    156  CA  ASP T  21      72.105  54.132  88.285
ATOM    157  C   ASP T  21      71.513  53.759  89.655
ATOM    158  O   ASP T  21      72.232  53.674  90.656
ATOM    159  CB  ASP T  21      73.647  54.063  88.313
ATOM    160  CG  ASP T  21      74.182  52.649  88.555
ATOM    161  OD1 ASP T  21      73.722  51.692  87.886
ATOM    162  OD2 ASP T  21      75.081  52.500  89.412
ATOM    163  N   GLN T  22      70.194  53.545  89.670
ATOM    164  CA  GLN T  22      69.432  53.164  90.866
ATOM    165  C   GLN T  22      67.939  53.164  90.543
ATOM    166  O   GLN T  22      67.465  53.957  89.721
ATOM    167  CB  GLN T  22      69.660  54.155  91.993
ATOM    168  CG  GLN T  22      69.246  55.534  91.606
ATOM    169  CD  GLN T  22      69.355  56.500  92.734
ATOM    170  OE1 GLN T  22      68.722  56.323  93.763
ATOM    171  NE2 GLN T  22      70.165  57.544  92.556
ATOM    172  N   THR T  23      67.201  52.284  91.202
ATOM    173  CA  THR T  23      65.761  52.201  91.008
ATOM    174  C   THR T  23      65.137  53.315  91.840
ATOM    175  O   THR T  23      65.642  53.663  92.913
ATOM    176  CB  THR T  23      65.273  50.832  91.434
ATOM    177  OG1 THR T  23      65.856  49.858  90.551
ATOM    178  CG2 THR T  23      63.748  50.748  91.389
ATOM    179  N   LEU T  24      64.057  53.898  91.334
ATOM    180  CA  LEU T  24      63.428  55.016  92.015
ATOM    181  C   LEU T  24      61.949  54.788  92.237
ATOM    182  O   LEU T  24      61.260  54.227  91.386
ATOM    183  CB  LEU T  24      63.609  56.309  91.194
ATOM    184  CG  LEU T  24      64.983  56.964  90.952
ATOM    185  CD1 LEU T  24      64.813  58.030  89.848
ATOM    186  CD2 LEU T  24      65.537  57.617  92.221
ATOM    187  N   ASP T  25      61.474  55.233  93.393
ATOM    188  CA  ASP T  25      60.071  55.130  93.745
ATOM    189  C   ASP T  25      59.502  56.494  93.341
ATOM    190  O   ASP T  25      59.683  57.497  94.040
ATOM    191  CB  ASP T  25      59.925  54.888  95.253
ATOM    192  CG  ASP T  25      58.472  54.850  95.709
ATOM    193  OD1 ASP T  25      57.623  55.559  95.124
ATOM    194  OD2 ASP T  25      58.173  54.123  96.683
ATOM    195  N   LEU T  26      58.830  56.527  92.195
ATOM    196  CA  LEU T  26      58.253  57.774  91.673
ATOM    197  C   LEU T  26      57.104  58.319  92.506
ATOM    198  O   LEU T  26      56.898  59.538  92.579
ATOM    199  CB  LEU T  26      57.843  57.573  90.190
ATOM    200  CG  LEU T  26      59.040  57.146  89.333
ATOM    201  CD1 LEU T  26      58.579  56.946  87.887
ATOM    202  CD2 LEU T  26      60.172  58.196  89.375
ATOM    203  N   TYR T  27      56.341  57.433  93.153
ATOM    204  CA  TYR T  27      55.260  57.923  94.010
ATOM    205  C   TYR T  27      55.893  58.747  95.126
ATOM    206  O   TYR T  27      55.456  59.863  95.464
ATOM    207  CB  TYR T  27      54.468  56.760  94.629
ATOM    208  CG  TYR T  27      53.675  55.919  93.640
ATOM    209  CD1 TYR T  27      54.154  54.692  93.212
ATOM    210  CD2 TYR T  27      52.422  56.353  93.154
ATOM    211  CE1 TYR T  27      53.418  53.902  92.319
ATOM    212  CE2 TYR T  27      51.673  55.561  92.266
ATOM    213  CZ  TYR T  27      52.184  54.346  91.863
ATOM    214  OH  TYR T  27      51.468  53.535  91.038
ATOM    215  N   ALA T  28      56.934  58.177  95.713
ATOM    216  CA  ALA T  28      57.644  58.847  96.807
ATOM    217  C   ALA T  28      58.264  60.148  96.317
ATOM    218  O   ALA T  28      58.178  61.175  96.993
ATOM    219  CB  ALA T  28      58.748  57.906  97.387
ATOM    220  N   MET T  29      58.848  60.122  95.120
ATOM    221  CA  MET T  29      59.488  61.323  94.595
ATOM    222  C   MET T  29      58.484  62.432  94.330
ATOM    223  O   MET T  29      58.738  63.586  94.659
ATOM    224  CB  MET T  29      60.281  61.002  93.318
ATOM    225  CG  MET T  29      61.052  62.185  92.777
ATOM    226  SD  MET T  29      61.961  61.759  91.287
ATOM    227  CE  MET T  29      63.372  60.872  91.888
ATOM    228  N   GLU T  30      57.334  62.089  93.752
ATOM    229  CA  GLU T  30      56.299  63.091  93.471
ATOM    230  C   GLU T  30      55.867  63.780  94.760
ATOM    231  O   GLU T  30      55.681  65.003  94.794
ATOM    232  CB  GLU T  30      55.089  62.424  92.829
ATOM    233  CG  GLU T  30      54.014  63.370  92.337
ATOM    234  CD  GLU T  30      53.107  63.881  93.435
ATOM    235  OE1 GLU T  30      52.740  63.092  94.341
ATOM    236  OE2 GLU T  30      52.739  65.077  93.383
ATOM    237  N   ARG T  31      55.696  62.996  95.822
ATOM    238  CA  ARG T  31      55.289  63.563  97.108
ATOM    239  C   ARG T  31      56.418  64.390  97.719
ATOM    240  O   ARG T  31      56.167  65.433  98.321
ATOM    241  CB  ARG T  31      54.859  62.456  98.101
ATOM    242  CG  ARG T  31      53.598  61.673  97.695
ATOM    243  CD  ARG T  31      53.176  60.652  98.777
ATOM    244  NE  ARG T  31      52.823  61.326 100.021
ATOM    245  CZ  ARG T  31      51.632  61.865 100.262
ATOM    246  NH1 ARG T  31      50.669  61.794  99.349
ATOM    247  NH2 ARG T  31      51.413  62.511 101.404
ATOM    248  N   SER T  32      57.658  63.935  97.560
ATOM    249  CA  SER T  32      58.786  64.659  98.133
ATOM    250  C   SER T  32      59.159  65.941  97.411
ATOM    251  O   SER T  32      59.423  66.964  98.047
ATOM    252  CB  SER T  32      60.018  63.765  98.206
ATOM    253  OG  SER T  32      59.852  62.805  99.222
ATOM    254  N   VAL T  33      59.197  65.889  96.087
ATOM    255  CA  VAL T  33      59.562  67.050  95.284
ATOM    256  C   VAL T  33      58.323  67.860  94.932
ATOM    257  O   VAL T  33      57.348  67.344  94.406
ATOM    258  CB  VAL T  33      60.262  66.628  93.964
ATOM    259  CG1 VAL T  33      60.718  67.850  93.190
ATOM    260  CG2 VAL T  33      61.434  65.704  94.268
ATOM    261  N   PRO T  34      58.354  69.155  95.219
ATOM    262  CA  PRO T  34      57.204  69.995  94.911
ATOM    263  C   PRO T  34      56.985  70.233  93.424
ATOM    264  O   PRO T  34      57.926  70.236  92.618
ATOM    265  CB  PRO T  34      57.521  71.288  95.655
ATOM    266  CG  PRO T  34      58.987  71.383  95.543
ATOM    267  CD  PRO T  34      59.466  69.949  95.776
ATOM    268  N   ASN T  35      55.719  70.417  93.080
ATOM    269  CA  ASN T  35      55.299  70.724  91.728
ATOM    270  C   ASN T  35      55.787  69.840  90.581
ATOM    271  O   ASN T  35      56.165  70.353  89.525
ATOM    272  CB  ASN T  35      55.634  72.191  91.435
ATOM    273  CG  ASN T  35      55.030  73.145  92.474
ATOM    274  OD1 ASN T  35      53.797  73.271  92.600
ATOM    275  ND2 ASN T  35      55.895  73.803  93.232
ATOM    276  N   VAL T  36      55.801  68.529  90.778
ATOM    277  CA  VAL T  36      56.179  67.630  89.698
ATOM    278  C   VAL T  36      54.937  66.797  89.430
ATOM    279  O   VAL T  36      53.990  66.798  90.214
ATOM    280  CB  VAL T  36      57.366  66.690  90.060
ATOM    281  CG1 VAL T  36      58.647  67.516  90.240
ATOM    282  CG2 VAL T  36      57.037  65.850  91.318
ATOM    283  N   GLU T  37      54.927  66.070  88.331
ATOM    284  CA  GLU T  37      53.762  65.279  88.022
ATOM    285  C   GLU T  37      54.078  63.807  87.814
ATOM    286  O   GLU T  37      55.067  63.458  87.143
ATOM    287  CB  GLU T  37      53.107  65.848  86.774
ATOM    288  CG  GLU T  37      51.779  65.224  86.449
ATOM    289  CD  GLU T  37      51.020  66.040  85.424
ATOM    290  OE1 GLU T  37      51.481  66.205  84.285
ATOM    291  OE2 GLU T  37      49.851  66.572  85.825
ATOM    292  N   TYR T  38      53.227  62.946  88.372
ATOM    293  CA  TYR T  38      53.403  61.509  88.220
ATOM    294  C   TYR T  38      52.074  60.802  88.253
ATOM    295  O   TYR T  38      51.446  60.706  89.294
ATOM    296  CB  TYR T  38      54.290  60.927  89.318
ATOM    297  CG  TYR T  38      54.474  59.428  89.190
ATOM    298  CD1 TYR T  38      54.935  58.859  87.994
ATOM    299  CD2 TYR T  38      54.174  58.575  90.258
ATOM    300  CE1 TYR T  38      55.086  57.482  87.873
ATOM    301  CE2 TYR T  38      54.325  57.187  90.149
ATOM    302  CZ  TYR T  38      54.777  56.652  88.959
ATOM    303  OH  TYR T  38      54.905  55.293  88.843
ATOM    304  N   ASP T  39      51.641  60.313  87.103
ATOM    305  CA  ASP T  39      50.382  59.590  87.025
ATOM    306  C   ASP T  39      50.691  58.409  86.121
ATOM    307  O   ASP T  39      50.603  58.504  84.904
ATOM    308  CB  ASP T  39      49.303  60.487  86.428
ATOM    309  CG  ASP T  39      47.996  59.752  86.208
ATOM    310  OD1 ASP T  39      47.957  58.508  86.416
ATOM    311  OD2 ASP T  39      47.013  60.431  85.811
ATOM    312  N   PRO T  40      51.051  57.267  86.720
ATOM    313  CA  PRO T  40      51.387  56.114  85.897
ATOM    314  C   PRO T  40      50.258  55.612  85.017
ATOM    315  O   PRO T  40      50.497  54.808  84.130
ATOM    316  CB  PRO T  40      51.910  55.090  86.923
ATOM    317  CG  PRO T  40      51.073  55.406  88.154
ATOM    318  CD  PRO T  40      50.993  56.918  88.159
ATOM    319  N   ASP T  41      49.034  56.084  85.230
ATOM    320  CA  ASP T  41      47.954  55.651  84.330
ATOM    321  C   ASP T  41      48.029  56.426  83.005
ATOM    322  O   ASP T  41      47.432  56.023  82.011
ATOM    323  CB  ASP T  41      46.569  55.880  84.936
ATOM    324  CG  ASP T  41      46.262  54.932  86.076
ATOM    325  OD1 ASP T  41      46.657  53.732  86.004
ATOM    326  OD2 ASP T  41      45.604  55.394  87.041
ATOM    327  N   GLN T  42      48.765  57.535  82.993
ATOM    328  CA  GLN T  42      48.893  58.357  81.790
ATOM    329  C   GLN T  42      50.272  58.309  81.132
ATOM    330  O   GLN T  42      50.379  58.331  79.914
ATOM    331  CB  GLN T  42      48.564  59.804  82.118
ATOM    332  CG  GLN T  42      47.089  60.090  82.303
ATOM    333  CD  GLN T  42      46.840  61.580  82.462
ATOM    334  OE1 GLN T  42      47.313  62.205  83.421
ATOM    335  NE2 GLN T  42      46.110  62.166  81.514
ATOM    336  N   PHE T  43      51.325  58.273  81.947
ATOM    337  CA  PHE T  43      52.688  58.234  81.447
ATOM    338  C   PHE T  43      53.548  57.567  82.508
ATOM    339  O   PHE T  43      53.423  57.887  83.681
ATOM    340  CB  PHE T  43      53.182  59.650  81.173
ATOM    341  CG  PHE T  43      54.513  59.694  80.480
ATOM    342  CD1 PHE T  43      54.622  59.325  79.144
ATOM    343  CD2 PHE T  43      55.657  60.075  81.167
ATOM    344  CE1 PHE T  43      55.855  59.334  78.496
ATOM    345  CE2 PHE T  43      56.891  60.091  80.533
ATOM    346  CZ  PHE T  43      56.987  59.717  79.188
ATOM    347  N   PRO T  44      54.446  56.639  82.105
ATOM    348  CA  PRO T  44      55.324  55.906  83.039
ATOM    349  C   PRO T  44      56.349  56.689  83.817
ATOM    350  O   PRO T  44      56.851  56.202  84.845
ATOM    351  CB  PRO T  44      55.975  54.836  82.176
ATOM    352  CG  PRO T  44      55.983  55.449  80.791
ATOM    353  CD  PRO T  44      54.754  56.323  80.694
ATOM    354  N   GLY T  45      56.655  57.901  83.363
ATOM    355  CA  GLY T  45      57.651  58.685  84.070
ATOM    356  C   GLY T  45      57.135  59.869  84.850
ATOM    357  O   GLY T  45      56.039  60.364  84.590
ATOM    358  N   LEU T  46      57.939  60.305  85.826
ATOM    359  CA  LEU T  46      57.647  61.479  86.626
ATOM    360  C   LEU T  46      58.140  62.651  85.759
ATOM    361  O   LEU T  46      59.263  62.622  85.213
ATOM    362  CB  LEU T  46      58.432  61.454  87.966
ATOM    363  CG  LEU T  46      58.138  62.606  88.931
ATOM    364  CD1 LEU T  46      58.240  62.088  90.381
ATOM    365  CD2 LEU T  46      59.102  63.780  88.680
ATOM    366  N   ILE T  47      57.313  63.687  85.655
ATOM    367  CA  ILE T  47      57.634  64.856  84.834
ATOM    368  C   ILE T  47      58.102  66.010  85.703
ATOM    369  O   ILE T  47      57.348  66.521  86.544
ATOM    370  CB  ILE T  47      56.398  65.271  84.021
ATOM    371  CG1 ILE T  47      55.955  64.073  83.195
ATOM    372  CG2 ILE T  47      56.717  66.530  83.139
ATOM    373  CD1 ILE T  47      54.566  64.179  82.556
ATOM    374  N   PHE T  48      59.355  66.405  85.501
ATOM    375  CA  PHE T  48      59.988  67.467  86.267
ATOM    376  C   PHE T  48      60.231  68.616  85.296
ATOM    377  O   PHE T  48      60.984  68.478  84.356
ATOM    378  CB  PHE T  48      61.307  66.932  86.821
ATOM    379  CG  PHE T  48      62.055  67.902  87.688
ATOM    380  CD1 PHE T  48      62.219  67.654  89.047
ATOM    381  CD2 PHE T  48      62.598  69.073  87.148
ATOM    382  CE1 PHE T  48      62.908  68.550  89.855
ATOM    383  CE2 PHE T  48      63.291  69.978  87.955
ATOM    384  CZ  PHE T  48      63.445  69.718  89.303
ATOM    385  N   ARG T  49      59.582  69.752  85.513
ATOM    386  CA  ARG T  49      59.748  70.880  84.601
ATOM    387  C   ARG T  49      60.542  72.003  85.222
ATOM    388  O   ARG T  49      60.328  72.367  86.379
ATOM    389  CB  ARG T  49      58.382  71.426  84.159
ATOM    390  CG  ARG T  49      57.531  70.451  83.365
ATOM    391  CD  ARG T  49      56.168  71.050  83.018
ATOM    392  NE  ARG T  49      55.454  70.252  82.022
ATOM    393  CZ  ARG T  49      54.550  69.315  82.301
ATOM    394  NH1 ARG T  49      54.228  69.038  83.561
ATOM    395  NH2 ARG T  49      53.967  68.650  81.313
ATOM    396  N   LEU T  50      61.491  72.532  84.459
ATOM    397  CA  LEU T  50      62.286  73.652  84.928
ATOM    398  C   LEU T  50      61.852  74.834  84.088
ATOM    399  O   LEU T  50      61.461  74.683  82.925
ATOM    400  CB  LEU T  50      63.770  73.392  84.734
ATOM    401  CG  LEU T  50      64.384  72.564  85.855
ATOM    402  CD1 LEU T  50      65.830  72.227  85.552
ATOM    403  CD2 LEU T  50      64.282  73.359  87.136
ATOM    404  N   GLU T  51      61.898  76.014  84.679
ATOM    405  CA  GLU T  51      61.500  77.195  83.947
ATOM    406  C   GLU T  51      62.735  78.027  83.681
ATOM    407  O   GLU T  51      63.679  78.006  84.465
ATOM    408  CB  GLU T  51      60.483  77.987  84.757
ATOM    409  CG  GLU T  51      59.574  78.797  83.886
ATOM    410  CD  GLU T  51      59.052  77.984  82.722
ATOM    411  OE1 GLU T  51      58.493  76.892  82.960
ATOM    412  OE2 GLU T  51      59.204  78.439  81.567
ATOM    413  N   SER T  52      62.731  78.729  82.558
ATOM    414  CA  SER T  52      63.850  79.587  82.160
ATOM    415  C   SER T  52      65.223  79.104  82.643
ATOM    416  O   SER T  52      65.645  79.419  83.760
ATOM    417  CB  SER T  52      63.625  81.007  82.679
ATOM    418  OG  SER T  52      63.755  81.038  84.090
ATOM    419  N   PRO T  53      65.939  78.344  81.799
ATOM    420  CA  PRO T  53      65.439  77.981  80.472
ATOM    421  C   PRO T  53      64.360  76.903  80.597
ATOM    422  O   PRO T  53      64.295  76.187  81.598
ATOM    423  CB  PRO T  53      66.696  77.504  79.751
ATOM    424  CG  PRO T  53      67.509  76.901  80.848
ATOM    425  CD  PRO T  53      67.315  77.855  82.007
ATOM    426  N   LYS T  54      63.499  76.823  79.591
ATOM    427  CA  LYS T  54      62.423  75.855  79.584
ATOM    428  C   LYS T  54      63.039  74.478  79.348
ATOM    429  O   LYS T  54      63.576  74.189  78.276
ATOM    430  CB  LYS T  54      61.412  76.199  78.484
ATOM    431  CG  LYS T  54      60.138  75.350  78.474
ATOM    432  CD  LYS T  54      59.151  75.850  77.410
ATOM    433  CE  LYS T  54      58.552  77.215  77.789
ATOM    434  NZ  LYS T  54      57.940  77.941  76.624
ATOM    435  N   ILE T  55      62.989  73.638  80.368
ATOM    436  CA  ILE T  55      63.537  72.296  80.255
ATOM    437  C   ILE T  55      62.576  71.296  80.861
ATOM    438  O   ILE T  55      61.934  71.600  81.871
ATOM    439  CB  ILE T  55      64.858  72.159  81.030
ATOM    440  CG1 ILE T  55      65.885  73.155  80.500
ATOM    441  CG2 ILE T  55      65.396  70.738  80.884
ATOM    442  CD1 ILE T  55      66.372  72.828  79.115
ATOM    443  N   THR T  56      62.446  70.128  80.237
ATOM    444  CA  THR T  56      61.596  69.111  80.819
ATOM    445  C   THR T  56      62.435  67.884  81.076
ATOM    446  O   THR T  56      63.271  67.492  80.267
ATOM    447  CB  THR T  56      60.402  68.747  79.943
ATOM    448  OG1 THR T  56      59.532  69.880  79.857
ATOM    449  CG2 THR T  56      59.595  67.569  80.568
ATOM    450  N   SER T  57      62.228  67.298  82.245
ATOM    451  CA  SER T  57      62.955  66.096  82.605
ATOM    452  C   SER T  57      61.927  65.020  82.880
ATOM    453  O   SER T  57      60.970  65.245  83.621
ATOM    454  CB  SER T  57      63.792  66.351  83.858
ATOM    455  OG  SER T  57      64.599  65.217  84.137
ATOM    456  N   LEU T  58      62.092  63.865  82.254
ATOM    457  CA  LEU T  58      61.167  62.744  82.478
ATOM    458  C   LEU T  58      61.999  61.729  83.250
ATOM    459  O   LEU T  58      63.038  61.275  82.748
ATOM    460  CB  LEU T  58      60.706  62.152  81.142
ATOM    461  CG  LEU T  58      60.139  63.199  80.172
ATOM    462  CD1 LEU T  58      59.835  62.562  78.848
ATOM    463  CD2 LEU T  58      58.847  63.811  80.764
ATOM    464  N   ILE T  59      61.531  61.380  84.456
ATOM    465  CA  ILE T  59      62.255  60.478  85.340
ATOM    466  C   ILE T  59      61.570  59.121  85.470
ATOM    467  O   ILE T  59      60.426  59.016  85.914
ATOM    468  CB  ILE T  59      62.438  61.160  86.735
ATOM    469  CG1 ILE T  59      63.192  62.478  86.548
ATOM    470  CG2 ILE T  59      63.254  60.279  87.685
ATOM    471  CD1 ILE T  59      63.216  63.376  87.794
ATOM    472  N   PHE T  60      62.281  58.079  85.074
ATOM    473  CA  PHE T  60      61.721  56.736  85.126
ATOM    474  C   PHE T  60      62.172  55.908  86.328
ATOM    475  O   PHE T  60      63.209  56.192  86.932
ATOM    476  CB  PHE T  60      62.019  56.010  83.815
ATOM    477  CG  PHE T  60      61.470  56.719  82.617
ATOM    478  CD1 PHE T  60      62.210  57.741  81.995
ATOM    479  CD2 PHE T  60      60.172  56.446  82.162
ATOM    480  CE1 PHE T  60      61.654  58.493  80.929
ATOM    481  CE2 PHE T  60      59.611  57.182  81.111
ATOM    482  CZ  PHE T  60      60.342  58.201  80.496
ATOM    483  N   LYS T  61      61.371  54.908  86.691
ATOM    484  CA  LYS T  61      61.680  54.041  87.838
ATOM    485  C   LYS T  61      63.069  53.421  87.733
ATOM    486  O   LYS T  61      63.709  53.163  88.736
ATOM    487  CB  LYS T  61      60.653  52.912  87.956
ATOM    488  CG  LYS T  61      59.247  53.408  88.214
ATOM    489  CD  LYS T  61      58.259  52.269  88.472
ATOM    490  CE  LYS T  61      58.085  51.385  87.250
ATOM    491  NZ  LYS T  61      56.979  50.396  87.455
ATOM    492  N   SER T  62      63.535  53.184  86.519
ATOM    493  CA  SER T  62      64.856  52.594  86.311
ATOM    494  C   SER T  62      65.990  53.541  86.650
ATOM    495  O   SER T  62      67.151  53.140  86.610
ATOM    496  CB  SER T  62      65.006  52.195  84.856
ATOM    497  OG  SER T  62      65.034  53.373  84.058
ATOM    498  N   GLY T  63      65.664  54.799  86.955
ATOM    499  CA  GLY T  63      66.682  55.782  87.263
ATOM    500  C   GLY T  63      67.147  56.513  86.012
ATOM    501  O   GLY T  63      67.985  57.430  86.065
ATOM    502  N   LYS T  64      66.628  56.082  84.870
ATOM    503  CA  LYS T  64      66.989  56.728  83.627
ATOM    504  C   LYS T  64      66.225  58.039  83.600
ATOM    505  O   LYS T  64      65.033  58.079  83.921
ATOM    506  CB  LYS T  64      66.558  55.900  82.417
ATOM    507  CG  LYS T  64      66.965  56.576  81.101
ATOM    508  CD  LYS T  64      66.043  56.228  79.934
ATOM    509  CE  LYS T  64      66.112  54.782  79.527
ATOM    510  NZ  LYS T  64      65.395  54.580  78.222
ATOM    511  N   MET T  65      66.905  59.113  83.240
ATOM    512  CA  MET T  65      66.222  60.390  83.142
ATOM    513  C   MET T  65      66.384  60.926  81.701
ATOM    514  O   MET T  65      67.474  60.892  81.125
ATOM    515  CB  MET T  65      66.816  61.334  84.186
ATOM    516  CG  MET T  65      66.203  62.708  84.256
ATOM    517  SD  MET T  65      66.742  63.526  85.814
ATOM    518  CE  MET T  65      68.484  63.908  85.371
ATOM    519  N   VAL T  66      65.290  61.375  81.098
ATOM    520  CA  VAL T  66      65.376  61.947  79.761
ATOM    521  C   VAL T  66      65.204  63.455  79.945
ATOM    522  O   VAL T  66      64.234  63.889  80.555
ATOM    523  CB  VAL T  66      64.267  61.421  78.829
ATOM    524  CG1 VAL T  66      64.339  62.191  77.467
ATOM    525  CG2 VAL T  66      64.458  59.895  78.572
ATOM    526  N   VAL T  67      66.143  64.239  79.418
ATOM    527  CA  VAL T  67      66.098  65.696  79.534
ATOM    528  C   VAL T  67      65.948  66.302  78.145
ATOM    529  O   VAL T  67      66.714  65.988  77.224
ATOM    530  CB  VAL T  67      67.373  66.206  80.226
ATOM    531  CG1 VAL T  67      67.366  67.732  80.333
ATOM    532  CG2 VAL T  67      67.445  65.588  81.637
ATOM    533  N   THR T  68      64.957  67.173  77.995
ATOM    534  CA  THR T  68      64.686  67.774  76.711
ATOM    535  C   THR T  68      64.508  69.284  76.827
ATOM    536  O   THR T  68      64.091  69.785  77.881
ATOM    537  CB  THR T  68      63.420  67.135  76.102
ATOM    538  OG1 THR T  68      63.226  67.616  74.787
ATOM    539  CG2 THR T  68      62.176  67.470  76.957
ATOM    540  N   GLY T  69      64.849  70.004  75.761
ATOM    541  CA  GLY T  69      64.698  71.451  75.773
ATOM    542  C   GLY T  69      65.964  72.285  75.637
ATOM    543  O   GLY T  69      65.901  73.416  75.129
ATOM    544  N   ALA T  70      67.115  71.756  76.061
ATOM    545  CA  ALA T  70      68.369  72.522  75.976
ATOM    546  C   ALA T  70      68.769  72.757  74.516
ATOM    547  O   ALA T  70      68.529  71.895  73.657
ATOM    548  CB  ALA T  70      69.481  71.788  76.699
ATOM    549  N   LYS T  71      69.369  73.913  74.232
ATOM    550  CA  LYS T  71      69.774  74.236  72.867
ATOM    551  C   LYS T  71      71.259  74.265  72.691
ATOM    552  O   LYS T  71      71.732  74.661  71.639
ATOM    553  CB  LYS T  71      69.172  75.569  72.418
ATOM    554  CG  LYS T  71      67.668  75.488  72.317
ATOM    555  CD  LYS T  71      66.989  76.822  72.051
ATOM    556  CE  LYS T  71      65.471  76.629  72.109
ATOM    557  NZ  LYS T  71      64.666  77.854  71.793
ATOM    558  N   SER T  72      71.989  73.868  73.728
ATOM    559  CA  SER T  72      73.448  73.799  73.690
ATOM    560  C   SER T  72      73.958  72.831  74.762
ATOM    561  O   SER T  72      73.243  72.531  75.728
ATOM    562  CB  SER T  72      74.081  75.194  73.929
ATOM    563  OG  SER T  72      74.000  75.584  75.292
ATOM    564  N   THR T  73      75.191  72.344  74.606
ATOM    565  CA  THR T  73      75.739  71.416  75.589
ATOM    566  C   THR T  73      75.847  72.108  76.939
ATOM    567  O   THR T  73      75.499  71.528  77.969
ATOM    568  CB  THR T  73      77.143  70.906  75.197
ATOM    569  OG1 THR T  73      78.045  72.013  75.139
ATOM    570  CG2 THR T  73      77.108  70.207  73.852
ATOM    571  N   ASP T  74      76.320  73.351  76.949
ATOM    572  CA  ASP T  74      76.425  74.074  78.216
ATOM    573  C   ASP T  74      75.072  74.182  78.895
ATOM    574  O   ASP T  74      74.950  73.997  80.124
ATOM    575  CB  ASP T  74      76.995  75.476  78.003
ATOM    576  CG  ASP T  74      78.468  75.447  77.757
ATOM    577  OD1 ASP T  74      79.152  74.681  78.473
ATOM    578  OD2 ASP T  74      78.950  76.171  76.861
ATOM    579  N   GLU T  75      74.054  74.470  78.092
ATOM    580  CA  GLU T  75      72.706  74.595  78.614
ATOM    581  C   GLU T  75      72.245  73.247  79.181
ATOM    582  O   GLU T  75      71.602  73.185  80.239
ATOM    583  CB  GLU T  75      71.750  75.042  77.510
ATOM    584  CG  GLU T  75      70.650  75.995  77.997
ATOM    585  CD  GLU T  75      69.385  75.942  77.137
ATOM    586  OE1 GLU T  75      69.468  76.189  75.904
ATOM    587  OE2 GLU T  75      68.307  75.646  77.708
ATOM    588  N   LEU T  76      72.566  72.175  78.464
ATOM    589  CA  LEU T  76      72.195  70.841  78.888
ATOM    590  C   LEU T  76      72.822  70.517  80.243
ATOM    591  O   LEU T  76      72.141  70.054  81.150
ATOM    592  CB  LEU T  76      72.672  69.811  77.862
ATOM    593  CG  LEU T  76      72.477  68.337  78.228
ATOM    594  CD1 LEU T  76      71.024  68.057  78.470
ATOM    595  CD2 LEU T  76      72.998  67.446  77.101
ATOM    596  N   ILE T  77      74.131  70.742  80.356
ATOM    597  CA  ILE T  77      74.851  70.467  81.595
ATOM    598  C   ILE T  77      74.317  71.266  82.761
ATOM    599  O   ILE T  77      74.133  70.727  83.854
ATOM    600  CB  ILE T  77      76.375  70.715  81.413
ATOM    601  CG1 ILE T  77      76.936  69.640  80.484
ATOM    602  CG2 ILE T  77      77.106  70.671  82.775
ATOM    603  CD1 ILE T  77      78.357  69.819  80.086
ATOM    604  N   LYS T  78      74.031  72.546  82.552
ATOM    605  CA  LYS T  78      73.523  73.355  83.655
ATOM    606  C   LYS T  78      72.169  72.845  84.089
ATOM    607  O   LYS T  78      71.859  72.808  85.274
ATOM    608  CB  LYS T  78      73.406  74.827  83.264
ATOM    609  CG  LYS T  78      74.738  75.497  82.961
ATOM    610  CD  LYS T  78      74.538  76.978  82.658
ATOM    611  CE  LYS T  78      75.672  77.520  81.789
ATOM    612  NZ  LYS T  78      75.692  79.016  81.817
ATOM    613  N   ALA T  79      71.347  72.466  83.123
ATOM    614  CA  ALA T  79      70.026  71.944  83.441
ATOM    615  C   ALA T  79      70.122  70.653  84.238
ATOM    616  O   ALA T  79      69.428  70.473  85.229
ATOM    617  CB  ALA T  79      69.243  71.699  82.146
ATOM    618  N   VAL T  80      70.999  69.754  83.819
ATOM    619  CA  VAL T  80      71.130  68.482  84.516
ATOM    620  C   VAL T  80      71.567  68.712  85.964
ATOM    621  O   VAL T  80      71.011  68.114  86.899
ATOM    622  CB  VAL T  80      72.147  67.580  83.821
ATOM    623  CG1 VAL T  80      72.484  66.396  84.707
ATOM    624  CG2 VAL T  80      71.564  67.065  82.508
ATOM    625  N   LYS T  81      72.565  69.572  86.135
ATOM    626  CA  LYS T  81      73.062  69.892  87.476
ATOM    627  C   LYS T  81      71.935  70.500  88.291
ATOM    628  O   LYS T  81      71.748  70.185  89.466
ATOM    629  CB  LYS T  81      74.224  70.883  87.404
ATOM    630  CG  LYS T  81      75.497  70.301  86.834
ATOM    631  CD  LYS T  81      76.654  71.303  86.963
ATOM    632  CE  LYS T  81      77.967  70.741  86.370
ATOM    633  NZ  LYS T  81      79.176  71.644  86.585
ATOM    634  N   ARG T  82      71.168  71.376  87.662
ATOM    635  CA  ARG T  82      70.073  72.005  88.375
ATOM    636  C   ARG T  82      69.077  70.932  88.805
ATOM    637  O   ARG T  82      68.648  70.899  89.962
ATOM    638  CB  ARG T  82      69.394  73.049  87.488
ATOM    639  CG  ARG T  82      68.421  73.918  88.240
ATOM    640  CD  ARG T  82      67.734  74.960  87.354
ATOM    641  NE  ARG T  82      66.810  75.755  88.168
ATOM    642  CZ  ARG T  82      65.863  76.557  87.690
ATOM    643  NH1 ARG T  82      65.684  76.698  86.378
ATOM    644  NH2 ARG T  82      65.078  77.206  88.543
ATOM    645  N   ILE T  83      68.737  70.025  87.892
ATOM    646  CA  ILE T  83      67.777  68.976  88.227
ATOM    647  C   ILE T  83      68.292  68.096  89.362
ATOM    648  O   ILE T  83      67.589  67.858  90.349
ATOM    649  CB  ILE T  83      67.462  68.081  87.001
ATOM    650  CG1 ILE T  83      66.735  68.900  85.936
ATOM    651  CG2 ILE T  83      66.612  66.886  87.419
ATOM    652  CD1 ILE T  83      66.721  68.253  84.544
ATOM    653  N   ILE T  84      69.522  67.620  89.218
ATOM    654  CA  ILE T  84      70.112  66.748  90.221
ATOM    655  C   ILE T  84      70.179  67.424  91.586
ATOM    656  O   ILE T  84      69.890  66.798  92.601
ATOM    657  CB  ILE T  84      71.522  66.276  89.780
ATOM    658  CG1 ILE T  84      71.388  65.336  88.573
ATOM    659  CG2 ILE T  84      72.213  65.532  90.925
ATOM    660  CD1 ILE T  84      72.708  64.947  87.912
ATOM    661  N   LYS T  85      70.529  68.706  91.608
ATOM    662  CA  LYS T  85      70.613  69.437  92.872
ATOM    663  C   LYS T  85      69.269  69.328  93.604
ATOM    664  O   LYS T  85      69.213  68.980  94.792
ATOM    665  CB  LYS T  85      70.957  70.911  92.622
ATOM    666  CG  LYS T  85      71.395  71.673  93.880
ATOM    667  CD  LYS T  85      71.829  73.122  93.596
ATOM    668  CE  LYS T  85      72.428  73.769  94.859
ATOM    669  NZ  LYS T  85      72.952  75.174  94.706
ATOM    670  N   THR T  86      68.187  69.598  92.881
ATOM    671  CA  THR T  86      66.846  69.532  93.477
ATOM    672  C   THR T  86      66.476  68.136  93.964
ATOM    673  O   THR T  86      66.062  67.958  95.116
ATOM    674  CB  THR T  86      65.779  69.992  92.492
ATOM    675  OG1 THR T  86      66.111  71.293  92.022
ATOM    676  CG2 THR T  86      64.411  70.057  93.166
ATOM    677  N   LEU T  87      66.609  67.142  93.094
ATOM    678  CA  LEU T  87      66.290  65.787  93.505
ATOM    679  C   LEU T  87      67.045  65.488  94.802
ATOM    680  O   LEU T  87      66.518  64.829  95.706
ATOM    681  CB  LEU T  87      66.687  64.785  92.429
ATOM    682  CG  LEU T  87      65.995  65.026  91.096
ATOM    683  CD1 LEU T  87      66.379  63.918  90.143
ATOM    684  CD2 LEU T  87      64.476  65.098  91.299
ATOM    685  N   LYS T  88      68.275  65.989  94.887
ATOM    686  CA  LYS T  88      69.089  65.786  96.080
ATOM    687  C   LYS T  88      68.471  66.542  97.258
ATOM    688  O   LYS T  88      68.229  65.960  98.302
ATOM    689  CB  LYS T  88      70.539  66.267  95.856
ATOM    690  CG  LYS T  88      71.387  65.376  94.945
ATOM    691  CD  LYS T  88      72.877  65.648  95.121
ATOM    692  CE  LYS T  88      73.216  67.136  95.005
ATOM    693  NZ  LYS T  88      74.667  67.482  95.277
ATOM    694  N   LYS T  89      68.208  67.833  97.079
ATOM    695  CA  LYS T  89      67.619  68.633  98.135
ATOM    696  C   LYS T  89      66.379  67.973  98.725
ATOM    697  O   LYS T  89      66.014  68.233  99.873
ATOM    698  CB  LYS T  89      67.256  70.023  97.616
ATOM    699  CG  LYS T  89      66.253  70.784  98.481
ATOM    700  CD  LYS T  89      66.139  72.217  97.980
ATOM    701  CE  LYS T  89      64.830  72.905  98.376
ATOM    702  NZ  LYS T  89      64.634  73.044  99.851
ATOM    703  N   TYR T  90      65.723  67.113  97.960
ATOM    704  CA  TYR T  90      64.536  66.469  98.486
ATOM    705  C   TYR T  90      64.623  64.969  98.715
ATOM    706  O   TYR T  90      63.603  64.283  98.728
ATOM    707  CB  TYR T  90      63.342  66.798  97.609
ATOM    708  CG  TYR T  90      62.942  68.249  97.678
ATOM    709  CD1 TYR T  90      62.359  68.778  98.833
ATOM    710  CD2 TYR T  90      63.123  69.095  96.586
ATOM    711  CE1 TYR T  90      61.963  70.114  98.894
ATOM    712  CE2 TYR T  90      62.731  70.433  96.635
ATOM    713  CZ  TYR T  90      62.149  70.931  97.790
ATOM    714  OH  TYR T  90      61.710  72.235  97.816
ATOM    715  N   GLY T  91      65.827  64.432  98.868
ATOM    716  CA  GLY T  91      65.877  63.014  99.177
ATOM    717  C   GLY T  91      66.678  61.937  98.480
ATOM    718  O   GLY T  91      67.043  60.956  99.133
ATOM    719  N   MET T  92      66.952  62.054  97.184
ATOM    720  CA  MET T  92      67.691  60.967  96.553
ATOM    721  C   MET T  92      69.188  61.130  96.713
ATOM    722  O   MET T  92      69.701  62.241  96.803
ATOM    723  CB  MET T  92      67.320  60.815  95.063
ATOM    724  CG  MET T  92      67.920  61.829  94.124
ATOM    725  SD  MET T  92      67.623  61.346  92.400
ATOM    726  CE  MET T  92      68.898  60.179  92.182
ATOM    727  N   GLN T  93      69.882  60.001  96.765
ATOM    728  CA  GLN T  93      71.325  60.008  96.924
ATOM    729  C   GLN T  93      71.955  59.474  95.658
ATOM    730  O   GLN T  93      71.343  58.670  94.951
ATOM    731  CB  GLN T  93      71.744  59.118  98.098
ATOM    732  CG  GLN T  93      71.026  59.401  99.410
ATOM    733  CD  GLN T  93      71.106  60.860  99.833
ATOM    734  OE1 GLN T  93      70.613  61.724  99.080
ATOM    735  NE2 GLN T  93      71.654  61.148 100.925
ATOM    736  N   LEU T  94      73.174  59.927  95.371
ATOM    737  CA  LEU T  94      73.897  59.467  94.198
ATOM    738  C   LEU T  94      75.201  58.800  94.641
ATOM    739  O   LEU T  94      75.961  59.360  95.442
ATOM    740  CB  LEU T  94      74.190  60.635  93.255
ATOM    741  CG  LEU T  94      73.045  61.021  92.313
ATOM    742  CD1 LEU T  94      71.855  61.532  93.120
ATOM    743  CD2 LEU T  94      73.519  62.079  91.344
ATOM    744  N   THR T  95      75.454  57.599  94.134
ATOM    745  CA  THR T  95      76.673  56.891  94.502
ATOM    746  C   THR T  95      77.847  57.465  93.725
ATOM    747  O   THR T  95      78.922  57.696  94.278
ATOM    748  CB  THR T  95      76.552  55.380  94.202
ATOM    749  OG1 THR T  95      75.397  54.849  94.864
ATOM    750  CG2 THR T  95      77.782  54.639  94.686
ATOM    751  N   GLY T  96      77.633  57.704  92.438
ATOM    752  CA  GLY T  96      78.692  58.249  91.615
ATOM    753  C   GLY T  96      78.196  59.299  90.643
ATOM    754  O   GLY T  96      77.002  59.609  90.624
ATOM    755  N   LYS T  97      79.109  59.850  89.841
ATOM    756  CA  LYS T  97      78.749  60.873  88.864
ATOM    757  C   LYS T  97      77.879  60.303  87.744
ATOM    758  O   LYS T  97      78.257  59.343  87.075
ATOM    759  CB  LYS T  97      80.005  61.499  88.255
ATOM    760  CG  LYS T  97      80.952  62.092  89.280
ATOM    761  CD  LYS T  97      80.241  63.135  90.136
ATOM    762  CE  LYS T  97      80.976  63.384  91.448
ATOM    763  NZ  LYS T  97      80.180  64.278  92.333
ATOM    764  N   PRO T  98      76.688  60.873  87.548
ATOM    765  CA  PRO T  98      75.805  60.384  86.487
ATOM    766  C   PRO T  98      76.371  60.773  85.132
ATOM    767  O   PRO T  98      76.906  61.861  84.967
ATOM    768  CB  PRO T  98      74.490  61.092  86.784
ATOM    769  CG  PRO T  98      74.945  62.401  87.405
ATOM    770  CD  PRO T  98      76.038  61.931  88.338
ATOM    771  N   LYS T  99      76.277  59.884  84.161
ATOM    772  CA  LYS T  99      76.784  60.213  82.841
ATOM    773  C   LYS T  99      75.631  60.749  82.002
ATOM    774  O   LYS T  99      74.487  60.348  82.172
ATOM    775  CB  LYS T  99      77.394  58.983  82.155
ATOM    776  CG  LYS T  99      78.682  58.463  82.797
ATOM    777  CD  LYS T  99      79.252  57.313  81.974
ATOM    778  CE  LYS T  99      80.562  56.786  82.547
ATOM    779  NZ  LYS T  99      81.104  55.647  81.737
ATOM    780  N   ILE T 100      75.962  61.638  81.080
ATOM    781  CA  ILE T 100      74.986  62.255  80.208
ATOM    782  C   ILE T 100      75.237  61.812  78.782
ATOM    783  O   ILE T 100      76.322  62.035  78.267
ATOM    784  CB  ILE T 100      75.130  63.777  80.252
ATOM    785  CG1 ILE T 100      74.770  64.303  81.640
ATOM    786  CG2 ILE T 100      74.265  64.411  79.192
ATOM    787  CD1 ILE T 100      74.969  65.817  81.764
ATOM    788  N   GLN T 101      74.252  61.198  78.141
ATOM    789  CA  GLN T 101      74.427  60.781  76.760
ATOM    790  C   GLN T 101      73.417  61.459  75.841
ATOM    791  O   GLN T 101      72.202  61.414  76.074
ATOM    792  CB  GLN T 101      74.291  59.256  76.617
ATOM    793  CG  GLN T 101      75.258  58.487  77.501
ATOM    794  CD  GLN T 101      75.262  56.980  77.254
ATOM    795  OE1 GLN T 101      75.639  56.516  76.175
ATOM    796  NE2 GLN T 101      74.854  56.210  78.264
ATOM    797  N   ILE T 102      73.911  62.084  74.787
ATOM    798  CA  ILE T 102      73.003  62.713  73.845
ATOM    799  C   ILE T 102      72.329  61.653  72.992
ATOM    800  O   ILE T 102      72.992  60.796  72.385
ATOM    801  CB  ILE T 102      73.724  63.721  72.923
ATOM    802  CG1 ILE T 102      74.214  64.895  73.763
ATOM    803  CG2 ILE T 102      72.747  64.229  71.818
ATOM    804  CD1 ILE T 102      74.917  65.994  72.984
ATOM    805  N   GLN T 103      71.006  61.711  72.964
ATOM    806  CA  GLN T 103      70.201  60.788  72.174
ATOM    807  C   GLN T 103      69.877  61.362  70.806
ATOM    808  O   GLN T 103      69.877  60.638  69.836
ATOM    809  CB  GLN T 103      68.886  60.444  72.891
ATOM    810  CG  GLN T 103      69.108  59.766  74.230
ATOM    811  CD  GLN T 103      70.025  58.576  74.083
ATOM    812  OE1 GLN T 103      69.803  57.734  73.230
ATOM    813  NE2 GLN T 103      71.070  58.506  74.902
ATOM    814  N   ASN T 104      69.583  62.652  70.723
ATOM    815  CA  ASN T 104      69.279  63.243  69.419
ATOM    816  C   ASN T 104      69.437  64.749  69.502
ATOM    817  O   ASN T 104      69.232  65.338  70.556
ATOM    818  CB  ASN T 104      67.825  62.955  68.974
ATOM    819  CG  ASN T 104      67.514  63.510  67.560
ATOM    820  OD1 ASN T 104      66.421  64.043  67.287
ATOM    821  ND2 ASN T 104      68.445  63.351  66.668
ATOM    822  N   ILE T 105      69.805  65.346  68.377
ATOM    823  CA  ILE T 105      69.935  66.781  68.292
ATOM    824  C   ILE T 105      69.043  67.197  67.135
ATOM    825  O   ILE T 105      69.094  66.584  66.072
ATOM    826  CB  ILE T 105      71.374  67.191  67.973
ATOM    827  CG1 ILE T 105      72.290  66.815  69.145
ATOM    828  CG2 ILE T 105      71.423  68.712  67.706
ATOM    829  CD1 ILE T 105      73.747  67.183  68.913
ATOM    830  N   VAL T 106      68.176  68.183  67.339
ATOM    831  CA  VAL T 106      67.360  68.631  66.219
ATOM    832  C   VAL T 106      67.882  70.027  65.929
ATOM    833  O   VAL T 106      68.002  70.850  66.835
ATOM    834  CB  VAL T 106      65.846  68.741  66.561
ATOM    835  CG1 VAL T 106      65.098  69.368  65.322
ATOM    836  CG2 VAL T 106      65.263  67.336  66.912
ATOM    837  N   ALA T 107      68.233  70.296  64.686
ATOM    838  CA  ALA T 107      68.736  71.628  64.345
ATOM    839  C   ALA T 107      68.052  72.119  63.123
ATOM    840  O   ALA T 107      67.439  71.335  62.383
ATOM    841  CB  ALA T 107      70.258  71.592  64.038
ATOM    842  N   SER T 108      68.150  73.423  62.904
ATOM    843  CA  SER T 108      67.619  73.993  61.680
ATOM    844  C   SER T 108      68.830  74.628  60.988
ATOM    845  O   SER T 108      69.919  74.773  61.590
ATOM    846  CB  SER T 108      66.561  75.065  61.942
ATOM    847  OG  SER T 108      67.075  76.112  62.745
ATOM    848  N   ALA T 109      68.661  74.932  59.702
ATOM    849  CA  ALA T 109      69.698  75.599  58.951
ATOM    850  C   ALA T 109      69.062  76.469  57.902
ATOM    851  O   ALA T 109      67.914  76.238  57.485
ATOM    852  CB  ALA T 109      70.626  74.606  58.279
ATOM    853  N   ASN T 110      69.817  77.484  57.498
ATOM    854  CA  ASN T 110      69.410  78.377  56.429
ATOM    855  C   ASN T 110      70.541  78.301  55.435
ATOM    856  O   ASN T 110      71.649  78.774  55.731
ATOM    857  CB  ASN T 110      69.324  79.810  56.900
ATOM    858  CG  ASN T 110      67.953  80.368  56.769
ATOM    859  OD1 ASN T 110      67.004  79.916  57.459
ATOM    860  ND2 ASN T 110      67.803  81.361  55.880
ATOM    861  N   LEU T 111      70.276  77.749  54.257
ATOM    862  CA  LEU T 111      71.324  77.638  53.241
ATOM    863  C   LEU T 111      71.514  78.966  52.531
ATOM    864  O   LEU T 111      72.524  79.170  51.897
ATOM    865  CB  LEU T 111      70.973  76.584  52.194
ATOM    866  CG  LEU T 111      70.887  75.143  52.693
ATOM    867  CD1 LEU T 111      70.454  74.244  51.528
ATOM    868  CD2 LEU T 111      72.232  74.696  53.225
ATOM    869  N   HIS T 112      70.534  79.860  52.631
ATOM    870  CA  HIS T 112      70.636  81.182  51.985
ATOM    871  C   HIS T 112      70.727  81.165  50.480
ATOM    872  O   HIS T 112      71.413  81.983  49.853
ATOM    873  CB  HIS T 112      71.801  81.971  52.574
ATOM    874  CG  HIS T 112      71.488  82.549  53.913
ATOM    875  ND1 HIS T 112      70.730  83.687  54.061
ATOM    876  CD2 HIS T 112      71.719  82.083  55.164
ATOM    877  CE1 HIS T 112      70.501  83.899  55.346
ATOM    878  NE2 HIS T 112      71.087  82.937  56.037
ATOM    879  N   VAL T 113      70.025  80.206  49.895
ATOM    880  CA  VAL T 113      69.938  80.075  48.455
ATOM    881  C   VAL T 113      68.593  79.437  48.267
ATOM    882  O   VAL T 113      68.089  78.816  49.185
ATOM    883  CB  VAL T 113      70.981  79.068  47.879
ATOM    884  CG1 VAL T 113      72.351  79.558  48.146
ATOM    885  CG2 VAL T 113      70.739  77.640  48.496
ATOM    886  N   ILE T 114      68.021  79.577  47.085
ATOM    887  CA  ILE T 114      66.768  78.925  46.784
ATOM    888  C   ILE T 114      67.123  77.521  46.269
ATOM    889  O   ILE T 114      68.091  77.368  45.544
ATOM    890  CB  ILE T 114      65.997  79.707  45.688
ATOM    891  CG1 ILE T 114      65.281  80.898  46.348
ATOM    892  CG2 ILE T 114      65.003  78.811  44.948
ATOM    893  CD1 ILE T 114      64.495  81.792  45.338
ATOM    894  N   VAL T 115      66.337  76.514  46.646
ATOM    895  CA  VAL T 115      66.602  75.146  46.207
ATOM    896  C   VAL T 115      65.569  74.695  45.193
ATOM    897  O   VAL T 115      64.381  74.836  45.419
ATOM    898  CB  VAL T 115      66.588  74.178  47.428
ATOM    899  CG1 VAL T 115      67.052  72.748  47.004
ATOM    900  CG2 VAL T 115      67.522  74.751  48.518
ATOM    901  N   ASN T 116      66.011  74.180  44.053
ATOM    902  CA  ASN T 116      65.049  73.687  43.081
ATOM    903  C   ASN T 116      64.757  72.231  43.511
ATOM    904  O   ASN T 116      65.508  71.310  43.171
ATOM    905  CB  ASN T 116      65.644  73.738  41.652
ATOM    906  CG  ASN T 116      64.630  73.340  40.575
ATOM    907  OD1 ASN T 116      63.682  72.647  40.852
ATOM    908  ND2 ASN T 116      64.846  73.781  39.354
ATOM    909  N   LEU T 117      63.661  72.024  44.237
ATOM    910  CA  LEU T 117      63.325  70.686  44.734
ATOM    911  C   LEU T 117      62.932  69.671  43.646
ATOM    912  O   LEU T 117      63.319  68.490  43.727
ATOM    913  CB  LEU T 117      62.217  70.791  45.779
ATOM    914  CG  LEU T 117      62.511  71.711  46.976
ATOM    915  CD1 LEU T 117      61.335  71.681  47.916
ATOM    916  CD2 LEU T 117      63.782  71.260  47.696
ATOM    917  N   ASP T 118      62.183  70.140  42.638
ATOM    918  CA  ASP T 118      61.756  69.293  41.509
ATOM    919  C   ASP T 118      62.998  68.732  40.829
ATOM    920  O   ASP T 118      63.045  67.549  40.482
ATOM    921  CB  ASP T 118      60.979  70.100  40.455
ATOM    922  CG  ASP T 118      59.556  70.457  40.889
ATOM    923  OD1 ASP T 118      58.716  69.554  41.083
ATOM    924  OD2 ASP T 118      59.256  71.661  41.010
ATOM    925  N   LYS T 119      64.007  69.582  40.648
ATOM    926  CA  LYS T 119      65.232  69.151  39.998
ATOM    927  C   LYS T 119      66.085  68.277  40.893
ATOM    928  O   LYS T 119      66.612  67.254  40.435
ATOM    929  CB  LYS T 119      66.050  70.348  39.534
ATOM    930  CG  LYS T 119      67.292  69.963  38.739
ATOM    931  CD  LYS T 119      68.019  71.207  38.254
ATOM    932  CE  LYS T 119      69.235  70.825  37.390
ATOM    933  NZ  LYS T 119      69.918  72.030  36.887
ATOM    934  N   ALA T 120      66.241  68.683  42.156
ATOM    935  CA  ALA T 120      67.026  67.918  43.109
ATOM    936  C   ALA T 120      66.410  66.518  43.333
ATOM    937  O   ALA T 120      67.140  65.518  43.491
ATOM    938  CB  ALA T 120      67.123  68.687  44.478
ATOM    939  N   ALA T 121      65.082  66.451  43.342
ATOM    940  CA  ALA T 121      64.387  65.188  43.581
ATOM    941  C   ALA T 121      64.802  64.084  42.617
ATOM    942  O   ALA T 121      64.807  62.917  42.987
ATOM    943  CB  ALA T 121      62.901  65.375  43.505
ATOM    944  N   PHE T 122      65.135  64.436  41.383
ATOM    945  CA  PHE T 122      65.530  63.412  40.446
ATOM    946  C   PHE T 122      67.027  63.296  40.206
ATOM    947  O   PHE T 122      67.452  62.460  39.425
ATOM    948  CB  PHE T 122      64.785  63.611  39.136
ATOM    949  CG  PHE T 122      63.317  63.344  39.251
ATOM    950  CD1 PHE T 122      62.387  64.318  38.881
ATOM    951  CD2 PHE T 122      62.865  62.157  39.821
ATOM    952  CE1 PHE T 122      61.014  64.118  39.088
ATOM    953  CE2 PHE T 122      61.487  61.938  40.043
ATOM    954  CZ  PHE T 122      60.560  62.926  39.677
ATOM    955  N   LEU T 123      67.840  64.127  40.848
ATOM    956  CA  LEU T 123      69.274  64.002  40.654
ATOM    957  C   LEU T 123      69.984  63.526  41.933
ATOM    958  O   LEU T 123      71.126  63.054  41.888
ATOM    959  CB  LEU T 123      69.876  65.324  40.151
ATOM    960  CG  LEU T 123      69.262  65.915  38.854
ATOM    961  CD1 LEU T 123      69.913  67.271  38.580
ATOM    962  CD2 LEU T 123      69.429  64.978  37.645
ATOM    963  N   LEU T 124      69.319  63.676  43.082
ATOM    964  CA  LEU T 124      69.886  63.207  44.331
ATOM    965  C   LEU T 124      69.399  61.784  44.428
ATOM    966  O   LEU T 124      68.520  61.375  43.701
ATOM    967  CB  LEU T 124      69.316  63.960  45.546
ATOM    968  CG  LEU T 124      69.706  65.407  45.858
ATOM    969  CD1 LEU T 124      68.813  65.976  46.977
ATOM    970  CD2 LEU T 124      71.152  65.441  46.262
ATOM    971  N   GLU T 125      69.974  61.027  45.341
ATOM    972  CA  GLU T 125      69.517  59.668  45.576
ATOM    973  C   GLU T 125      68.571  59.753  46.776
ATOM    974  O   GLU T 125      68.172  60.852  47.192
ATOM    975  CB  GLU T 125      70.708  58.780  45.927
ATOM    976  CG  GLU T 125      71.335  58.074  44.729
ATOM    977  CD  GLU T 125      70.385  57.059  44.101
ATOM    978  OE1 GLU T 125      69.438  57.478  43.399
ATOM    979  OE2 GLU T 125      70.581  55.841  44.324
ATOM    980  N   ASN T 126      68.253  58.583  47.325
ATOM    981  CA  ASN T 126      67.403  58.359  48.508
ATOM    982  C   ASN T 126      66.540  59.475  49.064
ATOM    983  O   ASN T 126      66.696  59.869  50.244
ATOM    984  CB  ASN T 126      68.244  57.803  49.677
ATOM    985  CG  ASN T 126      69.615  57.307  49.247
ATOM    986  OD1 ASN T 126      70.650  57.847  49.670
ATOM    987  ND2 ASN T 126      69.636  56.283  48.407
ATOM    988  N   ASN T 127      65.571  59.944  48.274
ATOM    989  CA  ASN T 127      64.731  61.023  48.773
ATOM    990  C   ASN T 127      63.270  60.935  48.400
ATOM    991  O   ASN T 127      62.861  60.180  47.510
ATOM    992  CB  ASN T 127      65.256  62.363  48.250
ATOM    993  CG  ASN T 127      64.900  62.591  46.789
ATOM    994  OD1 ASN T 127      65.702  62.326  45.880
ATOM    995  ND2 ASN T 127      63.686  63.061  46.548
ATOM    996  N   MET T 128      62.489  61.756  49.089
ATOM    997  CA  MET T 128      61.080  61.891  48.801
ATOM    998  C   MET T 128      60.760  63.356  48.472
ATOM    999  O   MET T 128      61.126  64.265  49.225
ATOM   1000  CB  MET T 128      60.196  61.506  50.002
ATOM   1001  CG  MET T 128      58.703  61.841  49.730
ATOM   1002  SD  MET T 128      57.625  61.642  51.180
ATOM   1003  CE  MET T 128      57.705  63.216  51.944
ATOM   1004  N   TYR T 129      60.115  63.577  47.333
ATOM   1005  CA  TYR T 129      59.630  64.899  47.010
ATOM   1006  C   TYR T 129      58.253  64.708  46.418
ATOM   1007  O   TYR T 129      58.086  64.440  45.229
ATOM   1008  CB  TYR T 129      60.537  65.701  46.067
ATOM   1009  CG  TYR T 129      59.984  67.118  45.851
ATOM   1010  CD1 TYR T 129      59.595  67.902  46.948
ATOM   1011  CD2 TYR T 129      59.762  67.633  44.559
ATOM   1012  CE1 TYR T 129      58.981  69.152  46.779
ATOM   1013  CE2 TYR T 129      59.152  68.892  44.374
ATOM   1014  CZ  TYR T 129      58.761  69.634  45.491
ATOM   1015  OH  TYR T 129      58.112  70.840  45.356
ATOM   1016  N   GLU T 130      57.252  64.831  47.276
ATOM   1017  CA  GLU T 130      55.846  64.636  46.863
ATOM   1018  C   GLU T 130      55.152  65.861  47.475
ATOM   1019  O   GLU T 130      54.563  65.795  48.557
ATOM   1020  CB  GLU T 130      55.357  63.327  47.482
ATOM   1021  CG  GLU T 130      53.976  62.917  47.088
ATOM   1022  CD  GLU T 130      53.903  62.447  45.665
ATOM   1023  OE1 GLU T 130      54.964  62.348  44.995
ATOM   1024  OE2 GLU T 130      52.770  62.171  45.223
ATOM   1025  N   PRO T 131      55.232  67.001  46.782
ATOM   1026  CA  PRO T 131      54.641  68.255  47.275
ATOM   1027  C   PRO T 131      53.207  68.241  47.753
ATOM   1028  O   PRO T 131      52.851  69.006  48.638
ATOM   1029  CB  PRO T 131      54.912  69.250  46.140
ATOM   1030  CG  PRO T 131      55.105  68.379  44.923
ATOM   1031  CD  PRO T 131      55.831  67.175  45.447
ATOM   1032  N   GLU T 132      52.388  67.379  47.187
ATOM   1033  CA  GLU T 132      51.009  67.291  47.634
ATOM   1034  C   GLU T 132      50.941  66.593  48.998
ATOM   1035  O   GLU T 132      49.915  66.654  49.660
ATOM   1036  CB  GLU T 132      50.150  66.528  46.611
ATOM   1037  CG  GLU T 132      49.829  67.310  45.338
ATOM   1038  CD  GLU T 132      48.377  67.843  45.283
ATOM   1039  OE1 GLU T 132      47.417  67.040  45.493
ATOM   1040  OE2 GLU T 132      48.200  69.062  45.018
ATOM   1041  N   GLN T 133      52.019  65.919  49.427
ATOM   1042  CA  GLN T 133      52.003  65.255  50.741
ATOM   1043  C   GLN T 133      52.831  65.980  51.797
ATOM   1044  O   GLN T 133      52.461  66.009  52.980
ATOM   1045  CB  GLN T 133      52.514  63.806  50.645
ATOM   1046  CG  GLN T 133      51.776  62.942  49.632
ATOM   1047  CD  GLN T 133      50.294  62.795  49.967
ATOM   1048  OE1 GLN T 133      49.936  62.516  51.103
ATOM   1049  NE2 GLN T 133      49.437  62.979  48.973
ATOM   1050  N   PHE T 134      53.975  66.521  51.390
ATOM   1051  CA  PHE T 134      54.851  67.240  52.327
ATOM   1052  C   PHE T 134      55.495  68.284  51.433
ATOM   1053  O   PHE T 134      55.986  67.966  50.362
ATOM   1054  CB  PHE T 134      55.901  66.292  52.939
ATOM   1055  CG  PHE T 134      56.931  66.991  53.781
ATOM   1056  CD1 PHE T 134      56.612  67.477  55.036
ATOM   1057  CD2 PHE T 134      58.226  67.175  53.308
ATOM   1058  CE1 PHE T 134      57.562  68.130  55.812
ATOM   1059  CE2 PHE T 134      59.178  67.832  54.076
ATOM   1060  CZ  PHE T 134      58.844  68.308  55.331
ATOM   1061  N   PRO T 135      55.533  69.544  51.874
ATOM   1062  CA  PRO T 135      56.114  70.594  51.033
ATOM   1063  C   PRO T 135      57.623  70.584  50.789
ATOM   1064  O   PRO T 135      58.122  71.240  49.867
ATOM   1065  CB  PRO T 135      55.605  71.865  51.697
ATOM   1066  CG  PRO T 135      55.691  71.481  53.181
ATOM   1067  CD  PRO T 135      55.135  70.071  53.197
ATOM   1068  N   GLY T 136      58.361  69.816  51.561
ATOM   1069  CA  GLY T 136      59.791  69.801  51.328
ATOM   1070  C   GLY T 136      60.277  68.486  50.748
ATOM   1071  O   GLY T 136      59.464  67.613  50.431
ATOM   1072  N   LEU T 137      61.597  68.377  50.589
ATOM   1073  CA  LEU T 137      62.267  67.180  50.091
ATOM   1074  C   LEU T 137      62.858  66.502  51.335
ATOM   1075  O   LEU T 137      63.497  67.160  52.166
ATOM   1076  CB  LEU T 137      63.398  67.569  49.128
ATOM   1077  CG  LEU T 137      64.158  66.397  48.450
ATOM   1078  CD1 LEU T 137      64.651  66.811  47.074
ATOM   1079  CD2 LEU T 137      65.314  65.946  49.295
ATOM   1080  N   ILE T 138      62.638  65.207  51.484
ATOM   1081  CA  ILE T 138      63.173  64.516  52.635
ATOM   1082  C   ILE T 138      64.321  63.664  52.129
ATOM   1083  O   ILE T 138      64.176  62.898  51.175
ATOM   1084  CB  ILE T 138      62.090  63.627  53.317
ATOM   1085  CG1 ILE T 138      60.939  64.515  53.788
ATOM   1086  CG2 ILE T 138      62.699  62.850  54.509
ATOM   1087  CD1 ILE T 138      59.754  63.748  54.398
ATOM   1088  N   TYR T 139      65.464  63.811  52.776
ATOM   1089  CA  TYR T 139      66.661  63.083  52.384
ATOM   1090  C   TYR T 139      67.189  62.274  53.582
ATOM   1091  O   TYR T 139      67.450  62.820  54.667
ATOM   1092  CB  TYR T 139      67.723  64.086  51.912
ATOM   1093  CG  TYR T 139      68.971  63.455  51.370
ATOM   1094  CD1 TYR T 139      69.020  63.003  50.056
ATOM   1095  CD2 TYR T 139      70.095  63.288  52.168
ATOM   1096  CE1 TYR T 139      70.173  62.392  49.539
ATOM   1097  CE2 TYR T 139      71.256  62.675  51.672
ATOM   1098  CZ  TYR T 139      71.288  62.232  50.349
ATOM   1099  OH  TYR T 139      72.422  61.656  49.812
ATOM   1100  N   ARG T 140      67.287  60.970  53.403
ATOM   1101  CA  ARG T 140      67.793  60.091  54.453
ATOM   1102  C   ARG T 140      69.289  59.928  54.146
ATOM   1103  O   ARG T 140      69.678  59.275  53.158
ATOM   1104  CB  ARG T 140      67.076  58.742  54.396
ATOM   1105  CG  ARG T 140      67.503  57.813  55.558
ATOM   1106  CD  ARG T 140      66.697  56.525  55.568
ATOM   1107  NE  ARG T 140      67.097  55.627  56.669
ATOM   1108  CZ  ARG T 140      66.316  54.712  57.244
ATOM   1109  NH1 ARG T 140      65.041  54.543  56.865
ATOM   1110  NH2 ARG T 140      66.842  53.919  58.182
ATOM   1111  N   MET T 141      70.117  60.545  54.977
ATOM   1112  CA  MET T 141      71.572  60.540  54.784
ATOM   1113  C   MET T 141      72.199  59.432  55.605
ATOM   1114  O   MET T 141      71.732  59.137  56.711
ATOM   1115  CB  MET T 141      72.154  61.888  55.225
ATOM   1116  CG  MET T 141      73.670  62.080  54.970
ATOM   1117  SD  MET T 141      74.151  63.830  55.228
ATOM   1118  CE  MET T 141      73.801  64.474  53.511
ATOM   1119  N   ASP T 142      73.243  58.818  55.056
ATOM   1120  CA  ASP T 142      73.920  57.719  55.752
ATOM   1121  C   ASP T 142      75.112  58.199  56.560
ATOM   1122  O   ASP T 142      75.295  57.762  57.684
ATOM   1123  CB  ASP T 142      74.340  56.656  54.750
ATOM   1124  CG  ASP T 142      73.144  55.942  54.160
ATOM   1125  OD1 ASP T 142      73.271  55.378  53.054
ATOM   1126  OD2 ASP T 142      72.067  55.945  54.817
ATOM   1127  N   GLU T 143      75.889  59.134  56.020
ATOM   1128  CA  GLU T 143      77.027  59.644  56.765
ATOM   1129  C   GLU T 143      77.057  61.164  56.767
ATOM   1130  O   GLU T 143      77.340  61.782  55.743
ATOM   1131  CB  GLU T 143      78.350  59.087  56.177
ATOM   1132  CG  GLU T 143      78.753  57.723  56.723
ATOM   1133  CD  GLU T 143      80.040  57.158  56.091
ATOM   1134  OE1 GLU T 143      80.995  57.946  55.832
ATOM   1135  OE2 GLU T 143      80.100  55.914  55.866
ATOM   1136  N   PRO T 144      76.711  61.792  57.904
ATOM   1137  CA  PRO T 144      76.297  61.144  59.153
ATOM   1138  C   PRO T 144      74.894  60.556  58.981
ATOM   1139  O   PRO T 144      74.227  60.821  57.992
ATOM   1140  CB  PRO T 144      76.287  62.294  60.139
ATOM   1141  CG  PRO T 144      75.810  63.453  59.270
ATOM   1142  CD  PRO T 144      76.643  63.267  58.025
ATOM   1143  N   ARG T 145      74.437  59.802  59.975
ATOM   1144  CA  ARG T 145      73.136  59.173  59.923
ATOM   1145  C   ARG T 145      72.020  60.126  60.388
ATOM   1146  O   ARG T 145      71.631  60.120  61.541
ATOM   1147  CB  ARG T 145      73.201  57.914  60.775
ATOM   1148  CG  ARG T 145      71.984  57.053  60.652
ATOM   1149  CD  ARG T 145      72.273  55.643  61.141
ATOM   1150  NE  ARG T 145      71.059  54.870  60.987
ATOM   1151  CZ  ARG T 145      70.337  54.427  61.996
ATOM   1152  NH1 ARG T 145      70.719  54.671  63.246
ATOM   1153  NH2 ARG T 145      69.215  53.775  61.750
ATOM   1154  N   VAL T 146      71.520  60.941  59.473
ATOM   1155  CA  VAL T 146      70.510  61.935  59.817
ATOM   1156  C   VAL T 146      69.429  61.974  58.769
ATOM   1157  O   VAL T 146      69.576  61.432  57.671
ATOM   1158  CB  VAL T 146      71.142  63.390  59.909
ATOM   1159  CG1 VAL T 146      72.303  63.408  60.934
ATOM   1160  CG2 VAL T 146      71.720  63.828  58.533
ATOM   1161  N   VAL T 147      68.336  62.631  59.096
ATOM   1162  CA  VAL T 147      67.271  62.792  58.123
ATOM   1163  C   VAL T 147      67.179  64.306  57.928
ATOM   1164  O   VAL T 147      67.230  65.078  58.892
ATOM   1165  CB  VAL T 147      65.926  62.228  58.623
ATOM   1166  CG1 VAL T 147      64.799  62.693  57.692
ATOM   1167  CG2 VAL T 147      65.967  60.670  58.647
ATOM   1168  N   LEU T 148      67.083  64.725  56.675
ATOM   1169  CA  LEU T 148      67.001  66.136  56.362
ATOM   1170  C   LEU T 148      65.666  66.514  55.756
ATOM   1171  O   LEU T 148      65.151  65.786  54.925
ATOM   1172  CB  LEU T 148      68.055  66.504  55.330
ATOM   1173  CG  LEU T 148      69.507  66.116  55.588
ATOM   1174  CD1 LEU T 148      70.379  66.597  54.394
ATOM   1175  CD2 LEU T 148      69.957  66.747  56.921
ATOM   1176  N   LEU T 149      65.117  67.659  56.168
ATOM   1177  CA  LEU T 149      63.880  68.195  55.556
ATOM   1178  C   LEU T 149      64.477  69.431  54.863
ATOM   1179  O   LEU T 149      65.114  70.242  55.515
ATOM   1180  CB  LEU T 149      62.859  68.622  56.610
ATOM   1181  CG  LEU T 149      62.467  67.535  57.606
ATOM   1182  CD1 LEU T 149      61.403  68.077  58.549
ATOM   1183  CD2 LEU T 149      61.900  66.316  56.873
ATOM   1184  N   ILE T 150      64.292  69.563  53.560
ATOM   1185  CA  ILE T 150      64.886  70.673  52.789
ATOM   1186  C   ILE T 150      63.778  71.400  52.044
ATOM   1187  O   ILE T 150      63.050  70.804  51.250
ATOM   1188  CB  ILE T 150      65.888  70.112  51.743
ATOM   1189  CG1 ILE T 150      66.987  69.309  52.464
ATOM   1190  CG2 ILE T 150      66.503  71.268  50.875
ATOM   1191  CD1 ILE T 150      67.805  68.461  51.442
ATOM   1192  N   PHE T 151      63.660  72.693  52.294
ATOM   1193  CA  PHE T 151      62.606  73.466  51.672
ATOM   1194  C   PHE T 151      63.165  74.345  50.580
ATOM   1195  O   PHE T 151      64.362  74.710  50.578
ATOM   1196  CB  PHE T 151      61.879  74.294  52.733
ATOM   1197  CG  PHE T 151      61.286  73.462  53.852
ATOM   1198  CD1 PHE T 151      61.980  73.276  55.043
ATOM   1199  CD2 PHE T 151      60.026  72.872  53.711
ATOM   1200  CE1 PHE T 151      61.436  72.512  56.087
ATOM   1201  CE2 PHE T 151      59.468  72.099  54.755
ATOM   1202  CZ  PHE T 151      60.190  71.924  55.946
ATOM   1203  N   SER T 152      62.292  74.711  49.653
ATOM   1204  CA  SER T 152      62.713  75.493  48.505
ATOM   1205  C   SER T 152      63.341  76.819  48.903
ATOM   1206  O   SER T 152      64.197  77.329  48.186
ATOM   1207  CB  SER T 152      61.527  75.685  47.556
ATOM   1208  OG  SER T 152      60.609  76.578  48.126
ATOM   1209  N   SER T 153      62.962  77.341  50.079
ATOM   1210  CA  SER T 153      63.505  78.604  50.562
ATOM   1211  C   SER T 153      64.953  78.483  51.044
ATOM   1212  O   SER T 153      65.604  79.500  51.339
ATOM   1213  CB  SER T 153      62.696  79.088  51.754
ATOM   1214  OG  SER T 153      62.934  78.184  52.825
ATOM   1215  N   GLY T 154      65.444  77.252  51.181
ATOM   1216  CA  GLY T 154      66.797  77.068  51.672
ATOM   1217  C   GLY T 154      66.800  76.671  53.138
ATOM   1218  O   GLY T 154      67.845  76.333  53.711
ATOM   1219  N   LYS T 155      65.626  76.756  53.757
ATOM   1220  CA  LYS T 155      65.491  76.364  55.144
ATOM   1221  C   LYS T 155      65.584  74.853  55.209
ATOM   1222  O   LYS T 155      65.206  74.155  54.285
ATOM   1223  CB  LYS T 155      64.159  76.795  55.706
ATOM   1224  CG  LYS T 155      63.903  76.305  57.134
ATOM   1225  CD  LYS T 155      62.603  76.889  57.676
ATOM   1226  CE  LYS T 155      61.348  76.261  57.035
ATOM   1227  NZ  LYS T 155      60.083  76.989  57.415
ATOM   1228  N   MET T 156      66.091  74.353  56.319
ATOM   1229  CA  MET T 156      66.264  72.918  56.468
ATOM   1230  C   MET T 156      66.091  72.555  57.909
ATOM   1231  O   MET T 156      66.325  73.381  58.811
ATOM   1232  CB  MET T 156      67.700  72.487  56.140
ATOM   1233  CG  MET T 156      68.143  72.370  54.718
ATOM   1234  SD  MET T 156      69.982  72.112  54.808
ATOM   1235  CE  MET T 156      70.065  70.452  55.517
ATOM   1236  N   VAL T 157      65.730  71.297  58.123
ATOM   1237  CA  VAL T 157      65.636  70.767  59.458
ATOM   1238  C   VAL T 157      66.567  69.528  59.432
ATOM   1239  O   VAL T 157      66.558  68.734  58.470
ATOM   1240  CB  VAL T 157      64.218  70.341  59.798
ATOM   1241  CG1 VAL T 157      64.194  69.651  61.175
ATOM   1242  CG2 VAL T 157      63.290  71.557  59.830
ATOM   1243  N   ILE T 158      67.389  69.379  60.453
ATOM   1244  CA  ILE T 158      68.299  68.238  60.496
ATOM   1245  C   ILE T 158      68.055  67.460  61.785
ATOM   1246  O   ILE T 158      68.127  68.037  62.876
ATOM   1247  CB  ILE T 158      69.777  68.686  60.496
ATOM   1248  CG1 ILE T 158      70.091  69.575  59.286
ATOM   1249  CG2 ILE T 158      70.683  67.452  60.486
ATOM   1250  CD1 ILE T 158      69.769  71.081  59.484
ATOM   1251  N   THR T 159      67.761  66.167  61.685
ATOM   1252  CA  THR T 159      67.540  65.384  62.893
ATOM   1253  C   THR T 159      68.287  64.029  62.834
ATOM   1254  O   THR T 159      68.549  63.499  61.754
ATOM   1255  CB  THR T 159      66.001  65.141  63.136
ATOM   1256  OG1 THR T 159      65.807  64.394  64.337
ATOM   1257  CG2 THR T 159      65.378  64.330  61.978
ATOM   1258  N   GLY T 160      68.618  63.472  63.989
ATOM   1259  CA  GLY T 160      69.294  62.181  63.987
ATOM   1260  C   GLY T 160      70.720  62.254  64.502
ATOM   1261  O   GLY T 160      71.268  61.263  64.939
ATOM   1262  N   ALA T 161      71.323  63.432  64.464
ATOM   1263  CA  ALA T 161      72.692  63.557  64.908
ATOM   1264  C   ALA T 161      72.807  63.516  66.419
ATOM   1265  O   ALA T 161      71.879  63.902  67.137
ATOM   1266  CB  ALA T 161      73.292  64.848  64.389
ATOM   1267  N   LYS T 162      73.948  63.037  66.892
ATOM   1268  CA  LYS T 162      74.196  62.979  68.309
ATOM   1269  C   LYS T 162      75.330  63.923  68.685
ATOM   1270  O   LYS T 162      75.620  64.104  69.866
ATOM   1271  CB  LYS T 162      74.530  61.548  68.744
ATOM   1272  CG  LYS T 162      73.345  60.610  68.667
ATOM   1273  CD  LYS T 162      73.732  59.206  69.125
ATOM   1274  CE  LYS T 162      72.592  58.224  68.904
ATOM   1275  NZ  LYS T 162      72.924  56.885  69.484
ATOM   1276  N   ARG T 163      75.966  64.523  67.682
ATOM   1277  CA  ARG T 163      77.057  65.457  67.936
ATOM   1278  C   ARG T 163      76.871  66.700  67.076
ATOM   1279  O   ARG T 163      76.424  66.607  65.921
ATOM   1280  CB  ARG T 163      78.394  64.839  67.558
ATOM   1281  CG  ARG T 163      78.685  63.473  68.111
ATOM   1282  CD  ARG T 163      80.122  63.162  67.732
ATOM   1283  NE  ARG T 163      80.993  64.205  68.276
ATOM   1284  CZ  ARG T 163      82.271  64.381  67.952
ATOM   1285  NH1 ARG T 163      82.855  63.577  67.069
ATOM   1286  NH2 ARG T 163      82.956  65.373  68.506
ATOM   1287  N   GLU T 164      77.224  67.863  67.609
ATOM   1288  CA  GLU T 164      77.058  69.068  66.826
ATOM   1289  C   GLU T 164      77.879  69.066  65.532
ATOM   1290  O   GLU T 164      77.415  69.582  64.515
ATOM   1291  CB  GLU T 164      77.346  70.335  67.681
ATOM   1292  CG  GLU T 164      77.473  71.607  66.842
ATOM   1293  CD  GLU T 164      76.968  72.892  67.514
ATOM   1294  OE1 GLU T 164      77.060  73.021  68.757
ATOM   1295  OE2 GLU T 164      76.489  73.795  66.761
ATOM   1296  N   ASP T 165      79.077  68.480  65.525
ATOM   1297  CA  ASP T 165      79.824  68.501  64.270
ATOM   1298  C   ASP T 165      79.155  67.668  63.180
ATOM   1299  O   ASP T 165      79.302  67.967  62.003
ATOM   1300  CB  ASP T 165      81.315  68.091  64.436
ATOM   1301  CG  ASP T 165      81.518  66.712  65.075
ATOM   1302  OD1 ASP T 165      80.614  65.847  65.104
ATOM   1303  OD2 ASP T 165      82.638  66.491  65.555
ATOM   1304  N   GLU T 166      78.413  66.634  63.562
ATOM   1305  CA  GLU T 166      77.697  65.836  62.558
ATOM   1306  C   GLU T 166      76.623  66.718  61.912
ATOM   1307  O   GLU T 166      76.371  66.627  60.695
ATOM   1308  CB  GLU T 166      77.010  64.622  63.194
ATOM   1309  CG  GLU T 166      77.937  63.693  63.939
ATOM   1310  CD  GLU T 166      77.186  62.519  64.529
ATOM   1311  OE1 GLU T 166      76.097  62.712  65.111
ATOM   1312  OE2 GLU T 166      77.690  61.387  64.400
ATOM   1313  N   VAL T 167      75.956  67.538  62.725
ATOM   1314  CA  VAL T 167      74.949  68.422  62.150
ATOM   1315  C   VAL T 167      75.598  69.287  61.094
ATOM   1316  O   VAL T 167      75.111  69.368  59.944
ATOM   1317  CB  VAL T 167      74.328  69.342  63.180
ATOM   1318  CG1 VAL T 167      73.442  70.389  62.449
ATOM   1319  CG2 VAL T 167      73.472  68.510  64.173
ATOM   1320  N   HIS T 168      76.709  69.930  61.458
ATOM   1321  CA  HIS T 168      77.386  70.790  60.502
ATOM   1322  C   HIS T 168      77.924  70.051  59.301
ATOM   1323  O   HIS T 168      77.953  70.597  58.193
ATOM   1324  CB  HIS T 168      78.515  71.583  61.164
ATOM   1325  CG  HIS T 168      78.029  72.724  61.986
ATOM   1326  ND1 HIS T 168      77.582  72.574  63.285
ATOM   1327  CD2 HIS T 168      77.959  74.045  61.712
ATOM   1328  CE1 HIS T 168      77.271  73.762  63.778
ATOM   1329  NE2 HIS T 168      77.497  74.671  62.841
ATOM   1330  N   LYS T 169      78.361  68.821  59.497
ATOM   1331  CA  LYS T 169      78.851  68.060  58.359
ATOM   1332  C   LYS T 169      77.720  67.760  57.367
ATOM   1333  O   LYS T 169      77.878  67.878  56.144
ATOM   1334  CB  LYS T 169      79.426  66.720  58.798
ATOM   1335  CG  LYS T 169      79.824  65.855  57.601
ATOM   1336  CD  LYS T 169      80.503  64.565  58.054
ATOM   1337  CE  LYS T 169      80.832  63.648  56.859
ATOM   1338  NZ  LYS T 169      81.502  62.416  57.392
ATOM   1339  N   ALA T 170      76.573  67.368  57.890
ATOM   1340  CA  ALA T 170      75.456  67.056  57.006
ATOM   1341  C   ALA T 170      75.004  68.286  56.191
ATOM   1342  O   ALA T 170      74.688  68.164  55.009
ATOM   1343  CB  ALA T 170      74.291  66.497  57.843
ATOM   1344  N   VAL T 171      74.971  69.456  56.820
ATOM   1345  CA  VAL T 171      74.524  70.670  56.122
ATOM   1346  C   VAL T 171      75.485  71.017  54.987
ATOM   1347  O   VAL T 171      75.057  71.180  53.861
ATOM   1348  CB  VAL T 171      74.365  71.884  57.130
ATOM   1349  CG1 VAL T 171      74.058  73.175  56.371
ATOM   1350  CG2 VAL T 171      73.217  71.584  58.118
ATOM   1351  N   LYS T 172      76.788  71.112  55.272
ATOM   1352  CA  LYS T 172      77.763  71.405  54.220
ATOM   1353  C   LYS T 172      77.715  70.340  53.122
ATOM   1354  O   LYS T 172      77.886  70.652  51.954
ATOM   1355  CB  LYS T 172      79.217  71.479  54.750
ATOM   1356  CG  LYS T 172      80.209  71.757  53.581
ATOM   1357  CD  LYS T 172      81.698  71.737  53.932
ATOM   1358  CE  LYS T 172      82.605  71.804  52.638
ATOM   1359  NZ  LYS T 172      82.220  72.916  51.723
ATOM   1360  N   LYS T 173      77.505  69.082  53.498
ATOM   1361  CA  LYS T 173      77.465  68.016  52.503
ATOM   1362  C   LYS T 173      76.312  68.155  51.509
ATOM   1363  O   LYS T 173      76.526  68.083  50.304
ATOM   1364  CB  LYS T 173      77.370  66.651  53.201
ATOM   1365  CG  LYS T 173      77.608  65.421  52.300
ATOM   1366  CD  LYS T 173      77.812  64.174  53.201
ATOM   1367  CE  LYS T 173      77.633  62.855  52.440
ATOM   1368  NZ  LYS T 173      77.995  61.669  53.290
ATOM   1369  N   ILE T 174      75.088  68.359  51.989
ATOM   1370  CA  ILE T 174      73.980  68.466  51.066
ATOM   1371  C   ILE T 174      74.081  69.738  50.279
ATOM   1372  O   ILE T 174      73.681  69.793  49.118
ATOM   1373  CB  ILE T 174      72.600  68.338  51.809
ATOM   1374  CG1 ILE T 174      71.475  68.101  50.797
ATOM   1375  CG2 ILE T 174      72.335  69.536  52.642
ATOM   1376  CD1 ILE T 174      71.548  66.781  50.104
ATOM   1377  N   PHE T 175      74.638  70.780  50.894
ATOM   1378  CA  PHE T 175      74.817  72.047  50.188
ATOM   1379  C   PHE T 175      75.751  71.813  48.992
ATOM   1380  O   PHE T 175      75.459  72.195  47.872
ATOM   1381  CB  PHE T 175      75.459  73.113  51.102
ATOM   1382  CG  PHE T 175      75.889  74.368  50.354
ATOM   1383  CD1 PHE T 175      74.945  75.315  49.962
ATOM   1384  CD2 PHE T 175      77.229  74.595  50.048
ATOM   1385  CE1 PHE T 175      75.338  76.498  49.261
ATOM   1386  CE2 PHE T 175      77.632  75.770  49.355
ATOM   1387  CZ  PHE T 175      76.669  76.722  48.965
ATOM   1388  N   ASP T 176      76.900  71.206  49.251
ATOM   1389  CA  ASP T 176      77.869  70.932  48.199
ATOM   1390  C   ASP T 176      77.274  70.041  47.125
ATOM   1391  O   ASP T 176      77.508  70.257  45.940
ATOM   1392  CB  ASP T 176      79.100  70.257  48.799
ATOM   1393  CG  ASP T 176      79.934  71.208  49.615
ATOM   1394  OD1 ASP T 176      80.740  70.752  50.470
ATOM   1395  OD2 ASP T 176      79.781  72.424  49.406
ATOM   1396  N   LYS T 177      76.492  69.043  47.517
ATOM   1397  CA  LYS T 177      75.901  68.195  46.501
ATOM   1398  C   LYS T 177      74.858  68.997  45.691
ATOM   1399  O   LYS T 177      74.795  68.882  44.465
ATOM   1400  CB  LYS T 177      75.266  66.944  47.135
ATOM   1401  CG  LYS T 177      74.613  65.977  46.114
ATOM   1402  CD  LYS T 177      75.612  65.453  45.038
ATOM   1403  CE  LYS T 177      75.458  63.939  44.843
ATOM   1404  NZ  LYS T 177      76.168  63.398  43.621
ATOM   1405  N   LEU T 178      74.052  69.822  46.363
ATOM   1406  CA  LEU T 178      73.077  70.601  45.620
ATOM   1407  C   LEU T 178      73.765  71.560  44.633
ATOM   1408  O   LEU T 178      73.274  71.762  43.518
ATOM   1409  CB  LEU T 178      72.145  71.351  46.580
ATOM   1410  CG  LEU T 178      71.230  70.412  47.361
ATOM   1411  CD1 LEU T 178      70.607  71.181  48.557
ATOM   1412  CD2 LEU T 178      70.152  69.817  46.439
ATOM   1413  N   VAL T 179      74.901  72.132  45.025
ATOM   1414  CA  VAL T 179      75.640  73.052  44.127
ATOM   1415  C   VAL T 179      76.187  72.229  42.966
ATOM   1416  O   VAL T 179      76.083  72.597  41.790
ATOM   1417  CB  VAL T 179      76.833  73.721  44.878
ATOM   1418  CG1 VAL T 179      77.763  74.452  43.901
ATOM   1419  CG2 VAL T 179      76.298  74.729  45.923
ATOM   1420  N   GLU T 180      76.747  71.079  43.300
ATOM   1421  CA  GLU T 180      77.317  70.197  42.283
ATOM   1422  C   GLU T 180      76.271  69.840  41.215
ATOM   1423  O   GLU T 180      76.547  69.903  40.013
ATOM   1424  CB  GLU T 180      77.857  68.949  42.979
ATOM   1425  CG  GLU T 180      78.793  68.100  42.183
ATOM   1426  CD  GLU T 180      78.581  66.635  42.494
ATOM   1427  OE1 GLU T 180      78.497  66.288  43.698
ATOM   1428  OE2 GLU T 180      78.479  65.836  41.541
ATOM   1429  N   LEU T 181      75.062  69.502  41.648
ATOM   1430  CA  LEU T 181      73.976  69.140  40.734
ATOM   1431  C   LEU T 181      73.286  70.380  40.135
ATOM   1432  O   LEU T 181      72.315  70.250  39.391
ATOM   1433  CB  LEU T 181      72.938  68.286  41.469
ATOM   1434  CG  LEU T 181      73.424  66.938  42.057
ATOM   1435  CD1 LEU T 181      72.368  66.391  43.014
ATOM   1436  CD2 LEU T 181      73.709  65.924  40.895
ATOM   1437  N   ASP T 182      73.809  71.566  40.429
ATOM   1438  CA  ASP T 182      73.223  72.807  39.903
ATOM   1439  C   ASP T 182      71.722  72.934  40.255
ATOM   1440  O   ASP T 182      70.865  73.187  39.394
ATOM   1441  CB  ASP T 182      73.403  72.883  38.385
ATOM   1442  CG  ASP T 182      72.976  74.237  37.821
ATOM   1443  OD1 ASP T 182      73.006  75.249  38.546
ATOM   1444  OD2 ASP T 182      72.615  74.293  36.642
ATOM   1445  N   CYS T 183      71.429  72.775  41.540
ATOM   1446  CA  CYS T 183      70.069  72.841  42.047
ATOM   1447  C   CYS T 183      69.806  74.026  42.969
ATOM   1448  O   CYS T 183      68.769  74.064  43.644
ATOM   1449  CB  CYS T 183      69.754  71.538  42.795
ATOM   1450  SG  CYS T 183      69.488  70.098  41.699
ATOM   1451  N   VAL T 184      70.727  74.984  43.031
ATOM   1452  CA  VAL T 184      70.502  76.134  43.899
ATOM   1453  C   VAL T 184      70.676  77.438  43.143
ATOM   1454  O   VAL T 184      71.396  77.504  42.141
ATOM   1455  CB  VAL T 184      71.425  76.138  45.141
ATOM   1456  CG1 VAL T 184      71.180  74.858  45.998
ATOM   1457  CG2 VAL T 184      72.872  76.232  44.728
ATOM   1458  N   LYS T 185      69.960  78.458  43.596
ATOM   1459  CA  LYS T 185      70.022  79.787  42.987
ATOM   1460  C   LYS T 185      70.311  80.710  44.159
ATOM   1461  O   LYS T 185      69.519  80.774  45.105
ATOM   1462  CB  LYS T 185      68.676  80.142  42.362
ATOM   1463  CG  LYS T 185      68.674  81.500  41.673
ATOM   1464  CD  LYS T 185      67.671  81.537  40.511
ATOM   1465  CE  LYS T 185      67.512  82.973  39.955
ATOM   1466  NZ  LYS T 185      66.774  82.900  38.664
ATOM   1467  N   PRO T 186      71.465  81.399  44.132
ATOM   1468  CA  PRO T 186      71.855  82.313  45.216
ATOM   1469  C   PRO T 186      71.201  83.691  45.024
ATOM   1470  O   PRO T 186      71.868  84.675  44.687
ATOM   1471  CB  PRO T 186      73.371  82.328  45.102
ATOM   1472  CG  PRO T 186      73.582  82.261  43.573
ATOM   1473  CD  PRO T 186      72.510  81.294  43.092
ATOM   1474  N   VAL T 187      69.888  83.744  45.258
ATOM   1475  CA  VAL T 187      69.120  84.979  45.052
ATOM   1476  C   VAL T 187      69.492  86.165  45.911
ATOM   1477  O   VAL T 187      69.064  87.289  45.631
ATOM   1478  CB  VAL T 187      67.585  84.742  45.212
ATOM   1479  CG1 VAL T 187      67.266  84.111  46.559
ATOM   1480  CG2 VAL T 187      66.840  86.084  45.080
ATOM   1481  N   GLU T 188      70.274  85.943  46.963
ATOM   1482  CA  GLU T 188      70.650  87.054  47.830
ATOM   1483  C   GLU T 188      71.882  87.792  47.265
ATOM   1484  O   GLU T 188      72.326  88.804  47.802
ATOM   1485  CB  GLU T 188      70.932  86.555  49.242
ATOM   1486  CG  GLU T 188      69.718  85.881  49.924
ATOM   1487  CD  GLU T 188      70.043  85.324  51.313
ATOM   1488  OE1 GLU T 188      71.074  85.699  51.878
ATOM   1489  OE2 GLU T 188      69.272  84.511  51.847
ATOM   1490  N   GLU T 189      72.406  87.269  46.163
ATOM   1491  CA  GLU T 189      73.574  87.835  45.514
ATOM   1492  C   GLU T 189      73.111  88.574  44.251
ATOM   1493  O   GLU T 189      71.979  88.347  43.749
ATOM   1494  CB  GLU T 189      74.544  86.697  45.126
ATOM   1495  CG  GLU T 189      75.002  85.841  46.318
ATOM   1496  CD  GLU T 189      75.872  86.609  47.310
ATOM   1497  OE1 GLU T 189      76.252  87.756  46.991
ATOM   1498  OE2 GLU T 189      76.186  86.073  48.410
ATOM   1499  N   GLU T 190      73.973  89.443  43.730
ATOM   1500  CA  GLU T 190      73.615  90.172  42.522
ATOM   1501  C   GLU T 190      73.644  89.237  41.337
ATOM   1502  O   GLU T 190      74.241  88.161  41.401
ATOM   1503  CB  GLU T 190      74.537  91.347  42.296
ATOM   1504  CG  GLU T 190      74.331  92.463  43.317
ATOM   1505  CD  GLU T 190      75.299  93.611  43.057
ATOM   1506  OE1 GLU T 190      76.525  93.346  43.173
ATOM   1507  OE2 GLU T 190      74.835  94.739  42.725
ATOM   1508  N   GLU T 191      72.993  89.643  40.260
ATOM   1509  CA  GLU T 191      72.912  88.789  39.094
ATOM   1510  C   GLU T 191      73.725  89.238  37.888
ATOM   1511  O   GLU T 191      74.091  90.420  37.760
ATOM   1512  CB  GLU T 191      71.463  88.661  38.686
ATOM   1513  CG  GLU T 191      70.960  89.863  37.950
ATOM   1514  CD  GLU T 191      69.559  90.188  38.375
ATOM   1515  OE1 GLU T 191      68.892  89.240  38.878
ATOM   1516  OE2 GLU T 191      69.142  91.369  38.211
ATOM   1517  N   LEU T 192      73.994  88.269  37.007
ATOM   1518  CA  LEU T 192      74.711  88.512  35.773
ATOM   1519  C   LEU T 192      73.870  89.478  34.929
ATOM   1520  O   LEU T 192      72.647  89.378  34.893
ATOM   1521  CB  LEU T 192      74.901  87.191  35.039
ATOM   1522  CG  LEU T 192      75.787  86.232  35.835
ATOM   1523  CD1 LEU T 192      75.596  84.801  35.365
ATOM   1524  CD2 LEU T 192      77.226  86.676  35.687
ATOM   1525  N   GLU T 193      74.511  90.427  34.265
ATOM   1526  CA  GLU T 193      73.755  91.375  33.466
ATOM   1527  C   GLU T 193      74.002  91.134  31.980
ATOM   1528  O   GLU T 193      75.142  90.779  31.609
ATOM   1529  CB  GLU T 193      74.156  92.801  33.850
ATOM   1530  CG  GLU T 193      74.261  92.989  35.372
ATOM   1531  CD  GLU T 193      74.821  94.341  35.741
ATOM   1532  OE1 GLU T 193      75.720  94.832  35.015
ATOM   1533  OE2 GLU T 193      74.374  94.907  36.756
TER
