# Supplementary material for: In silico structural and functional prediction of African swine fever virus protein-B263R reveals features of a TATA-binding protein
Source: PeerJ. 2018 Feb 22;6:e4396. doi: 10.7717/peerj.4396 (PMC5825884; doi:10.7717/peerj.4396)
Supplement: Supplemental Information 1 [file peerj-06-4396-s009.bz2 › S313700_results/threading7.pdb]

Rank   :7 Template name:3eik_A
REMARK :Column 1 -  30 present Atom & Residue records of query sequence.
REMARK :Column 31 - 54 present XYZ coordinates of query sequence obtained after threading alignment.
REMARK :Column 55 - 59 present residue number in Template
REMARK :Column 60 - 59 present residue name of Template
ATOM   4001  CA  GLU     2      28.911  -5.512 -43.970   40 GLY
ATOM   4002  CA  PRO     3      32.539  -4.459 -43.733   41 ILE
ATOM   4003  CA  VAL     4      31.761  -0.723 -43.424   42 ILE
ATOM   4004  CA  LYS     5      30.250   0.091 -39.983   43 PRO
ATOM   4005  CA  LEU     7      26.458   0.351 -40.051   44 THR
ATOM   4006  CA  ASN     8      24.772   2.644 -37.501   45 LEU
ATOM   4007  CA  CYS     9      22.708   0.524 -35.117   46 GLN
ATOM   4008  CA  ASN    10      21.542   3.214 -32.717   47 ASN
ATOM   4009  CA  PHE    11      21.706   6.964 -32.338   48 VAL
ATOM   4010  CA  GLY    18      20.870   8.566 -29.004   49 VAL
ATOM   4011  CA  TYR    19      20.037  12.270 -28.777   50 ALA
ATOM   4012  CA  GLU    20      18.842  14.757 -26.202   51 THR
ATOM   4013  CA  SER    21      16.788  17.931 -26.356   52 VAL
ATOM   4014  CA  LEU    22      15.524  20.384 -23.765   53 ASN
ATOM   4015  CA  ILE    23      11.798  21.160 -23.969   54 LEU
ATOM   4016  CA  LYS    24      12.211  24.261 -21.820   55 SER
ATOM   4017  CA  THR    25       9.186  23.730 -19.589   56 CYS
ATOM   4018  CA  PRO    26       8.156  21.268 -16.870   57 LYS
ATOM   4019  CA  LYS    27       5.705  18.608 -18.100   58 LEU
ATOM   4020  CA  LYS    28       3.056  16.667 -16.170   59 ASP
ATOM   4021  CA  THR    29       4.142  13.104 -16.944   60 LEU
ATOM   4022  CA  LYS    30       0.942  11.407 -15.751   61 LYS
ATOM   4023  CA  ASN    31      -1.101  13.661 -17.997   62 ASN
ATOM   4024  CA  MET    32       1.065  13.122 -21.101   63 ILE
ATOM   4025  CA  LEU    33       0.611   9.369 -20.620   64 ALA
ATOM   4026  CA  ARG    34      -3.182   9.750 -20.264   65 LEU
ATOM   4027  CA  ARG    35      -3.688  11.920 -23.359   66 ARG
ATOM   4028  CA  PRO    36      -1.095  10.394 -25.720   67 ALA
ATOM   4029  CA  ARG    37      -2.102   7.467 -27.938   68 ARG
ATOM   4030  CA  LYS    38       1.258   5.743 -27.596   69 ASN
ATOM   4031  CA  THR    39       2.874   6.814 -24.347   70 ALA
ATOM   4032  CA  GLU    40       3.022   5.259 -20.901   71 GLU
ATOM   4033  CA  GLY    41       4.106   6.368 -17.463   72 TYR
ATOM   4034  CA  ASP    42       4.891   3.860 -14.698   73 ASN
ATOM   4035  CA  GLY    43       7.223   5.610 -12.256   74 PRO
ATOM   4036  CA  THR    44       8.053   2.369 -10.387   75 LYS
ATOM   4037  CA  CYS    45       9.296   0.840 -13.645   76 ARG
ATOM   4038  CA  PHE    46      10.971   3.855 -15.281   77 PHE
ATOM   4039  CA  ASN    47      11.156   7.496 -14.160   78 ALA
ATOM   4040  CA  SER    48      10.145   8.992 -17.484   79 ALA
ATOM   4041  CA  ILE    50       7.222   8.907 -19.842   80 VAL
ATOM   4042  CA  GLU    51       7.945   6.421 -22.590   81 ILE
ATOM   4043  CA  ALA    52       6.568   7.512 -25.951   82 MET
ATOM   4044  CA  SER    53       6.969   5.592 -29.227   83 ARG
ATOM   4045  CA  ILE    54       6.327   6.375 -32.885   84 ILE
ATOM   4046  CA  LYS    57       5.757   3.786 -35.648   85 ARG
ATOM   4047  CA  ASP    58       7.764   4.694 -38.753   86 GLU
ATOM   4048  CA  LYS    59      10.631   5.040 -38.383   87 PRO
ATOM   4049  CA  MET    60      10.669   3.018 -35.169   88 LYS
ATOM   4050  CA  TYR    61      11.990   5.224 -32.335   89 THR
ATOM   4051  CA  LYS    62      11.456   5.814 -28.614   90 THR
ATOM   4052  CA  LEU    63      11.323   9.074 -26.609   91 ALA
ATOM   4053  CA  LYS    64      12.020   9.211 -22.867   92 LEU
ATOM   4054  CA  CYS    65      10.334  12.322 -21.539   93 ILE
ATOM   4055  CA  PHE    66      11.499  13.497 -18.119   94 PHE
ATOM   4056  CA  PRO    67       9.790  15.757 -15.601   95 ALA
ATOM   4057  CA  THR    69      12.694  18.212 -15.866   96 SER
ATOM   4058  CA  GLY    70      11.678  18.846 -19.486   97 GLY
ATOM   4059  CA  GLU    71      14.666  16.895 -20.801   98 LYS
ATOM   4060  CA  ILE    72      13.896  14.398 -23.569   99 MET
ATOM   4061  CA  GLN    73      16.062  11.510 -24.750  100 VAL
ATOM   4062  CA  VAL    74      15.444  10.115 -28.240  101 ILE
ATOM   4063  CA  PRO    75      16.725   6.641 -29.033  102 THR
ATOM   4064  CA  GLY    76      16.358   4.005 -31.737  103 GLY
ATOM   4065  CA  VAL    77      17.216   6.154 -34.783  104 ALA
ATOM   4066  CA  ILE    78      19.629   4.756 -37.396  105 LYS
ATOM   4067  CA  ASP    81      21.046   8.086 -38.493  106 SER
ATOM   4068  CA  PHE    82      21.726  11.598 -37.329  107 GLU
ATOM   4069  CA  GLU    83      19.039  12.865 -39.749  108 LYS
ATOM   4070  CA  ASP    84      16.427  10.351 -38.570  109 SER
ATOM   4071  CA  GLY    85      17.249  11.291 -34.981  110 SER
ATOM   4072  CA  LYS    86      16.593  14.971 -35.636  111 ARG
ATOM   4073  CA  ASN    87      13.383  14.178 -37.540  112 MET
ATOM   4074  CA  ILE    88      12.206  11.989 -34.661  113 ALA
ATOM   4075  CA  ILE    89      12.908  14.636 -32.023  114 ALA
ATOM   4076  CA  GLN    90      10.931  17.132 -34.116  115 GLN
ATOM   4077  CA  GLN    91       8.018  14.692 -34.427  116 ARG
ATOM   4078  CA  TRP    92       7.849  14.091 -30.640  117 TYR
ATOM   4079  CA  VAL    93       8.030  17.844 -30.055  118 ALA
ATOM   4080  CA  ASP    94       5.084  18.325 -32.440  119 LYS
ATOM   4081  CA  PHE    95       3.117  15.549 -30.661  120 ILE
ATOM   4082  CA  LEU    96       3.808  17.125 -27.266  121 ILE
ATOM   4083  CA  GLN    97       2.731  20.529 -28.597  122 HIS
ATOM   4084  CA  HIS    98      -0.503  19.084 -30.066  123 LYS
ATOM   4085  CA  GLN    99      -1.223  17.621 -26.611  124 LEU
ATOM   4086  CA  PRO   100      -1.332  21.226 -25.443  125 GLY
ATOM   4087  CA  ILE   101       1.986  21.666 -23.608  126 PHE
ATOM   4088  CA  GLU   102       4.180  24.737 -24.171  127 ASN
ATOM   4089  CA  ILE   105       7.385  22.934 -25.119  128 ALA
ATOM   4090  CA  GLN   106      10.103  24.246 -27.415  129 THR
ATOM   4091  CA  ILE   107      12.848  22.498 -29.402  130 PHE
ATOM   4092  CA  ILE   108      16.093  23.551 -27.716  131 ASP
ATOM   4093  CA  GLU   109      19.679  22.280 -27.779  132 ASP
ATOM   4094  CA  PHE   110      19.294  19.117 -29.856  133 PHE
ATOM   4095  CA  LYS   111      22.471  17.087 -29.443  134 LYS
ATOM   4096  CA  THR   112      23.746  13.663 -30.490  135 ILE
ATOM   4097  CA  ILE   113      25.071  11.972 -27.342  136 GLN
ATOM   4098  CA  MET   114      26.111   8.556 -28.638  137 ASN
ATOM   4099  CA  ILE   115      26.244   6.498 -31.819  138 ILE
ATOM   4100  CA  ASN   116      26.615   2.722 -31.741  139 VAL
ATOM   4101  CA  PHE   117      27.493   0.806 -34.889  140 SER
ATOM   4102  CA  LYS   118      28.679  -2.573 -36.076  141 SER
ATOM   4103  CA  PHE   119      30.372  -4.424 -38.883  142 CYS
ATOM   4104  CA  GLN   120      31.610  -7.845 -39.832  143 ASP
ATOM   4105  CA  ILE   121      35.089  -8.519 -41.215  144 ILE
ATOM   4106  CA  ASN   122      34.046 -12.070 -42.135  145 LYS
ATOM   4107  CA  PRO   123      36.954 -13.893 -40.531  146 PHE
ATOM   4108  CA  VAL   124      37.692 -15.145 -37.029  147 SER
ATOM   4109  CA  ILE   130      40.085 -13.340 -34.730  148 ILE
ATOM   4110  CA  HIS   131      42.500 -14.809 -32.188  149 ARG
ATOM   4111  CA  LEU   132      41.510 -12.431 -29.411  150 LEU
ATOM   4112  CA  LYS   133      44.320 -13.686 -27.153  151 GLU
ATOM   4113  CA  LYS   134      46.919 -12.614 -29.714  152 GLY
ATOM   4114  CA  PHE   135      45.418  -9.157 -30.064  153 LEU
ATOM   4115  CA  ALA   136      45.087  -8.660 -26.278  154 ALA
ATOM   4116  CA  ALA   137      48.667  -9.528 -25.383  155 TYR
ATOM   4117  CA  LEU   138      50.057  -7.552 -28.299  156 ALA
ATOM   4118  CA  LEU   139      48.174  -4.435 -27.212  157 HIS
ATOM   4119  CA  GLU   140      47.519  -4.894 -23.497  158 SER
ATOM   4120  CA  HIS   141      47.673  -1.177 -22.658  159 ASN
ATOM   4121  CA  GLU   150      44.766  -0.565 -25.076  160 TYR
ATOM   4122  CA  ILE   151      42.458  -3.489 -24.493  161 CYS
ATOM   4123  CA  LYS   152      41.027  -5.983 -22.007  162 SER
ATOM   4124  CA  PRO   153      40.081  -9.584 -22.644  163 TYR
ATOM   4125  CA  PRO   154      38.715 -11.738 -19.813  164 GLU
ATOM   4126  CA  LEU   155      35.383 -15.345 -17.607  166 GLU
ATOM   4127  CA  GLU   156      33.946 -11.869 -16.968  167 LEU
ATOM   4128  CA  ASP   157      32.750 -10.604 -20.376  168 PHE
ATOM   4129  CA  SER   158      32.513 -11.896 -23.916  169 PRO
ATOM   4130  CA  LYS   159      34.759 -10.370 -26.556  170 GLY
ATOM   4131  CA  VAL   160      37.687  -7.990 -26.312  171 LEU
ATOM   4132  CA  SER   161      37.289  -4.362 -25.197  172 ILE
ATOM   4133  CA  ALA   162      39.541  -1.901 -27.013  173 TYR
ATOM   4134  CA  LYS   163      39.757   1.689 -25.772  174 ARG
ATOM   4135  CA  PHE   164      40.854   3.806 -28.728  175 MET
ATOM   4136  CA  MET   165      42.161   7.272 -27.879  176 VAL
ATOM   4137  CA  GLY   169      42.238   8.892 -31.316  177 LYS
ATOM   4138  CA  LYS   170      39.359   9.137 -31.976  178 PRO
ATOM   4139  CA  LYS   171      37.675   8.439 -28.613  179 LYS
ATOM   4140  CA  VAL   172      35.915   5.174 -29.341  180 ILE
ATOM   4141  CA  ARG   173      35.406   1.900 -27.496  181 VAL
ATOM   4142  CA  ILE   174      35.416  -1.120 -29.781  182 LEU
ATOM   4143  CA  ASN   175      34.081  -4.528 -28.849  183 LEU
ATOM   4144  CA  VAL   176      35.852  -7.194 -30.890  184 ILE
ATOM   4145  CA  PHE   177      34.459 -10.724 -31.071  185 PHE
ATOM   4146  CA  LEU   178      36.030 -14.019 -32.099  186 VAL
ATOM   4147  CA  LYS   179      33.473 -14.296 -34.925  187 SER
ATOM   4148  CA  GLY   180      34.824 -11.173 -36.589  188 GLY
ATOM   4149  CA  LYS   181      31.857  -9.071 -35.498  189 LYS
ATOM   4150  CA  ILE   182      32.923  -5.590 -34.383  190 ILE
ATOM   4151  CA  ASN   183      30.842  -3.106 -32.380  191 VAL
ATOM   4152  CA  ILE   184      31.946   0.531 -32.166  192 LEU
ATOM   4153  CA  LEU   185      30.572   2.641 -29.306  193 THR
ATOM   4154  CA  GLY   186      30.878   6.154 -27.901  194 GLY
ATOM   4155  CA  CYS   187      30.972   8.168 -31.142  195 ALA
ATOM   4156  CA  ASN   188      29.421  11.632 -31.380  196 LYS
ATOM   4157  CA  THR   189      29.863  11.975 -35.157  197 VAL
ATOM   4158  CA  LYS   190      29.862   9.368 -37.915  198 ARG
ATOM   4159  CA  GLU   191      33.352  10.288 -39.141  199 ASP
ATOM   4160  CA  SER   192      34.876   9.087 -35.851  200 ASP
ATOM   4161  CA  ALA   193      33.291   5.678 -36.347  201 ILE
ATOM   4162  CA  GLU   194      34.826   5.221 -39.789  202 TYR
ATOM   4163  CA  ILE   195      38.191   6.570 -38.657  203 GLN
ATOM   4164  CA  ILE   196      38.228   4.197 -35.656  204 ALA
ATOM   4165  CA  TYR   197      37.475   1.259 -37.919  205 PHE
ATOM   4166  CA  THR   198      40.175   2.330 -40.356  206 ASN
ATOM   4167  CA  PHE   199      42.566   2.437 -37.396  207 ASN
ATOM   4168  CA  LEU   200      41.730  -1.028 -36.024  208 ILE
ATOM   4169  CA  LYS   201      41.396  -2.989 -39.284  209 TYR
ATOM   4170  CA  ASP   202      45.141  -3.514 -39.933  210 PRO
ATOM   4171  CA  LEU   203      45.423  -4.770 -36.362  211 VAL
ATOM   4172  CA  ILE   204      42.570  -7.254 -36.835  212 LEU
ATOM   4173  CA  SER   205      44.092  -8.719 -40.010  213 ILE
ATOM   4174  CA  VAL   206      47.293  -9.382 -38.037  214 GLN
ATOM   4175  CA  HIS   207      45.364 -11.724 -35.733  215 HIS
ATOM   4176  CA  TRP   208      43.274 -13.726 -38.229  216 ARG
ATOM   4177  CA  GLN   209      42.249 -17.157 -36.878  217 LYS
TER
