# Supplementary material for: In silico structural and functional prediction of African swine fever virus protein-B263R reveals features of a TATA-binding protein
Source: PeerJ. 2018 Feb 22;6:e4396. doi: 10.7717/peerj.4396 (PMC5825884; doi:10.7717/peerj.4396)
Supplement: Supplemental Information 1 [file peerj-06-4396-s009.bz2 › S313700_results/threading3.pdb]

Rank   :3 Template name:5iyb_P
REMARK :Column 1 -  30 present Atom & Residue records of query sequence.
REMARK :Column 31 - 54 present XYZ coordinates of query sequence obtained after threading alignment.
REMARK :Column 55 - 59 present residue number in Template
REMARK :Column 60 - 59 present residue name of Template
ATOM   2001  CA  CYS     9     184.892 194.787 276.150  153 THR
ATOM   2002  CA  ASN    10     188.303 193.181 275.441  154 PRO
ATOM   2003  CA  PHE    11     191.588 194.968 276.230  155 ALA
ATOM   2004  CA  GLY    12     192.467 195.150 272.534  156 SER
ATOM   2005  CA  HIS    13     190.587 194.440 269.287  157 GLU
ATOM   2006  CA  GLN    14     210.204 184.322 275.118  165 LEU
ATOM   2007  CA  CYS    15     213.424 183.479 273.248  166 GLN
ATOM   2008  CA  LEU    16     216.424 184.653 275.290  167 ASN
ATOM   2009  CA  PRO    17     217.325 185.683 278.864  168 ILE
ATOM   2010  CA  GLY    18     220.345 187.584 280.220  169 VAL
ATOM   2011  CA  TYR    19     221.330 187.323 283.886  170 SER
ATOM   2012  CA  GLU    20     224.354 187.823 286.141  171 THR
ATOM   2013  CA  SER    21     225.524 186.218 289.395  172 VAL
ATOM   2014  CA  LEU    22     228.511 186.800 291.703  173 ASN
ATOM   2015  CA  ILE    23     230.487 183.744 292.892  174 LEU
ATOM   2016  CA  LYS    24     231.858 185.767 295.822  175 GLY
ATOM   2017  CA  THR    25     235.516 184.732 295.526  176 CYS
ATOM   2018  CA  PRO    26     238.549 185.072 293.251  177 LYS
ATOM   2019  CA  LYS    27     239.415 182.193 290.909  178 LEU
ATOM   2020  CA  LYS    28     242.153 180.969 288.578  179 ASP
ATOM   2021  CA  THR    29     240.655 180.838 285.092  180 LEU
ATOM   2022  CA  LYS    30     243.656 179.078 283.512  181 LYS
ATOM   2023  CA  ASN    31     243.230 176.180 285.984  182 THR
ATOM   2024  CA  MET    32     239.494 176.239 285.235  183 ILE
ATOM   2025  CA  LEU    33     240.271 176.141 281.499  184 ALA
ATOM   2026  CA  ARG    34     242.671 173.260 282.170  185 LEU
ATOM   2027  CA  ARG    35     240.167 171.312 284.291  186 ARG
ATOM   2028  CA  PRO    36     236.883 172.015 282.443  187 ALA
ATOM   2029  CA  ARG    37     235.730 169.962 279.457  188 ARG
ATOM   2030  CA  LYS    38     233.187 172.344 277.949  189 ASN
ATOM   2031  CA  THR    39     235.080 175.636 278.135  190 ALA
ATOM   2032  CA  GLU    40     237.703 177.842 276.459  191 GLU
ATOM   2033  CA  GLY    41     240.119 180.552 277.583  192 TYR
ATOM   2034  CA  ASP    42     242.208 183.149 275.733  193 ASN
ATOM   2035  CA  GLY    43     243.878 186.049 277.619  194 PRO
ATOM   2036  CA  THR    44     245.065 187.453 274.284  195 LYS
ATOM   2037  CA  CYS    45     241.439 187.630 273.134  196 ARG
ATOM   2038  CA  PHE    46     239.299 188.311 276.209  197 PHE
ATOM   2039  CA  ASN    47     239.648 188.279 279.987  198 ALA
ATOM   2040  CA  ALA    49     236.757 185.980 280.916  199 ALA
ATOM   2041  CA  ILE    50     236.571 182.196 280.525  200 VAL
ATOM   2042  CA  GLU    51     233.751 180.906 278.303  201 ILE
ATOM   2043  CA  ALA    52     231.597 177.955 279.373  202 MET
ATOM   2044  CA  SER    53     228.581 176.274 277.700  203 ARG
ATOM   2045  CA  ILE    54     226.289 173.501 278.986  204 ILE
ATOM   2046  CA  LYS    57     223.640 171.416 277.207  205 ARG
ATOM   2047  CA  ASP    58     221.189 171.948 280.068  206 GLU
ATOM   2048  CA  LYS    59     218.634 174.478 278.744  207 PRO
ATOM   2049  CA  MET    60     221.541 175.062 276.366  208 ARG
ATOM   2050  CA  TYR    61     223.305 178.180 277.667  209 THR
ATOM   2051  CA  LYS    62     226.652 179.997 277.894  210 THR
ATOM   2052  CA  LEU    63     228.487 181.690 280.797  211 ALA
ATOM   2053  CA  LYS    64     231.147 184.403 281.256  212 LEU
ATOM   2054  CA  CYS    65     233.325 183.963 284.364  213 ILE
ATOM   2055  CA  PHE    66     235.546 186.839 285.528  214 PHE
ATOM   2056  CA  PRO    67     238.675 186.665 287.678  215 SER
ATOM   2057  CA  THR    69     236.950 189.218 289.923  216 SER
ATOM   2058  CA  GLY    70     234.379 186.652 291.046  217 GLY
ATOM   2059  CA  GLU    71     231.475 187.825 288.908  218 LYS
ATOM   2060  CA  ILE    72     229.842 185.610 286.317  219 MET
ATOM   2061  CA  GLN    73     227.258 186.242 283.594  220 VAL
ATOM   2062  CA  VAL    74     224.772 183.678 282.254  221 CYS
ATOM   2063  CA  PRO    75     222.941 183.953 278.916  222 THR
ATOM   2064  CA  GLY    76     220.807 181.814 276.611  223 GLY
ATOM   2065  CA  VAL    77     218.177 180.361 278.942  224 ALA
ATOM   2066  CA  ILE    78     214.566 180.480 277.747  225 LYS
ATOM   2067  CA  ASP    81     213.199 181.025 281.249  226 SER
ATOM   2068  CA  PHE    82     214.261 182.691 284.512  227 GLU
ATOM   2069  CA  GLU    83     213.996 179.459 286.511  228 GLU
ATOM   2070  CA  ASP    84     216.227 177.621 284.034  229 GLN
ATOM   2071  CA  GLY    85     218.723 180.515 284.109  230 SER
ATOM   2072  CA  LYS    86     218.739 180.315 287.900  231 ARG
ATOM   2073  CA  ASN    87     219.053 176.578 287.335  232 LEU
ATOM   2074  CA  ILE    88     221.974 176.951 284.907  233 ALA
ATOM   2075  CA  ILE    89     223.843 179.419 287.166  234 ALA
ATOM   2076  CA  GLN    90     223.481 176.983 290.062  235 ARG
ATOM   2077  CA  GLN    91     224.860 174.242 287.793  236 LYS
ATOM   2078  CA  TRP    92     227.842 176.501 286.979  237 TYR
ATOM   2079  CA  VAL    93     228.361 177.186 290.677  238 ALA
ATOM   2080  CA  ASP    94     228.243 173.395 291.059  239 ARG
ATOM   2081  CA  PHE    95     231.074 172.596 288.588  240 VAL
ATOM   2082  CA  LEU    96     233.182 175.391 290.169  241 VAL
ATOM   2083  CA  GLN    97     232.657 173.712 293.573  242 GLN
ATOM   2084  CA  HIS    98     233.554 170.390 291.944  243 LYS
ATOM   2085  CA  GLN    99     236.844 171.976 290.814  244 LEU
ATOM   2086  CA  PRO   100     237.634 172.514 294.493  245 GLY
ATOM   2087  CA  ILE   101     236.817 176.209 294.586  246 PHE
ATOM   2088  CA  GLU   102     234.673 177.854 297.315  247 PRO
ATOM   2089  CA  ILE   105     231.782 178.804 295.002  248 ALA
ATOM   2090  CA  GLN   106     228.811 180.736 296.399  249 LYS
ATOM   2091  CA  ILE   107     225.409 181.437 294.840  250 PHE
ATOM   2092  CA  ILE   108     225.284 185.154 295.630  251 LEU
ATOM   2093  CA  GLU   109     223.667 188.197 293.972  252 ASP
ATOM   2094  CA  PHE   110     221.696 186.388 291.251  253 PHE
ATOM   2095  CA  LYS   111     219.695 188.803 289.100  254 LYS
ATOM   2096  CA  THR   112     218.037 188.873 285.683  255 ILE
ATOM   2097  CA  ILE   113     219.473 191.738 283.635  256 GLN
ATOM   2098  CA  MET   114     217.629 191.431 280.332  257 ASN
ATOM   2099  CA  ILE   115     214.888 189.473 278.574  258 MET
ATOM   2100  CA  ASN   116     214.254 189.031 274.842  259 VAL
ATOM   2101  CA  PHE   117     210.993 187.987 273.201  260 GLY
ATOM   2102  CA  LYS   118     209.351 187.687 269.804  261 SER
ATOM   2103  CA  PHE   119     206.091 186.882 267.980  262 CYS
ATOM   2104  CA  GLN   120     204.397 187.205 264.592  263 ASP
ATOM   2105  CA  ILE   121     201.112 188.752 263.427  264 VAL
ATOM   2106  CA  ASN   122     200.826 186.973 260.031  265 LYS
ATOM   2107  CA  PRO   123     200.138 190.044 257.827  266 PHE
ATOM   2108  CA  VAL   124     202.152 192.695 255.919  267 PRO
ATOM   2109  CA  ILE   130     202.271 196.193 257.420  268 ILE
ATOM   2110  CA  HIS   131     202.638 199.908 256.658  269 ARG
ATOM   2111  CA  LEU   132     206.005 201.152 257.975  270 LEU
ATOM   2112  CA  LYS   133     206.278 204.546 256.232  271 GLU
ATOM   2113  CA  LYS   134     203.000 205.477 257.934  272 GLY
ATOM   2114  CA  PHE   135     204.022 204.132 261.346  273 LEU
ATOM   2115  CA  ALA   136     207.213 206.215 261.225  274 VAL
ATOM   2116  CA  ALA   137     205.173 209.193 259.995  275 LEU
ATOM   2117  CA  LEU   138     202.625 208.953 262.819  276 THR
ATOM   2118  CA  LEU   139     205.180 208.072 265.508  277 HIS
ATOM   2119  CA  GLU   140     208.086 210.271 264.366  278 GLN
ATOM   2120  CA  HIS   141     209.061 211.004 267.982  279 GLN
ATOM   2121  CA  ILE   142     209.861 207.361 268.759  280 PHE
ATOM   2122  CA  ILE   151     210.491 205.512 265.507  281 SER
ATOM   2123  CA  LYS   152     213.819 205.596 263.680  282 SER
ATOM   2124  CA  PRO   153     213.252 203.556 260.527  283 TYR
ATOM   2125  CA  PRO   154     216.398 203.212 258.458  284 GLU
ATOM   2126  CA  LEU   155     219.019 201.648 254.049  286 GLU
ATOM   2127  CA  GLU   156     220.911 200.284 257.043  287 LEU
ATOM   2128  CA  ASP   157     218.985 197.756 259.145  288 PHE
ATOM   2129  CA  SER   158     215.961 196.294 257.304  289 PRO
ATOM   2130  CA  LYS   159     213.487 196.702 260.122  290 GLY
ATOM   2131  CA  VAL   160     211.960 199.597 262.020  291 LEU
ATOM   2132  CA  SER   161     213.396 200.402 265.436  292 ILE
ATOM   2133  CA  ALA   162     210.701 201.406 267.953  293 TYR
ATOM   2134  CA  LYS   163     211.674 202.764 271.363  294 ARG
ATOM   2135  CA  PHE   164     208.795 202.348 273.852  295 MET
ATOM   2136  CA  MET   165     208.964 204.416 277.050  296 ILE
ATOM   2137  CA  GLY   169     206.329 202.590 279.102  297 LYS
ATOM   2138  CA  LYS   170     208.211 199.504 280.353  298 PRO
ATOM   2139  CA  LYS   171     210.986 201.187 278.396  299 ARG
ATOM   2140  CA  VAL   172     211.422 198.530 275.745  300 ILE
ATOM   2141  CA  ARG   173     213.180 198.418 272.377  301 VAL
ATOM   2142  CA  ILE   174     211.303 196.805 269.495  302 LEU
ATOM   2143  CA  ASN   175     212.298 195.584 266.052  303 LEU
ATOM   2144  CA  VAL   176     209.449 195.385 263.572  304 ILE
ATOM   2145  CA  PHE   177     209.829 193.829 260.114  305 PHE
ATOM   2146  CA  LEU   178     207.680 194.186 256.989  306 VAL
ATOM   2147  CA  LYS   179     206.644 190.495 257.143  307 SER
ATOM   2148  CA  GLY   180     204.982 191.215 260.475  308 GLY
ATOM   2149  CA  LYS   181     207.538 189.611 262.769  309 LYS
ATOM   2150  CA  ILE   182     208.378 191.501 265.961  310 VAL
ATOM   2151  CA  ASN   183     211.304 191.267 268.365  311 VAL
ATOM   2152  CA  ILE   184     211.520 192.933 271.788  312 LEU
ATOM   2153  CA  LEU   185     214.373 193.646 274.215  313 THR
ATOM   2154  CA  GLY   186     215.271 195.751 277.258  314 GLY
ATOM   2155  CA  CYS   187     212.784 193.906 279.457  315 ALA
ATOM   2156  CA  ASN   188     213.369 192.860 283.065  316 LYS
ATOM   2157  CA  THR   189     210.120 190.882 283.435  317 VAL
ATOM   2158  CA  LYS   190     207.746 189.054 281.073  318 ARG
ATOM   2159  CA  GLU   191     204.855 191.397 281.883  319 ALA
ATOM   2160  CA  SER   192     206.728 194.294 280.274  320 GLU
ATOM   2161  CA  ALA   193     206.799 192.335 276.999  321 ILE
ATOM   2162  CA  GLU   194     203.077 191.554 277.073  322 TYR
ATOM   2163  CA  ILE   195     202.330 195.149 278.085  323 GLU
ATOM   2164  CA  ILE   196     204.630 196.676 275.431  324 ALA
ATOM   2165  CA  TYR   197     203.054 194.319 272.867  325 PHE
ATOM   2166  CA  THR   198     199.557 195.000 274.191  326 GLU
ATOM   2167  CA  PHE   199     200.212 198.676 273.451  327 ASN
ATOM   2168  CA  LEU   200     201.638 198.125 269.956  328 ILE
ATOM   2169  CA  LYS   201     199.393 195.341 268.558  329 TYR
ATOM   2170  CA  ASP   202     196.307 197.442 267.816  330 PRO
ATOM   2171  CA  LEU   203     198.402 200.081 266.022  331 ILE
ATOM   2172  CA  ILE   204     200.100 197.395 263.910  332 LEU
ATOM   2173  CA  SER   205     196.823 195.657 262.944  333 LYS
ATOM   2174  CA  VAL   206     195.631 199.160 262.040  334 GLY
ATOM   2175  CA  HIS   207     198.297 199.425 259.343  335 PHE
ATOM   2176  CA  TRP   208     197.570 195.979 257.895  336 ARG
ATOM   2177  CA  GLN   209     197.887 195.581 254.127  337 LYS
TER
