# Supplementary material for: In silico structural and functional prediction of African swine fever virus protein-B263R reveals features of a TATA-binding protein
Source: PeerJ. 2018 Feb 22;6:e4396. doi: 10.7717/peerj.4396 (PMC5825884; doi:10.7717/peerj.4396)
Supplement: Supplemental Information 1 [file peerj-06-4396-s009.bz2 › S313700_results/threading4.pdb]

Rank   :4 Template name:2z8uA
REMARK :Column 1 -  30 present Atom & Residue records of query sequence.
REMARK :Column 31 - 54 present XYZ coordinates of query sequence obtained after threading alignment.
REMARK :Column 55 - 59 present residue number in Template
REMARK :Column 60 - 59 present residue name of Template
ATOM   2001  CA  ALA     1       1.696  27.513  34.758    1 PRO
ATOM   2002  CA  GLU     2       4.131  27.739  31.845    2 GLU
ATOM   2003  CA  PRO     3       7.867  27.338  32.315    3 ILE
ATOM   2004  CA  VAL     4      21.255  26.679  29.814    8 VAL
ATOM   2005  CA  LYS     5      24.723  25.403  30.589    9 VAL
ATOM   2006  CA  ALA     6      26.015  22.898  28.028   10 VAL
ATOM   2007  CA  LEU     7      35.609  19.063  20.296   14 ILE
ATOM   2008  CA  ASN     8      38.596  16.679  20.198   15 GLY
ATOM   2009  CA  CYS     9      41.414  15.538  22.474   16 ASP
ATOM   2010  CA  ASN    10      44.728  16.935  23.734   17 ASN
ATOM   2011  CA  PHE    11      44.122  20.530  22.585   18 ILE
ATOM   2012  CA  GLY    12      47.053  22.963  22.769   19 ASP
ATOM   2022  CA  LEU    22      45.275  25.927  24.422   20 LEU
ATOM   2030  CA  LYS    30      48.189  28.381  24.046   21 GLU
ATOM   2031  CA  ASN    31      47.886  28.178  20.222   22 GLU
ATOM   2032  CA  MET    32      44.047  28.392  20.383   23 VAL
ATOM   2033  CA  LEU    33      44.294  31.947  21.828   24 ALA
ATOM   2034  CA  ARG    34      46.027  32.847  18.549   25 MET
ATOM   2035  CA  ARG    35      43.083  31.729  16.377   26 ILE
ATOM   2036  CA  PRO    36      40.059  32.893  18.408   27 LEU
ATOM   2037  CA  ARG    37      39.692  36.645  19.007   28 GLU
ATOM   2038  CA  LYS    38      38.969  36.905  22.749   29 ASN
ATOM   2039  CA  THR    39      40.739  34.264  24.879   30 ALA
ATOM   2040  CA  GLU    40      41.689  34.848  28.535   31 GLU
ATOM   2041  CA  GLY    41      41.522  26.820  30.430   32 GLY
ATOM   2042  CA  ASP    42      26.253  36.555  18.323   39 VAL
ATOM   2043  CA  GLY    43      24.960  34.675  20.234   40 PRO
ATOM   2044  CA  THR    44      26.104  36.240  23.548   41 LYS
ATOM   2045  CA  CYS    45      27.766  33.222  25.195   42 VAL
ATOM   2062  CA  LYS    62      31.009  32.251  26.948   43 ALA
ATOM   2063  CA  LEU    63      33.079  29.099  26.439   44 LEU
ATOM   2064  CA  LYS    64      35.695  27.477  28.696   45 LEU
ATOM   2065  CA  CYS    65      37.975  25.070  26.800   46 ILE
ATOM   2066  CA  PHE    66      40.375  22.669  28.545   47 PHE
ATOM   2067  CA  PRO    67      43.399  20.931  27.008   48 ARG
ATOM   2068  CA  SER    68      41.393  17.728  27.590   49 SER
ATOM   2070  CA  GLY    70      39.030  18.704  24.760   50 GLY
ATOM   2071  CA  GLU    71      36.158  19.506  27.119   51 LYS
ATOM   2072  CA  ILE    72      34.151  22.654  26.493   52 VAL
ATOM   2073  CA  GLN    73      31.774  24.302  28.944   53 ASN
ATOM   2074  CA  VAL    74      29.389  26.995  27.798   54 CYS
ATOM   2075  CA  PRO    75      27.288  29.469  29.800   55 THR
ATOM   2076  CA  GLY    76      24.953  32.284  28.711   56 GLY
ATOM   2077  CA  VAL    77      22.860  30.569  26.011   57 ALA
ATOM   2080  CA  PRO    80      19.049  30.847  26.106   58 LYS
ATOM   2081  CA  ASP    81      18.753  27.336  24.673   59 SER
ATOM   2082  CA  PHE    82      20.629  24.178  23.673   60 LYS
ATOM   2083  CA  GLU    83      20.303  25.317  20.025   61 GLU
ATOM   2084  CA  ASP    84      21.797  28.765  20.711   62 GLU
ATOM   2085  CA  GLY    85      24.763  27.034  22.455   63 ALA
ATOM   2086  CA  LYS    86      25.057  24.628  19.514   64 GLU
ATOM   2087  CA  ASN    87      25.406  27.615  17.169   65 ILE
ATOM   2088  CA  ILE    88      28.198  29.184  19.264   66 ALA
ATOM   2089  CA  ILE    89      30.126  25.923  19.652   67 ILE
ATOM   2090  CA  GLN    90      29.778  25.048  15.946   68 LYS
ATOM   2091  CA  GLN    91      31.017  28.496  14.950   69 LYS
ATOM   2092  CA  TRP    92      34.168  28.264  17.090   70 ILE
ATOM   2093  CA  VAL    93      34.728  24.663  15.879   71 ILE
ATOM   2094  CA  ASP    94      34.620  25.896  12.264   72 LYS
ATOM   2095  CA  PHE    95      37.330  28.444  13.147   73 GLU
ATOM   2096  CA  LEU    96      39.571  25.918  14.910   74 LEU
ATOM   2097  CA  GLN    97      39.117  23.475  12.001   75 LYS
ATOM   2098  CA  HIS    98      40.442  25.896   9.384   76 ASP
ATOM   2099  CA  GLN    99      43.544  26.844  11.440   77 ALA
ATOM   2100  CA  PRO   100      44.646  23.108  11.266   78 GLY
ATOM   2101  CA  ILE   101      43.342  21.855  14.617   79 ILE
ATOM   2103  CA  LYS   103      41.794  18.357  14.528   80 ASP
ATOM   2104  CA  LYS   104      38.122  18.816  15.567   81 VAL
ATOM   2105  CA  ILE   105      34.803  16.901  15.815   82 ILE
ATOM   2106  CA  GLN   106      32.274  18.573  13.477   83 GLU
ATOM   2107  CA  ILE   107      28.874  17.653  14.947   84 ASN
ATOM   2108  CA  ILE   108      29.806  16.952  18.579   85 PRO
ATOM   2109  CA  GLU   109      27.242  15.686  21.048   86 GLU
ATOM   2110  CA  PHE   110      26.191  18.624  23.190   87 ILE
ATOM   2111  CA  LYS   111      24.846  17.816  26.650   88 LYS
ATOM   2112  CA  THR   112      22.728  19.950  28.947   89 ILE
ATOM   2113  CA  ILE   113      24.493  20.289  32.331   90 GLN
ATOM   2114  CA  MET   114      22.167  22.850  33.888   91 ASN
ATOM   2115  CA  ILE   115      19.320  25.323  33.396   92 MET
ATOM   2116  CA  ASN   116      17.522  28.148  35.020   93 VAL
ATOM   2117  CA  PHE   117      13.753  27.928  34.459   94 ALA
ATOM   2118  CA  LYS   118      11.247  30.517  35.725   95 THR
ATOM   2119  CA  PHE   119       7.522  30.284  36.402   96 ALA
ATOM   2120  CA  GLN   120       4.776  32.097  38.232   97 ASP
ATOM   2121  CA  ILE   121       2.824  30.153  40.857   98 LEU
ATOM   2122  CA  ASN   122      -0.174  32.388  40.159   99 GLY
ATOM   2125  CA  SER   125      -0.356  33.279  43.855  100 ILE
ATOM   2126  CA  PRO   126       1.734  35.315  46.246  101 GLU
ATOM   2130  CA  ILE   130       2.842  32.762  48.881  102 PRO
ATOM   2131  CA  HIS   131       3.410  33.153  52.637  103 ASN
ATOM   2132  CA  LEU   132       7.067  32.265  52.863  104 LEU
ATOM   2133  CA  LYS   133       7.001  31.942  56.679  105 ASP
ATOM   2134  CA  LYS   134       4.108  29.482  56.362  106 ASP
ATOM   2135  CA  PHE   135       6.000  27.384  53.768  107 ILE
ATOM   2136  CA  ALA   136       9.262  27.424  55.738  108 ALA
ATOM   2137  CA  ALA   137       7.468  25.950  58.774  109 LEU
ATOM   2138  CA  LEU   138       5.033  23.619  57.010  110 MET
ATOM   2139  CA  LEU   139       7.247  22.217  54.226  111 VAL
ATOM   2140  CA  GLU   140      10.360  20.145  54.885  112 GLU
ATOM   2141  CA  HIS   141      13.648  20.875  53.044  113 GLY
ATOM   2142  CA  ILE   142      12.938  24.590  52.904  114 THR
ATOM   2150  CA  GLU   150      14.867  27.457  54.429  115 GLU
ATOM   2151  CA  ILE   151      13.995  31.113  54.693  116 TYR
ATOM   2152  CA  LYS   152      15.976  33.990  56.193  117 GLU
ATOM   2153  CA  PRO   153      14.991  37.328  54.601  118 PRO
ATOM   2157  CA  ASP   157      17.881  39.162  56.281  119 GLU
ATOM   2158  CA  SER   158      20.436  36.919  54.512  120 GLN
ATOM   2159  CA  LYS   159      18.839  36.260  51.103  121 PHE
ATOM   2160  CA  VAL   160      15.538  37.217  49.568  122 PRO
ATOM   2161  CA  SER   161      13.256  34.322  48.808  123 GLY
ATOM   2162  CA  ALA   162      12.709  30.858  50.149  124 LEU
ATOM   2163  CA  LYS   163      15.083  28.036  49.168  125 VAL
ATOM   2164  CA  PHE   164      13.488  24.682  48.364  126 TYR
ATOM   2165  CA  MET   165      13.919  18.702  45.665  128 LEU
ATOM   2166  CA  VAL   166      15.422  15.235  45.377  129 ASP
ATOM   2167  CA  SER   167      13.571  14.006  42.228  130 ASP
ATOM   2168  CA  PRO   168      14.196  15.823  39.966  131 PRO
ATOM   2171  CA  LYS   171      17.281  16.964  41.853  132 LYS
ATOM   2172  CA  VAL   172      16.774  20.730  41.707  133 VAL
ATOM   2173  CA  ARG   173      17.103  23.845  43.835  134 VAL
ATOM   2174  CA  ILE   174      14.055  26.077  43.793  135 VAL
ATOM   2175  CA  ASN   175      13.908  29.726  44.839  136 LEU
ATOM   2176  CA  VAL   176      10.381  30.935  45.664  137 ILE
ATOM   2177  CA  PHE   177       9.771  34.667  45.909  138 PHE
ATOM   2178  CA  LEU   178       6.957  36.541  47.623  139 GLY
ATOM   2179  CA  LYS   179       5.766  37.745  44.196  140 SER
ATOM   2180  CA  GLY   180       4.951  34.137  43.365  141 GLY
ATOM   2181  CA  LYS   181       7.856  34.024  40.928  142 LYS
ATOM   2182  CA  ILE   182       9.883  30.827  41.117  143 VAL
ATOM   2183  CA  ASN   183      13.376  30.079  39.834  144 VAL
ATOM   2184  CA  ILE   184      14.352  26.463  39.229  145 ILE
ATOM   2185  CA  LEU   185      18.043  25.580  38.950  146 THR
ATOM   2186  CA  GLY   186      20.029  22.321  38.628  147 GLY
ATOM   2187  CA  CYS   187      17.803  21.123  35.750  148 LEU
ATOM   2188  CA  ASN   188      18.889  18.808  32.935  149 LYS
ATOM   2189  CA  THR   189      15.677  18.991  30.843  150 SER
ATOM   2190  CA  LYS   190      12.475  20.941  30.251  151 GLU
ATOM   2191  CA  GLU   191      10.491  17.813  31.175  152 GLU
ATOM   2192  CA  SER   192      12.200  17.946  34.596  153 ASP
ATOM   2193  CA  ALA   193      11.307  21.642  34.956  154 ALA
ATOM   2194  CA  GLU   194       4.023  20.342  39.465  159 LYS
ATOM   2195  CA  ILE   195       5.531  19.097  42.739  160 LYS
ATOM   2196  CA  ILE   196       6.153  22.653  43.986  161 ILE
ATOM   2197  CA  TYR   197       2.626  23.865  43.182  162 LEU
ATOM   2198  CA  THR   198       1.147  20.760  44.802  163 ASP
ATOM   2199  CA  PHE   199       3.145  21.293  48.020  164 THR
ATOM   2200  CA  LEU   200       2.257  25.006  48.136  165 ILE
ATOM   2201  CA  LYS   201      -1.457  24.237  47.484  166 LYS
ATOM   2202  CA  ASP   202      -1.245  22.130  50.659  167 GLU
ATOM   2203  CA  LEU   203       0.142  25.163  52.535  168 VAL
ATOM   2219  CA  ASP   219      -2.392  27.765  51.335  169 GLN
TER
