# Supplementary material for: In silico structural and functional prediction of African swine fever virus protein-B263R reveals features of a TATA-binding protein
Source: PeerJ. 2018 Feb 22;6:e4396. doi: 10.7717/peerj.4396 (PMC5825884; doi:10.7717/peerj.4396)
Supplement: Supplemental Information 1 [file peerj-06-4396-s009.bz2 › S313700_results/prob.txt]

r=ALA	n=1 :prob_organic=0.026	prob_nucleic=0.026
r=GLU	n=2 :prob_organic=0.026	prob_nucleic=0.026
r=PRO	n=3 :prob_organic=0.026	prob_nucleic=0.026
r=VAL	n=4 :prob_organic=0.026	prob_nucleic=0.026
r=LYS	n=5 :prob_organic=0.026	prob_nucleic=0.026
r=ALA	n=6 :prob_organic=0.026	prob_nucleic=0.026
r=LEU	n=7 :prob_organic=0.026	prob_nucleic=0.026
r=ASN	n=8 :prob_organic=0.026	prob_nucleic=0.028
r=CYS	n=9 :prob_organic=0.027	prob_nucleic=0.065
r=ASN	n=10 :prob_organic=0.028	prob_nucleic=0.063
r=PHE	n=11 :prob_organic=0.028	prob_nucleic=0.029
r=GLY	n=12 :prob_organic=0.028	prob_nucleic=0.028
r=HIS	n=13 :prob_organic=0.030	prob_nucleic=0.030
r=GLN	n=14 :prob_organic=0.029	prob_nucleic=0.029
r=CYS	n=15 :prob_organic=0.030	prob_nucleic=0.030
r=LEU	n=16 :prob_organic=0.027	prob_nucleic=0.027
r=PRO	n=17 :prob_organic=0.028	prob_nucleic=0.028
r=GLY	n=18 :prob_organic=0.026	prob_nucleic=0.679
r=TYR	n=19 :prob_organic=0.026	prob_nucleic=0.026
r=GLU	n=20 :prob_organic=0.026	prob_nucleic=0.215
r=SER	n=21 :prob_organic=0.026	prob_nucleic=0.026
r=LEU	n=22 :prob_organic=0.026	prob_nucleic=0.026
r=ILE	n=23 :prob_organic=0.026	prob_nucleic=0.026
r=LYS	n=24 :prob_organic=0.026	prob_nucleic=0.026
r=THR	n=25 :prob_organic=0.026	prob_nucleic=0.026
r=PRO	n=26 :prob_organic=0.026	prob_nucleic=0.030
r=LYS	n=27 :prob_organic=0.027	prob_nucleic=0.027
r=LYS	n=28 :prob_organic=0.026	prob_nucleic=0.026
r=THR	n=29 :prob_organic=0.026	prob_nucleic=0.026
r=LYS	n=30 :prob_organic=0.026	prob_nucleic=0.026
r=ASN	n=31 :prob_organic=0.026	prob_nucleic=0.026
r=MET	n=32 :prob_organic=0.027	prob_nucleic=0.027
r=LEU	n=33 :prob_organic=0.027	prob_nucleic=0.027
r=ARG	n=34 :prob_organic=0.026	prob_nucleic=0.026
r=ARG	n=35 :prob_organic=0.027	prob_nucleic=0.027
r=PRO	n=36 :prob_organic=0.029	prob_nucleic=0.029
r=ARG	n=37 :prob_organic=0.027	prob_nucleic=0.027
r=LYS	n=38 :prob_organic=0.029	prob_nucleic=0.029
r=THR	n=39 :prob_organic=0.028	prob_nucleic=0.028
r=GLU	n=40 :prob_organic=0.027	prob_nucleic=0.028
r=GLY	n=41 :prob_organic=0.026	prob_nucleic=0.026
r=ASP	n=42 :prob_organic=0.026	prob_nucleic=0.026
r=GLY	n=43 :prob_organic=0.026	prob_nucleic=0.026
r=THR	n=44 :prob_organic=0.027	prob_nucleic=0.027
r=CYS	n=45 :prob_organic=0.029	prob_nucleic=0.063
r=PHE	n=46 :prob_organic=0.029	prob_nucleic=0.589
r=ASN	n=47 :prob_organic=0.027	prob_nucleic=0.200
r=SER	n=48 :prob_organic=0.028	prob_nucleic=0.028
r=ALA	n=49 :prob_organic=0.027	prob_nucleic=0.027
r=ILE	n=50 :prob_organic=0.028	prob_nucleic=0.028
r=GLU	n=51 :prob_organic=0.029	prob_nucleic=0.046
r=ALA	n=52 :prob_organic=0.030	prob_nucleic=0.030
r=SER	n=53 :prob_organic=0.031	prob_nucleic=0.074
r=ILE	n=54 :prob_organic=0.031	prob_nucleic=0.031
r=LEU	n=55 :prob_organic=0.029	prob_nucleic=0.029
r=PHE	n=56 :prob_organic=0.029	prob_nucleic=0.029
r=LYS	n=57 :prob_organic=0.027	prob_nucleic=0.028
r=ASP	n=58 :prob_organic=0.026	prob_nucleic=0.026
r=LYS	n=59 :prob_organic=0.026	prob_nucleic=0.026
r=MET	n=60 :prob_organic=0.027	prob_nucleic=0.038
r=TYR	n=61 :prob_organic=0.027	prob_nucleic=0.028
r=LYS	n=62 :prob_organic=0.027	prob_nucleic=0.060
r=LEU	n=63 :prob_organic=0.029	prob_nucleic=0.029
r=LYS	n=64 :prob_organic=0.030	prob_nucleic=0.460
r=CYS	n=65 :prob_organic=0.027	prob_nucleic=0.027
r=PHE	n=66 :prob_organic=0.027	prob_nucleic=0.757
r=PRO	n=67 :prob_organic=0.026	prob_nucleic=0.030
r=SER	n=68 :prob_organic=0.026	prob_nucleic=0.026
r=THR	n=69 :prob_organic=0.026	prob_nucleic=0.693
r=GLY	n=70 :prob_organic=0.026	prob_nucleic=0.026
r=GLU	n=71 :prob_organic=0.026	prob_nucleic=0.597
r=ILE	n=72 :prob_organic=0.027	prob_nucleic=0.027
r=GLN	n=73 :prob_organic=0.027	prob_nucleic=0.567
r=VAL	n=74 :prob_organic=0.027	prob_nucleic=0.027
r=PRO	n=75 :prob_organic=0.028	prob_nucleic=0.072
r=GLY	n=76 :prob_organic=0.027	prob_nucleic=0.045
r=VAL	n=77 :prob_organic=0.026	prob_nucleic=0.028
r=ILE	n=78 :prob_organic=0.026	prob_nucleic=0.033
r=PHE	n=79 :prob_organic=0.026	prob_nucleic=0.026
r=PRO	n=80 :prob_organic=0.026	prob_nucleic=0.026
r=ASP	n=81 :prob_organic=0.510	prob_nucleic=0.044
r=PHE	n=82 :prob_organic=0.026	prob_nucleic=0.026
r=GLU	n=83 :prob_organic=0.026	prob_nucleic=0.026
r=ASP	n=84 :prob_organic=0.034	prob_nucleic=0.034
r=GLY	n=85 :prob_organic=0.026	prob_nucleic=0.026
r=LYS	n=86 :prob_organic=0.026	prob_nucleic=0.026
r=ASN	n=87 :prob_organic=0.027	prob_nucleic=0.027
r=ILE	n=88 :prob_organic=0.028	prob_nucleic=0.028
r=ILE	n=89 :prob_organic=0.027	prob_nucleic=0.027
r=GLN	n=90 :prob_organic=0.028	prob_nucleic=0.028
r=GLN	n=91 :prob_organic=0.030	prob_nucleic=0.030
r=TRP	n=92 :prob_organic=0.031	prob_nucleic=0.031
r=VAL	n=93 :prob_organic=0.028	prob_nucleic=0.028
r=ASP	n=94 :prob_organic=0.028	prob_nucleic=0.028
r=PHE	n=95 :prob_organic=0.032	prob_nucleic=0.032
r=LEU	n=96 :prob_organic=0.030	prob_nucleic=0.030
r=GLN	n=97 :prob_organic=0.027	prob_nucleic=0.027
r=HIS	n=98 :prob_organic=0.028	prob_nucleic=0.028
r=GLN	n=99 :prob_organic=0.027	prob_nucleic=0.027
r=PRO	n=100 :prob_organic=0.026	prob_nucleic=0.026
r=ILE	n=101 :prob_organic=0.026	prob_nucleic=0.026
r=GLU	n=102 :prob_organic=0.026	prob_nucleic=0.026
r=LYS	n=103 :prob_organic=0.026	prob_nucleic=0.026
r=LYS	n=104 :prob_organic=0.026	prob_nucleic=0.026
r=ILE	n=105 :prob_organic=0.026	prob_nucleic=0.026
r=GLN	n=106 :prob_organic=0.026	prob_nucleic=0.026
r=ILE	n=107 :prob_organic=0.026	prob_nucleic=0.026
r=ILE	n=108 :prob_organic=0.026	prob_nucleic=0.026
r=GLU	n=109 :prob_organic=0.026	prob_nucleic=0.026
r=PHE	n=110 :prob_organic=0.026	prob_nucleic=0.026
r=LYS	n=111 :prob_organic=0.026	prob_nucleic=0.026
r=THR	n=112 :prob_organic=0.026	prob_nucleic=0.026
r=ILE	n=113 :prob_organic=0.026	prob_nucleic=0.753
r=MET	n=114 :prob_organic=0.027	prob_nucleic=0.726
r=ILE	n=115 :prob_organic=0.027	prob_nucleic=0.026
r=ASN	n=116 :prob_organic=0.029	prob_nucleic=0.578
r=PHE	n=117 :prob_organic=0.027	prob_nucleic=0.027
r=LYS	n=118 :prob_organic=0.027	prob_nucleic=0.037
r=PHE	n=119 :prob_organic=0.027	prob_nucleic=0.027
r=GLN	n=120 :prob_organic=0.026	prob_nucleic=0.026
r=ILE	n=121 :prob_organic=0.026	prob_nucleic=0.026
r=ASN	n=122 :prob_organic=0.026	prob_nucleic=0.026
r=PRO	n=123 :prob_organic=0.026	prob_nucleic=0.026
r=VAL	n=124 :prob_organic=0.026	prob_nucleic=0.026
r=SER	n=125 :prob_organic=0.026	prob_nucleic=0.026
r=PRO	n=126 :prob_organic=0.026	prob_nucleic=0.026
r=ARG	n=127 :prob_organic=0.026	prob_nucleic=0.026
r=VAL	n=128 :prob_organic=0.026	prob_nucleic=0.026
r=ILE	n=129 :prob_organic=0.026	prob_nucleic=0.026
r=ILE	n=130 :prob_organic=0.026	prob_nucleic=0.026
r=HIS	n=131 :prob_organic=0.026	prob_nucleic=0.026
r=LEU	n=132 :prob_organic=0.026	prob_nucleic=0.026
r=LYS	n=133 :prob_organic=0.026	prob_nucleic=0.026
r=LYS	n=134 :prob_organic=0.026	prob_nucleic=0.026
r=PHE	n=135 :prob_organic=0.026	prob_nucleic=0.026
r=ALA	n=136 :prob_organic=0.026	prob_nucleic=0.026
r=ALA	n=137 :prob_organic=0.026	prob_nucleic=0.026
r=LEU	n=138 :prob_organic=0.026	prob_nucleic=0.026
r=LEU	n=139 :prob_organic=0.026	prob_nucleic=0.026
r=GLU	n=140 :prob_organic=0.026	prob_nucleic=0.026
r=HIS	n=141 :prob_organic=0.026	prob_nucleic=0.026
r=ILE	n=142 :prob_organic=0.026	prob_nucleic=0.026
r=PRO	n=143 :prob_organic=0.026	prob_nucleic=0.026
r=THR	n=144 :prob_organic=0.026	prob_nucleic=0.026
r=PRO	n=145 :prob_organic=0.026	prob_nucleic=0.026
r=TYR	n=146 :prob_organic=0.026	prob_nucleic=0.026
r=PRO	n=147 :prob_organic=0.026	prob_nucleic=0.026
r=ILE	n=148 :prob_organic=0.026	prob_nucleic=0.026
r=ARG	n=149 :prob_organic=0.026	prob_nucleic=0.026
r=GLU	n=150 :prob_organic=0.026	prob_nucleic=0.026
r=ILE	n=151 :prob_organic=0.026	prob_nucleic=0.026
r=LYS	n=152 :prob_organic=0.026	prob_nucleic=0.026
r=PRO	n=153 :prob_organic=0.026	prob_nucleic=0.026
r=PRO	n=154 :prob_organic=0.026	prob_nucleic=0.026
r=LEU	n=155 :prob_organic=0.026	prob_nucleic=0.027
r=GLU	n=156 :prob_organic=0.026	prob_nucleic=0.242
r=ASP	n=157 :prob_organic=0.027	prob_nucleic=0.843
r=SER	n=158 :prob_organic=0.027	prob_nucleic=0.070
r=LYS	n=159 :prob_organic=0.029	prob_nucleic=0.029
r=VAL	n=160 :prob_organic=0.027	prob_nucleic=0.027
r=SER	n=161 :prob_organic=0.026	prob_nucleic=0.243
r=ALA	n=162 :prob_organic=0.026	prob_nucleic=0.026
r=LYS	n=163 :prob_organic=0.026	prob_nucleic=0.650
r=PHE	n=164 :prob_organic=0.026	prob_nucleic=0.026
r=MET	n=165 :prob_organic=0.026	prob_nucleic=0.026
r=VAL	n=166 :prob_organic=0.026	prob_nucleic=0.026
r=SER	n=167 :prob_organic=0.026	prob_nucleic=0.026
r=PRO	n=168 :prob_organic=0.026	prob_nucleic=0.026
r=GLY	n=169 :prob_organic=0.026	prob_nucleic=0.026
r=LYS	n=170 :prob_organic=0.026	prob_nucleic=0.026
r=LYS	n=171 :prob_organic=0.026	prob_nucleic=0.047
r=VAL	n=172 :prob_organic=0.026	prob_nucleic=0.026
r=ARG	n=173 :prob_organic=0.028	prob_nucleic=0.605
r=ILE	n=174 :prob_organic=0.026	prob_nucleic=0.026
r=ASN	n=175 :prob_organic=0.029	prob_nucleic=0.793
r=VAL	n=176 :prob_organic=0.027	prob_nucleic=0.027
r=PHE	n=177 :prob_organic=0.027	prob_nucleic=0.070
r=LEU	n=178 :prob_organic=0.026	prob_nucleic=0.032
r=LYS	n=179 :prob_organic=0.026	prob_nucleic=0.067
r=GLY	n=180 :prob_organic=0.026	prob_nucleic=0.026
r=LYS	n=181 :prob_organic=0.029	prob_nucleic=0.072
r=ILE	n=182 :prob_organic=0.027	prob_nucleic=0.027
r=ASN	n=183 :prob_organic=0.029	prob_nucleic=0.071
r=ILE	n=184 :prob_organic=0.027	prob_nucleic=0.027
r=LEU	n=185 :prob_organic=0.028	prob_nucleic=0.756
r=GLY	n=186 :prob_organic=0.026	prob_nucleic=0.201
r=CYS	n=187 :prob_organic=0.026	prob_nucleic=0.026
r=ASN	n=188 :prob_organic=0.026	prob_nucleic=0.041
r=THR	n=189 :prob_organic=0.026	prob_nucleic=0.026
r=LYS	n=190 :prob_organic=0.026	prob_nucleic=0.026
r=GLU	n=191 :prob_organic=0.026	prob_nucleic=0.026
r=SER	n=192 :prob_organic=0.026	prob_nucleic=0.026
r=ALA	n=193 :prob_organic=0.026	prob_nucleic=0.026
r=GLU	n=194 :prob_organic=0.026	prob_nucleic=0.026
r=ILE	n=195 :prob_organic=0.026	prob_nucleic=0.026
r=ILE	n=196 :prob_organic=0.026	prob_nucleic=0.026
r=TYR	n=197 :prob_organic=0.026	prob_nucleic=0.026
r=THR	n=198 :prob_organic=0.026	prob_nucleic=0.026
r=PHE	n=199 :prob_organic=0.026	prob_nucleic=0.026
r=LEU	n=200 :prob_organic=0.026	prob_nucleic=0.026
r=LYS	n=201 :prob_organic=0.026	prob_nucleic=0.026
r=ASP	n=202 :prob_organic=0.026	prob_nucleic=0.026
r=LEU	n=203 :prob_organic=0.026	prob_nucleic=0.026
r=ILE	n=204 :prob_organic=0.026	prob_nucleic=0.026
r=SER	n=205 :prob_organic=0.026	prob_nucleic=0.026
r=VAL	n=206 :prob_organic=0.026	prob_nucleic=0.026
r=HIS	n=207 :prob_organic=0.026	prob_nucleic=0.026
r=TRP	n=208 :prob_organic=0.026	prob_nucleic=0.026
r=GLN	n=209 :prob_organic=0.026	prob_nucleic=0.026
r=GLU	n=210 :prob_organic=0.026	prob_nucleic=0.026
r=ILE	n=211 :prob_organic=0.026	prob_nucleic=0.026
r=LEU	n=212 :prob_organic=0.026	prob_nucleic=0.026
r=CYS	n=213 :prob_organic=0.026	prob_nucleic=0.026
r=VAL	n=214 :prob_organic=0.026	prob_nucleic=0.026
r=LEU	n=215 :prob_organic=0.026	prob_nucleic=0.026
r=PRO	n=216 :prob_organic=0.026	prob_nucleic=0.026
r=VAL	n=217 :prob_organic=0.026	prob_nucleic=0.026
r=PRO	n=218 :prob_organic=0.026	prob_nucleic=0.026
r=ASP	n=219 :prob_organic=0.034	prob_nucleic=0.034
