# Supplementary material for: In silico structural and functional prediction of African swine fever virus protein-B263R reveals features of a TATA-binding protein
Source: PeerJ. 2018 Feb 22;6:e4396. doi: 10.7717/peerj.4396 (PMC5825884; doi:10.7717/peerj.4396)
Supplement: Supplemental Information 1 [file peerj-06-4396-s009.bz2 › S313700_results/threading5.pdb]

Rank   :5 Template name:2z8u_A
REMARK :Column 1 -  30 present Atom & Residue records of query sequence.
REMARK :Column 31 - 54 present XYZ coordinates of query sequence obtained after threading alignment.
REMARK :Column 55 - 59 present residue number in Template
REMARK :Column 60 - 59 present residue name of Template
ATOM   3001  CA  ALA     6       7.867  27.338  32.315   13 ILE
ATOM   3002  CA  LEU     7      10.347  29.698  30.633   14 LYS
ATOM   3003  CA  ASN     8      13.948  28.517  30.116   15 ILE
ATOM   3004  CA  CYS     9      16.162  31.540  30.874   16 VAL
ATOM   3005  CA  ASN    10      19.590  29.974  30.469   17 ASN
ATOM   3006  CA  PHE    11      21.255  26.679  29.814   18 VAL
ATOM   3007  CA  GLY    18      24.723  25.403  30.589   19 VAL
ATOM   3008  CA  TYR    19      26.015  22.898  28.028   20 VAL
ATOM   3009  CA  GLU    20      29.129  20.704  27.757   21 SER
ATOM   3010  CA  SER    21      30.770  19.067  24.767   22 THR
ATOM   3011  CA  LEU    22      33.987  17.612  23.365   23 LYS
ATOM   3012  CA  ILE    23      35.609  19.063  20.296   24 ILE
ATOM   3013  CA  LYS    24      38.596  16.679  20.198   25 GLY
ATOM   3014  CA  THR    25      41.414  15.538  22.474   26 ASP
ATOM   3015  CA  PRO    26      44.728  16.935  23.734   27 ASN
ATOM   3016  CA  LYS    27      44.122  20.530  22.585   28 ILE
ATOM   3017  CA  LYS    28      47.053  22.963  22.769   29 ASP
ATOM   3018  CA  THR    29      45.275  25.927  24.422   30 LEU
ATOM   3019  CA  LYS    30      48.189  28.381  24.046   31 GLU
ATOM   3020  CA  ASN    31      47.886  28.178  20.222   32 GLU
ATOM   3021  CA  MET    32      44.047  28.392  20.383   33 VAL
ATOM   3022  CA  LEU    33      44.294  31.947  21.828   34 ALA
ATOM   3023  CA  ARG    34      46.027  32.847  18.549   35 MET
ATOM   3024  CA  ARG    35      43.083  31.729  16.377   36 ILE
ATOM   3025  CA  PRO    36      40.059  32.893  18.408   37 LEU
ATOM   3026  CA  ARG    37      39.692  36.645  19.007   38 GLU
ATOM   3027  CA  LYS    38      38.969  36.905  22.749   39 ASN
ATOM   3028  CA  THR    39      40.739  34.264  24.879   40 ALA
ATOM   3029  CA  GLU    40      41.689  34.848  28.535   41 GLU
ATOM   3030  CA  ALA    49      41.522  26.820  30.430   49 GLY
ATOM   3031  CA  ILE    50      40.768  29.164  27.504   50 LEU
ATOM   3032  CA  GLU    51      37.845  31.581  27.938   51 VAL
ATOM   3033  CA  ALA    52      36.173  32.760  24.714   52 CYS
ATOM   3034  CA  SER    53      33.248  35.205  24.430   53 ARG
ATOM   3035  CA  ILE    54      30.972  35.447  21.397   54 LEU
ATOM   3036  CA  LYS    57      28.762  38.395  20.552   55 SER
ATOM   3037  CA  ASP    58      26.253  36.555  18.323   56 VAL
ATOM   3038  CA  LYS    59      24.960  34.675  20.234   57 PRO
ATOM   3039  CA  MET    60      26.104  36.240  23.548   58 LYS
ATOM   3040  CA  TYR    61      27.766  33.222  25.195   59 VAL
ATOM   3041  CA  LYS    62      31.009  32.251  26.948   60 ALA
ATOM   3042  CA  LEU    63      33.079  29.099  26.439   61 LEU
ATOM   3043  CA  LYS    64      35.695  27.477  28.696   62 LEU
ATOM   3044  CA  CYS    65      37.975  25.070  26.800   63 ILE
ATOM   3045  CA  PHE    66      40.375  22.669  28.545   64 PHE
ATOM   3046  CA  PRO    67      43.399  20.931  27.008   65 ARG
ATOM   3047  CA  THR    69      41.393  17.728  27.590   66 SER
ATOM   3048  CA  GLY    70      39.030  18.704  24.760   67 GLY
ATOM   3049  CA  GLU    71      36.158  19.506  27.119   68 LYS
ATOM   3050  CA  ILE    72      34.151  22.654  26.493   69 VAL
ATOM   3051  CA  GLN    73      31.774  24.302  28.944   70 ASN
ATOM   3052  CA  VAL    74      29.389  26.995  27.798   71 CYS
ATOM   3053  CA  PRO    75      27.288  29.469  29.800   72 THR
ATOM   3054  CA  GLY    76      24.953  32.284  28.711   73 GLY
ATOM   3055  CA  VAL    77      22.860  30.569  26.011   74 ALA
ATOM   3056  CA  ILE    78      19.049  30.847  26.106   75 LYS
ATOM   3057  CA  ASP    81      18.753  27.336  24.673   76 SER
ATOM   3058  CA  PHE    82      20.629  24.178  23.673   77 LYS
ATOM   3059  CA  GLU    83      20.303  25.317  20.025   78 GLU
ATOM   3060  CA  ASP    84      21.797  28.765  20.711   79 GLU
ATOM   3061  CA  GLY    85      24.763  27.034  22.455   80 ALA
ATOM   3062  CA  LYS    86      25.057  24.628  19.514   81 GLU
ATOM   3063  CA  ASN    87      25.406  27.615  17.169   82 ILE
ATOM   3064  CA  ILE    88      28.198  29.184  19.264   83 ALA
ATOM   3065  CA  ILE    89      30.126  25.923  19.652   84 ILE
ATOM   3066  CA  GLN    90      29.778  25.048  15.946   85 LYS
ATOM   3067  CA  GLN    91      31.017  28.496  14.950   86 LYS
ATOM   3068  CA  TRP    92      34.168  28.264  17.090   87 ILE
ATOM   3069  CA  VAL    93      34.728  24.663  15.879   88 ILE
ATOM   3070  CA  ASP    94      34.620  25.896  12.264   89 LYS
ATOM   3071  CA  PHE    95      37.330  28.444  13.147   90 GLU
ATOM   3072  CA  LEU    96      39.571  25.918  14.910   91 LEU
ATOM   3073  CA  GLN    97      39.117  23.475  12.001   92 LYS
ATOM   3074  CA  HIS    98      40.442  25.896   9.384   93 ASP
ATOM   3075  CA  GLN    99      43.544  26.844  11.440   94 ALA
ATOM   3076  CA  PRO   100      44.646  23.108  11.266   95 GLY
ATOM   3077  CA  ILE   101      43.342  21.855  14.617   96 ILE
ATOM   3078  CA  GLU   102      41.794  18.357  14.528   97 ASP
ATOM   3079  CA  LYS   103      38.122  18.816  15.567   98 VAL
ATOM   3080  CA  LYS   104      34.803  16.901  15.815   99 ILE
ATOM   3081  CA  GLN   106      32.274  18.573  13.477  100 GLU
ATOM   3082  CA  ILE   107      28.874  17.653  14.947  101 ASN
ATOM   3083  CA  ILE   108      29.806  16.952  18.579  102 PRO
ATOM   3084  CA  GLU   109      27.242  15.686  21.048  103 GLU
ATOM   3085  CA  PHE   110      26.191  18.624  23.190  104 ILE
ATOM   3086  CA  LYS   111      24.846  17.816  26.650  105 LYS
ATOM   3087  CA  THR   112      22.728  19.950  28.947  106 ILE
ATOM   3088  CA  ILE   113      24.493  20.289  32.331  107 GLN
ATOM   3089  CA  MET   114      22.167  22.850  33.888  108 ASN
ATOM   3090  CA  ILE   115      19.320  25.323  33.396  109 MET
ATOM   3091  CA  ASN   116      17.522  28.148  35.020  110 VAL
ATOM   3092  CA  PHE   117      13.753  27.928  34.459  111 ALA
ATOM   3093  CA  LYS   118      11.247  30.517  35.725  112 THR
ATOM   3094  CA  PHE   119       7.522  30.284  36.402  113 ALA
ATOM   3095  CA  GLN   120       4.776  32.097  38.232  114 ASP
ATOM   3096  CA  ILE   121       2.824  30.153  40.857  115 LEU
ATOM   3097  CA  ASN   122      -0.174  32.388  40.159  116 GLY
ATOM   3098  CA  PRO   123      -0.356  33.279  43.855  117 ILE
ATOM   3099  CA  VAL   124       1.734  35.315  46.246  118 GLU
ATOM   3100  CA  ILE   130       2.842  32.762  48.881  119 PRO
ATOM   3101  CA  HIS   131       3.410  33.153  52.637  120 ASN
ATOM   3102  CA  LEU   132       7.067  32.265  52.863  121 LEU
ATOM   3103  CA  LYS   133       7.001  31.942  56.679  122 ASP
ATOM   3104  CA  LYS   134       4.108  29.482  56.362  123 ASP
ATOM   3105  CA  PHE   135       6.000  27.384  53.768  124 ILE
ATOM   3106  CA  ALA   136       9.262  27.424  55.738  125 ALA
ATOM   3107  CA  ALA   137       7.468  25.950  58.774  126 LEU
ATOM   3108  CA  LEU   138       5.033  23.619  57.010  127 MET
ATOM   3109  CA  LEU   139       7.247  22.217  54.226  128 VAL
ATOM   3110  CA  GLU   140      10.360  20.145  54.885  129 GLU
ATOM   3111  CA  HIS   141      13.648  20.875  53.044  130 GLY
ATOM   3112  CA  ILE   151      12.938  24.590  52.904  131 THR
ATOM   3113  CA  LYS   152      14.867  27.457  54.429  132 GLU
ATOM   3114  CA  PRO   153      13.995  31.113  54.693  133 TYR
ATOM   3115  CA  PRO   154      15.976  33.990  56.193  134 GLU
ATOM   3116  CA  LEU   155      17.881  39.162  56.281  136 GLU
ATOM   3117  CA  GLU   156      20.436  36.919  54.512  137 GLN
ATOM   3118  CA  ASP   157      18.839  36.260  51.103  138 PHE
ATOM   3119  CA  SER   158      15.538  37.217  49.568  139 PRO
ATOM   3120  CA  LYS   159      13.256  34.322  48.808  140 GLY
ATOM   3121  CA  VAL   160      12.709  30.858  50.149  141 LEU
ATOM   3122  CA  SER   161      15.083  28.036  49.168  142 VAL
ATOM   3123  CA  ALA   162      13.488  24.682  48.364  143 TYR
ATOM   3124  CA  LYS   163      15.547  21.571  47.576  144 ARG
ATOM   3125  CA  PHE   164      13.919  18.702  45.665  145 LEU
ATOM   3126  CA  MET   165      15.422  15.235  45.377  146 ASP
ATOM   3127  CA  GLY   169      13.571  14.006  42.228  147 ASP
ATOM   3128  CA  LYS   170      14.196  15.823  39.966  148 PRO
ATOM   3129  CA  LYS   171      17.281  16.964  41.853  149 LYS
ATOM   3130  CA  VAL   172      16.774  20.730  41.707  150 VAL
ATOM   3131  CA  ARG   173      17.103  23.845  43.835  151 VAL
ATOM   3132  CA  ILE   174      14.055  26.077  43.793  152 VAL
ATOM   3133  CA  ASN   175      13.908  29.726  44.839  153 LEU
ATOM   3134  CA  VAL   176      10.381  30.935  45.664  154 ILE
ATOM   3135  CA  PHE   177       9.771  34.667  45.909  155 PHE
ATOM   3136  CA  LEU   178       6.957  36.541  47.623  156 GLY
ATOM   3137  CA  LYS   179       5.766  37.745  44.196  157 SER
ATOM   3138  CA  GLY   180       4.951  34.137  43.365  158 GLY
ATOM   3139  CA  LYS   181       7.856  34.024  40.928  159 LYS
ATOM   3140  CA  ILE   182       9.883  30.827  41.117  160 VAL
ATOM   3141  CA  ASN   183      13.376  30.079  39.834  161 VAL
ATOM   3142  CA  ILE   184      14.352  26.463  39.229  162 ILE
ATOM   3143  CA  LEU   185      18.043  25.580  38.950  163 THR
ATOM   3144  CA  GLY   186      20.029  22.321  38.628  164 GLY
ATOM   3145  CA  CYS   187      17.803  21.123  35.750  165 LEU
ATOM   3146  CA  ASN   188      18.889  18.808  32.935  166 LYS
ATOM   3147  CA  THR   189      15.677  18.991  30.843  167 SER
ATOM   3148  CA  LYS   190      12.475  20.941  30.251  168 GLU
ATOM   3149  CA  GLU   191      10.491  17.813  31.175  169 GLU
ATOM   3150  CA  SER   192      12.200  17.946  34.596  170 ASP
ATOM   3151  CA  ALA   193      11.307  21.642  34.956  171 ALA
ATOM   3152  CA  GLU   194       7.664  20.682  34.371  172 LYS
ATOM   3153  CA  ILE   195       7.907  17.842  36.891  173 ARG
ATOM   3154  CA  ILE   196       9.570  20.159  39.424  174 ALA
ATOM   3155  CA  TYR   197       6.875  22.851  39.103  175 LEU
ATOM   3156  CA  THR   198       4.023  20.342  39.465  176 LYS
ATOM   3157  CA  PHE   199       5.531  19.097  42.739  177 LYS
ATOM   3158  CA  LEU   200       6.153  22.653  43.986  178 ILE
ATOM   3159  CA  LYS   201       2.626  23.865  43.182  179 LEU
ATOM   3160  CA  ASP   202       1.147  20.760  44.802  180 ASP
ATOM   3161  CA  LEU   203       3.145  21.293  48.020  181 THR
ATOM   3162  CA  ILE   204       2.257  25.006  48.136  182 ILE
ATOM   3163  CA  SER   205      -1.457  24.237  47.484  183 LYS
ATOM   3164  CA  VAL   206      -1.245  22.130  50.659  184 GLU
ATOM   3165  CA  HIS   207       0.142  25.163  52.535  185 VAL
ATOM   3166  CA  TRP   208      -2.392  27.765  51.335  186 GLN
TER
