# Supplementary material for: In silico structural and functional prediction of African swine fever virus protein-B263R reveals features of a TATA-binding protein
Source: PeerJ. 2018 Feb 22;6:e4396. doi: 10.7717/peerj.4396 (PMC5825884; doi:10.7717/peerj.4396)
Supplement: Supplemental Information 1 [file peerj-06-4396-s009.bz2 › S313700_results/threading2.pdb]

Rank   :2 Template name:1ytba
REMARK :Column 1 -  30 present Atom & Residue records of query sequence.
REMARK :Column 31 - 54 present XYZ coordinates of query sequence obtained after threading alignment.
REMARK :Column 55 - 59 present residue number in Template
REMARK :Column 60 - 59 present residue name of Template
ATOM   1001  CA  ALA     1      43.596  48.411  59.649    1 SER
ATOM   1002  CA  GLU     2      44.973  44.856  59.695    2 GLY
ATOM   1003  CA  PRO     3      41.499  43.343  59.680    3 ILE
ATOM   1004  CA  VAL     4      36.947  39.587  56.714    5 PRO
ATOM   1005  CA  LYS     5      36.153  35.996  57.756    6 THR
ATOM   1006  CA  ALA     6      34.027  33.899  55.389    7 LEU
ATOM   1007  CA  LEU     7      30.879  32.589  57.135    8 GLN
ATOM   1008  CA  ASN     8      28.688  30.876  54.547    9 ASN
ATOM   1009  CA  CYS     9      25.125  21.634  41.162   14 VAL
ATOM   1010  CA  ASN    10      23.375  19.869  38.286   15 THR
ATOM   1011  CA  PHE    11      23.093  16.098  38.839   16 LEU
ATOM   1012  CA  GLY    12      21.753  15.601  35.310   17 GLY
ATOM   1015  CA  CYS    15      19.028  13.075  36.006   18 CYS
ATOM   1016  CA  LEU    16      15.566  12.975  37.541   19 ARG
ATOM   1017  CA  PRO    17      15.254  11.788  41.116   20 LEU
ATOM   1018  CA  GLY    18      12.626   9.932  43.133   21 ASP
ATOM   1019  CA  TYR    19      12.585  11.968  46.317   22 LEU
ATOM   1020  CA  GLU    20      10.908   9.385  48.532   23 LYS
ATOM   1021  CA  SER    21      13.632   6.938  47.479   24 THR
ATOM   1022  CA  LEU    22      16.365   9.474  48.086   25 VAL
ATOM   1023  CA  ILE    23      15.004  10.446  51.521   26 ALA
ATOM   1027  CA  LYS    27      14.488   6.814  52.429   27 LEU
ATOM   1028  CA  LYS    28      17.981   5.683  51.505   28 HIS
ATOM   1029  CA  THR    29      20.051   8.609  52.703   29 ALA
ATOM   1030  CA  LYS    30      21.519   8.383  56.239   30 ARG
ATOM   1031  CA  ASN    31      20.675  12.003  57.103   31 ASN
ATOM   1032  CA  MET    32      17.621  13.130  55.153   32 ALA
ATOM   1033  CA  LEU    33      14.320  14.982  55.757   33 GLU
ATOM   1034  CA  ARG    34      11.452  15.118  53.273   34 TYR
ATOM   1035  CA  ARG    35       7.971  16.513  53.808   35 ASN
ATOM   1036  CA  PRO    36       6.413  17.240  50.322   36 PRO
ATOM   1037  CA  ARG    37       3.704  19.329  52.031   37 LYS
ATOM   1038  CA  LYS    38       6.227  21.839  53.438   38 ARG
ATOM   1039  CA  THR    39       8.956  22.101  50.762   39 PHE
ATOM   1040  CA  GLU    40       9.567  20.270  47.500   40 ALA
ATOM   1041  CA  GLY    41      13.086  18.976  48.166   41 ALA
ATOM   1042  CA  ASP    42      32.216  16.566  56.893   48 GLU
ATOM   1043  CA  GLY    43      32.330  19.243  55.660   49 PRO
ATOM   1044  CA  THR    44      29.294  20.203  57.768   50 LYS
ATOM   1045  CA  CYS    45      26.759  21.325  55.165   51 THR
ATOM   1062  CA  LYS    62      23.107  21.020  54.112   52 THR
ATOM   1063  CA  LEU    63      21.833  20.203  50.593   53 ALA
ATOM   1064  CA  LYS    64      18.420  20.910  49.065   54 LEU
ATOM   1065  CA  CYS    65      17.814  18.124  46.527   55 ILE
ATOM   1066  CA  PHE    66      15.138  18.487  43.849   56 PHE
ATOM   1067  CA  PRO    67      13.291  16.023  41.579   57 ALA
ATOM   1068  CA  SER    68      14.763  17.731  38.488   58 SER
ATOM   1070  CA  GLY    70      18.153  16.629  39.722   59 GLY
ATOM   1071  CA  GLU    71      19.251  20.169  40.576   60 LYS
ATOM   1072  CA  ILE    72      20.812  20.651  43.977   61 MET
ATOM   1073  CA  GLN    73      21.597  23.639  46.211   62 VAL
ATOM   1074  CA  VAL    74      24.462  23.167  48.718   63 VAL
ATOM   1075  CA  PRO    75      24.831  25.616  51.629   64 THR
ATOM   1076  CA  GLY    76      26.576  26.078  54.982   65 GLY
ATOM   1077  CA  VAL    77      30.198  25.730  53.937   66 ALA
ATOM   1080  CA  PRO    80      32.840  28.175  55.280   67 LYS
ATOM   1081  CA  ASP    81      35.256  27.824  52.357   68 SER
ATOM   1082  CA  PHE    82      35.068  27.368  48.572   69 GLU
ATOM   1083  CA  GLU    83      37.073  24.125  48.955   70 ASP
ATOM   1084  CA  ASP    84      34.617  22.800  51.480   71 ASP
ATOM   1085  CA  GLY    85      31.738  23.717  49.187   72 SER
ATOM   1086  CA  LYS    86      33.042  21.731  46.181   73 LYS
ATOM   1087  CA  ASN    87      34.103  18.861  48.471   74 LEU
ATOM   1088  CA  ILE    88      30.717  18.540  50.159   75 ALA
ATOM   1089  CA  ILE    89      28.994  18.889  46.750   76 SER
ATOM   1090  CA  GLN    90      30.964  15.997  45.253   77 ARG
ATOM   1091  CA  GLN    91      30.053  13.999  48.389   78 LYS
ATOM   1092  CA  TRP    92      26.336  14.620  48.006   79 TYR
ATOM   1093  CA  VAL    93      26.562  13.589  44.355   80 ALA
ATOM   1094  CA  ASP    94      28.282  10.295  45.334   81 ARG
ATOM   1095  CA  PHE    95      25.428   9.564  47.811   82 ILE
ATOM   1096  CA  LEU    96      22.867  10.013  45.042   83 ILE
ATOM   1097  CA  GLN    97      24.929   7.621  42.835   84 GLN
ATOM   1098  CA  HIS    98      25.215   5.095  45.664   85 LYS
ATOM   1101  CA  ILE   101      21.443   5.158  46.026   86 ILE
ATOM   1102  CA  GLU   102      21.293   4.196  42.356   87 GLY
ATOM   1103  CA  LYS   103      20.609   7.136  40.065   88 PHE
ATOM   1104  CA  LYS   104      22.614   8.028  36.942   89 ALA
ATOM   1105  CA  ILE   105      23.825  11.280  38.509   90 ALA
ATOM   1106  CA  GLN   106      26.849  13.270  37.384   91 LYS
ATOM   1107  CA  ILE   107      28.733  16.010  39.244   92 PHE
ATOM   1108  CA  ILE   108      28.377  18.981  36.903   93 THR
ATOM   1109  CA  GLU   109      28.049  22.722  36.765   94 ASP
ATOM   1110  CA  PHE   110      29.399  23.424  40.223   95 PHE
ATOM   1111  CA  LYS   111      29.054  27.190  40.763   96 LYS
ATOM   1112  CA  THR   112      29.243  29.355  43.881   97 ILE
ATOM   1113  CA  ILE   113      26.273  31.785  43.882   98 GLN
ATOM   1114  CA  MET   114      26.713  33.631  47.173   99 ASN
ATOM   1115  CA  ILE   115      29.516  34.251  49.704  100 ILE
ATOM   1116  CA  ASN   116      28.919  35.866  53.111  101 VAL
ATOM   1117  CA  PHE   117      31.711  37.400  55.209  102 GLY
ATOM   1118  CA  LYS   118      32.021  39.290  58.483  103 SER
ATOM   1119  CA  PHE   119      34.467  41.210  60.657  104 CYS
ATOM   1120  CA  GLN   120      34.901  43.627  63.564  105 ASP
ATOM   1121  CA  ILE   121      36.502  47.078  63.229  106 VAL
ATOM   1122  CA  ASN   122      36.744  47.425  67.004  107 LYS
ATOM   1125  CA  SER   125      35.079  50.863  67.339  108 PHE
ATOM   1126  CA  PRO   126      31.448  52.129  67.452  109 PRO
ATOM   1130  CA  ILE   130      29.940  53.741  64.352  110 ILE
ATOM   1131  CA  HIS   131      27.621  56.748  63.867  111 ARG
ATOM   1132  CA  LEU   132      25.011  55.176  61.571  112 LEU
ATOM   1133  CA  LYS   133      22.838  58.264  61.219  113 GLU
ATOM   1134  CA  LYS   134      25.799  60.391  60.093  114 GLY
ATOM   1135  CA  PHE   135      26.897  57.716  57.618  115 LEU
ATOM   1136  CA  ALA   136      23.343  57.363  56.273  116 ALA
ATOM   1139  CA  LEU   139      23.131  61.150  55.770  117 PHE
ATOM   1140  CA  GLU   140      26.559  61.317  54.109  118 SER
ATOM   1141  CA  HIS   141      26.189  58.229  51.941  119 HIS
ATOM   1142  CA  ILE   142      22.480  58.604  51.414  120 GLY
ATOM   1143  CA  PRO   143      22.175  57.191  47.910  121 THR
ATOM   1144  CA  THR   144      22.461  53.709  52.409  123 SER
ATOM   1145  CA  PRO   145      19.225  52.606  53.969  124 SER
ATOM   1146  CA  TYR   146      18.777  52.970  57.709  125 TYR
ATOM   1147  CA  PRO   147      15.534  52.497  59.622  126 GLU
ATOM   1149  CA  ARG   149      16.658  51.510  63.219  127 PRO
ATOM   1150  CA  GLU   150      13.093  50.822  64.288  128 GLU
ATOM   1151  CA  ILE   151      12.707  48.302  61.452  129 LEU
ATOM   1152  CA  LYS   152      16.172  46.747  61.609  130 PHE
ATOM   1153  CA  PRO   153      19.121  48.096  63.720  131 PRO
ATOM   1154  CA  PRO   154      21.796  47.858  61.011  132 GLY
ATOM   1155  CA  LEU   155      22.545  50.172  58.107  133 LEU
ATOM   1164  CA  PHE   164      22.189  48.540  54.655  134 ILE
ATOM   1165  CA  MET   165      24.915  49.809  52.364  135 TYR
ATOM   1166  CA  VAL   166      24.642  48.961  48.662  136 ARG
ATOM   1167  CA  SER   167      28.113  49.303  47.120  137 MET
ATOM   1168  CA  PRO   168      28.430  49.981  43.380  138 VAL
ATOM   1169  CA  GLY   169      31.923  48.540  42.662  139 LYS
ATOM   1170  CA  LYS   170      32.128  45.807  43.695  140 PRO
ATOM   1171  CA  LYS   171      28.361  45.183  43.836  141 LYS
ATOM   1172  CA  VAL   172      28.211  44.004  47.444  142 ILE
ATOM   1173  CA  ARG   173      25.683  44.622  50.215  143 VAL
ATOM   1174  CA  ILE   174      27.032  45.476  53.675  144 LEU
ATOM   1175  CA  ASN   175      25.120  45.463  56.978  145 LEU
ATOM   1176  CA  VAL   176      26.770  47.981  59.307  146 ILE
ATOM   1177  CA  PHE   177      26.126  47.985  63.044  147 PHE
ATOM   1178  CA  LEU   178      26.674  50.555  65.844  148 VAL
ATOM   1179  CA  LYS   179      28.974  48.049  67.567  149 SER
ATOM   1180  CA  GLY   180      31.408  48.016  64.672  150 GLY
ATOM   1181  CA  LYS   181      30.505  44.485  63.526  151 LYS
ATOM   1182  CA  ILE   182      30.232  44.311  59.693  152 ILE
ATOM   1183  CA  ASN   183      28.451  41.807  57.398  153 VAL
ATOM   1184  CA  ILE   184      29.288  41.615  53.641  154 LEU
ATOM   1185  CA  LEU   185      27.185  39.551  51.216  155 THR
ATOM   1186  CA  GLY   186      26.198  39.101  47.558  156 GLY
ATOM   1187  CA  CYS   187      29.713  38.086  46.413  157 ALA
ATOM   1188  CA  ASN   188      30.464  35.515  43.677  158 LYS
ATOM   1189  CA  THR   189      34.217  35.623  44.410  159 GLN
ATOM   1190  CA  LYS   190      37.896  41.745  50.481  164 TYR
ATOM   1191  CA  GLU   191      37.500  44.621  47.983  165 GLN
ATOM   1192  CA  SER   192      34.342  45.984  49.582  166 ALA
ATOM   1193  CA  ALA   193      35.775  46.006  53.109  167 PHE
ATOM   1194  CA  GLU   194      38.916  47.827  51.909  168 GLU
ATOM   1195  CA  ILE   195      36.622  50.346  50.273  169 ALA
ATOM   1196  CA  ILE   196      34.331  50.764  53.293  170 ILE
ATOM   1197  CA  TYR   197      37.021  50.974  56.052  171 TYR
ATOM   1198  CA  THR   198      37.911  54.686  55.496  172 PRO
ATOM   1199  CA  PHE   199      34.208  55.524  55.678  173 VAL
ATOM   1200  CA  LEU   200      33.659  53.567  58.879  174 LEU
ATOM   1201  CA  LYS   201      36.677  55.431  60.341  175 SER
ATOM   1202  CA  ASP   202      35.259  58.811  59.379  176 GLU
ATOM   1203  CA  LEU   203      32.101  57.922  61.331  177 PHE
ATOM   1217  CA  VAL   217      33.588  56.404  64.477  178 ARG
ATOM   1218  CA  PRO   218      32.454  57.288  68.038  179 LYS
ATOM   1219  CA  ASP   219      35.726  56.617  69.965  180 MET
TER
