# Supplementary material for: In silico structural and functional prediction of African swine fever virus protein-B263R reveals features of a TATA-binding protein
Source: PeerJ. 2018 Feb 22;6:e4396. doi: 10.7717/peerj.4396 (PMC5825884; doi:10.7717/peerj.4396)
Supplement: Supplemental Information 1 [file peerj-06-4396-s009.bz2 › S313700_results/Bsites.clr]

cluster 1
TMS	1qn4A	BS01_NUC	64.651 61.811 69.980	0.78 :18,20,46,47,64,66,69,71,73,113,114,116,156,157,161,163,173,175,185,188
TMS	1qn8B	BS01_NUC	64.201 61.415 70.001	0.78 :18,20,46,47,64,66,69,71,73,113,114,156,157,161,163,173,175,185,186
TMS	1qn3A	BS01_NUC	64.230 61.700 69.410	0.77 :18,20,46,47,66,69,71,73,113,114,116,156,157,161,163,173,175,185
TMS	1cdwA	BS01_NUC	63.762 61.824 69.584	0.78 :18,46,47,64,66,69,71,73,113,114,116,156,157,161,163,173,175,185
TMS	1qn5A	BS01_NUC	64.761 61.968 71.348	0.78 :18,20,46,47,64,66,69,71,73,75,113,114,116,157,161,163,173,175,185
TMS	1qn6B	BS01_NUC	63.762 61.824 69.584	0.78 :18,46,47,64,66,69,71,73,113,114,116,156,157,161,163,173,175,185
TMS	1qnbB	BS01_NUC	63.942 62.037 69.301	0.77 :18,20,46,47,64,66,69,73,113,114,116,156,157,161,163,173,175,185
TMS	1nh2A	BS01_NUC	64.952 61.978 70.003	0.79 :18,20,46,64,66,69,71,73,113,114,116,156,157,163,173,175,185,186
TMS	1tghA	BS01_NUC	64.750 62.157 67.799	0.77 :18,46,66,69,71,73,113,114,116,156,157,161,163,173,175,185,186
TMS	1nvpA	BS01_NUC	66.128 62.016 68.835	0.78 :18,20,64,66,69,71,73,113,114,116,156,157,163,171,173,175,185,186
TMS	1aisA	BS01_NUC	63.980 62.025 69.352	0.74 :18,46,47,64,66,69,73,113,114,116,156,157,163,173,175,185,186
TMS	1ngmI	BS01_NUC	65.268 62.300 68.768	0.77 :18,20,64,66,69,71,73,113,114,116,156,157,161,163,173,175,185
TMS	1c9bB	BS01_NUC	66.338 62.250 69.449	0.78 :18,20,64,66,69,71,73,113,114,116,157,161,163,173,175,185,186
TMS	4rocB	BS01_NUC	65.978 61.854 70.336	0.79 :18,20,46,66,69,71,73,113,114,116,157,163,173,175,185,186
TMS	1qnbA	BS01_NUC	65.061 61.447 71.450	0.78 :18,20,46,47,66,69,71,73,113,114,116,157,163,173,175,185
TMS	1c9bF	BS01_NUC	66.106 62.363 68.853	0.78 :18,64,66,69,71,73,113,114,116,157,161,163,173,175,185,186
TMS	1qneB	BS01_NUC	64.095 62.520 67.906	0.77 :18,46,64,66,69,73,113,114,116,156,157,161,163,173,175,185
TMS	1ngmE	BS01_NUC	64.970 62.416 68.131	0.77 :18,64,66,69,71,73,113,114,116,156,157,161,163,173,175,185
TMS	1ngmM	BS01_NUC	64.492 61.864 69.629	0.77 :18,47,64,66,69,71,113,114,116,156,157,163,175,185,186
TMS	5furA	BS01_NUC	65.345 61.801 67.746	0.78 :18,64,66,69,71,73,113,114,156,157,161,163,171,173,175,185
TMS	4wzsD	BS02_NUC	66.500 61.547 66.977	0.79 :20,66,69,71,73,113,114,156,157,161,163,171,173,175,185,186,188
TMS	1d3uA	BS01_NUC	65.207 61.670 69.307	0.76 :18,46,47,66,69,73,113,114,116,157,163,171,173,175,185
TMS	1ngmA	BS01_NUC	65.245 61.415 69.412	0.76 :18,47,66,69,71,73,113,114,157,161,163,173,175,185
TMS	5fmfQ	BS01_NUC	65.679 60.441 72.943	0.78 :18,20,26,47,66,67,69,71,73,113,114,157,161,163,175,185,188
TMS	5iy6P	BS01_NUC	63.342 61.215 67.494	0.71 :46,47,66,69,113,114,156,157,163,173,175,185,186
TMS	5iyaP	BS01_NUC	64.491 60.704 69.916	0.71 :46,47,66,69,71,113,114,157,163,173,175,185,186
TMS	5iy7P	BS01_NUC	65.143 61.375 69.771	0.78 :18,46,66,69,71,113,114,157,163,173,175,185
TMS	4v1nO	BS01_NUC	65.761 61.570 73.669	0.78 :18,20,64,66,69,71,73,113,114,157,175,185
COF	1nh2A	BS01_NUC	67.320 61.728 71.184	0.63 :66,69,71,73,113,114,116,173,175,185,186
TMS	5iy9P	BS01_NUC	65.364 61.669 69.171	0.80 :20,46,66,71,113,114,157,163,175,185,186
TMS	5iy8P	BS01_NUC	65.155 60.719 70.597	0.80 :18,46,66,69,71,113,157,163,173,185,186
TMS	5fywO	BS01_NUC	64.594 61.674 72.164	0.79 :20,46,66,71,73,113,114,157,175,185
cluster 2
TMS	1qnbA	BS02_NUC	62.086 69.136 69.157	0.79 :9,10,18,45,46,51,53,60,62,64,75,76,116,157,158,175,177,179,181,183
TMS	1ngmE	BS02_NUC	62.257 69.472 69.448	0.79 :9,10,18,45,46,51,53,60,62,64,75,76,116,118,157,158,177,179,181,183
TMS	4rocB	BS02_NUC	62.321 69.353 68.394	0.79 :9,10,18,45,46,53,60,62,64,75,76,116,157,158,175,177,179,181,183
TMS	1c9bB	BS02_NUC	61.952 69.197 69.845	0.79 :9,10,18,45,46,51,53,60,62,64,75,76,116,157,158,177,179,181,183
TMS	1tghA	BS02_NUC	62.433 69.692 69.355	0.76 :9,10,18,45,46,51,53,60,62,64,75,78,116,118,157,158,177,179,181,183
TMS	1qncA	BS02_NUC	62.939 70.086 67.830	0.79 :9,10,18,45,46,53,60,62,64,75,76,116,118,158,175,177,178,179,181,183
TMS	1ngmM	BS02_NUC	62.232 69.757 69.035	0.78 :9,10,18,45,46,51,53,60,62,64,75,76,78,116,157,158,177,178,179,181,183
TMS	1qn7A	BS02_NUC	62.178 69.007 68.506	0.78 :9,10,18,45,46,51,53,62,64,75,78,116,157,158,175,177,179,181,183
TMS	1qn4A	BS02_NUC	61.846 68.820 69.300	0.79 :9,10,18,45,46,51,53,62,64,75,76,116,157,158,177,179,181,183
TMS	1ngmI	BS02_NUC	61.721 68.660 69.308	0.78 :9,11,18,45,46,51,53,62,64,75,76,116,157,158,177,179,181,183
TMS	1qn7B	BS02_NUC	62.029 69.345 68.707	0.78 :9,10,18,45,46,53,60,62,64,75,116,157,158,177,179,181,183
TMS	1jfiC	BS02_NUC	62.496 70.280 68.163	0.79 :9,10,46,51,53,60,62,64,75,116,118,157,158,177,179,181,183
TMS	1c9bJ	BS02_NUC	62.882 69.581 68.925	0.80 :9,10,18,45,46,53,62,64,75,76,116,118,158,177,179,181,183
TMS	4wzsD	BS01_NUC	62.056 69.462 69.095	0.79 :9,10,45,46,51,53,62,64,75,116,118,158,177,179,181,183
TMS	1qn4B	BS02_NUC	61.677 69.256 68.082	0.79 :9,10,45,46,53,62,64,75,76,116,157,158,177,179,181,183
TMS	5iy6P	BS02_NUC	62.391 70.569 66.211	0.79 :9,10,45,46,53,62,75,76,78,116,118,157,158,177,178,179,181,183
TMS	1qn3A	BS02_NUC	61.428 69.402 68.178	0.80 :9,10,45,46,51,53,62,75,76,116,157,158,177,179,181,183
TMS	4v1nO	BS02_NUC	61.640 68.662 68.219	0.78 :9,10,18,45,46,51,53,64,75,116,157,158,177,179,181,183
TMS	1aisA	BS02_NUC	62.538 69.081 68.155	0.73 :9,10,18,45,46,53,62,64,75,116,158,175,177,179,181,183
TMS	5furA	BS02_NUC	61.656 69.075 66.874	0.78 :9,10,45,46,53,62,64,75,116,157,158,175,177,179,181,183
TMS	1d3uA	BS02_NUC	62.242 69.938 67.658	0.77 :9,10,40,46,51,53,64,75,76,116,158,175,177,178,179,181,183
TMS	1c9bN	BS02_NUC	62.777 69.648 67.199	0.79 :9,10,18,46,53,62,64,75,116,157,158,177,179,181,183
TMS	1ngmA	BS02_NUC	60.849 68.859 66.430	0.77 :9,10,45,46,53,62,64,75,116,155,157,158,177,179,181,183
TMS	1qn8A	BS02_NUC	61.425 68.598 67.648	0.78 :9,10,45,46,53,62,64,75,116,157,158,175,177,179,183
TMS	5iyaP	BS02_NUC	62.239 71.223 66.731	0.79 :9,10,45,46,53,60,61,76,78,116,118,157,158,177,178,179,181
TMS	5iy7P	BS02_NUC	60.548 69.069 68.117	0.81 :10,45,46,53,62,64,158,177,179,181,183
cluster 3
TMS	5iy8P	BS02_NUC	63.143 70.936 64.075	0.80 :10,53,64,75,158,175,177,179,181,183
COF	4v1nO	BS02_NUC	64.100 72.046 60.485	0.63 :10,75,116,158,177,179,181,183
SST	3hywD	BS04_PS9	60.817 70.963 62.249	0.47 :45,213
cluster 4
TMS	5fmfQ	BS02_NUC	60.189 67.227 73.130	0.79 :9,10,44,45,46,47,49,51,53,60,62,64,66,75,76,78,157,158,177,179,181
TMS	5fywO	BS02_NUC	60.850 67.331 70.749	0.78 :9,10,18,45,46,51,53,64,75,157,158,177,183
TMS	5iy9P	BS02_NUC	61.560 68.703 70.761	0.80 :10,46,51,53,62,64,75,158,177,181,183
cluster 5
TMS	1ytbA	BS01_NUC	63.445 65.082 69.096	0.78 :9,10,18,20,45,46,47,51,53,62,64,66,69,71,73,75,113,114,116,156,157,158,161,163,173,175,177,179,181,183,185,186
COF	1ytbA	BS01_NUC	65.300 64.672 66.370	0.62 :45,46,69,71,73,75,113,114,116,162,164,173,175,177,179,181,183,185,186
cluster 6
TMS	5fz5O	BS02_NUC	60.883 66.841 75.846	0.72 :9,10,18,45,46,51,53,62,64,75,158
COF	5fz5O	BS02_NUC	60.634 65.590 79.224	1.18 :10,18,45,46,51,53,62,64,75
cluster 7
SST	1imhD	BS02_NUC	55.879 65.483 87.142	0.44 :37,40,48
cluster 8
COF	4woeB	BS01_ADP	69.079 66.642 65.644	0.64 :10,114,115,116,173,185
cluster 9
SST	2nqaB	BS04_CA	67.826 66.803 69.663	0.45 :74,76,81,150
cluster 10
CON	NTAPP	NTAPP	62.512 68.791 89.019	0.12 :32,36,38,50,52,53,54,56,91,92,95,96
cluster 11
SST	4fhdA	BS03_POP	64.749 73.733 51.325	0.45 :127,163,181
cluster 12
SST	1df1A	BS01_ZN	66.336 71.409 68.909	0.44 :9,15
cluster 13
COF	1qn4B	BS02_NUC	65.125 74.307 63.975	0.61 :8,9,57,77,78,158,177,179,181,183
cluster 14
SST	2y6pC	BS02_MG	76.181 84.766 56.852	0.44 :81,219
cluster 15
SST	1u80A	BS02_C5P	74.466 59.579 86.299	0.44 :104,111
cluster 16
CON	NTAPP	NTAPP	61.688 71.651 56.630	0.08 :13,158,159,177,181,183
cluster 17
SST	1frvB	BS02_F3S	71.716 69.685 66.406	0.43 :111,120
cluster 18
SST	2nrzB	BS01_MN	59.751 58.625 65.916	0.44 :42,141
cluster 19
TMS	5fz5O	BS01_NUC	64.503 59.832 76.903	0.79 :18,20,26,46,66,69,71,73,114,157,185
cluster 20
CON	NTAPP	NTAPP	54.513 62.796 75.929	0.10 :13,45,46
