# Supplementary material for: In silico structural and functional prediction of African swine fever virus protein-B263R reveals features of a TATA-binding protein
Source: PeerJ. 2018 Feb 22;6:e4396. doi: 10.7717/peerj.4396 (PMC5825884; doi:10.7717/peerj.4396)
Supplement: Supplemental Information 1 [file peerj-06-4396-s009.bz2 › S313700_results/CH_complex5.pdb]

ATOM      1  N   ALA A   1      78.649  85.134  52.977  1.00  1.00              
ATOM      2  CA  ALA A   1      78.367  84.614  51.637  1.00  1.00              
ATOM      3  HA  ALA A   1      77.367  84.939  51.353  1.00  1.00              
ATOM      4  CB  ALA A   1      79.367  85.235  50.654  1.00  1.00              
ATOM      5  HB1 ALA A   1      79.125  84.921  49.638  1.00  1.00              
ATOM      6  HB2 ALA A   1      79.318  86.322  50.715  1.00  1.00              
ATOM      7  HB3 ALA A   1      80.377  84.906  50.900  1.00  1.00              
ATOM      8  C   ALA A   1      78.383  83.083  51.560  1.00  1.00              
ATOM      9  O   ALA A   1      77.874  82.508  50.602  1.00  1.00              
ATOM     10  N   GLU A   2      78.871  82.432  52.616  1.00  1.00              
ATOM     11  H   GLU A   2      79.298  83.021  53.317  1.00  1.00              
ATOM     12  CA  GLU A   2      78.318  81.156  53.059  1.00  1.00              
ATOM     13  HA  GLU A   2      77.878  80.651  52.202  1.00  1.00              
ATOM     14  CB  GLU A   2      79.414  80.228  53.621  1.00  1.00              
ATOM     15  HB1 GLU A   2      78.977  79.546  54.351  1.00  1.00              
ATOM     16  HB2 GLU A   2      80.163  80.826  54.142  1.00  1.00              
ATOM     17  CG  GLU A   2      80.101  79.386  52.524  1.00  1.00              
ATOM     18  HG1 GLU A   2      80.963  78.888  52.974  1.00  1.00              
ATOM     19  HG2 GLU A   2      80.473  80.054  51.744  1.00  1.00              
ATOM     20  CD  GLU A   2      79.186  78.312  51.894  1.00  1.00              
ATOM     21  OE1 GLU A   2      77.981  78.297  52.237  1.00  1.00              
ATOM     22  OE2 GLU A   2      79.686  77.502  51.072  1.00  1.00              
ATOM     23  C   GLU A   2      77.202  81.465  54.061  1.00  1.00              
ATOM     24  O   GLU A   2      77.464  81.611  55.264  1.00  1.00              
ATOM     25  N   PRO A   3      75.936  81.602  53.612  1.00  1.00              
ATOM     26  CD  PRO A   3      75.447  81.481  52.239  1.00  1.00              
ATOM     27  HD1 PRO A   3      75.851  80.604  51.732  1.00  1.00              
ATOM     28  HD2 PRO A   3      75.692  82.388  51.689  1.00  1.00              
ATOM     29  CG  PRO A   3      73.926  81.368  52.331  1.00  1.00              
ATOM     30  HG1 PRO A   3      73.642  80.323  52.448  1.00  1.00              
ATOM     31  HG2 PRO A   3      73.434  81.809  51.463  1.00  1.00              
ATOM     32  CB  PRO A   3      73.614  82.133  53.614  1.00  1.00              
ATOM     33  HB1 PRO A   3      72.658  81.831  54.044  1.00  1.00              
ATOM     34  HB2 PRO A   3      73.613  83.204  53.405  1.00  1.00              
ATOM     35  CA  PRO A   3      74.808  81.790  54.514  1.00  1.00              
ATOM     36  HA  PRO A   3      75.002  82.624  55.188  1.00  1.00              
ATOM     37  C   PRO A   3      74.547  80.536  55.361  1.00  1.00              
ATOM     38  O   PRO A   3      73.610  80.543  56.150  1.00  1.00              
ATOM     39  N   VAL A   4      75.369  79.481  55.234  1.00  1.00              
ATOM     40  H   VAL A   4      76.046  79.514  54.483  1.00  1.00              
ATOM     41  CA  VAL A   4      75.579  78.416  56.224  1.00  1.00              
ATOM     42  HA  VAL A   4      74.737  77.745  56.208  1.00  1.00              
ATOM     43  CB  VAL A   4      76.790  77.524  55.865  1.00  1.00              
ATOM     44  HB  VAL A   4      77.677  78.149  55.762  1.00  1.00              
ATOM     45  CG1 VAL A   4      77.054  76.448  56.932  1.00  1.00              
ATOM     46 1HG1 VAL A   4      77.848  75.782  56.590  1.00  1.00              
ATOM     47 2HG1 VAL A   4      77.388  76.902  57.864  1.00  1.00              
ATOM     48 3HG1 VAL A   4      76.154  75.857  57.112  1.00  1.00              
ATOM     49  CG2 VAL A   4      76.550  76.769  54.552  1.00  1.00              
ATOM     50 1HG2 VAL A   4      77.483  76.312  54.218  1.00  1.00              
ATOM     51 2HG2 VAL A   4      75.802  75.989  54.684  1.00  1.00              
ATOM     52 3HG2 VAL A   4      76.214  77.447  53.770  1.00  1.00              
ATOM     53  C   VAL A   4      75.662  78.971  57.636  1.00  1.00              
ATOM     54  O   VAL A   4      76.701  79.422  58.124  1.00  1.00              
ATOM     55  N   LYS A   5      74.510  78.955  58.293  1.00  1.00              
ATOM     56  H   LYS A   5      73.699  78.660  57.767  1.00  1.00              
ATOM     57  CA  LYS A   5      74.328  79.267  59.700  1.00  1.00              
ATOM     58  HA  LYS A   5      75.305  79.353  60.177  1.00  1.00              
ATOM     59  CB  LYS A   5      73.616  80.617  59.932  1.00  1.00              
ATOM     60  HB1 LYS A   5      73.146  80.584  60.916  1.00  1.00              
ATOM     61  HB2 LYS A   5      72.832  80.778  59.190  1.00  1.00              
ATOM     62  CG  LYS A   5      74.617  81.799  59.945  1.00  1.00              
ATOM     63  HG1 LYS A   5      75.516  81.495  60.483  1.00  1.00              
ATOM     64  HG2 LYS A   5      74.172  82.618  60.513  1.00  1.00              
ATOM     65  CD  LYS A   5      75.010  82.354  58.562  1.00  1.00              
ATOM     66  HD1 LYS A   5      74.262  83.090  58.264  1.00  1.00              
ATOM     67  HD2 LYS A   5      74.996  81.563  57.828  1.00  1.00              
ATOM     68  CE  LYS A   5      76.401  83.009  58.541  1.00  1.00              
ATOM     69  HE1 LYS A   5      76.650  83.332  59.556  1.00  1.00              
ATOM     70  HE2 LYS A   5      76.358  83.898  57.905  1.00  1.00              
ATOM     71  NZ  LYS A   5      77.445  82.088  58.014  1.00  1.00              
ATOM     72  HZ1 LYS A   5      77.387  82.005  56.997  1.00  1.00              
ATOM     73  HZ2 LYS A   5      78.380  82.400  58.227  1.00  1.00              
ATOM     74  HZ3 LYS A   5      77.315  81.138  58.358  1.00  1.00              
ATOM     75  C   LYS A   5      73.713  78.039  60.341  1.00  1.00              
ATOM     76  O   LYS A   5      72.510  77.946  60.569  1.00  1.00              
ATOM     77  N   ALA A   6      74.618  77.082  60.544  1.00  1.00              
ATOM     78  H   ALA A   6      75.556  77.271  60.234  1.00  1.00              
ATOM     79  CA  ALA A   6      74.476  75.996  61.492  1.00  1.00              
ATOM     80  HA  ALA A   6      73.702  75.316  61.132  1.00  1.00              
ATOM     81  CB  ALA A   6      75.804  75.223  61.544  1.00  1.00              
ATOM     82  HB1 ALA A   6      75.709  74.359  62.200  1.00  1.00              
ATOM     83  HB2 ALA A   6      76.072  74.871  60.547  1.00  1.00              
ATOM     84  HB3 ALA A   6      76.599  75.865  61.927  1.00  1.00              
ATOM     85  C   ALA A   6      74.035  76.565  62.842  1.00  1.00              
ATOM     86  O   ALA A   6      74.828  77.192  63.540  1.00  1.00              
ATOM     87  N   LEU A   7      72.754  76.389  63.166  1.00  1.00              
ATOM     88  H   LEU A   7      72.110  76.016  62.480  1.00  1.00              
ATOM     89  CA  LEU A   7      72.174  76.871  64.403  1.00  1.00              
ATOM     90  HA  LEU A   7      72.980  77.291  65.009  1.00  1.00              
ATOM     91  CB  LEU A   7      71.181  78.024  64.137  1.00  1.00              
ATOM     92  HB1 LEU A   7      70.167  77.633  64.048  1.00  1.00              
ATOM     93  HB2 LEU A   7      71.435  78.496  63.186  1.00  1.00              
ATOM     94  CG  LEU A   7      71.233  79.123  65.219  1.00  1.00              
ATOM     95  HG  LEU A   7      72.228  79.569  65.221  1.00  1.00              
ATOM     96  CD1 LEU A   7      70.216  80.223  64.913  1.00  1.00              
ATOM     97 1HD1 LEU A   7      70.288  81.016  65.659  1.00  1.00              
ATOM     98 2HD1 LEU A   7      70.431  80.653  63.934  1.00  1.00              
ATOM     99 3HD1 LEU A   7      69.206  79.814  64.908  1.00  1.00              
ATOM    100  CD2 LEU A   7      70.933  78.611  66.630  1.00  1.00              
ATOM    101 1HD2 LEU A   7      70.910  79.450  67.325  1.00  1.00              
ATOM    102 2HD2 LEU A   7      69.969  78.110  66.639  1.00  1.00              
ATOM    103 3HD2 LEU A   7      71.718  77.934  66.963  1.00  1.00              
ATOM    104  C   LEU A   7      71.588  75.688  65.181  1.00  1.00              
ATOM    105  O   LEU A   7      70.471  75.199  64.936  1.00  1.00              
ATOM    106  N   ASN A   8      72.397  75.280  66.159  1.00  1.00              
ATOM    107  H   ASN A   8      73.350  75.633  66.110  1.00  1.00              
ATOM    108  CA  ASN A   8      72.099  74.544  67.389  1.00  1.00              
ATOM    109  HA  ASN A   8      71.666  73.584  67.107  1.00  1.00              
ATOM    110  CB  ASN A   8      73.424  74.249  68.142  1.00  1.00              
ATOM    111  HB1 ASN A   8      73.848  73.324  67.761  1.00  1.00              
ATOM    112  HB2 ASN A   8      73.235  74.075  69.200  1.00  1.00              
ATOM    113  CG  ASN A   8      74.502  75.316  68.008  1.00  1.00              
ATOM    114  OD1 ASN A   8      75.094  75.493  66.956  1.00  1.00              
ATOM    115  ND2 ASN A   8      74.780  76.082  69.027  1.00  1.00              
ATOM    116 1HD2 ASN A   8      74.279  76.002  69.909  1.00  1.00              
ATOM    117 2HD2 ASN A   8      75.515  76.746  68.897  1.00  1.00              
ATOM    118  C   ASN A   8      71.047  75.254  68.295  1.00  1.00              
ATOM    119  O   ASN A   8      71.195  75.494  69.502  1.00  1.00              
ATOM    120  N   CYS A   9      69.908  75.580  67.687  1.00  1.00              
ATOM    121  H   CYS A   9      69.873  75.421  66.687  1.00  1.00              
ATOM    122  CA  CYS A   9      68.637  75.735  68.380  1.00  1.00              
ATOM    123  HA  CYS A   9      68.741  76.463  69.188  1.00  1.00              
ATOM    124  CB  CYS A   9      67.619  76.263  67.354  1.00  1.00              
ATOM    125  HB1 CYS A   9      67.564  75.556  66.526  1.00  1.00              
ATOM    126  HB2 CYS A   9      67.957  77.225  66.968  1.00  1.00              
ATOM    127  SG  CYS A   9      65.965  76.472  68.080  1.00  1.00              
ATOM    128  HG  CYS A   9      65.927  75.299  68.735  1.00  1.00              
ATOM    129  C   CYS A   9      68.250  74.393  68.968  1.00  1.00              
ATOM    130  O   CYS A   9      67.529  73.613  68.332  1.00  1.00              
ATOM    131  N   ASN A  10      68.893  74.073  70.089  1.00  1.00              
ATOM    132  H   ASN A  10      69.582  74.728  70.438  1.00  1.00              
ATOM    133  CA  ASN A  10      68.978  72.701  70.526  1.00  1.00              
ATOM    134  HA  ASN A  10      69.443  72.177  69.691  1.00  1.00              
ATOM    135  CB  ASN A  10      69.933  72.532  71.709  1.00  1.00              
ATOM    136  HB1 ASN A  10      69.899  71.531  72.093  1.00  1.00              
ATOM    137  HB2 ASN A  10      69.684  73.170  72.526  1.00  1.00              
ATOM    138  CG  ASN A  10      71.344  72.831  71.313  1.00  1.00              
ATOM    139  OD1 ASN A  10      71.916  73.810  71.744  1.00  1.00              
ATOM    140  ND2 ASN A  10      71.879  72.043  70.418  1.00  1.00              
ATOM    141 1HD2 ASN A  10      71.443  71.196  70.132  1.00  1.00              
ATOM    142 2HD2 ASN A  10      72.873  72.181  70.204  1.00  1.00              
ATOM    143  C   ASN A  10      67.602  72.098  70.654  1.00  1.00              
ATOM    144  O   ASN A  10      66.649  72.739  71.080  1.00  1.00              
ATOM    145  N   PHE A  11      67.550  70.872  70.143  1.00  1.00              
ATOM    146  H   PHE A  11      68.387  70.575  69.678  1.00  1.00              
ATOM    147  CA  PHE A  11      66.723  69.815  70.675  1.00  1.00              
ATOM    148  HA  PHE A  11      66.723  69.021  69.943  1.00  1.00              
ATOM    149  CB  PHE A  11      67.377  69.386  72.008  1.00  1.00              
ATOM    150  HB1 PHE A  11      66.840  68.490  72.293  1.00  1.00              
ATOM    151  HB2 PHE A  11      67.127  70.146  72.750  1.00  1.00              
ATOM    152  CG  PHE A  11      68.886  69.096  72.151  1.00  1.00              
ATOM    153  CD1 PHE A  11      69.895  69.304  71.171  1.00  1.00              
ATOM    154  HD1 PHE A  11      69.671  69.681  70.194  1.00  1.00              
ATOM    155  CE1 PHE A  11      71.256  69.066  71.462  1.00  1.00              
ATOM    156  HE1 PHE A  11      72.044  69.278  70.750  1.00  1.00              
ATOM    157  CZ  PHE A  11      71.626  68.526  72.696  1.00  1.00              
ATOM    158  HZ  PHE A  11      72.668  68.323  72.899  1.00  1.00              
ATOM    159  CE2 PHE A  11      70.636  68.264  73.648  1.00  1.00              
ATOM    160  HE2 PHE A  11      70.907  67.842  74.599  1.00  1.00              
ATOM    161  CD2 PHE A  11      69.297  68.596  73.395  1.00  1.00              
ATOM    162  HD2 PHE A  11      68.578  68.465  74.189  1.00  1.00              
ATOM    163  C   PHE A  11      65.248  70.208  70.819  1.00  1.00              
ATOM    164  O   PHE A  11      64.547  69.723  71.702  1.00  1.00              
ATOM    165  N   GLY A  12      64.810  71.087  69.919  1.00  1.00              
ATOM    166  H   GLY A  12      65.459  71.350  69.199  1.00  1.00              
ATOM    167  CA  GLY A  12      63.751  72.020  70.174  1.00  1.00              
ATOM    168  HA1 GLY A  12      64.153  72.867  70.733  1.00  1.00              
ATOM    169  HA2 GLY A  12      63.015  71.544  70.823  1.00  1.00              
ATOM    170  C   GLY A  12      62.982  72.579  68.994  1.00  1.00              
ATOM    171  O   GLY A  12      62.529  73.719  69.020  1.00  1.00              
ATOM    172  N   HIS A  13      62.832  71.770  67.950  1.00  1.00              
ATOM    173  H   HIS A  13      63.281  70.865  68.023  1.00  1.00              
ATOM    174  CA  HIS A  13      61.764  71.942  66.960  1.00  1.00              
ATOM    175  HA  HIS A  13      60.816  72.184  67.472  1.00  1.00              
ATOM    176  CB  HIS A  13      62.156  73.083  65.994  1.00  1.00              
ATOM    177  HB1 HIS A  13      62.814  72.682  65.223  1.00  1.00              
ATOM    178  HB2 HIS A  13      62.733  73.835  66.528  1.00  1.00              
ATOM    179  CG  HIS A  13      61.027  73.817  65.315  1.00  1.00              
ATOM    180  ND1 HIS A  13      61.162  75.057  64.680  1.00  1.00              
ATOM    181  CE1 HIS A  13      59.923  75.389  64.267  1.00  1.00              
ATOM    182  HE1 HIS A  13      59.667  76.305  63.749  1.00  1.00              
ATOM    183  NE2 HIS A  13      59.041  74.431  64.601  1.00  1.00              
ATOM    184  HE2 HIS A  13      58.042  74.468  64.438  1.00  1.00              
ATOM    185  CD2 HIS A  13      59.717  73.431  65.262  1.00  1.00              
ATOM    186  HD2 HIS A  13      59.287  72.533  65.676  1.00  1.00              
ATOM    187  C   HIS A  13      61.571  70.643  66.149  1.00  1.00              
ATOM    188  O   HIS A  13      60.467  70.243  65.802  1.00  1.00              
ATOM    189  N   GLN A  14      62.671  69.943  65.902  1.00  1.00              
ATOM    190  H   GLN A  14      63.556  70.417  66.017  1.00  1.00              
ATOM    191  CA  GLN A  14      62.773  68.495  66.156  1.00  1.00              
ATOM    192  HA  GLN A  14      61.773  68.061  66.292  1.00  1.00              
ATOM    193  CB  GLN A  14      63.454  67.809  64.967  1.00  1.00              
ATOM    194  HB1 GLN A  14      63.441  66.737  65.157  1.00  1.00              
ATOM    195  HB2 GLN A  14      64.486  68.142  64.933  1.00  1.00              
ATOM    196  CG  GLN A  14      62.857  68.089  63.569  1.00  1.00              
ATOM    197  HG1 GLN A  14      63.550  67.703  62.821  1.00  1.00              
ATOM    198  HG2 GLN A  14      62.766  69.161  63.397  1.00  1.00              
ATOM    199  CD  GLN A  14      61.512  67.418  63.338  1.00  1.00              
ATOM    200  OE1 GLN A  14      61.423  66.372  62.705  1.00  1.00              
ATOM    201  NE2 GLN A  14      60.423  67.996  63.790  1.00  1.00              
ATOM    202 1HE2 GLN A  14      60.473  68.829  64.369  1.00  1.00              
ATOM    203 2HE2 GLN A  14      59.552  67.516  63.648  1.00  1.00              
ATOM    204  C   GLN A  14      63.546  68.331  67.439  1.00  1.00              
ATOM    205  O   GLN A  14      64.293  69.225  67.807  1.00  1.00              
ATOM    206  N   CYS A  15      63.404  67.231  68.143  1.00  1.00              
ATOM    207  H   CYS A  15      62.773  66.501  67.848  1.00  1.00              
ATOM    208  CA  CYS A  15      64.035  67.082  69.438  1.00  1.00              
ATOM    209  HA  CYS A  15      64.845  67.790  69.582  1.00  1.00              
ATOM    210  CB  CYS A  15      62.970  67.323  70.521  1.00  1.00              
ATOM    211  HB1 CYS A  15      62.577  68.335  70.419  1.00  1.00              
ATOM    212  HB2 CYS A  15      63.417  67.248  71.512  1.00  1.00              
ATOM    213  SG  CYS A  15      61.601  66.133  70.386  1.00  1.00              
ATOM    214  HG  CYS A  15      62.338  65.037  70.136  1.00  1.00              
ATOM    215  C   CYS A  15      64.627  65.673  69.505  1.00  1.00              
ATOM    216  O   CYS A  15      64.043  64.690  69.044  1.00  1.00              
ATOM    217  N   LEU A  16      65.812  65.617  70.067  1.00  1.00              
ATOM    218  H   LEU A  16      66.191  66.474  70.431  1.00  1.00              
ATOM    219  CA  LEU A  16      66.609  64.429  70.289  1.00  1.00              
ATOM    220  HA  LEU A  16      66.678  63.812  69.425  1.00  1.00              
ATOM    221  CB  LEU A  16      67.974  64.838  70.875  1.00  1.00              
ATOM    222  HB1 LEU A  16      68.490  63.915  71.125  1.00  1.00              
ATOM    223  HB2 LEU A  16      67.742  65.340  71.809  1.00  1.00              
ATOM    224  CG  LEU A  16      68.830  65.727  70.038  1.00  1.00              
ATOM    225  HG  LEU A  16      69.066  65.228  69.115  1.00  1.00              
ATOM    226  CD1 LEU A  16      68.195  67.044  69.662  1.00  1.00              
ATOM    227 1HD1 LEU A  16      68.925  67.794  69.400  1.00  1.00              
ATOM    228 2HD1 LEU A  16      67.530  66.914  68.809  1.00  1.00              
ATOM    229 3HD1 LEU A  16      67.669  67.344  70.552  1.00  1.00              
ATOM    230  CD2 LEU A  16      70.095  66.030  70.858  1.00  1.00              
ATOM    231 1HD2 LEU A  16      70.817  66.594  70.273  1.00  1.00              
ATOM    232 2HD2 LEU A  16      69.818  66.620  71.718  1.00  1.00              
ATOM    233 3HD2 LEU A  16      70.543  65.104  71.211  1.00  1.00              
ATOM    234  C   LEU A  16      65.930  63.684  71.504  1.00  1.00              
ATOM    235  O   LEU A  16      65.964  62.465  71.397  1.00  1.00              
ATOM    236  N   PRO A  17      65.336  64.255  72.651  1.00  1.00              
ATOM    237  CD  PRO A  17      64.680  63.294  73.562  1.00  1.00              
ATOM    238  HD1 PRO A  17      65.412  62.598  73.978  1.00  1.00              
ATOM    239  HD2 PRO A  17      63.933  62.727  73.000  1.00  1.00              
ATOM    240  CG  PRO A  17      63.998  64.081  74.668  1.00  1.00              
ATOM    241  HG1 PRO A  17      64.658  64.195  75.528  1.00  1.00              
ATOM    242  HG2 PRO A  17      63.051  63.629  74.962  1.00  1.00              
ATOM    243  CB  PRO A  17      63.790  65.421  73.979  1.00  1.00              
ATOM    244  HB1 PRO A  17      63.478  66.220  74.609  1.00  1.00              
ATOM    245  HB2 PRO A  17      63.032  65.294  73.200  1.00  1.00              
ATOM    246  CA  PRO A  17      65.144  65.626  73.297  1.00  1.00              
ATOM    247  HA  PRO A  17      64.995  66.378  72.521  1.00  1.00              
ATOM    248  C   PRO A  17      66.398  66.041  74.077  1.00  1.00              
ATOM    249  O   PRO A  17      66.555  67.243  74.255  1.00  1.00              
ATOM    250  N   GLY A  18      67.374  65.162  74.353  1.00  1.00              
ATOM    251  H   GLY A  18      67.208  64.177  74.212  1.00  1.00              
ATOM    252  CA  GLY A  18      68.760  65.647  74.437  1.00  1.00              
ATOM    253  HA1 GLY A  18      68.789  66.457  75.164  1.00  1.00              
ATOM    254  HA2 GLY A  18      69.032  66.064  73.476  1.00  1.00              
ATOM    255  C   GLY A  18      69.867  64.716  74.835  1.00  1.00              
ATOM    256  O   GLY A  18      70.755  64.396  74.036  1.00  1.00              
ATOM    257  N   TYR A  19      69.791  64.313  76.077  1.00  1.00              
ATOM    258  H   TYR A  19      68.980  64.604  76.602  1.00  1.00              
ATOM    259  CA  TYR A  19      70.740  63.470  76.775  1.00  1.00              
ATOM    260  HA  TYR A  19      71.369  62.962  76.055  1.00  1.00              
ATOM    261  CB  TYR A  19      71.626  64.389  77.666  1.00  1.00              
ATOM    262  HB1 TYR A  19      72.070  63.812  78.467  1.00  1.00              
ATOM    263  HB2 TYR A  19      71.008  65.120  78.155  1.00  1.00              
ATOM    264  CG  TYR A  19      72.702  65.205  76.974  1.00  1.00              
ATOM    265  CD1 TYR A  19      74.035  64.763  76.968  1.00  1.00              
ATOM    266  HD1 TYR A  19      74.309  63.858  77.471  1.00  1.00              
ATOM    267  CE1 TYR A  19      75.018  65.475  76.269  1.00  1.00              
ATOM    268  HE1 TYR A  19      76.032  65.106  76.227  1.00  1.00              
ATOM    269  CZ  TYR A  19      74.663  66.624  75.542  1.00  1.00              
ATOM    270  OH  TYR A  19      75.553  67.124  74.645  1.00  1.00              
ATOM    271  HH  TYR A  19      75.215  67.886  74.167  1.00  1.00              
ATOM    272  CE2 TYR A  19      73.368  67.168  75.676  1.00  1.00              
ATOM    273  HE2 TYR A  19      73.124  68.103  75.196  1.00  1.00              
ATOM    274  CD2 TYR A  19      72.391  66.452  76.399  1.00  1.00              
ATOM    275  HD2 TYR A  19      71.387  66.837  76.494  1.00  1.00              
ATOM    276  C   TYR A  19      69.941  62.427  77.543  1.00  1.00              
ATOM    277  O   TYR A  19      68.711  62.503  77.624  1.00  1.00              
ATOM    278  N   GLU A  20      70.636  61.467  78.119  1.00  1.00              
ATOM    279  H   GLU A  20      71.647  61.452  78.009  1.00  1.00              
ATOM    280  CA  GLU A  20      70.046  60.448  78.972  1.00  1.00              
ATOM    281  HA  GLU A  20      69.170  60.831  79.476  1.00  1.00              
ATOM    282  CB  GLU A  20      69.637  59.230  78.119  1.00  1.00              
ATOM    283  HB1 GLU A  20      70.441  58.981  77.423  1.00  1.00              
ATOM    284  HB2 GLU A  20      68.771  59.524  77.523  1.00  1.00              
ATOM    285  CG  GLU A  20      69.255  57.973  78.923  1.00  1.00              
ATOM    286  HG1 GLU A  20      68.569  57.379  78.317  1.00  1.00              
ATOM    287  HG2 GLU A  20      68.724  58.276  79.829  1.00  1.00              
ATOM    288  CD  GLU A  20      70.474  57.101  79.267  1.00  1.00              
ATOM    289  OE1 GLU A  20      70.872  57.008  80.450  1.00  1.00              
ATOM    290  OE2 GLU A  20      71.124  56.546  78.352  1.00  1.00              
ATOM    291  C   GLU A  20      71.148  60.104  79.974  1.00  1.00              
ATOM    292  O   GLU A  20      72.282  59.738  79.635  1.00  1.00              
ATOM    293  N   SER A  21      70.820  60.322  81.233  1.00  1.00              
ATOM    294  H   SER A  21      69.842  60.505  81.444  1.00  1.00              
ATOM    295  CA  SER A  21      71.707  59.991  82.337  1.00  1.00              
ATOM    296  HA  SER A  21      72.623  59.532  81.973  1.00  1.00              
ATOM    297  CB  SER A  21      72.085  61.255  83.114  1.00  1.00              
ATOM    298  HB1 SER A  21      72.756  61.004  83.935  1.00  1.00              
ATOM    299  HB2 SER A  21      71.184  61.716  83.520  1.00  1.00              
ATOM    300  OG  SER A  21      72.727  62.170  82.249  1.00  1.00              
ATOM    301  HG  SER A  21      72.425  61.949  81.358  1.00  1.00              
ATOM    302  C   SER A  21      71.041  58.957  83.218  1.00  1.00              
ATOM    303  O   SER A  21      69.857  58.657  83.044  1.00  1.00              
ATOM    304  N   LEU A  22      71.773  58.435  84.203  1.00  1.00              
ATOM    305  H   LEU A  22      72.767  58.637  84.259  1.00  1.00              
ATOM    306  CA  LEU A  22      71.183  57.399  85.050  1.00  1.00              
ATOM    307  HA  LEU A  22      70.096  57.467  85.011  1.00  1.00              
ATOM    308  CB  LEU A  22      71.568  56.010  84.473  1.00  1.00              
ATOM    309  HB1 LEU A  22      72.062  55.411  85.227  1.00  1.00              
ATOM    310  HB2 LEU A  22      72.266  56.144  83.644  1.00  1.00              
ATOM    311  CG  LEU A  22      70.363  55.200  83.963  1.00  1.00              
ATOM    312  HG  LEU A  22      69.713  55.840  83.371  1.00  1.00              
ATOM    313  CD1 LEU A  22      70.818  54.034  83.087  1.00  1.00              
ATOM    314 1HD1 LEU A  22      69.949  53.465  82.757  1.00  1.00              
ATOM    315 2HD1 LEU A  22      71.318  54.434  82.203  1.00  1.00              
ATOM    316 3HD1 LEU A  22      71.503  53.388  83.634  1.00  1.00              
ATOM    317  CD2 LEU A  22      69.594  54.617  85.150  1.00  1.00              
ATOM    318 1HD2 LEU A  22      68.672  54.159  84.795  1.00  1.00              
ATOM    319 2HD2 LEU A  22      70.189  53.862  85.662  1.00  1.00              
ATOM    320 3HD2 LEU A  22      69.345  55.401  85.861  1.00  1.00              
ATOM    321  C   LEU A  22      71.538  57.607  86.504  1.00  1.00              
ATOM    322  O   LEU A  22      72.639  57.228  86.934  1.00  1.00              
ATOM    323  N   ILE A  23      70.600  58.195  87.269  1.00  1.00              
ATOM    324  H   ILE A  23      69.669  58.315  86.890  1.00  1.00              
ATOM    325  CA  ILE A  23      70.796  58.194  88.719  1.00  1.00              
ATOM    326  HA  ILE A  23      71.853  58.420  88.882  1.00  1.00              
ATOM    327  CB  ILE A  23      70.067  59.245  89.552  1.00  1.00              
ATOM    328  HB  ILE A  23      70.527  59.226  90.538  1.00  1.00              
ATOM    329  CG2 ILE A  23      70.415  60.611  88.955  1.00  1.00              
ATOM    330 1HG2 ILE A  23      69.908  61.410  89.484  1.00  1.00              
ATOM    331 2HG2 ILE A  23      71.489  60.782  89.021  1.00  1.00              
ATOM    332 3HG2 ILE A  23      70.131  60.655  87.910  1.00  1.00              
ATOM    333  CG1 ILE A  23      68.566  59.012  89.777  1.00  1.00              
ATOM    334 1HG1 ILE A  23      68.091  58.856  88.810  1.00  1.00              
ATOM    335 2HG1 ILE A  23      68.139  59.902  90.238  1.00  1.00              
ATOM    336  CD1 ILE A  23      68.271  57.828  90.717  1.00  1.00              
ATOM    337  HD1 ILE A  23      67.802  57.022  90.158  1.00  1.00              
ATOM    338  HD2 ILE A  23      69.174  57.460  91.204  1.00  1.00              
ATOM    339  HD3 ILE A  23      67.603  58.125  91.513  1.00  1.00              
ATOM    340  C   ILE A  23      70.600  56.747  89.155  1.00  1.00              
ATOM    341  O   ILE A  23      69.643  56.091  88.742  1.00  1.00              
ATOM    342  N   LYS A  24      71.550  56.215  89.920  1.00  1.00              
ATOM    343  H   LYS A  24      72.314  56.803  90.214  1.00  1.00              
ATOM    344  CA  LYS A  24      71.720  54.766  89.976  1.00  1.00              
ATOM    345  HA  LYS A  24      71.246  54.373  89.074  1.00  1.00              
ATOM    346  CB  LYS A  24      73.212  54.372  89.854  1.00  1.00              
ATOM    347  HB1 LYS A  24      73.602  54.062  90.824  1.00  1.00              
ATOM    348  HB2 LYS A  24      73.799  55.230  89.527  1.00  1.00              
ATOM    349  CG  LYS A  24      73.415  53.231  88.831  1.00  1.00              
ATOM    350  HG1 LYS A  24      72.665  52.461  89.016  1.00  1.00              
ATOM    351  HG2 LYS A  24      74.395  52.778  88.988  1.00  1.00              
ATOM    352  CD  LYS A  24      73.303  53.703  87.363  1.00  1.00              
ATOM    353  HD1 LYS A  24      72.578  54.515  87.298  1.00  1.00              
ATOM    354  HD2 LYS A  24      72.937  52.879  86.747  1.00  1.00              
ATOM    355  CE  LYS A  24      74.662  54.155  86.806  1.00  1.00              
ATOM    356  HE1 LYS A  24      75.157  53.305  86.329  1.00  1.00              
ATOM    357  HE2 LYS A  24      75.291  54.466  87.640  1.00  1.00              
ATOM    358  NZ  LYS A  24      74.551  55.271  85.837  1.00  1.00              
ATOM    359  HZ1 LYS A  24      74.028  56.067  86.189  1.00  1.00              
ATOM    360  HZ2 LYS A  24      75.466  55.604  85.517  1.00  1.00              
ATOM    361  HZ3 LYS A  24      74.173  54.998  84.931  1.00  1.00              
ATOM    362  C   LYS A  24      70.925  54.066  91.077  1.00  1.00              
ATOM    363  O   LYS A  24      71.464  53.405  91.962  1.00  1.00              
ATOM    364  N   THR A  25      69.615  54.287  91.043  1.00  1.00              
ATOM    365  H   THR A  25      69.256  54.847  90.274  1.00  1.00              
ATOM    366  CA  THR A  25      68.666  53.782  92.034  1.00  1.00              
ATOM    367  HA  THR A  25      68.969  52.780  92.331  1.00  1.00              
ATOM    368  CB  THR A  25      68.632  54.690  93.290  1.00  1.00              
ATOM    369  HB  THR A  25      67.892  55.480  93.152  1.00  1.00              
ATOM    370  CG2 THR A  25      68.294  53.904  94.554  1.00  1.00              
ATOM    371 1HG2 THR A  25      68.283  54.579  95.410  1.00  1.00              
ATOM    372 2HG2 THR A  25      67.307  53.453  94.460  1.00  1.00              
ATOM    373 3HG2 THR A  25      69.033  53.121  94.724  1.00  1.00              
ATOM    374  OG1 THR A  25      69.876  55.309  93.552  1.00  1.00              
ATOM    375  HG1 THR A  25      70.525  54.600  93.631  1.00  1.00              
ATOM    376  C   THR A  25      67.260  53.762  91.436  1.00  1.00              
ATOM    377  O   THR A  25      66.855  54.749  90.814  1.00  1.00              
ATOM    378  N   PRO A  26      66.463  52.712  91.681  1.00  1.00              
ATOM    379  CD  PRO A  26      66.851  51.380  92.117  1.00  1.00              
ATOM    380  HD1 PRO A  26      67.082  51.392  93.182  1.00  1.00              
ATOM    381  HD2 PRO A  26      67.700  51.004  91.545  1.00  1.00              
ATOM    382  CG  PRO A  26      65.621  50.511  91.865  1.00  1.00              
ATOM    383  HG1 PRO A  26      65.581  49.658  92.544  1.00  1.00              
ATOM    384  HG2 PRO A  26      65.614  50.177  90.826  1.00  1.00              
ATOM    385  CB  PRO A  26      64.465  51.483  92.100  1.00  1.00              
ATOM    386  HB1 PRO A  26      64.249  51.527  93.169  1.00  1.00              
ATOM    387  HB2 PRO A  26      63.574  51.189  91.544  1.00  1.00              
ATOM    388  CA  PRO A  26      65.016  52.828  91.612  1.00  1.00              
ATOM    389  HA  PRO A  26      64.732  52.975  90.569  1.00  1.00              
ATOM    390  C   PRO A  26      64.498  53.992  92.461  1.00  1.00              
ATOM    391  O   PRO A  26      64.957  54.214  93.585  1.00  1.00              
ATOM    392  N   LYS A  27      63.503  54.715  91.943  1.00  1.00              
ATOM    393  H   LYS A  27      63.105  54.421  91.056  1.00  1.00              
ATOM    394  CA  LYS A  27      62.910  55.848  92.659  1.00  1.00              
ATOM    395  HA  LYS A  27      63.255  55.835  93.694  1.00  1.00              
ATOM    396  CB  LYS A  27      63.311  57.191  92.050  1.00  1.00              
ATOM    397  HB1 LYS A  27      62.788  57.949  92.630  1.00  1.00              
ATOM    398  HB2 LYS A  27      62.960  57.232  91.018  1.00  1.00              
ATOM    399  CG  LYS A  27      64.800  57.544  92.112  1.00  1.00              
ATOM    400  HG1 LYS A  27      65.365  56.888  91.452  1.00  1.00              
ATOM    401  HG2 LYS A  27      65.172  57.390  93.119  1.00  1.00              
ATOM    402  CD  LYS A  27      64.988  59.025  91.720  1.00  1.00              
ATOM    403  HD1 LYS A  27      65.997  59.354  91.949  1.00  1.00              
ATOM    404  HD2 LYS A  27      64.327  59.647  92.327  1.00  1.00              
ATOM    405  CE  LYS A  27      64.688  59.283  90.239  1.00  1.00              
ATOM    406  HE1 LYS A  27      64.894  60.332  90.004  1.00  1.00              
ATOM    407  HE2 LYS A  27      63.620  59.115  90.070  1.00  1.00              
ATOM    408  NZ  LYS A  27      65.467  58.397  89.338  1.00  1.00              
ATOM    409  HZ1 LYS A  27      65.168  58.515  88.374  1.00  1.00              
ATOM    410  HZ2 LYS A  27      66.458  58.597  89.381  1.00  1.00              
ATOM    411  HZ3 LYS A  27      65.330  57.428  89.595  1.00  1.00              
ATOM    412  C   LYS A  27      61.397  55.756  92.683  1.00  1.00              
ATOM    413  O   LYS A  27      60.762  55.320  91.730  1.00  1.00              
ATOM    414  N   LYS A  28      60.809  56.212  93.783  1.00  1.00              
ATOM    415  H   LYS A  28      61.389  56.594  94.514  1.00  1.00              
ATOM    416  CA  LYS A  28      59.366  56.204  93.983  1.00  1.00              
ATOM    417  HA  LYS A  28      58.938  55.313  93.517  1.00  1.00              
ATOM    418  CB  LYS A  28      59.062  56.146  95.490  1.00  1.00              
ATOM    419  HB1 LYS A  28      57.980  56.196  95.627  1.00  1.00              
ATOM    420  HB2 LYS A  28      59.510  57.015  95.974  1.00  1.00              
ATOM    421  CG  LYS A  28      59.586  54.877  96.184  1.00  1.00              
ATOM    422  HG1 LYS A  28      60.668  54.809  96.066  1.00  1.00              
ATOM    423  HG2 LYS A  28      59.121  53.996  95.738  1.00  1.00              
ATOM    424  CD  LYS A  28      59.252  54.937  97.679  1.00  1.00              
ATOM    425  HD1 LYS A  28      58.166  54.948  97.798  1.00  1.00              
ATOM    426  HD2 LYS A  28      59.659  55.861  98.093  1.00  1.00              
ATOM    427  CE  LYS A  28      59.838  53.747  98.444  1.00  1.00              
ATOM    428  HE1 LYS A  28      60.921  53.725  98.288  1.00  1.00              
ATOM    429  HE2 LYS A  28      59.420  52.821  98.036  1.00  1.00              
ATOM    430  NZ  LYS A  28      59.531  53.861  99.891  1.00  1.00              
ATOM    431  HZ1 LYS A  28      59.900  53.067 100.402  1.00  1.00              
ATOM    432  HZ2 LYS A  28      59.937  54.707 100.272  1.00  1.00              
ATOM    433  HZ3 LYS A  28      58.530  53.895 100.036  1.00  1.00              
ATOM    434  C   LYS A  28      58.720  57.429  93.338  1.00  1.00              
ATOM    435  O   LYS A  28      58.587  58.486  93.961  1.00  1.00              
ATOM    436  N   THR A  29      58.295  57.250  92.090  1.00  1.00              
ATOM    437  H   THR A  29      58.554  56.384  91.635  1.00  1.00              
ATOM    438  CA  THR A  29      57.645  58.290  91.279  1.00  1.00              
ATOM    439  HA  THR A  29      58.406  59.031  91.031  1.00  1.00              
ATOM    440  CB  THR A  29      57.131  57.697  89.945  1.00  1.00              
ATOM    441  HB  THR A  29      57.354  56.629  89.942  1.00  1.00              
ATOM    442  CG2 THR A  29      55.643  57.838  89.615  1.00  1.00              
ATOM    443 1HG2 THR A  29      55.445  57.381  88.645  1.00  1.00              
ATOM    444 2HG2 THR A  29      55.045  57.317  90.359  1.00  1.00              
ATOM    445 3HG2 THR A  29      55.358  58.890  89.574  1.00  1.00              
ATOM    446  OG1 THR A  29      57.840  58.263  88.876  1.00  1.00              
ATOM    447  HG1 THR A  29      57.315  58.991  88.495  1.00  1.00              
ATOM    448  C   THR A  29      56.554  59.044  92.021  1.00  1.00              
ATOM    449  O   THR A  29      56.506  60.254  91.897  1.00  1.00              
ATOM    450  N   LYS A  30      55.718  58.395  92.848  1.00  1.00              
ATOM    451  H   LYS A  30      55.801  57.395  92.946  1.00  1.00              
ATOM    452  CA  LYS A  30      54.674  59.121  93.596  1.00  1.00              
ATOM    453  HA  LYS A  30      54.254  59.859  92.916  1.00  1.00              
ATOM    454  CB  LYS A  30      53.511  58.198  93.998  1.00  1.00              
ATOM    455  HB1 LYS A  30      52.813  58.761  94.621  1.00  1.00              
ATOM    456  HB2 LYS A  30      53.899  57.370  94.594  1.00  1.00              
ATOM    457  CG  LYS A  30      52.735  57.634  92.785  1.00  1.00              
ATOM    458  HG1 LYS A  30      51.973  56.951  93.166  1.00  1.00              
ATOM    459  HG2 LYS A  30      53.416  57.050  92.167  1.00  1.00              
ATOM    460  CD  LYS A  30      52.035  58.692  91.902  1.00  1.00              
ATOM    461  HD1 LYS A  30      52.767  59.389  91.493  1.00  1.00              
ATOM    462  HD2 LYS A  30      51.315  59.245  92.507  1.00  1.00              
ATOM    463  CE  LYS A  30      51.317  58.015  90.725  1.00  1.00              
ATOM    464  HE1 LYS A  30      50.647  57.240  91.109  1.00  1.00              
ATOM    465  HE2 LYS A  30      52.071  57.527  90.098  1.00  1.00              
ATOM    466  NZ  LYS A  30      50.547  58.974  89.893  1.00  1.00              
ATOM    467  HZ1 LYS A  30      51.119  59.740  89.538  1.00  1.00              
ATOM    468  HZ2 LYS A  30      50.227  58.520  89.036  1.00  1.00              
ATOM    469  HZ3 LYS A  30      49.746  59.367  90.362  1.00  1.00              
ATOM    470  C   LYS A  30      55.204  60.008  94.741  1.00  1.00              
ATOM    471  O   LYS A  30      54.690  61.111  94.949  1.00  1.00              
ATOM    472  N   ASN A  31      56.287  59.602  95.410  1.00  1.00              
ATOM    473  H   ASN A  31      56.733  58.744  95.126  1.00  1.00              
ATOM    474  CA  ASN A  31      56.995  60.474  96.351  1.00  1.00              
ATOM    475  HA  ASN A  31      56.285  60.847  97.090  1.00  1.00              
ATOM    476  CB  ASN A  31      58.126  59.712  97.079  1.00  1.00              
ATOM    477  HB1 ASN A  31      58.780  60.438  97.562  1.00  1.00              
ATOM    478  HB2 ASN A  31      58.736  59.164  96.367  1.00  1.00              
ATOM    479  CG  ASN A  31      57.630  58.758  98.144  1.00  1.00              
ATOM    480  OD1 ASN A  31      57.513  57.562  97.948  1.00  1.00              
ATOM    481  ND2 ASN A  31      57.341  59.260  99.321  1.00  1.00              
ATOM    482 1HD2 ASN A  31      57.457  60.240  99.497  1.00  1.00              
ATOM    483 2HD2 ASN A  31      56.972  58.621 100.004  1.00  1.00              
ATOM    484  C   ASN A  31      57.585  61.701  95.653  1.00  1.00              
ATOM    485  O   ASN A  31      57.312  62.830  96.064  1.00  1.00              
ATOM    486  N   MET A  32      58.342  61.461  94.581  1.00  1.00              
ATOM    487  H   MET A  32      58.496  60.499  94.305  1.00  1.00              
ATOM    488  CA  MET A  32      58.950  62.524  93.780  1.00  1.00              
ATOM    489  HA  MET A  32      59.684  63.062  94.382  1.00  1.00              
ATOM    490  CB  MET A  32      59.652  61.893  92.570  1.00  1.00              
ATOM    491  HB1 MET A  32      60.078  62.690  91.959  1.00  1.00              
ATOM    492  HB2 MET A  32      58.904  61.367  91.982  1.00  1.00              
ATOM    493  CG  MET A  32      60.759  60.888  92.903  1.00  1.00              
ATOM    494  HG1 MET A  32      60.451  60.277  93.750  1.00  1.00              
ATOM    495  HG2 MET A  32      61.654  61.428  93.205  1.00  1.00              
ATOM    496  SD  MET A  32      61.147  59.755  91.535  1.00  1.00              
ATOM    497  CE  MET A  32      61.584  60.891  90.194  1.00  1.00              
ATOM    498  HE1 MET A  32      61.792  60.318  89.291  1.00  1.00              
ATOM    499  HE2 MET A  32      60.749  61.555  89.994  1.00  1.00              
ATOM    500  HE3 MET A  32      62.462  61.474  90.468  1.00  1.00              
ATOM    501  C   MET A  32      57.889  63.531  93.307  1.00  1.00              
ATOM    502  O   MET A  32      57.999  64.737  93.501  1.00  1.00              
ATOM    503  N   LEU A  33      56.796  63.007  92.766  1.00  1.00              
ATOM    504  H   LEU A  33      56.791  62.003  92.625  1.00  1.00              
ATOM    505  CA  LEU A  33      55.648  63.732  92.241  1.00  1.00              
ATOM    506  HA  LEU A  33      56.004  64.428  91.482  1.00  1.00              
ATOM    507  CB  LEU A  33      54.757  62.680  91.538  1.00  1.00              
ATOM    508  HB1 LEU A  33      54.489  61.922  92.270  1.00  1.00              
ATOM    509  HB2 LEU A  33      55.389  62.198  90.792  1.00  1.00              
ATOM    510  CG  LEU A  33      53.476  63.058  90.773  1.00  1.00              
ATOM    511  HG  LEU A  33      53.266  62.233  90.092  1.00  1.00              
ATOM    512  CD1 LEU A  33      52.247  63.182  91.669  1.00  1.00              
ATOM    513 1HD1 LEU A  33      51.353  63.255  91.048  1.00  1.00              
ATOM    514 2HD1 LEU A  33      52.162  62.309  92.314  1.00  1.00              
ATOM    515 3HD1 LEU A  33      52.325  64.078  92.271  1.00  1.00              
ATOM    516  CD2 LEU A  33      53.610  64.322  89.940  1.00  1.00              
ATOM    517 1HD2 LEU A  33      54.411  64.196  89.210  1.00  1.00              
ATOM    518 2HD2 LEU A  33      52.670  64.516  89.433  1.00  1.00              
ATOM    519 3HD2 LEU A  33      53.837  65.178  90.567  1.00  1.00              
ATOM    520  C   LEU A  33      54.926  64.540  93.315  1.00  1.00              
ATOM    521  O   LEU A  33      54.330  65.563  92.983  1.00  1.00              
ATOM    522  N   ARG A  34      55.017  64.162  94.601  1.00  1.00              
ATOM    523  H   ARG A  34      55.487  63.289  94.822  1.00  1.00              
ATOM    524  CA  ARG A  34      54.568  65.022  95.710  1.00  1.00              
ATOM    525  HA  ARG A  34      54.293  65.980  95.293  1.00  1.00              
ATOM    526  CB  ARG A  34      53.301  64.467  96.392  1.00  1.00              
ATOM    527  HB1 ARG A  34      53.035  65.128  97.218  1.00  1.00              
ATOM    528  HB2 ARG A  34      53.534  63.490  96.819  1.00  1.00              
ATOM    529  CG  ARG A  34      52.048  64.325  95.500  1.00  1.00              
ATOM    530  HG1 ARG A  34      51.221  64.044  96.154  1.00  1.00              
ATOM    531  HG2 ARG A  34      52.207  63.490  94.817  1.00  1.00              
ATOM    532  CD  ARG A  34      51.586  65.540  94.660  1.00  1.00              
ATOM    533  HD1 ARG A  34      50.544  65.377  94.377  1.00  1.00              
ATOM    534  HD2 ARG A  34      52.142  65.570  93.733  1.00  1.00              
ATOM    535  NE  ARG A  34      51.690  66.844  95.346  1.00  1.00              
ATOM    536  HE  ARG A  34      51.075  66.977  96.129  1.00  1.00              
ATOM    537  CZ  ARG A  34      52.476  67.864  95.024  1.00  1.00              
ATOM    538  NH1 ARG A  34      53.283  67.864  93.999  1.00  1.00              
ATOM    539 1HH1 ARG A  34      53.363  67.028  93.421  1.00  1.00              
ATOM    540 2HH1 ARG A  34      54.014  68.544  93.884  1.00  1.00              
ATOM    541  NH2 ARG A  34      52.490  68.928  95.776  1.00  1.00              
ATOM    542 1HH2 ARG A  34      51.860  69.011  96.554  1.00  1.00              
ATOM    543 2HH2 ARG A  34      53.070  69.701  95.505  1.00  1.00              
ATOM    544  C   ARG A  34      55.692  65.426  96.674  1.00  1.00              
ATOM    545  O   ARG A  34      55.497  65.479  97.894  1.00  1.00              
ATOM    546  N   ARG A  35      56.847  65.821  96.118  1.00  1.00              
ATOM    547  H   ARG A  35      57.014  65.557  95.150  1.00  1.00              
ATOM    548  CA  ARG A  35      57.837  66.677  96.803  1.00  1.00              
ATOM    549  HA  ARG A  35      57.346  67.187  97.631  1.00  1.00              
ATOM    550  CB  ARG A  35      58.981  65.803  97.372  1.00  1.00              
ATOM    551  HB1 ARG A  35      59.789  66.455  97.706  1.00  1.00              
ATOM    552  HB2 ARG A  35      59.378  65.168  96.580  1.00  1.00              
ATOM    553  CG  ARG A  35      58.611  64.875  98.542  1.00  1.00              
ATOM    554  HG1 ARG A  35      59.486  64.269  98.783  1.00  1.00              
ATOM    555  HG2 ARG A  35      57.812  64.199  98.242  1.00  1.00              
ATOM    556  CD  ARG A  35      58.187  65.646  99.799  1.00  1.00              
ATOM    557  HD1 ARG A  35      57.307  66.251  99.582  1.00  1.00              
ATOM    558  HD2 ARG A  35      58.994  66.325 100.080  1.00  1.00              
ATOM    559  NE  ARG A  35      57.909  64.745 100.935  1.00  1.00              
ATOM    560  HE  ARG A  35      58.679  64.543 101.550  1.00  1.00              
ATOM    561  CZ  ARG A  35      56.739  64.232 101.272  1.00  1.00              
ATOM    562  NH1 ARG A  35      55.662  64.387 100.552  1.00  1.00              
ATOM    563 1HH1 ARG A  35      55.727  64.867  99.654  1.00  1.00              
ATOM    564 2HH1 ARG A  35      54.798  63.945 100.796  1.00  1.00              
ATOM    565  NH2 ARG A  35      56.638  63.538 102.371  1.00  1.00              
ATOM    566 1HH2 ARG A  35      57.442  63.419 102.963  1.00  1.00              
ATOM    567 2HH2 ARG A  35      55.738  63.220 102.683  1.00  1.00              
ATOM    568  C   ARG A  35      58.394  67.818  95.932  1.00  1.00              
ATOM    569  O   ARG A  35      58.498  68.951  96.419  1.00  1.00              
ATOM    570  N   PRO A  36      58.749  67.589  94.660  1.00  1.00              
ATOM    571  CD  PRO A  36      59.949  66.810  94.362  1.00  1.00              
ATOM    572  HD1 PRO A  36      59.808  65.751  94.557  1.00  1.00              
ATOM    573  HD2 PRO A  36      60.777  67.169  94.975  1.00  1.00              
ATOM    574  CG  PRO A  36      60.289  67.033  92.883  1.00  1.00              
ATOM    575  HG1 PRO A  36      60.338  66.087  92.342  1.00  1.00              
ATOM    576  HG2 PRO A  36      61.239  67.561  92.798  1.00  1.00              
ATOM    577  CB  PRO A  36      59.149  67.903  92.355  1.00  1.00              
ATOM    578  HB1 PRO A  36      58.394  67.243  91.957  1.00  1.00              
ATOM    579  HB2 PRO A  36      59.493  68.610  91.599  1.00  1.00              
ATOM    580  CA  PRO A  36      58.641  68.597  93.617  1.00  1.00              
ATOM    581  HA  PRO A  36      59.386  69.352  93.865  1.00  1.00              
ATOM    582  C   PRO A  36      57.306  69.356  93.516  1.00  1.00              
ATOM    583  O   PRO A  36      56.242  68.952  93.994  1.00  1.00              
ATOM    584  N   ARG A  37      57.428  70.547  92.921  1.00  1.00              
ATOM    585  H   ARG A  37      58.351  70.790  92.594  1.00  1.00              
ATOM    586  CA  ARG A  37      56.388  71.587  92.812  1.00  1.00              
ATOM    587  HA  ARG A  37      55.413  71.110  92.925  1.00  1.00              
ATOM    588  CB  ARG A  37      56.501  72.636  93.944  1.00  1.00              
ATOM    589  HB1 ARG A  37      56.076  72.209  94.854  1.00  1.00              
ATOM    590  HB2 ARG A  37      55.874  73.493  93.689  1.00  1.00              
ATOM    591  CG  ARG A  37      57.918  73.151  94.254  1.00  1.00              
ATOM    592  HG1 ARG A  37      57.848  74.186  94.589  1.00  1.00              
ATOM    593  HG2 ARG A  37      58.527  73.127  93.348  1.00  1.00              
ATOM    594  CD  ARG A  37      58.582  72.329  95.373  1.00  1.00              
ATOM    595  HD1 ARG A  37      58.522  71.269  95.133  1.00  1.00              
ATOM    596  HD2 ARG A  37      58.035  72.497  96.304  1.00  1.00              
ATOM    597  NE  ARG A  37      59.994  72.703  95.561  1.00  1.00              
ATOM    598  HE  ARG A  37      60.296  73.571  95.148  1.00  1.00              
ATOM    599  CZ  ARG A  37      60.897  72.037  96.259  1.00  1.00              
ATOM    600  NH1 ARG A  37      60.628  70.918  96.875  1.00  1.00              
ATOM    601 1HH1 ARG A  37      59.701  70.507  96.804  1.00  1.00              
ATOM    602 2HH1 ARG A  37      61.310  70.493  97.477  1.00  1.00              
ATOM    603  NH2 ARG A  37      62.116  72.493  96.324  1.00  1.00              
ATOM    604 1HH2 ARG A  37      62.372  73.345  95.851  1.00  1.00              
ATOM    605 2HH2 ARG A  37      62.835  71.946  96.768  1.00  1.00              
ATOM    606  C   ARG A  37      56.314  72.194  91.400  1.00  1.00              
ATOM    607  O   ARG A  37      55.564  73.132  91.169  1.00  1.00              
ATOM    608  N   LYS A  38      57.031  71.583  90.445  1.00  1.00              
ATOM    609  H   LYS A  38      57.622  70.830  90.750  1.00  1.00              
ATOM    610  CA  LYS A  38      56.682  71.595  89.019  1.00  1.00              
ATOM    611  HA  LYS A  38      55.594  71.634  88.986  1.00  1.00              
ATOM    612  CB  LYS A  38      57.200  72.843  88.281  1.00  1.00              
ATOM    613  HB1 LYS A  38      58.284  72.776  88.183  1.00  1.00              
ATOM    614  HB2 LYS A  38      56.963  73.731  88.870  1.00  1.00              
ATOM    615  CG  LYS A  38      56.574  73.007  86.877  1.00  1.00              
ATOM    616  HG1 LYS A  38      56.739  72.101  86.293  1.00  1.00              
ATOM    617  HG2 LYS A  38      57.086  73.824  86.367  1.00  1.00              
ATOM    618  CD  LYS A  38      55.066  73.328  86.911  1.00  1.00              
ATOM    619  HD1 LYS A  38      54.933  74.299  87.391  1.00  1.00              
ATOM    620  HD2 LYS A  38      54.521  72.589  87.498  1.00  1.00              
ATOM    621  CE  LYS A  38      54.430  73.380  85.516  1.00  1.00              
ATOM    622  HE1 LYS A  38      55.035  74.016  84.866  1.00  1.00              
ATOM    623  HE2 LYS A  38      53.441  73.838  85.615  1.00  1.00              
ATOM    624  NZ  LYS A  38      54.273  72.029  84.924  1.00  1.00              
ATOM    625  HZ1 LYS A  38      53.733  72.015  84.074  1.00  1.00              
ATOM    626  HZ2 LYS A  38      55.142  71.543  84.733  1.00  1.00              
ATOM    627  HZ3 LYS A  38      53.814  71.356  85.552  1.00  1.00              
ATOM    628  C   LYS A  38      57.065  70.286  88.326  1.00  1.00              
ATOM    629  O   LYS A  38      58.031  70.181  87.562  1.00  1.00              
ATOM    630  N   THR A  39      56.276  69.287  88.684  1.00  1.00              
ATOM    631  H   THR A  39      55.452  69.519  89.221  1.00  1.00              
ATOM    632  CA  THR A  39      56.310  67.888  88.272  1.00  1.00              
ATOM    633  HA  THR A  39      56.923  67.753  87.384  1.00  1.00              
ATOM    634  CB  THR A  39      56.832  66.990  89.411  1.00  1.00              
ATOM    635  HB  THR A  39      57.897  67.187  89.542  1.00  1.00              
ATOM    636  CG2 THR A  39      56.119  67.243  90.750  1.00  1.00              
ATOM    637 1HG2 THR A  39      56.462  66.531  91.496  1.00  1.00              
ATOM    638 2HG2 THR A  39      56.320  68.251  91.103  1.00  1.00              
ATOM    639 3HG2 THR A  39      55.045  67.111  90.649  1.00  1.00              
ATOM    640  OG1 THR A  39      56.666  65.617  89.156  1.00  1.00              
ATOM    641  HG1 THR A  39      56.833  65.425  88.217  1.00  1.00              
ATOM    642  C   THR A  39      54.891  67.487  87.947  1.00  1.00              
ATOM    643  O   THR A  39      53.962  67.984  88.595  1.00  1.00              
ATOM    644  N   GLU A  40      54.710  66.572  87.003  1.00  1.00              
ATOM    645  H   GLU A  40      55.483  66.170  86.481  1.00  1.00              
ATOM    646  CA  GLU A  40      53.370  66.008  86.825  1.00  1.00              
ATOM    647  HA  GLU A  40      52.832  66.013  87.771  1.00  1.00              
ATOM    648  CB  GLU A  40      52.584  66.907  85.833  1.00  1.00              
ATOM    649  HB1 GLU A  40      52.062  67.674  86.405  1.00  1.00              
ATOM    650  HB2 GLU A  40      51.804  66.288  85.385  1.00  1.00              
ATOM    651  CG  GLU A  40      53.361  67.601  84.678  1.00  1.00              
ATOM    652  HG1 GLU A  40      52.642  67.783  83.876  1.00  1.00              
ATOM    653  HG2 GLU A  40      54.098  66.907  84.275  1.00  1.00              
ATOM    654  CD  GLU A  40      54.038  68.964  84.991  1.00  1.00              
ATOM    655  OE1 GLU A  40      54.857  69.459  84.166  1.00  1.00              
ATOM    656  OE2 GLU A  40      53.672  69.673  85.959  1.00  1.00              
ATOM    657  C   GLU A  40      53.474  64.551  86.359  1.00  1.00              
ATOM    658  O   GLU A  40      54.330  64.198  85.554  1.00  1.00              
ATOM    659  N   GLY A  41      52.639  63.666  86.911  1.00  1.00              
ATOM    660  H   GLY A  41      51.915  64.007  87.524  1.00  1.00              
ATOM    661  CA  GLY A  41      52.975  62.240  86.975  1.00  1.00              
ATOM    662  HA1 GLY A  41      53.656  62.068  87.808  1.00  1.00              
ATOM    663  HA2 GLY A  41      53.498  61.942  86.067  1.00  1.00              
ATOM    664  C   GLY A  41      51.772  61.346  87.140  1.00  1.00              
ATOM    665  O   GLY A  41      51.411  60.991  88.266  1.00  1.00              
ATOM    666  N   ASP A  42      51.158  60.992  86.010  1.00  1.00              
ATOM    667  H   ASP A  42      51.500  61.373  85.137  1.00  1.00              
ATOM    668  CA  ASP A  42      50.042  60.053  85.971  1.00  1.00              
ATOM    669  HA  ASP A  42      49.392  60.289  86.815  1.00  1.00              
ATOM    670  CB  ASP A  42      49.185  60.262  84.723  1.00  1.00              
ATOM    671  HB1 ASP A  42      49.777  60.082  83.823  1.00  1.00              
ATOM    672  HB2 ASP A  42      48.805  61.285  84.701  1.00  1.00              
ATOM    673  CG  ASP A  42      48.023  59.282  84.812  1.00  1.00              
ATOM    674  OD1 ASP A  42      48.015  58.350  83.983  1.00  1.00              
ATOM    675  OD2 ASP A  42      47.274  59.352  85.802  1.00  1.00              
ATOM    676  C   ASP A  42      50.479  58.590  86.184  1.00  1.00              
ATOM    677  O   ASP A  42      50.483  58.101  87.317  1.00  1.00              
ATOM    678  N   GLY A  43      50.871  57.901  85.113  1.00  1.00              
ATOM    679  H   GLY A  43      50.866  58.384  84.227  1.00  1.00              
ATOM    680  CA  GLY A  43      51.282  56.497  85.119  1.00  1.00              
ATOM    681  HA1 GLY A  43      51.097  56.056  86.099  1.00  1.00              
ATOM    682  HA2 GLY A  43      52.351  56.444  84.914  1.00  1.00              
ATOM    683  C   GLY A  43      50.551  55.647  84.084  1.00  1.00              
ATOM    684  O   GLY A  43      51.186  54.829  83.421  1.00  1.00              
ATOM    685  N   THR A  44      49.247  55.878  83.908  1.00  1.00              
ATOM    686  H   THR A  44      48.817  56.641  84.426  1.00  1.00              
ATOM    687  CA  THR A  44      48.440  55.276  82.834  1.00  1.00              
ATOM    688  HA  THR A  44      48.757  54.242  82.698  1.00  1.00              
ATOM    689  CB  THR A  44      46.929  55.254  83.161  1.00  1.00              
ATOM    690  HB  THR A  44      46.440  54.635  82.408  1.00  1.00              
ATOM    691  CG2 THR A  44      46.634  54.643  84.531  1.00  1.00              
ATOM    692 1HG2 THR A  44      45.555  54.539  84.648  1.00  1.00              
ATOM    693 2HG2 THR A  44      47.095  53.659  84.602  1.00  1.00              
ATOM    694 3HG2 THR A  44      47.013  55.287  85.324  1.00  1.00              
ATOM    695  OG1 THR A  44      46.315  56.524  83.127  1.00  1.00              
ATOM    696  HG1 THR A  44      46.837  57.167  83.650  1.00  1.00              
ATOM    697  C   THR A  44      48.661  55.983  81.495  1.00  1.00              
ATOM    698  O   THR A  44      48.759  55.339  80.455  1.00  1.00              
ATOM    699  N   CYS A  45      48.820  57.309  81.535  1.00  1.00              
ATOM    700  H   CYS A  45      48.611  57.760  82.421  1.00  1.00              
ATOM    701  CA  CYS A  45      48.969  58.166  80.363  1.00  1.00              
ATOM    702  HA  CYS A  45      48.411  57.731  79.530  1.00  1.00              
ATOM    703  CB  CYS A  45      48.357  59.536  80.686  1.00  1.00              
ATOM    704  HB1 CYS A  45      48.507  60.205  79.837  1.00  1.00              
ATOM    705  HB2 CYS A  45      48.839  59.964  81.565  1.00  1.00              
ATOM    706  SG  CYS A  45      46.574  59.380  80.993  1.00  1.00              
ATOM    707  HG  CYS A  45      46.636  58.556  82.054  1.00  1.00              
ATOM    708  C   CYS A  45      50.415  58.333  79.886  1.00  1.00              
ATOM    709  O   CYS A  45      50.657  58.587  78.708  1.00  1.00              
ATOM    710  N   PHE A  46      51.385  58.210  80.794  1.00  1.00              
ATOM    711  H   PHE A  46      51.125  57.989  81.741  1.00  1.00              
ATOM    712  CA  PHE A  46      52.805  58.280  80.464  1.00  1.00              
ATOM    713  HA  PHE A  46      52.950  57.747  79.524  1.00  1.00              
ATOM    714  CB  PHE A  46      53.260  59.732  80.229  1.00  1.00              
ATOM    715  HB1 PHE A  46      52.778  60.102  79.323  1.00  1.00              
ATOM    716  HB2 PHE A  46      54.332  59.727  80.025  1.00  1.00              
ATOM    717  CG  PHE A  46      52.979  60.723  81.342  1.00  1.00              
ATOM    718  CD1 PHE A  46      53.994  61.066  82.254  1.00  1.00              
ATOM    719  HD1 PHE A  46      54.968  60.608  82.184  1.00  1.00              
ATOM    720  CE1 PHE A  46      53.757  62.038  83.238  1.00  1.00              
ATOM    721  HE1 PHE A  46      54.554  62.328  83.909  1.00  1.00              
ATOM    722  CZ  PHE A  46      52.505  62.672  83.312  1.00  1.00              
ATOM    723  HZ  PHE A  46      52.342  63.453  84.039  1.00  1.00              
ATOM    724  CE2 PHE A  46      51.483  62.325  82.414  1.00  1.00              
ATOM    725  HE2 PHE A  46      50.527  62.828  82.458  1.00  1.00              
ATOM    726  CD2 PHE A  46      51.724  61.356  81.425  1.00  1.00              
ATOM    727  HD2 PHE A  46      50.954  61.122  80.704  1.00  1.00              
ATOM    728  C   PHE A  46      53.654  57.583  81.527  1.00  1.00              
ATOM    729  O   PHE A  46      53.626  57.925  82.708  1.00  1.00              
ATOM    730  N   ASN A  47      54.453  56.606  81.089  1.00  1.00              
ATOM    731  H   ASN A  47      54.388  56.325  80.123  1.00  1.00              
ATOM    732  CA  ASN A  47      55.386  55.894  81.962  1.00  1.00              
ATOM    733  HA  ASN A  47      54.916  55.830  82.945  1.00  1.00              
ATOM    734  CB  ASN A  47      55.567  54.456  81.443  1.00  1.00              
ATOM    735  HB1 ASN A  47      56.334  54.431  80.670  1.00  1.00              
ATOM    736  HB2 ASN A  47      54.631  54.095  81.016  1.00  1.00              
ATOM    737  CG  ASN A  47      55.950  53.492  82.555  1.00  1.00              
ATOM    738  OD1 ASN A  47      57.032  52.939  82.593  1.00  1.00              
ATOM    739  ND2 ASN A  47      55.061  53.234  83.488  1.00  1.00              
ATOM    740 1HD2 ASN A  47      54.134  53.623  83.443  1.00  1.00              
ATOM    741 2HD2 ASN A  47      55.352  52.580  84.193  1.00  1.00              
ATOM    742  C   ASN A  47      56.715  56.652  82.186  1.00  1.00              
ATOM    743  O   ASN A  47      57.537  56.238  82.997  1.00  1.00              
ATOM    744  N   SER A  48      56.876  57.808  81.533  1.00  1.00              
ATOM    745  H   SER A  48      56.184  58.032  80.839  1.00  1.00              
ATOM    746  CA  SER A  48      57.880  58.854  81.789  1.00  1.00              
ATOM    747  HA  SER A  48      58.850  58.378  81.924  1.00  1.00              
ATOM    748  CB  SER A  48      57.968  59.773  80.563  1.00  1.00              
ATOM    749  HB1 SER A  48      58.725  60.536  80.734  1.00  1.00              
ATOM    750  HB2 SER A  48      57.006  60.261  80.393  1.00  1.00              
ATOM    751  OG  SER A  48      58.321  58.997  79.431  1.00  1.00              
ATOM    752  HG  SER A  48      59.083  58.459  79.688  1.00  1.00              
ATOM    753  C   SER A  48      57.620  59.664  83.065  1.00  1.00              
ATOM    754  O   SER A  48      57.593  60.895  83.062  1.00  1.00              
ATOM    755  N   ALA A  49      57.325  58.945  84.144  1.00  1.00              
ATOM    756  H   ALA A  49      57.574  57.967  84.093  1.00  1.00              
ATOM    757  CA  ALA A  49      56.322  59.291  85.143  1.00  1.00              
ATOM    758  HA  ALA A  49      55.497  59.793  84.635  1.00  1.00              
ATOM    759  CB  ALA A  49      55.785  57.975  85.726  1.00  1.00              
ATOM    760  HB1 ALA A  49      54.958  58.184  86.404  1.00  1.00              
ATOM    761  HB2 ALA A  49      55.417  57.338  84.923  1.00  1.00              
ATOM    762  HB3 ALA A  49      56.578  57.457  86.268  1.00  1.00              
ATOM    763  C   ALA A  49      56.837  60.261  86.221  1.00  1.00              
ATOM    764  O   ALA A  49      56.436  60.169  87.387  1.00  1.00              
ATOM    765  N   ILE A  50      57.707  61.200  85.827  1.00  1.00              
ATOM    766  H   ILE A  50      58.033  61.146  84.873  1.00  1.00              
ATOM    767  CA  ILE A  50      57.797  62.478  86.550  1.00  1.00              
ATOM    768  HA  ILE A  50      57.020  62.449  87.307  1.00  1.00              
ATOM    769  CB  ILE A  50      59.154  62.606  87.292  1.00  1.00              
ATOM    770  HB  ILE A  50      59.515  61.602  87.525  1.00  1.00              
ATOM    771  CG2 ILE A  50      60.218  63.330  86.448  1.00  1.00              
ATOM    772 1HG2 ILE A  50      61.198  63.245  86.912  1.00  1.00              
ATOM    773 2HG2 ILE A  50      60.228  62.924  85.445  1.00  1.00              
ATOM    774 3HG2 ILE A  50      59.986  64.391  86.375  1.00  1.00              
ATOM    775  CG1 ILE A  50      59.084  63.392  88.614  1.00  1.00              
ATOM    776 1HG1 ILE A  50      58.806  64.425  88.416  1.00  1.00              
ATOM    777 2HG1 ILE A  50      60.077  63.415  89.063  1.00  1.00              
ATOM    778  CD1 ILE A  50      58.116  62.802  89.638  1.00  1.00              
ATOM    779  HD1 ILE A  50      58.244  63.349  90.567  1.00  1.00              
ATOM    780  HD2 ILE A  50      57.084  62.928  89.318  1.00  1.00              
ATOM    781  HD3 ILE A  50      58.323  61.743  89.788  1.00  1.00              
ATOM    782  C   ILE A  50      57.481  63.775  85.808  1.00  1.00              
ATOM    783  O   ILE A  50      57.063  64.725  86.478  1.00  1.00              
ATOM    784  N   GLU A  51      57.747  63.824  84.494  1.00  1.00              
ATOM    785  H   GLU A  51      57.971  62.957  84.029  1.00  1.00              
ATOM    786  CA  GLU A  51      57.632  65.018  83.637  1.00  1.00              
ATOM    787  HA  GLU A  51      58.438  64.970  82.904  1.00  1.00              
ATOM    788  CB  GLU A  51      56.290  64.902  82.882  1.00  1.00              
ATOM    789  HB1 GLU A  51      55.491  65.324  83.486  1.00  1.00              
ATOM    790  HB2 GLU A  51      56.049  63.849  82.731  1.00  1.00              
ATOM    791  CG  GLU A  51      56.281  65.575  81.508  1.00  1.00              
ATOM    792  HG1 GLU A  51      56.593  66.611  81.622  1.00  1.00              
ATOM    793  HG2 GLU A  51      55.259  65.577  81.126  1.00  1.00              
ATOM    794  CD  GLU A  51      57.182  64.855  80.496  1.00  1.00              
ATOM    795  OE1 GLU A  51      57.079  63.617  80.326  1.00  1.00              
ATOM    796  OE2 GLU A  51      57.997  65.526  79.818  1.00  1.00              
ATOM    797  C   GLU A  51      57.806  66.328  84.443  1.00  1.00              
ATOM    798  O   GLU A  51      56.875  67.105  84.701  1.00  1.00              
ATOM    799  N   ALA A  52      59.037  66.525  84.918  1.00  1.00              
ATOM    800  H   ALA A  52      59.755  65.864  84.642  1.00  1.00              
ATOM    801  CA  ALA A  52      59.474  67.735  85.597  1.00  1.00              
ATOM    802  HA  ALA A  52      58.650  68.112  86.200  1.00  1.00              
ATOM    803  CB  ALA A  52      60.630  67.414  86.546  1.00  1.00              
ATOM    804  HB1 ALA A  52      60.931  68.319  87.076  1.00  1.00              
ATOM    805  HB2 ALA A  52      60.317  66.666  87.274  1.00  1.00              
ATOM    806  HB3 ALA A  52      61.477  67.042  85.978  1.00  1.00              
ATOM    807  C   ALA A  52      59.827  68.807  84.574  1.00  1.00              
ATOM    808  O   ALA A  52      60.327  68.512  83.489  1.00  1.00              
ATOM    809  N   SER A  53      59.559  70.067  84.895  1.00  1.00              
ATOM    810  H   SER A  53      59.158  70.234  85.816  1.00  1.00              
ATOM    811  CA  SER A  53      60.358  71.144  84.285  1.00  1.00              
ATOM    812  HA  SER A  53      60.626  70.930  83.255  1.00  1.00              
ATOM    813  CB  SER A  53      59.555  72.450  84.353  1.00  1.00              
ATOM    814  HB1 SER A  53      60.157  73.277  83.981  1.00  1.00              
ATOM    815  HB2 SER A  53      59.292  72.651  85.392  1.00  1.00              
ATOM    816  OG  SER A  53      58.366  72.356  83.581  1.00  1.00              
ATOM    817  HG  SER A  53      58.571  72.669  82.691  1.00  1.00              
ATOM    818  C   SER A  53      61.656  71.276  85.080  1.00  1.00              
ATOM    819  O   SER A  53      61.707  70.853  86.235  1.00  1.00              
ATOM    820  N   ILE A  54      62.666  71.946  84.518  1.00  1.00              
ATOM    821  H   ILE A  54      62.640  72.152  83.522  1.00  1.00              
ATOM    822  CA  ILE A  54      63.772  72.492  85.329  1.00  1.00              
ATOM    823  HA  ILE A  54      64.405  71.660  85.642  1.00  1.00              
ATOM    824  CB  ILE A  54      64.638  73.540  84.581  1.00  1.00              
ATOM    825  HB  ILE A  54      64.685  74.439  85.185  1.00  1.00              
ATOM    826  CG2 ILE A  54      66.078  73.052  84.490  1.00  1.00              
ATOM    827 1HG2 ILE A  54      66.707  73.824  84.048  1.00  1.00              
ATOM    828 2HG2 ILE A  54      66.459  72.816  85.484  1.00  1.00              
ATOM    829 3HG2 ILE A  54      66.088  72.163  83.875  1.00  1.00              
ATOM    830  CG1 ILE A  54      64.165  73.984  83.191  1.00  1.00              
ATOM    831 1HG1 ILE A  54      64.172  73.123  82.551  1.00  1.00              
ATOM    832 2HG1 ILE A  54      64.883  74.697  82.789  1.00  1.00              
ATOM    833  CD1 ILE A  54      62.772  74.612  83.125  1.00  1.00              
ATOM    834  HD1 ILE A  54      62.007  73.863  82.952  1.00  1.00              
ATOM    835  HD2 ILE A  54      62.551  75.130  84.053  1.00  1.00              
ATOM    836  HD3 ILE A  54      62.742  75.300  82.284  1.00  1.00              
ATOM    837  C   ILE A  54      63.307  73.197  86.603  1.00  1.00              
ATOM    838  O   ILE A  54      63.986  73.180  87.622  1.00  1.00              
ATOM    839  N   LEU A  55      62.177  73.901  86.495  1.00  1.00              
ATOM    840  H   LEU A  55      61.747  73.873  85.587  1.00  1.00              
ATOM    841  CA  LEU A  55      61.653  74.893  87.438  1.00  1.00              
ATOM    842  HA  LEU A  55      60.712  75.226  87.002  1.00  1.00              
ATOM    843  CB  LEU A  55      61.287  74.214  88.778  1.00  1.00              
ATOM    844  HB1 LEU A  55      62.198  73.880  89.275  1.00  1.00              
ATOM    845  HB2 LEU A  55      60.715  73.317  88.537  1.00  1.00              
ATOM    846  CG  LEU A  55      60.450  75.016  89.796  1.00  1.00              
ATOM    847  HG  LEU A  55      60.001  74.286  90.472  1.00  1.00              
ATOM    848  CD1 LEU A  55      61.302  75.943  90.665  1.00  1.00              
ATOM    849 1HD1 LEU A  55      60.681  76.388  91.442  1.00  1.00              
ATOM    850 2HD1 LEU A  55      62.105  75.378  91.140  1.00  1.00              
ATOM    851 3HD1 LEU A  55      61.737  76.746  90.074  1.00  1.00              
ATOM    852  CD2 LEU A  55      59.305  75.820  89.177  1.00  1.00              
ATOM    853 1HD2 LEU A  55      58.651  76.188  89.967  1.00  1.00              
ATOM    854 2HD2 LEU A  55      59.691  76.676  88.624  1.00  1.00              
ATOM    855 3HD2 LEU A  55      58.730  75.193  88.502  1.00  1.00              
ATOM    856  C   LEU A  55      62.487  76.176  87.550  1.00  1.00              
ATOM    857  O   LEU A  55      61.934  77.278  87.547  1.00  1.00              
ATOM    858  N   PHE A  56      63.800  76.052  87.396  1.00  1.00              
ATOM    859  H   PHE A  56      64.191  75.130  87.557  1.00  1.00              
ATOM    860  CA  PHE A  56      64.634  77.003  86.662  1.00  1.00              
ATOM    861  HA  PHE A  56      64.523  77.973  87.145  1.00  1.00              
ATOM    862  CB  PHE A  56      66.117  76.596  86.786  1.00  1.00              
ATOM    863  HB1 PHE A  56      66.734  77.417  86.420  1.00  1.00              
ATOM    864  HB2 PHE A  56      66.316  75.734  86.149  1.00  1.00              
ATOM    865  CG  PHE A  56      66.548  76.248  88.199  1.00  1.00              
ATOM    866  CD1 PHE A  56      66.813  77.269  89.131  1.00  1.00              
ATOM    867  HD1 PHE A  56      66.750  78.305  88.829  1.00  1.00              
ATOM    868  CE1 PHE A  56      67.154  76.941  90.456  1.00  1.00              
ATOM    869  HE1 PHE A  56      67.359  77.726  91.170  1.00  1.00              
ATOM    870  CZ  PHE A  56      67.221  75.594  90.854  1.00  1.00              
ATOM    871  HZ  PHE A  56      67.477  75.342  91.873  1.00  1.00              
ATOM    872  CE2 PHE A  56      66.959  74.573  89.924  1.00  1.00              
ATOM    873  HE2 PHE A  56      67.011  73.536  90.230  1.00  1.00              
ATOM    874  CD2 PHE A  56      66.633  74.898  88.597  1.00  1.00              
ATOM    875  HD2 PHE A  56      66.438  74.106  87.888  1.00  1.00              
ATOM    876  C   PHE A  56      64.163  77.134  85.210  1.00  1.00              
ATOM    877  O   PHE A  56      64.880  76.772  84.277  1.00  1.00              
ATOM    878  N   LYS A  57      62.928  77.631  85.015  1.00  1.00              
ATOM    879  H   LYS A  57      62.406  77.841  85.859  1.00  1.00              
ATOM    880  CA  LYS A  57      62.301  77.947  83.716  1.00  1.00              
ATOM    881  HA  LYS A  57      62.062  77.028  83.201  1.00  1.00              
ATOM    882  CB  LYS A  57      60.947  78.663  83.941  1.00  1.00              
ATOM    883  HB1 LYS A  57      60.538  78.358  84.906  1.00  1.00              
ATOM    884  HB2 LYS A  57      60.261  78.269  83.189  1.00  1.00              
ATOM    885  CG  LYS A  57      60.850  80.201  83.832  1.00  1.00              
ATOM    886  HG1 LYS A  57      59.816  80.471  84.046  1.00  1.00              
ATOM    887  HG2 LYS A  57      61.037  80.479  82.793  1.00  1.00              
ATOM    888  CD  LYS A  57      61.748  81.083  84.718  1.00  1.00              
ATOM    889  HD1 LYS A  57      61.412  82.116  84.614  1.00  1.00              
ATOM    890  HD2 LYS A  57      62.759  81.054  84.328  1.00  1.00              
ATOM    891  CE  LYS A  57      61.766  80.723  86.208  1.00  1.00              
ATOM    892  HE1 LYS A  57      61.977  79.656  86.314  1.00  1.00              
ATOM    893  HE2 LYS A  57      60.784  80.927  86.642  1.00  1.00              
ATOM    894  NZ  LYS A  57      62.820  81.494  86.911  1.00  1.00              
ATOM    895  HZ1 LYS A  57      62.900  81.246  87.884  1.00  1.00              
ATOM    896  HZ2 LYS A  57      63.734  81.280  86.487  1.00  1.00              
ATOM    897  HZ3 LYS A  57      62.725  82.491  86.786  1.00  1.00              
ATOM    898  C   LYS A  57      63.269  78.681  82.765  1.00  1.00              
ATOM    899  O   LYS A  57      63.163  78.620  81.552  1.00  1.00              
ATOM    900  N   ASP A  58      64.276  79.290  83.372  1.00  1.00              
ATOM    901  H   ASP A  58      64.254  79.227  84.382  1.00  1.00              
ATOM    902  CA  ASP A  58      65.446  79.974  82.863  1.00  1.00              
ATOM    903  HA  ASP A  58      65.099  80.860  82.330  1.00  1.00              
ATOM    904  CB  ASP A  58      66.284  80.453  84.071  1.00  1.00              
ATOM    905  HB1 ASP A  58      66.935  81.270  83.756  1.00  1.00              
ATOM    906  HB2 ASP A  58      66.917  79.632  84.415  1.00  1.00              
ATOM    907  CG  ASP A  58      65.421  80.906  85.250  1.00  1.00              
ATOM    908  OD1 ASP A  58      64.959  80.033  86.020  1.00  1.00              
ATOM    909  OD2 ASP A  58      65.008  82.078  85.329  1.00  1.00              
ATOM    910  C   ASP A  58      66.370  79.232  81.923  1.00  1.00              
ATOM    911  O   ASP A  58      66.991  79.837  81.050  1.00  1.00              
ATOM    912  N   LYS A  59      66.463  77.920  82.101  1.00  1.00              
ATOM    913  H   LYS A  59      65.943  77.502  82.869  1.00  1.00              
ATOM    914  CA  LYS A  59      67.229  77.054  81.202  1.00  1.00              
ATOM    915  HA  LYS A  59      67.629  77.667  80.393  1.00  1.00              
ATOM    916  CB  LYS A  59      68.449  76.479  81.930  1.00  1.00              
ATOM    917  HB1 LYS A  59      69.120  76.136  81.154  1.00  1.00              
ATOM    918  HB2 LYS A  59      68.152  75.637  82.557  1.00  1.00              
ATOM    919  CG  LYS A  59      69.214  77.513  82.786  1.00  1.00              
ATOM    920  HG1 LYS A  59      68.742  77.560  83.768  1.00  1.00              
ATOM    921  HG2 LYS A  59      69.137  78.503  82.335  1.00  1.00              
ATOM    922  CD  LYS A  59      70.705  77.167  82.963  1.00  1.00              
ATOM    923  HD1 LYS A  59      70.883  76.124  82.692  1.00  1.00              
ATOM    924  HD2 LYS A  59      70.959  77.275  84.019  1.00  1.00              
ATOM    925  CE  LYS A  59      71.652  78.074  82.152  1.00  1.00              
ATOM    926  HE1 LYS A  59      72.670  77.704  82.298  1.00  1.00              
ATOM    927  HE2 LYS A  59      71.601  79.092  82.547  1.00  1.00              
ATOM    928  NZ  LYS A  59      71.335  78.077  80.704  1.00  1.00              
ATOM    929  HZ1 LYS A  59      71.036  77.143  80.406  1.00  1.00              
ATOM    930  HZ2 LYS A  59      70.605  78.723  80.447  1.00  1.00              
ATOM    931  HZ3 LYS A  59      72.152  78.185  80.105  1.00  1.00              
ATOM    932  C   LYS A  59      66.305  76.073  80.467  1.00  1.00              
ATOM    933  O   LYS A  59      66.760  75.124  79.842  1.00  1.00              
ATOM    934  N   MET A  60      65.002  76.404  80.504  1.00  1.00              
ATOM    935  H   MET A  60      64.792  77.221  81.060  1.00  1.00              
ATOM    936  CA  MET A  60      63.868  75.991  79.666  1.00  1.00              
ATOM    937  HA  MET A  60      63.006  76.575  79.993  1.00  1.00              
ATOM    938  CB  MET A  60      64.132  76.388  78.196  1.00  1.00              
ATOM    939  HB1 MET A  60      63.268  76.110  77.590  1.00  1.00              
ATOM    940  HB2 MET A  60      64.991  75.827  77.824  1.00  1.00              
ATOM    941  CG  MET A  60      64.402  77.886  77.989  1.00  1.00              
ATOM    942  HG1 MET A  60      64.742  78.033  76.964  1.00  1.00              
ATOM    943  HG2 MET A  60      65.212  78.199  78.647  1.00  1.00              
ATOM    944  SD  MET A  60      62.972  78.969  78.257  1.00  1.00              
ATOM    945  CE  MET A  60      63.838  80.542  78.501  1.00  1.00              
ATOM    946  HE1 MET A  60      63.107  81.333  78.669  1.00  1.00              
ATOM    947  HE2 MET A  60      64.492  80.468  79.371  1.00  1.00              
ATOM    948  HE3 MET A  60      64.431  80.777  77.617  1.00  1.00              
ATOM    949  C   MET A  60      63.409  74.543  79.717  1.00  1.00              
ATOM    950  O   MET A  60      62.211  74.278  79.732  1.00  1.00              
ATOM    951  N   TYR A  61      64.377  73.650  79.789  1.00  1.00              
ATOM    952  H   TYR A  61      65.313  74.026  79.685  1.00  1.00              
ATOM    953  CA  TYR A  61      64.321  72.209  79.928  1.00  1.00              
ATOM    954  HA  TYR A  61      64.509  71.798  78.939  1.00  1.00              
ATOM    955  CB  TYR A  61      65.476  71.825  80.813  1.00  1.00              
ATOM    956  HB1 TYR A  61      65.096  71.229  81.643  1.00  1.00              
ATOM    957  HB2 TYR A  61      65.915  72.720  81.237  1.00  1.00              
ATOM    958  CG  TYR A  61      66.527  71.049  80.089  1.00  1.00              
ATOM    959  CD1 TYR A  61      66.446  69.660  80.120  1.00  1.00              
ATOM    960  HD1 TYR A  61      65.632  69.177  80.627  1.00  1.00              
ATOM    961  CE1 TYR A  61      67.396  68.910  79.438  1.00  1.00              
ATOM    962  HE1 TYR A  61      67.306  67.860  79.380  1.00  1.00              
ATOM    963  CZ  TYR A  61      68.487  69.510  78.819  1.00  1.00              
ATOM    964  OH  TYR A  61      69.398  68.686  78.245  1.00  1.00              
ATOM    965  HH  TYR A  61      70.084  69.190  77.810  1.00  1.00              
ATOM    966  CE2 TYR A  61      68.603  70.919  78.843  1.00  1.00              
ATOM    967  HE2 TYR A  61      69.444  71.435  78.428  1.00  1.00              
ATOM    968  CD2 TYR A  61      67.588  71.689  79.433  1.00  1.00              
ATOM    969  HD2 TYR A  61      67.636  72.769  79.405  1.00  1.00              
ATOM    970  C   TYR A  61      63.038  71.529  80.435  1.00  1.00              
ATOM    971  O   TYR A  61      62.430  71.870  81.468  1.00  1.00              
ATOM    972  N   LYS A  62      62.794  70.370  79.821  1.00  1.00              
ATOM    973  H   LYS A  62      63.424  70.109  79.060  1.00  1.00              
ATOM    974  CA  LYS A  62      62.018  69.302  80.491  1.00  1.00              
ATOM    975  HA  LYS A  62      61.685  69.654  81.466  1.00  1.00              
ATOM    976  CB  LYS A  62      60.737  68.910  79.703  1.00  1.00              
ATOM    977  HB1 LYS A  62      60.349  67.972  80.102  1.00  1.00              
ATOM    978  HB2 LYS A  62      61.018  68.714  78.674  1.00  1.00              
ATOM    979  CG  LYS A  62      59.571  69.922  79.661  1.00  1.00              
ATOM    980  HG1 LYS A  62      58.894  69.604  78.867  1.00  1.00              
ATOM    981  HG2 LYS A  62      59.971  70.894  79.369  1.00  1.00              
ATOM    982  CD  LYS A  62      58.723  70.107  80.937  1.00  1.00              
ATOM    983  HD1 LYS A  62      57.958  70.854  80.723  1.00  1.00              
ATOM    984  HD2 LYS A  62      59.369  70.506  81.707  1.00  1.00              
ATOM    985  CE  LYS A  62      58.029  68.837  81.469  1.00  1.00              
ATOM    986  HE1 LYS A  62      58.804  68.102  81.705  1.00  1.00              
ATOM    987  HE2 LYS A  62      57.403  68.406  80.680  1.00  1.00              
ATOM    988  NZ  LYS A  62      57.211  69.096  82.694  1.00  1.00              
ATOM    989  HZ1 LYS A  62      56.313  69.536  82.523  1.00  1.00              
ATOM    990  HZ2 LYS A  62      56.957  68.237  83.184  1.00  1.00              
ATOM    991  HZ3 LYS A  62      57.705  69.660  83.368  1.00  1.00              
ATOM    992  C   LYS A  62      62.872  68.078  80.783  1.00  1.00              
ATOM    993  O   LYS A  62      63.835  67.775  80.097  1.00  1.00              
ATOM    994  N   LEU A  63      62.469  67.347  81.812  1.00  1.00              
ATOM    995  H   LEU A  63      61.644  67.667  82.310  1.00  1.00              
ATOM    996  CA  LEU A  63      63.143  66.181  82.372  1.00  1.00              
ATOM    997  HA  LEU A  63      63.936  65.839  81.705  1.00  1.00              
ATOM    998  CB  LEU A  63      63.745  66.609  83.717  1.00  1.00              
ATOM    999  HB1 LEU A  63      62.982  67.117  84.306  1.00  1.00              
ATOM   1000  HB2 LEU A  63      64.521  67.345  83.503  1.00  1.00              
ATOM   1001  CG  LEU A  63      64.382  65.520  84.594  1.00  1.00              
ATOM   1002  HG  LEU A  63      64.958  66.073  85.315  1.00  1.00              
ATOM   1003  CD1 LEU A  63      63.450  64.631  85.414  1.00  1.00              
ATOM   1004 1HD1 LEU A  63      64.052  64.045  86.106  1.00  1.00              
ATOM   1005 2HD1 LEU A  63      62.768  65.248  85.993  1.00  1.00              
ATOM   1006 3HD1 LEU A  63      62.885  63.959  84.777  1.00  1.00              
ATOM   1007  CD2 LEU A  63      65.318  64.608  83.815  1.00  1.00              
ATOM   1008 1HD2 LEU A  63      65.948  64.072  84.517  1.00  1.00              
ATOM   1009 2HD2 LEU A  63      64.772  63.888  83.209  1.00  1.00              
ATOM   1010 3HD2 LEU A  63      65.953  65.201  83.171  1.00  1.00              
ATOM   1011  C   LEU A  63      62.097  65.074  82.536  1.00  1.00              
ATOM   1012  O   LEU A  63      61.066  65.242  83.189  1.00  1.00              
ATOM   1013  N   LYS A  64      62.393  63.904  81.987  1.00  1.00              
ATOM   1014  H   LYS A  64      63.271  63.826  81.477  1.00  1.00              
ATOM   1015  CA  LYS A  64      61.620  62.679  82.110  1.00  1.00              
ATOM   1016  HA  LYS A  64      60.642  62.889  82.545  1.00  1.00              
ATOM   1017  CB  LYS A  64      61.413  62.053  80.720  1.00  1.00              
ATOM   1018  HB1 LYS A  64      60.898  61.101  80.849  1.00  1.00              
ATOM   1019  HB2 LYS A  64      62.382  61.845  80.267  1.00  1.00              
ATOM   1020  CG  LYS A  64      60.601  62.938  79.763  1.00  1.00              
ATOM   1021  HG1 LYS A  64      61.165  63.841  79.524  1.00  1.00              
ATOM   1022  HG2 LYS A  64      59.672  63.218  80.256  1.00  1.00              
ATOM   1023  CD  LYS A  64      60.297  62.167  78.469  1.00  1.00              
ATOM   1024  HD1 LYS A  64      59.732  61.269  78.713  1.00  1.00              
ATOM   1025  HD2 LYS A  64      61.240  61.853  78.015  1.00  1.00              
ATOM   1026  CE  LYS A  64      59.509  62.968  77.425  1.00  1.00              
ATOM   1027  HE1 LYS A  64      59.291  62.294  76.593  1.00  1.00              
ATOM   1028  HE2 LYS A  64      60.139  63.778  77.048  1.00  1.00              
ATOM   1029  NZ  LYS A  64      58.243  63.521  77.963  1.00  1.00              
ATOM   1030  HZ1 LYS A  64      58.396  64.337  78.565  1.00  1.00              
ATOM   1031  HZ2 LYS A  64      57.570  63.781  77.261  1.00  1.00              
ATOM   1032  HZ3 LYS A  64      57.787  62.915  78.645  1.00  1.00              
ATOM   1033  C   LYS A  64      62.359  61.712  82.994  1.00  1.00              
ATOM   1034  O   LYS A  64      63.424  61.248  82.614  1.00  1.00              
ATOM   1035  N   CYS A  65      61.799  61.416  84.161  1.00  1.00              
ATOM   1036  H   CYS A  65      60.882  61.775  84.360  1.00  1.00              
ATOM   1037  CA  CYS A  65      62.352  60.417  85.057  1.00  1.00              
ATOM   1038  HA  CYS A  65      63.294  60.069  84.634  1.00  1.00              
ATOM   1039  CB  CYS A  65      62.654  60.988  86.436  1.00  1.00              
ATOM   1040  HB1 CYS A  65      61.736  61.084  87.012  1.00  1.00              
ATOM   1041  HB2 CYS A  65      63.144  61.955  86.335  1.00  1.00              
ATOM   1042  SG  CYS A  65      63.778  59.821  87.233  1.00  1.00              
ATOM   1043  HG  CYS A  65      64.489  59.521  86.122  1.00  1.00              
ATOM   1044  C   CYS A  65      61.426  59.202  85.116  1.00  1.00              
ATOM   1045  O   CYS A  65      60.185  59.321  85.226  1.00  1.00              
ATOM   1046  N   PHE A  66      62.113  58.060  85.054  1.00  1.00              
ATOM   1047  H   PHE A  66      63.118  58.118  84.909  1.00  1.00              
ATOM   1048  CA  PHE A  66      61.562  56.728  85.003  1.00  1.00              
ATOM   1049  HA  PHE A  66      60.481  56.811  84.929  1.00  1.00              
ATOM   1050  CB  PHE A  66      62.043  56.021  83.726  1.00  1.00              
ATOM   1051  HB1 PHE A  66      61.679  54.993  83.747  1.00  1.00              
ATOM   1052  HB2 PHE A  66      63.133  55.969  83.744  1.00  1.00              
ATOM   1053  CG  PHE A  66      61.621  56.646  82.407  1.00  1.00              
ATOM   1054  CD1 PHE A  66      62.408  57.661  81.834  1.00  1.00              
ATOM   1055  HD1 PHE A  66      63.290  58.020  82.346  1.00  1.00              
ATOM   1056  CE1 PHE A  66      62.126  58.136  80.543  1.00  1.00              
ATOM   1057  HE1 PHE A  66      62.804  58.845  80.082  1.00  1.00              
ATOM   1058  CZ  PHE A  66      61.050  57.602  79.816  1.00  1.00              
ATOM   1059  HZ  PHE A  66      60.884  57.919  78.795  1.00  1.00              
ATOM   1060  CE2 PHE A  66      60.240  56.607  80.394  1.00  1.00              
ATOM   1061  HE2 PHE A  66      59.433  56.164  79.827  1.00  1.00              
ATOM   1062  CD2 PHE A  66      60.523  56.132  81.689  1.00  1.00              
ATOM   1063  HD2 PHE A  66      59.926  55.334  82.110  1.00  1.00              
ATOM   1064  C   PHE A  66      62.002  55.900  86.229  1.00  1.00              
ATOM   1065  O   PHE A  66      63.215  55.732  86.490  1.00  1.00              
ATOM   1066  N   PRO A  67      61.006  55.380  86.984  1.00  1.00              
ATOM   1067  CD  PRO A  67      59.574  55.447  86.686  1.00  1.00              
ATOM   1068  HD1 PRO A  67      59.355  55.064  85.687  1.00  1.00              
ATOM   1069  HD2 PRO A  67      59.233  56.480  86.774  1.00  1.00              
ATOM   1070  CG  PRO A  67      58.864  54.591  87.729  1.00  1.00              
ATOM   1071  HG1 PRO A  67      58.816  53.554  87.393  1.00  1.00              
ATOM   1072  HG2 PRO A  67      57.868  54.973  87.956  1.00  1.00              
ATOM   1073  CB  PRO A  67      59.805  54.713  88.921  1.00  1.00              
ATOM   1074  HB1 PRO A  67      59.686  53.882  89.618  1.00  1.00              
ATOM   1075  HB2 PRO A  67      59.610  55.662  89.422  1.00  1.00              
ATOM   1076  CA  PRO A  67      61.202  54.755  88.289  1.00  1.00              
ATOM   1077  HA  PRO A  67      61.849  55.379  88.905  1.00  1.00              
ATOM   1078  C   PRO A  67      61.816  53.359  88.226  1.00  1.00              
ATOM   1079  O   PRO A  67      62.568  52.988  89.126  1.00  1.00              
ATOM   1080  N   SER A  68      61.533  52.622  87.150  1.00  1.00              
ATOM   1081  H   SER A  68      60.886  53.000  86.473  1.00  1.00              
ATOM   1082  CA  SER A  68      61.926  51.225  86.925  1.00  1.00              
ATOM   1083  HA  SER A  68      61.553  50.621  87.752  1.00  1.00              
ATOM   1084  CB  SER A  68      61.277  50.721  85.623  1.00  1.00              
ATOM   1085  HB1 SER A  68      61.287  49.630  85.616  1.00  1.00              
ATOM   1086  HB2 SER A  68      61.860  51.080  84.773  1.00  1.00              
ATOM   1087  OG  SER A  68      59.945  51.192  85.478  1.00  1.00              
ATOM   1088  HG  SER A  68      59.566  50.825  84.669  1.00  1.00              
ATOM   1089  C   SER A  68      63.428  50.975  86.811  1.00  1.00              
ATOM   1090  O   SER A  68      63.872  49.834  86.774  1.00  1.00              
ATOM   1091  N   THR A  69      64.201  52.046  86.694  1.00  1.00              
ATOM   1092  H   THR A  69      63.723  52.931  86.673  1.00  1.00              
ATOM   1093  CA  THR A  69      65.617  52.053  86.311  1.00  1.00              
ATOM   1094  HA  THR A  69      66.089  51.100  86.555  1.00  1.00              
ATOM   1095  CB  THR A  69      65.745  52.314  84.796  1.00  1.00              
ATOM   1096  HB  THR A  69      66.783  52.544  84.554  1.00  1.00              
ATOM   1097  CG2 THR A  69      65.302  51.132  83.938  1.00  1.00              
ATOM   1098 1HG2 THR A  69      65.505  51.347  82.888  1.00  1.00              
ATOM   1099 2HG2 THR A  69      65.859  50.240  84.226  1.00  1.00              
ATOM   1100 3HG2 THR A  69      64.237  50.944  84.066  1.00  1.00              
ATOM   1101  OG1 THR A  69      64.924  53.410  84.449  1.00  1.00              
ATOM   1102  HG1 THR A  69      64.884  53.452  83.485  1.00  1.00              
ATOM   1103  C   THR A  69      66.400  53.160  87.005  1.00  1.00              
ATOM   1104  O   THR A  69      67.594  53.011  87.246  1.00  1.00              
ATOM   1105  N   GLY A  70      65.739  54.277  87.317  1.00  1.00              
ATOM   1106  H   GLY A  70      64.776  54.355  87.025  1.00  1.00              
ATOM   1107  CA  GLY A  70      66.419  55.507  87.696  1.00  1.00              
ATOM   1108  HA1 GLY A  70      67.291  55.271  88.305  1.00  1.00              
ATOM   1109  HA2 GLY A  70      65.723  56.089  88.287  1.00  1.00              
ATOM   1110  C   GLY A  70      66.870  56.352  86.514  1.00  1.00              
ATOM   1111  O   GLY A  70      67.677  57.275  86.702  1.00  1.00              
ATOM   1112  N   GLU A  71      66.359  56.012  85.326  1.00  1.00              
ATOM   1113  H   GLU A  71      65.642  55.300  85.277  1.00  1.00              
ATOM   1114  CA  GLU A  71      66.807  56.618  84.064  1.00  1.00              
ATOM   1115  HA  GLU A  71      67.887  56.751  84.086  1.00  1.00              
ATOM   1116  CB  GLU A  71      66.446  55.699  82.879  1.00  1.00              
ATOM   1117  HB1 GLU A  71      65.364  55.575  82.828  1.00  1.00              
ATOM   1118  HB2 GLU A  71      66.879  54.720  83.088  1.00  1.00              
ATOM   1119  CG  GLU A  71      66.984  56.145  81.507  1.00  1.00              
ATOM   1120  HG1 GLU A  71      67.434  55.275  81.024  1.00  1.00              
ATOM   1121  HG2 GLU A  71      67.778  56.882  81.638  1.00  1.00              
ATOM   1122  CD  GLU A  71      65.876  56.702  80.600  1.00  1.00              
ATOM   1123  OE1 GLU A  71      65.357  57.802  80.909  1.00  1.00              
ATOM   1124  OE2 GLU A  71      65.507  56.009  79.627  1.00  1.00              
ATOM   1125  C   GLU A  71      66.168  58.004  83.951  1.00  1.00              
ATOM   1126  O   GLU A  71      65.100  58.282  84.534  1.00  1.00              
ATOM   1127  N   ILE A  72      66.878  58.883  83.247  1.00  1.00              
ATOM   1128  H   ILE A  72      67.762  58.595  82.834  1.00  1.00              
ATOM   1129  CA  ILE A  72      66.409  60.220  82.955  1.00  1.00              
ATOM   1130  HA  ILE A  72      65.334  60.173  82.997  1.00  1.00              
ATOM   1131  CB  ILE A  72      66.898  61.270  83.976  1.00  1.00              
ATOM   1132  HB  ILE A  72      66.781  62.237  83.488  1.00  1.00              
ATOM   1133  CG2 ILE A  72      65.975  61.320  85.193  1.00  1.00              
ATOM   1134 1HG2 ILE A  72      66.240  62.154  85.831  1.00  1.00              
ATOM   1135 2HG2 ILE A  72      64.957  61.474  84.849  1.00  1.00              
ATOM   1136 3HG2 ILE A  72      66.056  60.391  85.747  1.00  1.00              
ATOM   1137  CG1 ILE A  72      68.392  61.177  84.356  1.00  1.00              
ATOM   1138 1HG1 ILE A  72      68.719  62.162  84.667  1.00  1.00              
ATOM   1139 2HG1 ILE A  72      68.976  60.965  83.469  1.00  1.00              
ATOM   1140  CD1 ILE A  72      68.784  60.159  85.437  1.00  1.00              
ATOM   1141  HD1 ILE A  72      69.853  60.250  85.621  1.00  1.00              
ATOM   1142  HD2 ILE A  72      68.243  60.327  86.362  1.00  1.00              
ATOM   1143  HD3 ILE A  72      68.571  59.147  85.117  1.00  1.00              
ATOM   1144  C   ILE A  72      66.772  60.720  81.560  1.00  1.00              
ATOM   1145  O   ILE A  72      67.903  61.146  81.318  1.00  1.00              
ATOM   1146  N   GLN A  73      65.762  60.819  80.701  1.00  1.00              
ATOM   1147  H   GLN A  73      64.883  60.401  80.967  1.00  1.00              
ATOM   1148  CA  GLN A  73      65.850  61.502  79.419  1.00  1.00              
ATOM   1149  HA  GLN A  73      66.865  61.366  79.040  1.00  1.00              
ATOM   1150  CB  GLN A  73      64.888  60.819  78.433  1.00  1.00              
ATOM   1151  HB1 GLN A  73      63.866  61.137  78.639  1.00  1.00              
ATOM   1152  HB2 GLN A  73      64.943  59.736  78.566  1.00  1.00              
ATOM   1153  CG  GLN A  73      65.242  61.131  76.973  1.00  1.00              
ATOM   1154  HG1 GLN A  73      66.232  60.728  76.750  1.00  1.00              
ATOM   1155  HG2 GLN A  73      65.267  62.209  76.821  1.00  1.00              
ATOM   1156  CD  GLN A  73      64.214  60.542  76.014  1.00  1.00              
ATOM   1157  OE1 GLN A  73      63.086  61.007  75.926  1.00  1.00              
ATOM   1158  NE2 GLN A  73      64.563  59.531  75.242  1.00  1.00              
ATOM   1159 1HE2 GLN A  73      65.460  59.080  75.344  1.00  1.00              
ATOM   1160 2HE2 GLN A  73      63.838  59.118  74.686  1.00  1.00              
ATOM   1161  C   GLN A  73      65.575  62.989  79.552  1.00  1.00              
ATOM   1162  O   GLN A  73      64.650  63.407  80.242  1.00  1.00              
ATOM   1163  N   VAL A  74      66.371  63.818  78.879  1.00  1.00              
ATOM   1164  H   VAL A  74      67.131  63.406  78.343  1.00  1.00              
ATOM   1165  CA  VAL A  74      66.484  65.234  79.256  1.00  1.00              
ATOM   1166  HA  VAL A  74      65.649  65.481  79.907  1.00  1.00              
ATOM   1167  CB  VAL A  74      67.678  65.351  80.230  1.00  1.00              
ATOM   1168  HB  VAL A  74      67.691  64.412  80.788  1.00  1.00              
ATOM   1169  CG1 VAL A  74      68.999  65.381  79.502  1.00  1.00              
ATOM   1170 1HG1 VAL A  74      69.322  66.403  79.324  1.00  1.00              
ATOM   1171 2HG1 VAL A  74      69.745  64.837  80.073  1.00  1.00              
ATOM   1172 3HG1 VAL A  74      68.882  64.879  78.550  1.00  1.00              
ATOM   1173  CG2 VAL A  74      67.575  66.404  81.345  1.00  1.00              
ATOM   1174 1HG2 VAL A  74      66.574  66.830  81.386  1.00  1.00              
ATOM   1175 2HG2 VAL A  74      67.785  65.942  82.305  1.00  1.00              
ATOM   1176 3HG2 VAL A  74      68.307  67.200  81.212  1.00  1.00              
ATOM   1177  C   VAL A  74      66.287  66.144  78.035  1.00  1.00              
ATOM   1178  O   VAL A  74      67.242  66.512  77.336  1.00  1.00              
ATOM   1179  N   PRO A  75      65.007  66.405  77.698  1.00  1.00              
ATOM   1180  CD  PRO A  75      63.878  65.540  78.084  1.00  1.00              
ATOM   1181  HD1 PRO A  75      63.692  65.587  79.155  1.00  1.00              
ATOM   1182  HD2 PRO A  75      64.075  64.507  77.800  1.00  1.00              
ATOM   1183  CG  PRO A  75      62.628  66.007  77.353  1.00  1.00              
ATOM   1184  HG1 PRO A  75      61.775  66.074  78.030  1.00  1.00              
ATOM   1185  HG2 PRO A  75      62.403  65.340  76.524  1.00  1.00              
ATOM   1186  CB  PRO A  75      63.026  67.378  76.838  1.00  1.00              
ATOM   1187  HB1 PRO A  75      62.744  68.100  77.596  1.00  1.00              
ATOM   1188  HB2 PRO A  75      62.525  67.639  75.907  1.00  1.00              
ATOM   1189  CA  PRO A  75      64.566  67.375  76.704  1.00  1.00              
ATOM   1190  HA  PRO A  75      64.847  66.990  75.752  1.00  1.00              
ATOM   1191  C   PRO A  75      64.950  68.837  76.769  1.00  1.00              
ATOM   1192  O   PRO A  75      64.772  69.487  77.795  1.00  1.00              
ATOM   1193  N   GLY A  76      65.105  69.424  75.583  1.00  1.00              
ATOM   1194  H   GLY A  76      65.287  68.840  74.777  1.00  1.00              
ATOM   1195  CA  GLY A  76      64.974  70.862  75.402  1.00  1.00              
ATOM   1196  HA1 GLY A  76      64.010  71.207  75.776  1.00  1.00              
ATOM   1197  HA2 GLY A  76      65.076  71.120  74.346  1.00  1.00              
ATOM   1198  C   GLY A  76      66.089  71.550  76.191  1.00  1.00              
ATOM   1199  O   GLY A  76      65.800  72.357  77.076  1.00  1.00              
ATOM   1200  N   VAL A  77      67.336  71.144  75.867  1.00  1.00              
ATOM   1201  H   VAL A  77      67.376  70.326  75.283  1.00  1.00              
ATOM   1202  CA  VAL A  77      68.445  72.094  75.667  1.00  1.00              
ATOM   1203  HA  VAL A  77      68.636  72.621  76.601  1.00  1.00              
ATOM   1204  CB  VAL A  77      69.757  71.467  75.137  1.00  1.00              
ATOM   1205  HB  VAL A  77      69.561  71.085  74.144  1.00  1.00              
ATOM   1206  CG1 VAL A  77      70.949  72.429  75.058  1.00  1.00              
ATOM   1207 1HG1 VAL A  77      71.775  71.904  74.586  1.00  1.00              
ATOM   1208 2HG1 VAL A  77      70.758  73.305  74.449  1.00  1.00              
ATOM   1209 3HG1 VAL A  77      71.252  72.745  76.051  1.00  1.00              
ATOM   1210  CG2 VAL A  77      70.301  70.312  75.956  1.00  1.00              
ATOM   1211 1HG2 VAL A  77      71.214  69.931  75.503  1.00  1.00              
ATOM   1212 2HG2 VAL A  77      70.572  70.669  76.934  1.00  1.00              
ATOM   1213 3HG2 VAL A  77      69.550  69.529  75.987  1.00  1.00              
ATOM   1214  C   VAL A  77      68.030  73.096  74.612  1.00  1.00              
ATOM   1215  O   VAL A  77      67.405  72.678  73.648  1.00  1.00              
ATOM   1216  N   ILE A  78      68.485  74.347  74.696  1.00  1.00              
ATOM   1217  H   ILE A  78      68.934  74.654  75.547  1.00  1.00              
ATOM   1218  CA  ILE A  78      68.492  75.257  73.543  1.00  1.00              
ATOM   1219  HA  ILE A  78      68.494  74.689  72.625  1.00  1.00              
ATOM   1220  CB  ILE A  78      67.201  76.128  73.476  1.00  1.00              
ATOM   1221  HB  ILE A  78      67.398  77.079  73.975  1.00  1.00              
ATOM   1222  CG2 ILE A  78      66.917  76.413  71.986  1.00  1.00              
ATOM   1223 1HG2 ILE A  78      66.138  77.167  71.887  1.00  1.00              
ATOM   1224 2HG2 ILE A  78      67.813  76.790  71.492  1.00  1.00              
ATOM   1225 3HG2 ILE A  78      66.588  75.497  71.494  1.00  1.00              
ATOM   1226  CG1 ILE A  78      65.935  75.534  74.147  1.00  1.00              
ATOM   1227 1HG1 ILE A  78      66.155  75.312  75.192  1.00  1.00              
ATOM   1228 2HG1 ILE A  78      65.655  74.605  73.649  1.00  1.00              
ATOM   1229  CD1 ILE A  78      64.719  76.470  74.147  1.00  1.00              
ATOM   1230  HD1 ILE A  78      63.934  76.034  74.766  1.00  1.00              
ATOM   1231  HD2 ILE A  78      64.996  77.441  74.557  1.00  1.00              
ATOM   1232  HD3 ILE A  78      64.331  76.594  73.136  1.00  1.00              
ATOM   1233  C   ILE A  78      69.728  76.177  73.568  1.00  1.00              
ATOM   1234  O   ILE A  78      69.904  76.863  74.570  1.00  1.00              
ATOM   1235  N   PHE A  79      70.551  76.235  72.505  1.00  1.00              
ATOM   1236  H   PHE A  79      70.493  75.513  71.800  1.00  1.00              
ATOM   1237  CA  PHE A  79      71.554  77.287  72.231  1.00  1.00              
ATOM   1238  HA  PHE A  79      71.578  77.291  71.143  1.00  1.00              
ATOM   1239  CB  PHE A  79      71.093  78.725  72.537  1.00  1.00              
ATOM   1240  HB1 PHE A  79      71.875  79.410  72.206  1.00  1.00              
ATOM   1241  HB2 PHE A  79      70.970  78.876  73.606  1.00  1.00              
ATOM   1242  CG  PHE A  79      69.809  79.109  71.822  1.00  1.00              
ATOM   1243  CD1 PHE A  79      69.767  79.147  70.413  1.00  1.00              
ATOM   1244  HD1 PHE A  79      70.656  78.923  69.839  1.00  1.00              
ATOM   1245  CE1 PHE A  79      68.571  79.473  69.749  1.00  1.00              
ATOM   1246  HE1 PHE A  79      68.542  79.502  68.669  1.00  1.00              
ATOM   1247  CZ  PHE A  79      67.415  79.772  70.491  1.00  1.00              
ATOM   1248  HZ  PHE A  79      66.496  80.026  69.982  1.00  1.00              
ATOM   1249  CE2 PHE A  79      67.457  79.744  71.896  1.00  1.00              
ATOM   1250  HE2 PHE A  79      66.572  79.976  72.471  1.00  1.00              
ATOM   1251  CD2 PHE A  79      68.649  79.408  72.560  1.00  1.00              
ATOM   1252  HD2 PHE A  79      68.670  79.373  73.641  1.00  1.00              
ATOM   1253  C   PHE A  79      73.037  76.968  72.532  1.00  1.00              
ATOM   1254  O   PHE A  79      73.742  76.658  71.571  1.00  1.00              
ATOM   1255  N   PRO A  80      73.583  77.023  73.768  1.00  1.00              
ATOM   1256  CD  PRO A  80      72.962  77.434  75.021  1.00  1.00              
ATOM   1257  HD1 PRO A  80      72.161  76.755  75.302  1.00  1.00              
ATOM   1258  HD2 PRO A  80      72.599  78.458  74.944  1.00  1.00              
ATOM   1259  CG  PRO A  80      74.060  77.374  76.087  1.00  1.00              
ATOM   1260  HG1 PRO A  80      74.030  76.411  76.592  1.00  1.00              
ATOM   1261  HG2 PRO A  80      73.972  78.189  76.805  1.00  1.00              
ATOM   1262  CB  PRO A  80      75.353  77.460  75.287  1.00  1.00              
ATOM   1263  HB1 PRO A  80      76.198  77.032  75.829  1.00  1.00              
ATOM   1264  HB2 PRO A  80      75.556  78.500  75.025  1.00  1.00              
ATOM   1265  CA  PRO A  80      74.991  76.674  74.027  1.00  1.00              
ATOM   1266  HA  PRO A  80      75.626  77.005  73.206  1.00  1.00              
ATOM   1267  C   PRO A  80      75.204  75.151  74.209  1.00  1.00              
ATOM   1268  O   PRO A  80      76.252  74.694  74.664  1.00  1.00              
ATOM   1269  N   ASP A  81      74.205  74.360  73.826  1.00  1.00              
ATOM   1270  H   ASP A  81      73.369  74.807  73.488  1.00  1.00              
ATOM   1271  CA  ASP A  81      74.306  72.932  73.559  1.00  1.00              
ATOM   1272  HA  ASP A  81      73.320  72.635  73.220  1.00  1.00              
ATOM   1273  CB  ASP A  81      75.222  72.692  72.329  1.00  1.00              
ATOM   1274  HB1 ASP A  81      76.251  72.523  72.652  1.00  1.00              
ATOM   1275  HB2 ASP A  81      75.222  73.589  71.706  1.00  1.00              
ATOM   1276  CG  ASP A  81      74.747  71.521  71.454  1.00  1.00              
ATOM   1277  OD1 ASP A  81      74.537  70.417  72.010  1.00  1.00              
ATOM   1278  OD2 ASP A  81      74.533  71.739  70.241  1.00  1.00              
ATOM   1279  C   ASP A  81      74.518  72.027  74.782  1.00  1.00              
ATOM   1280  O   ASP A  81      73.968  72.258  75.859  1.00  1.00              
ATOM   1281  N   PHE A  82      75.273  70.952  74.591  1.00  1.00              
ATOM   1282  H   PHE A  82      75.442  70.718  73.617  1.00  1.00              
ATOM   1283  CA  PHE A  82      75.947  70.136  75.588  1.00  1.00              
ATOM   1284  HA  PHE A  82      75.399  69.213  75.719  1.00  1.00              
ATOM   1285  CB  PHE A  82      77.350  69.852  74.996  1.00  1.00              
ATOM   1286  HB1 PHE A  82      77.826  70.811  74.782  1.00  1.00              
ATOM   1287  HB2 PHE A  82      77.215  69.362  74.031  1.00  1.00              
ATOM   1288  CG  PHE A  82      78.352  69.035  75.806  1.00  1.00              
ATOM   1289  CD1 PHE A  82      79.049  69.607  76.892  1.00  1.00              
ATOM   1290  HD1 PHE A  82      78.843  70.618  77.207  1.00  1.00              
ATOM   1291  CE1 PHE A  82      80.057  68.887  77.556  1.00  1.00              
ATOM   1292  HE1 PHE A  82      80.581  69.340  78.387  1.00  1.00              
ATOM   1293  CZ  PHE A  82      80.407  67.600  77.116  1.00  1.00              
ATOM   1294  HZ  PHE A  82      81.199  67.056  77.613  1.00  1.00              
ATOM   1295  CE2 PHE A  82      79.737  67.032  76.019  1.00  1.00              
ATOM   1296  HE2 PHE A  82      80.017  66.053  75.659  1.00  1.00              
ATOM   1297  CD2 PHE A  82      78.709  67.742  75.374  1.00  1.00              
ATOM   1298  HD2 PHE A  82      78.217  67.301  74.519  1.00  1.00              
ATOM   1299  C   PHE A  82      76.064  70.741  76.971  1.00  1.00              
ATOM   1300  O   PHE A  82      75.616  70.109  77.922  1.00  1.00              
ATOM   1301  N   GLU A  83      76.638  71.936  77.100  1.00  1.00              
ATOM   1302  H   GLU A  83      76.890  72.460  76.273  1.00  1.00              
ATOM   1303  CA  GLU A  83      76.847  72.528  78.412  1.00  1.00              
ATOM   1304  HA  GLU A  83      77.403  71.815  79.022  1.00  1.00              
ATOM   1305  CB  GLU A  83      77.643  73.847  78.277  1.00  1.00              
ATOM   1306  HB1 GLU A  83      77.117  74.653  78.792  1.00  1.00              
ATOM   1307  HB2 GLU A  83      77.724  74.136  77.228  1.00  1.00              
ATOM   1308  CG  GLU A  83      79.052  73.745  78.871  1.00  1.00              
ATOM   1309  HG1 GLU A  83      79.538  74.721  78.807  1.00  1.00              
ATOM   1310  HG2 GLU A  83      79.633  73.035  78.277  1.00  1.00              
ATOM   1311  CD  GLU A  83      78.998  73.289  80.331  1.00  1.00              
ATOM   1312  OE1 GLU A  83      79.532  72.204  80.645  1.00  1.00              
ATOM   1313  OE2 GLU A  83      78.304  73.921  81.160  1.00  1.00              
ATOM   1314  C   GLU A  83      75.529  72.778  79.118  1.00  1.00              
ATOM   1315  O   GLU A  83      75.344  72.279  80.222  1.00  1.00              
ATOM   1316  N   ASP A  84      74.579  73.443  78.459  1.00  1.00              
ATOM   1317  H   ASP A  84      74.740  73.668  77.484  1.00  1.00              
ATOM   1318  CA  ASP A  84      73.215  73.519  78.957  1.00  1.00              
ATOM   1319  HA  ASP A  84      73.284  74.022  79.922  1.00  1.00              
ATOM   1320  CB  ASP A  84      72.296  74.393  78.091  1.00  1.00              
ATOM   1321  HB1 ASP A  84      71.365  73.858  77.907  1.00  1.00              
ATOM   1322  HB2 ASP A  84      72.760  74.619  77.131  1.00  1.00              
ATOM   1323  CG  ASP A  84      71.948  75.677  78.847  1.00  1.00              
ATOM   1324  OD1 ASP A  84      70.963  75.665  79.613  1.00  1.00              
ATOM   1325  OD2 ASP A  84      72.690  76.684  78.789  1.00  1.00              
ATOM   1326  C   ASP A  84      72.648  72.153  79.297  1.00  1.00              
ATOM   1327  O   ASP A  84      72.186  71.993  80.420  1.00  1.00              
ATOM   1328  N   GLY A  85      72.787  71.126  78.455  1.00  1.00              
ATOM   1329  H   GLY A  85      73.280  71.260  77.575  1.00  1.00              
ATOM   1330  CA  GLY A  85      72.219  69.824  78.852  1.00  1.00              
ATOM   1331  HA1 GLY A  85      72.320  69.114  78.031  1.00  1.00              
ATOM   1332  HA2 GLY A  85      71.176  69.985  79.093  1.00  1.00              
ATOM   1333  C   GLY A  85      72.835  69.206  80.106  1.00  1.00              
ATOM   1334  O   GLY A  85      72.136  68.571  80.898  1.00  1.00              
ATOM   1335  N   LYS A  86      74.124  69.463  80.334  1.00  1.00              
ATOM   1336  H   LYS A  86      74.619  70.010  79.631  1.00  1.00              
ATOM   1337  CA  LYS A  86      74.856  69.028  81.519  1.00  1.00              
ATOM   1338  HA  LYS A  86      74.685  67.967  81.676  1.00  1.00              
ATOM   1339  CB  LYS A  86      76.359  69.237  81.251  1.00  1.00              
ATOM   1340  HB1 LYS A  86      76.558  70.302  81.185  1.00  1.00              
ATOM   1341  HB2 LYS A  86      76.621  68.810  80.281  1.00  1.00              
ATOM   1342  CG  LYS A  86      77.264  68.592  82.316  1.00  1.00              
ATOM   1343  HG1 LYS A  86      77.471  67.568  82.002  1.00  1.00              
ATOM   1344  HG2 LYS A  86      76.756  68.536  83.278  1.00  1.00              
ATOM   1345  CD  LYS A  86      78.601  69.327  82.519  1.00  1.00              
ATOM   1346  HD1 LYS A  86      79.023  69.639  81.560  1.00  1.00              
ATOM   1347  HD2 LYS A  86      79.298  68.619  82.969  1.00  1.00              
ATOM   1348  CE  LYS A  86      78.478  70.524  83.479  1.00  1.00              
ATOM   1349  HE1 LYS A  86      79.469  70.742  83.887  1.00  1.00              
ATOM   1350  HE2 LYS A  86      77.824  70.246  84.311  1.00  1.00              
ATOM   1351  NZ  LYS A  86      77.964  71.745  82.821  1.00  1.00              
ATOM   1352  HZ1 LYS A  86      77.717  72.478  83.481  1.00  1.00              
ATOM   1353  HZ2 LYS A  86      78.647  72.146  82.164  1.00  1.00              
ATOM   1354  HZ3 LYS A  86      77.144  71.582  82.260  1.00  1.00              
ATOM   1355  C   LYS A  86      74.416  69.808  82.767  1.00  1.00              
ATOM   1356  O   LYS A  86      74.305  69.255  83.861  1.00  1.00              
ATOM   1357  N   ASN A  87      74.176  71.105  82.614  1.00  1.00              
ATOM   1358  H   ASN A  87      74.280  71.501  81.683  1.00  1.00              
ATOM   1359  CA  ASN A  87      73.734  71.957  83.703  1.00  1.00              
ATOM   1360  HA  ASN A  87      74.361  71.759  84.576  1.00  1.00              
ATOM   1361  CB  ASN A  87      73.902  73.437  83.332  1.00  1.00              
ATOM   1362  HB1 ASN A  87      73.463  74.058  84.112  1.00  1.00              
ATOM   1363  HB2 ASN A  87      73.396  73.646  82.390  1.00  1.00              
ATOM   1364  CG  ASN A  87      75.373  73.795  83.237  1.00  1.00              
ATOM   1365  OD1 ASN A  87      76.180  73.409  84.069  1.00  1.00              
ATOM   1366  ND2 ASN A  87      75.783  74.465  82.192  1.00  1.00              
ATOM   1367 1HD2 ASN A  87      75.150  74.678  81.450  1.00  1.00              
ATOM   1368 2HD2 ASN A  87      76.790  74.493  81.999  1.00  1.00              
ATOM   1369  C   ASN A  87      72.324  71.610  84.138  1.00  1.00              
ATOM   1370  O   ASN A  87      72.084  71.475  85.337  1.00  1.00              
ATOM   1371  N   ILE A  88      71.415  71.383  83.186  1.00  1.00              
ATOM   1372  H   ILE A  88      71.654  71.509  82.204  1.00  1.00              
ATOM   1373  CA  ILE A  88      70.095  70.923  83.566  1.00  1.00              
ATOM   1374  HA  ILE A  88      69.785  71.547  84.406  1.00  1.00              
ATOM   1375  CB  ILE A  88      69.010  71.084  82.517  1.00  1.00              
ATOM   1376  HB  ILE A  88      69.312  70.629  81.573  1.00  1.00              
ATOM   1377  CG2 ILE A  88      67.775  70.337  83.064  1.00  1.00              
ATOM   1378 1HG2 ILE A  88      66.890  70.609  82.534  1.00  1.00              
ATOM   1379 2HG2 ILE A  88      67.896  69.261  82.930  1.00  1.00              
ATOM   1380 3HG2 ILE A  88      67.608  70.564  84.117  1.00  1.00              
ATOM   1381  CG1 ILE A  88      68.756  72.599  82.359  1.00  1.00              
ATOM   1382 1HG1 ILE A  88      68.844  73.122  83.311  1.00  1.00              
ATOM   1383 2HG1 ILE A  88      67.748  72.753  82.026  1.00  1.00              
ATOM   1384  CD1 ILE A  88      69.664  73.270  81.335  1.00  1.00              
ATOM   1385  HD1 ILE A  88      70.581  73.628  81.802  1.00  1.00              
ATOM   1386  HD2 ILE A  88      69.888  72.582  80.530  1.00  1.00              
ATOM   1387  HD3 ILE A  88      69.131  74.090  80.876  1.00  1.00              
ATOM   1388  C   ILE A  88      70.139  69.520  84.164  1.00  1.00              
ATOM   1389  O   ILE A  88      69.492  69.315  85.194  1.00  1.00              
ATOM   1390  N   ILE A  89      70.877  68.554  83.604  1.00  1.00              
ATOM   1391  H   ILE A  89      71.375  68.703  82.731  1.00  1.00              
ATOM   1392  CA  ILE A  89      70.905  67.255  84.275  1.00  1.00              
ATOM   1393  HA  ILE A  89      69.882  66.948  84.348  1.00  1.00              
ATOM   1394  CB  ILE A  89      71.600  66.086  83.525  1.00  1.00              
ATOM   1395  HB  ILE A  89      71.587  65.217  84.187  1.00  1.00              
ATOM   1396  CG2 ILE A  89      70.775  65.682  82.309  1.00  1.00              
ATOM   1397 1HG2 ILE A  89      71.270  64.866  81.780  1.00  1.00              
ATOM   1398 2HG2 ILE A  89      69.811  65.311  82.643  1.00  1.00              
ATOM   1399 3HG2 ILE A  89      70.649  66.529  81.634  1.00  1.00              
ATOM   1400  CG1 ILE A  89      73.050  66.311  83.081  1.00  1.00              
ATOM   1401 1HG1 ILE A  89      73.186  67.370  82.960  1.00  1.00              
ATOM   1402 2HG1 ILE A  89      73.235  65.846  82.111  1.00  1.00              
ATOM   1403  CD1 ILE A  89      74.098  65.757  84.047  1.00  1.00              
ATOM   1404  HD1 ILE A  89      73.987  64.675  84.123  1.00  1.00              
ATOM   1405  HD2 ILE A  89      75.089  65.985  83.657  1.00  1.00              
ATOM   1406  HD3 ILE A  89      73.991  66.202  85.034  1.00  1.00              
ATOM   1407  C   ILE A  89      71.411  67.334  85.706  1.00  1.00              
ATOM   1408  O   ILE A  89      70.799  66.717  86.576  1.00  1.00              
ATOM   1409  N   GLN A  90      72.456  68.120  85.986  1.00  1.00              
ATOM   1410  H   GLN A  90      72.958  68.607  85.251  1.00  1.00              
ATOM   1411  CA  GLN A  90      72.839  68.282  87.382  1.00  1.00              
ATOM   1412  HA  GLN A  90      72.914  67.273  87.787  1.00  1.00              
ATOM   1413  CB  GLN A  90      74.249  68.867  87.568  1.00  1.00              
ATOM   1414  HB1 GLN A  90      74.887  68.564  86.737  1.00  1.00              
ATOM   1415  HB2 GLN A  90      74.651  68.376  88.457  1.00  1.00              
ATOM   1416  CG  GLN A  90      74.388  70.386  87.779  1.00  1.00              
ATOM   1417  HG1 GLN A  90      73.459  70.841  88.103  1.00  1.00              
ATOM   1418  HG2 GLN A  90      74.682  70.859  86.843  1.00  1.00              
ATOM   1419  CD  GLN A  90      75.440  70.670  88.845  1.00  1.00              
ATOM   1420  OE1 GLN A  90      76.623  70.755  88.563  1.00  1.00              
ATOM   1421  NE2 GLN A  90      75.072  70.776  90.104  1.00  1.00              
ATOM   1422 1HE2 GLN A  90      74.099  70.641  90.408  1.00  1.00              
ATOM   1423 2HE2 GLN A  90      75.785  70.912  90.792  1.00  1.00              
ATOM   1424  C   GLN A  90      71.763  68.975  88.211  1.00  1.00              
ATOM   1425  O   GLN A  90      71.540  68.550  89.326  1.00  1.00              
ATOM   1426  N   GLN A  91      71.031  69.956  87.677  1.00  1.00              
ATOM   1427  H   GLN A  91      71.255  70.300  86.750  1.00  1.00              
ATOM   1428  CA  GLN A  91      69.995  70.633  88.460  1.00  1.00              
ATOM   1429  HA  GLN A  91      70.453  70.855  89.424  1.00  1.00              
ATOM   1430  CB  GLN A  91      69.572  71.970  87.829  1.00  1.00              
ATOM   1431  HB1 GLN A  91      68.488  71.985  87.708  1.00  1.00              
ATOM   1432  HB2 GLN A  91      70.017  72.098  86.842  1.00  1.00              
ATOM   1433  CG  GLN A  91      69.972  73.146  88.735  1.00  1.00              
ATOM   1434  HG1 GLN A  91      69.674  72.947  89.765  1.00  1.00              
ATOM   1435  HG2 GLN A  91      69.435  74.033  88.400  1.00  1.00              
ATOM   1436  CD  GLN A  91      71.462  73.464  88.679  1.00  1.00              
ATOM   1437  OE1 GLN A  91      71.888  74.295  87.893  1.00  1.00              
ATOM   1438  NE2 GLN A  91      72.316  72.864  89.487  1.00  1.00              
ATOM   1439 1HE2 GLN A  91      72.061  72.111  90.132  1.00  1.00              
ATOM   1440 2HE2 GLN A  91      73.281  73.093  89.351  1.00  1.00              
ATOM   1441  C   GLN A  91      68.787  69.763  88.815  1.00  1.00              
ATOM   1442  O   GLN A  91      68.238  69.881  89.919  1.00  1.00              
ATOM   1443  N   TRP A  92      68.374  68.868  87.914  1.00  1.00              
ATOM   1444  H   TRP A  92      68.838  68.816  87.013  1.00  1.00              
ATOM   1445  CA  TRP A  92      67.343  67.903  88.268  1.00  1.00              
ATOM   1446  HA  TRP A  92      66.618  68.452  88.872  1.00  1.00              
ATOM   1447  CB  TRP A  92      66.523  67.408  87.078  1.00  1.00              
ATOM   1448  HB1 TRP A  92      66.490  68.171  86.297  1.00  1.00              
ATOM   1449  HB2 TRP A  92      65.502  67.224  87.416  1.00  1.00              
ATOM   1450  CG  TRP A  92      67.062  66.144  86.545  1.00  1.00              
ATOM   1451  CD1 TRP A  92      67.848  66.040  85.467  1.00  1.00              
ATOM   1452  HD1 TRP A  92      68.052  66.871  84.811  1.00  1.00              
ATOM   1453  NE1 TRP A  92      68.459  64.803  85.486  1.00  1.00              
ATOM   1454  HE1 TRP A  92      69.162  64.530  84.814  1.00  1.00              
ATOM   1455  CE2 TRP A  92      68.035  64.064  86.576  1.00  1.00              
ATOM   1456  CZ2 TRP A  92      68.423  62.854  87.150  1.00  1.00              
ATOM   1457  HZ2 TRP A  92      69.316  62.368  86.796  1.00  1.00              
ATOM   1458  CH2 TRP A  92      67.628  62.283  88.156  1.00  1.00              
ATOM   1459  HH2 TRP A  92      67.869  61.315  88.550  1.00  1.00              
ATOM   1460  CZ3 TRP A  92      66.494  62.952  88.629  1.00  1.00              
ATOM   1461  HZ3 TRP A  92      65.891  62.495  89.393  1.00  1.00              
ATOM   1462  CE3 TRP A  92      66.196  64.241  88.153  1.00  1.00              
ATOM   1463  HE3 TRP A  92      65.396  64.819  88.593  1.00  1.00              
ATOM   1464  CD2 TRP A  92      66.975  64.823  87.130  1.00  1.00              
ATOM   1465  C   TRP A  92      67.869  66.811  89.222  1.00  1.00              
ATOM   1466  O   TRP A  92      67.159  66.446  90.160  1.00  1.00              
ATOM   1467  N   VAL A  93      69.114  66.347  89.044  1.00  1.00              
ATOM   1468  H   VAL A  93      69.637  66.660  88.230  1.00  1.00              
ATOM   1469  CA  VAL A  93      69.795  65.472  90.017  1.00  1.00              
ATOM   1470  HA  VAL A  93      69.267  64.521  90.071  1.00  1.00              
ATOM   1471  CB  VAL A  93      71.251  65.201  89.555  1.00  1.00              
ATOM   1472  HB  VAL A  93      71.676  66.116  89.163  1.00  1.00              
ATOM   1473  CG1 VAL A  93      72.195  64.716  90.661  1.00  1.00              
ATOM   1474 1HG1 VAL A  93      73.136  64.368  90.239  1.00  1.00              
ATOM   1475 2HG1 VAL A  93      72.419  65.537  91.344  1.00  1.00              
ATOM   1476 3HG1 VAL A  93      71.727  63.915  91.225  1.00  1.00              
ATOM   1477  CG2 VAL A  93      71.294  64.167  88.430  1.00  1.00              
ATOM   1478 1HG2 VAL A  93      72.309  64.083  88.043  1.00  1.00              
ATOM   1479 2HG2 VAL A  93      70.967  63.209  88.809  1.00  1.00              
ATOM   1480 3HG2 VAL A  93      70.639  64.472  87.620  1.00  1.00              
ATOM   1481  C   VAL A  93      69.774  66.072  91.423  1.00  1.00              
ATOM   1482  O   VAL A  93      69.340  65.402  92.351  1.00  1.00              
ATOM   1483  N   ASP A  94      70.190  67.328  91.544  1.00  1.00              
ATOM   1484  H   ASP A  94      70.558  67.757  90.702  1.00  1.00              
ATOM   1485  CA  ASP A  94      70.231  68.154  92.742  1.00  1.00              
ATOM   1486  HA  ASP A  94      70.935  67.736  93.453  1.00  1.00              
ATOM   1487  CB  ASP A  94      70.714  69.585  92.408  1.00  1.00              
ATOM   1488  HB1 ASP A  94      70.603  70.199  93.303  1.00  1.00              
ATOM   1489  HB2 ASP A  94      70.076  70.016  91.639  1.00  1.00              
ATOM   1490  CG  ASP A  94      72.176  69.687  91.962  1.00  1.00              
ATOM   1491  OD1 ASP A  94      72.989  68.888  92.481  1.00  1.00              
ATOM   1492  OD2 ASP A  94      72.489  70.606  91.161  1.00  1.00              
ATOM   1493  C   ASP A  94      68.867  68.225  93.404  1.00  1.00              
ATOM   1494  O   ASP A  94      68.742  67.862  94.565  1.00  1.00              
ATOM   1495  N   PHE A  95      67.822  68.587  92.658  1.00  1.00              
ATOM   1496  H   PHE A  95      67.988  68.876  91.700  1.00  1.00              
ATOM   1497  CA  PHE A  95      66.454  68.589  93.176  1.00  1.00              
ATOM   1498  HA  PHE A  95      66.403  69.332  93.972  1.00  1.00              
ATOM   1499  CB  PHE A  95      65.542  69.039  92.011  1.00  1.00              
ATOM   1500  HB1 PHE A  95      65.407  68.199  91.329  1.00  1.00              
ATOM   1501  HB2 PHE A  95      66.086  69.803  91.455  1.00  1.00              
ATOM   1502  CG  PHE A  95      64.170  69.645  92.288  1.00  1.00              
ATOM   1503  CD1 PHE A  95      63.566  70.399  91.262  1.00  1.00              
ATOM   1504  HD1 PHE A  95      64.088  70.536  90.324  1.00  1.00              
ATOM   1505  CE1 PHE A  95      62.296  70.976  91.438  1.00  1.00              
ATOM   1506  HE1 PHE A  95      61.850  71.540  90.629  1.00  1.00              
ATOM   1507  CZ  PHE A  95      61.615  70.806  92.656  1.00  1.00              
ATOM   1508  HZ  PHE A  95      60.642  71.250  92.793  1.00  1.00              
ATOM   1509  CE2 PHE A  95      62.207  70.049  93.684  1.00  1.00              
ATOM   1510  HE2 PHE A  95      61.687  69.889  94.614  1.00  1.00              
ATOM   1511  CD2 PHE A  95      63.479  69.476  93.505  1.00  1.00              
ATOM   1512  HD2 PHE A  95      63.914  68.909  94.310  1.00  1.00              
ATOM   1513  C   PHE A  95      66.047  67.232  93.759  1.00  1.00              
ATOM   1514  O   PHE A  95      65.467  67.157  94.846  1.00  1.00              
ATOM   1515  N   LEU A  96      66.395  66.148  93.065  1.00  1.00              
ATOM   1516  H   LEU A  96      66.933  66.270  92.210  1.00  1.00              
ATOM   1517  CA  LEU A  96      66.045  64.798  93.484  1.00  1.00              
ATOM   1518  HA  LEU A  96      65.069  64.862  93.949  1.00  1.00              
ATOM   1519  CB  LEU A  96      65.883  63.892  92.249  1.00  1.00              
ATOM   1520  HB1 LEU A  96      66.068  62.859  92.541  1.00  1.00              
ATOM   1521  HB2 LEU A  96      66.638  64.155  91.507  1.00  1.00              
ATOM   1522  CG  LEU A  96      64.478  63.955  91.603  1.00  1.00              
ATOM   1523  HG  LEU A  96      64.495  63.356  90.698  1.00  1.00              
ATOM   1524  CD1 LEU A  96      63.405  63.343  92.498  1.00  1.00              
ATOM   1525 1HD1 LEU A  96      62.493  63.207  91.922  1.00  1.00              
ATOM   1526 2HD1 LEU A  96      63.741  62.381  92.882  1.00  1.00              
ATOM   1527 3HD1 LEU A  96      63.176  64.008  93.326  1.00  1.00              
ATOM   1528  CD2 LEU A  96      63.981  65.352  91.222  1.00  1.00              
ATOM   1529 1HD2 LEU A  96      63.049  65.280  90.663  1.00  1.00              
ATOM   1530 2HD2 LEU A  96      63.818  65.959  92.112  1.00  1.00              
ATOM   1531 3HD2 LEU A  96      64.725  65.843  90.599  1.00  1.00              
ATOM   1532  C   LEU A  96      66.929  64.235  94.596  1.00  1.00              
ATOM   1533  O   LEU A  96      66.503  63.231  95.160  1.00  1.00              
ATOM   1534  N   GLN A  97      68.021  64.915  94.973  1.00  1.00              
ATOM   1535  H   GLN A  97      68.349  65.655  94.360  1.00  1.00              
ATOM   1536  CA  GLN A  97      68.744  64.724  96.239  1.00  1.00              
ATOM   1537  HA  GLN A  97      68.405  63.777  96.663  1.00  1.00              
ATOM   1538  CB  GLN A  97      70.262  64.540  96.001  1.00  1.00              
ATOM   1539  HB1 GLN A  97      70.401  63.680  95.345  1.00  1.00              
ATOM   1540  HB2 GLN A  97      70.734  64.304  96.956  1.00  1.00              
ATOM   1541  CG  GLN A  97      70.982  65.748  95.376  1.00  1.00              
ATOM   1542  HG1 GLN A  97      70.873  66.620  96.019  1.00  1.00              
ATOM   1543  HG2 GLN A  97      70.503  65.949  94.431  1.00  1.00              
ATOM   1544  CD  GLN A  97      72.472  65.524  95.098  1.00  1.00              
ATOM   1545  OE1 GLN A  97      73.118  64.666  95.677  1.00  1.00              
ATOM   1546  NE2 GLN A  97      73.110  66.270  94.211  1.00  1.00              
ATOM   1547 1HE2 GLN A  97      72.694  67.044  93.701  1.00  1.00              
ATOM   1548 2HE2 GLN A  97      74.084  66.064  94.105  1.00  1.00              
ATOM   1549  C   GLN A  97      68.404  65.772  97.323  1.00  1.00              
ATOM   1550  O   GLN A  97      68.854  65.651  98.464  1.00  1.00              
ATOM   1551  N   HIS A  98      67.570  66.775  97.007  1.00  1.00              
ATOM   1552  H   HIS A  98      67.334  66.883  96.029  1.00  1.00              
ATOM   1553  CA  HIS A  98      67.038  67.766  97.956  1.00  1.00              
ATOM   1554  HA  HIS A  98      67.702  67.842  98.819  1.00  1.00              
ATOM   1555  CB  HIS A  98      66.925  69.158  97.309  1.00  1.00              
ATOM   1556  HB1 HIS A  98      66.400  69.813  98.006  1.00  1.00              
ATOM   1557  HB2 HIS A  98      66.317  69.087  96.410  1.00  1.00              
ATOM   1558  CG  HIS A  98      68.211  69.861  96.948  1.00  1.00              
ATOM   1559  ND1 HIS A  98      68.269  71.151  96.418  1.00  1.00              
ATOM   1560  CE1 HIS A  98      69.565  71.379  96.152  1.00  1.00              
ATOM   1561  HE1 HIS A  98      69.947  72.282  95.696  1.00  1.00              
ATOM   1562  NE2 HIS A  98      70.313  70.317  96.499  1.00  1.00              
ATOM   1563  HE2 HIS A  98      71.303  70.207  96.327  1.00  1.00              
ATOM   1564  CD2 HIS A  98      69.478  69.357  97.021  1.00  1.00              
ATOM   1565  HD2 HIS A  98      69.754  68.362  97.342  1.00  1.00              
ATOM   1566  C   HIS A  98      65.663  67.364  98.489  1.00  1.00              
ATOM   1567  O   HIS A  98      65.274  67.748  99.593  1.00  1.00              
ATOM   1568  N   GLN A  99      64.926  66.563  97.720  1.00  1.00              
ATOM   1569  H   GLN A  99      65.296  66.362  96.798  1.00  1.00              
ATOM   1570  CA  GLN A  99      64.022  65.585  98.306  1.00  1.00              
ATOM   1571  HA  GLN A  99      63.693  65.994  99.259  1.00  1.00              
ATOM   1572  CB  GLN A  99      62.739  65.448  97.467  1.00  1.00              
ATOM   1573  HB1 GLN A  99      62.301  66.444  97.386  1.00  1.00              
ATOM   1574  HB2 GLN A  99      62.023  64.827  98.006  1.00  1.00              
ATOM   1575  CG  GLN A  99      62.919  64.906  96.045  1.00  1.00              
ATOM   1576  HG1 GLN A  99      63.899  65.181  95.670  1.00  1.00              
ATOM   1577  HG2 GLN A  99      62.174  65.357  95.394  1.00  1.00              
ATOM   1578  CD  GLN A  99      62.730  63.402  95.976  1.00  1.00              
ATOM   1579  OE1 GLN A  99      61.632  62.880  96.107  1.00  1.00              
ATOM   1580  NE2 GLN A  99      63.776  62.650  95.766  1.00  1.00              
ATOM   1581 1HE2 GLN A  99      64.727  63.030  95.739  1.00  1.00              
ATOM   1582 2HE2 GLN A  99      63.638  61.664  95.840  1.00  1.00              
ATOM   1583  C   GLN A  99      64.791  64.297  98.608  1.00  1.00              
ATOM   1584  O   GLN A  99      65.667  63.948  97.825  1.00  1.00              
ATOM   1585  N   PRO A 100      64.533  63.626  99.747  1.00  1.00              
ATOM   1586  CD  PRO A 100      63.493  63.940 100.719  1.00  1.00              
ATOM   1587  HD1 PRO A 100      62.505  63.942 100.257  1.00  1.00              
ATOM   1588  HD2 PRO A 100      63.704  64.910 101.173  1.00  1.00              
ATOM   1589  CG  PRO A 100      63.575  62.854 101.791  1.00  1.00              
ATOM   1590  HG1 PRO A 100      62.981  61.991 101.490  1.00  1.00              
ATOM   1591  HG2 PRO A 100      63.256  63.221 102.765  1.00  1.00              
ATOM   1592  CB  PRO A 100      65.058  62.493 101.777  1.00  1.00              
ATOM   1593  HB1 PRO A 100      65.247  61.507 102.203  1.00  1.00              
ATOM   1594  HB2 PRO A 100      65.618  63.251 102.328  1.00  1.00              
ATOM   1595  CA  PRO A 100      65.410  62.587 100.283  1.00  1.00              
ATOM   1596  HA  PRO A 100      66.450  62.908 100.192  1.00  1.00              
ATOM   1597  C   PRO A 100      65.271  61.256  99.524  1.00  1.00              
ATOM   1598  O   PRO A 100      64.760  60.267 100.048  1.00  1.00              
ATOM   1599  N   ILE A 101      65.722  61.242  98.272  1.00  1.00              
ATOM   1600  H   ILE A 101      66.112  62.109  97.904  1.00  1.00              
ATOM   1601  CA  ILE A 101      66.102  60.029  97.547  1.00  1.00              
ATOM   1602  HA  ILE A 101      66.082  59.216  98.267  1.00  1.00              
ATOM   1603  CB  ILE A 101      65.117  59.663  96.420  1.00  1.00              
ATOM   1604  HB  ILE A 101      65.197  60.391  95.614  1.00  1.00              
ATOM   1605  CG2 ILE A 101      65.462  58.268  95.863  1.00  1.00              
ATOM   1606 1HG2 ILE A 101      64.730  57.953  95.131  1.00  1.00              
ATOM   1607 2HG2 ILE A 101      66.431  58.280  95.368  1.00  1.00              
ATOM   1608 3HG2 ILE A 101      65.480  57.532  96.667  1.00  1.00              
ATOM   1609  CG1 ILE A 101      63.645  59.623  96.924  1.00  1.00              
ATOM   1610 1HG1 ILE A 101      63.399  60.568  97.405  1.00  1.00              
ATOM   1611 2HG1 ILE A 101      63.546  58.845  97.682  1.00  1.00              
ATOM   1612  CD1 ILE A 101      62.583  59.393  95.836  1.00  1.00              
ATOM   1613  HD1 ILE A 101      61.597  59.613  96.246  1.00  1.00              
ATOM   1614  HD2 ILE A 101      62.769  60.051  94.988  1.00  1.00              
ATOM   1615  HD3 ILE A 101      62.589  58.355  95.503  1.00  1.00              
ATOM   1616  C   ILE A 101      67.571  60.171  97.150  1.00  1.00              
ATOM   1617  O   ILE A 101      68.055  61.282  97.037  1.00  1.00              
ATOM   1618  N   GLU A 102      68.288  59.040  97.124  1.00  1.00              
ATOM   1619  H   GLU A 102      67.763  58.188  97.146  1.00  1.00              
ATOM   1620  CA  GLU A 102      69.652  58.962  97.661  1.00  1.00              
ATOM   1621  HA  GLU A 102      69.488  58.958  98.730  1.00  1.00              
ATOM   1622  CB  GLU A 102      70.319  57.615  97.309  1.00  1.00              
ATOM   1623  HB1 GLU A 102      71.286  57.805  96.865  1.00  1.00              
ATOM   1624  HB2 GLU A 102      69.724  57.104  96.553  1.00  1.00              
ATOM   1625  CG  GLU A 102      70.494  56.662  98.509  1.00  1.00              
ATOM   1626  HG1 GLU A 102      70.890  55.714  98.139  1.00  1.00              
ATOM   1627  HG2 GLU A 102      69.509  56.455  98.933  1.00  1.00              
ATOM   1628  CD  GLU A 102      71.429  57.198  99.608  1.00  1.00              
ATOM   1629  OE1 GLU A 102      71.012  58.080 100.394  1.00  1.00              
ATOM   1630  OE2 GLU A 102      72.603  56.775  99.712  1.00  1.00              
ATOM   1631  C   GLU A 102      70.553  60.182  97.459  1.00  1.00              
ATOM   1632  O   GLU A 102      70.711  60.602  96.341  1.00  1.00              
ATOM   1633  N   LYS A 103      71.331  60.651  98.438  1.00  1.00              
ATOM   1634  H   LYS A 103      71.194  60.288  99.373  1.00  1.00              
ATOM   1635  CA  LYS A 103      72.565  61.441  98.137  1.00  1.00              
ATOM   1636  HA  LYS A 103      72.317  62.174  97.362  1.00  1.00              
ATOM   1637  CB  LYS A 103      72.998  62.257  99.385  1.00  1.00              
ATOM   1638  HB1 LYS A 103      72.107  62.734  99.795  1.00  1.00              
ATOM   1639  HB2 LYS A 103      73.651  63.062  99.045  1.00  1.00              
ATOM   1640  CG  LYS A 103      73.730  61.528 100.539  1.00  1.00              
ATOM   1641  HG1 LYS A 103      73.701  62.162 101.425  1.00  1.00              
ATOM   1642  HG2 LYS A 103      74.777  61.381 100.272  1.00  1.00              
ATOM   1643  CD  LYS A 103      73.109  60.171 100.868  1.00  1.00              
ATOM   1644  HD1 LYS A 103      73.168  59.548  99.978  1.00  1.00              
ATOM   1645  HD2 LYS A 103      72.062  60.327 101.132  1.00  1.00              
ATOM   1646  CE  LYS A 103      73.781  59.388 101.990  1.00  1.00              
ATOM   1647  HE1 LYS A 103      73.625  59.911 102.937  1.00  1.00              
ATOM   1648  HE2 LYS A 103      74.853  59.319 101.790  1.00  1.00              
ATOM   1649  NZ  LYS A 103      73.175  58.037 102.026  1.00  1.00              
ATOM   1650  HZ1 LYS A 103      73.454  57.465 102.804  1.00  1.00              
ATOM   1651  HZ2 LYS A 103      72.157  58.110 101.951  1.00  1.00              
ATOM   1652  HZ3 LYS A 103      73.344  57.539 101.145  1.00  1.00              
ATOM   1653  C   LYS A 103      73.696  60.563  97.542  1.00  1.00              
ATOM   1654  O   LYS A 103      74.883  60.678  97.842  1.00  1.00              
ATOM   1655  N   LYS A 104      73.255  59.568  96.775  1.00  1.00              
ATOM   1656  H   LYS A 104      72.284  59.691  96.566  1.00  1.00              
ATOM   1657  CA  LYS A 104      73.960  58.542  96.019  1.00  1.00              
ATOM   1658  HA  LYS A 104      74.928  58.969  95.775  1.00  1.00              
ATOM   1659  CB  LYS A 104      74.156  57.273  96.872  1.00  1.00              
ATOM   1660  HB1 LYS A 104      73.184  56.821  97.051  1.00  1.00              
ATOM   1661  HB2 LYS A 104      74.556  57.567  97.844  1.00  1.00              
ATOM   1662  CG  LYS A 104      75.061  56.173  96.290  1.00  1.00              
ATOM   1663  HG1 LYS A 104      74.718  55.889  95.297  1.00  1.00              
ATOM   1664  HG2 LYS A 104      74.921  55.295  96.920  1.00  1.00              
ATOM   1665  CD  LYS A 104      76.574  56.468  96.274  1.00  1.00              
ATOM   1666  HD1 LYS A 104      77.092  55.523  96.106  1.00  1.00              
ATOM   1667  HD2 LYS A 104      76.870  56.817  97.264  1.00  1.00              
ATOM   1668  CE  LYS A 104      77.089  57.474  95.232  1.00  1.00              
ATOM   1669  HE1 LYS A 104      78.182  57.482  95.284  1.00  1.00              
ATOM   1670  HE2 LYS A 104      76.749  58.480  95.490  1.00  1.00              
ATOM   1671  NZ  LYS A 104      76.668  57.126  93.852  1.00  1.00              
ATOM   1672  HZ1 LYS A 104      75.674  57.309  93.724  1.00  1.00              
ATOM   1673  HZ2 LYS A 104      77.188  57.674  93.167  1.00  1.00              
ATOM   1674  HZ3 LYS A 104      76.849  56.154  93.654  1.00  1.00              
ATOM   1675  C   LYS A 104      73.249  58.308  94.658  1.00  1.00              
ATOM   1676  O   LYS A 104      73.908  57.796  93.748  1.00  1.00              
ATOM   1677  N   ILE A 105      72.029  58.851  94.457  1.00  1.00              
ATOM   1678  H   ILE A 105      71.501  59.093  95.279  1.00  1.00              
ATOM   1679  CA  ILE A 105      71.759  59.796  93.343  1.00  1.00              
ATOM   1680  HA  ILE A 105      71.608  59.171  92.468  1.00  1.00              
ATOM   1681  CB  ILE A 105      70.516  60.709  93.465  1.00  1.00              
ATOM   1682  HB  ILE A 105      70.665  61.420  94.265  1.00  1.00              
ATOM   1683  CG2 ILE A 105      70.301  61.613  92.241  1.00  1.00              
ATOM   1684 1HG2 ILE A 105      69.831  62.544  92.568  1.00  1.00              
ATOM   1685 2HG2 ILE A 105      71.237  61.862  91.752  1.00  1.00              
ATOM   1686 3HG2 ILE A 105      69.632  61.134  91.545  1.00  1.00              
ATOM   1687  CG1 ILE A 105      69.255  59.846  93.710  1.00  1.00              
ATOM   1688 1HG1 ILE A 105      69.360  59.304  94.646  1.00  1.00              
ATOM   1689 2HG1 ILE A 105      69.172  59.103  92.923  1.00  1.00              
ATOM   1690  CD1 ILE A 105      67.959  60.655  93.764  1.00  1.00              
ATOM   1691  HD1 ILE A 105      67.702  61.048  92.782  1.00  1.00              
ATOM   1692  HD2 ILE A 105      67.144  60.023  94.106  1.00  1.00              
ATOM   1693  HD3 ILE A 105      68.096  61.479  94.458  1.00  1.00              
ATOM   1694  C   ILE A 105      73.024  60.600  93.151  1.00  1.00              
ATOM   1695  O   ILE A 105      73.572  61.216  94.057  1.00  1.00              
ATOM   1696  N   GLN A 106      73.553  60.426  91.961  1.00  1.00              
ATOM   1697  H   GLN A 106      73.051  59.891  91.270  1.00  1.00              
ATOM   1698  CA  GLN A 106      74.824  60.948  91.558  1.00  1.00              
ATOM   1699  HA  GLN A 106      75.054  61.856  92.119  1.00  1.00              
ATOM   1700  CB  GLN A 106      75.903  59.890  91.802  1.00  1.00              
ATOM   1701  HB1 GLN A 106      75.675  59.019  91.188  1.00  1.00              
ATOM   1702  HB2 GLN A 106      75.872  59.587  92.849  1.00  1.00              
ATOM   1703  CG  GLN A 106      77.324  60.383  91.490  1.00  1.00              
ATOM   1704  HG1 GLN A 106      77.725  60.914  92.353  1.00  1.00              
ATOM   1705  HG2 GLN A 106      77.315  61.075  90.654  1.00  1.00              
ATOM   1706  CD  GLN A 106      78.239  59.221  91.142  1.00  1.00              
ATOM   1707  OE1 GLN A 106      78.316  58.233  91.863  1.00  1.00              
ATOM   1708  NE2 GLN A 106      78.912  59.283  90.016  1.00  1.00              
ATOM   1709 1HE2 GLN A 106      78.753  60.054  89.372  1.00  1.00              
ATOM   1710 2HE2 GLN A 106      79.527  58.522  89.788  1.00  1.00              
ATOM   1711  C   GLN A 106      74.656  61.278  90.083  1.00  1.00              
ATOM   1712  O   GLN A 106      73.992  60.550  89.342  1.00  1.00              
ATOM   1713  N   ILE A 107      75.295  62.350  89.648  1.00  1.00              
ATOM   1714  H   ILE A 107      75.799  62.925  90.305  1.00  1.00              
ATOM   1715  CA  ILE A 107      75.522  62.569  88.228  1.00  1.00              
ATOM   1716  HA  ILE A 107      74.549  62.573  87.733  1.00  1.00              
ATOM   1717  CB  ILE A 107      76.136  63.983  88.017  1.00  1.00              
ATOM   1718  HB  ILE A 107      75.379  64.702  88.337  1.00  1.00              
ATOM   1719  CG2 ILE A 107      77.399  64.257  88.865  1.00  1.00              
ATOM   1720 1HG2 ILE A 107      77.658  65.315  88.817  1.00  1.00              
ATOM   1721 2HG2 ILE A 107      77.239  64.021  89.915  1.00  1.00              
ATOM   1722 3HG2 ILE A 107      78.241  63.673  88.494  1.00  1.00              
ATOM   1723  CG1 ILE A 107      76.408  64.239  86.518  1.00  1.00              
ATOM   1724 1HG1 ILE A 107      75.504  64.007  85.957  1.00  1.00              
ATOM   1725 2HG1 ILE A 107      77.202  63.579  86.169  1.00  1.00              
ATOM   1726  CD1 ILE A 107      76.813  65.685  86.198  1.00  1.00              
ATOM   1727  HD1 ILE A 107      76.914  65.801  85.120  1.00  1.00              
ATOM   1728  HD2 ILE A 107      76.053  66.376  86.564  1.00  1.00              
ATOM   1729  HD3 ILE A 107      77.774  65.926  86.651  1.00  1.00              
ATOM   1730  C   ILE A 107      76.357  61.444  87.615  1.00  1.00              
ATOM   1731  O   ILE A 107      77.502  61.223  88.024  1.00  1.00              
ATOM   1732  N   ILE A 108      75.782  60.690  86.666  1.00  1.00              
ATOM   1733  H   ILE A 108      74.829  60.876  86.393  1.00  1.00              
ATOM   1734  CA  ILE A 108      76.484  59.602  85.972  1.00  1.00              
ATOM   1735  HA  ILE A 108      77.515  59.940  85.866  1.00  1.00              
ATOM   1736  CB  ILE A 108      76.507  58.265  86.776  1.00  1.00              
ATOM   1737  HB  ILE A 108      75.895  57.552  86.231  1.00  1.00              
ATOM   1738  CG2 ILE A 108      77.954  57.728  86.767  1.00  1.00              
ATOM   1739 1HG2 ILE A 108      77.984  56.711  87.155  1.00  1.00              
ATOM   1740 2HG2 ILE A 108      78.325  57.688  85.742  1.00  1.00              
ATOM   1741 3HG2 ILE A 108      78.597  58.375  87.362  1.00  1.00              
ATOM   1742  CG1 ILE A 108      75.919  58.297  88.208  1.00  1.00              
ATOM   1743 1HG1 ILE A 108      74.857  58.523  88.117  1.00  1.00              
ATOM   1744 2HG1 ILE A 108      76.393  59.081  88.789  1.00  1.00              
ATOM   1745  CD1 ILE A 108      76.049  57.004  89.011  1.00  1.00              
ATOM   1746  HD1 ILE A 108      77.087  56.836  89.299  1.00  1.00              
ATOM   1747  HD2 ILE A 108      75.445  57.069  89.915  1.00  1.00              
ATOM   1748  HD3 ILE A 108      75.700  56.169  88.415  1.00  1.00              
ATOM   1749  C   ILE A 108      75.960  59.347  84.553  1.00  1.00              
ATOM   1750  O   ILE A 108      74.742  59.355  84.308  1.00  1.00              
ATOM   1751  N   GLU A 109      76.948  59.126  83.670  1.00  1.00              
ATOM   1752  H   GLU A 109      77.849  59.024  84.094  1.00  1.00              
ATOM   1753  CA  GLU A 109      76.942  58.901  82.224  1.00  1.00              
ATOM   1754  HA  GLU A 109      77.594  59.673  81.782  1.00  1.00              
ATOM   1755  CB  GLU A 109      77.594  57.542  81.873  1.00  1.00              
ATOM   1756  HB1 GLU A 109      78.466  57.417  82.519  1.00  1.00              
ATOM   1757  HB2 GLU A 109      77.999  57.625  80.864  1.00  1.00              
ATOM   1758  CG  GLU A 109      76.788  56.222  81.894  1.00  1.00              
ATOM   1759  HG1 GLU A 109      77.483  55.396  81.737  1.00  1.00              
ATOM   1760  HG2 GLU A 109      76.109  56.203  81.044  1.00  1.00              
ATOM   1761  CD  GLU A 109      76.001  55.937  83.190  1.00  1.00              
ATOM   1762  OE1 GLU A 109      74.848  55.446  83.131  1.00  1.00              
ATOM   1763  OE2 GLU A 109      76.577  56.114  84.284  1.00  1.00              
ATOM   1764  C   GLU A 109      75.531  59.131  81.506  1.00  1.00              
ATOM   1765  O   GLU A 109      74.744  58.227  81.527  1.00  1.00              
ATOM   1766  N   PHE A 110      75.042  60.213  80.814  1.00  1.00              
ATOM   1767  H   PHE A 110      74.095  59.959  80.569  1.00  1.00              
ATOM   1768  CA  PHE A 110      75.339  61.578  80.285  1.00  1.00              
ATOM   1769  HA  PHE A 110      74.801  62.276  80.926  1.00  1.00              
ATOM   1770  CB  PHE A 110      76.829  61.992  80.392  1.00  1.00              
ATOM   1771  HB1 PHE A 110      77.430  61.244  79.875  1.00  1.00              
ATOM   1772  HB2 PHE A 110      77.104  61.991  81.446  1.00  1.00              
ATOM   1773  CG  PHE A 110      77.109  63.374  79.820  1.00  1.00              
ATOM   1774  CD1 PHE A 110      76.276  64.469  80.122  1.00  1.00              
ATOM   1775  HD1 PHE A 110      75.434  64.349  80.787  1.00  1.00              
ATOM   1776  CE1 PHE A 110      76.517  65.730  79.550  1.00  1.00              
ATOM   1777  HE1 PHE A 110      75.856  66.562  79.753  1.00  1.00              
ATOM   1778  CZ  PHE A 110      77.610  65.912  78.687  1.00  1.00              
ATOM   1779  HZ  PHE A 110      77.790  66.881  78.235  1.00  1.00              
ATOM   1780  CE2 PHE A 110      78.461  64.828  78.401  1.00  1.00              
ATOM   1781  HE2 PHE A 110      79.303  64.975  77.739  1.00  1.00              
ATOM   1782  CD2 PHE A 110      78.207  63.562  78.961  1.00  1.00              
ATOM   1783  HD2 PHE A 110      78.876  62.745  78.709  1.00  1.00              
ATOM   1784  C   PHE A 110      74.733  61.636  78.885  1.00  1.00              
ATOM   1785  O   PHE A 110      73.571  62.022  78.744  1.00  1.00              
ATOM   1786  N   LYS A 111      75.453  61.125  77.882  1.00  1.00              
ATOM   1787  H   LYS A 111      76.388  60.856  78.133  1.00  1.00              
ATOM   1788  CA  LYS A 111      74.972  60.617  76.578  1.00  1.00              
ATOM   1789  HA  LYS A 111      75.857  60.436  75.969  1.00  1.00              
ATOM   1790  CB  LYS A 111      74.298  59.229  76.768  1.00  1.00              
ATOM   1791  HB1 LYS A 111      74.217  58.764  75.784  1.00  1.00              
ATOM   1792  HB2 LYS A 111      73.280  59.384  77.132  1.00  1.00              
ATOM   1793  CG  LYS A 111      74.952  58.223  77.734  1.00  1.00              
ATOM   1794  HG1 LYS A 111      74.824  58.579  78.751  1.00  1.00              
ATOM   1795  HG2 LYS A 111      76.016  58.123  77.521  1.00  1.00              
ATOM   1796  CD  LYS A 111      74.272  56.845  77.600  1.00  1.00              
ATOM   1797  HD1 LYS A 111      74.750  56.312  76.778  1.00  1.00              
ATOM   1798  HD2 LYS A 111      73.232  56.987  77.312  1.00  1.00              
ATOM   1799  CE  LYS A 111      74.321  55.955  78.856  1.00  1.00              
ATOM   1800  HE1 LYS A 111      75.351  55.886  79.209  1.00  1.00              
ATOM   1801  HE2 LYS A 111      73.988  54.955  78.567  1.00  1.00              
ATOM   1802  NZ  LYS A 111      73.438  56.434  79.948  1.00  1.00              
ATOM   1803  HZ1 LYS A 111      72.457  56.506  79.644  1.00  1.00              
ATOM   1804  HZ2 LYS A 111      73.441  55.845  80.768  1.00  1.00              
ATOM   1805  HZ3 LYS A 111      73.682  57.361  80.283  1.00  1.00              
ATOM   1806  C   LYS A 111      74.071  61.502  75.686  1.00  1.00              
ATOM   1807  O   LYS A 111      72.864  61.302  75.648  1.00  1.00              
ATOM   1808  N   THR A 112      74.648  62.392  74.874  1.00  1.00              
ATOM   1809  H   THR A 112      75.635  62.579  74.957  1.00  1.00              
ATOM   1810  CA  THR A 112      73.922  63.101  73.796  1.00  1.00              
ATOM   1811  HA  THR A 112      73.160  63.733  74.248  1.00  1.00              
ATOM   1812  CB  THR A 112      74.887  63.973  72.962  1.00  1.00              
ATOM   1813  HB  THR A 112      75.290  63.381  72.142  1.00  1.00              
ATOM   1814  CG2 THR A 112      74.171  65.183  72.362  1.00  1.00              
ATOM   1815 1HG2 THR A 112      74.897  65.826  71.864  1.00  1.00              
ATOM   1816 2HG2 THR A 112      73.452  64.841  71.617  1.00  1.00              
ATOM   1817 3HG2 THR A 112      73.644  65.739  73.134  1.00  1.00              
ATOM   1818  OG1 THR A 112      75.998  64.408  73.715  1.00  1.00              
ATOM   1819  HG1 THR A 112      75.887  65.357  73.876  1.00  1.00              
ATOM   1820  C   THR A 112      73.266  62.114  72.824  1.00  1.00              
ATOM   1821  O   THR A 112      73.955  61.252  72.273  1.00  1.00              
ATOM   1822  N   ILE A 113      71.961  62.245  72.573  1.00  1.00              
ATOM   1823  H   ILE A 113      71.462  62.958  73.096  1.00  1.00              
ATOM   1824  CA  ILE A 113      71.167  61.141  71.991  1.00  1.00              
ATOM   1825  HA  ILE A 113      71.835  60.293  71.862  1.00  1.00              
ATOM   1826  CB  ILE A 113      70.105  60.709  73.039  1.00  1.00              
ATOM   1827  HB  ILE A 113      70.563  60.795  74.027  1.00  1.00              
ATOM   1828  CG2 ILE A 113      68.876  61.634  73.037  1.00  1.00              
ATOM   1829 1HG2 ILE A 113      68.276  61.443  73.928  1.00  1.00              
ATOM   1830 2HG2 ILE A 113      69.187  62.673  73.034  1.00  1.00              
ATOM   1831 3HG2 ILE A 113      68.266  61.438  72.154  1.00  1.00              
ATOM   1832  CG1 ILE A 113      69.626  59.246  72.914  1.00  1.00              
ATOM   1833 1HG1 ILE A 113      69.182  59.078  71.933  1.00  1.00              
ATOM   1834 2HG1 ILE A 113      68.852  59.073  73.663  1.00  1.00              
ATOM   1835  CD1 ILE A 113      70.733  58.210  73.151  1.00  1.00              
ATOM   1836  HD1 ILE A 113      70.290  57.215  73.197  1.00  1.00              
ATOM   1837  HD2 ILE A 113      71.457  58.227  72.338  1.00  1.00              
ATOM   1838  HD3 ILE A 113      71.239  58.414  74.096  1.00  1.00              
ATOM   1839  C   ILE A 113      70.602  61.390  70.600  1.00  1.00              
ATOM   1840  O   ILE A 113      70.160  60.457  69.936  1.00  1.00              
ATOM   1841  N   MET A 114      70.673  62.638  70.137  1.00  1.00              
ATOM   1842  H   MET A 114      71.163  63.307  70.713  1.00  1.00              
ATOM   1843  CA  MET A 114      70.425  63.028  68.749  1.00  1.00              
ATOM   1844  HA  MET A 114      70.989  62.294  68.183  1.00  1.00              
ATOM   1845  CB  MET A 114      68.977  62.649  68.357  1.00  1.00              
ATOM   1846  HB1 MET A 114      68.351  62.664  69.236  1.00  1.00              
ATOM   1847  HB2 MET A 114      69.037  61.593  68.096  1.00  1.00              
ATOM   1848  CG  MET A 114      68.239  63.284  67.191  1.00  1.00              
ATOM   1849  HG1 MET A 114      68.955  63.567  66.432  1.00  1.00              
ATOM   1850  HG2 MET A 114      67.710  64.175  67.523  1.00  1.00              
ATOM   1851  SD  MET A 114      67.069  62.119  66.423  1.00  1.00              
ATOM   1852  CE  MET A 114      65.876  61.795  67.755  1.00  1.00              
ATOM   1853  HE1 MET A 114      65.148  61.057  67.417  1.00  1.00              
ATOM   1854  HE2 MET A 114      66.385  61.405  68.636  1.00  1.00              
ATOM   1855  HE3 MET A 114      65.346  62.712  68.009  1.00  1.00              
ATOM   1856  C   MET A 114      71.144  64.357  68.410  1.00  1.00              
ATOM   1857  O   MET A 114      72.009  64.714  69.188  1.00  1.00              
ATOM   1858  N   ILE A 115      70.828  65.080  67.310  1.00  1.00              
ATOM   1859  H   ILE A 115      70.299  64.587  66.616  1.00  1.00              
ATOM   1860  CA  ILE A 115      70.658  66.565  67.306  1.00  1.00              
ATOM   1861  HA  ILE A 115      70.214  66.823  68.236  1.00  1.00              
ATOM   1862  CB  ILE A 115      71.974  67.420  67.214  1.00  1.00              
ATOM   1863  HB  ILE A 115      72.237  67.551  66.165  1.00  1.00              
ATOM   1864  CG2 ILE A 115      71.645  68.809  67.797  1.00  1.00              
ATOM   1865 1HG2 ILE A 115      70.876  69.296  67.218  1.00  1.00              
ATOM   1866 2HG2 ILE A 115      71.315  68.696  68.821  1.00  1.00              
ATOM   1867 3HG2 ILE A 115      72.503  69.476  67.774  1.00  1.00              
ATOM   1868  CG1 ILE A 115      73.236  66.918  67.950  1.00  1.00              
ATOM   1869 1HG1 ILE A 115      73.465  65.911  67.608  1.00  1.00              
ATOM   1870 2HG1 ILE A 115      73.048  66.901  69.023  1.00  1.00              
ATOM   1871  CD1 ILE A 115      74.510  67.741  67.736  1.00  1.00              
ATOM   1872  HD1 ILE A 115      75.329  67.217  68.220  1.00  1.00              
ATOM   1873  HD2 ILE A 115      74.711  67.851  66.670  1.00  1.00              
ATOM   1874  HD3 ILE A 115      74.438  68.720  68.207  1.00  1.00              
ATOM   1875  C   ILE A 115      69.745  67.024  66.166  1.00  1.00              
ATOM   1876  O   ILE A 115      69.962  66.572  65.046  1.00  1.00              
ATOM   1877  N   ASN A 116      68.790  67.918  66.476  1.00  1.00              
ATOM   1878  H   ASN A 116      68.758  68.165  67.449  1.00  1.00              
ATOM   1879  CA  ASN A 116      67.985  68.802  65.599  1.00  1.00              
ATOM   1880  HA  ASN A 116      67.648  68.266  64.717  1.00  1.00              
ATOM   1881  CB  ASN A 116      66.786  69.277  66.418  1.00  1.00              
ATOM   1882  HB1 ASN A 116      67.099  69.479  67.441  1.00  1.00              
ATOM   1883  HB2 ASN A 116      66.084  68.455  66.444  1.00  1.00              
ATOM   1884  CG  ASN A 116      66.095  70.540  65.894  1.00  1.00              
ATOM   1885  OD1 ASN A 116      65.392  70.549  64.891  1.00  1.00              
ATOM   1886  ND2 ASN A 116      66.242  71.663  66.565  1.00  1.00              
ATOM   1887 1HD2 ASN A 116      66.919  71.770  67.309  1.00  1.00              
ATOM   1888 2HD2 ASN A 116      65.733  72.465  66.254  1.00  1.00              
ATOM   1889  C   ASN A 116      68.766  70.053  65.199  1.00  1.00              
ATOM   1890  O   ASN A 116      69.324  70.695  66.090  1.00  1.00              
ATOM   1891  N   PHE A 117      68.715  70.458  63.927  1.00  1.00              
ATOM   1892  H   PHE A 117      68.250  69.867  63.245  1.00  1.00              
ATOM   1893  CA  PHE A 117      69.573  71.536  63.463  1.00  1.00              
ATOM   1894  HA  PHE A 117      69.742  72.172  64.335  1.00  1.00              
ATOM   1895  CB  PHE A 117      70.987  71.009  63.132  1.00  1.00              
ATOM   1896  HB1 PHE A 117      71.221  71.218  62.089  1.00  1.00              
ATOM   1897  HB2 PHE A 117      70.999  69.928  63.273  1.00  1.00              
ATOM   1898  CG  PHE A 117      72.142  71.558  63.950  1.00  1.00              
ATOM   1899  CD1 PHE A 117      72.675  70.791  65.004  1.00  1.00              
ATOM   1900  HD1 PHE A 117      72.217  69.852  65.269  1.00  1.00              
ATOM   1901  CE1 PHE A 117      73.832  71.216  65.684  1.00  1.00              
ATOM   1902  HE1 PHE A 117      74.255  70.621  66.481  1.00  1.00              
ATOM   1903  CZ  PHE A 117      74.457  72.415  65.310  1.00  1.00              
ATOM   1904  HZ  PHE A 117      75.353  72.748  65.821  1.00  1.00              
ATOM   1905  CE2 PHE A 117      73.916  73.196  64.278  1.00  1.00              
ATOM   1906  HE2 PHE A 117      74.399  74.128  64.030  1.00  1.00              
ATOM   1907  CD2 PHE A 117      72.764  72.770  63.590  1.00  1.00              
ATOM   1908  HD2 PHE A 117      72.376  73.362  62.775  1.00  1.00              
ATOM   1909  C   PHE A 117      69.070  72.533  62.448  1.00  1.00              
ATOM   1910  O   PHE A 117      69.084  72.247  61.268  1.00  1.00              
ATOM   1911  N   LYS A 118      68.678  73.741  62.853  1.00  1.00              
ATOM   1912  H   LYS A 118      68.958  74.070  63.772  1.00  1.00              
ATOM   1913  CA  LYS A 118      68.051  74.691  61.908  1.00  1.00              
ATOM   1914  HA  LYS A 118      67.493  74.149  61.145  1.00  1.00              
ATOM   1915  CB  LYS A 118      67.070  75.570  62.715  1.00  1.00              
ATOM   1916  HB1 LYS A 118      66.768  76.430  62.116  1.00  1.00              
ATOM   1917  HB2 LYS A 118      67.572  75.934  63.614  1.00  1.00              
ATOM   1918  CG  LYS A 118      65.812  74.760  63.097  1.00  1.00              
ATOM   1919  HG1 LYS A 118      66.096  73.720  63.261  1.00  1.00              
ATOM   1920  HG2 LYS A 118      65.124  74.775  62.251  1.00  1.00              
ATOM   1921  CD  LYS A 118      65.058  75.200  64.364  1.00  1.00              
ATOM   1922  HD1 LYS A 118      65.721  75.108  65.225  1.00  1.00              
ATOM   1923  HD2 LYS A 118      64.235  74.498  64.501  1.00  1.00              
ATOM   1924  CE  LYS A 118      64.482  76.620  64.316  1.00  1.00              
ATOM   1925  HE1 LYS A 118      64.006  76.771  63.343  1.00  1.00              
ATOM   1926  HE2 LYS A 118      65.304  77.337  64.408  1.00  1.00              
ATOM   1927  NZ  LYS A 118      63.482  76.841  65.399  1.00  1.00              
ATOM   1928  HZ1 LYS A 118      63.154  77.799  65.387  1.00  1.00              
ATOM   1929  HZ2 LYS A 118      62.669  76.236  65.274  1.00  1.00              
ATOM   1930  HZ3 LYS A 118      63.872  76.658  66.317  1.00  1.00              
ATOM   1931  C   LYS A 118      69.138  75.508  61.215  1.00  1.00              
ATOM   1932  O   LYS A 118      70.105  75.933  61.843  1.00  1.00              
ATOM   1933  N   PHE A 119      68.956  75.692  59.915  1.00  1.00              
ATOM   1934  H   PHE A 119      68.167  75.222  59.483  1.00  1.00              
ATOM   1935  CA  PHE A 119      69.792  76.481  59.005  1.00  1.00              
ATOM   1936  HA  PHE A 119      70.258  77.302  59.550  1.00  1.00              
ATOM   1937  CB  PHE A 119      70.891  75.548  58.457  1.00  1.00              
ATOM   1938  HB1 PHE A 119      70.408  74.597  58.231  1.00  1.00              
ATOM   1939  HB2 PHE A 119      71.608  75.362  59.258  1.00  1.00              
ATOM   1940  CG  PHE A 119      71.675  75.932  57.209  1.00  1.00              
ATOM   1941  CD1 PHE A 119      71.889  77.262  56.802  1.00  1.00              
ATOM   1942  HD1 PHE A 119      71.586  78.089  57.421  1.00  1.00              
ATOM   1943  CE1 PHE A 119      72.473  77.526  55.553  1.00  1.00              
ATOM   1944  HE1 PHE A 119      72.550  78.543  55.202  1.00  1.00              
ATOM   1945  CZ  PHE A 119      73.016  76.482  54.786  1.00  1.00              
ATOM   1946  HZ  PHE A 119      73.530  76.691  53.858  1.00  1.00              
ATOM   1947  CE2 PHE A 119      72.900  75.161  55.234  1.00  1.00              
ATOM   1948  HE2 PHE A 119      73.320  74.349  54.655  1.00  1.00              
ATOM   1949  CD2 PHE A 119      72.208  74.894  56.425  1.00  1.00              
ATOM   1950  HD2 PHE A 119      72.080  73.877  56.744  1.00  1.00              
ATOM   1951  C   PHE A 119      68.860  77.061  57.945  1.00  1.00              
ATOM   1952  O   PHE A 119      67.874  76.423  57.590  1.00  1.00              
ATOM   1953  N   GLN A 120      69.127  78.259  57.432  1.00  1.00              
ATOM   1954  H   GLN A 120      69.885  78.804  57.808  1.00  1.00              
ATOM   1955  CA  GLN A 120      68.460  78.753  56.233  1.00  1.00              
ATOM   1956  HA  GLN A 120      67.916  77.916  55.794  1.00  1.00              
ATOM   1957  CB  GLN A 120      67.386  79.792  56.585  1.00  1.00              
ATOM   1958  HB1 GLN A 120      67.846  80.728  56.904  1.00  1.00              
ATOM   1959  HB2 GLN A 120      66.804  79.393  57.416  1.00  1.00              
ATOM   1960  CG  GLN A 120      66.461  80.040  55.377  1.00  1.00              
ATOM   1961  HG1 GLN A 120      66.464  79.178  54.713  1.00  1.00              
ATOM   1962  HG2 GLN A 120      66.851  80.885  54.809  1.00  1.00              
ATOM   1963  CD  GLN A 120      64.999  80.303  55.738  1.00  1.00              
ATOM   1964  OE1 GLN A 120      64.457  79.879  56.745  1.00  1.00              
ATOM   1965  NE2 GLN A 120      64.270  80.976  54.882  1.00  1.00              
ATOM   1966 1HE2 GLN A 120      64.643  81.241  53.986  1.00  1.00              
ATOM   1967 2HE2 GLN A 120      63.310  81.122  55.128  1.00  1.00              
ATOM   1968  C   GLN A 120      69.465  79.176  55.173  1.00  1.00              
ATOM   1969  O   GLN A 120      70.067  80.249  55.228  1.00  1.00              
ATOM   1970  N   ILE A 121      69.649  78.299  54.189  1.00  1.00              
ATOM   1971  H   ILE A 121      69.058  77.474  54.173  1.00  1.00              
ATOM   1972  CA  ILE A 121      70.355  78.620  52.962  1.00  1.00              
ATOM   1973  HA  ILE A 121      71.238  79.192  53.244  1.00  1.00              
ATOM   1974  CB  ILE A 121      70.851  77.328  52.256  1.00  1.00              
ATOM   1975  HB  ILE A 121      71.151  76.639  53.041  1.00  1.00              
ATOM   1976  CG2 ILE A 121      69.847  76.544  51.391  1.00  1.00              
ATOM   1977 1HG2 ILE A 121      70.219  75.536  51.212  1.00  1.00              
ATOM   1978 2HG2 ILE A 121      68.900  76.453  51.906  1.00  1.00              
ATOM   1979 3HG2 ILE A 121      69.683  77.046  50.437  1.00  1.00              
ATOM   1980  CG1 ILE A 121      72.113  77.665  51.444  1.00  1.00              
ATOM   1981 1HG1 ILE A 121      72.830  78.166  52.094  1.00  1.00              
ATOM   1982 2HG1 ILE A 121      71.853  78.345  50.637  1.00  1.00              
ATOM   1983  CD1 ILE A 121      72.808  76.439  50.853  1.00  1.00              
ATOM   1984  HD1 ILE A 121      73.731  76.770  50.378  1.00  1.00              
ATOM   1985  HD2 ILE A 121      73.032  75.719  51.640  1.00  1.00              
ATOM   1986  HD3 ILE A 121      72.186  75.965  50.098  1.00  1.00              
ATOM   1987  C   ILE A 121      69.451  79.547  52.129  1.00  1.00              
ATOM   1988  O   ILE A 121      68.568  79.135  51.382  1.00  1.00              
ATOM   1989  N   ASN A 122      69.636  80.849  52.338  1.00  1.00              
ATOM   1990  H   ASN A 122      70.246  81.086  53.107  1.00  1.00              
ATOM   1991  CA  ASN A 122      68.816  81.922  51.770  1.00  1.00              
ATOM   1992  HA  ASN A 122      67.832  81.811  52.233  1.00  1.00              
ATOM   1993  CB  ASN A 122      69.392  83.259  52.285  1.00  1.00              
ATOM   1994  HB1 ASN A 122      70.329  83.463  51.769  1.00  1.00              
ATOM   1995  HB2 ASN A 122      69.606  83.178  53.351  1.00  1.00              
ATOM   1996  CG  ASN A 122      68.457  84.453  52.117  1.00  1.00              
ATOM   1997  OD1 ASN A 122      67.247  84.369  52.246  1.00  1.00              
ATOM   1998  ND2 ASN A 122      68.981  85.623  51.837  1.00  1.00              
ATOM   1999 1HD2 ASN A 122      69.972  85.748  51.752  1.00  1.00              
ATOM   2000 2HD2 ASN A 122      68.336  86.391  51.774  1.00  1.00              
ATOM   2001  C   ASN A 122      68.513  81.944  50.246  1.00  1.00              
ATOM   2002  O   ASN A 122      67.539  82.588  49.851  1.00  1.00              
ATOM   2003  N   PRO A 123      69.301  81.295  49.376  1.00  1.00              
ATOM   2004  CD  PRO A 123      70.732  81.103  49.614  1.00  1.00              
ATOM   2005  HD1 PRO A 123      70.897  80.206  50.199  1.00  1.00              
ATOM   2006  HD2 PRO A 123      71.181  81.965  50.109  1.00  1.00              
ATOM   2007  CG  PRO A 123      71.379  80.886  48.263  1.00  1.00              
ATOM   2008  HG1 PRO A 123      72.264  80.264  48.348  1.00  1.00              
ATOM   2009  HG2 PRO A 123      71.638  81.843  47.818  1.00  1.00              
ATOM   2010  CB  PRO A 123      70.231  80.209  47.525  1.00  1.00              
ATOM   2011  HB1 PRO A 123      70.114  79.207  47.919  1.00  1.00              
ATOM   2012  HB2 PRO A 123      70.371  80.198  46.444  1.00  1.00              
ATOM   2013  CA  PRO A 123      69.005  81.000  47.966  1.00  1.00              
ATOM   2014  HA  PRO A 123      69.034  81.962  47.455  1.00  1.00              
ATOM   2015  C   PRO A 123      67.703  80.343  47.518  1.00  1.00              
ATOM   2016  O   PRO A 123      67.697  79.458  46.669  1.00  1.00              
ATOM   2017  N   VAL A 124      66.580  80.824  48.030  1.00  1.00              
ATOM   2018  H   VAL A 124      66.679  81.479  48.792  1.00  1.00              
ATOM   2019  CA  VAL A 124      65.237  80.571  47.500  1.00  1.00              
ATOM   2020  HA  VAL A 124      65.354  80.197  46.493  1.00  1.00              
ATOM   2021  CB  VAL A 124      64.576  79.483  48.338  1.00  1.00              
ATOM   2022  HB  VAL A 124      64.480  79.805  49.375  1.00  1.00              
ATOM   2023  CG1 VAL A 124      63.199  79.356  47.717  1.00  1.00              
ATOM   2024 1HG1 VAL A 124      62.691  78.446  47.900  1.00  1.00              
ATOM   2025 2HG1 VAL A 124      62.565  80.135  48.111  1.00  1.00              
ATOM   2026 3HG1 VAL A 124      63.308  79.441  46.645  1.00  1.00              
ATOM   2027  CG2 VAL A 124      65.442  78.216  48.267  1.00  1.00              
ATOM   2028 1HG2 VAL A 124      64.983  77.373  48.747  1.00  1.00              
ATOM   2029 2HG2 VAL A 124      65.664  77.971  47.230  1.00  1.00              
ATOM   2030 3HG2 VAL A 124      66.379  78.368  48.799  1.00  1.00              
ATOM   2031  C   VAL A 124      64.444  81.897  47.440  1.00  1.00              
ATOM   2032  O   VAL A 124      63.398  82.006  46.800  1.00  1.00              
ATOM   2033  N   SER A 125      64.886  82.928  48.154  1.00  1.00              
ATOM   2034  H   SER A 125      65.783  82.845  48.615  1.00  1.00              
ATOM   2035  CA  SER A 125      63.921  83.786  48.822  1.00  1.00              
ATOM   2036  HA  SER A 125      63.244  83.114  49.351  1.00  1.00              
ATOM   2037  CB  SER A 125      64.623  84.564  49.945  1.00  1.00              
ATOM   2038  HB1 SER A 125      63.952  85.320  50.355  1.00  1.00              
ATOM   2039  HB2 SER A 125      65.530  85.040  49.572  1.00  1.00              
ATOM   2040  OG  SER A 125      64.956  83.640  50.964  1.00  1.00              
ATOM   2041  HG  SER A 125      65.766  83.939  51.427  1.00  1.00              
ATOM   2042  C   SER A 125      62.986  84.648  47.962  1.00  1.00              
ATOM   2043  O   SER A 125      61.796  84.304  47.915  1.00  1.00              
ATOM   2044  N   PRO A 126      63.428  85.720  47.277  1.00  1.00              
ATOM   2045  CD  PRO A 126      64.734  86.357  47.338  1.00  1.00              
ATOM   2046  HD1 PRO A 126      65.541  85.630  47.265  1.00  1.00              
ATOM   2047  HD2 PRO A 126      64.818  86.910  48.274  1.00  1.00              
ATOM   2048  CG  PRO A 126      64.776  87.347  46.169  1.00  1.00              
ATOM   2049  HG1 PRO A 126      65.125  86.855  45.263  1.00  1.00              
ATOM   2050  HG2 PRO A 126      65.396  88.215  46.395  1.00  1.00              
ATOM   2051  CB  PRO A 126      63.311  87.726  45.980  1.00  1.00              
ATOM   2052  HB1 PRO A 126      63.102  88.040  44.956  1.00  1.00              
ATOM   2053  HB2 PRO A 126      63.052  88.524  46.679  1.00  1.00              
ATOM   2054  CA  PRO A 126      62.558  86.448  46.366  1.00  1.00              
ATOM   2055  HA  PRO A 126      61.644  86.739  46.885  1.00  1.00              
ATOM   2056  C   PRO A 126      62.188  85.563  45.168  1.00  1.00              
ATOM   2057  O   PRO A 126      62.973  85.334  44.252  1.00  1.00              
ATOM   2058  N   ARG A 127      60.953  85.058  45.202  1.00  1.00              
ATOM   2059  H   ARG A 127      60.427  85.278  46.037  1.00  1.00              
ATOM   2060  CA  ARG A 127      60.269  84.257  44.177  1.00  1.00              
ATOM   2061  HA  ARG A 127      59.227  84.187  44.490  1.00  1.00              
ATOM   2062  CB  ARG A 127      60.243  85.016  42.826  1.00  1.00              
ATOM   2063  HB1 ARG A 127      61.262  85.171  42.471  1.00  1.00              
ATOM   2064  HB2 ARG A 127      59.784  85.994  42.982  1.00  1.00              
ATOM   2065  CG  ARG A 127      59.476  84.279  41.715  1.00  1.00              
ATOM   2066  HG1 ARG A 127      58.455  84.075  42.039  1.00  1.00              
ATOM   2067  HG2 ARG A 127      59.974  83.329  41.514  1.00  1.00              
ATOM   2068  CD  ARG A 127      59.444  85.091  40.412  1.00  1.00              
ATOM   2069  HD1 ARG A 127      60.412  85.572  40.255  1.00  1.00              
ATOM   2070  HD2 ARG A 127      58.695  85.880  40.505  1.00  1.00              
ATOM   2071  NE  ARG A 127      59.121  84.230  39.255  1.00  1.00              
ATOM   2072  HE  ARG A 127      58.152  84.172  38.992  1.00  1.00              
ATOM   2073  CZ  ARG A 127      59.975  83.472  38.583  1.00  1.00              
ATOM   2074  NH1 ARG A 127      61.253  83.456  38.844  1.00  1.00              
ATOM   2075 1HH1 ARG A 127      61.616  84.036  39.579  1.00  1.00              
ATOM   2076 2HH1 ARG A 127      61.871  82.878  38.304  1.00  1.00              
ATOM   2077  NH2 ARG A 127      59.561  82.694  37.622  1.00  1.00              
ATOM   2078 1HH2 ARG A 127      58.587  82.655  37.379  1.00  1.00              
ATOM   2079 2HH2 ARG A 127      60.208  82.081  37.154  1.00  1.00              
ATOM   2080  C   ARG A 127      60.682  82.805  44.009  1.00  1.00              
ATOM   2081  O   ARG A 127      59.781  81.996  43.818  1.00  1.00              
ATOM   2082  N   VAL A 128      61.971  82.482  44.027  1.00  1.00              
ATOM   2083  H   VAL A 128      62.652  83.215  44.184  1.00  1.00              
ATOM   2084  CA  VAL A 128      62.425  81.163  43.553  1.00  1.00              
ATOM   2085  HA  VAL A 128      61.852  80.987  42.642  1.00  1.00              
ATOM   2086  CB  VAL A 128      63.880  81.137  43.053  1.00  1.00              
ATOM   2087  HB  VAL A 128      63.901  80.340  42.319  1.00  1.00              
ATOM   2088  CG1 VAL A 128      64.280  82.435  42.335  1.00  1.00              
ATOM   2089 1HG1 VAL A 128      65.277  82.324  41.907  1.00  1.00              
ATOM   2090 2HG1 VAL A 128      63.576  82.645  41.532  1.00  1.00              
ATOM   2091 3HG1 VAL A 128      64.302  83.273  43.030  1.00  1.00              
ATOM   2092  CG2 VAL A 128      64.943  80.772  44.073  1.00  1.00              
ATOM   2093 1HG2 VAL A 128      65.097  81.597  44.763  1.00  1.00              
ATOM   2094 2HG2 VAL A 128      64.683  79.859  44.596  1.00  1.00              
ATOM   2095 3HG2 VAL A 128      65.863  80.542  43.545  1.00  1.00              
ATOM   2096  C   VAL A 128      62.013  79.988  44.441  1.00  1.00              
ATOM   2097  O   VAL A 128      61.308  80.158  45.441  1.00  1.00              
ATOM   2098  N   ILE A 129      62.453  78.784  44.088  1.00  1.00              
ATOM   2099  H   ILE A 129      63.047  78.696  43.272  1.00  1.00              
ATOM   2100  CA  ILE A 129      62.351  77.604  44.934  1.00  1.00              
ATOM   2101  HA  ILE A 129      62.132  77.878  45.955  1.00  1.00              
ATOM   2102  CB  ILE A 129      61.182  76.682  44.494  1.00  1.00              
ATOM   2103  HB  ILE A 129      61.257  75.770  45.088  1.00  1.00              
ATOM   2104  CG2 ILE A 129      59.840  77.344  44.858  1.00  1.00              
ATOM   2105 1HG2 ILE A 129      59.020  76.640  44.725  1.00  1.00              
ATOM   2106 2HG2 ILE A 129      59.851  77.665  45.899  1.00  1.00              
ATOM   2107 3HG2 ILE A 129      59.663  78.212  44.221  1.00  1.00              
ATOM   2108  CG1 ILE A 129      61.218  76.268  43.001  1.00  1.00              
ATOM   2109 1HG1 ILE A 129      62.188  75.837  42.765  1.00  1.00              
ATOM   2110 2HG1 ILE A 129      61.079  77.146  42.369  1.00  1.00              
ATOM   2111  CD1 ILE A 129      60.163  75.220  42.619  1.00  1.00              
ATOM   2112  HD1 ILE A 129      60.336  74.896  41.593  1.00  1.00              
ATOM   2113  HD2 ILE A 129      60.238  74.357  43.281  1.00  1.00              
ATOM   2114  HD3 ILE A 129      59.162  75.645  42.681  1.00  1.00              
ATOM   2115  C   ILE A 129      63.668  76.828  44.928  1.00  1.00              
ATOM   2116  O   ILE A 129      64.252  76.665  43.862  1.00  1.00              
ATOM   2117  N   ILE A 130      64.110  76.263  46.063  1.00  1.00              
ATOM   2118  H   ILE A 130      63.616  76.406  46.937  1.00  1.00              
ATOM   2119  CA  ILE A 130      64.964  75.082  45.929  1.00  1.00              
ATOM   2120  HA  ILE A 130      65.678  75.286  45.130  1.00  1.00              
ATOM   2121  CB  ILE A 130      65.840  74.699  47.156  1.00  1.00              
ATOM   2122  HB  ILE A 130      66.292  75.627  47.505  1.00  1.00              
ATOM   2123  CG2 ILE A 130      65.150  74.054  48.371  1.00  1.00              
ATOM   2124 1HG2 ILE A 130      64.345  74.681  48.717  1.00  1.00              
ATOM   2125 2HG2 ILE A 130      64.731  73.083  48.119  1.00  1.00              
ATOM   2126 3HG2 ILE A 130      65.867  73.939  49.184  1.00  1.00              
ATOM   2127  CG1 ILE A 130      67.024  73.788  46.735  1.00  1.00              
ATOM   2128 1HG1 ILE A 130      67.754  73.820  47.542  1.00  1.00              
ATOM   2129 2HG1 ILE A 130      67.499  74.207  45.850  1.00  1.00              
ATOM   2130  CD1 ILE A 130      66.755  72.302  46.439  1.00  1.00              
ATOM   2131  HD1 ILE A 130      67.689  71.831  46.127  1.00  1.00              
ATOM   2132  HD2 ILE A 130      66.399  71.787  47.331  1.00  1.00              
ATOM   2133  HD3 ILE A 130      66.034  72.186  45.634  1.00  1.00              
ATOM   2134  C   ILE A 130      64.031  73.961  45.476  1.00  1.00              
ATOM   2135  O   ILE A 130      63.108  73.535  46.195  1.00  1.00              
ATOM   2136  N   HIS A 131      64.229  73.632  44.200  1.00  1.00              
ATOM   2137  H   HIS A 131      64.951  74.156  43.719  1.00  1.00              
ATOM   2138  CA  HIS A 131      63.392  72.786  43.366  1.00  1.00              
ATOM   2139  HA  HIS A 131      62.366  73.143  43.467  1.00  1.00              
ATOM   2140  CB  HIS A 131      63.769  72.981  41.901  1.00  1.00              
ATOM   2141  HB1 HIS A 131      64.704  72.467  41.677  1.00  1.00              
ATOM   2142  HB2 HIS A 131      63.921  74.051  41.771  1.00  1.00              
ATOM   2143  CG  HIS A 131      62.703  72.561  40.918  1.00  1.00              
ATOM   2144  ND1 HIS A 131      61.977  71.361  40.929  1.00  1.00              
ATOM   2145  CE1 HIS A 131      61.129  71.456  39.887  1.00  1.00              
ATOM   2146  HE1 HIS A 131      60.411  70.700  39.601  1.00  1.00              
ATOM   2147  NE2 HIS A 131      61.281  72.627  39.245  1.00  1.00              
ATOM   2148  HE2 HIS A 131      60.745  72.939  38.442  1.00  1.00              
ATOM   2149  CD2 HIS A 131      62.269  73.336  39.882  1.00  1.00              
ATOM   2150  HD2 HIS A 131      62.622  74.331  39.632  1.00  1.00              
ATOM   2151  C   HIS A 131      63.401  71.331  43.817  1.00  1.00              
ATOM   2152  O   HIS A 131      64.121  70.479  43.291  1.00  1.00              
ATOM   2153  N   LEU A 132      62.584  71.049  44.831  1.00  1.00              
ATOM   2154  H   LEU A 132      62.184  71.838  45.325  1.00  1.00              
ATOM   2155  CA  LEU A 132      62.514  69.736  45.463  1.00  1.00              
ATOM   2156  HA  LEU A 132      63.485  69.531  45.911  1.00  1.00              
ATOM   2157  CB  LEU A 132      61.461  69.735  46.590  1.00  1.00              
ATOM   2158  HB1 LEU A 132      61.430  68.727  47.008  1.00  1.00              
ATOM   2159  HB2 LEU A 132      60.483  69.940  46.153  1.00  1.00              
ATOM   2160  CG  LEU A 132      61.685  70.718  47.754  1.00  1.00              
ATOM   2161  HG  LEU A 132      61.552  71.737  47.399  1.00  1.00              
ATOM   2162  CD1 LEU A 132      60.636  70.437  48.832  1.00  1.00              
ATOM   2163 1HD1 LEU A 132      60.776  71.092  49.686  1.00  1.00              
ATOM   2164 2HD1 LEU A 132      59.637  70.588  48.422  1.00  1.00              
ATOM   2165 3HD1 LEU A 132      60.718  69.404  49.167  1.00  1.00              
ATOM   2166  CD2 LEU A 132      63.065  70.595  48.399  1.00  1.00              
ATOM   2167 1HD2 LEU A 132      63.150  71.285  49.236  1.00  1.00              
ATOM   2168 2HD2 LEU A 132      63.225  69.578  48.743  1.00  1.00              
ATOM   2169 3HD2 LEU A 132      63.840  70.858  47.679  1.00  1.00              
ATOM   2170  C   LEU A 132      62.223  68.565  44.518  1.00  1.00              
ATOM   2171  O   LEU A 132      62.569  67.431  44.844  1.00  1.00              
ATOM   2172  N   LYS A 133      61.584  68.798  43.362  1.00  1.00              
ATOM   2173  H   LYS A 133      61.375  69.755  43.105  1.00  1.00              
ATOM   2174  CA  LYS A 133      61.363  67.715  42.393  1.00  1.00              
ATOM   2175  HA  LYS A 133      61.160  66.804  42.956  1.00  1.00              
ATOM   2176  CB  LYS A 133      60.115  67.962  41.532  1.00  1.00              
ATOM   2177  HB1 LYS A 133      59.984  67.112  40.861  1.00  1.00              
ATOM   2178  HB2 LYS A 133      60.271  68.850  40.922  1.00  1.00              
ATOM   2179  CG  LYS A 133      58.816  68.142  42.359  1.00  1.00              
ATOM   2180  HG1 LYS A 133      57.992  68.258  41.653  1.00  1.00              
ATOM   2181  HG2 LYS A 133      58.888  69.070  42.929  1.00  1.00              
ATOM   2182  CD  LYS A 133      58.461  66.993  43.334  1.00  1.00              
ATOM   2183  HD1 LYS A 133      59.223  66.923  44.112  1.00  1.00              
ATOM   2184  HD2 LYS A 133      58.431  66.054  42.780  1.00  1.00              
ATOM   2185  CE  LYS A 133      57.090  67.257  43.990  1.00  1.00              
ATOM   2186  HE1 LYS A 133      56.358  67.406  43.191  1.00  1.00              
ATOM   2187  HE2 LYS A 133      57.149  68.191  44.557  1.00  1.00              
ATOM   2188  NZ  LYS A 133      56.627  66.155  44.883  1.00  1.00              
ATOM   2189  HZ1 LYS A 133      55.695  66.338  45.238  1.00  1.00              
ATOM   2190  HZ2 LYS A 133      56.592  65.264  44.407  1.00  1.00              
ATOM   2191  HZ3 LYS A 133      57.206  66.037  45.714  1.00  1.00              
ATOM   2192  C   LYS A 133      62.653  67.345  41.637  1.00  1.00              
ATOM   2193  O   LYS A 133      63.022  66.167  41.594  1.00  1.00              
ATOM   2194  N   LYS A 134      63.418  68.346  41.182  1.00  1.00              
ATOM   2195  H   LYS A 134      63.085  69.295  41.311  1.00  1.00              
ATOM   2196  CA  LYS A 134      64.778  68.142  40.648  1.00  1.00              
ATOM   2197  HA  LYS A 134      64.723  67.462  39.795  1.00  1.00              
ATOM   2198  CB  LYS A 134      65.339  69.502  40.172  1.00  1.00              
ATOM   2199  HB1 LYS A 134      65.527  70.130  41.044  1.00  1.00              
ATOM   2200  HB2 LYS A 134      64.594  70.003  39.550  1.00  1.00              
ATOM   2201  CG  LYS A 134      66.641  69.375  39.357  1.00  1.00              
ATOM   2202  HG1 LYS A 134      66.414  68.915  38.395  1.00  1.00              
ATOM   2203  HG2 LYS A 134      67.338  68.731  39.889  1.00  1.00              
ATOM   2204  CD  LYS A 134      67.311  70.742  39.129  1.00  1.00              
ATOM   2205  HD1 LYS A 134      67.545  71.183  40.099  1.00  1.00              
ATOM   2206  HD2 LYS A 134      66.618  71.393  38.594  1.00  1.00              
ATOM   2207  CE  LYS A 134      68.603  70.597  38.309  1.00  1.00              
ATOM   2208  HE1 LYS A 134      68.336  70.257  37.304  1.00  1.00              
ATOM   2209  HE2 LYS A 134      69.225  69.826  38.767  1.00  1.00              
ATOM   2210  NZ  LYS A 134      69.371  71.866  38.225  1.00  1.00              
ATOM   2211  HZ1 LYS A 134      70.210  71.737  37.678  1.00  1.00              
ATOM   2212  HZ2 LYS A 134      68.801  72.587  37.777  1.00  1.00              
ATOM   2213  HZ3 LYS A 134      69.663  72.189  39.138  1.00  1.00              
ATOM   2214  C   LYS A 134      65.719  67.489  41.660  1.00  1.00              
ATOM   2215  O   LYS A 134      66.431  66.554  41.316  1.00  1.00              
ATOM   2216  N   PHE A 135      65.655  67.919  42.918  1.00  1.00              
ATOM   2217  H   PHE A 135      65.086  68.738  43.098  1.00  1.00              
ATOM   2218  CA  PHE A 135      66.365  67.294  44.041  1.00  1.00              
ATOM   2219  HA  PHE A 135      67.436  67.379  43.850  1.00  1.00              
ATOM   2220  CB  PHE A 135      66.039  68.121  45.294  1.00  1.00              
ATOM   2221  HB1 PHE A 135      65.010  67.933  45.588  1.00  1.00              
ATOM   2222  HB2 PHE A 135      66.114  69.181  45.045  1.00  1.00              
ATOM   2223  CG  PHE A 135      66.932  67.875  46.487  1.00  1.00              
ATOM   2224  CD1 PHE A 135      68.140  68.583  46.632  1.00  1.00              
ATOM   2225  HD1 PHE A 135      68.451  69.287  45.874  1.00  1.00              
ATOM   2226  CE1 PHE A 135      68.943  68.377  47.767  1.00  1.00              
ATOM   2227  HE1 PHE A 135      69.876  68.909  47.873  1.00  1.00              
ATOM   2228  CZ  PHE A 135      68.540  67.464  48.756  1.00  1.00              
ATOM   2229  HZ  PHE A 135      69.158  67.294  49.624  1.00  1.00              
ATOM   2230  CE2 PHE A 135      67.337  66.754  48.608  1.00  1.00              
ATOM   2231  HE2 PHE A 135      67.033  66.042  49.360  1.00  1.00              
ATOM   2232  CD2 PHE A 135      66.531  66.965  47.477  1.00  1.00              
ATOM   2233  HD2 PHE A 135      65.595  66.439  47.374  1.00  1.00              
ATOM   2234  C   PHE A 135      66.056  65.785  44.170  1.00  1.00              
ATOM   2235  O   PHE A 135      66.942  64.937  43.992  1.00  1.00              
ATOM   2236  N   ALA A 136      64.774  65.457  44.367  1.00  1.00              
ATOM   2237  H   ALA A 136      64.094  66.202  44.455  1.00  1.00              
ATOM   2238  CA  ALA A 136      64.272  64.084  44.435  1.00  1.00              
ATOM   2239  HA  ALA A 136      64.758  63.582  45.264  1.00  1.00              
ATOM   2240  CB  ALA A 136      62.766  64.126  44.708  1.00  1.00              
ATOM   2241  HB1 ALA A 136      62.402  63.106  44.842  1.00  1.00              
ATOM   2242  HB2 ALA A 136      62.569  64.695  45.617  1.00  1.00              
ATOM   2243  HB3 ALA A 136      62.251  64.588  43.866  1.00  1.00              
ATOM   2244  C   ALA A 136      64.609  63.212  43.221  1.00  1.00              
ATOM   2245  O   ALA A 136      64.571  61.990  43.351  1.00  1.00              
ATOM   2246  N   ALA A 137      65.003  63.809  42.094  1.00  1.00              
ATOM   2247  H   ALA A 137      64.971  64.817  42.034  1.00  1.00              
ATOM   2248  CA  ALA A 137      65.390  63.057  40.908  1.00  1.00              
ATOM   2249  HA  ALA A 137      65.411  61.994  41.149  1.00  1.00              
ATOM   2250  CB  ALA A 137      64.262  63.259  39.882  1.00  1.00              
ATOM   2251  HB1 ALA A 137      64.435  62.623  39.013  1.00  1.00              
ATOM   2252  HB2 ALA A 137      63.303  62.988  40.327  1.00  1.00              
ATOM   2253  HB3 ALA A 137      64.232  64.302  39.565  1.00  1.00              
ATOM   2254  C   ALA A 137      66.780  63.357  40.300  1.00  1.00              
ATOM   2255  O   ALA A 137      67.017  63.033  39.134  1.00  1.00              
ATOM   2256  N   LEU A 138      67.742  63.846  41.085  1.00  1.00              
ATOM   2257  H   LEU A 138      67.475  64.320  41.939  1.00  1.00              
ATOM   2258  CA  LEU A 138      69.136  63.399  40.897  1.00  1.00              
ATOM   2259  HA  LEU A 138      69.102  62.541  40.226  1.00  1.00              
ATOM   2260  CB  LEU A 138      69.998  64.476  40.209  1.00  1.00              
ATOM   2261  HB1 LEU A 138      70.461  65.073  40.989  1.00  1.00              
ATOM   2262  HB2 LEU A 138      69.364  65.130  39.609  1.00  1.00              
ATOM   2263  CG  LEU A 138      71.094  63.869  39.300  1.00  1.00              
ATOM   2264  HG  LEU A 138      71.584  63.037  39.801  1.00  1.00              
ATOM   2265  CD1 LEU A 138      70.513  63.369  37.975  1.00  1.00              
ATOM   2266 1HD1 LEU A 138      71.306  62.937  37.365  1.00  1.00              
ATOM   2267 2HD1 LEU A 138      69.766  62.598  38.157  1.00  1.00              
ATOM   2268 3HD1 LEU A 138      70.042  64.189  37.435  1.00  1.00              
ATOM   2269  CD2 LEU A 138      72.169  64.906  38.965  1.00  1.00              
ATOM   2270 1HD2 LEU A 138      72.957  64.433  38.380  1.00  1.00              
ATOM   2271 2HD2 LEU A 138      71.738  65.721  38.386  1.00  1.00              
ATOM   2272 3HD2 LEU A 138      72.609  65.287  39.885  1.00  1.00              
ATOM   2273  C   LEU A 138      69.759  62.821  42.171  1.00  1.00              
ATOM   2274  O   LEU A 138      70.937  62.473  42.167  1.00  1.00              
ATOM   2275  N   LEU A 139      68.973  62.706  43.249  1.00  1.00              
ATOM   2276  H   LEU A 139      68.049  63.113  43.222  1.00  1.00              
ATOM   2277  CA  LEU A 139      69.437  62.175  44.533  1.00  1.00              
ATOM   2278  HA  LEU A 139      70.455  61.796  44.435  1.00  1.00              
ATOM   2279  CB  LEU A 139      69.437  63.329  45.560  1.00  1.00              
ATOM   2280  HB1 LEU A 139      69.605  62.889  46.539  1.00  1.00              
ATOM   2281  HB2 LEU A 139      68.441  63.765  45.590  1.00  1.00              
ATOM   2282  CG  LEU A 139      70.483  64.451  45.423  1.00  1.00              
ATOM   2283  HG  LEU A 139      71.484  64.029  45.495  1.00  1.00              
ATOM   2284  CD1 LEU A 139      70.418  65.312  44.164  1.00  1.00              
ATOM   2285 1HD1 LEU A 139      70.914  64.801  43.346  1.00  1.00              
ATOM   2286 2HD1 LEU A 139      69.387  65.544  43.907  1.00  1.00              
ATOM   2287 3HD1 LEU A 139      70.949  66.239  44.340  1.00  1.00              
ATOM   2288  CD2 LEU A 139      70.253  65.393  46.604  1.00  1.00              
ATOM   2289 1HD2 LEU A 139      70.986  66.189  46.599  1.00  1.00              
ATOM   2290 2HD2 LEU A 139      69.256  65.824  46.531  1.00  1.00              
ATOM   2291 3HD2 LEU A 139      70.334  64.856  47.546  1.00  1.00              
ATOM   2292  C   LEU A 139      68.587  60.991  45.052  1.00  1.00              
ATOM   2293  O   LEU A 139      68.692  60.637  46.222  1.00  1.00              
ATOM   2294  N   GLU A 140      67.710  60.402  44.230  1.00  1.00              
ATOM   2295  H   GLU A 140      67.649  60.751  43.290  1.00  1.00              
ATOM   2296  CA  GLU A 140      66.724  59.376  44.625  1.00  1.00              
ATOM   2297  HA  GLU A 140      65.915  59.872  45.163  1.00  1.00              
ATOM   2298  CB  GLU A 140      66.127  58.762  43.340  1.00  1.00              
ATOM   2299  HB1 GLU A 140      66.878  58.151  42.838  1.00  1.00              
ATOM   2300  HB2 GLU A 140      65.884  59.582  42.663  1.00  1.00              
ATOM   2301  CG  GLU A 140      64.841  57.938  43.529  1.00  1.00              
ATOM   2302  HG1 GLU A 140      64.458  57.669  42.542  1.00  1.00              
ATOM   2303  HG2 GLU A 140      64.094  58.571  44.011  1.00  1.00              
ATOM   2304  CD  GLU A 140      65.038  56.655  44.344  1.00  1.00              
ATOM   2305  OE1 GLU A 140      66.010  55.905  44.103  1.00  1.00              
ATOM   2306  OE2 GLU A 140      64.275  56.431  45.309  1.00  1.00              
ATOM   2307  C   GLU A 140      67.308  58.311  45.584  1.00  1.00              
ATOM   2308  O   GLU A 140      66.930  58.189  46.774  1.00  1.00              
ATOM   2309  N   HIS A 141      68.356  57.685  45.077  1.00  1.00              
ATOM   2310  H   HIS A 141      68.601  57.881  44.120  1.00  1.00              
ATOM   2311  CA  HIS A 141      69.460  57.197  45.861  1.00  1.00              
ATOM   2312  HA  HIS A 141      69.236  57.355  46.965  1.00  1.00              
ATOM   2313  CB  HIS A 141      69.688  55.683  45.670  1.00  1.00              
ATOM   2314  HB1 HIS A 141      68.778  55.145  45.918  1.00  1.00              
ATOM   2315  HB2 HIS A 141      70.453  55.353  46.354  1.00  1.00              
ATOM   2316  CG  HIS A 141      70.153  55.209  44.318  1.00  1.00              
ATOM   2317  ND1 HIS A 141      71.226  54.349  44.116  1.00  1.00              
ATOM   2318  CE1 HIS A 141      71.236  54.070  42.805  1.00  1.00              
ATOM   2319  HE1 HIS A 141      71.956  53.423  42.322  1.00  1.00              
ATOM   2320  NE2 HIS A 141      70.230  54.712  42.182  1.00  1.00              
ATOM   2321  HE2 HIS A 141      70.024  54.657  41.197  1.00  1.00              
ATOM   2322  CD2 HIS A 141      69.513  55.416  43.124  1.00  1.00              
ATOM   2323  HD2 HIS A 141      68.602  55.968  42.971  1.00  1.00              
ATOM   2324  C   HIS A 141      70.701  57.998  45.619  1.00  1.00              
ATOM   2325  O   HIS A 141      70.879  58.415  44.448  1.00  1.00              
ATOM   2326  N   ILE A 142      71.552  58.232  46.622  1.00  1.00              
ATOM   2327  H   ILE A 142      71.419  57.781  47.509  1.00  1.00              
ATOM   2328  CA  ILE A 142      72.756  59.027  46.341  1.00  1.00              
ATOM   2329  HA  ILE A 142      72.600  59.443  45.360  1.00  1.00              
ATOM   2330  CB  ILE A 142      72.998  60.384  47.079  1.00  1.00              
ATOM   2331  HB  ILE A 142      73.694  60.240  47.890  1.00  1.00              
ATOM   2332  CG2 ILE A 142      73.728  61.343  46.114  1.00  1.00              
ATOM   2333 1HG2 ILE A 142      74.068  62.227  46.651  1.00  1.00              
ATOM   2334 2HG2 ILE A 142      74.608  60.858  45.692  1.00  1.00              
ATOM   2335 3HG2 ILE A 142      73.059  61.653  45.309  1.00  1.00              
ATOM   2336  CG1 ILE A 142      71.702  61.006  47.611  1.00  1.00              
ATOM   2337 1HG1 ILE A 142      71.264  60.361  48.370  1.00  1.00              
ATOM   2338 2HG1 ILE A 142      71.009  61.084  46.785  1.00  1.00              
ATOM   2339  CD1 ILE A 142      71.830  62.418  48.220  1.00  1.00              
ATOM   2340  HD1 ILE A 142      72.605  62.441  48.978  1.00  1.00              
ATOM   2341  HD2 ILE A 142      72.086  63.129  47.439  1.00  1.00              
ATOM   2342  HD3 ILE A 142      70.875  62.693  48.669  1.00  1.00              
ATOM   2343  C   ILE A 142      73.937  58.098  46.206  1.00  1.00              
ATOM   2344  O   ILE A 142      74.512  57.695  47.202  1.00  1.00              
ATOM   2345  N   PRO A 143      74.185  57.609  44.963  1.00  1.00              
ATOM   2346  CD  PRO A 143      74.155  58.372  43.715  1.00  1.00              
ATOM   2347  HD1 PRO A 143      74.805  59.244  43.761  1.00  1.00              
ATOM   2348  HD2 PRO A 143      73.140  58.685  43.483  1.00  1.00              
ATOM   2349  CG  PRO A 143      74.640  57.414  42.636  1.00  1.00              
ATOM   2350  HG1 PRO A 143      75.728  57.395  42.604  1.00  1.00              
ATOM   2351  HG2 PRO A 143      74.216  57.652  41.662  1.00  1.00              
ATOM   2352  CB  PRO A 143      74.105  56.086  43.165  1.00  1.00              
ATOM   2353  HB1 PRO A 143      74.608  55.236  42.714  1.00  1.00              
ATOM   2354  HB2 PRO A 143      73.040  56.041  42.966  1.00  1.00              
ATOM   2355  CA  PRO A 143      74.336  56.195  44.674  1.00  1.00              
ATOM   2356  HA  PRO A 143      73.590  55.611  45.206  1.00  1.00              
ATOM   2357  C   PRO A 143      75.731  55.663  45.046  1.00  1.00              
ATOM   2358  O   PRO A 143      76.032  54.469  44.810  1.00  1.00              
ATOM   2359  N   THR A 144      76.597  56.496  45.563  1.00  1.00              
ATOM   2360  H   THR A 144      76.238  57.409  45.781  1.00  1.00              
ATOM   2361  CA  THR A 144      78.002  56.422  45.221  1.00  1.00              
ATOM   2362  HA  THR A 144      78.090  56.002  44.220  1.00  1.00              
ATOM   2363  CB  THR A 144      78.622  57.838  45.157  1.00  1.00              
ATOM   2364  HB  THR A 144      78.786  58.185  46.178  1.00  1.00              
ATOM   2365  CG2 THR A 144      79.913  57.873  44.368  1.00  1.00              
ATOM   2366 1HG2 THR A 144      80.333  58.877  44.357  1.00  1.00              
ATOM   2367 2HG2 THR A 144      80.659  57.220  44.819  1.00  1.00              
ATOM   2368 3HG2 THR A 144      79.746  57.556  43.337  1.00  1.00              
ATOM   2369  OG1 THR A 144      77.727  58.731  44.525  1.00  1.00              
ATOM   2370  HG1 THR A 144      78.240  59.500  44.267  1.00  1.00              
ATOM   2371  C   THR A 144      78.835  55.525  46.172  1.00  1.00              
ATOM   2372  O   THR A 144      79.601  54.698  45.693  1.00  1.00              
ATOM   2373  N   PRO A 145      78.721  55.673  47.507  1.00  1.00              
ATOM   2374  CD  PRO A 145      79.876  56.250  48.175  1.00  1.00              
ATOM   2375  HD1 PRO A 145      79.556  57.034  48.856  1.00  1.00              
ATOM   2376  HD2 PRO A 145      80.593  56.662  47.469  1.00  1.00              
ATOM   2377  CG  PRO A 145      80.516  55.100  48.959  1.00  1.00              
ATOM   2378  HG1 PRO A 145      81.172  55.462  49.746  1.00  1.00              
ATOM   2379  HG2 PRO A 145      81.065  54.442  48.286  1.00  1.00              
ATOM   2380  CB  PRO A 145      79.276  54.397  49.505  1.00  1.00              
ATOM   2381  HB1 PRO A 145      78.938  54.896  50.406  1.00  1.00              
ATOM   2382  HB2 PRO A 145      79.493  53.356  49.731  1.00  1.00              
ATOM   2383  CA  PRO A 145      78.284  54.540  48.357  1.00  1.00              
ATOM   2384  HA  PRO A 145      78.319  53.632  47.757  1.00  1.00              
ATOM   2385  C   PRO A 145      76.833  54.774  48.794  1.00  1.00              
ATOM   2386  O   PRO A 145      76.552  55.583  49.681  1.00  1.00              
ATOM   2387  N   TYR A 146      75.928  54.085  48.107  1.00  1.00              
ATOM   2388  H   TYR A 146      76.300  53.453  47.404  1.00  1.00              
ATOM   2389  CA  TYR A 146      74.536  54.468  47.893  1.00  1.00              
ATOM   2390  HA  TYR A 146      74.583  55.334  47.271  1.00  1.00              
ATOM   2391  CB  TYR A 146      73.813  53.398  47.047  1.00  1.00              
ATOM   2392  HB1 TYR A 146      74.514  52.962  46.335  1.00  1.00              
ATOM   2393  HB2 TYR A 146      73.037  53.886  46.455  1.00  1.00              
ATOM   2394  CG  TYR A 146      73.133  52.281  47.820  1.00  1.00              
ATOM   2395  CD1 TYR A 146      71.808  52.454  48.268  1.00  1.00              
ATOM   2396  HD1 TYR A 146      71.275  53.362  48.021  1.00  1.00              
ATOM   2397  CE1 TYR A 146      71.180  51.449  49.024  1.00  1.00              
ATOM   2398  HE1 TYR A 146      70.165  51.563  49.369  1.00  1.00              
ATOM   2399  CZ  TYR A 146      71.871  50.256  49.318  1.00  1.00              
ATOM   2400  OH  TYR A 146      71.259  49.303  50.065  1.00  1.00              
ATOM   2401  HH  TYR A 146      71.796  48.513  50.163  1.00  1.00              
ATOM   2402  CE2 TYR A 146      73.188  50.067  48.847  1.00  1.00              
ATOM   2403  HE2 TYR A 146      73.712  49.146  49.057  1.00  1.00              
ATOM   2404  CD2 TYR A 146      73.816  51.079  48.095  1.00  1.00              
ATOM   2405  HD2 TYR A 146      74.824  50.930  47.727  1.00  1.00              
ATOM   2406  C   TYR A 146      73.592  54.957  49.020  1.00  1.00              
ATOM   2407  O   TYR A 146      72.697  55.771  48.717  1.00  1.00              
ATOM   2408  N   PRO A 147      73.712  54.411  50.234  1.00  1.00              
ATOM   2409  CD  PRO A 147      74.625  53.343  50.678  1.00  1.00              
ATOM   2410  HD1 PRO A 147      75.515  53.803  51.116  1.00  1.00              
ATOM   2411  HD2 PRO A 147      74.901  52.683  49.861  1.00  1.00              
ATOM   2412  CG  PRO A 147      73.897  52.541  51.737  1.00  1.00              
ATOM   2413  HG1 PRO A 147      74.584  52.067  52.437  1.00  1.00              
ATOM   2414  HG2 PRO A 147      73.235  51.811  51.276  1.00  1.00              
ATOM   2415  CB  PRO A 147      73.071  53.629  52.403  1.00  1.00              
ATOM   2416  HB1 PRO A 147      73.721  54.175  53.085  1.00  1.00              
ATOM   2417  HB2 PRO A 147      72.213  53.217  52.936  1.00  1.00              
ATOM   2418  CA  PRO A 147      72.652  54.517  51.234  1.00  1.00              
ATOM   2419  HA  PRO A 147      71.763  54.081  50.776  1.00  1.00              
ATOM   2420  C   PRO A 147      72.254  55.891  51.735  1.00  1.00              
ATOM   2421  O   PRO A 147      71.344  55.997  52.547  1.00  1.00              
ATOM   2422  N   ILE A 148      72.902  56.933  51.224  1.00  1.00              
ATOM   2423  H   ILE A 148      73.654  56.710  50.585  1.00  1.00              
ATOM   2424  CA  ILE A 148      72.423  58.314  51.168  1.00  1.00              
ATOM   2425  HA  ILE A 148      72.461  58.693  52.186  1.00  1.00              
ATOM   2426  CB  ILE A 148      73.416  59.112  50.313  1.00  1.00              
ATOM   2427  HB  ILE A 148      73.054  58.991  49.302  1.00  1.00              
ATOM   2428  CG2 ILE A 148      73.365  60.569  50.766  1.00  1.00              
ATOM   2429 1HG2 ILE A 148      73.937  61.193  50.086  1.00  1.00              
ATOM   2430 2HG2 ILE A 148      72.340  60.942  50.801  1.00  1.00              
ATOM   2431 3HG2 ILE A 148      73.816  60.641  51.748  1.00  1.00              
ATOM   2432  CG1 ILE A 148      74.891  58.617  50.367  1.00  1.00              
ATOM   2433 1HG1 ILE A 148      74.946  57.630  49.912  1.00  1.00              
ATOM   2434 2HG1 ILE A 148      75.206  58.529  51.407  1.00  1.00              
ATOM   2435  CD1 ILE A 148      75.939  59.463  49.625  1.00  1.00              
ATOM   2436  HD1 ILE A 148      76.871  58.902  49.579  1.00  1.00              
ATOM   2437  HD2 ILE A 148      75.624  59.659  48.603  1.00  1.00              
ATOM   2438  HD3 ILE A 148      76.110  60.404  50.147  1.00  1.00              
ATOM   2439  C   ILE A 148      70.957  58.422  50.733  1.00  1.00              
ATOM   2440  O   ILE A 148      70.264  59.354  51.142  1.00  1.00              
ATOM   2441  N   ARG A 149      70.491  57.418  50.008  1.00  1.00              
ATOM   2442  H   ARG A 149      71.141  56.720  49.691  1.00  1.00              
ATOM   2443  CA  ARG A 149      69.120  57.262  49.541  1.00  1.00              
ATOM   2444  HA  ARG A 149      68.989  58.011  48.753  1.00  1.00              
ATOM   2445  CB  ARG A 149      68.907  55.873  48.906  1.00  1.00              
ATOM   2446  HB1 ARG A 149      69.819  55.602  48.399  1.00  1.00              
ATOM   2447  HB2 ARG A 149      68.124  56.000  48.158  1.00  1.00              
ATOM   2448  CG  ARG A 149      68.521  54.664  49.797  1.00  1.00              
ATOM   2449  HG1 ARG A 149      68.086  54.979  50.739  1.00  1.00              
ATOM   2450  HG2 ARG A 149      69.429  54.113  50.038  1.00  1.00              
ATOM   2451  CD  ARG A 149      67.532  53.715  49.094  1.00  1.00              
ATOM   2452  HD1 ARG A 149      67.403  52.827  49.715  1.00  1.00              
ATOM   2453  HD2 ARG A 149      67.950  53.388  48.142  1.00  1.00              
ATOM   2454  NE  ARG A 149      66.197  54.330  48.892  1.00  1.00              
ATOM   2455  HE  ARG A 149      65.580  54.413  49.684  1.00  1.00              
ATOM   2456  CZ  ARG A 149      65.707  54.875  47.788  1.00  1.00              
ATOM   2457  NH1 ARG A 149      66.275  54.775  46.627  1.00  1.00              
ATOM   2458 1HH1 ARG A 149      67.079  54.212  46.471  1.00  1.00              
ATOM   2459 2HH1 ARG A 149      65.856  55.263  45.821  1.00  1.00              
ATOM   2460  NH2 ARG A 149      64.604  55.547  47.838  1.00  1.00              
ATOM   2461 1HH2 ARG A 149      64.055  55.594  48.692  1.00  1.00              
ATOM   2462 2HH2 ARG A 149      64.276  55.969  46.958  1.00  1.00              
ATOM   2463  C   ARG A 149      67.976  57.604  50.463  1.00  1.00              
ATOM   2464  O   ARG A 149      68.088  57.332  51.668  1.00  1.00              
ATOM   2465  N   GLU A 150      66.880  58.028  49.861  1.00  1.00              
ATOM   2466  H   GLU A 150      66.982  58.150  48.861  1.00  1.00              
ATOM   2467  CA  GLU A 150      65.539  58.184  50.434  1.00  1.00              
ATOM   2468  HA  GLU A 150      64.884  57.643  49.754  1.00  1.00              
ATOM   2469  CB  GLU A 150      65.283  57.564  51.840  1.00  1.00              
ATOM   2470  HB1 GLU A 150      64.293  57.862  52.185  1.00  1.00              
ATOM   2471  HB2 GLU A 150      65.973  57.988  52.567  1.00  1.00              
ATOM   2472  CG  GLU A 150      65.293  56.030  51.909  1.00  1.00              
ATOM   2473  HG1 GLU A 150      65.552  55.722  52.924  1.00  1.00              
ATOM   2474  HG2 GLU A 150      66.044  55.624  51.238  1.00  1.00              
ATOM   2475  CD  GLU A 150      63.917  55.472  51.542  1.00  1.00              
ATOM   2476  OE1 GLU A 150      63.516  55.593  50.362  1.00  1.00              
ATOM   2477  OE2 GLU A 150      63.182  55.001  52.431  1.00  1.00              
ATOM   2478  C   GLU A 150      64.983  59.606  50.385  1.00  1.00              
ATOM   2479  O   GLU A 150      64.550  60.161  51.409  1.00  1.00              
ATOM   2480  N   ILE A 151      64.990  60.222  49.214  1.00  1.00              
ATOM   2481  H   ILE A 151      65.367  59.742  48.405  1.00  1.00              
ATOM   2482  CA  ILE A 151      64.647  61.630  49.068  1.00  1.00              
ATOM   2483  HA  ILE A 151      64.883  62.108  49.993  1.00  1.00              
ATOM   2484  CB  ILE A 151      65.640  62.294  48.082  1.00  1.00              
ATOM   2485  HB  ILE A 151      65.669  61.722  47.152  1.00  1.00              
ATOM   2486  CG2 ILE A 151      65.257  63.742  47.759  1.00  1.00              
ATOM   2487 1HG2 ILE A 151      65.964  64.147  47.034  1.00  1.00              
ATOM   2488 2HG2 ILE A 151      64.261  63.781  47.331  1.00  1.00              
ATOM   2489 3HG2 ILE A 151      65.293  64.344  48.665  1.00  1.00              
ATOM   2490  CG1 ILE A 151      67.085  62.440  48.651  1.00  1.00              
ATOM   2491 1HG1 ILE A 151      67.082  63.181  49.453  1.00  1.00              
ATOM   2492 2HG1 ILE A 151      67.713  62.837  47.855  1.00  1.00              
ATOM   2493  CD1 ILE A 151      67.804  61.206  49.210  1.00  1.00              
ATOM   2494  HD1 ILE A 151      68.866  61.427  49.322  1.00  1.00              
ATOM   2495  HD2 ILE A 151      67.407  60.954  50.193  1.00  1.00              
ATOM   2496  HD3 ILE A 151      67.688  60.363  48.533  1.00  1.00              
ATOM   2497  C   ILE A 151      63.136  61.781  48.842  1.00  1.00              
ATOM   2498  O   ILE A 151      62.678  61.944  47.712  1.00  1.00              
ATOM   2499  N   LYS A 152      62.348  61.587  49.911  1.00  1.00              
ATOM   2500  H   LYS A 152      62.815  61.466  50.801  1.00  1.00              
ATOM   2501  CA  LYS A 152      60.876  61.474  49.820  1.00  1.00              
ATOM   2502  HA  LYS A 152      60.646  60.917  48.917  1.00  1.00              
ATOM   2503  CB  LYS A 152      60.273  60.659  50.979  1.00  1.00              
ATOM   2504  HB1 LYS A 152      59.210  60.528  50.775  1.00  1.00              
ATOM   2505  HB2 LYS A 152      60.358  61.215  51.910  1.00  1.00              
ATOM   2506  CG  LYS A 152      60.904  59.268  51.151  1.00  1.00              
ATOM   2507  HG1 LYS A 152      61.919  59.378  51.535  1.00  1.00              
ATOM   2508  HG2 LYS A 152      60.940  58.757  50.188  1.00  1.00              
ATOM   2509  CD  LYS A 152      60.076  58.432  52.141  1.00  1.00              
ATOM   2510  HD1 LYS A 152      59.102  58.197  51.705  1.00  1.00              
ATOM   2511  HD2 LYS A 152      59.907  59.031  53.038  1.00  1.00              
ATOM   2512  CE  LYS A 152      60.788  57.143  52.567  1.00  1.00              
ATOM   2513  HE1 LYS A 152      60.224  56.688  53.386  1.00  1.00              
ATOM   2514  HE2 LYS A 152      61.776  57.404  52.959  1.00  1.00              
ATOM   2515  NZ  LYS A 152      60.941  56.155  51.470  1.00  1.00              
ATOM   2516  HZ1 LYS A 152      60.064  55.752  51.178  1.00  1.00              
ATOM   2517  HZ2 LYS A 152      61.458  56.530  50.683  1.00  1.00              
ATOM   2518  HZ3 LYS A 152      61.567  55.412  51.800  1.00  1.00              
ATOM   2519  C   LYS A 152      60.237  62.870  49.751  1.00  1.00              
ATOM   2520  O   LYS A 152      60.392  63.643  50.708  1.00  1.00              
ATOM   2521  N   PRO A 153      59.499  63.182  48.660  1.00  1.00              
ATOM   2522  CD  PRO A 153      59.495  62.495  47.366  1.00  1.00              
ATOM   2523  HD1 PRO A 153      58.640  61.820  47.304  1.00  1.00              
ATOM   2524  HD2 PRO A 153      60.406  61.936  47.183  1.00  1.00              
ATOM   2525  CG  PRO A 153      59.380  63.593  46.301  1.00  1.00              
ATOM   2526  HG1 PRO A 153      58.417  63.516  45.795  1.00  1.00              
ATOM   2527  HG2 PRO A 153      60.187  63.526  45.575  1.00  1.00              
ATOM   2528  CB  PRO A 153      59.466  64.892  47.111  1.00  1.00              
ATOM   2529  HB1 PRO A 153      58.947  65.722  46.633  1.00  1.00              
ATOM   2530  HB2 PRO A 153      60.511  65.162  47.254  1.00  1.00              
ATOM   2531  CA  PRO A 153      58.835  64.459  48.445  1.00  1.00              
ATOM   2532  HA  PRO A 153      59.074  65.177  49.231  1.00  1.00              
ATOM   2533  C   PRO A 153      57.285  64.336  48.318  1.00  1.00              
ATOM   2534  O   PRO A 153      56.728  64.899  47.357  1.00  1.00              
ATOM   2535  N   PRO A 154      56.600  63.491  49.120  1.00  1.00              
ATOM   2536  CD  PRO A 154      57.023  62.943  50.409  1.00  1.00              
ATOM   2537  HD1 PRO A 154      57.237  63.735  51.130  1.00  1.00              
ATOM   2538  HD2 PRO A 154      57.879  62.293  50.288  1.00  1.00              
ATOM   2539  CG  PRO A 154      55.887  62.057  50.907  1.00  1.00              
ATOM   2540  HG1 PRO A 154      55.225  62.634  51.551  1.00  1.00              
ATOM   2541  HG2 PRO A 154      56.269  61.183  51.435  1.00  1.00              
ATOM   2542  CB  PRO A 154      55.188  61.675  49.601  1.00  1.00              
ATOM   2543  HB1 PRO A 154      54.165  61.333  49.748  1.00  1.00              
ATOM   2544  HB2 PRO A 154      55.764  60.900  49.094  1.00  1.00              
ATOM   2545  CA  PRO A 154      55.266  62.980  48.806  1.00  1.00              
ATOM   2546  HA  PRO A 154      55.178  62.764  47.742  1.00  1.00              
ATOM   2547  C   PRO A 154      54.141  63.938  49.226  1.00  1.00              
ATOM   2548  O   PRO A 154      54.317  64.799  50.087  1.00  1.00              
ATOM   2549  N   LEU A 155      52.948  63.752  48.652  1.00  1.00              
ATOM   2550  H   LEU A 155      52.840  62.954  48.046  1.00  1.00              
ATOM   2551  CA  LEU A 155      51.731  64.520  48.962  1.00  1.00              
ATOM   2552  HA  LEU A 155      52.003  65.570  49.078  1.00  1.00              
ATOM   2553  CB  LEU A 155      50.720  64.396  47.796  1.00  1.00              
ATOM   2554  HB1 LEU A 155      49.853  65.000  48.070  1.00  1.00              
ATOM   2555  HB2 LEU A 155      50.370  63.364  47.742  1.00  1.00              
ATOM   2556  CG  LEU A 155      51.135  64.850  46.380  1.00  1.00              
ATOM   2557  HG  LEU A 155      50.216  65.033  45.823  1.00  1.00              
ATOM   2558  CD1 LEU A 155      51.943  66.150  46.375  1.00  1.00              
ATOM   2559 1HD1 LEU A 155      52.092  66.482  45.348  1.00  1.00              
ATOM   2560 2HD1 LEU A 155      51.385  66.919  46.910  1.00  1.00              
ATOM   2561 3HD1 LEU A 155      52.906  66.004  46.862  1.00  1.00              
ATOM   2562  CD2 LEU A 155      51.917  63.791  45.594  1.00  1.00              
ATOM   2563 1HD2 LEU A 155      52.018  64.113  44.558  1.00  1.00              
ATOM   2564 2HD2 LEU A 155      52.905  63.638  46.022  1.00  1.00              
ATOM   2565 3HD2 LEU A 155      51.364  62.850  45.608  1.00  1.00              
ATOM   2566  C   LEU A 155      51.095  64.086  50.309  1.00  1.00              
ATOM   2567  O   LEU A 155      49.915  63.761  50.403  1.00  1.00              
ATOM   2568  N   GLU A 156      51.951  64.010  51.316  1.00  1.00              
ATOM   2569  H   GLU A 156      52.866  64.380  51.106  1.00  1.00              
ATOM   2570  CA  GLU A 156      51.865  63.260  52.573  1.00  1.00              
ATOM   2571  HA  GLU A 156      50.855  63.282  52.982  1.00  1.00              
ATOM   2572  CB  GLU A 156      52.262  61.806  52.224  1.00  1.00              
ATOM   2573  HB1 GLU A 156      53.096  61.869  51.535  1.00  1.00              
ATOM   2574  HB2 GLU A 156      51.434  61.350  51.679  1.00  1.00              
ATOM   2575  CG  GLU A 156      52.691  60.844  53.341  1.00  1.00              
ATOM   2576  HG1 GLU A 156      51.835  60.643  53.989  1.00  1.00              
ATOM   2577  HG2 GLU A 156      53.477  61.308  53.941  1.00  1.00              
ATOM   2578  CD  GLU A 156      53.240  59.535  52.733  1.00  1.00              
ATOM   2579  OE1 GLU A 156      52.598  58.475  52.914  1.00  1.00              
ATOM   2580  OE2 GLU A 156      54.303  59.598  52.067  1.00  1.00              
ATOM   2581  C   GLU A 156      52.830  63.917  53.588  1.00  1.00              
ATOM   2582  O   GLU A 156      52.539  63.926  54.782  1.00  1.00              
ATOM   2583  N   ASP A 157      53.898  64.597  53.124  1.00  1.00              
ATOM   2584  H   ASP A 157      54.143  64.553  52.143  1.00  1.00              
ATOM   2585  CA  ASP A 157      54.647  65.557  53.944  1.00  1.00              
ATOM   2586  HA  ASP A 157      53.973  65.964  54.700  1.00  1.00              
ATOM   2587  CB  ASP A 157      55.815  64.864  54.679  1.00  1.00              
ATOM   2588  HB1 ASP A 157      56.547  64.517  53.948  1.00  1.00              
ATOM   2589  HB2 ASP A 157      55.432  63.996  55.219  1.00  1.00              
ATOM   2590  CG  ASP A 157      56.505  65.794  55.690  1.00  1.00              
ATOM   2591  OD1 ASP A 157      57.620  65.494  56.182  1.00  1.00              
ATOM   2592  OD2 ASP A 157      55.938  66.859  56.046  1.00  1.00              
ATOM   2593  C   ASP A 157      55.182  66.727  53.097  1.00  1.00              
ATOM   2594  O   ASP A 157      55.752  66.553  52.023  1.00  1.00              
ATOM   2595  N   SER A 158      55.037  67.951  53.604  1.00  1.00              
ATOM   2596  H   SER A 158      54.786  67.990  54.587  1.00  1.00              
ATOM   2597  CA  SER A 158      55.373  69.208  52.914  1.00  1.00              
ATOM   2598  HA  SER A 158      55.124  69.098  51.858  1.00  1.00              
ATOM   2599  CB  SER A 158      54.501  70.332  53.485  1.00  1.00              
ATOM   2600  HB1 SER A 158      54.710  71.268  52.965  1.00  1.00              
ATOM   2601  HB2 SER A 158      54.718  70.459  54.547  1.00  1.00              
ATOM   2602  OG  SER A 158      53.134  70.007  53.321  1.00  1.00              
ATOM   2603  HG  SER A 158      53.055  69.048  53.362  1.00  1.00              
ATOM   2604  C   SER A 158      56.856  69.568  52.984  1.00  1.00              
ATOM   2605  O   SER A 158      57.227  70.654  53.432  1.00  1.00              
ATOM   2606  N   LYS A 159      57.716  68.633  52.582  1.00  1.00              
ATOM   2607  H   LYS A 159      57.320  67.772  52.203  1.00  1.00              
ATOM   2608  CA  LYS A 159      59.177  68.733  52.668  1.00  1.00              
ATOM   2609  HA  LYS A 159      59.473  69.779  52.620  1.00  1.00              
ATOM   2610  CB  LYS A 159      59.650  68.147  54.026  1.00  1.00              
ATOM   2611  HB1 LYS A 159      60.718  68.337  54.135  1.00  1.00              
ATOM   2612  HB2 LYS A 159      59.499  67.065  54.014  1.00  1.00              
ATOM   2613  CG  LYS A 159      58.936  68.718  55.270  1.00  1.00              
ATOM   2614  HG1 LYS A 159      57.899  68.389  55.266  1.00  1.00              
ATOM   2615  HG2 LYS A 159      58.962  69.808  55.237  1.00  1.00              
ATOM   2616  CD  LYS A 159      59.605  68.257  56.571  1.00  1.00              
ATOM   2617  HD1 LYS A 159      60.522  68.828  56.689  1.00  1.00              
ATOM   2618  HD2 LYS A 159      59.858  67.196  56.499  1.00  1.00              
ATOM   2619  CE  LYS A 159      58.755  68.486  57.828  1.00  1.00              
ATOM   2620  HE1 LYS A 159      58.341  69.498  57.811  1.00  1.00              
ATOM   2621  HE2 LYS A 159      59.408  68.385  58.698  1.00  1.00              
ATOM   2622  NZ  LYS A 159      57.665  67.493  57.929  1.00  1.00              
ATOM   2623  HZ1 LYS A 159      57.954  66.579  57.567  1.00  1.00              
ATOM   2624  HZ2 LYS A 159      57.253  67.387  58.838  1.00  1.00              
ATOM   2625  HZ3 LYS A 159      56.912  67.671  57.258  1.00  1.00              
ATOM   2626  C   LYS A 159      59.834  68.015  51.484  1.00  1.00              
ATOM   2627  O   LYS A 159      59.175  67.533  50.563  1.00  1.00              
ATOM   2628  N   VAL A 160      61.155  67.896  51.553  1.00  1.00              
ATOM   2629  H   VAL A 160      61.638  68.461  52.243  1.00  1.00              
ATOM   2630  CA  VAL A 160      61.812  66.651  51.168  1.00  1.00              
ATOM   2631  HA  VAL A 160      61.026  65.930  50.948  1.00  1.00              
ATOM   2632  CB  VAL A 160      62.650  66.805  49.894  1.00  1.00              
ATOM   2633  HB  VAL A 160      62.119  67.470  49.213  1.00  1.00              
ATOM   2634  CG1 VAL A 160      64.039  67.379  50.149  1.00  1.00              
ATOM   2635 1HG1 VAL A 160      64.499  67.667  49.207  1.00  1.00              
ATOM   2636 2HG1 VAL A 160      63.924  68.253  50.777  1.00  1.00              
ATOM   2637 3HG1 VAL A 160      64.676  66.648  50.649  1.00  1.00              
ATOM   2638  CG2 VAL A 160      62.801  65.471  49.180  1.00  1.00              
ATOM   2639 1HG2 VAL A 160      63.292  65.641  48.224  1.00  1.00              
ATOM   2640 2HG2 VAL A 160      63.377  64.779  49.794  1.00  1.00              
ATOM   2641 3HG2 VAL A 160      61.825  65.037  48.995  1.00  1.00              
ATOM   2642  C   VAL A 160      62.572  66.133  52.375  1.00  1.00              
ATOM   2643  O   VAL A 160      63.321  66.873  53.030  1.00  1.00              
ATOM   2644  N   SER A 161      62.354  64.864  52.706  1.00  1.00              
ATOM   2645  H   SER A 161      61.726  64.294  52.142  1.00  1.00              
ATOM   2646  CA  SER A 161      63.286  64.192  53.604  1.00  1.00              
ATOM   2647  HA  SER A 161      63.619  64.874  54.386  1.00  1.00              
ATOM   2648  CB  SER A 161      62.623  62.987  54.295  1.00  1.00              
ATOM   2649  HB1 SER A 161      61.737  63.325  54.835  1.00  1.00              
ATOM   2650  HB2 SER A 161      63.325  62.569  55.017  1.00  1.00              
ATOM   2651  OG  SER A 161      62.249  61.966  53.390  1.00  1.00              
ATOM   2652  HG  SER A 161      62.963  61.873  52.740  1.00  1.00              
ATOM   2653  C   SER A 161      64.478  63.742  52.804  1.00  1.00              
ATOM   2654  O   SER A 161      64.268  63.053  51.813  1.00  1.00              
ATOM   2655  N   ALA A 162      65.684  64.072  53.257  1.00  1.00              
ATOM   2656  H   ALA A 162      65.743  64.645  54.094  1.00  1.00              
ATOM   2657  CA  ALA A 162      66.911  63.418  52.836  1.00  1.00              
ATOM   2658  HA  ALA A 162      66.710  62.754  51.993  1.00  1.00              
ATOM   2659  CB  ALA A 162      67.924  64.473  52.382  1.00  1.00              
ATOM   2660  HB1 ALA A 162      68.820  63.981  51.997  1.00  1.00              
ATOM   2661  HB2 ALA A 162      67.491  65.088  51.594  1.00  1.00              
ATOM   2662  HB3 ALA A 162      68.205  65.105  53.223  1.00  1.00              
ATOM   2663  C   ALA A 162      67.426  62.577  54.007  1.00  1.00              
ATOM   2664  O   ALA A 162      67.468  63.030  55.158  1.00  1.00              
ATOM   2665  N   LYS A 163      67.850  61.354  53.704  1.00  1.00              
ATOM   2666  H   LYS A 163      67.802  61.072  52.733  1.00  1.00              
ATOM   2667  CA  LYS A 163      68.866  60.714  54.531  1.00  1.00              
ATOM   2668  HA  LYS A 163      68.735  61.006  55.574  1.00  1.00              
ATOM   2669  CB  LYS A 163      68.757  59.192  54.436  1.00  1.00              
ATOM   2670  HB1 LYS A 163      69.724  58.747  54.671  1.00  1.00              
ATOM   2671  HB2 LYS A 163      68.476  58.923  53.423  1.00  1.00              
ATOM   2672  CG  LYS A 163      67.707  58.688  55.445  1.00  1.00              
ATOM   2673  HG1 LYS A 163      66.772  59.228  55.293  1.00  1.00              
ATOM   2674  HG2 LYS A 163      68.068  58.920  56.448  1.00  1.00              
ATOM   2675  CD  LYS A 163      67.399  57.182  55.392  1.00  1.00              
ATOM   2676  HD1 LYS A 163      66.718  56.980  54.565  1.00  1.00              
ATOM   2677  HD2 LYS A 163      66.879  56.917  56.313  1.00  1.00              
ATOM   2678  CE  LYS A 163      68.656  56.312  55.268  1.00  1.00              
ATOM   2679  HE1 LYS A 163      68.495  55.369  55.799  1.00  1.00              
ATOM   2680  HE2 LYS A 163      69.489  56.833  55.749  1.00  1.00              
ATOM   2681  NZ  LYS A 163      68.970  56.035  53.849  1.00  1.00              
ATOM   2682  HZ1 LYS A 163      68.423  55.274  53.481  1.00  1.00              
ATOM   2683  HZ2 LYS A 163      68.763  56.833  53.247  1.00  1.00              
ATOM   2684  HZ3 LYS A 163      69.956  55.842  53.693  1.00  1.00              
ATOM   2685  C   LYS A 163      70.232  61.256  54.125  1.00  1.00              
ATOM   2686  O   LYS A 163      70.410  61.796  53.034  1.00  1.00              
ATOM   2687  N   PHE A 164      71.226  61.069  54.981  1.00  1.00              
ATOM   2688  H   PHE A 164      71.031  60.780  55.932  1.00  1.00              
ATOM   2689  CA  PHE A 164      72.600  60.969  54.507  1.00  1.00              
ATOM   2690  HA  PHE A 164      72.576  60.634  53.473  1.00  1.00              
ATOM   2691  CB  PHE A 164      73.311  62.328  54.550  1.00  1.00              
ATOM   2692  HB1 PHE A 164      73.672  62.499  55.560  1.00  1.00              
ATOM   2693  HB2 PHE A 164      72.593  63.115  54.316  1.00  1.00              
ATOM   2694  CG  PHE A 164      74.488  62.456  53.599  1.00  1.00              
ATOM   2695  CD1 PHE A 164      74.335  63.144  52.380  1.00  1.00              
ATOM   2696  HD1 PHE A 164      73.370  63.545  52.105  1.00  1.00              
ATOM   2697  CE1 PHE A 164      75.422  63.284  51.501  1.00  1.00              
ATOM   2698  HE1 PHE A 164      75.294  63.818  50.569  1.00  1.00              
ATOM   2699  CZ  PHE A 164      76.668  62.724  51.831  1.00  1.00              
ATOM   2700  HZ  PHE A 164      77.507  62.840  51.160  1.00  1.00              
ATOM   2701  CE2 PHE A 164      76.820  62.016  53.035  1.00  1.00              
ATOM   2702  HE2 PHE A 164      77.777  61.579  53.281  1.00  1.00              
ATOM   2703  CD2 PHE A 164      75.735  61.884  53.919  1.00  1.00              
ATOM   2704  HD2 PHE A 164      75.866  61.355  54.852  1.00  1.00              
ATOM   2705  C   PHE A 164      73.329  59.926  55.333  1.00  1.00              
ATOM   2706  O   PHE A 164      73.035  59.791  56.518  1.00  1.00              
ATOM   2707  N   MET A 165      74.195  59.136  54.689  1.00  1.00              
ATOM   2708  H   MET A 165      74.414  59.349  53.730  1.00  1.00              
ATOM   2709  CA  MET A 165      74.565  57.836  55.252  1.00  1.00              
ATOM   2710  HA  MET A 165      74.329  57.849  56.316  1.00  1.00              
ATOM   2711  CB  MET A 165      73.697  56.740  54.624  1.00  1.00              
ATOM   2712  HB1 MET A 165      74.225  56.317  53.770  1.00  1.00              
ATOM   2713  HB2 MET A 165      72.760  57.178  54.279  1.00  1.00              
ATOM   2714  CG  MET A 165      73.350  55.634  55.624  1.00  1.00              
ATOM   2715  HG1 MET A 165      74.250  55.337  56.164  1.00  1.00              
ATOM   2716  HG2 MET A 165      72.990  54.767  55.071  1.00  1.00              
ATOM   2717  SD  MET A 165      72.054  56.093  56.809  1.00  1.00              
ATOM   2718  CE  MET A 165      71.981  54.556  57.766  1.00  1.00              
ATOM   2719  HE1 MET A 165      71.236  54.651  58.557  1.00  1.00              
ATOM   2720  HE2 MET A 165      71.708  53.728  57.112  1.00  1.00              
ATOM   2721  HE3 MET A 165      72.956  54.356  58.212  1.00  1.00              
ATOM   2722  C   MET A 165      76.052  57.464  55.207  1.00  1.00              
ATOM   2723  O   MET A 165      76.560  56.889  56.169  1.00  1.00              
ATOM   2724  N   VAL A 166      76.753  57.782  54.118  1.00  1.00              
ATOM   2725  H   VAL A 166      76.307  58.308  53.388  1.00  1.00              
ATOM   2726  CA  VAL A 166      78.165  57.413  53.931  1.00  1.00              
ATOM   2727  HA  VAL A 166      78.279  56.367  54.221  1.00  1.00              
ATOM   2728  CB  VAL A 166      78.538  57.533  52.436  1.00  1.00              
ATOM   2729  HB  VAL A 166      77.802  56.962  51.868  1.00  1.00              
ATOM   2730  CG1 VAL A 166      78.498  58.975  51.916  1.00  1.00              
ATOM   2731 1HG1 VAL A 166      77.498  59.385  52.030  1.00  1.00              
ATOM   2732 2HG1 VAL A 166      79.196  59.611  52.454  1.00  1.00              
ATOM   2733 3HG1 VAL A 166      78.767  58.989  50.860  1.00  1.00              
ATOM   2734  CG2 VAL A 166      79.910  56.929  52.121  1.00  1.00              
ATOM   2735 1HG2 VAL A 166      80.077  56.983  51.050  1.00  1.00              
ATOM   2736 2HG2 VAL A 166      80.712  57.478  52.605  1.00  1.00              
ATOM   2737 3HG2 VAL A 166      79.940  55.887  52.439  1.00  1.00              
ATOM   2738  C   VAL A 166      79.097  58.249  54.814  1.00  1.00              
ATOM   2739  O   VAL A 166      78.822  59.405  55.137  1.00  1.00              
ATOM   2740  N   SER A 167      80.227  57.646  55.168  1.00  1.00              
ATOM   2741  H   SER A 167      80.426  56.754  54.739  1.00  1.00              
ATOM   2742  CA  SER A 167      81.147  58.026  56.240  1.00  1.00              
ATOM   2743  HA  SER A 167      80.555  58.046  57.155  1.00  1.00              
ATOM   2744  CB  SER A 167      82.178  56.900  56.409  1.00  1.00              
ATOM   2745  HB1 SER A 167      81.696  56.054  56.900  1.00  1.00              
ATOM   2746  HB2 SER A 167      83.005  57.237  57.036  1.00  1.00              
ATOM   2747  OG  SER A 167      82.666  56.468  55.149  1.00  1.00              
ATOM   2748  HG  SER A 167      83.352  55.804  55.287  1.00  1.00              
ATOM   2749  C   SER A 167      81.871  59.387  56.220  1.00  1.00              
ATOM   2750  O   SER A 167      82.299  59.804  57.303  1.00  1.00              
ATOM   2751  N   PRO A 168      82.040  60.119  55.100  1.00  1.00              
ATOM   2752  CD  PRO A 168      82.147  59.611  53.745  1.00  1.00              
ATOM   2753  HD1 PRO A 168      81.162  59.593  53.289  1.00  1.00              
ATOM   2754  HD2 PRO A 168      82.605  58.623  53.715  1.00  1.00              
ATOM   2755  CG  PRO A 168      83.025  60.619  53.011  1.00  1.00              
ATOM   2756  HG1 PRO A 168      82.825  60.627  51.939  1.00  1.00              
ATOM   2757  HG2 PRO A 168      84.077  60.404  53.208  1.00  1.00              
ATOM   2758  CB  PRO A 168      82.634  61.937  53.674  1.00  1.00              
ATOM   2759  HB1 PRO A 168      81.722  62.301  53.200  1.00  1.00              
ATOM   2760  HB2 PRO A 168      83.431  62.677  53.595  1.00  1.00              
ATOM   2761  CA  PRO A 168      82.365  61.550  55.135  1.00  1.00              
ATOM   2762  HA  PRO A 168      83.280  61.691  55.712  1.00  1.00              
ATOM   2763  C   PRO A 168      81.262  62.386  55.751  1.00  1.00              
ATOM   2764  O   PRO A 168      81.518  63.116  56.705  1.00  1.00              
ATOM   2765  N   GLY A 169      80.025  62.156  55.307  1.00  1.00              
ATOM   2766  H   GLY A 169      79.918  61.443  54.602  1.00  1.00              
ATOM   2767  CA  GLY A 169      78.838  62.456  56.089  1.00  1.00              
ATOM   2768  HA1 GLY A 169      77.957  62.242  55.492  1.00  1.00              
ATOM   2769  HA2 GLY A 169      78.830  63.508  56.362  1.00  1.00              
ATOM   2770  C   GLY A 169      78.791  61.607  57.343  1.00  1.00              
ATOM   2771  O   GLY A 169      79.722  60.892  57.713  1.00  1.00              
ATOM   2772  N   LYS A 170      77.670  61.686  58.021  1.00  1.00              
ATOM   2773  H   LYS A 170      76.923  62.270  57.662  1.00  1.00              
ATOM   2774  CA  LYS A 170      77.314  60.773  59.090  1.00  1.00              
ATOM   2775  HA  LYS A 170      77.894  59.852  59.014  1.00  1.00              
ATOM   2776  CB  LYS A 170      77.559  61.462  60.454  1.00  1.00              
ATOM   2777  HB1 LYS A 170      77.358  60.751  61.257  1.00  1.00              
ATOM   2778  HB2 LYS A 170      76.842  62.279  60.554  1.00  1.00              
ATOM   2779  CG  LYS A 170      78.972  62.063  60.656  1.00  1.00              
ATOM   2780  HG1 LYS A 170      78.957  62.667  61.562  1.00  1.00              
ATOM   2781  HG2 LYS A 170      79.204  62.744  59.838  1.00  1.00              
ATOM   2782  CD  LYS A 170      80.100  61.026  60.810  1.00  1.00              
ATOM   2783  HD1 LYS A 170      79.973  60.198  60.114  1.00  1.00              
ATOM   2784  HD2 LYS A 170      80.038  60.617  61.821  1.00  1.00              
ATOM   2785  CE  LYS A 170      81.495  61.652  60.623  1.00  1.00              
ATOM   2786  HE1 LYS A 170      82.222  61.009  61.128  1.00  1.00              
ATOM   2787  HE2 LYS A 170      81.517  62.626  61.119  1.00  1.00              
ATOM   2788  NZ  LYS A 170      81.887  61.790  59.193  1.00  1.00              
ATOM   2789  HZ1 LYS A 170      81.244  62.362  58.651  1.00  1.00              
ATOM   2790  HZ2 LYS A 170      82.813  62.176  59.080  1.00  1.00              
ATOM   2791  HZ3 LYS A 170      81.867  60.893  58.704  1.00  1.00              
ATOM   2792  C   LYS A 170      75.852  60.451  58.841  1.00  1.00              
ATOM   2793  O   LYS A 170      75.155  61.236  58.200  1.00  1.00              
ATOM   2794  N   LYS A 171      75.398  59.310  59.346  1.00  1.00              
ATOM   2795  H   LYS A 171      76.065  58.712  59.807  1.00  1.00              
ATOM   2796  CA  LYS A 171      73.980  58.967  59.444  1.00  1.00              
ATOM   2797  HA  LYS A 171      73.569  58.743  58.464  1.00  1.00              
ATOM   2798  CB  LYS A 171      73.897  57.684  60.305  1.00  1.00              
ATOM   2799  HB1 LYS A 171      74.502  57.852  61.196  1.00  1.00              
ATOM   2800  HB2 LYS A 171      74.361  56.861  59.759  1.00  1.00              
ATOM   2801  CG  LYS A 171      72.478  57.247  60.733  1.00  1.00              
ATOM   2802  HG1 LYS A 171      72.074  56.586  59.966  1.00  1.00              
ATOM   2803  HG2 LYS A 171      71.802  58.097  60.796  1.00  1.00              
ATOM   2804  CD  LYS A 171      72.444  56.514  62.091  1.00  1.00              
ATOM   2805  HD1 LYS A 171      73.000  55.580  61.990  1.00  1.00              
ATOM   2806  HD2 LYS A 171      71.407  56.249  62.307  1.00  1.00              
ATOM   2807  CE  LYS A 171      73.019  57.288  63.298  1.00  1.00              
ATOM   2808  HE1 LYS A 171      74.100  57.392  63.171  1.00  1.00              
ATOM   2809  HE2 LYS A 171      72.856  56.687  64.198  1.00  1.00              
ATOM   2810  NZ  LYS A 171      72.412  58.631  63.480  1.00  1.00              
ATOM   2811  HZ1 LYS A 171      72.790  59.129  64.280  1.00  1.00              
ATOM   2812  HZ2 LYS A 171      72.611  59.249  62.693  1.00  1.00              
ATOM   2813  HZ3 LYS A 171      71.414  58.582  63.607  1.00  1.00              
ATOM   2814  C   LYS A 171      73.197  60.121  60.073  1.00  1.00              
ATOM   2815  O   LYS A 171      73.126  60.218  61.300  1.00  1.00              
ATOM   2816  N   VAL A 172      72.601  60.969  59.255  1.00  1.00              
ATOM   2817  H   VAL A 172      72.742  60.828  58.258  1.00  1.00              
ATOM   2818  CA  VAL A 172      71.772  62.107  59.666  1.00  1.00              
ATOM   2819  HA  VAL A 172      71.591  62.064  60.740  1.00  1.00              
ATOM   2820  CB  VAL A 172      72.368  63.468  59.338  1.00  1.00              
ATOM   2821  HB  VAL A 172      71.664  64.229  59.669  1.00  1.00              
ATOM   2822  CG1 VAL A 172      73.617  63.681  60.194  1.00  1.00              
ATOM   2823 1HG1 VAL A 172      73.967  64.706  60.075  1.00  1.00              
ATOM   2824 2HG1 VAL A 172      73.367  63.529  61.243  1.00  1.00              
ATOM   2825 3HG1 VAL A 172      74.398  62.977  59.918  1.00  1.00              
ATOM   2826  CG2 VAL A 172      72.508  63.599  57.814  1.00  1.00              
ATOM   2827 1HG2 VAL A 172      72.353  62.658  57.300  1.00  1.00              
ATOM   2828 2HG2 VAL A 172      71.786  64.321  57.432  1.00  1.00              
ATOM   2829 3HG2 VAL A 172      73.502  63.894  57.549  1.00  1.00              
ATOM   2830  C   VAL A 172      70.424  61.984  58.967  1.00  1.00              
ATOM   2831  O   VAL A 172      70.310  61.427  57.864  1.00  1.00              
ATOM   2832  N   ARG A 173      69.410  62.617  59.555  1.00  1.00              
ATOM   2833  H   ARG A 173      69.503  62.940  60.511  1.00  1.00              
ATOM   2834  CA  ARG A 173      68.427  63.297  58.724  1.00  1.00              
ATOM   2835  HA  ARG A 173      68.268  62.714  57.812  1.00  1.00              
ATOM   2836  CB  ARG A 173      67.048  63.487  59.387  1.00  1.00              
ATOM   2837  HB1 ARG A 173      66.448  64.100  58.712  1.00  1.00              
ATOM   2838  HB2 ARG A 173      67.163  64.069  60.293  1.00  1.00              
ATOM   2839  CG  ARG A 173      66.222  62.220  59.656  1.00  1.00              
ATOM   2840  HG1 ARG A 173      66.829  61.497  60.202  1.00  1.00              
ATOM   2841  HG2 ARG A 173      65.943  61.780  58.698  1.00  1.00              
ATOM   2842  CD  ARG A 173      64.940  62.503  60.473  1.00  1.00              
ATOM   2843  HD1 ARG A 173      65.229  62.584  61.522  1.00  1.00              
ATOM   2844  HD2 ARG A 173      64.267  61.649  60.370  1.00  1.00              
ATOM   2845  NE  ARG A 173      64.242  63.749  60.071  1.00  1.00              
ATOM   2846  HE  ARG A 173      64.642  64.250  59.296  1.00  1.00              
ATOM   2847  CZ  ARG A 173      63.260  64.363  60.714  1.00  1.00              
ATOM   2848  NH1 ARG A 173      62.549  63.788  61.638  1.00  1.00              
ATOM   2849 1HH1 ARG A 173      62.694  62.820  61.850  1.00  1.00              
ATOM   2850 2HH1 ARG A 173      61.865  64.344  62.135  1.00  1.00              
ATOM   2851  NH2 ARG A 173      62.952  65.604  60.476  1.00  1.00              
ATOM   2852 1HH2 ARG A 173      63.422  66.184  59.797  1.00  1.00              
ATOM   2853 2HH2 ARG A 173      62.249  66.037  61.065  1.00  1.00              
ATOM   2854  C   ARG A 173      68.877  64.670  58.286  1.00  1.00              
ATOM   2855  O   ARG A 173      69.486  65.401  59.069  1.00  1.00              
ATOM   2856  N   ILE A 174      68.329  65.061  57.145  1.00  1.00              
ATOM   2857  H   ILE A 174      67.912  64.340  56.562  1.00  1.00              
ATOM   2858  CA  ILE A 174      67.936  66.424  56.818  1.00  1.00              
ATOM   2859  HA  ILE A 174      68.043  67.043  57.709  1.00  1.00              
ATOM   2860  CB  ILE A 174      68.874  66.964  55.708  1.00  1.00              
ATOM   2861  HB  ILE A 174      69.350  66.120  55.205  1.00  1.00              
ATOM   2862  CG2 ILE A 174      68.182  67.796  54.618  1.00  1.00              
ATOM   2863 1HG2 ILE A 174      68.914  68.098  53.870  1.00  1.00              
ATOM   2864 2HG2 ILE A 174      67.425  67.197  54.111  1.00  1.00              
ATOM   2865 3HG2 ILE A 174      67.721  68.679  55.049  1.00  1.00              
ATOM   2866  CG1 ILE A 174      69.965  67.770  56.430  1.00  1.00              
ATOM   2867 1HG1 ILE A 174      70.379  67.120  57.195  1.00  1.00              
ATOM   2868 2HG1 ILE A 174      69.518  68.641  56.910  1.00  1.00              
ATOM   2869  CD1 ILE A 174      71.139  68.223  55.570  1.00  1.00              
ATOM   2870  HD1 ILE A 174      71.874  68.720  56.198  1.00  1.00              
ATOM   2871  HD2 ILE A 174      71.602  67.344  55.133  1.00  1.00              
ATOM   2872  HD3 ILE A 174      70.812  68.914  54.794  1.00  1.00              
ATOM   2873  C   ILE A 174      66.454  66.427  56.462  1.00  1.00              
ATOM   2874  O   ILE A 174      65.926  65.501  55.846  1.00  1.00              
ATOM   2875  N   ASN A 175      65.790  67.523  56.802  1.00  1.00              
ATOM   2876  H   ASN A 175      66.235  68.164  57.450  1.00  1.00              
ATOM   2877  CA  ASN A 175      64.633  67.974  56.071  1.00  1.00              
ATOM   2878  HA  ASN A 175      64.470  67.258  55.262  1.00  1.00              
ATOM   2879  CB  ASN A 175      63.326  67.891  56.872  1.00  1.00              
ATOM   2880  HB1 ASN A 175      63.156  66.848  57.139  1.00  1.00              
ATOM   2881  HB2 ASN A 175      62.526  68.188  56.201  1.00  1.00              
ATOM   2882  CG  ASN A 175      63.227  68.721  58.139  1.00  1.00              
ATOM   2883  OD1 ASN A 175      63.028  68.187  59.214  1.00  1.00              
ATOM   2884  ND2 ASN A 175      63.326  70.031  58.075  1.00  1.00              
ATOM   2885 1HD2 ASN A 175      63.769  70.384  57.235  1.00  1.00              
ATOM   2886 2HD2 ASN A 175      63.458  70.494  58.960  1.00  1.00              
ATOM   2887  C   ASN A 175      64.889  69.287  55.337  1.00  1.00              
ATOM   2888  O   ASN A 175      65.038  70.327  55.984  1.00  1.00              
ATOM   2889  N   VAL A 176      64.922  69.233  53.998  1.00  1.00              
ATOM   2890  H   VAL A 176      64.697  68.345  53.558  1.00  1.00              
ATOM   2891  CA  VAL A 176      64.915  70.427  53.139  1.00  1.00              
ATOM   2892  HA  VAL A 176      65.420  71.216  53.694  1.00  1.00              
ATOM   2893  CB  VAL A 176      65.670  70.294  51.791  1.00  1.00              
ATOM   2894  HB  VAL A 176      64.970  70.033  51.005  1.00  1.00              
ATOM   2895  CG1 VAL A 176      66.304  71.636  51.391  1.00  1.00              
ATOM   2896 1HG1 VAL A 176      66.803  71.531  50.427  1.00  1.00              
ATOM   2897 2HG1 VAL A 176      65.547  72.411  51.282  1.00  1.00              
ATOM   2898 3HG1 VAL A 176      67.034  71.951  52.136  1.00  1.00              
ATOM   2899  CG2 VAL A 176      66.803  69.262  51.804  1.00  1.00              
ATOM   2900 1HG2 VAL A 176      67.275  69.223  50.822  1.00  1.00              
ATOM   2901 2HG2 VAL A 176      67.552  69.545  52.541  1.00  1.00              
ATOM   2902 3HG2 VAL A 176      66.412  68.269  52.024  1.00  1.00              
ATOM   2903  C   VAL A 176      63.490  70.912  52.916  1.00  1.00              
ATOM   2904  O   VAL A 176      62.536  70.132  52.935  1.00  1.00              
ATOM   2905  N   PHE A 177      63.355  72.211  52.684  1.00  1.00              
ATOM   2906  H   PHE A 177      64.157  72.821  52.817  1.00  1.00              
ATOM   2907  CA  PHE A 177      62.130  72.818  52.203  1.00  1.00              
ATOM   2908  HA  PHE A 177      61.473  72.041  51.811  1.00  1.00              
ATOM   2909  CB  PHE A 177      61.412  73.500  53.377  1.00  1.00              
ATOM   2910  HB1 PHE A 177      62.075  74.252  53.807  1.00  1.00              
ATOM   2911  HB2 PHE A 177      61.216  72.752  54.147  1.00  1.00              
ATOM   2912  CG  PHE A 177      60.091  74.149  53.006  1.00  1.00              
ATOM   2913  CD1 PHE A 177      59.010  73.351  52.585  1.00  1.00              
ATOM   2914  HD1 PHE A 177      59.106  72.275  52.535  1.00  1.00              
ATOM   2915  CE1 PHE A 177      57.778  73.942  52.258  1.00  1.00              
ATOM   2916  HE1 PHE A 177      56.943  73.321  51.959  1.00  1.00              
ATOM   2917  CZ  PHE A 177      57.621  75.336  52.348  1.00  1.00              
ATOM   2918  HZ  PHE A 177      56.666  75.786  52.111  1.00  1.00              
ATOM   2919  CE2 PHE A 177      58.696  76.136  52.772  1.00  1.00              
ATOM   2920  HE2 PHE A 177      58.556  77.204  52.875  1.00  1.00              
ATOM   2921  CD2 PHE A 177      59.930  75.545  53.100  1.00  1.00              
ATOM   2922  HD2 PHE A 177      60.745  76.165  53.446  1.00  1.00              
ATOM   2923  C   PHE A 177      62.427  73.788  51.075  1.00  1.00              
ATOM   2924  O   PHE A 177      63.314  74.609  51.263  1.00  1.00              
ATOM   2925  N   LEU A 178      61.662  73.742  49.971  1.00  1.00              
ATOM   2926  H   LEU A 178      61.156  72.892  49.783  1.00  1.00              
ATOM   2927  CA  LEU A 178      61.282  74.884  49.139  1.00  1.00              
ATOM   2928  HA  LEU A 178      61.648  74.665  48.136  1.00  1.00              
ATOM   2929  CB  LEU A 178      59.746  75.029  49.056  1.00  1.00              
ATOM   2930  HB1 LEU A 178      59.512  75.978  48.572  1.00  1.00              
ATOM   2931  HB2 LEU A 178      59.345  75.067  50.068  1.00  1.00              
ATOM   2932  CG  LEU A 178      59.022  73.914  48.276  1.00  1.00              
ATOM   2933  HG  LEU A 178      59.284  72.951  48.710  1.00  1.00              
ATOM   2934  CD1 LEU A 178      57.506  74.089  48.386  1.00  1.00              
ATOM   2935 1HD1 LEU A 178      56.999  73.291  47.842  1.00  1.00              
ATOM   2936 2HD1 LEU A 178      57.202  74.037  49.431  1.00  1.00              
ATOM   2937 3HD1 LEU A 178      57.205  75.050  47.969  1.00  1.00              
ATOM   2938  CD2 LEU A 178      59.383  73.902  46.786  1.00  1.00              
ATOM   2939 1HD2 LEU A 178      58.823  73.117  46.279  1.00  1.00              
ATOM   2940 2HD2 LEU A 178      59.134  74.862  46.337  1.00  1.00              
ATOM   2941 3HD2 LEU A 178      60.444  73.706  46.647  1.00  1.00              
ATOM   2942  C   LEU A 178      61.947  76.190  49.504  1.00  1.00              
ATOM   2943  O   LEU A 178      62.892  76.496  48.812  1.00  1.00              
ATOM   2944  N   LYS A 179      61.545  76.919  50.561  1.00  1.00              
ATOM   2945  H   LYS A 179      60.781  76.552  51.114  1.00  1.00              
ATOM   2946  CA  LYS A 179      62.088  78.258  50.899  1.00  1.00              
ATOM   2947  HA  LYS A 179      62.286  78.714  49.943  1.00  1.00              
ATOM   2948  CB  LYS A 179      61.013  79.154  51.553  1.00  1.00              
ATOM   2949  HB1 LYS A 179      61.329  79.446  52.555  1.00  1.00              
ATOM   2950  HB2 LYS A 179      60.075  78.609  51.659  1.00  1.00              
ATOM   2951  CG  LYS A 179      60.749  80.430  50.717  1.00  1.00              
ATOM   2952  HG1 LYS A 179      61.699  80.897  50.453  1.00  1.00              
ATOM   2953  HG2 LYS A 179      60.192  81.133  51.338  1.00  1.00              
ATOM   2954  CD  LYS A 179      59.924  80.161  49.438  1.00  1.00              
ATOM   2955  HD1 LYS A 179      58.962  79.750  49.748  1.00  1.00              
ATOM   2956  HD2 LYS A 179      60.409  79.416  48.808  1.00  1.00              
ATOM   2957  CE  LYS A 179      59.647  81.442  48.627  1.00  1.00              
ATOM   2958  HE1 LYS A 179      59.557  82.281  49.321  1.00  1.00              
ATOM   2959  HE2 LYS A 179      58.682  81.324  48.124  1.00  1.00              
ATOM   2960  NZ  LYS A 179      60.679  81.737  47.599  1.00  1.00              
ATOM   2961  HZ1 LYS A 179      60.551  82.648  47.181  1.00  1.00              
ATOM   2962  HZ2 LYS A 179      61.622  81.758  47.968  1.00  1.00              
ATOM   2963  HZ3 LYS A 179      60.696  81.052  46.841  1.00  1.00              
ATOM   2964  C   LYS A 179      63.492  78.336  51.527  1.00  1.00              
ATOM   2965  O   LYS A 179      63.818  79.313  52.191  1.00  1.00              
ATOM   2966  N   GLY A 180      64.330  77.330  51.295  1.00  1.00              
ATOM   2967  H   GLY A 180      63.975  76.542  50.762  1.00  1.00              
ATOM   2968  CA  GLY A 180      65.752  77.299  51.651  1.00  1.00              
ATOM   2969  HA1 GLY A 180      66.180  78.287  51.484  1.00  1.00              
ATOM   2970  HA2 GLY A 180      66.269  76.590  51.004  1.00  1.00              
ATOM   2971  C   GLY A 180      66.034  76.907  53.095  1.00  1.00              
ATOM   2972  O   GLY A 180      67.183  76.821  53.516  1.00  1.00              
ATOM   2973  N   LYS A 181      64.989  76.659  53.879  1.00  1.00              
ATOM   2974  H   LYS A 181      64.074  76.710  53.458  1.00  1.00              
ATOM   2975  CA  LYS A 181      65.111  76.229  55.267  1.00  1.00              
ATOM   2976  HA  LYS A 181      65.932  76.775  55.735  1.00  1.00              
ATOM   2977  CB  LYS A 181      63.807  76.614  55.985  1.00  1.00              
ATOM   2978  HB1 LYS A 181      62.975  76.047  55.564  1.00  1.00              
ATOM   2979  HB2 LYS A 181      63.598  77.664  55.778  1.00  1.00              
ATOM   2980  CG  LYS A 181      63.876  76.445  57.515  1.00  1.00              
ATOM   2981  HG1 LYS A 181      63.654  77.407  57.980  1.00  1.00              
ATOM   2982  HG2 LYS A 181      64.882  76.162  57.827  1.00  1.00              
ATOM   2983  CD  LYS A 181      62.871  75.417  58.047  1.00  1.00              
ATOM   2984  HD1 LYS A 181      61.862  75.757  57.808  1.00  1.00              
ATOM   2985  HD2 LYS A 181      62.976  75.363  59.132  1.00  1.00              
ATOM   2986  CE  LYS A 181      63.114  74.032  57.439  1.00  1.00              
ATOM   2987  HE1 LYS A 181      64.133  73.720  57.692  1.00  1.00              
ATOM   2988  HE2 LYS A 181      63.041  74.095  56.349  1.00  1.00              
ATOM   2989  NZ  LYS A 181      62.142  73.045  57.953  1.00  1.00              
ATOM   2990  HZ1 LYS A 181      62.321  72.139  57.544  1.00  1.00              
ATOM   2991  HZ2 LYS A 181      62.290  72.945  58.956  1.00  1.00              
ATOM   2992  HZ3 LYS A 181      61.191  73.326  57.751  1.00  1.00              
ATOM   2993  C   LYS A 181      65.421  74.741  55.346  1.00  1.00              
ATOM   2994  O   LYS A 181      64.779  73.926  54.682  1.00  1.00              
ATOM   2995  N   ILE A 182      66.322  74.391  56.256  1.00  1.00              
ATOM   2996  H   ILE A 182      66.756  75.143  56.785  1.00  1.00              
ATOM   2997  CA  ILE A 182      66.824  73.048  56.538  1.00  1.00              
ATOM   2998  HA  ILE A 182      66.123  72.379  56.052  1.00  1.00              
ATOM   2999  CB  ILE A 182      68.210  72.797  55.884  1.00  1.00              
ATOM   3000  HB  ILE A 182      68.982  72.968  56.631  1.00  1.00              
ATOM   3001  CG2 ILE A 182      68.223  71.320  55.449  1.00  1.00              
ATOM   3002 1HG2 ILE A 182      69.163  71.050  54.974  1.00  1.00              
ATOM   3003 2HG2 ILE A 182      68.083  70.679  56.319  1.00  1.00              
ATOM   3004 3HG2 ILE A 182      67.430  71.136  54.727  1.00  1.00              
ATOM   3005  CG1 ILE A 182      68.536  73.716  54.677  1.00  1.00              
ATOM   3006 1HG1 ILE A 182      68.585  74.748  55.029  1.00  1.00              
ATOM   3007 2HG1 ILE A 182      67.742  73.644  53.933  1.00  1.00              
ATOM   3008  CD1 ILE A 182      69.873  73.419  53.989  1.00  1.00              
ATOM   3009  HD1 ILE A 182      70.123  74.239  53.316  1.00  1.00              
ATOM   3010  HD2 ILE A 182      70.661  73.317  54.732  1.00  1.00              
ATOM   3011  HD3 ILE A 182      69.804  72.502  53.406  1.00  1.00              
ATOM   3012  C   ILE A 182      66.742  72.758  58.047  1.00  1.00              
ATOM   3013  O   ILE A 182      66.963  73.660  58.858  1.00  1.00              
ATOM   3014  N   ASN A 183      66.361  71.525  58.418  1.00  1.00              
ATOM   3015  H   ASN A 183      66.173  70.870  57.673  1.00  1.00              
ATOM   3016  CA  ASN A 183      66.573  70.978  59.769  1.00  1.00              
ATOM   3017  HA  ASN A 183      67.154  71.692  60.329  1.00  1.00              
ATOM   3018  CB  ASN A 183      65.313  70.685  60.624  1.00  1.00              
ATOM   3019  HB1 ASN A 183      65.677  70.275  61.568  1.00  1.00              
ATOM   3020  HB2 ASN A 183      64.740  69.879  60.186  1.00  1.00              
ATOM   3021  CG  ASN A 183      64.359  71.806  60.968  1.00  1.00              
ATOM   3022  OD1 ASN A 183      63.705  72.391  60.114  1.00  1.00              
ATOM   3023  ND2 ASN A 183      64.104  72.018  62.240  1.00  1.00              
ATOM   3024 1HD2 ASN A 183      64.584  71.469  62.946  1.00  1.00              
ATOM   3025 2HD2 ASN A 183      63.403  72.699  62.467  1.00  1.00              
ATOM   3026  C   ASN A 183      67.338  69.647  59.705  1.00  1.00              
ATOM   3027  O   ASN A 183      66.752  68.659  59.274  1.00  1.00              
ATOM   3028  N   ILE A 184      68.578  69.549  60.182  1.00  1.00              
ATOM   3029  H   ILE A 184      69.062  70.398  60.445  1.00  1.00              
ATOM   3030  CA  ILE A 184      69.163  68.246  60.539  1.00  1.00              
ATOM   3031  HA  ILE A 184      69.046  67.611  59.667  1.00  1.00              
ATOM   3032  CB  ILE A 184      70.681  68.370  60.783  1.00  1.00              
ATOM   3033  HB  ILE A 184      70.845  69.310  61.271  1.00  1.00              
ATOM   3034  CG2 ILE A 184      71.305  67.269  61.651  1.00  1.00              
ATOM   3035 1HG2 ILE A 184      72.358  67.491  61.806  1.00  1.00              
ATOM   3036 2HG2 ILE A 184      70.838  67.242  62.634  1.00  1.00              
ATOM   3037 3HG2 ILE A 184      71.211  66.299  61.163  1.00  1.00              
ATOM   3038  CG1 ILE A 184      71.424  68.446  59.442  1.00  1.00              
ATOM   3039 1HG1 ILE A 184      70.900  69.136  58.786  1.00  1.00              
ATOM   3040 2HG1 ILE A 184      71.426  67.458  58.989  1.00  1.00              
ATOM   3041  CD1 ILE A 184      72.874  68.913  59.558  1.00  1.00              
ATOM   3042  HD1 ILE A 184      73.227  69.253  58.587  1.00  1.00              
ATOM   3043  HD2 ILE A 184      72.959  69.732  60.271  1.00  1.00              
ATOM   3044  HD3 ILE A 184      73.491  68.076  59.870  1.00  1.00              
ATOM   3045  C   ILE A 184      68.351  67.557  61.656  1.00  1.00              
ATOM   3046  O   ILE A 184      67.630  68.231  62.392  1.00  1.00              
ATOM   3047  N   LEU A 185      68.441  66.224  61.778  1.00  1.00              
ATOM   3048  H   LEU A 185      68.991  65.739  61.077  1.00  1.00              
ATOM   3049  CA  LEU A 185      68.000  65.462  62.960  1.00  1.00              
ATOM   3050  HA  LEU A 185      68.249  66.022  63.837  1.00  1.00              
ATOM   3051  CB  LEU A 185      66.456  65.335  62.975  1.00  1.00              
ATOM   3052  HB1 LEU A 185      66.129  64.764  62.110  1.00  1.00              
ATOM   3053  HB2 LEU A 185      66.000  66.322  62.913  1.00  1.00              
ATOM   3054  CG  LEU A 185      65.946  64.637  64.250  1.00  1.00              
ATOM   3055  HG  LEU A 185      66.468  63.695  64.362  1.00  1.00              
ATOM   3056  CD1 LEU A 185      66.198  65.482  65.501  1.00  1.00              
ATOM   3057 1HD1 LEU A 185      65.707  65.031  66.364  1.00  1.00              
ATOM   3058 2HD1 LEU A 185      67.263  65.535  65.700  1.00  1.00              
ATOM   3059 3HD1 LEU A 185      65.822  66.485  65.350  1.00  1.00              
ATOM   3060  CD2 LEU A 185      64.464  64.297  64.155  1.00  1.00              
ATOM   3061 1HD2 LEU A 185      64.070  64.025  65.135  1.00  1.00              
ATOM   3062 2HD2 LEU A 185      63.903  65.131  63.746  1.00  1.00              
ATOM   3063 3HD2 LEU A 185      64.361  63.429  63.510  1.00  1.00              
ATOM   3064  C   LEU A 185      68.625  64.061  63.005  1.00  1.00              
ATOM   3065  O   LEU A 185      68.287  63.204  62.199  1.00  1.00              
ATOM   3066  N   GLY A 186      69.507  63.779  63.953  1.00  1.00              
ATOM   3067  H   GLY A 186      69.802  64.537  64.552  1.00  1.00              
ATOM   3068  CA  GLY A 186      70.045  62.407  64.136  1.00  1.00              
ATOM   3069  HA1 GLY A 186      69.746  61.746  63.323  1.00  1.00              
ATOM   3070  HA2 GLY A 186      69.660  61.985  65.063  1.00  1.00              
ATOM   3071  C   GLY A 186      71.562  62.382  64.212  1.00  1.00              
ATOM   3072  O   GLY A 186      72.165  61.308  64.181  1.00  1.00              
ATOM   3073  N   CYS A 187      72.173  63.566  64.333  1.00  1.00              
ATOM   3074  H   CYS A 187      71.631  64.407  64.215  1.00  1.00              
ATOM   3075  CA  CYS A 187      73.519  63.729  64.855  1.00  1.00              
ATOM   3076  HA  CYS A 187      74.204  63.218  64.176  1.00  1.00              
ATOM   3077  CB  CYS A 187      73.875  65.219  64.839  1.00  1.00              
ATOM   3078  HB1 CYS A 187      74.814  65.402  65.364  1.00  1.00              
ATOM   3079  HB2 CYS A 187      73.082  65.789  65.314  1.00  1.00              
ATOM   3080  SG  CYS A 187      74.047  65.718  63.110  1.00  1.00              
ATOM   3081  HG  CYS A 187      74.724  66.856  63.327  1.00  1.00              
ATOM   3082  C   CYS A 187      73.710  63.062  66.218  1.00  1.00              
ATOM   3083  O   CYS A 187      72.775  62.561  66.824  1.00  1.00              
ATOM   3084  N   ASN A 188      74.936  63.091  66.702  1.00  1.00              
ATOM   3085  H   ASN A 188      75.663  63.420  66.088  1.00  1.00              
ATOM   3086  CA  ASN A 188      75.271  62.951  68.120  1.00  1.00              
ATOM   3087  HA  ASN A 188      74.374  63.067  68.734  1.00  1.00              
ATOM   3088  CB  ASN A 188      75.829  61.530  68.335  1.00  1.00              
ATOM   3089  HB1 ASN A 188      76.387  61.216  67.453  1.00  1.00              
ATOM   3090  HB2 ASN A 188      75.001  60.836  68.479  1.00  1.00              
ATOM   3091  CG  ASN A 188      76.780  61.413  69.508  1.00  1.00              
ATOM   3092  OD1 ASN A 188      77.983  61.422  69.327  1.00  1.00              
ATOM   3093  ND2 ASN A 188      76.305  61.280  70.721  1.00  1.00              
ATOM   3094 1HD2 ASN A 188      75.314  61.271  70.939  1.00  1.00              
ATOM   3095 2HD2 ASN A 188      76.989  61.298  71.451  1.00  1.00              
ATOM   3096  C   ASN A 188      76.207  64.107  68.525  1.00  1.00              
ATOM   3097  O   ASN A 188      76.253  64.490  69.690  1.00  1.00              
ATOM   3098  N   THR A 189      76.842  64.736  67.523  1.00  1.00              
ATOM   3099  H   THR A 189      76.832  64.344  66.600  1.00  1.00              
ATOM   3100  CA  THR A 189      77.718  65.882  67.706  1.00  1.00              
ATOM   3101  HA  THR A 189      77.552  66.297  68.700  1.00  1.00              
ATOM   3102  CB  THR A 189      79.187  65.459  67.627  1.00  1.00              
ATOM   3103  HB  THR A 189      79.779  66.317  67.948  1.00  1.00              
ATOM   3104  CG2 THR A 189      79.559  64.274  68.513  1.00  1.00              
ATOM   3105 1HG2 THR A 189      80.645  64.185  68.552  1.00  1.00              
ATOM   3106 2HG2 THR A 189      79.178  64.426  69.523  1.00  1.00              
ATOM   3107 3HG2 THR A 189      79.149  63.354  68.100  1.00  1.00              
ATOM   3108  OG1 THR A 189      79.543  65.131  66.299  1.00  1.00              
ATOM   3109  HG1 THR A 189      80.519  65.270  66.351  1.00  1.00              
ATOM   3110  C   THR A 189      77.503  67.008  66.679  1.00  1.00              
ATOM   3111  O   THR A 189      77.056  66.829  65.523  1.00  1.00              
ATOM   3112  N   LYS A 190      77.868  68.209  67.141  1.00  1.00              
ATOM   3113  H   LYS A 190      78.211  68.281  68.089  1.00  1.00              
ATOM   3114  CA  LYS A 190      77.841  69.417  66.331  1.00  1.00              
ATOM   3115  HA  LYS A 190      76.820  69.561  65.975  1.00  1.00              
ATOM   3116  CB  LYS A 190      78.198  70.666  67.160  1.00  1.00              
ATOM   3117  HB1 LYS A 190      77.412  70.836  67.899  1.00  1.00              
ATOM   3118  HB2 LYS A 190      78.180  71.517  66.479  1.00  1.00              
ATOM   3119  CG  LYS A 190      79.552  70.594  67.900  1.00  1.00              
ATOM   3120  HG1 LYS A 190      80.137  69.768  67.509  1.00  1.00              
ATOM   3121  HG2 LYS A 190      79.364  70.358  68.948  1.00  1.00              
ATOM   3122  CD  LYS A 190      80.378  71.897  67.825  1.00  1.00              
ATOM   3123  HD1 LYS A 190      80.350  72.384  68.801  1.00  1.00              
ATOM   3124  HD2 LYS A 190      79.936  72.593  67.111  1.00  1.00              
ATOM   3125  CE  LYS A 190      81.846  71.677  67.423  1.00  1.00              
ATOM   3126  HE1 LYS A 190      82.345  71.069  68.184  1.00  1.00              
ATOM   3127  HE2 LYS A 190      82.333  72.655  67.382  1.00  1.00              
ATOM   3128  NZ  LYS A 190      81.962  71.015  66.102  1.00  1.00              
ATOM   3129  HZ1 LYS A 190      81.298  71.417  65.428  1.00  1.00              
ATOM   3130  HZ2 LYS A 190      82.869  71.120  65.676  1.00  1.00              
ATOM   3131  HZ3 LYS A 190      81.777  70.015  66.191  1.00  1.00              
ATOM   3132  C   LYS A 190      78.689  69.297  65.055  1.00  1.00              
ATOM   3133  O   LYS A 190      78.169  69.611  63.991  1.00  1.00              
ATOM   3134  N   GLU A 191      79.897  68.715  65.097  1.00  1.00              
ATOM   3135  H   GLU A 191      80.304  68.452  65.990  1.00  1.00              
ATOM   3136  CA  GLU A 191      80.665  68.485  63.861  1.00  1.00              
ATOM   3137  HA  GLU A 191      80.597  69.421  63.315  1.00  1.00              
ATOM   3138  CB  GLU A 191      82.189  68.294  64.001  1.00  1.00              
ATOM   3139  HB1 GLU A 191      82.628  69.194  64.423  1.00  1.00              
ATOM   3140  HB2 GLU A 191      82.604  68.205  62.996  1.00  1.00              
ATOM   3141  CG  GLU A 191      82.675  67.089  64.800  1.00  1.00              
ATOM   3142  HG1 GLU A 191      83.765  67.055  64.755  1.00  1.00              
ATOM   3143  HG2 GLU A 191      82.285  66.181  64.332  1.00  1.00              
ATOM   3144  CD  GLU A 191      82.236  67.157  66.259  1.00  1.00              
ATOM   3145  OE1 GLU A 191      81.924  66.067  66.778  1.00  1.00              
ATOM   3146  OE2 GLU A 191      82.070  68.283  66.795  1.00  1.00              
ATOM   3147  C   GLU A 191      80.032  67.495  62.882  1.00  1.00              
ATOM   3148  O   GLU A 191      80.234  67.635  61.679  1.00  1.00              
ATOM   3149  N   SER A 192      79.169  66.582  63.340  1.00  1.00              
ATOM   3150  H   SER A 192      78.987  66.539  64.336  1.00  1.00              
ATOM   3151  CA  SER A 192      78.304  65.837  62.414  1.00  1.00              
ATOM   3152  HA  SER A 192      78.921  65.364  61.651  1.00  1.00              
ATOM   3153  CB  SER A 192      77.508  64.744  63.143  1.00  1.00              
ATOM   3154  HB1 SER A 192      76.966  64.158  62.399  1.00  1.00              
ATOM   3155  HB2 SER A 192      76.773  65.198  63.801  1.00  1.00              
ATOM   3156  OG  SER A 192      78.315  63.867  63.907  1.00  1.00              
ATOM   3157  HG  SER A 192      78.784  64.366  64.601  1.00  1.00              
ATOM   3158  C   SER A 192      77.303  66.745  61.718  1.00  1.00              
ATOM   3159  O   SER A 192      77.140  66.621  60.504  1.00  1.00              
ATOM   3160  N   ALA A 193      76.660  67.663  62.460  1.00  1.00              
ATOM   3161  H   ALA A 193      76.917  67.804  63.431  1.00  1.00              
ATOM   3162  CA  ALA A 193      75.761  68.624  61.801  1.00  1.00              
ATOM   3163  HA  ALA A 193      75.016  68.044  61.266  1.00  1.00              
ATOM   3164  CB  ALA A 193      75.035  69.450  62.870  1.00  1.00              
ATOM   3165  HB1 ALA A 193      74.272  70.064  62.393  1.00  1.00              
ATOM   3166  HB2 ALA A 193      74.556  68.796  63.598  1.00  1.00              
ATOM   3167  HB3 ALA A 193      75.734  70.109  63.384  1.00  1.00              
ATOM   3168  C   ALA A 193      76.457  69.524  60.766  1.00  1.00              
ATOM   3169  O   ALA A 193      75.963  69.663  59.649  1.00  1.00              
ATOM   3170  N   GLU A 194      77.623  70.075  61.110  1.00  1.00              
ATOM   3171  H   GLU A 194      77.944  69.935  62.065  1.00  1.00              
ATOM   3172  CA  GLU A 194      78.452  70.904  60.226  1.00  1.00              
ATOM   3173  HA  GLU A 194      77.903  71.800  59.936  1.00  1.00              
ATOM   3174  CB  GLU A 194      79.722  71.318  61.014  1.00  1.00              
ATOM   3175  HB1 GLU A 194      80.413  71.820  60.335  1.00  1.00              
ATOM   3176  HB2 GLU A 194      80.208  70.407  61.360  1.00  1.00              
ATOM   3177  CG  GLU A 194      79.467  72.250  62.223  1.00  1.00              
ATOM   3178  HG1 GLU A 194      78.449  72.098  62.586  1.00  1.00              
ATOM   3179  HG2 GLU A 194      79.530  73.285  61.879  1.00  1.00              
ATOM   3180  CD  GLU A 194      80.437  72.043  63.410  1.00  1.00              
ATOM   3181  OE1 GLU A 194      80.010  72.216  64.576  1.00  1.00              
ATOM   3182  OE2 GLU A 194      81.611  71.648  63.232  1.00  1.00              
ATOM   3183  C   GLU A 194      78.841  70.161  58.944  1.00  1.00              
ATOM   3184  O   GLU A 194      78.570  70.628  57.838  1.00  1.00              
ATOM   3185  N   ILE A 195      79.400  68.960  59.096  1.00  1.00              
ATOM   3186  H   ILE A 195      79.591  68.637  60.041  1.00  1.00              
ATOM   3187  CA  ILE A 195      79.758  68.075  57.985  1.00  1.00              
ATOM   3188  HA  ILE A 195      80.534  68.558  57.393  1.00  1.00              
ATOM   3189  CB  ILE A 195      80.321  66.776  58.605  1.00  1.00              
ATOM   3190  HB  ILE A 195      79.744  66.569  59.506  1.00  1.00              
ATOM   3191  CG2 ILE A 195      80.138  65.521  57.756  1.00  1.00              
ATOM   3192 1HG2 ILE A 195      80.580  64.686  58.292  1.00  1.00              
ATOM   3193 2HG2 ILE A 195      79.083  65.306  57.620  1.00  1.00              
ATOM   3194 3HG2 ILE A 195      80.610  65.647  56.784  1.00  1.00              
ATOM   3195  CG1 ILE A 195      81.799  66.942  59.030  1.00  1.00              
ATOM   3196 1HG1 ILE A 195      82.064  66.116  59.691  1.00  1.00              
ATOM   3197 2HG1 ILE A 195      81.902  67.861  59.608  1.00  1.00              
ATOM   3198  CD1 ILE A 195      82.824  66.983  57.885  1.00  1.00              
ATOM   3199  HD1 ILE A 195      83.814  67.171  58.300  1.00  1.00              
ATOM   3200  HD2 ILE A 195      82.847  66.028  57.359  1.00  1.00              
ATOM   3201  HD3 ILE A 195      82.583  67.780  57.182  1.00  1.00              
ATOM   3202  C   ILE A 195      78.582  67.838  57.035  1.00  1.00              
ATOM   3203  O   ILE A 195      78.668  68.026  55.809  1.00  1.00              
ATOM   3204  N   ILE A 196      77.458  67.429  57.612  1.00  1.00              
ATOM   3205  H   ILE A 196      77.420  67.336  58.624  1.00  1.00              
ATOM   3206  CA  ILE A 196      76.294  67.069  56.816  1.00  1.00              
ATOM   3207  HA  ILE A 196      76.641  66.442  56.002  1.00  1.00              
ATOM   3208  CB  ILE A 196      75.331  66.285  57.702  1.00  1.00              
ATOM   3209  HB  ILE A 196      75.396  66.682  58.715  1.00  1.00              
ATOM   3210  CG2 ILE A 196      73.854  66.448  57.311  1.00  1.00              
ATOM   3211 1HG2 ILE A 196      73.230  66.059  58.108  1.00  1.00              
ATOM   3212 2HG2 ILE A 196      73.594  67.498  57.219  1.00  1.00              
ATOM   3213 3HG2 ILE A 196      73.629  65.958  56.367  1.00  1.00              
ATOM   3214  CG1 ILE A 196      75.903  64.843  57.709  1.00  1.00              
ATOM   3215 1HG1 ILE A 196      75.370  64.244  58.426  1.00  1.00              
ATOM   3216 2HG1 ILE A 196      76.926  64.855  58.080  1.00  1.00              
ATOM   3217  CD1 ILE A 196      75.889  64.118  56.351  1.00  1.00              
ATOM   3218  HD1 ILE A 196      75.885  63.046  56.512  1.00  1.00              
ATOM   3219  HD2 ILE A 196      75.006  64.382  55.776  1.00  1.00              
ATOM   3220  HD3 ILE A 196      76.769  64.378  55.764  1.00  1.00              
ATOM   3221  C   ILE A 196      75.701  68.259  56.076  1.00  1.00              
ATOM   3222  O   ILE A 196      75.292  68.120  54.919  1.00  1.00              
ATOM   3223  N   TYR A 197      75.744  69.441  56.679  1.00  1.00              
ATOM   3224  H   TYR A 197      76.081  69.509  57.636  1.00  1.00              
ATOM   3225  CA  TYR A 197      75.409  70.649  55.957  1.00  1.00              
ATOM   3226  HA  TYR A 197      74.540  70.417  55.355  1.00  1.00              
ATOM   3227  CB  TYR A 197      75.086  71.805  56.914  1.00  1.00              
ATOM   3228  HB1 TYR A 197      75.195  72.749  56.378  1.00  1.00              
ATOM   3229  HB2 TYR A 197      75.813  71.810  57.727  1.00  1.00              
ATOM   3230  CG  TYR A 197      73.679  71.789  57.473  1.00  1.00              
ATOM   3231  CD1 TYR A 197      72.600  71.352  56.675  1.00  1.00              
ATOM   3232  HD1 TYR A 197      72.727  71.022  55.659  1.00  1.00              
ATOM   3233  CE1 TYR A 197      71.306  71.356  57.191  1.00  1.00              
ATOM   3234  HE1 TYR A 197      70.493  70.975  56.610  1.00  1.00              
ATOM   3235  CZ  TYR A 197      71.059  71.871  58.467  1.00  1.00              
ATOM   3236  OH  TYR A 197      69.771  71.922  58.858  1.00  1.00              
ATOM   3237  HH  TYR A 197      69.663  72.268  59.762  1.00  1.00              
ATOM   3238  CE2 TYR A 197      72.121  72.330  59.277  1.00  1.00              
ATOM   3239  HE2 TYR A 197      71.929  72.726  60.261  1.00  1.00              
ATOM   3240  CD2 TYR A 197      73.437  72.273  58.775  1.00  1.00              
ATOM   3241  HD2 TYR A 197      74.268  72.613  59.379  1.00  1.00              
ATOM   3242  C   TYR A 197      76.416  71.094  54.913  1.00  1.00              
ATOM   3243  O   TYR A 197      75.966  71.746  53.980  1.00  1.00              
ATOM   3244  N   THR A 198      77.701  70.730  54.965  1.00  1.00              
ATOM   3245  H   THR A 198      78.070  70.278  55.796  1.00  1.00              
ATOM   3246  CA  THR A 198      78.535  70.901  53.760  1.00  1.00              
ATOM   3247  HA  THR A 198      78.438  71.937  53.432  1.00  1.00              
ATOM   3248  CB  THR A 198      80.044  70.664  53.964  1.00  1.00              
ATOM   3249  HB  THR A 198      80.542  70.904  53.024  1.00  1.00              
ATOM   3250  CG2 THR A 198      80.640  71.571  55.037  1.00  1.00              
ATOM   3251 1HG2 THR A 198      81.719  71.422  55.079  1.00  1.00              
ATOM   3252 2HG2 THR A 198      80.435  72.613  54.793  1.00  1.00              
ATOM   3253 3HG2 THR A 198      80.214  71.341  56.012  1.00  1.00              
ATOM   3254  OG1 THR A 198      80.388  69.336  54.293  1.00  1.00              
ATOM   3255  HG1 THR A 198      79.760  68.984  54.948  1.00  1.00              
ATOM   3256  C   THR A 198      78.004  70.051  52.599  1.00  1.00              
ATOM   3257  O   THR A 198      77.638  70.574  51.532  1.00  1.00              
ATOM   3258  N   PHE A 199      77.842  68.743  52.864  1.00  1.00              
ATOM   3259  H   PHE A 199      78.164  68.380  53.751  1.00  1.00              
ATOM   3260  CA  PHE A 199      77.399  67.808  51.824  1.00  1.00              
ATOM   3261  HA  PHE A 199      78.153  67.834  51.036  1.00  1.00              
ATOM   3262  CB  PHE A 199      77.344  66.369  52.359  1.00  1.00              
ATOM   3263  HB1 PHE A 199      76.754  65.766  51.670  1.00  1.00              
ATOM   3264  HB2 PHE A 199      76.849  66.350  53.331  1.00  1.00              
ATOM   3265  CG  PHE A 199      78.729  65.757  52.451  1.00  1.00              
ATOM   3266  CD1 PHE A 199      79.373  65.605  53.693  1.00  1.00              
ATOM   3267  HD1 PHE A 199      78.852  65.848  54.606  1.00  1.00              
ATOM   3268  CE1 PHE A 199      80.717  65.195  53.743  1.00  1.00              
ATOM   3269  HE1 PHE A 199      81.229  65.129  54.691  1.00  1.00              
ATOM   3270  CZ  PHE A 199      81.415  64.923  52.554  1.00  1.00              
ATOM   3271  HZ  PHE A 199      82.461  64.659  52.592  1.00  1.00              
ATOM   3272  CE2 PHE A 199      80.760  65.021  51.316  1.00  1.00              
ATOM   3273  HE2 PHE A 199      81.301  64.823  50.401  1.00  1.00              
ATOM   3274  CD2 PHE A 199      79.420  65.441  51.265  1.00  1.00              
ATOM   3275  HD2 PHE A 199      78.938  65.577  50.307  1.00  1.00              
ATOM   3276  C   PHE A 199      76.097  68.258  51.119  1.00  1.00              
ATOM   3277  O   PHE A 199      76.000  68.383  49.881  1.00  1.00              
ATOM   3278  N   LEU A 200      75.091  68.579  51.933  1.00  1.00              
ATOM   3279  H   LEU A 200      75.214  68.493  52.937  1.00  1.00              
ATOM   3280  CA  LEU A 200      73.818  69.027  51.395  1.00  1.00              
ATOM   3281  HA  LEU A 200      73.641  68.475  50.475  1.00  1.00              
ATOM   3282  CB  LEU A 200      72.663  68.678  52.353  1.00  1.00              
ATOM   3283  HB1 LEU A 200      71.790  69.256  52.046  1.00  1.00              
ATOM   3284  HB2 LEU A 200      72.924  69.001  53.362  1.00  1.00              
ATOM   3285  CG  LEU A 200      72.225  67.194  52.375  1.00  1.00              
ATOM   3286  HG  LEU A 200      71.276  67.157  52.908  1.00  1.00              
ATOM   3287  CD1 LEU A 200      71.963  66.601  50.987  1.00  1.00              
ATOM   3288 1HD1 LEU A 200      71.309  67.265  50.425  1.00  1.00              
ATOM   3289 2HD1 LEU A 200      72.896  66.463  50.440  1.00  1.00              
ATOM   3290 3HD1 LEU A 200      71.481  65.628  51.093  1.00  1.00              
ATOM   3291  CD2 LEU A 200      73.193  66.267  53.106  1.00  1.00              
ATOM   3292 1HD2 LEU A 200      72.697  65.317  53.291  1.00  1.00              
ATOM   3293 2HD2 LEU A 200      74.093  66.107  52.513  1.00  1.00              
ATOM   3294 3HD2 LEU A 200      73.474  66.696  54.062  1.00  1.00              
ATOM   3295  C   LEU A 200      73.791  70.484  50.924  1.00  1.00              
ATOM   3296  O   LEU A 200      72.910  70.783  50.123  1.00  1.00              
ATOM   3297  N   LYS A 201      74.739  71.358  51.296  1.00  1.00              
ATOM   3298  H   LYS A 201      75.454  71.064  51.956  1.00  1.00              
ATOM   3299  CA  LYS A 201      74.894  72.684  50.662  1.00  1.00              
ATOM   3300  HA  LYS A 201      73.921  73.176  50.675  1.00  1.00              
ATOM   3301  CB  LYS A 201      75.885  73.566  51.440  1.00  1.00              
ATOM   3302  HB1 LYS A 201      76.893  73.158  51.350  1.00  1.00              
ATOM   3303  HB2 LYS A 201      75.605  73.570  52.489  1.00  1.00              
ATOM   3304  CG  LYS A 201      75.846  75.034  50.985  1.00  1.00              
ATOM   3305  HG1 LYS A 201      75.385  75.620  51.781  1.00  1.00              
ATOM   3306  HG2 LYS A 201      75.244  75.148  50.086  1.00  1.00              
ATOM   3307  CD  LYS A 201      77.222  75.629  50.715  1.00  1.00              
ATOM   3308  HD1 LYS A 201      77.884  75.413  51.556  1.00  1.00              
ATOM   3309  HD2 LYS A 201      77.109  76.707  50.622  1.00  1.00              
ATOM   3310  CE  LYS A 201      77.815  75.119  49.404  1.00  1.00              
ATOM   3311  HE1 LYS A 201      77.373  75.676  48.573  1.00  1.00              
ATOM   3312  HE2 LYS A 201      77.568  74.062  49.274  1.00  1.00              
ATOM   3313  NZ  LYS A 201      79.283  75.259  49.400  1.00  1.00              
ATOM   3314  HZ1 LYS A 201      79.622  75.155  48.450  1.00  1.00              
ATOM   3315  HZ2 LYS A 201      79.578  76.127  49.862  1.00  1.00              
ATOM   3316  HZ3 LYS A 201      79.672  74.447  49.872  1.00  1.00              
ATOM   3317  C   LYS A 201      75.298  72.578  49.195  1.00  1.00              
ATOM   3318  O   LYS A 201      74.737  73.300  48.356  1.00  1.00              
ATOM   3319  N   ASP A 202      76.256  71.684  48.918  1.00  1.00              
ATOM   3320  H   ASP A 202      76.715  71.204  49.686  1.00  1.00              
ATOM   3321  CA  ASP A 202      76.787  71.505  47.554  1.00  1.00              
ATOM   3322  HA  ASP A 202      76.773  72.486  47.072  1.00  1.00              
ATOM   3323  CB  ASP A 202      78.276  71.125  47.638  1.00  1.00              
ATOM   3324  HB1 ASP A 202      78.633  70.861  46.642  1.00  1.00              
ATOM   3325  HB2 ASP A 202      78.402  70.260  48.292  1.00  1.00              
ATOM   3326  CG  ASP A 202      79.095  72.326  48.163  1.00  1.00              
ATOM   3327  OD1 ASP A 202      79.370  73.257  47.371  1.00  1.00              
ATOM   3328  OD2 ASP A 202      79.360  72.420  49.384  1.00  1.00              
ATOM   3329  C   ASP A 202      75.881  70.642  46.635  1.00  1.00              
ATOM   3330  O   ASP A 202      75.884  70.837  45.407  1.00  1.00              
ATOM   3331  N   LEU A 203      74.980  69.815  47.213  1.00  1.00              
ATOM   3332  H   LEU A 203      75.043  69.662  48.211  1.00  1.00              
ATOM   3333  CA  LEU A 203      73.879  69.194  46.417  1.00  1.00              
ATOM   3334  HA  LEU A 203      74.246  69.054  45.402  1.00  1.00              
ATOM   3335  CB  LEU A 203      73.582  67.803  47.007  1.00  1.00              
ATOM   3336  HB1 LEU A 203      72.545  67.572  46.789  1.00  1.00              
ATOM   3337  HB2 LEU A 203      73.671  67.844  48.093  1.00  1.00              
ATOM   3338  CG  LEU A 203      74.433  66.628  46.480  1.00  1.00              
ATOM   3339  HG  LEU A 203      74.120  65.736  47.024  1.00  1.00              
ATOM   3340  CD1 LEU A 203      74.216  66.353  44.989  1.00  1.00              
ATOM   3341 1HD1 LEU A 203      74.730  65.434  44.711  1.00  1.00              
ATOM   3342 2HD1 LEU A 203      73.155  66.232  44.795  1.00  1.00              
ATOM   3343 3HD1 LEU A 203      74.608  67.172  44.387  1.00  1.00              
ATOM   3344  CD2 LEU A 203      75.935  66.799  46.701  1.00  1.00              
ATOM   3345 1HD2 LEU A 203      76.460  65.895  46.397  1.00  1.00              
ATOM   3346 2HD2 LEU A 203      76.313  67.643  46.124  1.00  1.00              
ATOM   3347 3HD2 LEU A 203      76.129  66.977  47.757  1.00  1.00              
ATOM   3348  C   LEU A 203      72.572  70.002  46.237  1.00  1.00              
ATOM   3349  O   LEU A 203      71.985  70.024  45.147  1.00  1.00              
ATOM   3350  N   ILE A 204      72.156  70.768  47.249  1.00  1.00              
ATOM   3351  H   ILE A 204      72.657  70.667  48.125  1.00  1.00              
ATOM   3352  CA  ILE A 204      71.593  72.116  47.014  1.00  1.00              
ATOM   3353  HA  ILE A 204      70.736  72.053  46.345  1.00  1.00              
ATOM   3354  CB  ILE A 204      71.143  72.700  48.381  1.00  1.00              
ATOM   3355  HB  ILE A 204      72.014  72.758  49.031  1.00  1.00              
ATOM   3356  CG2 ILE A 204      70.610  74.125  48.249  1.00  1.00              
ATOM   3357 1HG2 ILE A 204      70.061  74.435  49.133  1.00  1.00              
ATOM   3358 2HG2 ILE A 204      71.456  74.802  48.147  1.00  1.00              
ATOM   3359 3HG2 ILE A 204      69.963  74.189  47.378  1.00  1.00              
ATOM   3360  CG1 ILE A 204      70.074  71.800  49.057  1.00  1.00              
ATOM   3361 1HG1 ILE A 204      70.423  70.770  49.072  1.00  1.00              
ATOM   3362 2HG1 ILE A 204      69.147  71.829  48.483  1.00  1.00              
ATOM   3363  CD1 ILE A 204      69.780  72.160  50.520  1.00  1.00              
ATOM   3364  HD1 ILE A 204      70.715  72.317  51.059  1.00  1.00              
ATOM   3365  HD2 ILE A 204      69.163  73.056  50.584  1.00  1.00              
ATOM   3366  HD3 ILE A 204      69.244  71.335  50.988  1.00  1.00              
ATOM   3367  C   ILE A 204      72.714  72.916  46.312  1.00  1.00              
ATOM   3368  O   ILE A 204      73.772  72.391  46.027  1.00  1.00              
ATOM   3369  N   SER A 205      72.531  74.154  45.907  1.00  1.00              
ATOM   3370  H   SER A 205      71.753  74.676  46.277  1.00  1.00              
ATOM   3371  CA  SER A 205      73.300  74.731  44.784  1.00  1.00              
ATOM   3372  HA  SER A 205      72.863  75.671  44.520  1.00  1.00              
ATOM   3373  CB  SER A 205      74.757  75.042  45.213  1.00  1.00              
ATOM   3374  HB1 SER A 205      75.147  75.842  44.583  1.00  1.00              
ATOM   3375  HB2 SER A 205      75.383  74.160  45.062  1.00  1.00              
ATOM   3376  OG  SER A 205      74.869  75.423  46.576  1.00  1.00              
ATOM   3377  HG  SER A 205      74.749  74.619  47.116  1.00  1.00              
ATOM   3378  C   SER A 205      73.273  73.916  43.478  1.00  1.00              
ATOM   3379  O   SER A 205      72.627  74.379  42.538  1.00  1.00              
ATOM   3380  N   VAL A 206      73.856  72.703  43.381  1.00  1.00              
ATOM   3381  H   VAL A 206      74.329  72.310  44.197  1.00  1.00              
ATOM   3382  CA  VAL A 206      73.725  71.887  42.153  1.00  1.00              
ATOM   3383  HA  VAL A 206      74.182  72.454  41.342  1.00  1.00              
ATOM   3384  CB  VAL A 206      74.533  70.577  42.286  1.00  1.00              
ATOM   3385  HB  VAL A 206      74.275  70.091  43.227  1.00  1.00              
ATOM   3386  CG1 VAL A 206      74.290  69.579  41.146  1.00  1.00              
ATOM   3387 1HG1 VAL A 206      74.929  68.706  41.280  1.00  1.00              
ATOM   3388 2HG1 VAL A 206      73.255  69.250  41.153  1.00  1.00              
ATOM   3389 3HG1 VAL A 206      74.511  70.045  40.186  1.00  1.00              
ATOM   3390  CG2 VAL A 206      76.037  70.892  42.261  1.00  1.00              
ATOM   3391 1HG2 VAL A 206      76.607  69.989  42.480  1.00  1.00              
ATOM   3392 2HG2 VAL A 206      76.331  71.282  41.287  1.00  1.00              
ATOM   3393 3HG2 VAL A 206      76.283  71.633  43.020  1.00  1.00              
ATOM   3394  C   VAL A 206      72.272  71.651  41.704  1.00  1.00              
ATOM   3395  O   VAL A 206      71.971  71.618  40.503  1.00  1.00              
ATOM   3396  N   HIS A 207      71.331  71.632  42.652  1.00  1.00              
ATOM   3397  H   HIS A 207      71.644  71.528  43.613  1.00  1.00              
ATOM   3398  CA  HIS A 207      69.890  71.627  42.362  1.00  1.00              
ATOM   3399  HA  HIS A 207      69.736  71.699  41.290  1.00  1.00              
ATOM   3400  CB  HIS A 207      69.300  70.285  42.812  1.00  1.00              
ATOM   3401  HB1 HIS A 207      68.234  70.248  42.587  1.00  1.00              
ATOM   3402  HB2 HIS A 207      69.433  70.169  43.888  1.00  1.00              
ATOM   3403  CG  HIS A 207      69.959  69.146  42.099  1.00  1.00              
ATOM   3404  ND1 HIS A 207      69.854  68.895  40.735  1.00  1.00              
ATOM   3405  CE1 HIS A 207      70.681  67.869  40.492  1.00  1.00              
ATOM   3406  HE1 HIS A 207      70.824  67.415  39.523  1.00  1.00              
ATOM   3407  NE2 HIS A 207      71.311  67.496  41.619  1.00  1.00              
ATOM   3408  HE2 HIS A 207      71.996  66.759  41.700  1.00  1.00              
ATOM   3409  CD2 HIS A 207      70.870  68.298  42.642  1.00  1.00              
ATOM   3410  HD2 HIS A 207      71.202  68.297  43.669  1.00  1.00              
ATOM   3411  C   HIS A 207      69.130  72.801  42.971  1.00  1.00              
ATOM   3412  O   HIS A 207      67.917  72.723  43.172  1.00  1.00              
ATOM   3413  N   TRP A 208      69.803  73.938  43.152  1.00  1.00              
ATOM   3414  H   TRP A 208      70.801  73.933  42.967  1.00  1.00              
ATOM   3415  CA  TRP A 208      69.122  75.207  42.912  1.00  1.00              
ATOM   3416  HA  TRP A 208      68.165  75.206  43.435  1.00  1.00              
ATOM   3417  CB  TRP A 208      69.895  76.413  43.437  1.00  1.00              
ATOM   3418  HB1 TRP A 208      69.236  77.246  43.239  1.00  1.00              
ATOM   3419  HB2 TRP A 208      70.821  76.477  42.868  1.00  1.00              
ATOM   3420  CG  TRP A 208      70.260  76.655  44.856  1.00  1.00              
ATOM   3421  CD1 TRP A 208      69.491  76.464  45.947  1.00  1.00              
ATOM   3422  HD1 TRP A 208      68.475  76.098  45.930  1.00  1.00              
ATOM   3423  NE1 TRP A 208      70.190  76.862  47.067  1.00  1.00              
ATOM   3424  HE1 TRP A 208      69.785  76.894  47.992  1.00  1.00              
ATOM   3425  CE2 TRP A 208      71.439  77.346  46.742  1.00  1.00              
ATOM   3426  CZ2 TRP A 208      72.520  77.819  47.496  1.00  1.00              
ATOM   3427  HZ2 TRP A 208      72.504  77.757  48.566  1.00  1.00              
ATOM   3428  CH2 TRP A 208      73.612  78.411  46.842  1.00  1.00              
ATOM   3429  HH2 TRP A 208      74.461  78.769  47.411  1.00  1.00              
ATOM   3430  CZ3 TRP A 208      73.592  78.551  45.445  1.00  1.00              
ATOM   3431  HZ3 TRP A 208      74.424  79.020  44.938  1.00  1.00              
ATOM   3432  CE3 TRP A 208      72.514  78.045  44.695  1.00  1.00              
ATOM   3433  HE3 TRP A 208      72.539  78.120  43.618  1.00  1.00              
ATOM   3434  CD2 TRP A 208      71.430  77.391  45.326  1.00  1.00              
ATOM   3435  C   TRP A 208      68.815  75.346  41.415  1.00  1.00              
ATOM   3436  O   TRP A 208      69.489  76.055  40.673  1.00  1.00              
ATOM   3437  N   GLN A 209      67.760  74.683  40.947  1.00  1.00              
ATOM   3438  H   GLN A 209      67.266  74.090  41.602  1.00  1.00              
ATOM   3439  CA  GLN A 209      66.974  75.313  39.889  1.00  1.00              
ATOM   3440  HA  GLN A 209      67.640  75.495  39.047  1.00  1.00              
ATOM   3441  CB  GLN A 209      65.817  74.377  39.494  1.00  1.00              
ATOM   3442  HB1 GLN A 209      64.939  74.667  40.057  1.00  1.00              
ATOM   3443  HB2 GLN A 209      66.077  73.353  39.761  1.00  1.00              
ATOM   3444  CG  GLN A 209      65.428  74.384  38.015  1.00  1.00              
ATOM   3445  HG1 GLN A 209      64.794  75.246  37.820  1.00  1.00              
ATOM   3446  HG2 GLN A 209      64.842  73.493  37.789  1.00  1.00              
ATOM   3447  CD  GLN A 209      66.641  74.425  37.102  1.00  1.00              
ATOM   3448  OE1 GLN A 209      67.462  73.514  37.057  1.00  1.00              
ATOM   3449  NE2 GLN A 209      66.851  75.529  36.434  1.00  1.00              
ATOM   3450 1HE2 GLN A 209      66.192  76.312  36.547  1.00  1.00              
ATOM   3451 2HE2 GLN A 209      67.630  75.577  35.809  1.00  1.00              
ATOM   3452  C   GLN A 209      66.502  76.659  40.431  1.00  1.00              
ATOM   3453  O   GLN A 209      66.180  76.782  41.608  1.00  1.00              
ATOM   3454  N   GLU A 210      66.633  77.687  39.614  1.00  1.00              
ATOM   3455  H   GLU A 210      66.706  77.491  38.622  1.00  1.00              
ATOM   3456  CA  GLU A 210      66.503  79.093  39.986  1.00  1.00              
ATOM   3457  HA  GLU A 210      66.878  79.635  39.117  1.00  1.00              
ATOM   3458  CB  GLU A 210      65.018  79.482  40.048  1.00  1.00              
ATOM   3459  HB1 GLU A 210      64.959  80.508  40.401  1.00  1.00              
ATOM   3460  HB2 GLU A 210      64.487  78.831  40.744  1.00  1.00              
ATOM   3461  CG  GLU A 210      64.313  79.461  38.672  1.00  1.00              
ATOM   3462  HG1 GLU A 210      64.830  80.159  38.009  1.00  1.00              
ATOM   3463  HG2 GLU A 210      63.299  79.847  38.807  1.00  1.00              
ATOM   3464  CD  GLU A 210      64.245  78.075  38.004  1.00  1.00              
ATOM   3465  OE1 GLU A 210      63.254  77.350  38.236  1.00  1.00              
ATOM   3466  OE2 GLU A 210      65.200  77.717  37.265  1.00  1.00              
ATOM   3467  C   GLU A 210      67.453  79.606  41.089  1.00  1.00              
ATOM   3468  O   GLU A 210      67.395  80.766  41.489  1.00  1.00              
ATOM   3469  N   ILE A 211      68.446  78.770  41.416  1.00  1.00              
ATOM   3470  H   ILE A 211      68.269  77.815  41.143  1.00  1.00              
ATOM   3471  CA  ILE A 211      69.884  79.059  41.593  1.00  1.00              
ATOM   3472  HA  ILE A 211      70.370  78.128  41.796  1.00  1.00              
ATOM   3473  CB  ILE A 211      70.488  79.452  40.204  1.00  1.00              
ATOM   3474  HB  ILE A 211      69.962  78.861  39.450  1.00  1.00              
ATOM   3475  CG2 ILE A 211      70.285  80.933  39.824  1.00  1.00              
ATOM   3476 1HG2 ILE A 211      70.664  81.113  38.817  1.00  1.00              
ATOM   3477 2HG2 ILE A 211      69.230  81.192  39.827  1.00  1.00              
ATOM   3478 3HG2 ILE A 211      70.816  81.584  40.518  1.00  1.00              
ATOM   3479  CG1 ILE A 211      71.992  79.131  39.999  1.00  1.00              
ATOM   3480 1HG1 ILE A 211      72.606  79.734  40.665  1.00  1.00              
ATOM   3481 2HG1 ILE A 211      72.261  79.411  38.980  1.00  1.00              
ATOM   3482  CD1 ILE A 211      72.383  77.658  40.171  1.00  1.00              
ATOM   3483  HD1 ILE A 211      73.423  77.526  39.872  1.00  1.00              
ATOM   3484  HD2 ILE A 211      72.288  77.353  41.212  1.00  1.00              
ATOM   3485  HD3 ILE A 211      71.754  77.028  39.542  1.00  1.00              
ATOM   3486  C   ILE A 211      70.325  79.990  42.727  1.00  1.00              
ATOM   3487  O   ILE A 211      71.501  80.349  42.780  1.00  1.00              
ATOM   3488  N   LEU A 212      69.395  80.457  43.558  1.00  1.00              
ATOM   3489  H   LEU A 212      68.478  80.043  43.463  1.00  1.00              
ATOM   3490  CA  LEU A 212      69.396  81.882  43.864  1.00  1.00              
ATOM   3491  HA  LEU A 212      69.399  82.331  42.870  1.00  1.00              
ATOM   3492  CB  LEU A 212      68.077  82.370  44.462  1.00  1.00              
ATOM   3493  HB1 LEU A 212      67.934  81.922  45.439  1.00  1.00              
ATOM   3494  HB2 LEU A 212      67.282  82.051  43.803  1.00  1.00              
ATOM   3495  CG  LEU A 212      67.987  83.903  44.568  1.00  1.00              
ATOM   3496  HG  LEU A 212      68.786  84.292  45.196  1.00  1.00              
ATOM   3497  CD1 LEU A 212      68.040  84.610  43.209  1.00  1.00              
ATOM   3498 1HD1 LEU A 212      67.833  85.673  43.338  1.00  1.00              
ATOM   3499 2HD1 LEU A 212      69.036  84.521  42.779  1.00  1.00              
ATOM   3500 3HD1 LEU A 212      67.307  84.175  42.529  1.00  1.00              
ATOM   3501  CD2 LEU A 212      66.673  84.272  45.234  1.00  1.00              
ATOM   3502 1HD2 LEU A 212      66.675  85.346  45.380  1.00  1.00              
ATOM   3503 2HD2 LEU A 212      65.830  83.984  44.608  1.00  1.00              
ATOM   3504 3HD2 LEU A 212      66.607  83.779  46.201  1.00  1.00              
ATOM   3505  C   LEU A 212      70.625  82.484  44.545  1.00  1.00              
ATOM   3506  O   LEU A 212      70.684  82.658  45.757  1.00  1.00              
ATOM   3507  N   CYS A 213      71.558  82.933  43.721  1.00  1.00              
ATOM   3508  H   CYS A 213      71.475  82.687  42.749  1.00  1.00              
ATOM   3509  CA  CYS A 213      72.666  83.759  44.135  1.00  1.00              
ATOM   3510  HA  CYS A 213      73.304  83.185  44.808  1.00  1.00              
ATOM   3511  CB  CYS A 213      73.485  84.124  42.891  1.00  1.00              
ATOM   3512  HB1 CYS A 213      74.257  84.849  43.157  1.00  1.00              
ATOM   3513  HB2 CYS A 213      72.830  84.573  42.142  1.00  1.00              
ATOM   3514  SG  CYS A 213      74.270  82.627  42.218  1.00  1.00              
ATOM   3515  HG  CYS A 213      73.231  81.786  42.350  1.00  1.00              
ATOM   3516  C   CYS A 213      72.168  84.996  44.885  1.00  1.00              
ATOM   3517  O   CYS A 213      71.560  85.884  44.287  1.00  1.00              
ATOM   3518  N   VAL A 214      72.391  85.011  46.203  1.00  1.00              
ATOM   3519  H   VAL A 214      72.831  84.203  46.613  1.00  1.00              
ATOM   3520  CA  VAL A 214      72.041  86.126  47.086  1.00  1.00              
ATOM   3521  HA  VAL A 214      70.955  86.217  47.088  1.00  1.00              
ATOM   3522  CB  VAL A 214      72.496  85.895  48.547  1.00  1.00              
ATOM   3523  HB  VAL A 214      72.452  86.850  49.073  1.00  1.00              
ATOM   3524  CG1 VAL A 214      71.517  84.945  49.249  1.00  1.00              
ATOM   3525 1HG1 VAL A 214      71.826  84.798  50.284  1.00  1.00              
ATOM   3526 2HG1 VAL A 214      70.513  85.369  49.231  1.00  1.00              
ATOM   3527 3HG1 VAL A 214      71.500  83.984  48.737  1.00  1.00              
ATOM   3528  CG2 VAL A 214      73.911  85.317  48.711  1.00  1.00              
ATOM   3529 1HG2 VAL A 214      74.163  85.258  49.770  1.00  1.00              
ATOM   3530 2HG2 VAL A 214      73.980  84.319  48.279  1.00  1.00              
ATOM   3531 3HG2 VAL A 214      74.639  85.968  48.227  1.00  1.00              
ATOM   3532  C   VAL A 214      72.602  87.418  46.530  1.00  1.00              
ATOM   3533  O   VAL A 214      73.814  87.559  46.406  1.00  1.00              
ATOM   3534  N   LEU A 215      71.698  88.312  46.125  1.00  1.00              
ATOM   3535  H   LEU A 215      70.724  88.069  46.191  1.00  1.00              
ATOM   3536  CA  LEU A 215      72.043  89.476  45.325  1.00  1.00              
ATOM   3537  HA  LEU A 215      72.371  89.121  44.352  1.00  1.00              
ATOM   3538  CB  LEU A 215      70.795  90.355  45.094  1.00  1.00              
ATOM   3539  HB1 LEU A 215      71.148  91.357  44.842  1.00  1.00              
ATOM   3540  HB2 LEU A 215      70.227  90.440  46.022  1.00  1.00              
ATOM   3541  CG  LEU A 215      69.871  89.904  43.947  1.00  1.00              
ATOM   3542  HG  LEU A 215      70.457  89.791  43.035  1.00  1.00              
ATOM   3543  CD1 LEU A 215      69.131  88.595  44.231  1.00  1.00              
ATOM   3544 1HD1 LEU A 215      68.427  88.391  43.424  1.00  1.00              
ATOM   3545 2HD1 LEU A 215      69.839  87.769  44.263  1.00  1.00              
ATOM   3546 3HD1 LEU A 215      68.590  88.661  45.174  1.00  1.00              
ATOM   3547  CD2 LEU A 215      68.809  90.981  43.710  1.00  1.00              
ATOM   3548 1HD2 LEU A 215      68.184  90.704  42.861  1.00  1.00              
ATOM   3549 2HD2 LEU A 215      68.188  91.102  44.598  1.00  1.00              
ATOM   3550 3HD2 LEU A 215      69.298  91.929  43.482  1.00  1.00              
ATOM   3551  C   LEU A 215      73.166  90.296  45.973  1.00  1.00              
ATOM   3552  O   LEU A 215      72.938  90.873  47.042  1.00  1.00              
ATOM   3553  N   PRO A 216      74.341  90.414  45.327  1.00  1.00              
ATOM   3554  CD  PRO A 216      74.839  89.657  44.179  1.00  1.00              
ATOM   3555  HD1 PRO A 216      74.090  89.557  43.395  1.00  1.00              
ATOM   3556  HD2 PRO A 216      75.174  88.674  44.511  1.00  1.00              
ATOM   3557  CG  PRO A 216      76.028  90.446  43.625  1.00  1.00              
ATOM   3558  HG1 PRO A 216      75.692  91.088  42.809  1.00  1.00              
ATOM   3559  HG2 PRO A 216      76.829  89.787  43.288  1.00  1.00              
ATOM   3560  CB  PRO A 216      76.465  91.311  44.805  1.00  1.00              
ATOM   3561  HB1 PRO A 216      76.970  92.220  44.477  1.00  1.00              
ATOM   3562  HB2 PRO A 216      77.116  90.730  45.461  1.00  1.00              
ATOM   3563  CA  PRO A 216      75.144  91.597  45.523  1.00  1.00              
ATOM   3564  HA  PRO A 216      75.325  91.778  46.583  1.00  1.00              
ATOM   3565  C   PRO A 216      74.397  92.795  44.914  1.00  1.00              
ATOM   3566  O   PRO A 216      73.447  92.653  44.138  1.00  1.00              
ATOM   3567  N   VAL A 217      74.855  93.996  45.234  1.00  1.00              
ATOM   3568  H   VAL A 217      75.664  94.060  45.830  1.00  1.00              
ATOM   3569  CA  VAL A 217      74.466  95.193  44.485  1.00  1.00              
ATOM   3570  HA  VAL A 217      73.382  95.283  44.512  1.00  1.00              
ATOM   3571  CB  VAL A 217      75.095  96.436  45.169  1.00  1.00              
ATOM   3572  HB  VAL A 217      76.177  96.390  45.056  1.00  1.00              
ATOM   3573  CG1 VAL A 217      74.590  97.774  44.618  1.00  1.00              
ATOM   3574 1HG1 VAL A 217      75.121  98.591  45.108  1.00  1.00              
ATOM   3575 2HG1 VAL A 217      74.816  97.850  43.556  1.00  1.00              
ATOM   3576 3HG1 VAL A 217      73.520  97.884  44.789  1.00  1.00              
ATOM   3577  CG2 VAL A 217      74.782  96.474  46.678  1.00  1.00              
ATOM   3578 1HG2 VAL A 217      75.183  97.389  47.114  1.00  1.00              
ATOM   3579 2HG2 VAL A 217      73.704  96.440  46.839  1.00  1.00              
ATOM   3580 3HG2 VAL A 217      75.251  95.636  47.191  1.00  1.00              
ATOM   3581  C   VAL A 217      74.942  95.039  43.011  1.00  1.00              
ATOM   3582  O   VAL A 217      75.967  94.391  42.788  1.00  1.00              
ATOM   3583  N   PRO A 218      74.211  95.546  41.989  1.00  1.00              
ATOM   3584  CD  PRO A 218      72.910  96.189  42.114  1.00  1.00              
ATOM   3585  HD1 PRO A 218      72.893  96.972  42.865  1.00  1.00              
ATOM   3586  HD2 PRO A 218      72.160  95.433  42.352  1.00  1.00              
ATOM   3587  CG  PRO A 218      72.615  96.790  40.746  1.00  1.00              
ATOM   3588  HG1 PRO A 218      73.139  97.742  40.644  1.00  1.00              
ATOM   3589  HG2 PRO A 218      71.545  96.915  40.579  1.00  1.00              
ATOM   3590  CB  PRO A 218      73.224  95.763  39.800  1.00  1.00              
ATOM   3591  HB1 PRO A 218      73.492  96.221  38.847  1.00  1.00              
ATOM   3592  HB2 PRO A 218      72.510  94.954  39.636  1.00  1.00              
ATOM   3593  CA  PRO A 218      74.440  95.216  40.567  1.00  1.00              
ATOM   3594  HA  PRO A 218      74.409  94.129  40.489  1.00  1.00              
ATOM   3595  C   PRO A 218      75.772  95.623  39.904  1.00  1.00              
ATOM   3596  O   PRO A 218      75.933  95.386  38.708  1.00  1.00              
ATOM   3597  N   ASP A 219      76.728  96.200  40.628  1.00  1.00              
ATOM   3598  H   ASP A 219      76.553  96.374  41.616  1.00  1.00              
ATOM   3599  CA  ASP A 219      78.056  96.599  40.146  1.00  1.00              
ATOM   3600  HA  ASP A 219      77.938  97.453  39.479  1.00  1.00              
ATOM   3601  CB  ASP A 219      78.907  97.042  41.349  1.00  1.00              
ATOM   3602  HB1 ASP A 219      79.850  97.457  40.987  1.00  1.00              
ATOM   3603  HB2 ASP A 219      79.137  96.170  41.964  1.00  1.00              
ATOM   3604  CG  ASP A 219      78.189  98.083  42.214  1.00  1.00              
ATOM   3605  OD1 ASP A 219      78.510  99.282  42.081  1.00  1.00              
ATOM   3606  OD2 ASP A 219      77.295  97.657  42.983  1.00  1.00              
ATOM   3607  C   ASP A 219      78.754  95.484  39.354  1.00  1.00              
ATOM   3608  O   ASP A 219      78.255  94.378  39.146  1.00  1.00              
TER
TER
HETATM    1  O5'  DG C   1      45.476  60.214  64.548  1.00 33.64           O 
HETATM    2  C5'  DG C   1      44.932  58.911  64.170  1.00 27.67           C 
HETATM    3  C4'  DG C   1      44.447  58.910  62.716  1.00 26.49           C 
HETATM    4  O4'  DG C   1      43.774  60.112  62.395  1.00 28.36           O 
HETATM    5  C3'  DG C   1      45.577  58.882  61.769  1.00 27.51           C 
HETATM    6  O3'  DG C   1      46.043  57.559  61.630  1.00 29.33           O 
HETATM    7  C2'  DG C   1      45.020  59.394  60.468  1.00 25.08           C 
HETATM    8  C1'  DG C   1      44.108  60.488  61.019  1.00 25.67           C 
HETATM    9  N9   DG C   1      44.743  61.858  61.089  1.00 24.78           N 
HETATM   10  C8   DG C   1      44.926  62.662  62.192  1.00 25.11           C 
HETATM   11  N7   DG C   1      45.444  63.835  61.921  1.00 24.61           N 
HETATM   12  C5   DG C   1      45.635  63.823  60.553  1.00 22.35           C 
HETATM   13  C6   DG C   1      46.071  64.855  59.713  1.00 20.80           C 
HETATM   14  O6   DG C   1      46.452  65.977  60.015  1.00 24.76           O 
HETATM   15  N1   DG C   1      46.003  64.480  58.394  1.00 22.96           N 
HETATM   16  C2   DG C   1      45.575  63.253  57.928  1.00 21.62           C 
HETATM   17  N2   DG C   1      45.567  63.094  56.623  1.00 25.16           N 
HETATM   18  N3   DG C   1      45.157  62.272  58.707  1.00 24.42           N 
HETATM   19  C4   DG C   1      45.209  62.616  60.013  1.00 23.21           C 
HETATM   20  P    DT C   2      47.642  57.293  61.553  1.00 32.50           P 
HETATM   21  OP1  DT C   2      47.880  55.841  61.491  1.00 35.83           O 
HETATM   22  OP2  DT C   2      48.347  58.054  62.651  1.00 28.13           O 
HETATM   23  O5'  DT C   2      48.016  57.929  60.162  1.00 31.20           O 
HETATM   24  C5'  DT C   2      47.787  57.165  58.979  1.00 27.96           C 
HETATM   25  C4'  DT C   2      48.135  58.022  57.770  1.00 26.55           C 
HETATM   26  O4'  DT C   2      47.538  59.329  57.874  1.00 26.86           O 
HETATM   27  C3'  DT C   2      49.589  58.306  57.717  1.00 27.10           C 
HETATM   28  O3'  DT C   2      50.248  57.221  57.062  1.00 29.29           O 
HETATM   29  C2'  DT C   2      49.717  59.561  56.914  1.00 23.32           C 
HETATM   30  C1'  DT C   2      48.435  60.299  57.330  1.00 22.64           C 
HETATM   31  N1   DT C   2      48.660  61.352  58.355  1.00 21.98           N 
HETATM   32  C2   DT C   2      49.066  62.597  57.890  1.00 22.21           C 
HETATM   33  O2   DT C   2      49.188  62.835  56.696  1.00 25.38           O 
HETATM   34  N3   DT C   2      49.320  63.553  58.846  1.00 20.67           N 
HETATM   35  C4   DT C   2      49.219  63.404  60.208  1.00 19.95           C 
HETATM   36  O4   DT C   2      49.450  64.359  60.946  1.00 22.60           O 
HETATM   37  C5   DT C   2      48.793  62.073  60.637  1.00 18.28           C 
HETATM   38  C7   DT C   2      48.639  61.848  62.125  1.00 17.58           C 
HETATM   39  C6   DT C   2      48.527  61.102  59.714  1.00 20.75           C 
HETATM   40  P    DA C   3      51.604  56.644  57.681  1.00 30.76           P 
HETATM   41  OP1  DA C   3      52.018  55.498  56.889  1.00 32.65           O 
HETATM   42  OP2  DA C   3      51.457  56.411  59.128  1.00 28.92           O 
HETATM   43  O5'  DA C   3      52.627  57.863  57.477  1.00 28.39           O 
HETATM   44  C5'  DA C   3      53.198  58.117  56.190  1.00 24.77           C 
HETATM   45  C4'  DA C   3      54.340  59.123  56.353  1.00 28.29           C 
HETATM   46  O4'  DA C   3      53.866  60.390  56.816  1.00 28.64           O 
HETATM   47  C3'  DA C   3      55.326  58.644  57.380  1.00 29.38           C 
HETATM   48  O3'  DA C   3      56.585  58.524  56.742  1.00 31.95           O 
HETATM   49  C2'  DA C   3      55.408  59.679  58.489  1.00 29.69           C 
HETATM   50  C1'  DA C   3      54.741  60.881  57.852  1.00 28.31           C 
HETATM   51  N9   DA C   3      53.902  61.681  58.818  1.00 26.28           N 
HETATM   52  C8   DA C   3      52.728  61.314  59.423  1.00 22.26           C 
HETATM   53  N7   DA C   3      52.195  62.273  60.150  1.00 24.44           N 
HETATM   54  C5   DA C   3      53.092  63.352  60.029  1.00 21.28           C 
HETATM   55  C6   DA C   3      53.119  64.665  60.604  1.00 21.81           C 
HETATM   56  N6   DA C   3      52.180  65.126  61.442  1.00 20.22           N 
HETATM   57  N1   DA C   3      54.141  65.433  60.312  1.00 20.93           N 
HETATM   58  C2   DA C   3      55.090  64.958  59.513  1.00 20.72           C 
HETATM   59  N3   DA C   3      55.198  63.795  58.924  1.00 19.68           N 
HETATM   60  C4   DA C   3      54.133  63.019  59.227  1.00 23.10           C 
HETATM   61  P    DT C   4      57.737  57.685  57.414  1.00 33.76           P 
HETATM   62  OP1  DT C   4      58.629  57.140  56.336  1.00 34.52           O 
HETATM   63  OP2  DT C   4      57.175  56.735  58.343  1.00 35.10           O 
HETATM   64  O5'  DT C   4      58.517  58.785  58.254  1.00 29.02           O 
HETATM   65  C5'  DT C   4      59.449  59.603  57.559  1.00 25.34           C 
HETATM   66  C4'  DT C   4      60.104  60.553  58.503  1.00 21.72           C 
HETATM   67  O4'  DT C   4      59.213  61.571  58.911  1.00 23.09           O 
HETATM   68  C3'  DT C   4      60.496  59.878  59.756  1.00 23.54           C 
HETATM   69  O3'  DT C   4      61.791  59.280  59.558  1.00 24.62           O 
HETATM   70  C2'  DT C   4      60.552  60.974  60.844  1.00 21.22           C 
HETATM   71  C1'  DT C   4      59.710  62.101  60.185  1.00 21.62           C 
HETATM   72  N1   DT C   4      58.533  62.547  60.987  1.00 21.35           N 
HETATM   73  C2   DT C   4      58.501  63.873  61.462  1.00 21.89           C 
HETATM   74  O2   DT C   4      59.432  64.668  61.316  1.00 22.10           O 
HETATM   75  N3   DT C   4      57.394  64.203  62.163  1.00 21.20           N 
HETATM   76  C4   DT C   4      56.341  63.374  62.447  1.00 20.56           C 
HETATM   77  O4   DT C   4      55.393  63.786  63.042  1.00 18.40           O 
HETATM   78  C5   DT C   4      56.476  62.051  61.934  1.00 20.68           C 
HETATM   79  C7   DT C   4      55.373  61.120  62.221  1.00 20.00           C 
HETATM   80  C6   DT C   4      57.527  61.690  61.238  1.00 21.44           C 
HETATM   81  P    DA C   5      62.249  58.078  60.486  1.00 25.92           P 
HETATM   82  OP1  DA C   5      63.127  57.204  59.752  1.00 29.93           O 
HETATM   83  OP2  DA C   5      61.093  57.449  61.073  1.00 26.30           O 
HETATM   84  O5'  DA C   5      63.068  58.828  61.645  1.00 24.46           O 
HETATM   85  C5'  DA C   5      64.193  59.667  61.273  1.00 24.21           C 
HETATM   86  C4'  DA C   5      64.547  60.606  62.399  1.00 24.17           C 
HETATM   87  O4'  DA C   5      63.533  61.596  62.587  1.00 19.83           O 
HETATM   88  C3'  DA C   5      64.649  59.843  63.698  1.00 23.65           C 
HETATM   89  O3'  DA C   5      66.031  59.511  63.928  1.00 25.52           O 
HETATM   90  C2'  DA C   5      64.140  60.751  64.813  1.00 21.31           C 
HETATM   91  C1'  DA C   5      63.273  61.748  64.025  1.00 22.00           C 
HETATM   92  N9   DA C   5      61.756  61.607  64.293  1.00 17.75           N 
HETATM   93  C8   DA C   5      60.977  60.469  64.342  1.00 14.48           C 
HETATM   94  N7   DA C   5      59.748  60.700  64.611  1.00 13.99           N 
HETATM   95  C5   DA C   5      59.674  62.085  64.765  1.00 16.82           C 
HETATM   96  C6   DA C   5      58.624  62.977  65.128  1.00 15.60           C 
HETATM   97  N6   DA C   5      57.353  62.573  65.428  1.00 15.64           N 
HETATM   98  N1   DA C   5      58.938  64.299  65.235  1.00 19.33           N 
HETATM   99  C2   DA C   5      60.180  64.702  65.008  1.00 18.13           C 
HETATM  100  N3   DA C   5      61.235  63.993  64.669  1.00 18.62           N 
HETATM  101  C4   DA C   5      60.896  62.656  64.563  1.00 17.24           C 
HETATM  102  P    DT C   6      66.376  58.181  64.675  1.00 25.86           P 
HETATM  103  OP1  DT C   6      67.837  57.965  64.672  1.00 25.92           O 
HETATM  104  OP2  DT C   6      65.545  57.112  64.110  1.00 25.62           O 
HETATM  105  O5'  DT C   6      65.890  58.491  66.189  1.00 26.68           O 
HETATM  106  C5'  DT C   6      66.662  59.450  66.977  1.00 22.24           C 
HETATM  107  C4'  DT C   6      66.018  59.678  68.326  1.00 24.85           C 
HETATM  108  O4'  DT C   6      64.867  60.493  68.202  1.00 25.37           O 
HETATM  109  C3'  DT C   6      65.509  58.387  68.913  1.00 24.68           C 
HETATM  110  O3'  DT C   6      66.574  57.763  69.626  1.00 28.69           O 
HETATM  111  C2'  DT C   6      64.343  58.752  69.874  1.00 22.06           C 
HETATM  112  C1'  DT C   6      63.937  60.155  69.315  1.00 24.39           C 
HETATM  113  N1   DT C   6      62.516  60.222  68.790  1.00 24.34           N 
HETATM  114  C2   DT C   6      61.769  61.404  69.018  1.00 24.92           C 
HETATM  115  O2   DT C   6      62.253  62.410  69.513  1.00 28.13           O 
HETATM  116  N3   DT C   6      60.462  61.371  68.621  1.00 24.30           N 
HETATM  117  C4   DT C   6      59.807  60.302  68.028  1.00 23.28           C 
HETATM  118  O4   DT C   6      58.590  60.330  67.861  1.00 22.39           O 
HETATM  119  C5   DT C   6      60.648  59.148  67.807  1.00 24.78           C 
HETATM  120  C7   DT C   6      60.011  57.984  67.129  1.00 25.20           C 
HETATM  121  C6   DT C   6      61.945  59.138  68.184  1.00 23.99           C 
HETATM  122  P    DA C   7      66.442  56.250  70.160  1.00 30.68           P 
HETATM  123  OP1  DA C   7      67.727  55.599  70.052  1.00 32.48           O 
HETATM  124  OP2  DA C   7      65.312  55.571  69.512  1.00 27.60           O 
HETATM  125  O5'  DA C   7      66.118  56.473  71.708  1.00 27.48           O 
HETATM  126  C5'  DA C   7      67.099  57.172  72.505  1.00 25.56           C 
HETATM  127  C4'  DA C   7      66.472  57.675  73.800  1.00 25.08           C 
HETATM  128  O4'  DA C   7      65.483  58.656  73.543  1.00 25.65           O 
HETATM  129  C3'  DA C   7      65.791  56.549  74.554  1.00 25.61           C 
HETATM  130  O3'  DA C   7      66.606  56.231  75.658  1.00 29.14           O 
HETATM  131  C2'  DA C   7      64.474  57.064  75.067  1.00 24.70           C 
HETATM  132  C1'  DA C   7      64.243  58.304  74.216  1.00 23.63           C 
HETATM  133  N9   DA C   7      63.189  58.098  73.179  1.00 23.96           N 
HETATM  134  C8   DA C   7      62.960  56.975  72.390  1.00 24.25           C 
HETATM  135  N7   DA C   7      61.881  57.059  71.642  1.00 26.71           N 
HETATM  136  C5   DA C   7      61.348  58.319  71.956  1.00 24.91           C 
HETATM  137  C6   DA C   7      60.120  58.973  71.596  1.00 21.41           C 
HETATM  138  N6   DA C   7      59.225  58.462  70.782  1.00 22.77           N 
HETATM  139  N1   DA C   7      59.861  60.145  72.164  1.00 25.46           N 
HETATM  140  C2   DA C   7      60.758  60.655  73.044  1.00 22.19           C 
HETATM  141  N3   DA C   7      61.911  60.167  73.465  1.00 22.89           N 
HETATM  142  C4   DA C   7      62.153  58.978  72.879  1.00 22.42           C 
HETATM  143  P    DA C   8      66.516  54.817  76.333  1.00 30.41           P 
HETATM  144  OP1  DA C   8      67.736  54.607  77.158  1.00 31.17           O 
HETATM  145  OP2  DA C   8      66.253  53.823  75.302  1.00 31.67           O 
HETATM  146  O5'  DA C   8      65.248  54.951  77.251  1.00 25.72           O 
HETATM  147  C5'  DA C   8      65.348  55.777  78.407  1.00 22.94           C 
HETATM  148  C4'  DA C   8      64.004  56.032  78.959  1.00 21.99           C 
HETATM  149  O4'  DA C   8      63.224  56.709  78.025  1.00 26.36           O 
HETATM  150  C3'  DA C   8      63.282  54.776  79.237  1.00 24.99           C 
HETATM  151  O3'  DA C   8      63.521  54.418  80.583  1.00 27.47           O 
HETATM  152  C2'  DA C   8      61.815  55.053  79.030  1.00 22.96           C 
HETATM  153  C1'  DA C   8      61.867  56.222  78.069  1.00 23.54           C 
HETATM  154  N9   DA C   8      61.459  55.855  76.664  1.00 25.49           N 
HETATM  155  C8   DA C   8      61.847  54.735  75.904  1.00 25.09           C 
HETATM  156  N7   DA C   8      61.188  54.607  74.778  1.00 22.19           N 
HETATM  157  C5   DA C   8      60.304  55.691  74.774  1.00 24.99           C 
HETATM  158  C6   DA C   8      59.347  56.139  73.849  1.00 25.09           C 
HETATM  159  N6   DA C   8      59.056  55.478  72.724  1.00 23.68           N 
HETATM  160  N1   DA C   8      58.694  57.277  74.136  1.00 25.47           N 
HETATM  161  C2   DA C   8      58.970  57.924  75.258  1.00 22.11           C 
HETATM  162  N3   DA C   8      59.832  57.626  76.214  1.00 25.66           N 
HETATM  163  C4   DA C   8      60.474  56.480  75.910  1.00 25.52           C 
HETATM  164  P    DA C   9      63.934  52.905  80.967  1.00 30.07           P 
HETATM  165  OP1  DA C   9      64.429  52.903  82.381  1.00 32.11           O 
HETATM  166  OP2  DA C   9      64.856  52.340  79.976  1.00 30.27           O 
HETATM  167  O5'  DA C   9      62.503  52.129  80.845  1.00 31.07           O 
HETATM  168  C5'  DA C   9      61.456  52.471  81.782  1.00 30.67           C 
HETATM  169  C4'  DA C   9      60.139  51.875  81.340  1.00 32.48           C 
HETATM  170  O4'  DA C   9      59.840  52.231  79.973  1.00 33.98           O 
HETATM  171  C3'  DA C   9      60.178  50.354  81.369  1.00 34.40           C 
HETATM  172  O3'  DA C   9      58.908  49.910  81.869  1.00 39.07           O 
HETATM  173  C2'  DA C   9      60.293  49.915  79.926  1.00 32.12           C 
HETATM  174  C1'  DA C   9      59.474  51.023  79.280  1.00 32.14           C 
HETATM  175  N9   DA C   9      59.706  51.204  77.795  1.00 28.47           N 
HETATM  176  C8   DA C   9      60.860  51.020  77.090  1.00 27.05           C 
HETATM  177  N7   DA C   9      60.711  51.148  75.814  1.00 28.14           N 
HETATM  178  C5   DA C   9      59.326  51.448  75.646  1.00 24.20           C 
HETATM  179  C6   DA C   9      58.554  51.914  74.510  1.00 24.71           C 
HETATM  180  N6   DA C   9      59.015  51.935  73.285  1.00 23.43           N 
HETATM  181  N1   DA C   9      57.310  52.346  74.722  1.00 23.18           N 
HETATM  182  C2   DA C   9      56.833  52.329  75.974  1.00 27.29           C 
HETATM  183  N3   DA C   9      57.428  51.932  77.109  1.00 28.20           N 
HETATM  184  C4   DA C   9      58.715  51.494  76.848  1.00 26.10           C 
HETATM  185  P    DA C  10      58.793  49.041  83.205  1.00 40.77           P 
HETATM  186  OP1  DA C  10      59.111  49.874  84.398  1.00 45.13           O 
HETATM  187  OP2  DA C  10      59.572  47.780  83.054  1.00 39.50           O 
HETATM  188  O5'  DA C  10      57.247  48.719  83.207  1.00 38.04           O 
HETATM  189  C5'  DA C  10      56.335  49.773  83.548  1.00 36.83           C 
HETATM  190  C4'  DA C  10      55.061  49.663  82.699  1.00 38.91           C 
HETATM  191  O4'  DA C  10      55.348  49.885  81.317  1.00 35.51           O 
HETATM  192  C3'  DA C  10      54.433  48.280  82.785  1.00 37.25           C 
HETATM  193  O3'  DA C  10      53.043  48.457  83.049  1.00 44.26           O 
HETATM  194  C2'  DA C  10      54.604  47.618  81.439  1.00 36.32           C 
HETATM  195  C1'  DA C  10      54.773  48.837  80.539  1.00 33.66           C 
HETATM  196  N9   DA C  10      55.667  48.620  79.405  1.00 28.06           N 
HETATM  197  C8   DA C  10      56.973  48.228  79.415  1.00 29.28           C 
HETATM  198  N7   DA C  10      57.526  48.174  78.209  1.00 30.96           N 
HETATM  199  C5   DA C  10      56.493  48.554  77.357  1.00 28.18           C 
HETATM  200  C6   DA C  10      56.424  48.744  75.946  1.00 28.09           C 
HETATM  201  N6   DA C  10      57.456  48.546  75.105  1.00 26.50           N 
HETATM  202  N1   DA C  10      55.254  49.170  75.452  1.00 29.44           N 
HETATM  203  C2   DA C  10      54.223  49.410  76.304  1.00 28.76           C 
HETATM  204  N3   DA C  10      54.162  49.281  77.621  1.00 28.47           N 
HETATM  205  C4   DA C  10      55.349  48.835  78.090  1.00 25.84           C 
HETATM  206  P    DC C  11      52.110  47.214  83.375  1.00 47.72           P 
HETATM  207  OP1  DC C  11      51.059  47.654  84.317  1.00 48.83           O 
HETATM  208  OP2  DC C  11      52.937  46.083  83.812  1.00 50.32           O 
HETATM  209  O5'  DC C  11      51.466  46.894  81.946  1.00 43.99           O 
HETATM  210  C5'  DC C  11      50.614  47.899  81.393  1.00 44.95           C 
HETATM  211  C4'  DC C  11      50.304  47.606  79.971  1.00 42.60           C 
HETATM  212  O4'  DC C  11      51.473  47.495  79.205  1.00 40.15           O 
HETATM  213  C3'  DC C  11      49.580  46.293  79.829  1.00 45.34           C 
HETATM  214  O3'  DC C  11      48.262  46.603  79.338  1.00 52.06           O 
HETATM  215  C2'  DC C  11      50.350  45.448  78.789  1.00 41.94           C 
HETATM  216  C1'  DC C  11      51.239  46.526  78.173  1.00 35.58           C 
HETATM  217  N1   DC C  11      52.596  46.058  77.675  1.00 32.34           N 
HETATM  218  C2   DC C  11      52.838  46.109  76.319  1.00 31.54           C 
HETATM  219  O2   DC C  11      51.944  46.393  75.550  1.00 34.53           O 
HETATM  220  N3   DC C  11      54.083  45.808  75.869  1.00 28.29           N 
HETATM  221  C4   DC C  11      55.059  45.472  76.714  1.00 28.63           C 
HETATM  222  N4   DC C  11      56.248  45.171  76.224  1.00 32.86           N 
HETATM  223  C5   DC C  11      54.843  45.399  78.107  1.00 26.30           C 
HETATM  224  C6   DC C  11      53.589  45.707  78.541  1.00 30.14           C 
HETATM  225  P    DG C  12      47.084  45.537  79.415  1.00 52.82           P 
HETATM  226  OP1  DG C  12      45.752  46.264  79.270  1.00 51.18           O 
HETATM  227  OP2  DG C  12      47.277  44.684  80.634  1.00 56.55           O 
HETATM  228  O5'  DG C  12      47.350  44.662  78.091  1.00 51.08           O 
HETATM  229  C5'  DG C  12      46.679  45.079  76.881  1.00 45.71           C 
HETATM  230  C4'  DG C  12      47.211  44.340  75.719  1.00 41.98           C 
HETATM  231  O4'  DG C  12      48.651  44.273  75.749  1.00 41.52           O 
HETATM  232  C3'  DG C  12      46.732  42.915  75.743  1.00 40.65           C 
HETATM  233  O3'  DG C  12      46.311  42.600  74.425  1.00 44.14           O 
HETATM  234  C2'  DG C  12      47.930  42.071  76.094  1.00 37.56           C 
HETATM  235  C1'  DG C  12      49.016  42.922  75.472  1.00 35.43           C 
HETATM  236  N9   DG C  12      50.382  42.682  76.014  1.00 33.79           N 
HETATM  237  C8   DG C  12      50.783  42.528  77.329  1.00 32.80           C 
HETATM  238  N7   DG C  12      52.082  42.380  77.479  1.00 30.05           N 
HETATM  239  C5   DG C  12      52.585  42.440  76.181  1.00 28.83           C 
HETATM  240  C6   DG C  12      53.911  42.405  75.734  1.00 28.19           C 
HETATM  241  O6   DG C  12      54.930  42.316  76.412  1.00 31.33           O 
HETATM  242  N1   DG C  12      54.000  42.552  74.363  1.00 26.57           N 
HETATM  243  C2   DG C  12      52.946  42.689  73.527  1.00 27.06           C 
HETATM  244  N2   DG C  12      53.227  42.735  72.221  1.00 29.45           N 
HETATM  245  N3   DG C  12      51.679  42.750  73.929  1.00 28.90           N 
HETATM  246  C4   DG C  12      51.564  42.610  75.266  1.00 31.41           C 
HETATM  247  P    DG C  13      45.352  41.364  74.142  1.00 43.14           P 
HETATM  248  OP1  DG C  13      44.689  41.571  72.796  1.00 43.28           O 
HETATM  249  OP2  DG C  13      44.445  41.141  75.323  1.00 41.63           O 
HETATM  250  O5'  DG C  13      46.406  40.182  74.021  1.00 41.33           O 
HETATM  251  C5'  DG C  13      47.129  40.076  72.787  1.00 38.87           C 
HETATM  252  C4'  DG C  13      48.332  39.204  72.974  1.00 39.12           C 
HETATM  253  O4'  DG C  13      49.032  39.564  74.185  1.00 39.70           O 
HETATM  254  C3'  DG C  13      47.924  37.756  73.163  1.00 36.61           C 
HETATM  255  O3'  DG C  13      48.959  36.941  72.624  1.00 38.60           O 
HETATM  256  C2'  DG C  13      47.897  37.537  74.636  1.00 37.32           C 
HETATM  257  C1'  DG C  13      49.090  38.389  74.998  1.00 37.05           C 
HETATM  258  N9   DG C  13      49.155  38.778  76.408  1.00 33.80           N 
HETATM  259  C8   DG C  13      48.144  38.827  77.334  1.00 31.47           C 
HETATM  260  N7   DG C  13      48.569  39.049  78.541  1.00 30.18           N 
HETATM  261  C5   DG C  13      49.960  39.161  78.400  1.00 29.98           C 
HETATM  262  C6   DG C  13      50.941  39.372  79.364  1.00 30.72           C 
HETATM  263  O6   DG C  13      50.791  39.513  80.560  1.00 31.68           O 
HETATM  264  N1   DG C  13      52.215  39.388  78.817  1.00 31.06           N 
HETATM  265  C2   DG C  13      52.499  39.220  77.503  1.00 29.55           C 
HETATM  266  N2   DG C  13      53.775  39.249  77.164  1.00 29.16           N 
HETATM  267  N3   DG C  13      51.583  39.034  76.581  1.00 31.64           N 
HETATM  268  C4   DG C  13      50.323  39.009  77.106  1.00 31.81           C 
HETATM  269  P    DG C  14      48.669  35.909  71.430  1.00 41.36           P 
HETATM  270  OP1  DG C  14      49.966  35.326  71.011  1.00 38.48           O 
HETATM  271  OP2  DG C  14      47.874  36.557  70.374  1.00 39.62           O 
HETATM  272  O5'  DG C  14      47.743  34.778  72.147  1.00 41.76           O 
HETATM  273  C5'  DG C  14      48.354  33.552  72.608  1.00 38.38           C 
HETATM  274  C4'  DG C  14      49.036  33.842  73.890  1.00 36.82           C 
HETATM  275  O4'  DG C  14      48.105  34.210  74.879  1.00 36.13           O 
HETATM  276  C3'  DG C  14      49.714  32.655  74.425  1.00 36.15           C 
HETATM  277  O3'  DG C  14      51.010  32.590  73.833  1.00 39.48           O 
HETATM  278  C2'  DG C  14      49.818  32.869  75.933  1.00 33.99           C 
HETATM  279  C1'  DG C  14      48.675  33.885  76.164  1.00 35.07           C 
HETATM  280  N9   DG C  14      47.563  33.376  77.038  1.00 37.70           N 
HETATM  281  C8   DG C  14      46.942  32.114  77.029  1.00 37.84           C 
HETATM  282  N7   DG C  14      46.032  31.957  77.964  1.00 36.28           N 
HETATM  283  C5   DG C  14      46.037  33.195  78.656  1.00 38.31           C 
HETATM  284  C6   DG C  14      45.218  33.646  79.749  1.00 37.38           C 
HETATM  285  O6   DG C  14      44.369  33.021  80.376  1.00 36.44           O 
HETATM  286  N1   DG C  14      45.494  34.955  80.087  1.00 35.52           N 
HETATM  287  C2   DG C  14      46.440  35.769  79.474  1.00 37.07           C 
HETATM  288  N2   DG C  14      46.559  37.020  79.960  1.00 35.74           N 
HETATM  289  N3   DG C  14      47.219  35.376  78.445  1.00 35.19           N 
HETATM  290  C4   DG C  14      46.970  34.077  78.085  1.00 37.66           C 
HETATM  291  P    DT C  15      51.855  31.252  73.962  1.00 40.87           P 
HETATM  292  OP1  DT C  15      52.771  31.169  72.849  1.00 40.71           O 
HETATM  293  OP2  DT C  15      50.948  30.104  74.141  1.00 44.23           O 
HETATM  294  O5'  DT C  15      52.642  31.472  75.313  1.00 40.67           O 
HETATM  295  C5'  DT C  15      53.848  32.208  75.258  1.00 38.69           C 
HETATM  296  C4'  DT C  15      54.466  32.285  76.609  1.00 38.02           C 
HETATM  297  O4'  DT C  15      53.551  32.818  77.545  1.00 37.29           O 
HETATM  298  C3'  DT C  15      54.837  30.912  77.149  1.00 36.36           C 
HETATM  299  O3'  DT C  15      56.276  30.761  77.033  1.00 38.75           O 
HETATM  300  C2'  DT C  15      54.458  30.910  78.639  1.00 35.48           C 
HETATM  301  C1'  DT C  15      53.998  32.375  78.836  1.00 35.02           C 
HETATM  302  N1   DT C  15      52.877  32.552  79.810  1.00 32.67           N 
HETATM  303  C2   DT C  15      53.222  32.823  81.136  1.00 33.93           C 
HETATM  304  O2   DT C  15      54.388  32.962  81.508  1.00 31.61           O 
HETATM  305  N3   DT C  15      52.160  32.879  82.031  1.00 33.66           N 
HETATM  306  C4   DT C  15      50.812  32.679  81.742  1.00 32.21           C 
HETATM  307  O4   DT C  15      49.964  32.708  82.657  1.00 35.39           O 
HETATM  308  C5   DT C  15      50.539  32.392  80.339  1.00 29.34           C 
HETATM  309  C7   DT C  15      49.111  32.160  79.968  1.00 25.28           C 
HETATM  310  C6   DT C  15      51.550  32.349  79.428  1.00 31.06           C 
HETATM  311  P    DG C  16      56.980  30.159  75.701  1.00 39.91           P 
HETATM  312  OP1  DG C  16      56.093  29.178  74.990  1.00 40.22           O 
HETATM  313  OP2  DG C  16      58.344  29.664  76.066  1.00 39.73           O 
HETATM  314  O5'  DG C  16      57.081  31.467  74.785  1.00 40.16           O 
HETATM  315  C5'  DG C  16      58.131  32.386  75.035  1.00 42.01           C 
HETATM  316  C4'  DG C  16      58.218  33.334  73.894  1.00 40.43           C 
HETATM  317  O4'  DG C  16      56.930  33.850  73.626  1.00 37.34           O 
HETATM  318  C3'  DG C  16      59.070  34.533  74.268  1.00 40.59           C 
HETATM  319  O3'  DG C  16      59.606  35.097  73.092  1.00 44.49           O 
HETATM  320  C2'  DG C  16      58.142  35.521  74.860  1.00 37.84           C 
HETATM  321  C1'  DG C  16      56.935  35.266  73.986  1.00 36.42           C 
HETATM  322  N9   DG C  16      55.678  35.543  74.626  1.00 34.35           N 
HETATM  323  C8   DG C  16      55.396  35.628  75.961  1.00 30.86           C 
HETATM  324  N7   DG C  16      54.141  35.779  76.208  1.00 35.42           N 
HETATM  325  C5   DG C  16      53.519  35.807  74.915  1.00 34.25           C 
HETATM  326  C6   DG C  16      52.143  36.043  74.527  1.00 31.80           C 
HETATM  327  O6   DG C  16      51.192  36.201  75.224  1.00 36.20           O 
HETATM  328  N1   DG C  16      51.987  36.098  73.188  1.00 30.40           N 
HETATM  329  C2   DG C  16      52.979  35.968  72.293  1.00 32.71           C 
HETATM  330  N2   DG C  16      52.640  36.131  71.046  1.00 33.65           N 
HETATM  331  N3   DG C  16      54.264  35.736  72.612  1.00 33.43           N 
HETATM  332  C4   DG C  16      54.455  35.665  73.958  1.00 35.02           C 
HETATM  333  P    DG C  17      61.118  34.924  72.762  1.00 46.54           P 
HETATM  334  OP1  DG C  17      61.386  33.505  72.454  1.00 49.59           O 
HETATM  335  OP2  DG C  17      61.940  35.529  73.839  1.00 46.55           O 
HETATM  336  O5'  DG C  17      61.249  35.792  71.457  1.00 46.76           O 
HETATM  337  C5'  DG C  17      60.711  35.294  70.208  1.00 47.10           C 
HETATM  338  C4'  DG C  17      60.077  36.456  69.414  1.00 49.15           C 
HETATM  339  O4'  DG C  17      58.974  36.999  70.134  1.00 47.24           O 
HETATM  340  C3'  DG C  17      61.051  37.617  69.206  1.00 50.92           C 
HETATM  341  O3'  DG C  17      60.785  38.131  67.876  1.00 58.23           O 
HETATM  342  C2'  DG C  17      60.715  38.682  70.283  1.00 46.16           C 
HETATM  343  C1'  DG C  17      59.223  38.395  70.453  1.00 43.03           C 
HETATM  344  N9   DG C  17      58.656  38.616  71.800  1.00 35.33           N 
HETATM  345  C8   DG C  17      59.272  38.639  73.023  1.00 33.27           C 
HETATM  346  N7   DG C  17      58.449  38.805  74.017  1.00 33.31           N 
HETATM  347  C5   DG C  17      57.187  38.905  73.398  1.00 32.06           C 
HETATM  348  C6   DG C  17      55.899  39.174  73.961  1.00 31.83           C 
HETATM  349  O6   DG C  17      55.608  39.343  75.123  1.00 34.48           O 
HETATM  350  N1   DG C  17      54.918  39.281  72.993  1.00 29.95           N 
HETATM  351  C2   DG C  17      55.132  39.160  71.645  1.00 32.13           C 
HETATM  352  N2   DG C  17      54.071  39.333  70.855  1.00 28.73           N 
HETATM  353  N3   DG C  17      56.330  38.902  71.106  1.00 30.83           N 
HETATM  354  C4   DG C  17      57.311  38.786  72.048  1.00 33.34           C 
HETATM  355  P    DC C  18      61.626  39.368  67.273  1.00 64.01           P 
HETATM  356  OP1  DC C  18      61.763  39.188  65.791  1.00 62.00           O 
HETATM  357  OP2  DC C  18      62.912  39.516  68.037  1.00 62.43           O 
HETATM  358  O5'  DC C  18      60.613  40.638  67.592  1.00 60.64           O 
HETATM  359  C5'  DC C  18      59.295  40.652  66.931  1.00 54.02           C 
HETATM  360  C4'  DC C  18      58.327  41.662  67.585  1.00 52.06           C 
HETATM  361  O4'  DC C  18      58.029  41.329  68.956  1.00 50.26           O 
HETATM  362  C3'  DC C  18      58.915  43.086  67.659  1.00 51.04           C 
HETATM  363  O3'  DC C  18      57.996  43.979  67.055  1.00 53.70           O 
HETATM  364  C2'  DC C  18      58.956  43.439  69.138  1.00 47.45           C 
HETATM  365  C1'  DC C  18      57.812  42.571  69.589  1.00 44.76           C 
HETATM  366  N1   DC C  18      57.680  42.385  71.045  1.00 39.94           N 
HETATM  367  C2   DC C  18      56.381  42.401  71.591  1.00 35.90           C 
HETATM  368  O2   DC C  18      55.408  42.517  70.859  1.00 34.76           O 
HETATM  369  N3   DC C  18      56.235  42.334  72.957  1.00 35.40           N 
HETATM  370  C4   DC C  18      57.287  42.253  73.760  1.00 35.34           C 
HETATM  371  N4   DC C  18      57.091  42.231  75.073  1.00 33.28           N 
HETATM  372  C5   DC C  18      58.627  42.237  73.230  1.00 40.84           C 
HETATM  373  C6   DC C  18      58.769  42.299  71.842  1.00 40.36           C 
HETATM  374  P    DG C  19      58.199  44.460  65.570  1.00 53.38           P 
HETATM  375  OP1  DG C  19      58.294  43.265  64.659  1.00 55.71           O 
HETATM  376  OP2  DG C  19      59.347  45.416  65.516  1.00 54.46           O 
HETATM  377  O5'  DG C  19      56.798  45.265  65.329  1.00 52.23           O 
HETATM  378  C5'  DG C  19      55.561  44.523  65.087  1.00 46.89           C 
HETATM  379  C4'  DG C  19      54.392  45.130  65.884  1.00 44.42           C 
HETATM  380  O4'  DG C  19      54.550  44.885  67.285  1.00 42.34           O 
HETATM  381  C3'  DG C  19      54.306  46.647  65.719  1.00 44.40           C 
HETATM  382  O3'  DG C  19      52.950  46.982  65.350  1.00 45.18           O 
HETATM  383  C2'  DG C  19      54.638  47.272  67.061  1.00 41.93           C 
HETATM  384  C1'  DG C  19      54.351  46.107  68.004  1.00 39.11           C 
HETATM  385  N9   DG C  19      55.235  46.059  69.189  1.00 35.48           N 
HETATM  386  C8   DG C  19      56.586  45.981  69.233  1.00 32.25           C 
HETATM  387  N7   DG C  19      57.054  45.883  70.441  1.00 34.98           N 
HETATM  388  C5   DG C  19      55.913  45.906  71.263  1.00 31.71           C 
HETATM  389  C6   DG C  19      55.796  45.884  72.699  1.00 31.14           C 
HETATM  390  O6   DG C  19      56.685  45.768  73.539  1.00 34.01           O 
HETATM  391  N1   DG C  19      54.477  46.005  73.115  1.00 30.42           N 
HETATM  392  C2   DG C  19      53.424  46.125  72.280  1.00 30.96           C 
HETATM  393  N2   DG C  19      52.225  46.281  72.850  1.00 33.24           N 
HETATM  394  N3   DG C  19      53.529  46.126  70.942  1.00 32.63           N 
HETATM  395  C4   DG C  19      54.805  46.011  70.510  1.00 32.83           C 
HETATM  396  P    DT C  20      52.509  48.490  65.149  1.00 47.17           P 
HETATM  397  OP1  DT C  20      51.349  48.581  64.232  1.00 45.84           O 
HETATM  398  OP2  DT C  20      53.685  49.306  64.761  1.00 48.91           O 
HETATM  399  O5'  DT C  20      52.032  48.876  66.635  1.00 46.60           O 
HETATM  400  C5'  DT C  20      50.718  48.471  67.076  1.00 42.71           C 
HETATM  401  C4'  DT C  20      50.479  48.960  68.476  1.00 41.47           C 
HETATM  402  O4'  DT C  20      51.619  48.673  69.318  1.00 42.69           O 
HETATM  403  C3'  DT C  20      50.320  50.471  68.514  1.00 41.94           C 
HETATM  404  O3'  DT C  20      49.131  50.755  69.259  1.00 43.04           O 
HETATM  405  C2'  DT C  20      51.557  51.040  69.277  1.00 40.94           C 
HETATM  406  C1'  DT C  20      51.856  49.847  70.176  1.00 38.68           C 
HETATM  407  N1   DT C  20      53.300  49.770  70.753  1.00 33.73           N 
HETATM  408  C2   DT C  20      53.452  49.661  72.173  1.00 27.62           C 
HETATM  409  O2   DT C  20      52.507  49.744  72.941  1.00 27.20           O 
HETATM  410  N3   DT C  20      54.709  49.483  72.628  1.00 24.67           N 
HETATM  411  C4   DT C  20      55.863  49.404  71.859  1.00 27.37           C 
HETATM  412  O4   DT C  20      56.983  49.252  72.407  1.00 26.38           O 
HETATM  413  C5   DT C  20      55.626  49.538  70.396  1.00 27.65           C 
HETATM  414  C7   DT C  20      56.838  49.484  69.493  1.00 27.50           C 
HETATM  415  C6   DT C  20      54.390  49.708  69.912  1.00 30.24           C 
HETATM  416  P    DT C  21      48.421  52.214  69.168  1.00 46.25           P 
HETATM  417  OP1  DT C  21      46.961  52.072  69.372  1.00 48.78           O 
HETATM  418  OP2  DT C  21      48.856  52.926  67.922  1.00 44.34           O 
HETATM  419  O5'  DT C  21      49.012  52.922  70.393  1.00 42.18           O 
HETATM  420  C5'  DT C  21      48.666  52.449  71.646  1.00 37.02           C 
HETATM  421  C4'  DT C  21      49.540  53.102  72.614  1.00 36.29           C 
HETATM  422  O4'  DT C  21      50.882  52.634  72.452  1.00 36.11           O 
HETATM  423  C3'  DT C  21      49.600  54.631  72.356  1.00 34.71           C 
HETATM  424  O3'  DT C  21      48.843  55.317  73.425  1.00 37.18           O 
HETATM  425  C2'  DT C  21      51.092  55.040  72.413  1.00 35.51           C 
HETATM  426  C1'  DT C  21      51.750  53.710  72.899  1.00 33.74           C 
HETATM  427  N1   DT C  21      53.143  53.452  72.382  1.00 29.68           N 
HETATM  428  C2   DT C  21      54.146  53.161  73.332  1.00 29.59           C 
HETATM  429  O2   DT C  21      53.925  53.127  74.549  1.00 32.79           O 
HETATM  430  N3   DT C  21      55.405  52.921  72.830  1.00 29.22           N 
HETATM  431  C4   DT C  21      55.776  52.952  71.507  1.00 28.89           C 
HETATM  432  O4   DT C  21      56.946  52.687  71.183  1.00 27.71           O 
HETATM  433  C5   DT C  21      54.663  53.294  70.581  1.00 27.52           C 
HETATM  434  C7   DT C  21      55.002  53.423  69.144  1.00 24.66           C 
HETATM  435  C6   DT C  21      53.421  53.508  71.048  1.00 25.90           C 
HETATM  436  P    DT C  22      48.350  56.830  73.219  1.00 35.90           P 
HETATM  437  OP1  DT C  22      47.187  57.127  74.067  1.00 36.17           O 
HETATM  438  OP2  DT C  22      48.214  57.090  71.759  1.00 35.95           O 
HETATM  439  O5'  DT C  22      49.592  57.641  73.780  1.00 36.73           O 
HETATM  440  C5'  DT C  22      49.709  57.826  75.196  1.00 33.44           C 
HETATM  441  C4'  DT C  22      50.975  58.575  75.481  1.00 26.74           C 
HETATM  442  O4'  DT C  22      52.075  57.941  74.870  1.00 26.56           O 
HETATM  443  C3'  DT C  22      50.932  59.942  74.885  1.00 25.99           C 
HETATM  444  O3'  DT C  22      50.727  60.867  75.953  1.00 30.27           O 
HETATM  445  C2'  DT C  22      52.288  60.198  74.220  1.00 22.01           C 
HETATM  446  C1'  DT C  22      53.038  58.951  74.596  1.00 24.75           C 
HETATM  447  N1   DT C  22      53.943  58.425  73.565  1.00 25.75           N 
HETATM  448  C2   DT C  22      55.296  58.323  73.905  1.00 28.08           C 
HETATM  449  O2   DT C  22      55.781  58.849  74.942  1.00 26.22           O 
HETATM  450  N3   DT C  22      56.098  57.664  72.974  1.00 28.72           N 
HETATM  451  C4   DT C  22      55.703  57.142  71.777  1.00 23.63           C 
HETATM  452  O4   DT C  22      56.519  56.546  71.070  1.00 24.71           O 
HETATM  453  C5   DT C  22      54.287  57.325  71.486  1.00 22.98           C 
HETATM  454  C7   DT C  22      53.815  56.854  70.136  1.00 22.70           C 
HETATM  455  C6   DT C  22      53.470  57.935  72.371  1.00 22.52           C 
HETATM  456  P    DT C  23      50.198  62.375  75.691  1.00 30.24           P 
HETATM  457  OP1  DT C  23      49.662  62.897  76.973  1.00 33.20           O 
HETATM  458  OP2  DT C  23      49.280  62.403  74.536  1.00 31.47           O 
HETATM  459  O5'  DT C  23      51.527  63.149  75.305  1.00 28.35           O 
HETATM  460  C5'  DT C  23      52.405  63.515  76.354  1.00 23.97           C 
HETATM  461  C4'  DT C  23      53.692  64.014  75.804  1.00 23.07           C 
HETATM  462  O4'  DT C  23      54.417  62.979  75.204  1.00 26.47           O 
HETATM  463  C3'  DT C  23      53.470  64.998  74.700  1.00 25.32           C 
HETATM  464  O3'  DT C  23      53.420  66.315  75.263  1.00 28.36           O 
HETATM  465  C2'  DT C  23      54.691  64.884  73.760  1.00 26.25           C 
HETATM  466  C1'  DT C  23      55.368  63.594  74.295  1.00 25.82           C 
HETATM  467  N1   DT C  23      55.726  62.597  73.228  1.00 24.61           N 
HETATM  468  C2   DT C  23      57.049  62.132  73.159  1.00 26.18           C 
HETATM  469  O2   DT C  23      57.954  62.595  73.839  1.00 26.81           O 
HETATM  470  N3   DT C  23      57.300  61.213  72.217  1.00 23.72           N 
HETATM  471  C4   DT C  23      56.422  60.721  71.327  1.00 26.56           C 
HETATM  472  O4   DT C  23      56.788  59.873  70.501  1.00 26.62           O 
HETATM  473  C5   DT C  23      55.071  61.285  71.457  1.00 23.96           C 
HETATM  474  C7   DT C  23      54.035  60.847  70.464  1.00 24.52           C 
HETATM  475  C6   DT C  23      54.798  62.167  72.388  1.00 23.93           C 
HETATM  476  P    DA C  24      52.684  67.497  74.501  1.00 29.08           P 
HETATM  477  OP1  DA C  24      52.176  68.464  75.494  1.00 31.11           O 
HETATM  478  OP2  DA C  24      51.717  66.954  73.546  1.00 31.92           O 
HETATM  479  O5'  DA C  24      53.844  68.152  73.664  1.00 29.42           O 
HETATM  480  C5'  DA C  24      54.914  68.862  74.334  1.00 29.53           C 
HETATM  481  C4'  DA C  24      56.083  69.014  73.380  1.00 30.49           C 
HETATM  482  O4'  DA C  24      56.576  67.712  72.995  1.00 27.23           O 
HETATM  483  C3'  DA C  24      55.638  69.617  72.064  1.00 30.53           C 
HETATM  484  O3'  DA C  24      55.688  71.024  72.131  1.00 33.78           O 
HETATM  485  C2'  DA C  24      56.592  69.121  70.975  1.00 28.18           C 
HETATM  486  C1'  DA C  24      57.086  67.807  71.601  1.00 26.04           C 
HETATM  487  N9   DA C  24      56.660  66.624  70.869  1.00 24.05           N 
HETATM  488  C8   DA C  24      55.412  66.288  70.422  1.00 22.09           C 
HETATM  489  N7   DA C  24      55.365  65.173  69.738  1.00 22.64           N 
HETATM  490  C5   DA C  24      56.685  64.739  69.728  1.00 25.72           C 
HETATM  491  C6   DA C  24      57.303  63.519  69.329  1.00 23.08           C 
HETATM  492  N6   DA C  24      56.679  62.575  68.600  1.00 23.50           N 
HETATM  493  N1   DA C  24      58.615  63.335  69.681  1.00 25.94           N 
HETATM  494  C2   DA C  24      59.252  64.282  70.358  1.00 24.02           C 
HETATM  495  N3   DA C  24      58.816  65.452  70.788  1.00 25.40           N 
HETATM  496  C4   DA C  24      57.493  65.625  70.436  1.00 25.00           C 
HETATM  497  P    DT C  25      54.711  71.851  71.114  1.00 38.08           P 
HETATM  498  OP1  DT C  25      54.621  73.279  71.549  1.00 39.98           O 
HETATM  499  OP2  DT C  25      53.398  71.095  70.947  1.00 36.92           O 
HETATM  500  O5'  DT C  25      55.518  71.757  69.721  1.00 35.04           O 
HETATM  501  C5'  DT C  25      56.749  72.478  69.557  1.00 27.09           C 
HETATM  502  C4'  DT C  25      57.361  72.068  68.257  1.00 26.00           C 
HETATM  503  O4'  DT C  25      57.631  70.663  68.234  1.00 24.40           O 
HETATM  504  C3'  DT C  25      56.405  72.255  67.128  1.00 25.70           C 
HETATM  505  O3'  DT C  25      56.525  73.595  66.635  1.00 28.92           O 
HETATM  506  C2'  DT C  25      56.828  71.266  66.024  1.00 23.12           C 
HETATM  507  C1'  DT C  25      57.658  70.238  66.829  1.00 23.45           C 
HETATM  508  N1   DT C  25      57.110  68.872  66.758  1.00 23.44           N 
HETATM  509  C2   DT C  25      57.999  67.777  66.495  1.00 23.39           C 
HETATM  510  O2   DT C  25      59.252  67.902  66.429  1.00 22.57           O 
HETATM  511  N3   DT C  25      57.381  66.544  66.390  1.00 21.57           N 
HETATM  512  C4   DT C  25      56.006  66.281  66.516  1.00 19.94           C 
HETATM  513  O4   DT C  25      55.568  65.128  66.365  1.00 23.51           O 
HETATM  514  C5   DT C  25      55.194  67.463  66.794  1.00 21.53           C 
HETATM  515  C7   DT C  25      53.696  67.262  66.917  1.00 19.36           C 
HETATM  516  C6   DT C  25      55.754  68.678  66.906  1.00 21.64           C 
HETATM  517  P    DA C  26      55.350  74.241  65.789  1.00 31.07           P 
HETATM  518  OP1  DA C  26      55.280  75.672  66.149  1.00 38.30           O 
HETATM  519  OP2  DA C  26      54.099  73.458  65.930  1.00 31.27           O 
HETATM  520  O5'  DA C  26      55.840  74.127  64.301  1.00 29.27           O 
HETATM  521  C5'  DA C  26      56.943  74.951  63.903  1.00 25.66           C 
HETATM  522  C4'  DA C  26      57.689  74.282  62.794  1.00 25.92           C 
HETATM  523  O4'  DA C  26      58.095  72.973  63.176  1.00 23.51           O 
HETATM  524  C3'  DA C  26      56.780  74.065  61.603  1.00 27.80           C 
HETATM  525  O3'  DA C  26      56.826  75.239  60.740  1.00 30.93           O 
HETATM  526  C2'  DA C  26      57.361  72.858  60.867  1.00 24.97           C 
HETATM  527  C1'  DA C  26      57.868  72.039  62.042  1.00 23.87           C 
HETATM  528  N9   DA C  26      56.904  70.957  62.477  1.00 23.34           N 
HETATM  529  C8   DA C  26      55.587  71.056  62.796  1.00 21.33           C 
HETATM  530  N7   DA C  26      55.055  69.915  63.153  1.00 23.15           N 
HETATM  531  C5   DA C  26      56.070  69.013  63.053  1.00 18.86           C 
HETATM  532  C6   DA C  26      56.120  67.628  63.202  1.00 21.15           C 
HETATM  533  N6   DA C  26      55.061  66.856  63.493  1.00 21.76           N 
HETATM  534  N1   DA C  26      57.264  67.037  62.951  1.00 23.95           N 
HETATM  535  C2   DA C  26      58.284  67.765  62.565  1.00 24.60           C 
HETATM  536  N3   DA C  26      58.376  69.043  62.384  1.00 24.80           N 
HETATM  537  C4   DA C  26      57.209  69.621  62.653  1.00 19.70           C 
HETATM  538  P    DT C  27      55.515  75.709  59.891  1.00 31.65           P 
HETATM  539  OP1  DT C  27      55.915  76.904  59.094  1.00 35.54           O 
HETATM  540  OP2  DT C  27      54.379  75.883  60.793  1.00 28.46           O 
HETATM  541  O5'  DT C  27      55.269  74.472  58.928  1.00 29.26           O 
HETATM  542  C5'  DT C  27      56.250  74.218  57.882  1.00 26.06           C 
HETATM  543  C4'  DT C  27      55.932  72.937  57.195  1.00 24.10           C 
HETATM  544  O4'  DT C  27      56.022  71.856  58.100  1.00 22.39           O 
HETATM  545  C3'  DT C  27      54.514  72.909  56.719  1.00 22.70           C 
HETATM  546  O3'  DT C  27      54.475  73.446  55.404  1.00 27.00           O 
HETATM  547  C2'  DT C  27      54.123  71.462  56.694  1.00 24.31           C 
HETATM  548  C1'  DT C  27      55.146  70.831  57.656  1.00 24.50           C 
HETATM  549  N1   DT C  27      54.507  70.193  58.846  1.00 24.17           N 
HETATM  550  C2   DT C  27      54.702  68.810  59.022  1.00 23.64           C 
HETATM  551  O2   DT C  27      55.514  68.194  58.391  1.00 24.95           O 
HETATM  552  N3   DT C  27      53.964  68.219  59.982  1.00 22.35           N 
HETATM  553  C4   DT C  27      53.052  68.832  60.809  1.00 24.13           C 
HETATM  554  O4   DT C  27      52.446  68.167  61.644  1.00 25.92           O 
HETATM  555  C5   DT C  27      52.914  70.293  60.585  1.00 24.49           C 
HETATM  556  C7   DT C  27      51.954  71.048  61.433  1.00 21.83           C 
HETATM  557  C6   DT C  27      53.632  70.909  59.638  1.00 23.98           C 
HETATM  558  P    DA C  28      53.171  74.160  54.842  1.00 24.83           P 
HETATM  559  OP1  DA C  28      53.511  74.986  53.714  1.00 27.03           O 
HETATM  560  OP2  DA C  28      52.502  74.851  55.955  1.00 26.80           O 
HETATM  561  O5'  DA C  28      52.292  72.936  54.318  1.00 23.14           O 
HETATM  562  C5'  DA C  28      52.754  72.195  53.188  1.00 20.85           C 
HETATM  563  C4'  DA C  28      51.890  70.985  52.986  1.00 24.64           C 
HETATM  564  O4'  DA C  28      51.866  70.175  54.160  1.00 25.81           O 
HETATM  565  C3'  DA C  28      50.444  71.351  52.743  1.00 26.92           C 
HETATM  566  O3'  DA C  28      49.925  70.374  51.854  1.00 36.15           O 
HETATM  567  C2'  DA C  28      49.747  71.155  54.078  1.00 26.44           C 
HETATM  568  C1'  DA C  28      50.485  69.934  54.507  1.00 25.41           C 
HETATM  569  N9   DA C  28      50.402  69.588  55.960  1.00 23.19           N 
HETATM  570  C8   DA C  28      50.444  70.394  57.060  1.00 19.60           C 
HETATM  571  N7   DA C  28      50.300  69.747  58.178  1.00 21.43           N 
HETATM  572  C5   DA C  28      50.152  68.429  57.777  1.00 22.45           C 
HETATM  573  C6   DA C  28      49.939  67.227  58.478  1.00 23.14           C 
HETATM  574  N6   DA C  28      49.782  67.165  59.800  1.00 25.18           N 
HETATM  575  N1   DA C  28      49.843  66.096  57.762  1.00 23.97           N 
HETATM  576  C2   DA C  28      49.943  66.161  56.446  1.00 21.81           C 
HETATM  577  N3   DA C  28      50.131  67.201  55.675  1.00 21.60           N 
HETATM  578  C4   DA C  28      50.227  68.325  56.430  1.00 22.35           C 
HETATM  579  P    DC C  29      49.310  70.724  50.418  1.00 42.09           P 
HETATM  580  OP1  DC C  29      50.234  70.180  49.374  1.00 39.49           O 
HETATM  581  OP2  DC C  29      48.958  72.140  50.325  1.00 39.97           O 
HETATM  582  O5'  DC C  29      47.946  69.883  50.526  1.00 42.68           O 
HETATM  583  C5'  DC C  29      47.881  68.644  49.860  1.00 41.35           C 
HETATM  584  C4'  DC C  29      47.432  67.515  50.782  1.00 38.31           C 
HETATM  585  O4'  DC C  29      47.887  67.632  52.081  1.00 35.20           O 
HETATM  586  C3'  DC C  29      45.971  67.470  50.935  1.00 38.94           C 
HETATM  587  O3'  DC C  29      45.316  66.913  49.791  1.00 43.67           O 
HETATM  588  C2'  DC C  29      45.740  66.584  52.120  1.00 35.95           C 
HETATM  589  C1'  DC C  29      47.094  66.692  52.812  1.00 33.05           C 
HETATM  590  N1   DC C  29      46.980  67.131  54.179  1.00 31.15           N 
HETATM  591  C2   DC C  29      46.821  66.147  55.131  1.00 29.65           C 
HETATM  592  O2   DC C  29      46.776  64.998  54.805  1.00 33.13           O 
HETATM  593  N3   DC C  29      46.680  66.502  56.421  1.00 27.09           N 
HETATM  594  C4   DC C  29      46.694  67.779  56.795  1.00 28.52           C 
HETATM  595  N4   DC C  29      46.602  68.074  58.124  1.00 29.72           N 
HETATM  596  C5   DC C  29      46.848  68.843  55.820  1.00 29.54           C 
HETATM  597  C6   DC C  29      47.000  68.451  54.508  1.00 30.04           C 
TER COFACTOR 1ytbA_BS01_NUC
HETATM    1  O5'  DG C   1      48.430  64.291  65.831  1.00 33.64           O  
HETATM    2  C5'  DG C   1      47.608  63.162  65.399  1.00 27.67           C  
HETATM    3  C4'  DG C   1      47.117  63.348  63.960  1.00 26.49           C  
HETATM    4  O4'  DG C   1      46.722  64.684  63.716  1.00 28.36           O  
HETATM    5  C3'  DG C   1      48.202  63.124  62.986  1.00 27.51           C  
HETATM    6  O3'  DG C   1      48.364  61.740  62.768  1.00 29.33           O  
HETATM    7  C2'  DG C   1      47.757  63.816  61.726  1.00 25.08           C  
HETATM    8  C1'  DG C   1      47.115  65.051  62.353  1.00 25.67           C  
HETATM    9  N9   DG C   1      48.037  66.243  62.478  1.00 24.78           N  
HETATM   10  C8   DG C   1      48.406  66.925  63.617  1.00 25.11           C  
HETATM   11  N7   DG C   1      49.166  67.969  63.393  1.00 24.61           N  
HETATM   12  C5   DG C   1      49.334  67.990  62.023  1.00 22.35           C  
HETATM   13  C6   DG C   1      49.977  68.947  61.226  1.00 20.80           C  
HETATM   14  O6   DG C   1      50.600  69.939  61.576  1.00 24.76           O  
HETATM   15  N1   DG C   1      49.813  68.669  59.892  1.00 22.96           N  
HETATM   16  C2   DG C   1      49.120  67.592  59.374  1.00 21.62           C  
HETATM   17  N2   DG C   1      49.062  67.511  58.063  1.00 25.16           N  
HETATM   18  N3   DG C   1      48.505  66.686  60.112  1.00 24.42           N  
HETATM   19  C4   DG C   1      48.647  66.938  61.432  1.00 23.21           C  
HETATM   20  P    DT C   2      49.864  61.135  62.641  1.00 32.50           P  
HETATM   21  OP1  DT C   2      49.776  59.671  62.500  1.00 35.83           O  
HETATM   22  OP2  DT C   2      50.732  61.661  63.760  1.00 28.13           O  
HETATM   23  O5'  DT C   2      50.353  61.749  61.277  1.00 31.20           O  
HETATM   24  C5'  DT C   2      49.947  61.120  60.061  1.00 27.96           C  
HETATM   25  C4'  DT C   2      50.463  61.944  58.890  1.00 26.55           C  
HETATM   26  O4'  DT C   2      50.170  63.343  59.074  1.00 26.86           O  
HETATM   27  C3'  DT C   2      51.942  61.905  58.817  1.00 27.10           C  
HETATM   28  O3'  DT C   2      52.339  60.739  58.093  1.00 29.29           O  
HETATM   29  C2'  DT C   2      52.335  63.143  58.077  1.00 23.32           C  
HETATM   30  C1'  DT C   2      51.252  64.121  58.559  1.00 22.64           C  
HETATM   31  N1   DT C   2      51.714  65.040  59.632  1.00 21.98           N  
HETATM   32  C2   DT C   2      52.380  66.190  59.222  1.00 22.21           C  
HETATM   33  O2   DT C   2      52.537  66.461  58.039  1.00 25.38           O  
HETATM   34  N3   DT C   2      52.850  67.013  60.218  1.00 20.67           N  
HETATM   35  C4   DT C   2      52.734  66.815  61.573  1.00 19.95           C  
HETATM   36  O4   DT C   2      53.178  67.654  62.354  1.00 22.60           O  
HETATM   37  C5   DT C   2      52.030  65.589  61.943  1.00 18.28           C  
HETATM   38  C7   DT C   2      51.847  65.321  63.422  1.00 17.58           C  
HETATM   39  C6   DT C   2      51.545  64.752  60.978  1.00 20.75           C  
HETATM   40  P    DA C   3      53.542  59.846  58.650  1.00 30.76           P  
HETATM   41  OP1  DA C   3      53.683  58.682  57.791  1.00 32.65           O  
HETATM   42  OP2  DA C   3      53.363  59.572  60.086  1.00 28.92           O  
HETATM   43  O5'  DA C   3      54.805  60.820  58.485  1.00 28.39           O  
HETATM   44  C5'  DA C   3      55.403  61.013  57.200  1.00 24.77           C  
HETATM   45  C4'  DA C   3      56.740  61.733  57.386  1.00 28.29           C  
HETATM   46  O4'  DA C   3      56.563  63.046  57.925  1.00 28.64           O  
HETATM   47  C3'  DA C   3      57.608  60.994  58.365  1.00 29.38           C  
HETATM   48  O3'  DA C   3      58.803  60.636  57.692  1.00 31.95           O  
HETATM   49  C2'  DA C   3      57.929  61.923  59.523  1.00 29.69           C  
HETATM   50  C1'  DA C   3      57.537  63.275  58.964  1.00 28.31           C  
HETATM   51  N9   DA C   3      56.906  64.185  59.989  1.00 26.28           N  
HETATM   52  C8   DA C   3      55.687  64.052  60.601  1.00 22.26           C  
HETATM   53  N7   DA C   3      55.386  65.064  61.388  1.00 24.44           N  
HETATM   54  C5   DA C   3      56.497  65.924  61.302  1.00 21.28           C  
HETATM   55  C6   DA C   3      56.820  67.165  61.942  1.00 21.81           C  
HETATM   56  N6   DA C   3      56.015  67.775  62.824  1.00 20.22           N  
HETATM   57  N1   DA C   3      57.982  67.706  61.666  1.00 20.93           N  
HETATM   58  C2   DA C   3      58.795  67.079  60.823  1.00 20.72           C  
HETATM   59  N3   DA C   3      58.637  65.955  60.172  1.00 19.68           N  
HETATM   60  C4   DA C   3      57.430  65.416  60.460  1.00 23.10           C  
HETATM   61  P    DT C   4      59.749  59.528  58.293  1.00 33.76           P  
HETATM   62  OP1  DT C   4      60.487  58.861  57.168  1.00 34.52           O  
HETATM   63  OP2  DT C   4      59.003  58.675  59.186  1.00 35.10           O  
HETATM   64  O5'  DT C   4      60.762  60.382  59.170  1.00 29.02           O  
HETATM   65  C5'  DT C   4      61.843  61.013  58.497  1.00 25.34           C  
HETATM   66  C4'  DT C   4      62.702  61.743  59.472  1.00 21.72           C  
HETATM   67  O4'  DT C   4      62.063  62.908  59.952  1.00 23.09           O  
HETATM   68  C3'  DT C   4      62.950  60.931  60.680  1.00 23.54           C  
HETATM   69  O3'  DT C   4      64.079  60.075  60.422  1.00 24.62           O  
HETATM   70  C2'  DT C   4      63.259  61.926  61.821  1.00 21.22           C  
HETATM   71  C1'  DT C   4      62.679  63.245  61.240  1.00 21.62           C  
HETATM   72  N1   DT C   4      61.638  63.894  62.091  1.00 21.35           N  
HETATM   73  C2   DT C   4      61.904  65.166  62.633  1.00 21.89           C  
HETATM   74  O2   DT C   4      62.986  65.745  62.506  1.00 22.10           O  
HETATM   75  N3   DT C   4      60.905  65.692  63.376  1.00 21.20           N  
HETATM   76  C4   DT C   4      59.699  65.100  63.641  1.00 20.56           C  
HETATM   77  O4   DT C   4      58.872  65.677  64.278  1.00 18.40           O  
HETATM   78  C5   DT C   4      59.534  63.810  63.059  1.00 20.68           C  
HETATM   79  C7   DT C   4      58.256  63.129  63.323  1.00 20.00           C  
HETATM   80  C6   DT C   4      60.471  63.266  62.321  1.00 21.44           C  
HETATM   81  P    DA C   5      64.272  58.753  61.276  1.00 25.92           P  
HETATM   82  OP1  DA C   5      64.927  57.749  60.478  1.00 29.93           O  
HETATM   83  OP2  DA C   5      63.012  58.361  61.857  1.00 26.30           O  
HETATM   84  O5'  DA C   5      65.249  59.240  62.452  1.00 24.46           O  
HETATM   85  C5'  DA C   5      66.527  59.831  62.098  1.00 24.21           C  
HETATM   86  C4'  DA C   5      67.092  60.606  63.262  1.00 24.17           C  
HETATM   87  O4'  DA C   5      66.324  61.783  63.523  1.00 19.83           O  
HETATM   88  C3'  DA C   5      67.038  59.769  64.517  1.00 23.65           C  
HETATM   89  O3'  DA C   5      68.316  59.130  64.698  1.00 25.52           O  
HETATM   90  C2'  DA C   5      66.755  60.704  65.688  1.00 21.31           C  
HETATM   91  C1'  DA C   5      66.120  61.908  64.973  1.00 22.00           C  
HETATM   92  N9   DA C   5      64.613  62.089  65.268  1.00 17.75           N  
HETATM   93  C8   DA C   5      63.602  61.149  65.278  1.00 14.48           C  
HETATM   94  N7   DA C   5      62.458  61.629  65.587  1.00 13.99           N  
HETATM   95  C5   DA C   5      62.692  62.986  65.812  1.00 16.82           C  
HETATM   96  C6   DA C   5      61.869  64.066  66.245  1.00 15.60           C  
HETATM   97  N6   DA C   5      60.544  63.934  66.554  1.00 15.64           N  
HETATM   98  N1   DA C   5      62.468  65.278  66.411  1.00 19.33           N  
HETATM   99  C2   DA C   5      63.765  65.411  66.177  1.00 18.13           C  
HETATM  100  N3   DA C   5      64.634  64.508  65.777  1.00 18.62           N  
HETATM  101  C4   DA C   5      64.008  63.285  65.611  1.00 17.24           C  
HETATM  102  P    DT C   6      68.367  57.718  65.368  1.00 25.86           P  
HETATM  103  OP1  DT C   6      69.745  57.187  65.320  1.00 25.92           O  
HETATM  104  OP2  DT C   6      67.316  56.890  64.769  1.00 25.62           O  
HETATM  105  O5'  DT C   6      67.980  58.043  66.907  1.00 26.68           O  
HETATM  106  C5'  DT C   6      68.953  58.764  67.724  1.00 22.24           C  
HETATM  107  C4'  DT C   6      68.390  59.054  69.098  1.00 24.85           C  
HETATM  108  O4'  DT C   6      67.447  60.108  69.042  1.00 25.37           O  
HETATM  109  C3'  DT C   6      67.616  57.876  69.630  1.00 24.68           C  
HETATM  110  O3'  DT C   6      68.526  56.995  70.285  1.00 28.69           O  
HETATM  111  C2'  DT C   6      66.571  58.435  70.634  1.00 22.06           C  
HETATM  112  C1'  DT C   6      66.477  59.921  70.157  1.00 24.39           C  
HETATM  113  N1   DT C   6      65.100  60.327  69.670  1.00 24.34           N  
HETATM  114  C2   DT C   6      64.634  61.630  69.975  1.00 24.92           C  
HETATM  115  O2   DT C   6      65.334  62.477  70.510  1.00 28.13           O  
HETATM  116  N3   DT C   6      63.348  61.906  69.608  1.00 24.30           N  
HETATM  117  C4   DT C   6      62.467  61.041  68.976  1.00 23.28           C  
HETATM  118  O4   DT C   6      61.283  61.344  68.840  1.00 22.39           O  
HETATM  119  C5   DT C   6      63.030  59.744  68.677  1.00 24.78           C  
HETATM  120  C7   DT C   6      62.145  58.788  67.955  1.00 25.20           C  
HETATM  121  C6   DT C   6      64.298  59.430  69.023  1.00 23.99           C  
HETATM  122  P    DA C   7      68.069  55.521  70.744  1.00 30.68           P  
HETATM  123  OP1  DA C   7      69.178  54.611  70.573  1.00 32.48           O  
HETATM  124  OP2  DA C   7      66.810  55.144  70.089  1.00 27.60           O  
HETATM  125  O5'  DA C   7      67.820  55.724  72.309  1.00 27.48           O  
HETATM  126  C5'  DA C   7      68.941  56.147  73.117  1.00 25.56           C  
HETATM  127  C4'  DA C   7      68.454  56.703  74.450  1.00 25.08           C  
HETATM  128  O4'  DA C   7      67.703  57.890  74.266  1.00 25.65           O  
HETATM  129  C3'  DA C   7      67.551  55.714  75.162  1.00 25.61           C  
HETATM  130  O3'  DA C   7      68.288  55.165  76.229  1.00 29.14           O  
HETATM  131  C2'  DA C   7      66.385  56.476  75.731  1.00 24.70           C  
HETATM  132  C1'  DA C   7      66.424  57.782  74.949  1.00 23.63           C  
HETATM  133  N9   DA C   7      65.338  57.870  73.928  1.00 23.96           N  
HETATM  134  C8   DA C   7      64.859  56.869  73.088  1.00 24.25           C  
HETATM  135  N7   DA C   7      63.816  57.229  72.372  1.00 26.71           N  
HETATM  136  C5   DA C   7      63.578  58.556  72.761  1.00 24.91           C  
HETATM  137  C6   DA C   7      62.520  59.482  72.464  1.00 21.41           C  
HETATM  138  N6   DA C   7      61.525  59.226  71.646  1.00 22.77           N  
HETATM  139  N1   DA C   7      62.532  60.649  73.096  1.00 25.46           N  
HETATM  140  C2   DA C   7      63.530  60.901  73.980  1.00 22.19           C  
HETATM  141  N3   DA C   7      64.552  60.149  74.349  1.00 22.89           N  
HETATM  142  C4   DA C   7      64.519  58.970  73.698  1.00 22.42           C  
HETATM  143  P    DA C   8      67.897  53.770  76.832  1.00 30.41           P  
HETATM  144  OP1  DA C   8      69.050  53.253  77.616  1.00 31.17           O  
HETATM  145  OP2  DA C   8      67.410  52.917  75.759  1.00 31.67           O  
HETATM  146  O5'  DA C   8      66.700  54.129  77.785  1.00 25.72           O  
HETATM  147  C5'  DA C   8      66.993  54.848  78.979  1.00 22.94           C  
HETATM  148  C4'  DA C   8      65.745  55.361  79.574  1.00 21.99           C  
HETATM  149  O4'  DA C   8      65.123  56.243  78.694  1.00 26.36           O  
HETATM  150  C3'  DA C   8      64.767  54.280  79.805  1.00 24.99           C  
HETATM  151  O3'  DA C   8      64.937  53.806  81.125  1.00 27.47           O  
HETATM  152  C2'  DA C   8      63.395  54.884  79.646  1.00 22.96           C  
HETATM  153  C1'  DA C   8      63.692  56.063  78.745  1.00 23.54           C  
HETATM  154  N9   DA C   8      63.198  55.873  77.334  1.00 25.49           N  
HETATM  155  C8   DA C   8      63.320  54.739  76.508  1.00 25.09           C  
HETATM  156  N7   DA C   8      62.636  54.820  75.393  1.00 22.19           N  
HETATM  157  C5   DA C   8      62.012  56.070  75.465  1.00 24.99           C  
HETATM  158  C6   DA C   8      61.168  56.767  74.586  1.00 25.09           C  
HETATM  159  N6   DA C   8      60.725  56.249  73.436  1.00 23.68           N  
HETATM  160  N1   DA C   8      60.785  58.003  74.947  1.00 25.47           N  
HETATM  161  C2   DA C   8      61.209  58.511  76.093  1.00 22.11           C  
HETATM  162  N3   DA C   8      61.995  57.980  77.012  1.00 25.66           N  
HETATM  163  C4   DA C   8      62.365  56.739  76.636  1.00 25.52           C  
HETATM  164  P    DA C   9      65.011  52.220  81.422  1.00 30.07           P  
HETATM  165  OP1  DA C   9      65.509  52.032  82.821  1.00 32.11           O  
HETATM  166  OP2  DA C   9      65.774  51.521  80.381  1.00 30.27           O  
HETATM  167  O5'  DA C   9      63.442  51.785  81.293  1.00 31.07           O  
HETATM  168  C5'  DA C   9      62.507  52.297  82.271  1.00 30.67           C  
HETATM  169  C4'  DA C   9      61.086  52.029  81.830  1.00 32.48           C  
HETATM  170  O4'  DA C   9      60.857  52.516  80.490  1.00 33.98           O  
HETATM  171  C3'  DA C   9      60.789  50.537  81.780  1.00 34.40           C  
HETATM  172  O3'  DA C   9      59.459  50.356  82.286  1.00 39.07           O  
HETATM  173  C2'  DA C   9      60.789  50.163  80.315  1.00 32.12           C  
HETATM  174  C1'  DA C   9      60.226  51.459  79.745  1.00 32.14           C  
HETATM  175  N9   DA C   9      60.476  51.665  78.266  1.00 28.47           N  
HETATM  176  C8   DA C   9      61.553  51.271  77.526  1.00 27.05           C  
HETATM  177  N7   DA C   9      61.420  51.498  76.262  1.00 28.14           N  
HETATM  178  C5   DA C   9      60.134  52.104  76.142  1.00 24.20           C  
HETATM  179  C6   DA C   9      59.470  52.790  75.050  1.00 24.71           C  
HETATM  180  N6   DA C   9      59.911  52.776  73.817  1.00 23.43           N  
HETATM  181  N1   DA C   9      58.355  53.472  75.312  1.00 23.18           N  
HETATM  182  C2   DA C   9      57.900  53.491  76.572  1.00 27.29           C  
HETATM  183  N3   DA C   9      58.406  52.911  77.671  1.00 28.20           N  
HETATM  184  C4   DA C   9      59.562  52.216  77.359  1.00 26.10           C  
HETATM  185  P    DA C  10      59.170  49.461  83.579  1.00 40.77           P  
HETATM  186  OP1  DA C  10      59.678  50.137  84.805  1.00 45.13           O  
HETATM  187  OP2  DA C  10      59.650  48.070  83.346  1.00 39.50           O  
HETATM  188  O5'  DA C  10      57.591  49.487  83.600  1.00 38.04           O  
HETATM  189  C5'  DA C  10      56.938  50.696  84.016  1.00 36.83           C  
HETATM  190  C4'  DA C  10      55.661  50.914  83.192  1.00 38.91           C  
HETATM  191  O4'  DA C  10      55.974  51.143  81.817  1.00 35.51           O  
HETATM  192  C3'  DA C  10      54.745  49.700  83.222  1.00 37.25           C  
HETATM  193  O3'  DA C  10      53.432  50.163  83.526  1.00 44.26           O  
HETATM  194  C2'  DA C  10      54.751  49.092  81.840  1.00 36.32           C  
HETATM  195  C1'  DA C  10      55.174  50.291  81.000  1.00 33.66           C  
HETATM  196  N9   DA C  10      55.984  49.946  79.835  1.00 28.06           N  
HETATM  197  C8   DA C  10      57.173  49.277  79.796  1.00 29.28           C  
HETATM  198  N7   DA C  10      57.686  49.169  78.576  1.00 30.96           N  
HETATM  199  C5   DA C  10      56.753  49.813  77.769  1.00 28.18           C  
HETATM  200  C6   DA C  10      56.711  50.090  76.371  1.00 28.09           C  
HETATM  201  N6   DA C  10      57.664  49.718  75.497  1.00 26.50           N  
HETATM  202  N1   DA C  10      55.658  50.790  75.927  1.00 29.44           N  
HETATM  203  C2   DA C  10      54.715  51.203  76.814  1.00 28.76           C  
HETATM  204  N3   DA C  10      54.642  51.018  78.123  1.00 28.47           N  
HETATM  205  C4   DA C  10      55.707  50.297  78.541  1.00 25.84           C  
HETATM  206  P    DC C  11      52.251  49.139  83.811  1.00 47.72           P  
HETATM  207  OP1  DC C  11      51.334  49.747  84.799  1.00 48.83           O  
HETATM  208  OP2  DC C  11      52.814  47.831  84.170  1.00 50.32           O  
HETATM  209  O5'  DC C  11      51.536  49.047  82.383  1.00 43.99           O  
HETATM  210  C5'  DC C  11      50.921  50.243  81.902  1.00 44.95           C  
HETATM  211  C4'  DC C  11      50.537  50.104  80.474  1.00 42.60           C  
HETATM  212  O4'  DC C  11      51.644  49.781  79.676  1.00 40.15           O  
HETATM  213  C3'  DC C  11      49.540  48.992  80.283  1.00 45.34           C  
HETATM  214  O3'  DC C  11      48.317  49.609  79.839  1.00 52.06           O  
HETATM  215  C2'  DC C  11      50.093  48.056  79.183  1.00 41.94           C  
HETATM  216  C1'  DC C  11      51.191  48.945  78.602  1.00 35.58           C  
HETATM  217  N1   DC C  11      52.405  48.219  78.049  1.00 32.34           N  
HETATM  218  C2   DC C  11      52.636  48.290  76.693  1.00 31.54           C  
HETATM  219  O2   DC C  11      51.819  48.806  75.960  1.00 34.53           O  
HETATM  220  N3   DC C  11      53.780  47.749  76.199  1.00 28.29           N  
HETATM  221  C4   DC C  11      54.667  47.161  77.003  1.00 28.63           C  
HETATM  222  N4   DC C  11      55.755  46.634  76.470  1.00 32.86           N  
HETATM  223  C5   DC C  11      54.456  47.061  78.395  1.00 26.30           C  
HETATM  224  C6   DC C  11      53.307  47.612  78.873  1.00 30.14           C  
HETATM  225  P    DG C  12      46.935  48.826  79.889  1.00 52.82           P  
HETATM  226  OP1  DG C  12      45.794  49.835  79.812  1.00 51.18           O  
HETATM  227  OP2  DG C  12      46.949  47.885  81.058  1.00 56.55           O  
HETATM  228  O5'  DG C  12      46.985  47.988  78.516  1.00 51.08           O  
HETATM  229  C5'  DG C  12      46.409  48.608  77.345  1.00 45.71           C  
HETATM  230  C4'  DG C  12      46.752  47.834  76.134  1.00 41.98           C  
HETATM  231  O4'  DG C  12      48.142  47.452  76.127  1.00 41.52           O  
HETATM  232  C3'  DG C  12      45.971  46.551  76.096  1.00 40.65           C  
HETATM  233  O3'  DG C  12      45.476  46.408  74.775  1.00 44.14           O  
HETATM  234  C2'  DG C  12      46.958  45.446  76.376  1.00 37.56           C  
HETATM  235  C1'  DG C  12      48.197  46.071  75.773  1.00 35.43           C  
HETATM  236  N9   DG C  12      49.483  45.508  76.270  1.00 33.79           N  
HETATM  237  C8   DG C  12      49.855  45.198  77.566  1.00 32.80           C  
HETATM  238  N7   DG C  12      51.091  44.760  77.679  1.00 30.05           N  
HETATM  239  C5   DG C  12      51.580  44.779  76.373  1.00 28.83           C  
HETATM  240  C6   DG C  12      52.860  44.479  75.895  1.00 28.19           C  
HETATM  241  O6   DG C  12      53.842  44.131  76.543  1.00 31.33           O  
HETATM  242  N1   DG C  12      52.964  44.678  74.531  1.00 26.57           N  
HETATM  243  C2   DG C  12      51.957  45.089  73.728  1.00 27.06           C  
HETATM  244  N2   DG C  12      52.226  45.143  72.420  1.00 29.45           N  
HETATM  245  N3   DG C  12      50.739  45.404  74.162  1.00 28.90           N  
HETATM  246  C4   DG C  12      50.611  45.219  75.492  1.00 31.41           C  
HETATM  247  P    DG C  13      44.265  45.431  74.452  1.00 43.14           P  
HETATM  248  OP1  DG C  13      43.648  45.852  73.133  1.00 43.28           O  
HETATM  249  OP2  DG C  13      43.345  45.347  75.640  1.00 41.63           O  
HETATM  250  O5'  DG C  13      45.031  44.054  74.245  1.00 41.33           O  
HETATM  251  C5'  DG C  13      45.699  43.860  72.991  1.00 38.87           C  
HETATM  252  C4'  DG C  13      46.682  42.737  73.106  1.00 39.12           C  
HETATM  253  O4'  DG C  13      47.458  42.867  74.316  1.00 39.70           O  
HETATM  254  C3'  DG C  13      45.967  41.405  73.230  1.00 36.61           C  
HETATM  255  O3'  DG C  13      46.790  40.413  72.626  1.00 38.60           O  
HETATM  256  C2'  DG C  13      45.909  41.116  74.690  1.00 37.32           C  
HETATM  257  C1'  DG C  13      47.265  41.665  75.067  1.00 37.05           C  
HETATM  258  N9   DG C  13      47.430  41.953  76.493  1.00 33.80           N  
HETATM  259  C8   DG C  13      46.465  42.171  77.444  1.00 31.47           C  
HETATM  260  N7   DG C  13      46.943  42.228  78.650  1.00 30.18           N  
HETATM  261  C5   DG C  13      48.323  42.039  78.483  1.00 29.98           C  
HETATM  262  C6   DG C  13      49.337  41.977  79.434  1.00 30.72           C  
HETATM  263  O6   DG C  13      49.235  42.081  80.638  1.00 31.68           O  
HETATM  264  N1   DG C  13      50.577  41.743  78.858  1.00 31.06           N  
HETATM  265  C2   DG C  13      50.802  41.588  77.532  1.00 29.55           C  
HETATM  266  N2   DG C  13      52.048  41.356  77.164  1.00 29.16           N  
HETATM  267  N3   DG C  13      49.857  41.660  76.622  1.00 31.64           N  
HETATM  268  C4   DG C  13      48.629  41.883  77.175  1.00 31.81           C  
HETATM  269  P    DG C  14      46.267  39.538  71.388  1.00 41.36           P  
HETATM  270  OP1  DG C  14      47.399  38.708  70.910  1.00 38.48           O  
HETATM  271  OP2  DG C  14      45.622  40.401  70.385  1.00 39.62           O  
HETATM  272  O5'  DG C  14      45.123  38.600  72.067  1.00 41.76           O  
HETATM  273  C5'  DG C  14      45.453  37.247  72.451  1.00 38.38           C  
HETATM  274  C4'  DG C  14      46.197  37.308  73.730  1.00 36.82           C  
HETATM  275  O4'  DG C  14      45.381  37.817  74.758  1.00 36.13           O  
HETATM  276  C3'  DG C  14      46.603  35.975  74.188  1.00 36.15           C  
HETATM  277  O3'  DG C  14      47.846  35.659  73.564  1.00 39.48           O  
HETATM  278  C2'  DG C  14      46.769  36.077  75.702  1.00 33.99           C  
HETATM  279  C1'  DG C  14      45.881  37.305  76.011  1.00 35.07           C  
HETATM  280  N9   DG C  14      44.694  37.005  76.883  1.00 37.70           N  
HETATM  281  C8   DG C  14      43.810  35.912  76.825  1.00 37.84           C  
HETATM  282  N7   DG C  14      42.899  35.908  77.771  1.00 36.28           N  
HETATM  283  C5   DG C  14      43.184  37.075  78.526  1.00 38.31           C  
HETATM  284  C6   DG C  14      42.498  37.634  79.659  1.00 37.38           C  
HETATM  285  O6   DG C  14      41.539  37.177  80.273  1.00 36.44           O  
HETATM  286  N1   DG C  14      43.059  38.830  80.057  1.00 35.52           N  
HETATM  287  C2   DG C  14      44.154  39.448  79.464  1.00 37.07           C  
HETATM  288  N2   DG C  14      44.551  40.614  80.010  1.00 35.74           N  
HETATM  289  N3   DG C  14      44.816  38.952  78.398  1.00 35.19           N  
HETATM  290  C4   DG C  14      44.282  37.761  77.979  1.00 37.66           C  
HETATM  291  P    DT C  15      48.377  34.163  73.604  1.00 40.87           P  
HETATM  292  OP1  DT C  15      49.239  33.942  72.467  1.00 40.71           O  
HETATM  293  OP2  DT C  15      47.241  33.234  73.745  1.00 44.23           O  
HETATM  294  O5'  DT C  15      49.208  34.130  74.946  1.00 40.67           O  
HETATM  295  C5'  DT C  15      50.546  34.586  74.900  1.00 38.69           C  
HETATM  296  C4'  DT C  15      51.181  34.451  76.240  1.00 38.02           C  
HETATM  297  O4'  DT C  15      50.418  35.120  77.222  1.00 37.29           O  
HETATM  298  C3'  DT C  15      51.247  33.003  76.700  1.00 36.36           C  
HETATM  299  O3'  DT C  15      52.616  32.546  76.543  1.00 38.75           O  
HETATM  300  C2'  DT C  15      50.894  33.003  78.196  1.00 35.48           C  
HETATM  301  C1'  DT C  15      50.771  34.520  78.478  1.00 35.02           C  
HETATM  302  N1   DT C  15      49.728  34.884  79.486  1.00 32.67           N  
HETATM  303  C2   DT C  15      50.139  35.000  80.816  1.00 33.93           C  
HETATM  304  O2   DT C  15      51.311  34.859  81.167  1.00 31.61           O  
HETATM  305  N3   DT C  15      49.125  35.238  81.736  1.00 33.66           N  
HETATM  306  C4   DT C  15      47.764  35.355  81.469  1.00 32.21           C  
HETATM  307  O4   DT C  15      46.953  35.519  82.404  1.00 35.39           O  
HETATM  308  C5   DT C  15      47.418  35.213  80.060  1.00 29.34           C  
HETATM  309  C7   DT C  15      45.970  35.320  79.711  1.00 25.28           C  
HETATM  310  C6   DT C  15      48.384  34.998  79.124  1.00 31.06           C  
HETATM  311  P    DG C  16      53.155  31.879  75.166  1.00 39.91           P  
HETATM  312  OP1  DG C  16      52.065  31.157  74.426  1.00 40.22           O  
HETATM  313  OP2  DG C  16      54.380  31.077  75.473  1.00 39.73           O  
HETATM  314  O5'  DG C  16      53.530  33.181  74.315  1.00 40.16           O  
HETATM  315  C5'  DG C  16      54.761  33.832  74.587  1.00 42.01           C  
HETATM  316  C4'  DG C  16      55.041  34.799  73.495  1.00 40.43           C  
HETATM  317  O4'  DG C  16      53.895  35.599  73.284  1.00 37.34           O  
HETATM  318  C3'  DG C  16      56.141  35.760  73.909  1.00 40.59           C  
HETATM  319  O3'  DG C  16      56.774  36.256  72.751  1.00 44.49           O  
HETATM  320  C2'  DG C  16      55.460  36.893  74.572  1.00 37.84           C  
HETATM  321  C1'  DG C  16      54.216  36.957  73.715  1.00 36.42           C  
HETATM  322  N9   DG C  16      53.059  37.467  74.397  1.00 34.35           N  
HETATM  323  C8   DG C  16      52.818  37.539  75.741  1.00 30.86           C  
HETATM  324  N7   DG C  16      51.630  37.949  76.024  1.00 35.42           N  
HETATM  325  C5   DG C  16      51.015  38.183  74.750  1.00 34.25           C  
HETATM  326  C6   DG C  16      49.720  38.735  74.406  1.00 31.80           C  
HETATM  327  O6   DG C  16      48.836  39.061  75.132  1.00 36.20           O  
HETATM  328  N1   DG C  16      49.565  38.897  73.075  1.00 30.40           N  
HETATM  329  C2   DG C  16      50.493  38.602  72.153  1.00 32.71           C  
HETATM  330  N2   DG C  16      50.184  38.904  70.924  1.00 33.65           N  
HETATM  331  N3   DG C  16      51.699  38.076  72.429  1.00 33.43           N  
HETATM  332  C4   DG C  16      51.885  37.892  73.765  1.00 35.02           C  
HETATM  333  P    DG C  17      58.207  35.773  72.378  1.00 46.54           P  
HETATM  334  OP1  DG C  17      58.152  34.349  71.992  1.00 49.59           O  
HETATM  335  OP2  DG C  17      59.154  36.123  73.465  1.00 46.55           O  
HETATM  336  O5'  DG C  17      58.511  36.662  71.116  1.00 46.76           O  
HETATM  337  C5'  DG C  17      57.863  36.363  69.856  1.00 47.10           C  
HETATM  338  C4'  DG C  17      57.491  37.678  69.138  1.00 49.15           C  
HETATM  339  O4'  DG C  17      56.543  38.409  69.910  1.00 47.24           O  
HETATM  340  C3'  DG C  17      58.695  38.606  68.967  1.00 50.92           C  
HETATM  341  O3'  DG C  17      58.533  39.238  67.671  1.00 58.23           O  
HETATM  342  C2'  DG C  17      58.613  39.658  70.103  1.00 46.16           C  
HETATM  343  C1'  DG C  17      57.097  39.697  70.294  1.00 43.03           C  
HETATM  344  N9   DG C  17      56.608  39.962  71.663  1.00 35.33           N  
HETATM  345  C8   DG C  17      57.228  39.783  72.871  1.00 33.27           C  
HETATM  346  N7   DG C  17      56.474  40.071  73.891  1.00 33.31           N  
HETATM  347  C5   DG C  17      55.258  40.479  73.307  1.00 32.06           C  
HETATM  348  C6   DG C  17      54.067  40.993  73.914  1.00 31.83           C  
HETATM  349  O6   DG C  17      53.834  41.157  75.089  1.00 34.48           O  
HETATM  350  N1   DG C  17      53.123  41.366  72.975  1.00 29.95           N  
HETATM  351  C2   DG C  17      53.289  41.274  71.618  1.00 32.13           C  
HETATM  352  N2   DG C  17      52.284  41.719  70.863  1.00 28.73           N  
HETATM  353  N3   DG C  17      54.395  40.790  71.038  1.00 30.83           N  
HETATM  354  C4   DG C  17      55.337  40.410  71.951  1.00 33.34           C  
HETATM  355  P    DC C  18      59.619  40.292  67.113  1.00 64.01           P  
HETATM  356  OP1  DC C  18      59.696  40.168  65.621  1.00 62.00           O  
HETATM  357  OP2  DC C  18      60.915  40.112  67.853  1.00 62.43           O  
HETATM  358  O5'  DC C  18      58.914  41.734  67.519  1.00 60.64           O  
HETATM  359  C5'  DC C  18      57.624  42.072  66.891  1.00 54.02           C  
HETATM  360  C4'  DC C  18      56.910  43.233  67.617  1.00 52.06           C  
HETATM  361  O4'  DC C  18      56.562  42.899  68.977  1.00 50.26           O  
HETATM  362  C3'  DC C  18      57.798  44.488  67.751  1.00 51.04           C  
HETATM  363  O3'  DC C  18      57.092  45.592  67.214  1.00 53.70           O  
HETATM  364  C2'  DC C  18      57.933  44.741  69.245  1.00 47.45           C  
HETATM  365  C1'  DC C  18      56.631  44.122  69.677  1.00 44.76           C  
HETATM  366  N1   DC C  18      56.479  43.890  71.124  1.00 39.94           N  
HETATM  367  C2   DC C  18      55.221  44.160  71.700  1.00 35.90           C  
HETATM  368  O2   DC C  18      54.289  44.527  70.998  1.00 34.76           O  
HETATM  369  N3   DC C  18      55.080  44.052  73.064  1.00 35.40           N  
HETATM  370  C4   DC C  18      56.098  43.699  73.837  1.00 35.34           C  
HETATM  371  N4   DC C  18      55.916  43.648  75.152  1.00 33.28           N  
HETATM  372  C5   DC C  18      57.395  43.418  73.276  1.00 40.84           C  
HETATM  373  C6   DC C  18      57.531  43.523  71.890  1.00 40.36           C  
HETATM  374  P    DG C  19      57.378  46.097  65.752  1.00 53.38           P  
HETATM  375  OP1  DG C  19      57.198  44.963  64.779  1.00 55.71           O  
HETATM  376  OP2  DG C  19      58.709  46.779  65.720  1.00 54.46           O  
HETATM  377  O5'  DG C  19      56.188  47.202  65.585  1.00 52.23           O  
HETATM  378  C5'  DG C  19      54.814  46.764  65.333  1.00 46.89           C  
HETATM  379  C4'  DG C  19      53.817  47.568  66.188  1.00 44.42           C  
HETATM  380  O4'  DG C  19      53.933  47.218  67.571  1.00 42.34           O  
HETATM  381  C3'  DG C  19      54.066  49.073  66.102  1.00 44.40           C  
HETATM  382  O3'  DG C  19      52.812  49.718  65.783  1.00 45.18           O  
HETATM  383  C2'  DG C  19      54.543  49.537  67.466  1.00 41.93           C  
HETATM  384  C1'  DG C  19      54.017  48.412  68.356  1.00 39.11           C  
HETATM  385  N9   DG C  19      54.882  48.107  69.516  1.00 35.48           N  
HETATM  386  C8   DG C  19      56.183  47.732  69.524  1.00 32.25           C  
HETATM  387  N7   DG C  19      56.632  47.468  70.714  1.00 34.98           N  
HETATM  388  C5   DG C  19      55.534  47.695  71.562  1.00 31.71           C  
HETATM  389  C6   DG C  19      55.431  47.621  72.998  1.00 31.14           C  
HETATM  390  O6   DG C  19      56.282  47.266  73.810  1.00 34.01           O  
HETATM  391  N1   DG C  19      54.176  48.005  73.450  1.00 30.42           N  
HETATM  392  C2   DG C  19      53.166  48.399  72.647  1.00 30.96           C  
HETATM  393  N2   DG C  19      52.037  48.782  73.252  1.00 33.24           N  
HETATM  394  N3   DG C  19      53.253  48.451  71.309  1.00 32.63           N  
HETATM  395  C4   DG C  19      54.467  48.081  70.842  1.00 32.83           C  
HETATM  396  P    DT C  20      52.712  51.295  65.669  1.00 47.17           P  
HETATM  397  OP1  DT C  20      51.591  51.688  64.785  1.00 45.84           O  
HETATM  398  OP2  DT C  20      54.034  51.853  65.296  1.00 48.91           O  
HETATM  399  O5'  DT C  20      52.349  51.694  67.184  1.00 46.60           O  
HETATM  400  C5'  DT C  20      50.984  51.563  67.634  1.00 42.71           C  
HETATM  401  C4'  DT C  20      50.874  52.015  69.062  1.00 41.47           C  
HETATM  402  O4'  DT C  20      51.932  51.440  69.862  1.00 42.69           O  
HETATM  403  C3'  DT C  20      51.053  53.520  69.181  1.00 41.94           C  
HETATM  404  O3'  DT C  20      49.964  54.017  69.967  1.00 43.04           O  
HETATM  405  C2'  DT C  20      52.393  53.761  69.943  1.00 40.94           C  
HETATM  406  C1'  DT C  20      52.432  52.484  70.772  1.00 38.68           C  
HETATM  407  N1   DT C  20      53.830  52.061  71.312  1.00 33.73           N  
HETATM  408  C2   DT C  20      53.971  51.843  72.720  1.00 27.62           C  
HETATM  409  O2   DT C  20      53.076  52.089  73.513  1.00 27.20           O  
HETATM  410  N3   DT C  20      55.163  51.369  73.136  1.00 24.67           N  
HETATM  411  C4   DT C  20      56.262  51.081  72.337  1.00 27.37           C  
HETATM  412  O4   DT C  20      57.328  50.656  72.851  1.00 26.38           O  
HETATM  413  C5   DT C  20      56.044  51.343  70.889  1.00 27.65           C  
HETATM  414  C7   DT C  20      57.204  51.074  69.957  1.00 27.50           C  
HETATM  415  C6   DT C  20      54.870  51.807  70.443  1.00 30.24           C  
HETATM  416  P    DT C  21      49.592  55.599  69.967  1.00 46.25           P  
HETATM  417  OP1  DT C  21      48.139  55.770  70.197  1.00 48.78           O  
HETATM  418  OP2  DT C  21      50.159  56.265  68.749  1.00 44.34           O  
HETATM  419  O5'  DT C  21      50.339  56.091  71.212  1.00 42.18           O  
HETATM  420  C5'  DT C  21      49.912  55.637  72.447  1.00 37.02           C  
HETATM  421  C4'  DT C  21      50.919  56.029  73.427  1.00 36.29           C  
HETATM  422  O4'  DT C  21      52.123  55.287  73.210  1.00 36.11           O  
HETATM  423  C3'  DT C  21      51.311  57.519  73.246  1.00 34.71           C  
HETATM  424  O3'  DT C  21      50.736  58.295  74.366  1.00 37.18           O  
HETATM  425  C2'  DT C  21      52.857  57.587  73.288  1.00 35.51           C  
HETATM  426  C1'  DT C  21      53.211  56.121  73.691  1.00 33.74           C  
HETATM  427  N1   DT C  21      54.507  55.592  73.129  1.00 29.68           N  
HETATM  428  C2   DT C  21      55.433  55.036  74.040  1.00 29.59           C  
HETATM  429  O2   DT C  21      55.223  54.985  75.258  1.00 32.79           O  
HETATM  430  N3   DT C  21      56.601  54.554  73.496  1.00 29.22           N  
HETATM  431  C4   DT C  21      56.955  54.575  72.168  1.00 28.89           C  
HETATM  432  O4   DT C  21      58.035  54.078  71.804  1.00 27.71           O  
HETATM  433  C5   DT C  21      55.935  55.203  71.288  1.00 27.52           C  
HETATM  434  C7   DT C  21      56.277  55.333  69.851  1.00 24.66           C  
HETATM  435  C6   DT C  21      54.775  55.659  71.793  1.00 25.90           C  
HETATM  436  P    DT C  22      50.587  59.888  74.249  1.00 35.90           P  
HETATM  437  OP1  DT C  22      49.527  60.386  75.137  1.00 36.17           O  
HETATM  438  OP2  DT C  22      50.494  60.251  72.807  1.00 35.95           O  
HETATM  439  O5'  DT C  22      51.983  60.374  74.822  1.00 36.73           O  
HETATM  440  C5'  DT C  22      52.155  60.451  76.241  1.00 33.44           C  
HETATM  441  C4'  DT C  22      53.557  60.887  76.535  1.00 26.74           C  
HETATM  442  O4'  DT C  22      54.483  60.062  75.867  1.00 26.56           O  
HETATM  443  C3'  DT C  22      53.810  62.262  76.011  1.00 25.99           C  
HETATM  444  O3'  DT C  22      53.826  63.149  77.129  1.00 30.27           O  
HETATM  445  C2'  DT C  22      55.181  62.250  75.328  1.00 22.01           C  
HETATM  446  C1'  DT C  22      55.642  60.850  75.622  1.00 24.75           C  
HETATM  447  N1   DT C  22      56.397  60.195  74.545  1.00 25.75           N  
HETATM  448  C2   DT C  22      57.698  59.781  74.848  1.00 28.08           C  
HETATM  449  O2   DT C  22      58.299  60.130  75.899  1.00 26.22           O  
HETATM  450  N3   DT C  22      58.324  59.014  73.867  1.00 28.72           N  
HETATM  451  C4   DT C  22      57.810  58.657  72.654  1.00 23.63           C  
HETATM  452  O4   DT C  22      58.467  57.937  71.898  1.00 24.71           O  
HETATM  453  C5   DT C  22      56.466  59.163  72.406  1.00 22.98           C  
HETATM  454  C7   DT C  22      55.887  58.882  71.045  1.00 22.70           C  
HETATM  455  C6   DT C  22      55.814  59.888  73.339  1.00 22.52           C  
HETATM  456  P    DT C  23      53.639  64.748  76.957  1.00 30.24           P  
HETATM  457  OP1  DT C  23      53.247  65.304  78.275  1.00 33.20           O  
HETATM  458  OP2  DT C  23      52.737  65.040  75.826  1.00 31.47           O  
HETATM  459  O5'  DT C  23      55.102  65.231  76.580  1.00 28.35           O  
HETATM  460  C5'  DT C  23      56.050  65.338  77.625  1.00 23.97           C  
HETATM  461  C4'  DT C  23      57.410  65.572  77.072  1.00 23.07           C  
HETATM  462  O4'  DT C  23      57.881  64.438  76.403  1.00 26.47           O  
HETATM  463  C3'  DT C  23      57.397  66.640  76.025  1.00 25.32           C  
HETATM  464  O3'  DT C  23      57.646  67.903  76.655  1.00 28.36           O  
HETATM  465  C2'  DT C  23      58.553  66.312  75.052  1.00 26.25           C  
HETATM  466  C1'  DT C  23      58.934  64.878  75.505  1.00 25.82           C  
HETATM  467  N1   DT C  23      59.052  63.886  74.380  1.00 24.61           N  
HETATM  468  C2   DT C  23      60.239  63.148  74.257  1.00 26.18           C  
HETATM  469  O2   DT C  23      61.232  63.362  74.938  1.00 26.81           O  
HETATM  470  N3   DT C  23      60.271  62.249  73.264  1.00 23.72           N  
HETATM  471  C4   DT C  23      59.296  62.011  72.370  1.00 26.56           C  
HETATM  472  O4   DT C  23      59.456  61.150  71.494  1.00 26.62           O  
HETATM  473  C5   DT C  23      58.104  62.850  72.560  1.00 23.96           C  
HETATM  474  C7   DT C  23      56.985  62.704  71.571  1.00 24.52           C  
HETATM  475  C6   DT C  23      58.042  63.717  73.541  1.00 23.93           C  
HETATM  476  P    DA C  24      57.179  69.257  75.972  1.00 29.08           P  
HETATM  477  OP1  DA C  24      56.908  70.256  77.025  1.00 31.11           O  
HETATM  478  OP2  DA C  24      56.105  68.993  75.013  1.00 31.92           O  
HETATM  479  O5'  DA C  24      58.445  69.687  75.142  1.00 29.42           O  
HETATM  480  C5'  DA C  24      59.653  70.107  75.823  1.00 29.53           C  
HETATM  481  C4'  DA C  24      60.815  70.050  74.851  1.00 30.49           C  
HETATM  482  O4'  DA C  24      61.006  68.695  74.388  1.00 27.23           O  
HETATM  483  C3'  DA C  24      60.499  70.808  73.578  1.00 30.53           C  
HETATM  484  O3'  DA C  24      60.859  72.164  73.715  1.00 33.78           O  
HETATM  485  C2'  DA C  24      61.309  70.175  72.444  1.00 28.18           C  
HETATM  486  C1'  DA C  24      61.508  68.753  72.989  1.00 26.04           C  
HETATM  487  N9   DA C  24      60.823  67.734  72.209  1.00 24.05           N  
HETATM  488  C8   DA C  24      59.526  67.705  71.775  1.00 22.09           C  
HETATM  489  N7   DA C  24      59.227  66.667  71.036  1.00 22.64           N  
HETATM  490  C5   DA C  24      60.419  65.955  70.973  1.00 25.72           C  
HETATM  491  C6   DA C  24      60.748  64.652  70.497  1.00 23.08           C  
HETATM  492  N6   DA C  24      59.923  63.910  69.736  1.00 23.50           N  
HETATM  493  N1   DA C  24      61.991  64.166  70.809  1.00 25.94           N  
HETATM  494  C2   DA C  24      62.829  64.912  71.519  1.00 24.02           C  
HETATM  495  N3   DA C  24      62.666  66.124  72.017  1.00 25.40           N  
HETATM  496  C4   DA C  24      61.411  66.602  71.706  1.00 25.00           C  
HETATM  497  P    DT C  25      60.076  73.240  72.765  1.00 38.08           P  
HETATM  498  OP1  DT C  25      60.308  74.626  73.274  1.00 39.98           O  
HETATM  499  OP2  DT C  25      58.628  72.800  72.590  1.00 36.92           O  
HETATM  500  O5'  DT C  25      60.827  73.047  71.351  1.00 35.04           O  
HETATM  501  C5'  DT C  25      62.185  73.489  71.196  1.00 27.09           C  
HETATM  502  C4'  DT C  25      62.676  73.026  69.863  1.00 26.00           C  
HETATM  503  O4'  DT C  25      62.630  71.600  69.761  1.00 24.40           O  
HETATM  504  C3'  DT C  25      61.772  73.480  68.766  1.00 25.70           C  
HETATM  505  O3'  DT C  25      62.179  74.786  68.340  1.00 28.92           O  
HETATM  506  C2'  DT C  25      61.955  72.484  67.604  1.00 23.12           C  
HETATM  507  C1'  DT C  25      62.547  71.257  68.336  1.00 23.45           C  
HETATM  508  N1   DT C  25      61.710  70.051  68.208  1.00 23.44           N  
HETATM  509  C2   DT C  25      62.333  68.803  67.869  1.00 23.39           C  
HETATM  510  O2   DT C  25      63.582  68.654  67.780  1.00 22.57           O  
HETATM  511  N3   DT C  25      61.458  67.743  67.716  1.00 21.57           N  
HETATM  512  C4   DT C  25      60.059  67.782  67.861  1.00 19.94           C  
HETATM  513  O4   DT C  25      59.377  66.763  67.661  1.00 23.51           O  
HETATM  514  C5   DT C  25      59.531  69.096  68.217  1.00 21.53           C  
HETATM  515  C7   DT C  25      58.028  69.222  68.364  1.00 19.36           C  
HETATM  516  C6   DT C  25      60.347  70.151  68.377  1.00 21.64           C  
HETATM  517  P    DA C  26      61.166  75.720  67.556  1.00 31.07           P  
HETATM  518  OP1  DA C  26      61.417  77.110  67.989  1.00 38.30           O  
HETATM  519  OP2  DA C  26      59.774  75.224  67.686  1.00 31.27           O  
HETATM  520  O5'  DA C  26      61.602  75.583  66.053  1.00 29.27           O  
HETATM  521  C5'  DA C  26      62.854  76.166  65.672  1.00 25.66           C  
HETATM  522  C4'  DA C  26      63.421  75.411  64.513  1.00 25.92           C  
HETATM  523  O4'  DA C  26      63.534  74.026  64.818  1.00 23.51           O  
HETATM  524  C3'  DA C  26      62.474  75.464  63.334  1.00 27.80           C  
HETATM  525  O3'  DA C  26      62.768  76.645  62.531  1.00 30.93           O  
HETATM  526  C2'  DA C  26      62.766  74.202  62.524  1.00 24.97           C  
HETATM  527  C1'  DA C  26      63.094  73.228  63.644  1.00 23.87           C  
HETATM  528  N9   DA C  26      61.920  72.362  64.045  1.00 23.34           N  
HETATM  529  C8   DA C  26      60.661  72.729  64.399  1.00 21.33           C  
HETATM  530  N7   DA C  26      59.894  71.715  64.710  1.00 23.15           N  
HETATM  531  C5   DA C  26      60.685  70.619  64.541  1.00 18.86           C  
HETATM  532  C6   DA C  26      60.429  69.251  64.618  1.00 21.15           C  
HETATM  533  N6   DA C  26      59.230  68.716  64.894  1.00 21.76           N  
HETATM  534  N1   DA C  26      61.412  68.438  64.310  1.00 23.95           N  
HETATM  535  C2   DA C  26      62.564  68.945  63.938  1.00 24.60           C  
HETATM  536  N3   DA C  26      62.932  70.179  63.820  1.00 24.80           N  
HETATM  537  C4   DA C  26      61.925  70.983  64.146  1.00 19.70           C  
HETATM  538  P    DT C  27      61.583  77.437  61.738  1.00 31.65           P  
HETATM  539  OP1  DT C  27      62.227  78.558  60.994  1.00 35.54           O  
HETATM  540  OP2  DT C  27      60.523  77.806  62.674  1.00 28.46           O  
HETATM  541  O5'  DT C  27      61.059  76.339  60.719  1.00 29.26           O  
HETATM  542  C5'  DT C  27      61.947  75.934  59.639  1.00 26.06           C  
HETATM  543  C4'  DT C  27      61.347  74.793  58.895  1.00 24.10           C  
HETATM  544  O4'  DT C  27      61.207  73.671  59.742  1.00 22.39           O  
HETATM  545  C3'  DT C  27      59.953  75.103  58.452  1.00 22.70           C  
HETATM  546  O3'  DT C  27      60.018  75.707  57.166  1.00 27.00           O  
HETATM  547  C2'  DT C  27      59.252  73.781  58.362  1.00 24.31           C  
HETATM  548  C1'  DT C  27      60.122  72.889  59.266  1.00 24.50           C  
HETATM  549  N1   DT C  27      59.372  72.343  60.436  1.00 24.17           N  
HETATM  550  C2   DT C  27      59.259  70.943  60.537  1.00 23.64           C  
HETATM  551  O2   DT C  27      59.908  70.200  59.857  1.00 24.95           O  
HETATM  552  N3   DT C  27      58.419  70.477  61.483  1.00 22.35           N  
HETATM  553  C4   DT C  27      57.675  71.229  62.361  1.00 24.13           C  
HETATM  554  O4   DT C  27      56.947  70.668  63.175  1.00 25.92           O  
HETATM  555  C5   DT C  27      57.860  72.694  62.215  1.00 24.49           C  
HETATM  556  C7   DT C  27      57.100  73.593  63.122  1.00 21.83           C  
HETATM  557  C6   DT C  27      58.685  73.189  61.284  1.00 23.98           C  
HETATM  558  P    DA C  28      58.897  76.720  56.673  1.00 24.83           P  
HETATM  559  OP1  DA C  28      59.397  77.512  55.580  1.00 27.03           O  
HETATM  560  OP2  DA C  28      58.410  77.478  57.834  1.00 26.80           O  
HETATM  561  O5'  DA C  28      57.763  75.749  56.107  1.00 23.14           O  
HETATM  562  C5'  DA C  28      58.038  74.988  54.931  1.00 20.85           C  
HETATM  563  C4'  DA C  28      56.927  74.010  54.687  1.00 24.64           C  
HETATM  564  O4'  DA C  28      56.737  73.162  55.819  1.00 25.81           O  
HETATM  565  C3'  DA C  28      55.594  74.697  54.497  1.00 26.92           C  
HETATM  566  O3'  DA C  28      54.862  73.908  53.571  1.00 36.15           O  
HETATM  567  C2'  DA C  28      54.886  74.586  55.836  1.00 26.44           C  
HETATM  568  C1'  DA C  28      55.342  73.211  56.185  1.00 25.41           C  
HETATM  569  N9   DA C  28      55.201  72.812  57.620  1.00 23.19           N  
HETATM  570  C8   DA C  28      55.432  73.528  58.759  1.00 19.60           C  
HETATM  571  N7   DA C  28      55.162  72.868  59.845  1.00 21.43           N  
HETATM  572  C5   DA C  28      54.723  71.638  59.380  1.00 22.45           C  
HETATM  573  C6   DA C  28      54.258  70.476  60.025  1.00 23.14           C  
HETATM  574  N6   DA C  28      54.106  70.377  61.345  1.00 25.18           N  
HETATM  575  N1   DA C  28      53.908  69.435  59.254  1.00 23.97           N  
HETATM  576  C2   DA C  28      54.004  69.548  57.941  1.00 21.81           C  
HETATM  577  N3   DA C  28      54.407  70.562  57.220  1.00 21.60           N  
HETATM  578  C4   DA C  28      54.758  71.595  58.028  1.00 22.35           C  
HETATM  579  P    DC C  29      54.323  74.463  52.170  1.00 42.09           P  
HETATM  580  OP1  DC C  29      55.093  73.787  51.078  1.00 39.49           O  
HETATM  581  OP2  DC C  29      54.290  75.924  52.158  1.00 39.97           O  
HETATM  582  O5'  DC C  29      52.809  73.937  52.267  1.00 42.68           O  
HETATM  583  C5'  DC C  29      52.464  72.780  51.540  1.00 41.35           C  
HETATM  584  C4'  DC C  29      51.788  71.729  52.414  1.00 38.31           C  
HETATM  585  O4'  DC C  29      52.273  71.671  53.706  1.00 35.20           O  
HETATM  586  C3'  DC C  29      50.355  71.997  52.598  1.00 38.94           C  
HETATM  587  O3'  DC C  29      49.580  71.662  51.443  1.00 43.67           O  
HETATM  588  C2'  DC C  29      49.948  71.120  53.742  1.00 35.95           C  
HETATM  589  C1'  DC C  29      51.301  70.890  54.406  1.00 33.05           C  
HETATM  590  N1   DC C  29      51.302  71.268  55.796  1.00 31.15           N  
HETATM  591  C2   DC C  29      50.940  70.293  56.700  1.00 29.65           C  
HETATM  592  O2   DC C  29      50.640  69.201  56.317  1.00 33.13           O  
HETATM  593  N3   DC C  29      50.896  70.597  58.009  1.00 27.09           N  
HETATM  594  C4   DC C  29      51.196  71.818  58.448  1.00 28.52           C  
HETATM  595  N4   DC C  29      51.186  72.053  59.791  1.00 29.72           N  
HETATM  596  C5   DC C  29      51.569  72.874  57.524  1.00 29.54           C  
HETATM  597  C6   DC C  29      51.616  72.531  56.192  1.00 30.04           C  
TER TM-SITE	1ytbA_BS01 NUC:9,10,18,20,45,46,47,51,53,62,64,66,69,71,73,75,113,114,116,156,157,158,161,163,173,175,177,179,181,183,185,186
