# Supplementary material for: In silico structural and functional prediction of African swine fever virus protein-B263R reveals features of a TATA-binding protein
Source: PeerJ. 2018 Feb 22;6:e4396. doi: 10.7717/peerj.4396 (PMC5825884; doi:10.7717/peerj.4396)
Supplement: Supplemental Information 3 [file peerj-06-4396-s011.bz2 › S281013_results/threading4.pdb]

Rank   :4 Template name:2z8u_A
REMARK :Column 1 -  30 present Atom & Residue records of query sequence.
REMARK :Column 31 - 54 present XYZ coordinates of query sequence obtained after threading alignment.
REMARK :Column 55 - 59 present residue number in Template
REMARK :Column 60 - 59 present residue name of Template
ATOM   3001  CA  ILE    44       1.696  27.513  34.758   11 PRO
ATOM   3002  CA  ALA    45       4.131  27.739  31.845   12 GLU
ATOM   3003  CA  GLU    46       7.867  27.338  32.315   13 ILE
ATOM   3004  CA  PRO    47      10.347  29.698  30.633   14 LYS
ATOM   3005  CA  VAL    48      13.948  28.517  30.116   15 ILE
ATOM   3006  CA  LYS    49      16.162  31.540  30.874   16 VAL
ATOM   3007  CA  ALA    50      19.590  29.974  30.469   17 ASN
ATOM   3008  CA  LEU    51      21.255  26.679  29.814   18 VAL
ATOM   3009  CA  ASN    52      24.723  25.403  30.589   19 VAL
ATOM   3010  CA  CYS    53      26.015  22.898  28.028   20 VAL
ATOM   3011  CA  ASN    54      29.129  20.704  27.757   21 SER
ATOM   3012  CA  PHE    55      30.770  19.067  24.767   22 THR
ATOM   3013  CA  GLY    56      33.987  17.612  23.365   23 LYS
ATOM   3014  CA  HIS    57      35.609  19.063  20.296   24 ILE
ATOM   3015  CA  GLN    58      38.596  16.679  20.198   25 GLY
ATOM   3016  CA  CYS    59      41.414  15.538  22.474   26 ASP
ATOM   3017  CA  LEU    60      44.728  16.935  23.734   27 ASN
ATOM   3018  CA  PRO    61      44.122  20.530  22.585   28 ILE
ATOM   3019  CA  GLY    62      47.053  22.963  22.769   29 ASP
ATOM   3020  CA  TYR    63      45.275  25.927  24.422   30 LEU
ATOM   3021  CA  GLU    64      48.189  28.381  24.046   31 GLU
ATOM   3022  CA  SER    65      47.886  28.178  20.222   32 GLU
ATOM   3023  CA  LEU    66      44.047  28.392  20.383   33 VAL
ATOM   3024  CA  ILE    67      44.294  31.947  21.828   34 ALA
ATOM   3025  CA  LYS    68      46.027  32.847  18.549   35 MET
ATOM   3026  CA  THR    69      43.083  31.729  16.377   36 ILE
ATOM   3027  CA  PRO    80      40.059  32.893  18.408   37 LEU
ATOM   3028  CA  ARG    81      39.692  36.645  19.007   38 GLU
ATOM   3029  CA  LYS    82      38.969  36.905  22.749   39 ASN
ATOM   3030  CA  THR    83      40.739  34.264  24.879   40 ALA
ATOM   3031  CA  GLU    84      41.689  34.848  28.535   41 GLU
ATOM   3032  CA  ALA    93      41.522  26.820  30.430   49 GLY
ATOM   3033  CA  ILE    94      40.768  29.164  27.504   50 LEU
ATOM   3034  CA  GLU    95      37.845  31.581  27.938   51 VAL
ATOM   3035  CA  ALA    96      36.173  32.760  24.714   52 CYS
ATOM   3036  CA  SER    97      33.248  35.205  24.430   53 ARG
ATOM   3037  CA  PHE   100      30.972  35.447  21.397   54 LEU
ATOM   3038  CA  LYS   101      28.762  38.395  20.552   55 SER
ATOM   3039  CA  ASP   102      26.253  36.555  18.323   56 VAL
ATOM   3040  CA  LYS   103      24.960  34.675  20.234   57 PRO
ATOM   3041  CA  MET   104      26.104  36.240  23.548   58 LYS
ATOM   3042  CA  TYR   105      27.766  33.222  25.195   59 VAL
ATOM   3043  CA  LYS   106      31.009  32.251  26.948   60 ALA
ATOM   3044  CA  LEU   107      33.079  29.099  26.439   61 LEU
ATOM   3045  CA  LYS   108      35.695  27.477  28.696   62 LEU
ATOM   3046  CA  CYS   109      37.975  25.070  26.800   63 ILE
ATOM   3047  CA  PHE   110      40.375  22.669  28.545   64 PHE
ATOM   3048  CA  PRO   111      43.399  20.931  27.008   65 ARG
ATOM   3049  CA  THR   113      41.393  17.728  27.590   66 SER
ATOM   3050  CA  GLY   114      39.030  18.704  24.760   67 GLY
ATOM   3051  CA  GLU   115      36.158  19.506  27.119   68 LYS
ATOM   3052  CA  ILE   116      34.151  22.654  26.493   69 VAL
ATOM   3053  CA  GLN   117      31.774  24.302  28.944   70 ASN
ATOM   3054  CA  VAL   118      29.389  26.995  27.798   71 CYS
ATOM   3055  CA  PRO   119      27.288  29.469  29.800   72 THR
ATOM   3056  CA  GLY   120      24.953  32.284  28.711   73 GLY
ATOM   3057  CA  VAL   121      22.860  30.569  26.011   74 ALA
ATOM   3058  CA  ILE   122      19.049  30.847  26.106   75 LYS
ATOM   3059  CA  ASP   125      18.753  27.336  24.673   76 SER
ATOM   3060  CA  PHE   126      20.629  24.178  23.673   77 LYS
ATOM   3061  CA  GLU   127      20.303  25.317  20.025   78 GLU
ATOM   3062  CA  ASP   128      21.797  28.765  20.711   79 GLU
ATOM   3063  CA  GLY   129      24.763  27.034  22.455   80 ALA
ATOM   3064  CA  LYS   130      25.057  24.628  19.514   81 GLU
ATOM   3065  CA  ASN   131      25.406  27.615  17.169   82 ILE
ATOM   3066  CA  ILE   132      28.198  29.184  19.264   83 ALA
ATOM   3067  CA  ILE   133      30.126  25.923  19.652   84 ILE
ATOM   3068  CA  GLN   134      29.778  25.048  15.946   85 LYS
ATOM   3069  CA  GLN   135      31.017  28.496  14.950   86 LYS
ATOM   3070  CA  TRP   136      34.168  28.264  17.090   87 ILE
ATOM   3071  CA  VAL   137      34.728  24.663  15.879   88 ILE
ATOM   3072  CA  ASP   138      34.620  25.896  12.264   89 LYS
ATOM   3073  CA  PHE   139      37.330  28.444  13.147   90 GLU
ATOM   3074  CA  LEU   140      39.571  25.918  14.910   91 LEU
ATOM   3075  CA  GLN   141      39.117  23.475  12.001   92 LYS
ATOM   3076  CA  HIS   142      40.442  25.896   9.384   93 ASP
ATOM   3077  CA  GLN   143      43.544  26.844  11.440   94 ALA
ATOM   3078  CA  PRO   144      44.646  23.108  11.266   95 GLY
ATOM   3079  CA  ILE   145      43.342  21.855  14.617   96 ILE
ATOM   3080  CA  GLU   146      41.794  18.357  14.528   97 ASP
ATOM   3081  CA  LYS   147      38.122  18.816  15.567   98 VAL
ATOM   3082  CA  GLN   150      34.803  16.901  15.815   99 ILE
ATOM   3083  CA  ILE   151      32.274  18.573  13.477  100 GLU
ATOM   3084  CA  ILE   152      28.874  17.653  14.947  101 ASN
ATOM   3085  CA  GLU   153      27.242  15.686  21.048  103 GLU
ATOM   3086  CA  PHE   154      26.191  18.624  23.190  104 ILE
ATOM   3087  CA  LYS   155      24.846  17.816  26.650  105 LYS
ATOM   3088  CA  THR   156      22.728  19.950  28.947  106 ILE
ATOM   3089  CA  ILE   157      24.493  20.289  32.331  107 GLN
ATOM   3090  CA  MET   158      22.167  22.850  33.888  108 ASN
ATOM   3091  CA  ILE   159      19.320  25.323  33.396  109 MET
ATOM   3092  CA  ASN   160      17.522  28.148  35.020  110 VAL
ATOM   3093  CA  PHE   161      13.753  27.928  34.459  111 ALA
ATOM   3094  CA  LYS   162      11.247  30.517  35.725  112 THR
ATOM   3095  CA  PHE   163       7.522  30.284  36.402  113 ALA
ATOM   3096  CA  GLN   164       4.776  32.097  38.232  114 ASP
ATOM   3097  CA  ILE   165       2.824  30.153  40.857  115 LEU
ATOM   3098  CA  ASN   166      -0.174  32.388  40.159  116 GLY
ATOM   3099  CA  PRO   167      -0.356  33.279  43.855  117 ILE
ATOM   3100  CA  VAL   168       1.734  35.315  46.246  118 GLU
ATOM   3101  CA  ILE   174       2.842  32.762  48.881  119 PRO
ATOM   3102  CA  HIS   175       3.410  33.153  52.637  120 ASN
ATOM   3103  CA  LEU   176       7.067  32.265  52.863  121 LEU
ATOM   3104  CA  LYS   177       7.001  31.942  56.679  122 ASP
ATOM   3105  CA  LYS   178       4.108  29.482  56.362  123 ASP
ATOM   3106  CA  PHE   179       6.000  27.384  53.768  124 ILE
ATOM   3107  CA  ALA   180       9.262  27.424  55.738  125 ALA
ATOM   3108  CA  ALA   181       7.468  25.950  58.774  126 LEU
ATOM   3109  CA  LEU   182       5.033  23.619  57.010  127 MET
ATOM   3110  CA  LEU   183       7.247  22.217  54.226  128 VAL
ATOM   3111  CA  GLU   184      10.360  20.145  54.885  129 GLU
ATOM   3112  CA  HIS   185      13.648  20.875  53.044  130 GLY
ATOM   3113  CA  ILE   195      12.938  24.590  52.904  131 THR
ATOM   3114  CA  LYS   196      14.867  27.457  54.429  132 GLU
ATOM   3115  CA  PRO   197      13.995  31.113  54.693  133 TYR
ATOM   3116  CA  PRO   198      15.976  33.990  56.193  134 GLU
ATOM   3117  CA  LEU   199      17.881  39.162  56.281  136 GLU
ATOM   3118  CA  GLU   200      20.436  36.919  54.512  137 GLN
ATOM   3119  CA  ASP   201      18.839  36.260  51.103  138 PHE
ATOM   3120  CA  SER   202      15.538  37.217  49.568  139 PRO
ATOM   3121  CA  LYS   203      13.256  34.322  48.808  140 GLY
ATOM   3122  CA  VAL   204      12.709  30.858  50.149  141 LEU
ATOM   3123  CA  SER   205      15.083  28.036  49.168  142 VAL
ATOM   3124  CA  ALA   206      13.488  24.682  48.364  143 TYR
ATOM   3125  CA  LYS   207      15.547  21.571  47.576  144 ARG
ATOM   3126  CA  PHE   208      13.919  18.702  45.665  145 LEU
ATOM   3127  CA  MET   209      15.422  15.235  45.377  146 ASP
ATOM   3128  CA  GLY   213      13.571  14.006  42.228  147 ASP
ATOM   3129  CA  LYS   214      14.196  15.823  39.966  148 PRO
ATOM   3130  CA  LYS   215      17.281  16.964  41.853  149 LYS
ATOM   3131  CA  VAL   216      16.774  20.730  41.707  150 VAL
ATOM   3132  CA  ARG   217      17.103  23.845  43.835  151 VAL
ATOM   3133  CA  ILE   218      14.055  26.077  43.793  152 VAL
ATOM   3134  CA  ASN   219      13.908  29.726  44.839  153 LEU
ATOM   3135  CA  VAL   220      10.381  30.935  45.664  154 ILE
ATOM   3136  CA  PHE   221       9.771  34.667  45.909  155 PHE
ATOM   3137  CA  LEU   222       6.957  36.541  47.623  156 GLY
ATOM   3138  CA  LYS   223       5.766  37.745  44.196  157 SER
ATOM   3139  CA  GLY   224       4.951  34.137  43.365  158 GLY
ATOM   3140  CA  LYS   225       7.856  34.024  40.928  159 LYS
ATOM   3141  CA  ILE   226       9.883  30.827  41.117  160 VAL
ATOM   3142  CA  ASN   227      13.376  30.079  39.834  161 VAL
ATOM   3143  CA  ILE   228      14.352  26.463  39.229  162 ILE
ATOM   3144  CA  LEU   229      18.043  25.580  38.950  163 THR
ATOM   3145  CA  GLY   230      20.029  22.321  38.628  164 GLY
ATOM   3146  CA  CYS   231      17.803  21.123  35.750  165 LEU
ATOM   3147  CA  ASN   232      18.889  18.808  32.935  166 LYS
ATOM   3148  CA  THR   233      15.677  18.991  30.843  167 SER
ATOM   3149  CA  LYS   234      12.475  20.941  30.251  168 GLU
ATOM   3150  CA  GLU   235      10.491  17.813  31.175  169 GLU
ATOM   3151  CA  SER   236      12.200  17.946  34.596  170 ASP
ATOM   3152  CA  ALA   237      11.307  21.642  34.956  171 ALA
ATOM   3153  CA  GLU   238       7.664  20.682  34.371  172 LYS
ATOM   3154  CA  ILE   239       7.907  17.842  36.891  173 ARG
ATOM   3155  CA  ILE   240       9.570  20.159  39.424  174 ALA
ATOM   3156  CA  TYR   241       6.875  22.851  39.103  175 LEU
ATOM   3157  CA  THR   242       4.023  20.342  39.465  176 LYS
ATOM   3158  CA  PHE   243       5.531  19.097  42.739  177 LYS
ATOM   3159  CA  LEU   244       6.153  22.653  43.986  178 ILE
ATOM   3160  CA  LYS   245       2.626  23.865  43.182  179 LEU
ATOM   3161  CA  ASP   246       1.147  20.760  44.802  180 ASP
ATOM   3162  CA  LEU   247       3.145  21.293  48.020  181 THR
ATOM   3163  CA  ILE   248       2.257  25.006  48.136  182 ILE
ATOM   3164  CA  SER   249      -1.457  24.237  47.484  183 LYS
ATOM   3165  CA  VAL   250      -1.245  22.130  50.659  184 GLU
ATOM   3166  CA  HIS   251       0.142  25.163  52.535  185 VAL
ATOM   3167  CA  TRP   252      -2.392  27.765  51.335  186 GLN
TER
