# Supplementary material for: In silico structural and functional prediction of African swine fever virus protein-B263R reveals features of a TATA-binding protein
Source: PeerJ. 2018 Feb 22;6:e4396. doi: 10.7717/peerj.4396 (PMC5825884; doi:10.7717/peerj.4396)
Supplement: Supplemental Information 3 [file peerj-06-4396-s011.bz2 › S281013_results/threading3.pdb]

Rank   :3 Template name:4b0a_A
REMARK :Column 1 -  30 present Atom & Residue records of query sequence.
REMARK :Column 31 - 54 present XYZ coordinates of query sequence obtained after threading alignment.
REMARK :Column 55 - 59 present residue number in Template
REMARK :Column 60 - 59 present residue name of Template
ATOM   2001  CA  MET     1      -2.172  42.804  10.155   58 SER
ATOM   2002  CA  GLU     2      -0.416  39.602  11.433   59 LYS
ATOM   2003  CA  ASP     3       2.512  41.761  12.589   60 ASP
ATOM   2004  CA  GLU     4       1.670  43.111  16.049   61 TYR
ATOM   2005  CA  THR     5       3.549  42.395  19.275   62 THR
ATOM   2006  CA  GLU     6       1.446  40.359  21.661   63 GLU
ATOM   2007  CA  LEU     7       0.416  48.942  30.806   69 VAL
ATOM   2008  CA  CYS     8       1.299  51.532  28.079   70 ASP
ATOM   2009  CA  PHE     9       4.404  53.240  29.477   71 PHE
ATOM   2010  CA  ARG    10       4.830  55.767  26.575   72 GLU
ATOM   2011  CA  SER    11       3.683  58.629  28.958   73 ASP
ATOM   2012  CA  ASN    12       6.207  57.630  31.686   74 GLU
ATOM   2013  CA  LYS    13       7.031  60.695  33.837   75 ASP
ATOM   2014  CA  VAL    14       9.249  59.029  36.504   76 GLU
ATOM   2015  CA  THR    15      13.023  58.881  36.267   77 LEU
ATOM   2016  CA  ARG    16      15.378  56.164  37.417   78 ALA
ATOM   2017  CA  LEU    17      21.110  58.819  38.339   80 ASP
ATOM   2018  CA  GLN    43      25.453  83.264   9.513  100 GLY
ATOM   2019  CA  ILE    44      25.417  79.476   9.054  101 ILE
ATOM   2020  CA  ALA    45      25.380  77.021  11.998  102 VAL
ATOM   2021  CA  GLU    46      24.818  73.181  12.113  103 PRO
ATOM   2022  CA  PRO    47      21.666  71.890  13.877  104 THR
ATOM   2023  CA  VAL    48      21.560  68.648  15.897  105 LEU
ATOM   2024  CA  LYS    49      19.423  66.110  14.029  106 GLN
ATOM   2025  CA  ALA    50      19.918  63.048  16.224  107 ASN
ATOM   2026  CA  LEU    51      21.690  61.748  19.313  108 ILE
ATOM   2027  CA  ASN    52      22.475  58.064  19.910  109 VAL
ATOM   2028  CA  CYS    53      23.282  57.112  23.499  110 ALA
ATOM   2029  CA  ASN    54      24.082  53.899  25.428  111 THR
ATOM   2030  CA  PHE    55      23.022  52.871  28.969  112 VAL
ATOM   2031  CA  GLY    56      23.879  49.778  31.096  113 THR
ATOM   2032  CA  HIS    57      20.788  48.672  33.080  114 LEU
ATOM   2033  CA  GLN    58      23.009  46.269  35.118  115 GLY
ATOM   2034  CA  CYS    59      20.699  43.232  35.064  116 CYS
ATOM   2035  CA  LEU    60      19.702  40.482  32.589  117 ARG
ATOM   2036  CA  PRO    61      16.276  40.924  30.928  118 LEU
ATOM   2037  CA  GLY    62      13.712  38.480  29.673  119 ASP
ATOM   2038  CA  TYR    63      12.833  40.362  26.432  120 LEU
ATOM   2039  CA  GLU    64       9.622  38.349  25.886  121 LYS
ATOM   2040  CA  SER    65       8.510  39.298  29.498  122 THR
ATOM   2041  CA  LEU    66       9.296  43.037  28.758  123 VAL
ATOM   2042  CA  ILE    67       7.366  42.879  25.427  124 ALA
ATOM   2043  CA  LYS    68       4.279  41.189  27.004  125 LEU
ATOM   2044  CA  THR    69       4.195  43.648  29.960  126 HIS
ATOM   2045  CA  PRO    80       4.521  46.923  27.927  127 ALA
ATOM   2046  CA  ARG    81       2.111  48.040  25.185  128 ARG
ATOM   2047  CA  LYS    82       4.720  50.631  23.999  129 ASN
ATOM   2048  CA  THR    83       7.167  47.688  23.343  130 ALA
ATOM   2049  CA  GLU    84       7.629  45.921  19.971  131 GLU
ATOM   2050  CA  GLY    85       9.626  42.676  19.729  132 TYR
ATOM   2051  CA  ASP    86      10.520  40.612  16.636  133 ASN
ATOM   2052  CA  GLY    87      13.226  38.186  17.864  134 PRO
ATOM   2053  CA  THR    88      13.676  36.512  14.408  135 LYS
ATOM   2054  CA  CYS    89      14.479  39.952  12.798  136 ARG
ATOM   2055  CA  PHE    90      16.383  41.851  15.583  137 PHE
ATOM   2056  CA  ASN    91      17.510  40.728  19.058  138 ALA
ATOM   2057  CA  ALA    93      16.144  43.716  20.997  139 ALA
ATOM   2058  CA  ILE    94      12.899  45.077  22.374  140 VAL
ATOM   2059  CA  GLU    95      11.976  48.295  20.476  141 ILE
ATOM   2060  CA  ALA    96      10.359  50.616  23.072  142 MET
ATOM   2061  CA  SER    97       9.106  54.176  22.551  143 ARG
ATOM   2062  CA  PHE   100       8.147  57.061  24.840  144 ILE
ATOM   2063  CA  LYS   101       6.505  60.364  23.907  145 ARG
ATOM   2064  CA  ASP   102       8.546  62.839  25.948  146 GLU
ATOM   2065  CA  LYS   103      11.346  63.310  24.877  147 PRO
ATOM   2066  CA  MET   104      10.137  61.529  21.671  148 LYS
ATOM   2067  CA  TYR   105      12.665  58.680  21.359  149 THR
ATOM   2068  CA  LYS   106      13.181  54.969  20.741  150 THR
ATOM   2069  CA  LEU   107      15.139  52.544  22.941  151 ALA
ATOM   2070  CA  LYS   108      16.685  49.261  21.721  152 LEU
ATOM   2071  CA  CYS   109      16.677  47.073  24.849  153 ILE
ATOM   2072  CA  PHE   110      18.920  43.946  24.877  154 PHE
ATOM   2073  CA  PRO   111      18.768  40.685  26.983  155 ALA
ATOM   2074  CA  THR   113      22.122  41.645  28.645  156 SER
ATOM   2075  CA  GLY   114      20.538  44.831  30.042  157 GLY
ATOM   2076  CA  GLU   115      22.427  47.019  27.549  158 LYS
ATOM   2077  CA  ILE   116      20.234  49.694  25.977  159 MET
ATOM   2078  CA  GLN   117      20.637  52.090  23.030  160 VAL
ATOM   2079  CA  VAL   118      18.522  55.247  23.023  161 VAL
ATOM   2080  CA  PRO   119      17.972  57.300  19.850  162 THR
ATOM   2081  CA  GLY   120      15.809  60.137  18.520  163 GLY
ATOM   2082  CA  VAL   121      16.789  62.849  21.065  164 ALA
ATOM   2083  CA  ILE   122      17.852  66.378  19.782  165 LYS
ATOM   2084  CA  ASP   125      19.842  67.397  22.917  166 SER
ATOM   2085  CA  PHE   126      22.200  65.663  25.410  167 GLU
ATOM   2086  CA  GLU   127      19.819  66.498  28.297  168 ASP
ATOM   2087  CA  ASP   128      16.801  65.008  26.367  169 ASP
ATOM   2088  CA  GLY   129      18.870  61.862  25.595  170 SER
ATOM   2089  CA  LYS   130      19.711  61.496  29.319  171 LYS
ATOM   2090  CA  ASN   131      16.098  62.274  30.384  172 LEU
ATOM   2091  CA  ILE   132      14.607  59.659  27.948  173 ALA
ATOM   2092  CA  ILE   133      17.219  57.013  29.002  174 SER
ATOM   2093  CA  GLN   134      16.305  57.528  32.696  175 ARG
ATOM   2094  CA  GLN   135      12.609  57.027  31.770  176 LYS
ATOM   2095  CA  TRP   136      13.341  53.772  29.880  177 TYR
ATOM   2096  CA  VAL   137      15.339  52.561  32.918  178 ALA
ATOM   2097  CA  ASP   138      12.341  53.411  35.164  179 ARG
ATOM   2098  CA  PHE   139       9.930  51.504  32.846  180 ILE
ATOM   2099  CA  LEU   140      12.140  48.337  33.116  181 ILE
ATOM   2100  CA  GLN   141      12.177  48.800  36.948  182 GLN
ATOM   2101  CA  HIS   142       8.319  49.121  37.000  183 LYS
ATOM   2102  CA  GLN   143       7.904  45.918  34.884  184 ILE
ATOM   2103  CA  PRO   144       9.909  44.191  37.662  185 GLY
ATOM   2104  CA  ILE   145      13.571  43.933  36.690  186 PHE
ATOM   2105  CA  GLU   146      16.306  45.158  39.083  187 ALA
ATOM   2106  CA  LYS   147      17.419  47.788  36.494  188 ALA
ATOM   2107  CA  GLN   150      19.701  50.737  37.313  189 LYS
ATOM   2108  CA  ILE   151      20.548  53.843  35.257  190 PHE
ATOM   2109  CA  ILE   152      24.323  53.453  34.805  191 THR
ATOM   2110  CA  GLU   153      27.153  54.360  32.360  192 ASP
ATOM   2111  CA  PHE   154      25.151  56.871  30.280  193 PHE
ATOM   2112  CA  LYS   155      27.237  57.746  27.226  194 LYS
ATOM   2113  CA  THR   156      26.590  59.645  23.990  195 ILE
ATOM   2114  CA  ILE   157      27.896  57.409  21.176  196 GLN
ATOM   2115  CA  MET   158      26.937  59.611  18.177  197 ASN
ATOM   2116  CA  ILE   159      25.645  63.107  17.339  198 ILE
ATOM   2117  CA  ASN   160      24.303  63.822  13.875  199 VAL
ATOM   2118  CA  PHE   161      24.436  67.390  12.586  200 GLY
ATOM   2119  CA  LYS   162      22.843  68.941   9.528  201 SER
ATOM   2120  CA  PHE   163      23.598  72.186   7.778  202 CYS
ATOM   2121  CA  GLN   164      22.453  74.113   4.692  203 ASP
ATOM   2122  CA  ILE   165      25.080  76.512   3.228  204 VAL
ATOM   2123  CA  ASN   166      22.367  77.880   0.813  205 LYS
ATOM   2124  CA  PRO   167      24.559  77.599  -2.336  206 PHE
ATOM   2125  CA  VAL   168      25.218  74.684  -4.780  207 PRO
ATOM   2126  CA  ILE   174      28.574  72.783  -4.649  208 ILE
ATOM   2127  CA  HIS   175      30.921  71.674  -7.472  209 ARG
ATOM   2128  CA  LEU   176      31.337  68.083  -6.251  210 LEU
ATOM   2129  CA  LYS   177      33.639  66.896  -9.131  211 GLU
ATOM   2130  CA  LYS   178      36.305  69.520  -8.343  212 GLY
ATOM   2131  CA  PHE   179      35.922  69.055  -4.562  213 LEU
ATOM   2132  CA  ALA   180      36.329  65.199  -4.993  214 ALA
ATOM   2133  CA  ALA   181      39.390  65.701  -7.267  215 PHE
ATOM   2134  CA  LEU   182      41.026  68.443  -5.120  216 SER
ATOM   2135  CA  LEU   183      40.532  66.645  -1.740  217 HIS
ATOM   2136  CA  GLU   184      41.141  63.176  -3.241  218 GLY
ATOM   2137  CA  HIS   185      42.698  61.514  -0.195  219 THR
ATOM   2138  CA  GLU   194      39.809  62.521   2.188  220 PHE
ATOM   2139  CA  ILE   195      36.865  62.235  -0.263  221 SER
ATOM   2140  CA  LYS   196      34.864  59.444  -1.962  222 SER
ATOM   2141  CA  PRO   197      32.448  60.409  -4.728  223 TYR
ATOM   2142  CA  PRO   198      30.575  57.866  -6.824  224 GLU
ATOM   2143  CA  LEU   199      25.925  56.819  -9.838  226 GLU
ATOM   2144  CA  GLU   200      26.089  54.774  -6.533  227 LEU
ATOM   2145  CA  ASP   201      25.326  57.491  -3.881  228 PHE
ATOM   2146  CA  SER   202      24.429  61.226  -4.516  229 PRO
ATOM   2147  CA  LYS   203      26.605  62.706  -1.792  230 GLY
ATOM   2148  CA  VAL   204      30.333  63.277  -1.592  231 LEU
ATOM   2149  CA  SER   205      31.684  61.416   1.501  232 ILE
ATOM   2150  CA  ALA   206      34.324  63.496   3.255  233 TYR
ATOM   2151  CA  LYS   207      36.333  61.681   5.957  234 ARG
ATOM   2152  CA  PHE   208      37.837  64.436   8.151  235 MET
ATOM   2153  CA  MET   209      40.900  63.506  10.247  236 VAL
ATOM   2154  CA  GLY   213      40.700  66.163  12.985  237 LYS
ATOM   2155  CA  LYS   214      38.032  66.095  14.363  238 PRO
ATOM   2156  CA  LYS   215      37.277  62.476  13.230  239 LYS
ATOM   2157  CA  VAL   216      33.980  63.281  11.478  240 ILE
ATOM   2158  CA  ARG   217      32.251  61.986   8.360  241 VAL
ATOM   2159  CA  ILE   218      30.584  64.667   6.254  242 LEU
ATOM   2160  CA  ASN   219      27.971  63.876   3.555  243 LEU
ATOM   2161  CA  VAL   220      28.169  66.821   1.105  244 ILE
ATOM   2162  CA  PHE   221      25.316  67.189  -1.331  245 PHE
ATOM   2163  CA  LEU   222      25.072  69.223  -4.587  246 VAL
ATOM   2164  CA  LYS   223      22.343  71.476  -3.010  247 SER
ATOM   2165  CA  GLY   224      24.745  72.668  -0.251  248 GLY
ATOM   2166  CA  LYS   225      22.997  70.479   2.362  249 LYS
ATOM   2167  CA  ILE   226      25.582  68.892   4.696  250 ILE
ATOM   2168  CA  ASN   227      25.194  65.940   7.130  251 VAL
ATOM   2169  CA  ILE   228      27.848  65.517   9.853  252 LEU
ATOM   2170  CA  LEU   229      28.218  62.283  11.827  253 THR
ATOM   2171  CA  GLY   230      30.574  60.505  14.237  254 GLY
ATOM   2172  CA  CYS   231      30.723  63.192  16.958  255 ALA
ATOM   2173  CA  ASN   232      30.519  62.175  20.646  256 LYS
ATOM   2174  CA  THR   233      30.583  65.874  21.677  257 GLN
ATOM   2175  CA  LYS   234      28.579  68.629  19.951  258 ARG
ATOM   2176  CA  GLU   235      31.770  70.833  19.751  259 GLU
ATOM   2177  CA  SER   236      33.137  68.312  17.154  260 GLU
ATOM   2178  CA  ALA   237      30.130  69.094  14.841  261 ILE
ATOM   2179  CA  GLU   238      30.890  72.851  15.021  262 TYR
ATOM   2180  CA  ILE   239      34.667  72.262  14.488  263 GLN
ATOM   2181  CA  ILE   240      34.083  69.997  11.467  264 ALA
ATOM   2182  CA  TYR   241      31.656  72.480   9.916  265 PHE
ATOM   2183  CA  THR   242      34.086  75.444  10.548  266 GLU
ATOM   2184  CA  PHE   243      36.916  73.398   8.948  267 ALA
ATOM   2185  CA  LEU   244      34.870  72.420   5.854  268 ILE
ATOM   2186  CA  LYS   245      33.136  75.815   5.319  269 TYR
ATOM   2187  CA  ASP   246      36.108  77.462   3.378  270 PRO
ATOM   2188  CA  LEU   247      36.343  74.285   1.194  271 VAL
ATOM   2189  CA  ILE   248      32.568  74.473   0.392  272 LEU
ATOM   2190  CA  SER   249      32.948  78.248  -0.392  273 SER
ATOM   2191  CA  VAL   250      35.935  77.538  -2.690  274 GLU
ATOM   2192  CA  HIS   251      33.773  74.970  -4.577  275 PHE
ATOM   2193  CA  TRP   252      30.632  77.148  -4.709  276 ARG
ATOM   2194  CA  GLN   253      28.926  76.779  -8.113  277 LYS
ATOM   2195  CA  GLU   254      28.521  80.353  -9.499  278 MET
TER
