# Supplementary material for: In silico structural and functional prediction of African swine fever virus protein-B263R reveals features of a TATA-binding protein
Source: PeerJ. 2018 Feb 22;6:e4396. doi: 10.7717/peerj.4396 (PMC5825884; doi:10.7717/peerj.4396)
Supplement: Supplemental Information 3 [file peerj-06-4396-s011.bz2 › S281013_results/threading2.pdb]

Rank   :2 Template name:1mp9A0
REMARK :Column 1 -  30 present Atom & Residue records of query sequence.
REMARK :Column 31 - 54 present XYZ coordinates of query sequence obtained after threading alignment.
REMARK :Column 55 - 59 present residue number in Template
REMARK :Column 60 - 59 present residue name of Template
ATOM      1  CA  GLU     2      22.624  23.345  73.941    1 ASP
ATOM      2  CA  ASP     3      21.240  22.243  70.723    2 GLU
ATOM      3  CA  GLU     4      21.366  18.993  69.269    3 ILE
ATOM      4  CA  ARG    10      22.197  18.539  66.038    4 PRO
ATOM      5  CA  SER    11      20.677  16.832  63.243    5 TYR
ATOM      6  CA  ASN    12      22.567  14.695  61.473    6 LYS
ATOM      7  CA  LYS    13      22.812  12.378  60.210    7 ALA
ATOM      8  CA  VAL    14      23.803   9.919  57.826    8 VAL
ATOM      9  CA  THR    15      22.686   7.888  55.286    9 VAL
ATOM     10  CA  ARG    16      23.298   4.812  53.660   10 ASN
ATOM     11  CA  LEU    17      22.700   2.584  51.028   11 ILE
ATOM     12  CA  GLU    18      23.383  -0.749  51.108   12 GLU
ATOM     13  CA  MET    19      22.721  -3.205  49.984   13 ASN
ATOM     14  CA  PHE    20      20.223  -4.819  47.996   14 ILE
ATOM     15  CA  VAL    21      17.628  -7.130  48.045   15 VAL
ATOM     16  CA  CYS    22      15.704  -8.767  45.818   16 ALA
ATOM     17  CA  THR    23      12.728 -10.126  44.235   17 THR
ATOM     18  CA  TYR    24      11.754 -11.674  41.181   18 VAL
ATOM     19  CA  GLY    25       9.163 -12.592  39.314   19 THR
ATOM     20  CA  GLY    26       8.765 -14.966  36.878   20 LEU
ATOM     21  CA  ASN    52       6.573 -16.128  35.980   21 ASP
ATOM     22  CA  CYS    53       6.076 -19.005  35.040   22 GLN
ATOM     23  CA  ASN    54       7.076 -22.423  34.582   23 THR
ATOM     24  CA  PHE    55      10.371 -23.697  34.741   24 LEU
ATOM     25  CA  GLY    56      12.999 -25.392  33.033   25 ASP
ATOM     26  CA  THR    73      15.781 -26.064  34.414   26 LEU
ATOM     27  CA  LYS    74      18.076 -27.589  33.832   27 TYR
ATOM     28  CA  ASN    75      18.118 -27.565  31.101   28 ALA
ATOM     29  CA  MET    76      18.306 -24.802  30.738   29 MET
ATOM     30  CA  LEU    77      20.839 -24.198  31.858   30 GLU
ATOM     31  CA  ARG    78      22.516 -25.492  30.040   31 ARG
ATOM     32  CA  ARG    79      21.823 -24.100  27.730   32 SER
ATOM     33  CA  PRO    80      22.307 -21.303  28.277   33 VAL
ATOM     34  CA  ARG    81      25.333 -19.585  28.445   34 PRO
ATOM     35  CA  LYS    82      28.127 -19.955  30.718   35 ASN
ATOM     36  CA  THR    83      26.773 -20.296  33.349   36 VAL
ATOM     37  CA  GLU    84      25.642 -21.621  36.474   37 GLU
ATOM     38  CA  GLY    85      24.461 -24.778  37.610   38 TYR
ATOM     39  CA  ASP    86      23.625 -27.110  39.828   39 ASP
ATOM     40  CA  GLY    87      21.778 -29.289  41.098   40 PRO
ATOM     41  CA  THR    88      22.316 -30.954  43.249   41 ASP
ATOM     42  CA  CYS    89      23.671 -29.496  45.043   42 GLN
ATOM     43  CA  PHE    90      22.552 -26.871  45.272   43 PHE
ATOM     44  CA  ASN    91      19.244 -25.723  44.851   44 PRO
ATOM     45  CA  SER    97      18.646 -23.795  42.856   45 GLY
ATOM     46  CA  ILE    98      19.461 -22.219  39.640   46 LEU
ATOM     47  CA  LEU    99      22.396 -20.509  39.074   47 ILE
ATOM     48  CA  PHE   100      23.053 -17.324  38.073   48 PHE
ATOM     49  CA  LYS   101      25.383 -15.091  37.156   49 ARG
ATOM     50  CA  ASP   102      26.215 -11.660  37.015   50 LEU
ATOM     51  CA  LYS   103      28.515  -9.286  35.828   51 GLU
ATOM     52  CA  MET   104      28.269  -5.944  40.056   54 LYS
ATOM     53  CA  TYR   105      26.213  -8.541  40.251   55 ILE
ATOM     54  CA  LYS   106      23.979 -11.059  41.392   56 THR
ATOM     55  CA  LEU   107      21.937 -13.640  40.274   57 SER
ATOM     56  CA  LYS   108      19.481 -15.868  41.173   58 LEU
ATOM     57  CA  CYS   109      17.916 -18.545  39.860   59 ILE
ATOM     58  CA  PHE   110      14.938 -20.267  39.956   60 PHE
ATOM     59  CA  PRO   111      13.123 -23.420  39.446   61 LYS
ATOM     60  CA  SER   112      10.404 -22.897  39.570   62 SER
ATOM     61  CA  GLY   114      10.158 -20.531  38.276   63 GLY
ATOM     62  CA  GLU   115      10.556 -18.353  39.697   64 LYS
ATOM     63  CA  ILE   116      12.691 -15.731  40.395   65 MET
ATOM     64  CA  GLN   117      15.545 -14.757  42.190   66 VAL
ATOM     65  CA  VAL   118      17.173 -11.812  42.850   67 VAL
ATOM     66  CA  PRO   119      20.206 -10.358  43.702   68 THR
ATOM     67  CA  GLY   120      22.477  -7.930  45.105   69 GLY
ATOM     68  CA  PHE   123      22.247  -5.337  43.873   70 ALA
ATOM     69  CA  PRO   124      22.420  -1.788  44.545   71 LYS
ATOM     70  CA  ASP   125      20.655   0.212  44.451   72 SER
ATOM     71  CA  PHE   126      17.343   1.244  43.307   73 THR
ATOM     72  CA  GLU   127      17.231   1.884  40.594   74 ASP
ATOM     73  CA  ASP   128      19.527   0.588  39.734   75 GLU
ATOM     74  CA  GLY   129      18.804  -2.016  40.299   76 LEU
ATOM     75  CA  LYS   130      16.610  -2.428  38.539   77 ILE
ATOM     76  CA  ASN   131      17.918  -2.116  36.033   78 LYS
ATOM     77  CA  ILE   132      19.629  -4.261  36.110   79 ALA
ATOM     78  CA  ILE   133      17.819  -6.423  36.225   80 VAL
ATOM     79  CA  GLN   134      16.534  -6.201  33.745   81 LYS
ATOM     80  CA  GLN   135      18.740  -6.585  32.156   82 ARG
ATOM     81  CA  TRP   136      19.354  -9.225  32.823   83 ILE
ATOM     82  CA  VAL   137      16.986 -10.603  32.016   84 ILE
ATOM     83  CA  ASP   138      17.012 -10.016  29.266   85 LYS
ATOM     84  CA  PHE   139      19.185 -11.551  28.358   86 THR
ATOM     85  CA  LEU   140      18.409 -14.265  29.134   87 LEU
ATOM     86  CA  GLN   141      16.360 -14.399  27.373   88 LYS
ATOM     87  CA  HIS   142      17.676 -14.037  24.854   89 LYS
ATOM     88  CA  GLN   143      18.766 -16.542  24.758   90 TYR
ATOM     89  CA  PRO   144      16.667 -18.435  24.566   91 GLY
ATOM     90  CA  ILE   145      14.225 -18.547  26.510   92 MET
ATOM     91  CA  GLU   146      10.760 -17.601  26.781   93 GLN
ATOM     92  CA  LYS   147       7.260  -9.143  33.728   98 PRO
ATOM     93  CA  LYS   148       6.951  -8.913  37.259   99 LYS
ATOM     94  CA  ILE   149       8.599  -7.016  39.780  100 ILE
ATOM     95  CA  GLN   150       9.547  -7.517  43.037  101 GLN
ATOM     96  CA  ILE   151      10.581  -6.086  46.042  102 ILE
ATOM     97  CA  ILE   152      12.329  -7.767  48.496  103 GLN
ATOM     98  CA  GLU   153      14.078  -7.442  50.679  104 ASN
ATOM     99  CA  PHE   154      16.032  -4.828  52.149  105 ILE
ATOM    100  CA  THR   156      19.272  -3.877  52.761  106 VAL
ATOM    101  CA  ILE   157      20.919  -1.638  54.705  107 ALA
ATOM    102  CA  MET   158      23.373   0.840  55.601  108 SER
ATOM    103  CA  ILE   159      24.292   3.210  58.116  109 ALA
ATOM    104  CA  ASN   160      25.509   6.351  59.282  110 ASN
ATOM    105  CA  PHE   161      25.542   7.927  62.163  111 LEU
ATOM    106  CA  LYS   162      27.007   9.964  63.097  112 HIS
ATOM    107  CA  PHE   163      27.725  10.735  65.696  113 VAL
ATOM    108  CA  GLN   164      28.724   9.864  68.944  114 ILE
ATOM    109  CA  ILE   165      27.598   6.918  70.513  115 VAL
ATOM    110  CA  ASN   166      26.200   6.109  73.622  116 ASN
ATOM    111  CA  LEU   176      26.165   3.043  74.520  117 LEU
ATOM    112  CA  LYS   177      25.827   1.362  76.833  118 ASP
ATOM    113  CA  LYS   178      24.281   2.977  78.445  119 LYS
ATOM    114  CA  PHE   179      22.052   3.499  76.762  120 ALA
ATOM    115  CA  ALA   180      21.120   0.895  76.472  121 ALA
ATOM    116  CA  ALA   181      19.677   0.340  78.819  122 PHE
ATOM    117  CA  LEU   182      17.661   2.247  78.804  123 LEU
ATOM    118  CA  LEU   183      16.237   2.268  76.490  124 LEU
ATOM    119  CA  GLU   184      13.735   0.333  74.896  125 GLU
ATOM    120  CA  HIS   185      22.135  -5.748  74.549  129 TYR
ATOM    121  CA  ILE   186      24.984  -6.982  74.916  130 GLU
ATOM    122  CA  PRO   187      27.967  -6.904  75.272  131 PRO
ATOM    123  CA  THR   188      30.133  -8.823  75.423  132 GLU
ATOM    124  CA  PRO   189      29.198 -10.741  73.770  133 GLN
ATOM    125  CA  TYR   190      28.249  -9.638  71.336  134 PHE
ATOM    126  CA  PRO   191      29.427  -6.820  69.763  135 PRO
ATOM    127  CA  SER   205      27.750  -4.540  69.363  136 GLY
ATOM    128  CA  ALA   206      24.560  -2.812  69.930  137 LEU
ATOM    129  CA  LYS   207      21.472  -4.338  69.668  138 ILE
ATOM    130  CA  PHE   208      18.489  -3.632  68.184  139 TYR
ATOM    131  CA  MET   209      15.133  -4.310  67.917  140 ARG
ATOM    132  CA  VAL   210      12.855  -3.093  65.918  141 MET
ATOM    133  CA  SER   211       9.478  -1.973  65.594  142 ASP
ATOM    134  CA  PRO   212       7.900  -0.223  64.021  143 GLU
ATOM    135  CA  GLY   213       9.238   1.377  61.387  144 PRO
ATOM    136  CA  LYS   214       9.192  -2.164  60.449  145 ARG
ATOM    137  CA  VAL   216      12.011  -3.359  61.276  146 VAL
ATOM    138  CA  ARG   217      15.412  -4.444  61.903  147 VAL
ATOM    139  CA  ILE   218      17.910  -3.223  63.923  148 LEU
ATOM    140  CA  ASN   219      21.425  -2.629  64.085  149 LEU
ATOM    141  CA  VAL   220      23.505  -1.160  66.235  150 ILE
ATOM    142  CA  PHE   221      26.305   0.757  66.766  151 PHE
ATOM    143  CA  LEU   222      28.835   1.923  69.038  152 SER
ATOM    144  CA  LYS   223      30.319   3.886  67.817  153 SER
ATOM    145  CA  GLY   224      28.543   5.222  66.254  154 GLY
ATOM    146  CA  LYS   225      27.939   4.180  63.916  155 LYS
ATOM    147  CA  ILE   226      25.732   2.162  62.016  156 MET
ATOM    148  CA  ASN   227      23.627  -0.593  61.179  157 VAL
ATOM    149  CA  ILE   228      20.991  -1.387  59.110  158 ILE
ATOM    150  CA  LEU   229      18.305  -3.527  58.689  159 THR
ATOM    151  CA  GLY   230      15.630  -5.362  57.020  160 GLY
ATOM    152  CA  CYS   231      13.770  -3.627  55.985  161 ALA
ATOM    153  CA  ASN   232      11.612  -2.823  53.221  162 LYS
ATOM    154  CA  THR   233      11.329  -0.735  51.651  163 ARG
ATOM    155  CA  LYS   234      15.118   5.230  55.962  168 HIS
ATOM    156  CA  GLU   235      13.277   6.372  57.726  169 LYS
ATOM    157  CA  SER   236      13.467   4.741  60.005  170 ALA
ATOM    158  CA  ALA   237      16.135   5.258  60.833  171 VAL
ATOM    159  CA  GLU   238      16.216   8.092  61.464  172 LYS
ATOM    160  CA  ILE   239      14.309   7.937  63.494  173 LYS
ATOM    161  CA  ILE   240      15.457   6.279  65.634  174 ILE
ATOM    162  CA  TYR   241      17.602   7.828  66.145  175 PHE
ATOM    163  CA  THR   242      16.477  10.247  67.082  176 ASP
ATOM    164  CA  PHE   243      15.222   9.198  69.357  177 LYS
ATOM    165  CA  LEU   244      17.484   8.337  70.784  178 LEU
ATOM    166  CA  LYS   245      18.689  10.820  71.265  179 VAL
ATOM    167  CA  ASP   246      16.749  12.054  72.749  180 GLU
ATOM    168  CA  LEU   247      16.779  10.435  75.080  181 LEU
ATOM    169  CA  ILE   248      19.203  11.234  75.977  182 ASP
ATOM    170  CA  CYS   257      21.643   9.923  75.148  183 CYS
ATOM    171  CA  VAL   258      23.686  10.295  73.335  184 VAL
ATOM    172  CA  LEU   259      26.751  11.715  72.085  185 LYS
ATOM    173  CA  PRO   260      27.902  14.427  70.496  186 PRO
ATOM    174  CA  VAL   261      30.646  14.385  69.186  187 VAL
ATOM    175  CA  PRO   262      31.944  15.451  66.933  188 GLU
ATOM    176  CA  ASP   263      31.536  18.053  66.876  189 GLU
TER
