# Supplementary material for: In silico structural and functional prediction of African swine fever virus protein-B263R reveals features of a TATA-binding protein
Source: PeerJ. 2018 Feb 22;6:e4396. doi: 10.7717/peerj.4396 (PMC5825884; doi:10.7717/peerj.4396)
Supplement: Supplemental Information 3 [file peerj-06-4396-s011.bz2 › S281013_results/threading5.pdb]

Rank   :5 Template name:1ais_A
REMARK :Column 1 -  30 present Atom & Residue records of query sequence.
REMARK :Column 31 - 54 present XYZ coordinates of query sequence obtained after threading alignment.
REMARK :Column 55 - 59 present residue number in Template
REMARK :Column 60 - 59 present residue name of Template
ATOM   4001  CA  MET    36     -58.789  32.637  68.632    1 MET
ATOM   4002  CA  GLU    37     -56.313  30.246  70.382    2 VAL
ATOM   4003  CA  LEU    38     -57.633  26.689  70.668    3 ASP
ATOM   4004  CA  MET    41     -57.552  25.573  74.307    4 MET
ATOM   4005  CA  LEU    42     -60.105  22.788  73.739    5 SER
ATOM   4006  CA  GLN    43     -57.505  20.113  74.519    6 LYS
ATOM   4007  CA  ILE    44     -55.650  21.812  77.390    7 VAL
ATOM   4008  CA  ALA    45     -55.898  20.057  80.742    8 LYS
ATOM   4009  CA  GLU    46     -54.386  21.459  83.959    9 LEU
ATOM   4010  CA  PRO    47     -54.148  19.880  87.412   10 ARG
ATOM   4011  CA  VAL    48     -53.199  21.652  90.698   11 ILE
ATOM   4012  CA  LYS    49     -50.177  19.929  92.197   12 GLU
ATOM   4013  CA  ALA    50     -49.109  22.397  94.859   13 ASN
ATOM   4014  CA  LEU    51     -50.379  25.636  96.377   14 ILE
ATOM   4015  CA  ASN    52     -48.116  27.885  98.467   15 VAL
ATOM   4016  CA  CYS    53     -49.684  30.452 100.783   16 ALA
ATOM   4017  CA  ASN    54     -48.323  33.043 103.199   17 SER
ATOM   4018  CA  PHE    55     -50.479  33.558 106.299   18 VAL
ATOM   4019  CA  GLY    56     -50.620  36.091 109.065   19 ASP
ATOM   4020  CA  HIS    57     -51.957  34.935 112.432   20 LEU
ATOM   4021  CA  GLN    58     -51.592  38.437 113.978   21 PHE
ATOM   4022  CA  CYS    59     -49.840  37.348 117.143   22 ALA
ATOM   4023  CA  LEU    60     -46.310  37.094 118.416   23 GLN
ATOM   4024  CA  PRO    61     -45.192  33.466 118.635   24 LEU
ATOM   4025  CA  GLY    62     -42.770  31.833 121.041   25 ASP
ATOM   4026  CA  TYR    63     -41.281  29.151 118.831   26 LEU
ATOM   4027  CA  GLU    64     -39.760  27.137 121.734   27 GLU
ATOM   4028  CA  SER    65     -43.350  26.679 123.028   28 LYS
ATOM   4029  CA  LEU    66     -44.884  26.005 119.601   29 VAL
ATOM   4030  CA  ILE    67     -42.648  22.943 119.173   30 LEU
ATOM   4031  CA  LYS    68     -44.771  20.848 121.568   31 ASP
ATOM   4032  CA  THR    69     -47.765  21.563 119.369   32 LEU
ATOM   4033  CA  PRO    80     -46.165  20.029 116.278   33 CYS
ATOM   4034  CA  ARG    81     -45.077  16.387 116.645   34 PRO
ATOM   4035  CA  LYS    82     -41.841  15.713 114.692   35 ASN
ATOM   4036  CA  THR    83     -41.262  19.428 113.999   36 SER
ATOM   4037  CA  GLU    84     -37.717  20.550 113.122   37 LYS
ATOM   4038  CA  GLY    85     -36.323  23.876 114.310   38 TYR
ATOM   4039  CA  ASP    86     -32.760  25.076 113.888   39 ASN
ATOM   4040  CA  GLY    87     -32.909  28.879 114.310   40 PRO
ATOM   4041  CA  THR    88     -29.286  29.035 113.143   41 GLU
ATOM   4042  CA  CYS    89     -29.972  27.743 109.606   42 GLU
ATOM   4043  CA  PHE    90     -33.587  28.911 109.193   43 PHE
ATOM   4044  CA  ASN    91     -35.756  31.154 111.454   44 PRO
ATOM   4045  CA  ALA    93     -38.953  29.067 111.403   45 GLY
ATOM   4046  CA  ILE    94     -40.311  25.753 112.645   46 ILE
ATOM   4047  CA  GLU    95     -40.711  23.131 109.897   47 ILE
ATOM   4048  CA  ALA    96     -43.990  21.438 110.749   48 CYS
ATOM   4049  CA  SER    97     -45.569  18.586 108.763   49 HIS
ATOM   4050  CA  PHE   100     -49.297  17.997 109.111   50 LEU
ATOM   4051  CA  LYS   101     -50.843  14.573 108.429   51 ASP
ATOM   4052  CA  ASP   102     -54.500  15.463 107.950   52 ASP
ATOM   4053  CA  LYS   103     -54.237  18.208 105.470   53 PRO
ATOM   4054  CA  MET   104     -50.869  16.749 104.409   54 LYS
ATOM   4055  CA  TYR   105     -49.014  20.022 104.210   55 VAL
ATOM   4056  CA  LYS   106     -45.790  21.521 105.463   56 ALA
ATOM   4057  CA  LEU   107     -46.019  24.634 107.648   57 LEU
ATOM   4058  CA  LYS   108     -43.109  27.005 108.215   58 LEU
ATOM   4059  CA  CYS   109     -43.913  28.870 111.483   59 ILE
ATOM   4060  CA  PHE   110     -42.245  32.211 112.388   60 PHE
ATOM   4061  CA  PRO   111     -42.051  34.196 115.662   61 SER
ATOM   4062  CA  THR   113     -43.782  37.110 113.917   62 SER
ATOM   4063  CA  GLY   114     -46.957  35.034 113.728   63 GLY
ATOM   4064  CA  GLU   115     -46.530  34.630 109.969   64 LYS
ATOM   4065  CA  ILE   116     -46.520  31.196 108.359   65 LEU
ATOM   4066  CA  GLN   117     -46.048  29.706 104.956   66 VAL
ATOM   4067  CA  VAL   118     -48.181  26.707 104.020   67 VAL
ATOM   4068  CA  PRO   119     -46.975  24.408 101.174   68 THR
ATOM   4069  CA  GLY   120     -47.994  21.012  99.856   69 GLY
ATOM   4070  CA  VAL   121     -51.644  22.089  99.709   70 ALA
ATOM   4071  CA  ILE   122     -53.708  20.665  96.853   71 LYS
ATOM   4072  CA  ASP   125     -56.528  23.099  97.547   72 SER
ATOM   4073  CA  PHE   126     -57.405  26.310  99.375   73 VAL
ATOM   4074  CA  GLU   127     -59.456  24.161 101.720   74 GLN
ATOM   4075  CA  ASP   128     -56.262  22.295 102.580   75 ASP
ATOM   4076  CA  GLY   129     -54.746  25.653 103.652   76 ILE
ATOM   4077  CA  LYS   130     -57.836  26.821 105.573   77 GLU
ATOM   4078  CA  ASN   131     -57.937  23.646 107.610   78 ARG
ATOM   4079  CA  ILE   132     -54.169  23.717 108.384   79 ALA
ATOM   4080  CA  ILE   133     -54.455  27.272 109.621   80 VAL
ATOM   4081  CA  GLN   134     -57.498  26.412 111.752   81 ALA
ATOM   4082  CA  GLN   135     -55.807  23.417 113.416   82 LYS
ATOM   4083  CA  TRP   136     -52.645  25.347 114.211   83 LEU
ATOM   4084  CA  VAL   137     -54.689  28.308 115.386   84 ALA
ATOM   4085  CA  ASP   138     -56.629  26.150 117.806   85 GLN
ATOM   4086  CA  PHE   139     -53.456  24.481 119.107   86 LYS
ATOM   4087  CA  LEU   140     -51.934  27.939 119.640   87 LEU
ATOM   4088  CA  GLN   141     -55.060  29.027 121.559   88 LYS
ATOM   4089  CA  HIS   142     -54.619  25.908 123.705   89 SER
ATOM   4090  CA  GLN   143     -51.221  27.306 124.761   90 ILE
ATOM   4091  CA  PRO   144     -52.334  30.825 125.584   91 GLY
ATOM   4092  CA  ILE   145     -52.017  32.649 122.278   92 VAL
ATOM   4093  CA  GLU   146     -54.569  35.331 121.544   93 LYS
ATOM   4094  CA  LYS   147     -55.043  36.787 118.054   94 PHE
ATOM   4095  CA  GLN   150     -55.893  40.396 117.192   95 LYS
ATOM   4096  CA  ILE   151     -58.088  39.250 114.276   96 ARG
ATOM   4097  CA  ILE   152     -56.027  34.762 109.841   98 PRO
ATOM   4098  CA  GLU   153     -55.017  36.557 106.617   99 GLN
ATOM   4099  CA  PHE   154     -54.394  33.966 103.891  100 ILE
ATOM   4100  CA  LYS   155     -52.695  34.841 100.609  101 ASP
ATOM   4101  CA  THR   156     -51.913  32.359  97.838  102 VAL
ATOM   4102  CA  ILE   157     -48.422  33.200  96.601  103 GLN
ATOM   4103  CA  MET   158     -47.696  30.447  94.125  104 ASN
ATOM   4104  CA  ILE   159     -49.501  27.647  92.329  105 MET
ATOM   4105  CA  ASN   160     -47.872  24.768  90.509  106 VAL
ATOM   4106  CA  PHE   161     -49.970  22.969  87.842  107 PHE
ATOM   4107  CA  LYS   162     -49.133  19.924  85.757  108 SER
ATOM   4108  CA  PHE   163     -51.020  19.443  82.526  109 GLY
ATOM   4109  CA  GLN   164     -51.316  18.517  78.885  110 ASP
ATOM   4110  CA  ILE   165     -51.513  20.935  75.939  111 ILE
ATOM   4111  CA  ASN   166     -53.019  18.596  73.394  112 GLY
ATOM   4112  CA  PRO   167     -50.167  17.294  71.312  113 ARG
ATOM   4113  CA  VAL   168     -46.492  16.364  71.143  114 GLU
ATOM   4114  CA  ILE   174     -43.577  18.527  70.137  115 PHE
ATOM   4115  CA  HIS   175     -40.184  18.219  68.685  116 ASN
ATOM   4116  CA  LEU   176     -38.475  20.422  71.264  117 LEU
ATOM   4117  CA  LYS   177     -35.516  20.931  68.913  118 ASP
ATOM   4118  CA  LYS   178     -37.889  22.712  66.530  119 VAL
ATOM   4119  CA  PHE   179     -39.659  24.498  69.387  120 VAL
ATOM   4120  CA  ALA   180     -36.330  25.764  70.722  121 ALA
ATOM   4121  CA  ALA   181     -35.602  27.292  67.318  122 LEU
ATOM   4122  CA  LEU   182     -39.052  28.764  66.608  123 THR
ATOM   4123  CA  LEU   183     -40.547  29.701  69.997  124 LEU
ATOM   4124  CA  GLU   184     -39.105  33.104  70.979  125 PRO
ATOM   4125  CA  HIS   185     -37.629  33.618  74.460  126 ASN
ATOM   4126  CA  ILE   195     -37.411  30.014  75.607  127 CYS
ATOM   4127  CA  LYS   196     -34.602  27.867  76.982  128 GLU
ATOM   4128  CA  PRO   197     -33.706  24.307  76.100  129 TYR
ATOM   4129  CA  PRO   198     -30.693  22.426  77.322  130 GLU
ATOM   4130  CA  LEU   199     -27.873  18.032  78.320  132 GLU
ATOM   4131  CA  GLU   200     -29.172  19.379  81.641  133 GLN
ATOM   4132  CA  ASP   201     -33.015  18.999  81.567  134 PHE
ATOM   4133  CA  SER   202     -35.560  17.463  79.116  135 PRO
ATOM   4134  CA  LYS   203     -38.021  20.359  78.943  136 GLY
ATOM   4135  CA  VAL   204     -38.321  23.753  77.286  137 VAL
ATOM   4136  CA  SER   205     -38.332  26.521  79.862  138 ILE
ATOM   4137  CA  ALA   206     -40.698  29.306  78.765  139 TYR
ATOM   4138  CA  LYS   207     -41.108  32.551  80.690  140 ARG
ATOM   4139  CA  PHE   208     -44.525  34.162  80.367  141 VAL
ATOM   4140  CA  MET   209     -44.252  37.923  80.900  142 LYS
ATOM   4141  CA  GLY   213     -47.837  38.667  81.856  143 GLU
ATOM   4142  CA  LYS   214     -49.095  36.968  83.860  144 PRO
ATOM   4143  CA  LYS   215     -45.622  36.367  85.298  145 LYS
ATOM   4144  CA  VAL   216     -45.036  32.611  85.328  146 SER
ATOM   4145  CA  ARG   217     -43.008  29.754  83.900  147 VAL
ATOM   4146  CA  ILE   218     -44.207  26.799  81.828  148 ILE
ATOM   4147  CA  ASN   219     -42.071  23.687  81.364  149 LEU
ATOM   4148  CA  VAL   220     -42.937  22.022  78.058  150 LEU
ATOM   4149  CA  PHE   221     -42.021  18.427  77.301  151 PHE
ATOM   4150  CA  LEU   222     -41.972  16.410  74.063  152 SER
ATOM   4151  CA  LYS   223     -44.928  14.398  75.256  153 SER
ATOM   4152  CA  GLY   224     -46.934  17.640  75.343  154 GLY
ATOM   4153  CA  LYS   225     -47.187  17.499  79.150  155 LYS
ATOM   4154  CA  ILE   226     -46.361  20.758  80.944  156 ILE
ATOM   4155  CA  ASN   227     -45.761  22.219  84.363  157 VAL
ATOM   4156  CA  ILE   228     -46.857  25.793  85.092  158 CYS
ATOM   4157  CA  LEU   229     -45.392  27.610  88.090  159 SER
ATOM   4158  CA  GLY   230     -45.692  31.041  89.585  160 GLY
ATOM   4159  CA  CYS   231     -49.302  31.925  88.835  161 ALA
ATOM   4160  CA  ASN   232     -51.265  32.973  91.911  162 LYS
ATOM   4161  CA  THR   233     -54.658  31.905  90.583  163 SER
ATOM   4162  CA  LYS   234     -56.119  29.296  88.263  164 GLU
ATOM   4163  CA  GLU   235     -57.295  31.797  85.643  165 ALA
ATOM   4164  CA  SER   236     -53.791  33.187  85.443  166 ASP
ATOM   4165  CA  ALA   237     -52.238  29.800  84.749  167 ALA
ATOM   4166  CA  GLU   238     -54.853  29.209  82.055  168 TRP
ATOM   4167  CA  ILE   239     -53.931  32.593  80.516  169 GLU
ATOM   4168  CA  ILE   240     -50.241  31.728  80.698  170 ALA
ATOM   4169  CA  TYR   241     -50.916  28.469  78.835  171 VAL
ATOM   4170  CA  THR   242     -53.084  30.331  76.324  172 ARG
ATOM   4171  CA  PHE   243     -50.150  32.669  75.653  173 LYS
ATOM   4172  CA  LEU   244     -47.734  29.781  75.092  174 LEU
ATOM   4173  CA  LYS   245     -50.193  28.001  72.831  175 LEU
ATOM   4174  CA  ASP   246     -50.537  31.219  70.784  176 ARG
ATOM   4175  CA  LEU   247     -46.837  30.941  69.922  177 GLU
ATOM   4176  CA  ILE   248     -46.717  27.152  69.408  178 LEU
ATOM   4177  CA  SER   249     -49.756  27.265  67.083  179 ASP
ATOM   4178  CA  VAL   250     -48.166  29.670  64.586  180 LYS
ATOM   4179  CA  HIS   251     -46.351  26.529  63.340  181 TYR
TER
