# Supplementary material for: In silico structural and functional prediction of African swine fever virus protein-B263R reveals features of a TATA-binding protein
Source: PeerJ. 2018 Feb 22;6:e4396. doi: 10.7717/peerj.4396 (PMC5825884; doi:10.7717/peerj.4396)
Supplement: Supplemental Information 3 [file peerj-06-4396-s011.bz2 › S281013_results/Bsites.clr]

cluster 1
TMS	1qn4A	BS01_NUC	67.706 59.232 65.782	0.72 :52,54,90,91,108,110,113,115,117,157,158,160,200,201,205,207,217,219,229,232
TMS	1qn8B	BS01_NUC	67.612 58.695 65.674	0.73 :52,54,90,91,108,110,113,115,117,157,158,200,201,205,207,217,219,229,230
TMS	1cdwA	BS01_NUC	67.229 58.780 65.056	0.72 :52,90,91,108,110,113,115,117,157,158,160,200,201,205,207,217,219,229
TMS	1qn6B	BS01_NUC	67.229 58.780 65.056	0.72 :52,90,91,108,110,113,115,117,157,158,160,200,201,205,207,217,219,229
TMS	1nh2A	BS01_NUC	67.821 59.582 65.928	0.72 :52,54,90,108,110,113,115,117,157,158,160,200,201,207,217,219,229,230
TMS	1qn3A	BS01_NUC	67.712 59.006 65.095	0.72 :52,54,90,91,110,113,115,117,157,158,160,200,201,205,207,217,219,229
TMS	1qn5A	BS01_NUC	67.232 59.220 67.018	0.72 :52,54,90,91,108,110,113,115,117,119,157,158,160,201,205,207,217,219,229
TMS	1qnbB	BS01_NUC	67.316 59.078 64.819	0.72 :52,54,90,91,108,110,113,117,157,158,160,200,201,205,207,217,219,229
TMS	1tghA	BS01_NUC	68.465 59.879 63.818	0.72 :52,90,110,113,115,117,157,158,160,200,201,205,207,217,219,229,230
TMS	1aisA	BS01_NUC	67.349 59.066 64.886	0.71 :52,90,91,108,110,113,117,157,158,160,200,201,207,217,219,229,230
TMS	1nvpA	BS01_NUC	69.094 60.465 65.395	0.72 :52,54,108,110,113,115,117,157,158,160,200,201,207,215,217,219,229,230
TMS	1c9bB	BS01_NUC	68.923 60.636 65.955	0.72 :52,54,108,110,113,115,117,157,158,160,201,205,207,217,219,229,230
TMS	1ngmI	BS01_NUC	68.193 60.010 64.832	0.72 :52,54,108,110,112,115,117,157,158,160,200,201,205,207,217,219,229
TMS	1ngmE	BS01_NUC	68.156 59.981 64.118	0.72 :52,108,110,112,115,117,157,158,160,200,201,205,207,217,219,229
TMS	1qneB	BS01_NUC	67.672 59.730 63.584	0.72 :52,90,108,110,113,117,157,158,160,200,201,205,207,217,219,229
TMS	1c9bF	BS01_NUC	68.932 60.646 65.312	0.72 :52,108,110,113,115,117,157,158,160,201,205,207,217,219,229,230
TMS	4rocB	BS01_NUC	68.434 59.829 66.566	0.73 :52,54,90,110,112,115,117,157,158,160,201,207,217,219,229,230
TMS	1qnbA	BS01_NUC	67.696 58.992 67.306	0.72 :52,54,90,91,110,113,115,117,157,158,160,201,207,217,219,229
TMS	4wzsD	BS02_NUC	70.346 60.584 63.974	0.74 :54,110,113,115,117,157,158,200,201,205,207,215,217,219,229,230,232
TMS	1ngmM	BS01_NUC	67.565 59.036 65.316	0.72 :52,91,108,110,112,115,157,158,160,200,201,207,219,229,230
TMS	5furA	BS01_NUC	69.036 59.988 64.138	0.72 :52,108,110,113,115,117,157,158,200,201,205,207,215,217,219,229
TMS	5fmfQ	BS01_NUC	68.062 58.366 69.080	0.72 :52,54,60,91,110,111,113,115,117,157,158,201,205,207,219,229,232
TMS	1ngmA	BS01_NUC	68.618 59.336 65.565	0.70 :52,91,110,113,115,117,157,158,201,205,207,217,219,229
TMS	1d3uA	BS01_NUC	68.497 59.490 65.413	0.72 :52,90,91,110,113,117,157,158,160,201,207,215,217,219,229
TMS	1ytbA	BS01_NUC	65.362 61.033 63.933	0.73 :49,50,52,54,89,90,91,95,99,106,108,110,112,115,117,119,157,158,160,200,201,202,205,207,217,219,221,223,225,227,229,230
TMS	5iy6P	BS01_NUC	67.942 58.129 62.979	0.64 :90,91,110,112,157,158,200,201,207,217,219,229,230
TMS	5iyaP	BS01_NUC	68.214 58.072 65.728	0.65 :90,91,110,112,115,157,158,201,207,217,219,229,230
COF	1ytbA	BS01_NUC	64.907 60.263 67.024	0.65 :89,90,95,97,106,108,110,112,115,117,119,157,158,160,217,219,221,225,227,229,230
TMS	4v1nO	BS01_NUC	66.995 59.107 69.541	0.72 :52,54,108,110,112,115,117,157,158,201,219,229
TMS	5iy7P	BS01_NUC	68.269 58.980 65.754	0.73 :52,90,110,112,115,157,158,201,207,217,219,229
TMS	5iy8P	BS01_NUC	68.444 58.334 66.567	0.74 :52,90,110,112,115,157,201,207,217,229,230
TMS	5iy9P	BS01_NUC	68.627 59.681 65.392	0.74 :54,90,110,115,157,158,201,207,219,229,230
TMS	5fywO	BS01_NUC	66.871 58.974 67.780	0.73 :54,90,110,115,117,157,158,201,219,229
COF	1ngmI	BS01_NUC	67.278 59.609 68.458	0.53 :108,110,115,117,217,219,229
cluster 2
TMS	1qnbA	BS02_NUC	61.921 63.412 62.719	0.73 :49,50,52,89,90,95,98,104,106,108,119,120,160,201,202,219,221,223,225,227
TMS	1tghA	BS02_NUC	61.812 63.960 62.936	0.71 :49,50,52,89,90,95,98,104,106,108,119,122,160,162,201,202,221,223,225,227
TMS	1ngmE	BS02_NUC	61.906 63.689 63.056	0.73 :49,50,52,89,90,95,99,104,106,108,119,120,160,162,201,202,221,223,225,227
TMS	1c9bB	BS02_NUC	61.516 63.253 63.266	0.73 :49,50,52,89,90,95,98,104,106,108,119,120,160,201,202,221,223,225,227
TMS	1qncA	BS02_NUC	62.676 64.648 61.571	0.74 :49,50,52,89,90,97,104,106,108,119,120,160,162,202,219,221,222,223,225,227
TMS	1ngmM	BS02_NUC	61.836 63.874 62.451	0.72 :49,50,52,89,90,95,97,104,106,108,119,120,122,160,201,202,221,222,223,225,227
TMS	4rocB	BS02_NUC	62.258 63.822 62.092	0.73 :49,50,52,89,90,98,104,106,108,119,120,160,201,202,219,221,223,225,227
TMS	1ngmI	BS02_NUC	61.975 62.814 62.626	0.73 :49,50,52,89,90,95,97,106,108,119,120,160,201,202,221,223,225,227
TMS	1qn4A	BS02_NUC	61.884 62.947 62.760	0.73 :49,50,52,89,90,95,98,106,108,119,120,160,201,202,221,223,225,227
TMS	1qn7B	BS02_NUC	61.934 63.579 62.256	0.73 :49,50,52,89,90,98,104,106,108,119,160,201,202,221,223,225,227
TMS	1c9bJ	BS02_NUC	62.410 64.089 62.694	0.74 :49,50,52,89,90,98,106,108,119,120,160,162,202,221,223,225,227
TMS	1jfiC	BS02_NUC	62.045 64.463 61.680	0.74 :49,50,90,95,97,104,106,108,119,160,162,201,202,221,223,225,227
TMS	1qn7A	BS02_NUC	62.528 63.476 62.276	0.72 :49,50,52,89,90,95,99,106,108,119,122,160,201,202,219,221,223,225,227
TMS	5fmfQ	BS02_NUC	60.259 60.208 65.710	0.74 :49,50,88,89,90,91,93,95,97,104,106,108,110,119,120,122,201,202,221,223,225
TMS	5iy6P	BS02_NUC	62.641 64.906 59.769	0.72 :49,50,89,90,97,106,119,120,122,160,162,201,202,221,222,223,225,227
TMS	1aisA	BS02_NUC	62.856 63.552 61.837	0.70 :49,50,52,89,90,97,106,108,119,160,202,219,221,223,225,227
TMS	5furA	BS02_NUC	62.663 63.281 60.349	0.73 :49,50,89,90,97,106,108,119,160,201,202,219,221,223,225,227
TMS	4wzsD	BS01_NUC	61.841 63.512 62.564	0.73 :49,50,89,90,95,98,106,108,119,160,162,202,221,223,225,227
TMS	1qn4B	BS02_NUC	61.985 63.361 61.546	0.74 :49,50,89,90,98,106,108,119,120,160,201,202,221,223,225,227
TMS	1qn3A	BS02_NUC	61.700 63.312 61.487	0.73 :49,50,89,90,95,98,106,119,120,160,201,202,221,223,225,227
TMS	1qn8A	BS02_NUC	62.344 62.827 61.178	0.72 :49,50,89,90,98,106,108,119,160,201,202,219,221,223,227
TMS	1d3uA	BS02_NUC	62.364 64.107 61.151	0.73 :49,50,84,90,95,97,108,119,120,160,202,219,221,222,223,225,227
TMS	1c9bN	BS02_NUC	62.881 64.406 61.136	0.73 :49,50,52,90,98,106,108,119,160,201,202,221,223,225,227
TMS	1ngmA	BS02_NUC	62.357 62.693 59.657	0.72 :49,50,89,90,97,106,108,119,160,199,201,202,221,223,225,227
TMS	4v1nO	BS02_NUC	62.462 62.886 61.833	0.73 :49,50,52,89,90,95,99,108,119,160,201,202,221,223,225,227
TMS	5iyaP	BS02_NUC	61.855 65.257 60.109	0.72 :49,50,89,90,97,104,105,120,122,160,162,201,202,221,222,223,225
TMS	5fywO	BS02_NUC	61.651 61.062 63.995	0.72 :49,50,52,89,90,95,99,108,119,201,202,221,227
TMS	5iy7P	BS02_NUC	61.398 62.455 60.958	0.73 :50,89,90,97,106,108,202,221,223,225,227
TMS	5iy9P	BS02_NUC	61.166 62.595 64.042	0.73 :50,90,95,98,106,108,119,202,221,225,227
cluster 3
TMS	5iy8P	BS02_NUC	63.769 65.969 58.100	0.73 :50,97,108,119,202,219,221,223,225,227
SST	3hywD	BS04_PS9	62.621 64.996 56.521	0.45 :89,257
cluster 4
SST	2d5nA	BS01_ZN	73.531 70.398 69.439	0.44 :35,37,53,59
cluster 5
SST	3shyA	BS03_MG	59.489 64.870 80.832	0.43 :57,102
cluster 6
CON	NTAPP	NTAPP	55.235 49.521 74.513	0.12 :63,84,85,86,87,89,90,92,95
cluster 7
SST	1frvB	BS02_F3S	69.430 69.880 63.936	0.44 :155,164
cluster 8
TMS	5fz5O	BS02_NUC	59.988 59.859 68.733	0.65 :49,50,52,89,90,95,99,106,108,119,202
cluster 9
SST	2b3zA	BS01_ZN	70.755 66.600 73.898	0.44 :35,53,59
SST	3q5dA	BS02_MG	69.231 65.013 73.343	0.44 :30,64
cluster 10
SST	2rkiA	BS02_MG	42.239 49.588 69.713	0.43 :1,3
cluster 11
SST	1clqA	BS03_CA	59.957 59.804 77.372	0.44 :52,54,78
cluster 12
CON	NTAPP	NTAPP	64.474 61.574 72.095	0.14 :52,117,119
cluster 13
CON	NTAPP	NTAPP	68.451 64.276 51.115	0.12 :201,205,219,227
cluster 14
SST	3ju5C	BS01_MG	52.339 64.368 77.394	0.43 :45,73,79
cluster 15
COF	5fmfQ	BS01_NUC	71.878 63.552 64.130	0.57 :117,157,158,208,219,229,232
cluster 16
SST	2i0oA	BS04_ZN	69.914 63.021 86.086	0.44 :150,153
cluster 17
TMS	5fz5O	BS01_NUC	65.844 56.601 72.176	0.74 :52,54,60,90,110,112,115,117,158,201,229
