# Supplementary material for: In silico structural and functional prediction of African swine fever virus protein-B263R reveals features of a TATA-binding protein
Source: PeerJ. 2018 Feb 22;6:e4396. doi: 10.7717/peerj.4396 (PMC5825884; doi:10.7717/peerj.4396)
Supplement: Supplemental Information 3 [file peerj-06-4396-s011.bz2 › S281013_results/model2.pdb]

HEADER protein
METHOD
METHOD    The models are generated by I-TASSER which combines the
METHOD    methods of threading, ab initio modeling and structural
METHOD    refinement. The procedure is fully automated.
METHOD
METHOD    Please cite following articles when you use the I-TASSER server:
METHOD 1. Ambrish Roy, Alper Kucukural, Yang Zhang. I-TASSER: a unified
METHOD    platform for automated protein structure and function prediction.
METHOD    Nature Protocols, vol 5, 725-738 (2010). 
METHOD 2. Yang Zhang. I-TASSER server for protein 3D structure prediction. 
METHOD    BMC Bioinformatics, 9:40 (2008).
METHOD
MODEL  2
REMARK PARENT 3eik 1mp9_A 4b0a 2z8u 1ais 1mp9 
ATOM      1  N   MET A   1      37.353  53.265  66.995  1.00 11.44              
ATOM      2  CA  MET A   1      38.720  53.293  66.466  1.00 11.44              
ATOM      3  HA  MET A   1      38.642  53.407  65.385  1.00 11.44              
ATOM      4  CB  MET A   1      39.476  54.519  67.010  1.00 11.44              
ATOM      5  HB1 MET A   1      40.451  54.577  66.525  1.00 11.44              
ATOM      6  HB2 MET A   1      39.632  54.401  68.084  1.00 11.44              
ATOM      7  CG  MET A   1      38.719  55.831  66.746  1.00 11.44              
ATOM      8  HG1 MET A   1      37.872  55.880  67.432  1.00 11.44              
ATOM      9  HG2 MET A   1      38.322  55.800  65.732  1.00 11.44              
ATOM     10  SD  MET A   1      39.675  57.370  66.908  1.00 11.44              
ATOM     11  CE  MET A   1      40.411  57.144  68.552  1.00 11.44              
ATOM     12  HE1 MET A   1      41.105  56.304  68.527  1.00 11.44              
ATOM     13  HE2 MET A   1      40.958  58.041  68.838  1.00 11.44              
ATOM     14  HE3 MET A   1      39.631  56.944  69.286  1.00 11.44              
ATOM     15  C   MET A   1      39.519  51.998  66.716  1.00 11.44              
ATOM     16  O   MET A   1      39.178  51.162  67.551  1.00 11.44              
ATOM     17  N   GLU A   2      40.604  51.829  65.955  1.00 10.43              
ATOM     18  H   GLU A   2      40.811  52.520  65.253  1.00 10.43              
ATOM     19  CA  GLU A   2      41.467  50.634  65.993  1.00 10.43              
ATOM     20  HA  GLU A   2      40.848  49.741  66.093  1.00 10.43              
ATOM     21  CB  GLU A   2      42.248  50.545  64.669  1.00 10.43              
ATOM     22  HB1 GLU A   2      42.961  49.722  64.728  1.00 10.43              
ATOM     23  HB2 GLU A   2      42.807  51.472  64.528  1.00 10.43              
ATOM     24  CG  GLU A   2      41.337  50.312  63.454  1.00 10.43              
ATOM     25  HG1 GLU A   2      40.525  51.043  63.452  1.00 10.43              
ATOM     26  HG2 GLU A   2      40.888  49.319  63.529  1.00 10.43              
ATOM     27  CD  GLU A   2      42.123  50.441  62.143  1.00 10.43              
ATOM     28  OE1 GLU A   2      42.143  51.569  61.597  1.00 10.43              
ATOM     29  OE2 GLU A   2      42.674  49.415  61.685  1.00 10.43              
ATOM     30  C   GLU A   2      42.464  50.615  67.167  1.00 10.43              
ATOM     31  O   GLU A   2      42.870  49.551  67.628  1.00 10.43              
ATOM     32  N   ASP A   3      42.808  51.792  67.686  1.00  9.41              
ATOM     33  H   ASP A   3      42.405  52.616  67.266  1.00  9.41              
ATOM     34  CA  ASP A   3      43.450  52.006  68.982  1.00  9.41              
ATOM     35  HA  ASP A   3      43.315  51.133  69.623  1.00  9.41              
ATOM     36  CB  ASP A   3      44.959  52.307  68.837  1.00  9.41              
ATOM     37  HB1 ASP A   3      45.093  53.192  68.211  1.00  9.41              
ATOM     38  HB2 ASP A   3      45.439  51.466  68.334  1.00  9.41              
ATOM     39  CG  ASP A   3      45.650  52.538  70.199  1.00  9.41              
ATOM     40  OD1 ASP A   3      45.805  53.711  70.640  1.00  9.41              
ATOM     41  OD2 ASP A   3      46.018  51.515  70.817  1.00  9.41              
ATOM     42  C   ASP A   3      42.775  53.232  69.617  1.00  9.41              
ATOM     43  O   ASP A   3      42.467  54.211  68.930  1.00  9.41              
ATOM     44  N   GLU A   4      42.610  53.209  70.936  1.00  9.45              
ATOM     45  H   GLU A   4      42.771  52.331  71.412  1.00  9.45              
ATOM     46  CA  GLU A   4      42.878  54.386  71.764  1.00  9.45              
ATOM     47  HA  GLU A   4      43.696  54.938  71.303  1.00  9.45              
ATOM     48  CB  GLU A   4      41.656  55.340  71.860  1.00  9.45              
ATOM     49  HB1 GLU A   4      40.784  54.736  72.115  1.00  9.45              
ATOM     50  HB2 GLU A   4      41.474  55.762  70.873  1.00  9.45              
ATOM     51  CG  GLU A   4      41.697  56.522  72.872  1.00  9.45              
ATOM     52  HG1 GLU A   4      41.771  56.118  73.884  1.00  9.45              
ATOM     53  HG2 GLU A   4      40.730  57.027  72.816  1.00  9.45              
ATOM     54  CD  GLU A   4      42.806  57.583  72.677  1.00  9.45              
ATOM     55  OE1 GLU A   4      43.925  57.213  72.260  1.00  9.45              
ATOM     56  OE2 GLU A   4      42.588  58.779  73.009  1.00  9.45              
ATOM     57  C   GLU A   4      43.356  53.921  73.137  1.00  9.45              
ATOM     58  O   GLU A   4      42.982  52.844  73.605  1.00  9.45              
ATOM     59  N   THR A   5      44.151  54.759  73.802  1.00  9.28              
ATOM     60  H   THR A   5      44.357  55.658  73.378  1.00  9.28              
ATOM     61  CA  THR A   5      44.556  54.537  75.190  1.00  9.28              
ATOM     62  HA  THR A   5      43.903  53.775  75.618  1.00  9.28              
ATOM     63  CB  THR A   5      45.988  53.990  75.340  1.00  9.28              
ATOM     64  HB  THR A   5      46.094  53.636  76.367  1.00  9.28              
ATOM     65  CG2 THR A   5      46.309  52.819  74.410  1.00  9.28              
ATOM     66 1HG2 THR A   5      47.269  52.384  74.682  1.00  9.28              
ATOM     67 2HG2 THR A   5      45.539  52.054  74.507  1.00  9.28              
ATOM     68 3HG2 THR A   5      46.345  53.153  73.372  1.00  9.28              
ATOM     69  OG1 THR A   5      46.973  54.977  75.135  1.00  9.28              
ATOM     70  HG1 THR A   5      47.798  54.542  75.425  1.00  9.28              
ATOM     71  C   THR A   5      44.356  55.791  76.021  1.00  9.28              
ATOM     72  O   THR A   5      44.292  56.918  75.526  1.00  9.28              
ATOM     73  N   GLU A   6      44.161  55.572  77.314  1.00  9.30              
ATOM     74  H   GLU A   6      44.276  54.605  77.625  1.00  9.30              
ATOM     75  CA  GLU A   6      43.427  56.468  78.201  1.00  9.30              
ATOM     76  HA  GLU A   6      42.548  56.823  77.661  1.00  9.30              
ATOM     77  CB  GLU A   6      42.930  55.665  79.403  1.00  9.30              
ATOM     78  HB1 GLU A   6      42.288  56.309  80.004  1.00  9.30              
ATOM     79  HB2 GLU A   6      43.817  55.407  79.976  1.00  9.30              
ATOM     80  CG  GLU A   6      42.128  54.392  79.079  1.00  9.30              
ATOM     81  HG1 GLU A   6      41.682  54.471  78.085  1.00  9.30              
ATOM     82  HG2 GLU A   6      41.307  54.318  79.797  1.00  9.30              
ATOM     83  CD  GLU A   6      43.000  53.135  79.186  1.00  9.30              
ATOM     84  OE1 GLU A   6      42.749  52.327  80.113  1.00  9.30              
ATOM     85  OE2 GLU A   6      43.939  53.007  78.378  1.00  9.30              
ATOM     86  C   GLU A   6      44.210  57.724  78.625  1.00  9.30              
ATOM     87  O   GLU A   6      44.891  58.328  77.808  1.00  9.30              
ATOM     88  N   LEU A   7      44.043  58.249  79.843  1.00  9.01              
ATOM     89  H   LEU A   7      43.692  57.653  80.579  1.00  9.01              
ATOM     90  CA  LEU A   7      43.947  59.701  80.041  1.00  9.01              
ATOM     91  HA  LEU A   7      44.156  60.212  79.108  1.00  9.01              
ATOM     92  CB  LEU A   7      42.483  60.026  80.428  1.00  9.01              
ATOM     93  HB1 LEU A   7      42.379  61.104  80.550  1.00  9.01              
ATOM     94  HB2 LEU A   7      42.278  59.567  81.398  1.00  9.01              
ATOM     95  CG  LEU A   7      41.391  59.563  79.440  1.00  9.01              
ATOM     96  HG  LEU A   7      41.404  58.477  79.358  1.00  9.01              
ATOM     97  CD1 LEU A   7      40.013  59.977  79.956  1.00  9.01              
ATOM     98 1HD1 LEU A   7      39.243  59.627  79.267  1.00  9.01              
ATOM     99 2HD1 LEU A   7      39.833  59.528  80.932  1.00  9.01              
ATOM    100 3HD1 LEU A   7      39.951  61.062  80.040  1.00  9.01              
ATOM    101  CD2 LEU A   7      41.575  60.164  78.047  1.00  9.01              
ATOM    102 1HD2 LEU A   7      41.633  61.250  78.105  1.00  9.01              
ATOM    103 2HD2 LEU A   7      42.472  59.765  77.580  1.00  9.01              
ATOM    104 3HD2 LEU A   7      40.728  59.889  77.416  1.00  9.01              
ATOM    105  C   LEU A   7      44.910  60.279  81.104  1.00  9.01              
ATOM    106  O   LEU A   7      45.679  59.568  81.745  1.00  9.01              
ATOM    107  N   CYS A   8      44.928  61.618  81.174  1.00  8.99              
ATOM    108  H   CYS A   8      44.163  62.083  80.708  1.00  8.99              
ATOM    109  CA  CYS A   8      46.043  62.524  81.539  1.00  8.99              
ATOM    110  HA  CYS A   8      46.589  62.804  80.644  1.00  8.99              
ATOM    111  CB  CYS A   8      45.381  63.839  81.972  1.00  8.99              
ATOM    112  HB1 CYS A   8      46.141  64.542  82.320  1.00  8.99              
ATOM    113  HB2 CYS A   8      44.694  63.643  82.799  1.00  8.99              
ATOM    114  SG  CYS A   8      44.480  64.546  80.558  1.00  8.99              
ATOM    115  HG  CYS A   8      43.896  65.550  81.231  1.00  8.99              
ATOM    116  C   CYS A   8      47.097  62.060  82.591  1.00  8.99              
ATOM    117  O   CYS A   8      47.077  62.532  83.723  1.00  8.99              
ATOM    118  N   PHE A   9      48.173  61.380  82.155  1.00  9.45              
ATOM    119  H   PHE A   9      48.073  60.754  81.370  1.00  9.45              
ATOM    120  CA  PHE A   9      49.542  61.790  82.512  1.00  9.45              
ATOM    121  HA  PHE A   9      49.720  61.517  83.554  1.00  9.45              
ATOM    122  CB  PHE A   9      50.619  61.073  81.659  1.00  9.45              
ATOM    123  HB1 PHE A   9      50.344  61.045  80.610  1.00  9.45              
ATOM    124  HB2 PHE A   9      50.735  60.046  82.007  1.00  9.45              
ATOM    125  CG  PHE A   9      51.937  61.805  81.754  1.00  9.45              
ATOM    126  CD1 PHE A   9      52.851  61.481  82.766  1.00  9.45              
ATOM    127  HD1 PHE A   9      52.738  60.565  83.327  1.00  9.45              
ATOM    128  CE1 PHE A   9      53.870  62.392  83.081  1.00  9.45              
ATOM    129  HE1 PHE A   9      54.575  62.164  83.857  1.00  9.45              
ATOM    130  CZ  PHE A   9      53.911  63.656  82.466  1.00  9.45              
ATOM    131  HZ  PHE A   9      54.648  64.386  82.765  1.00  9.45              
ATOM    132  CE2 PHE A   9      53.038  63.945  81.412  1.00  9.45              
ATOM    133  HE2 PHE A   9      53.122  64.881  80.886  1.00  9.45              
ATOM    134  CD2 PHE A   9      52.105  62.986  81.006  1.00  9.45              
ATOM    135  HD2 PHE A   9      51.433  63.210  80.194  1.00  9.45              
ATOM    136  C   PHE A   9      49.671  63.311  82.439  1.00  9.45              
ATOM    137  O   PHE A   9      50.315  63.888  83.300  1.00  9.45              
ATOM    138  N   ARG A  10      49.064  63.927  81.407  1.00 10.21              
ATOM    139  H   ARG A  10      48.565  63.289  80.812  1.00 10.21              
ATOM    140  CA  ARG A  10      49.324  65.251  80.805  1.00 10.21              
ATOM    141  HA  ARG A  10      50.186  65.112  80.150  1.00 10.21              
ATOM    142  CB  ARG A  10      48.137  65.644  79.886  1.00 10.21              
ATOM    143  HB1 ARG A  10      47.227  65.711  80.484  1.00 10.21              
ATOM    144  HB2 ARG A  10      47.997  64.835  79.168  1.00 10.21              
ATOM    145  CG  ARG A  10      48.292  66.956  79.072  1.00 10.21              
ATOM    146  HG1 ARG A  10      47.739  66.856  78.137  1.00 10.21              
ATOM    147  HG2 ARG A  10      49.341  67.094  78.809  1.00 10.21              
ATOM    148  CD  ARG A  10      47.743  68.200  79.808  1.00 10.21              
ATOM    149  HD1 ARG A  10      47.854  68.060  80.882  1.00 10.21              
ATOM    150  HD2 ARG A  10      46.674  68.262  79.605  1.00 10.21              
ATOM    151  NE  ARG A  10      48.428  69.464  79.437  1.00 10.21              
ATOM    152  HE  ARG A  10      49.445  69.465  79.435  1.00 10.21              
ATOM    153  CZ  ARG A  10      47.880  70.657  79.285  1.00 10.21              
ATOM    154  NH1 ARG A  10      48.620  71.687  79.008  1.00 10.21              
ATOM    155 1HH1 ARG A  10      49.638  71.552  78.958  1.00 10.21              
ATOM    156 2HH1 ARG A  10      48.250  72.610  78.938  1.00 10.21              
ATOM    157  NH2 ARG A  10      46.595  70.860  79.397  1.00 10.21              
ATOM    158 1HH2 ARG A  10      46.008  70.096  79.674  1.00 10.21              
ATOM    159 2HH2 ARG A  10      46.221  71.788  79.322  1.00 10.21              
ATOM    160  C   ARG A  10      49.768  66.426  81.682  1.00 10.21              
ATOM    161  O   ARG A  10      50.303  67.385  81.140  1.00 10.21              
ATOM    162  N   SER A  11      49.582  66.371  82.989  1.00 10.51              
ATOM    163  H   SER A  11      49.252  65.494  83.371  1.00 10.51              
ATOM    164  CA  SER A  11      50.049  67.389  83.919  1.00 10.51              
ATOM    165  HA  SER A  11      50.786  68.017  83.419  1.00 10.51              
ATOM    166  CB  SER A  11      48.872  68.294  84.326  1.00 10.51              
ATOM    167  HB1 SER A  11      49.212  69.054  85.032  1.00 10.51              
ATOM    168  HB2 SER A  11      48.096  67.694  84.804  1.00 10.51              
ATOM    169  OG  SER A  11      48.333  68.942  83.187  1.00 10.51              
ATOM    170  HG  SER A  11      49.024  69.499  82.816  1.00 10.51              
ATOM    171  C   SER A  11      50.773  66.830  85.148  1.00 10.51              
ATOM    172  O   SER A  11      50.671  67.381  86.244  1.00 10.51              
ATOM    173  N   ASN A  12      51.527  65.742  84.977  1.00  8.75              
ATOM    174  H   ASN A  12      51.497  65.259  84.085  1.00  8.75              
ATOM    175  CA  ASN A  12      52.375  65.175  86.011  1.00  8.75              
ATOM    176  HA  ASN A  12      51.752  65.087  86.903  1.00  8.75              
ATOM    177  CB  ASN A  12      52.824  63.754  85.643  1.00  8.75              
ATOM    178  HB1 ASN A  12      53.810  63.797  85.195  1.00  8.75              
ATOM    179  HB2 ASN A  12      52.130  63.320  84.927  1.00  8.75              
ATOM    180  CG  ASN A  12      52.861  62.814  86.829  1.00  8.75              
ATOM    181  OD1 ASN A  12      51.847  62.259  87.221  1.00  8.75              
ATOM    182  ND2 ASN A  12      54.002  62.614  87.442  1.00  8.75              
ATOM    183 1HD2 ASN A  12      54.854  63.016  87.093  1.00  8.75              
ATOM    184 2HD2 ASN A  12      54.014  61.998  88.255  1.00  8.75              
ATOM    185  C   ASN A  12      53.543  66.116  86.380  1.00  8.75              
ATOM    186  O   ASN A  12      54.645  66.023  85.847  1.00  8.75              
ATOM    187  N   LYS A  13      53.273  67.087  87.261  1.00  9.17              
ATOM    188  H   LYS A  13      52.304  67.154  87.556  1.00  9.17              
ATOM    189  CA  LYS A  13      54.109  68.278  87.482  1.00  9.17              
ATOM    190  HA  LYS A  13      54.489  68.535  86.493  1.00  9.17              
ATOM    191  CB  LYS A  13      53.221  69.465  87.930  1.00  9.17              
ATOM    192  HB1 LYS A  13      53.229  69.554  89.018  1.00  9.17              
ATOM    193  HB2 LYS A  13      52.188  69.251  87.647  1.00  9.17              
ATOM    194  CG  LYS A  13      53.562  70.831  87.286  1.00  9.17              
ATOM    195  HG1 LYS A  13      52.754  71.511  87.557  1.00  9.17              
ATOM    196  HG2 LYS A  13      53.543  70.732  86.200  1.00  9.17              
ATOM    197  CD  LYS A  13      54.879  71.502  87.719  1.00  9.17              
ATOM    198  HD1 LYS A  13      55.005  71.362  88.794  1.00  9.17              
ATOM    199  HD2 LYS A  13      54.792  72.576  87.545  1.00  9.17              
ATOM    200  CE  LYS A  13      56.113  71.001  86.946  1.00  9.17              
ATOM    201  HE1 LYS A  13      56.344  71.704  86.140  1.00  9.17              
ATOM    202  HE2 LYS A  13      55.878  70.038  86.487  1.00  9.17              
ATOM    203  NZ  LYS A  13      57.285  70.825  87.837  1.00  9.17              
ATOM    204  HZ1 LYS A  13      58.048  70.341  87.367  1.00  9.17              
ATOM    205  HZ2 LYS A  13      57.642  71.690  88.215  1.00  9.17              
ATOM    206  HZ3 LYS A  13      57.041  70.215  88.613  1.00  9.17              
ATOM    207  C   LYS A  13      55.372  68.088  88.335  1.00  9.17              
ATOM    208  O   LYS A  13      55.731  68.926  89.164  1.00  9.17              
ATOM    209  N   VAL A  14      56.073  66.995  88.106  1.00  8.13              
ATOM    210  H   VAL A  14      55.753  66.396  87.354  1.00  8.13              
ATOM    211  CA  VAL A  14      57.416  66.750  88.636  1.00  8.13              
ATOM    212  HA  VAL A  14      57.416  66.984  89.701  1.00  8.13              
ATOM    213  CB  VAL A  14      57.738  65.249  88.491  1.00  8.13              
ATOM    214  HB  VAL A  14      58.792  65.084  88.709  1.00  8.13              
ATOM    215  CG1 VAL A  14      56.896  64.484  89.528  1.00  8.13              
ATOM    216 1HG1 VAL A  14      57.021  63.412  89.404  1.00  8.13              
ATOM    217 2HG1 VAL A  14      57.222  64.754  90.534  1.00  8.13              
ATOM    218 3HG1 VAL A  14      55.838  64.714  89.415  1.00  8.13              
ATOM    219  CG2 VAL A  14      57.426  64.709  87.085  1.00  8.13              
ATOM    220 1HG2 VAL A  14      57.827  63.710  86.955  1.00  8.13              
ATOM    221 2HG2 VAL A  14      56.356  64.641  86.923  1.00  8.13              
ATOM    222 3HG2 VAL A  14      57.872  65.359  86.331  1.00  8.13              
ATOM    223  C   VAL A  14      58.478  67.647  87.999  1.00  8.13              
ATOM    224  O   VAL A  14      58.241  68.324  86.995  1.00  8.13              
ATOM    225  N   THR A  15      59.647  67.710  88.629  1.00  8.38              
ATOM    226  H   THR A  15      59.785  67.146  89.455  1.00  8.38              
ATOM    227  CA  THR A  15      60.822  68.408  88.093  1.00  8.38              
ATOM    228  HA  THR A  15      60.854  68.237  87.015  1.00  8.38              
ATOM    229  CB  THR A  15      60.831  69.941  88.330  1.00  8.38              
ATOM    230  HB  THR A  15      61.777  70.238  88.785  1.00  8.38              
ATOM    231  CG2 THR A  15      60.701  70.690  87.005  1.00  8.38              
ATOM    232 1HG2 THR A  15      60.677  71.764  87.190  1.00  8.38              
ATOM    233 2HG2 THR A  15      61.573  70.476  86.385  1.00  8.38              
ATOM    234 3HG2 THR A  15      59.805  70.384  86.468  1.00  8.38              
ATOM    235  OG1 THR A  15      59.779  70.398  89.163  1.00  8.38              
ATOM    236  HG1 THR A  15      60.141  70.399  90.058  1.00  8.38              
ATOM    237  C   THR A  15      62.083  67.803  88.675  1.00  8.38              
ATOM    238  O   THR A  15      62.234  67.737  89.894  1.00  8.38              
ATOM    239  N   ARG A  16      62.993  67.387  87.795  1.00  9.29              
ATOM    240  H   ARG A  16      62.805  67.520  86.806  1.00  9.29              
ATOM    241  CA  ARG A  16      64.382  67.081  88.123  1.00  9.29              
ATOM    242  HA  ARG A  16      64.642  67.616  89.038  1.00  9.29              
ATOM    243  CB  ARG A  16      64.633  65.570  88.346  1.00  9.29              
ATOM    244  HB1 ARG A  16      65.639  65.433  88.745  1.00  9.29              
ATOM    245  HB2 ARG A  16      64.618  65.093  87.380  1.00  9.29              
ATOM    246  CG  ARG A  16      63.654  64.748  89.195  1.00  9.29              
ATOM    247  HG1 ARG A  16      63.826  63.700  88.945  1.00  9.29              
ATOM    248  HG2 ARG A  16      62.627  64.978  88.906  1.00  9.29              
ATOM    249  CD  ARG A  16      63.806  64.879  90.714  1.00  9.29              
ATOM    250  HD1 ARG A  16      63.622  65.912  91.010  1.00  9.29              
ATOM    251  HD2 ARG A  16      64.821  64.602  90.997  1.00  9.29              
ATOM    252  NE  ARG A  16      62.817  63.997  91.355  1.00  9.29              
ATOM    253  HE  ARG A  16      61.879  64.051  90.961  1.00  9.29              
ATOM    254  CZ  ARG A  16      62.991  62.902  92.068  1.00  9.29              
ATOM    255  NH1 ARG A  16      61.965  62.135  92.260  1.00  9.29              
ATOM    256 1HH1 ARG A  16      61.158  62.408  91.697  1.00  9.29              
ATOM    257 2HH1 ARG A  16      62.079  61.135  92.379  1.00  9.29              
ATOM    258  NH2 ARG A  16      64.125  62.546  92.605  1.00  9.29              
ATOM    259 1HH2 ARG A  16      64.930  63.116  92.453  1.00  9.29              
ATOM    260 2HH2 ARG A  16      64.140  61.733  93.193  1.00  9.29              
ATOM    261  C   ARG A  16      65.274  67.635  87.007  1.00  9.29              
ATOM    262  O   ARG A  16      64.817  67.809  85.888  1.00  9.29              
ATOM    263  N   LEU A  17      66.549  67.813  87.345  1.00 10.46              
ATOM    264  H   LEU A  17      66.742  67.672  88.320  1.00 10.46              
ATOM    265  CA  LEU A  17      67.724  68.140  86.520  1.00 10.46              
ATOM    266  HA  LEU A  17      68.152  69.042  86.959  1.00 10.46              
ATOM    267  CB  LEU A  17      68.781  67.026  86.684  1.00 10.46              
ATOM    268  HB1 LEU A  17      69.659  67.311  86.100  1.00 10.46              
ATOM    269  HB2 LEU A  17      68.386  66.104  86.256  1.00 10.46              
ATOM    270  CG  LEU A  17      69.243  66.731  88.122  1.00 10.46              
ATOM    271  HG  LEU A  17      68.402  66.341  88.698  1.00 10.46              
ATOM    272  CD1 LEU A  17      70.334  65.661  88.088  1.00 10.46              
ATOM    273 1HD1 LEU A  17      70.634  65.408  89.105  1.00 10.46              
ATOM    274 2HD1 LEU A  17      69.957  64.763  87.601  1.00 10.46              
ATOM    275 3HD1 LEU A  17      71.202  66.030  87.539  1.00 10.46              
ATOM    276  CD2 LEU A  17      69.802  67.958  88.847  1.00 10.46              
ATOM    277 1HD2 LEU A  17      70.188  67.671  89.825  1.00 10.46              
ATOM    278 2HD2 LEU A  17      70.611  68.398  88.262  1.00 10.46              
ATOM    279 3HD2 LEU A  17      69.020  68.703  88.990  1.00 10.46              
ATOM    280  C   LEU A  17      67.555  68.508  85.028  1.00 10.46              
ATOM    281  O   LEU A  17      67.801  67.698  84.127  1.00 10.46              
ATOM    282  N   GLU A  18      67.286  69.785  84.793  1.00 11.75              
ATOM    283  H   GLU A  18      66.929  70.337  85.574  1.00 11.75              
ATOM    284  CA  GLU A  18      67.562  70.523  83.558  1.00 11.75              
ATOM    285  HA  GLU A  18      66.979  70.080  82.751  1.00 11.75              
ATOM    286  CB  GLU A  18      67.069  71.968  83.775  1.00 11.75              
ATOM    287  HB1 GLU A  18      67.381  72.565  82.919  1.00 11.75              
ATOM    288  HB2 GLU A  18      67.558  72.388  84.656  1.00 11.75              
ATOM    289  CG  GLU A  18      65.536  72.121  83.919  1.00 11.75              
ATOM    290  HG1 GLU A  18      65.077  71.747  83.002  1.00 11.75              
ATOM    291  HG2 GLU A  18      65.310  73.188  83.978  1.00 11.75              
ATOM    292  CD  GLU A  18      64.885  71.422  85.134  1.00 11.75              
ATOM    293  OE1 GLU A  18      65.505  71.381  86.225  1.00 11.75              
ATOM    294  OE2 GLU A  18      63.756  70.896  84.970  1.00 11.75              
ATOM    295  C   GLU A  18      69.059  70.470  83.161  1.00 11.75              
ATOM    296  O   GLU A  18      69.928  70.135  83.974  1.00 11.75              
ATOM    297  N   MET A  19      69.381  70.754  81.888  1.00 12.13              
ATOM    298  H   MET A  19      68.677  71.159  81.287  1.00 12.13              
ATOM    299  CA  MET A  19      70.732  70.537  81.342  1.00 12.13              
ATOM    300  HA  MET A  19      71.432  70.764  82.148  1.00 12.13              
ATOM    301  CB  MET A  19      70.924  69.051  80.988  1.00 12.13              
ATOM    302  HB1 MET A  19      70.529  68.877  79.989  1.00 12.13              
ATOM    303  HB2 MET A  19      70.371  68.432  81.694  1.00 12.13              
ATOM    304  CG  MET A  19      72.393  68.606  81.050  1.00 12.13              
ATOM    305  HG1 MET A  19      72.549  68.059  81.982  1.00 12.13              
ATOM    306  HG2 MET A  19      73.043  69.480  81.073  1.00 12.13              
ATOM    307  SD  MET A  19      72.907  67.561  79.659  1.00 12.13              
ATOM    308  CE  MET A  19      74.614  67.218  80.167  1.00 12.13              
ATOM    309  HE1 MET A  19      75.080  66.538  79.454  1.00 12.13              
ATOM    310  HE2 MET A  19      75.185  68.146  80.206  1.00 12.13              
ATOM    311  HE3 MET A  19      74.613  66.754  81.154  1.00 12.13              
ATOM    312  C   MET A  19      71.115  71.500  80.198  1.00 12.13              
ATOM    313  O   MET A  19      70.793  72.682  80.250  1.00 12.13              
ATOM    314  N   PHE A  20      71.885  71.033  79.204  1.00 12.60              
ATOM    315  H   PHE A  20      72.121  70.055  79.205  1.00 12.60              
ATOM    316  CA  PHE A  20      72.446  71.867  78.139  1.00 12.60              
ATOM    317  HA  PHE A  20      73.006  72.651  78.648  1.00 12.60              
ATOM    318  CB  PHE A  20      73.484  71.053  77.351  1.00 12.60              
ATOM    319  HB1 PHE A  20      72.974  70.422  76.648  1.00 12.60              
ATOM    320  HB2 PHE A  20      74.001  70.391  78.047  1.00 12.60              
ATOM    321  CG  PHE A  20      74.559  71.811  76.596  1.00 12.60              
ATOM    322  CD1 PHE A  20      74.571  71.814  75.186  1.00 12.60              
ATOM    323  HD1 PHE A  20      73.753  71.372  74.632  1.00 12.60              
ATOM    324  CE1 PHE A  20      75.681  72.328  74.492  1.00 12.60              
ATOM    325  HE1 PHE A  20      75.709  72.276  73.412  1.00 12.60              
ATOM    326  CZ  PHE A  20      76.771  72.864  75.201  1.00 12.60              
ATOM    327  HZ  PHE A  20      77.650  73.213  74.674  1.00 12.60              
ATOM    328  CE2 PHE A  20      76.737  72.908  76.605  1.00 12.60              
ATOM    329  HE2 PHE A  20      77.579  73.308  77.154  1.00 12.60              
ATOM    330  CD2 PHE A  20      75.640  72.372  77.302  1.00 12.60              
ATOM    331  HD2 PHE A  20      75.656  72.346  78.383  1.00 12.60              
ATOM    332  C   PHE A  20      71.415  72.621  77.312  1.00 12.60              
ATOM    333  O   PHE A  20      70.267  72.261  77.381  1.00 12.60              
ATOM    334  N   VAL A  21      71.730  73.643  76.519  1.00 12.89              
ATOM    335  H   VAL A  21      72.676  73.983  76.444  1.00 12.89              
ATOM    336  CA  VAL A  21      70.666  74.294  75.734  1.00 12.89              
ATOM    337  HA  VAL A  21      69.934  73.530  75.471  1.00 12.89              
ATOM    338  CB  VAL A  21      69.916  75.359  76.570  1.00 12.89              
ATOM    339  HB  VAL A  21      69.748  74.948  77.564  1.00 12.89              
ATOM    340  CG1 VAL A  21      70.687  76.671  76.751  1.00 12.89              
ATOM    341 1HG1 VAL A  21      70.144  77.317  77.442  1.00 12.89              
ATOM    342 2HG1 VAL A  21      71.670  76.460  77.174  1.00 12.89              
ATOM    343 3HG1 VAL A  21      70.807  77.184  75.798  1.00 12.89              
ATOM    344  CG2 VAL A  21      68.532  75.661  75.980  1.00 12.89              
ATOM    345 1HG2 VAL A  21      67.974  76.286  76.679  1.00 12.89              
ATOM    346 2HG2 VAL A  21      68.610  76.181  75.026  1.00 12.89              
ATOM    347 3HG2 VAL A  21      67.971  74.735  75.854  1.00 12.89              
ATOM    348  C   VAL A  21      71.183  74.833  74.435  1.00 12.89              
ATOM    349  O   VAL A  21      72.307  75.327  74.323  1.00 12.89              
ATOM    350  N   CYS A  22      70.301  74.738  73.455  1.00 12.87              
ATOM    351  H   CYS A  22      69.410  74.311  73.646  1.00 12.87              
ATOM    352  CA  CYS A  22      70.572  75.133  72.108  1.00 12.87              
ATOM    353  HA  CYS A  22      71.404  75.836  72.154  1.00 12.87              
ATOM    354  CB  CYS A  22      71.065  73.972  71.246  1.00 12.87              
ATOM    355  HB1 CYS A  22      71.655  74.382  70.432  1.00 12.87              
ATOM    356  HB2 CYS A  22      70.214  73.495  70.782  1.00 12.87              
ATOM    357  SG  CYS A  22      72.050  72.710  72.126  1.00 12.87              
ATOM    358  HG  CYS A  22      71.412  71.643  71.599  1.00 12.87              
ATOM    359  C   CYS A  22      69.401  75.904  71.528  1.00 12.87              
ATOM    360  O   CYS A  22      68.245  75.494  71.666  1.00 12.87              
ATOM    361  N   THR A  23      69.754  77.046  70.925  1.00 13.27              
ATOM    362  H   THR A  23      70.737  77.286  70.901  1.00 13.27              
ATOM    363  CA  THR A  23      68.899  77.844  70.053  1.00 13.27              
ATOM    364  HA  THR A  23      68.351  77.134  69.447  1.00 13.27              
ATOM    365  CB  THR A  23      67.812  78.592  70.844  1.00 13.27              
ATOM    366  HB  THR A  23      67.599  78.048  71.764  1.00 13.27              
ATOM    367  CG2 THR A  23      68.138  80.035  71.218  1.00 13.27              
ATOM    368 1HG2 THR A  23      67.331  80.434  71.831  1.00 13.27              
ATOM    369 2HG2 THR A  23      69.065  80.042  71.782  1.00 13.27              
ATOM    370 3HG2 THR A  23      68.240  80.644  70.319  1.00 13.27              
ATOM    371  OG1 THR A  23      66.632  78.601  70.086  1.00 13.27              
ATOM    372  HG1 THR A  23      66.148  77.778  70.292  1.00 13.27              
ATOM    373  C   THR A  23      69.741  78.704  69.135  1.00 13.27              
ATOM    374  O   THR A  23      70.767  79.252  69.537  1.00 13.27              
ATOM    375  N   TYR A  24      69.323  78.753  67.886  1.00 13.01              
ATOM    376  H   TYR A  24      68.355  78.527  67.699  1.00 13.01              
ATOM    377  CA  TYR A  24      70.181  78.864  66.712  1.00 13.01              
ATOM    378  HA  TYR A  24      71.164  79.260  66.973  1.00 13.01              
ATOM    379  CB  TYR A  24      70.321  77.518  66.025  1.00 13.01              
ATOM    380  HB1 TYR A  24      71.139  77.599  65.325  1.00 13.01              
ATOM    381  HB2 TYR A  24      69.421  77.355  65.462  1.00 13.01              
ATOM    382  CG  TYR A  24      70.524  76.280  66.850  1.00 13.01              
ATOM    383  CD1 TYR A  24      69.477  75.747  67.623  1.00 13.01              
ATOM    384  HD1 TYR A  24      68.518  76.240  67.644  1.00 13.01              
ATOM    385  CE1 TYR A  24      69.658  74.546  68.325  1.00 13.01              
ATOM    386  HE1 TYR A  24      68.891  74.167  68.983  1.00 13.01              
ATOM    387  CZ  TYR A  24      70.808  73.771  68.093  1.00 13.01              
ATOM    388  OH  TYR A  24      70.924  72.522  68.629  1.00 13.01              
ATOM    389  HH  TYR A  24      70.109  72.130  69.028  1.00 13.01              
ATOM    390  CE2 TYR A  24      71.844  74.317  67.297  1.00 13.01              
ATOM    391  HE2 TYR A  24      72.737  73.765  67.086  1.00 13.01              
ATOM    392  CD2 TYR A  24      71.721  75.576  66.708  1.00 13.01              
ATOM    393  HD2 TYR A  24      72.510  75.957  66.069  1.00 13.01              
ATOM    394  C   TYR A  24      69.459  79.795  65.748  1.00 13.01              
ATOM    395  O   TYR A  24      68.232  79.892  65.791  1.00 13.01              
ATOM    396  N   GLY A  25      70.204  80.524  64.929  1.00 12.95              
ATOM    397  H   GLY A  25      71.183  80.308  64.781  1.00 12.95              
ATOM    398  CA  GLY A  25      69.756  81.886  64.670  1.00 12.95              
ATOM    399  HA1 GLY A  25      68.721  81.888  64.328  1.00 12.95              
ATOM    400  HA2 GLY A  25      70.380  82.316  63.887  1.00 12.95              
ATOM    401  C   GLY A  25      69.858  82.779  65.887  1.00 12.95              
ATOM    402  O   GLY A  25      69.064  83.697  66.062  1.00 12.95              
ATOM    403  N   GLY A  26      70.825  82.480  66.757  1.00 13.14              
ATOM    404  H   GLY A  26      71.496  81.767  66.517  1.00 13.14              
ATOM    405  CA  GLY A  26      71.033  83.296  67.928  1.00 13.14              
ATOM    406  HA1 GLY A  26      70.115  83.306  68.516  1.00 13.14              
ATOM    407  HA2 GLY A  26      71.220  84.321  67.603  1.00 13.14              
ATOM    408  C   GLY A  26      72.181  82.896  68.818  1.00 13.14              
ATOM    409  O   GLY A  26      73.294  83.396  68.733  1.00 13.14              
ATOM    410  N   LYS A  27      71.870  82.027  69.767  1.00 12.89              
ATOM    411  H   LYS A  27      71.025  81.481  69.669  1.00 12.89              
ATOM    412  CA  LYS A  27      72.609  81.946  71.020  1.00 12.89              
ATOM    413  HA  LYS A  27      73.130  82.890  71.191  1.00 12.89              
ATOM    414  CB  LYS A  27      71.629  81.717  72.193  1.00 12.89              
ATOM    415  HB1 LYS A  27      72.193  81.740  73.125  1.00 12.89              
ATOM    416  HB2 LYS A  27      71.198  80.721  72.092  1.00 12.89              
ATOM    417  CG  LYS A  27      70.497  82.755  72.278  1.00 12.89              
ATOM    418  HG1 LYS A  27      69.865  82.676  71.392  1.00 12.89              
ATOM    419  HG2 LYS A  27      70.924  83.759  72.317  1.00 12.89              
ATOM    420  CD  LYS A  27      69.630  82.525  73.527  1.00 12.89              
ATOM    421  HD1 LYS A  27      70.215  82.771  74.415  1.00 12.89              
ATOM    422  HD2 LYS A  27      69.343  81.475  73.578  1.00 12.89              
ATOM    423  CE  LYS A  27      68.367  83.394  73.472  1.00 12.89              
ATOM    424  HE1 LYS A  27      67.871  83.233  72.510  1.00 12.89              
ATOM    425  HE2 LYS A  27      68.665  84.446  73.515  1.00 12.89              
ATOM    426  NZ  LYS A  27      67.430  83.073  74.581  1.00 12.89              
ATOM    427  HZ1 LYS A  27      66.596  83.647  74.521  1.00 12.89              
ATOM    428  HZ2 LYS A  27      67.147  82.101  74.539  1.00 12.89              
ATOM    429  HZ3 LYS A  27      67.869  83.239  75.478  1.00 12.89              
ATOM    430  C   LYS A  27      73.688  80.864  70.973  1.00 12.89              
ATOM    431  O   LYS A  27      73.933  80.148  71.942  1.00 12.89              
ATOM    432  N   ILE A  28      74.402  80.807  69.849  1.00 13.20              
ATOM    433  H   ILE A  28      74.071  81.417  69.116  1.00 13.20              
ATOM    434  CA  ILE A  28      75.859  80.635  69.897  1.00 13.20              
ATOM    435  HA  ILE A  28      76.122  80.007  70.746  1.00 13.20              
ATOM    436  CB  ILE A  28      76.391  79.933  68.633  1.00 13.20              
ATOM    437  HB  ILE A  28      76.202  80.558  67.758  1.00 13.20              
ATOM    438  CG2 ILE A  28      77.902  79.685  68.777  1.00 13.20              
ATOM    439 1HG2 ILE A  28      78.314  79.319  67.837  1.00 13.20              
ATOM    440 2HG2 ILE A  28      78.418  80.607  69.031  1.00 13.20              
ATOM    441 3HG2 ILE A  28      78.097  78.949  69.559  1.00 13.20              
ATOM    442  CG1 ILE A  28      75.641  78.586  68.477  1.00 13.20              
ATOM    443 1HG1 ILE A  28      74.572  78.767  68.365  1.00 13.20              
ATOM    444 2HG1 ILE A  28      75.792  77.977  69.369  1.00 13.20              
ATOM    445  CD1 ILE A  28      76.062  77.766  67.262  1.00 13.20              
ATOM    446  HD1 ILE A  28      75.412  76.894  67.174  1.00 13.20              
ATOM    447  HD2 ILE A  28      75.960  78.385  66.371  1.00 13.20              
ATOM    448  HD3 ILE A  28      77.091  77.425  67.368  1.00 13.20              
ATOM    449  C   ILE A  28      76.365  82.027  70.194  1.00 13.20              
ATOM    450  O   ILE A  28      76.854  82.708  69.322  1.00 13.20              
ATOM    451  N   THR A  29      76.056  82.502  71.403  1.00 13.42              
ATOM    452  H   THR A  29      75.572  81.888  72.049  1.00 13.42              
ATOM    453  CA  THR A  29      76.071  83.925  71.750  1.00 13.42              
ATOM    454  HA  THR A  29      75.594  84.485  70.945  1.00 13.42              
ATOM    455  CB  THR A  29      75.332  84.189  73.079  1.00 13.42              
ATOM    456  HB  THR A  29      76.064  84.276  73.884  1.00 13.42              
ATOM    457  CG2 THR A  29      74.499  85.468  73.024  1.00 13.42              
ATOM    458 1HG2 THR A  29      74.028  85.647  73.991  1.00 13.42              
ATOM    459 2HG2 THR A  29      75.147  86.314  72.790  1.00 13.42              
ATOM    460 3HG2 THR A  29      73.736  85.383  72.250  1.00 13.42              
ATOM    461  OG1 THR A  29      74.444  83.145  73.429  1.00 13.42              
ATOM    462  HG1 THR A  29      74.201  83.284  74.347  1.00 13.42              
ATOM    463  C   THR A  29      77.493  84.470  71.898  1.00 13.42              
ATOM    464  O   THR A  29      77.691  85.668  72.074  1.00 13.42              
ATOM    465  N   SER A  30      78.495  83.591  71.842  1.00 13.41              
ATOM    466  H   SER A  30      78.264  82.615  71.737  1.00 13.41              
ATOM    467  CA  SER A  30      79.885  83.947  71.587  1.00 13.41              
ATOM    468  HA  SER A  30      80.182  84.715  72.302  1.00 13.41              
ATOM    469  CB  SER A  30      80.781  82.723  71.816  1.00 13.41              
ATOM    470  HB1 SER A  30      80.856  82.542  72.889  1.00 13.41              
ATOM    471  HB2 SER A  30      81.781  82.921  71.425  1.00 13.41              
ATOM    472  OG  SER A  30      80.236  81.566  71.199  1.00 13.41              
ATOM    473  HG  SER A  30      80.803  80.811  71.399  1.00 13.41              
ATOM    474  C   SER A  30      80.118  84.532  70.198  1.00 13.41              
ATOM    475  O   SER A  30      80.822  85.522  70.006  1.00 13.41              
ATOM    476  N   LEU A  31      79.421  83.953  69.235  1.00 13.42              
ATOM    477  H   LEU A  31      78.856  83.156  69.507  1.00 13.42              
ATOM    478  CA  LEU A  31      79.056  84.523  67.957  1.00 13.42              
ATOM    479  HA  LEU A  31      79.922  85.092  67.636  1.00 13.42              
ATOM    480  CB  LEU A  31      78.867  83.375  66.935  1.00 13.42              
ATOM    481  HB1 LEU A  31      78.830  83.805  65.947  1.00 13.42              
ATOM    482  HB2 LEU A  31      77.910  82.883  67.101  1.00 13.42              
ATOM    483  CG  LEU A  31      79.987  82.300  66.951  1.00 13.42              
ATOM    484  HG  LEU A  31      79.975  81.792  67.913  1.00 13.42              
ATOM    485  CD1 LEU A  31      79.797  81.236  65.873  1.00 13.42              
ATOM    486 1HD1 LEU A  31      80.449  80.387  66.077  1.00 13.42              
ATOM    487 2HD1 LEU A  31      78.764  80.888  65.872  1.00 13.42              
ATOM    488 3HD1 LEU A  31      80.041  81.638  64.894  1.00 13.42              
ATOM    489  CD2 LEU A  31      81.386  82.885  66.745  1.00 13.42              
ATOM    490 1HD2 LEU A  31      82.121  82.080  66.754  1.00 13.42              
ATOM    491 2HD2 LEU A  31      81.426  83.384  65.785  1.00 13.42              
ATOM    492 3HD2 LEU A  31      81.635  83.578  67.547  1.00 13.42              
ATOM    493  C   LEU A  31      77.912  85.552  68.125  1.00 13.42              
ATOM    494  O   LEU A  31      76.830  85.430  67.572  1.00 13.42              
ATOM    495  N   ALA A  32      78.201  86.593  68.912  1.00 13.52              
ATOM    496  H   ALA A  32      79.117  86.595  69.343  1.00 13.52              
ATOM    497  CA  ALA A  32      77.245  87.544  69.476  1.00 13.52              
ATOM    498  HA  ALA A  32      76.561  86.978  70.110  1.00 13.52              
ATOM    499  CB  ALA A  32      78.039  88.483  70.394  1.00 13.52              
ATOM    500  HB1 ALA A  32      77.362  89.203  70.857  1.00 13.52              
ATOM    501  HB2 ALA A  32      78.533  87.913  71.180  1.00 13.52              
ATOM    502  HB3 ALA A  32      78.798  89.016  69.824  1.00 13.52              
ATOM    503  C   ALA A  32      76.340  88.348  68.522  1.00 13.52              
ATOM    504  O   ALA A  32      75.223  88.696  68.901  1.00 13.52              
ATOM    505  N   CYS A  33      76.802  88.686  67.313  1.00 12.90              
ATOM    506  H   CYS A  33      77.718  88.348  67.068  1.00 12.90              
ATOM    507  CA  CYS A  33      76.394  89.944  66.677  1.00 12.90              
ATOM    508  HA  CYS A  33      75.633  90.421  67.297  1.00 12.90              
ATOM    509  CB  CYS A  33      77.605  90.906  66.673  1.00 12.90              
ATOM    510  HB1 CYS A  33      77.320  91.828  66.164  1.00 12.90              
ATOM    511  HB2 CYS A  33      78.429  90.457  66.118  1.00 12.90              
ATOM    512  SG  CYS A  33      78.143  91.328  68.352  1.00 12.90              
ATOM    513  HG  CYS A  33      79.110  92.183  68.003  1.00 12.90              
ATOM    514  C   CYS A  33      75.764  89.859  65.282  1.00 12.90              
ATOM    515  O   CYS A  33      76.020  90.693  64.415  1.00 12.90              
ATOM    516  N   SER A  34      74.968  88.808  65.075  1.00 12.19              
ATOM    517  H   SER A  34      74.811  88.242  65.897  1.00 12.19              
ATOM    518  CA  SER A  34      74.460  88.214  63.829  1.00 12.19              
ATOM    519  HA  SER A  34      73.389  87.991  63.958  1.00 12.19              
ATOM    520  CB  SER A  34      74.539  89.091  62.552  1.00 12.19              
ATOM    521  HB1 SER A  34      74.003  88.572  61.758  1.00 12.19              
ATOM    522  HB2 SER A  34      75.583  89.221  62.263  1.00 12.19              
ATOM    523  OG  SER A  34      73.932  90.335  62.781  1.00 12.19              
ATOM    524  HG  SER A  34      74.544  90.829  63.352  1.00 12.19              
ATOM    525  C   SER A  34      75.201  86.899  63.686  1.00 12.19              
ATOM    526  O   SER A  34      74.613  85.832  63.800  1.00 12.19              
ATOM    527  N   HIS A  35      76.520  87.006  63.688  1.00 11.15              
ATOM    528  H   HIS A  35      76.907  87.930  63.551  1.00 11.15              
ATOM    529  CA  HIS A  35      77.454  86.186  64.461  1.00 11.15              
ATOM    530  HA  HIS A  35      76.940  85.707  65.263  1.00 11.15              
ATOM    531  CB  HIS A  35      78.231  85.152  63.662  1.00 11.15              
ATOM    532  HB1 HIS A  35      79.145  84.967  64.142  1.00 11.15              
ATOM    533  HB2 HIS A  35      78.505  85.569  62.690  1.00 11.15              
ATOM    534  CG  HIS A  35      77.732  83.737  63.546  1.00 11.15              
ATOM    535  ND1 HIS A  35      78.589  82.743  63.084  1.00 11.15              
ATOM    536  CE1 HIS A  35      77.881  81.618  63.096  1.00 11.15              
ATOM    537  HE1 HIS A  35      78.265  80.669  62.750  1.00 11.15              
ATOM    538  NE2 HIS A  35      76.644  81.838  63.570  1.00 11.15              
ATOM    539  HE2 HIS A  35      75.917  81.109  63.599  1.00 11.15              
ATOM    540  CD2 HIS A  35      76.536  83.177  63.885  1.00 11.15              
ATOM    541  HD2 HIS A  35      75.673  83.699  64.279  1.00 11.15              
ATOM    542  C   HIS A  35      78.485  87.207  65.029  1.00 11.15              
ATOM    543  O   HIS A  35      78.399  88.399  64.715  1.00 11.15              
ATOM    544  N   MET A  36      79.509  86.794  65.770  1.00 10.78              
ATOM    545  H   MET A  36      79.461  85.840  66.079  1.00 10.78              
ATOM    546  CA  MET A  36      80.859  87.293  65.412  1.00 10.78              
ATOM    547  HA  MET A  36      80.838  88.365  65.253  1.00 10.78              
ATOM    548  CB  MET A  36      81.888  86.994  66.510  1.00 10.78              
ATOM    549  HB1 MET A  36      81.795  85.957  66.819  1.00 10.78              
ATOM    550  HB2 MET A  36      81.637  87.611  67.372  1.00 10.78              
ATOM    551  CG  MET A  36      83.332  87.263  66.090  1.00 10.78              
ATOM    552  HG1 MET A  36      83.676  86.477  65.414  1.00 10.78              
ATOM    553  HG2 MET A  36      83.979  87.222  66.968  1.00 10.78              
ATOM    554  SD  MET A  36      83.643  88.850  65.257  1.00 10.78              
ATOM    555  CE  MET A  36      85.370  88.599  64.766  1.00 10.78              
ATOM    556  HE1 MET A  36      85.721  89.470  64.217  1.00 10.78              
ATOM    557  HE2 MET A  36      85.988  88.459  65.652  1.00 10.78              
ATOM    558  HE3 MET A  36      85.448  87.716  64.130  1.00 10.78              
ATOM    559  C   MET A  36      81.155  86.648  64.021  1.00 10.78              
ATOM    560  O   MET A  36      80.884  87.170  62.944  1.00 10.78              
ATOM    561  N   GLU A  37      81.580  85.385  64.073  1.00  9.80              
ATOM    562  H   GLU A  37      81.668  84.944  64.975  1.00  9.80              
ATOM    563  CA  GLU A  37      82.416  84.841  63.024  1.00  9.80              
ATOM    564  HA  GLU A  37      83.109  85.652  62.813  1.00  9.80              
ATOM    565  CB  GLU A  37      83.262  83.690  63.609  1.00  9.80              
ATOM    566  HB1 GLU A  37      82.615  82.833  63.802  1.00  9.80              
ATOM    567  HB2 GLU A  37      83.659  84.020  64.570  1.00  9.80              
ATOM    568  CG  GLU A  37      84.467  83.197  62.779  1.00  9.80              
ATOM    569  HG1 GLU A  37      84.089  82.513  62.019  1.00  9.80              
ATOM    570  HG2 GLU A  37      85.120  82.618  63.436  1.00  9.80              
ATOM    571  CD  GLU A  37      85.290  84.308  62.104  1.00  9.80              
ATOM    572  OE1 GLU A  37      85.660  84.128  60.925  1.00  9.80              
ATOM    573  OE2 GLU A  37      85.390  85.436  62.645  1.00  9.80              
ATOM    574  C   GLU A  37      81.809  84.546  61.640  1.00  9.80              
ATOM    575  O   GLU A  37      82.118  85.205  60.642  1.00  9.80              
ATOM    576  N   LEU A  38      80.913  83.579  61.510  1.00  8.26              
ATOM    577  H   LEU A  38      80.560  83.085  62.323  1.00  8.26              
ATOM    578  CA  LEU A  38      80.435  83.176  60.181  1.00  8.26              
ATOM    579  HA  LEU A  38      80.739  83.916  59.449  1.00  8.26              
ATOM    580  CB  LEU A  38      81.143  81.882  59.728  1.00  8.26              
ATOM    581  HB1 LEU A  38      80.617  81.438  58.882  1.00  8.26              
ATOM    582  HB2 LEU A  38      81.120  81.183  60.559  1.00  8.26              
ATOM    583  CG  LEU A  38      82.617  82.157  59.318  1.00  8.26              
ATOM    584  HG  LEU A  38      83.080  82.803  60.055  1.00  8.26              
ATOM    585  CD1 LEU A  38      83.464  80.892  59.252  1.00  8.26              
ATOM    586 1HD1 LEU A  38      83.354  80.317  60.170  1.00  8.26              
ATOM    587 2HD1 LEU A  38      83.186  80.287  58.390  1.00  8.26              
ATOM    588 3HD1 LEU A  38      84.515  81.169  59.156  1.00  8.26              
ATOM    589  CD2 LEU A  38      82.737  82.836  57.951  1.00  8.26              
ATOM    590 1HD2 LEU A  38      82.296  82.203  57.183  1.00  8.26              
ATOM    591 2HD2 LEU A  38      82.249  83.808  57.956  1.00  8.26              
ATOM    592 3HD2 LEU A  38      83.792  82.989  57.718  1.00  8.26              
ATOM    593  C   LEU A  38      78.918  83.288  60.052  1.00  8.26              
ATOM    594  O   LEU A  38      78.247  82.529  59.362  1.00  8.26              
ATOM    595  N   ILE A  39      78.484  84.407  60.628  1.00  8.89              
ATOM    596  H   ILE A  39      79.087  84.706  61.375  1.00  8.89              
ATOM    597  CA  ILE A  39      77.489  85.396  60.204  1.00  8.89              
ATOM    598  HA  ILE A  39      77.245  85.120  59.182  1.00  8.89              
ATOM    599  CB  ILE A  39      76.136  85.248  60.931  1.00  8.89              
ATOM    600  HB  ILE A  39      76.342  85.398  61.962  1.00  8.89              
ATOM    601  CG2 ILE A  39      75.059  86.267  60.529  1.00  8.89              
ATOM    602 1HG2 ILE A  39      74.173  86.122  61.151  1.00  8.89              
ATOM    603 2HG2 ILE A  39      75.424  87.279  60.667  1.00  8.89              
ATOM    604 3HG2 ILE A  39      74.761  86.125  59.502  1.00  8.89              
ATOM    605  CG1 ILE A  39      75.533  83.831  60.900  1.00  8.89              
ATOM    606 1HG1 ILE A  39      74.685  83.793  61.585  1.00  8.89              
ATOM    607 2HG1 ILE A  39      76.259  83.112  61.261  1.00  8.89              
ATOM    608  CD1 ILE A  39      75.054  83.299  59.560  1.00  8.89              
ATOM    609  HD1 ILE A  39      74.536  82.360  59.752  1.00  8.89              
ATOM    610  HD2 ILE A  39      74.373  83.999  59.084  1.00  8.89              
ATOM    611  HD3 ILE A  39      75.893  83.101  58.906  1.00  8.89              
ATOM    612  C   ILE A  39      78.162  86.787  60.022  1.00  8.89              
ATOM    613  O   ILE A  39      77.544  87.690  59.476  1.00  8.89              
ATOM    614  N   LYS A  40      79.514  86.881  60.145  1.00  9.17              
ATOM    615  H   LYS A  40      79.968  86.299  60.828  1.00  9.17              
ATOM    616  CA  LYS A  40      80.356  87.384  59.015  1.00  9.17              
ATOM    617  HA  LYS A  40      79.815  88.242  58.631  1.00  9.17              
ATOM    618  CB  LYS A  40      81.677  88.000  59.554  1.00  9.17              
ATOM    619  HB1 LYS A  40      82.081  87.435  60.379  1.00  9.17              
ATOM    620  HB2 LYS A  40      81.415  88.944  60.029  1.00  9.17              
ATOM    621  CG  LYS A  40      82.805  88.282  58.545  1.00  9.17              
ATOM    622  HG1 LYS A  40      82.470  89.060  57.857  1.00  9.17              
ATOM    623  HG2 LYS A  40      83.036  87.386  57.973  1.00  9.17              
ATOM    624  CD  LYS A  40      84.118  88.737  59.218  1.00  9.17              
ATOM    625  HD1 LYS A  40      83.913  89.164  60.202  1.00  9.17              
ATOM    626  HD2 LYS A  40      84.554  89.522  58.598  1.00  9.17              
ATOM    627  CE  LYS A  40      85.136  87.594  59.318  1.00  9.17              
ATOM    628  HE1 LYS A  40      86.089  87.984  59.686  1.00  9.17              
ATOM    629  HE2 LYS A  40      85.307  87.191  58.316  1.00  9.17              
ATOM    630  NZ  LYS A  40      84.688  86.498  60.206  1.00  9.17              
ATOM    631  HZ1 LYS A  40      84.820  86.692  61.197  1.00  9.17              
ATOM    632  HZ2 LYS A  40      83.733  86.196  60.046  1.00  9.17              
ATOM    633  HZ3 LYS A  40      85.262  85.652  60.124  1.00  9.17              
ATOM    634  C   LYS A  40      80.367  86.494  57.741  1.00  9.17              
ATOM    635  O   LYS A  40      81.039  86.771  56.761  1.00  9.17              
ATOM    636  N   MET A  41      79.459  85.527  57.669  1.00  7.72              
ATOM    637  H   MET A  41      79.012  85.258  58.528  1.00  7.72              
ATOM    638  CA  MET A  41      78.774  85.142  56.402  1.00  7.72              
ATOM    639  HA  MET A  41      79.171  85.700  55.575  1.00  7.72              
ATOM    640  CB  MET A  41      79.073  83.647  56.125  1.00  7.72              
ATOM    641  HB1 MET A  41      78.240  83.193  55.586  1.00  7.72              
ATOM    642  HB2 MET A  41      79.166  83.117  57.071  1.00  7.72              
ATOM    643  CG  MET A  41      80.329  83.373  55.299  1.00  7.72              
ATOM    644  HG1 MET A  41      80.633  82.344  55.493  1.00  7.72              
ATOM    645  HG2 MET A  41      81.137  84.035  55.612  1.00  7.72              
ATOM    646  SD  MET A  41      80.045  83.530  53.518  1.00  7.72              
ATOM    647  CE  MET A  41      81.498  82.649  52.886  1.00  7.72              
ATOM    648  HE1 MET A  41      81.498  81.622  53.254  1.00  7.72              
ATOM    649  HE2 MET A  41      81.470  82.636  51.796  1.00  7.72              
ATOM    650  HE3 MET A  41      82.409  83.151  53.214  1.00  7.72              
ATOM    651  C   MET A  41      77.250  85.344  56.487  1.00  7.72              
ATOM    652  O   MET A  41      76.569  84.465  56.990  1.00  7.72              
ATOM    653  N   LEU A  42      76.694  86.492  56.075  1.00  6.28              
ATOM    654  H   LEU A  42      77.304  87.228  55.756  1.00  6.28              
ATOM    655  CA  LEU A  42      75.387  86.886  56.638  1.00  6.28              
ATOM    656  HA  LEU A  42      75.381  86.422  57.618  1.00  6.28              
ATOM    657  CB  LEU A  42      75.383  88.395  56.971  1.00  6.28              
ATOM    658  HB1 LEU A  42      76.302  88.632  57.505  1.00  6.28              
ATOM    659  HB2 LEU A  42      74.589  88.578  57.695  1.00  6.28              
ATOM    660  CG  LEU A  42      75.256  89.427  55.835  1.00  6.28              
ATOM    661  HG  LEU A  42      76.265  89.750  55.647  1.00  6.28              
ATOM    662  CD1 LEU A  42      74.744  88.980  54.471  1.00  6.28              
ATOM    663 1HD1 LEU A  42      74.834  89.803  53.763  1.00  6.28              
ATOM    664 2HD1 LEU A  42      75.348  88.156  54.121  1.00  6.28              
ATOM    665 3HD1 LEU A  42      73.700  88.677  54.515  1.00  6.28              
ATOM    666  CD2 LEU A  42      74.404  90.609  56.294  1.00  6.28              
ATOM    667 1HD2 LEU A  42      73.412  90.285  56.566  1.00  6.28              
ATOM    668 2HD2 LEU A  42      74.859  91.092  57.166  1.00  6.28              
ATOM    669 3HD2 LEU A  42      74.320  91.354  55.505  1.00  6.28              
ATOM    670  C   LEU A  42      74.044  86.451  56.061  1.00  6.28              
ATOM    671  O   LEU A  42      73.921  86.005  54.925  1.00  6.28              
ATOM    672  N   GLN A  43      73.024  86.681  56.899  1.00  5.93              
ATOM    673  H   GLN A  43      73.247  87.147  57.765  1.00  5.93              
ATOM    674  CA  GLN A  43      71.656  86.198  56.772  1.00  5.93              
ATOM    675  HA  GLN A  43      71.172  86.340  57.739  1.00  5.93              
ATOM    676  CB  GLN A  43      70.871  87.050  55.748  1.00  5.93              
ATOM    677  HB1 GLN A  43      69.827  86.733  55.769  1.00  5.93              
ATOM    678  HB2 GLN A  43      71.273  86.841  54.761  1.00  5.93              
ATOM    679  CG  GLN A  43      70.915  88.585  55.913  1.00  5.93              
ATOM    680  HG1 GLN A  43      70.259  89.034  55.169  1.00  5.93              
ATOM    681  HG2 GLN A  43      71.919  88.929  55.701  1.00  5.93              
ATOM    682  CD  GLN A  43      70.505  89.117  57.282  1.00  5.93              
ATOM    683  OE1 GLN A  43      69.838  88.457  58.058  1.00  5.93              
ATOM    684  NE2 GLN A  43      70.896  90.316  57.654  1.00  5.93              
ATOM    685 1HE2 GLN A  43      71.436  90.947  57.071  1.00  5.93              
ATOM    686 2HE2 GLN A  43      70.587  90.627  58.556  1.00  5.93              
ATOM    687  C   GLN A  43      71.624  84.689  56.518  1.00  5.93              
ATOM    688  O   GLN A  43      71.092  84.198  55.527  1.00  5.93              
ATOM    689  N   ILE A  44      72.224  83.955  57.445  1.00  5.49              
ATOM    690  H   ILE A  44      72.637  84.433  58.235  1.00  5.49              
ATOM    691  CA  ILE A  44      71.991  82.530  57.644  1.00  5.49              
ATOM    692  HA  ILE A  44      71.099  82.237  57.087  1.00  5.49              
ATOM    693  CB  ILE A  44      73.167  81.691  57.132  1.00  5.49              
ATOM    694  HB  ILE A  44      74.072  81.892  57.687  1.00  5.49              
ATOM    695  CG2 ILE A  44      72.814  80.230  57.301  1.00  5.49              
ATOM    696 1HG2 ILE A  44      73.597  79.645  56.841  1.00  5.49              
ATOM    697 2HG2 ILE A  44      72.778  79.959  58.352  1.00  5.49              
ATOM    698 3HG2 ILE A  44      71.862  80.012  56.821  1.00  5.49              
ATOM    699  CG1 ILE A  44      73.449  81.900  55.639  1.00  5.49              
ATOM    700 1HG1 ILE A  44      72.549  82.258  55.155  1.00  5.49              
ATOM    701 2HG1 ILE A  44      73.748  80.965  55.174  1.00  5.49              
ATOM    702  CD1 ILE A  44      74.551  82.898  55.357  1.00  5.49              
ATOM    703  HD1 ILE A  44      74.417  83.771  55.983  1.00  5.49              
ATOM    704  HD2 ILE A  44      75.524  82.450  55.554  1.00  5.49              
ATOM    705  HD3 ILE A  44      74.473  83.189  54.314  1.00  5.49              
ATOM    706  C   ILE A  44      71.658  82.361  59.128  1.00  5.49              
ATOM    707  O   ILE A  44      71.999  83.230  59.934  1.00  5.49              
ATOM    708  N   ALA A  45      70.902  81.322  59.470  1.00  5.85              
ATOM    709  H   ALA A  45      70.665  80.633  58.777  1.00  5.85              
ATOM    710  CA  ALA A  45      70.430  81.114  60.829  1.00  5.85              
ATOM    711  HA  ALA A  45      71.223  81.333  61.539  1.00  5.85              
ATOM    712  CB  ALA A  45      69.279  82.107  61.079  1.00  5.85              
ATOM    713  HB1 ALA A  45      68.816  81.902  62.042  1.00  5.85              
ATOM    714  HB2 ALA A  45      69.655  83.131  61.084  1.00  5.85              
ATOM    715  HB3 ALA A  45      68.521  82.007  60.301  1.00  5.85              
ATOM    716  C   ALA A  45      69.879  79.698  61.042  1.00  5.85              
ATOM    717  O   ALA A  45      68.974  79.272  60.338  1.00  5.85              
ATOM    718  N   GLU A  46      70.370  78.994  62.052  1.00  5.33              
ATOM    719  H   GLU A  46      71.114  79.493  62.542  1.00  5.33              
ATOM    720  CA  GLU A  46      70.525  77.532  62.079  1.00  5.33              
ATOM    721  HA  GLU A  46      70.482  77.129  61.075  1.00  5.33              
ATOM    722  CB  GLU A  46      71.992  77.428  62.633  1.00  5.33              
ATOM    723  HB1 GLU A  46      72.210  76.419  62.953  1.00  5.33              
ATOM    724  HB2 GLU A  46      72.050  78.014  63.545  1.00  5.33              
ATOM    725  CG  GLU A  46      73.207  77.873  61.782  1.00  5.33              
ATOM    726  HG1 GLU A  46      73.185  77.367  60.828  1.00  5.33              
ATOM    727  HG2 GLU A  46      74.094  77.519  62.306  1.00  5.33              
ATOM    728  CD  GLU A  46      73.389  79.378  61.569  1.00  5.33              
ATOM    729  OE1 GLU A  46      73.915  79.774  60.494  1.00  5.33              
ATOM    730  OE2 GLU A  46      72.933  80.129  62.464  1.00  5.33              
ATOM    731  C   GLU A  46      69.560  76.659  62.923  1.00  5.33              
ATOM    732  O   GLU A  46      70.039  75.622  63.391  1.00  5.33              
ATOM    733  N   PRO A  47      68.277  77.002  63.196  1.00  5.48              
ATOM    734  CD  PRO A  47      67.503  78.098  62.627  1.00  5.48              
ATOM    735  HD1 PRO A  47      67.376  77.924  61.558  1.00  5.48              
ATOM    736  HD2 PRO A  47      67.969  79.063  62.818  1.00  5.48              
ATOM    737  CG  PRO A  47      66.132  78.080  63.296  1.00  5.48              
ATOM    738  HG1 PRO A  47      65.345  78.401  62.614  1.00  5.48              
ATOM    739  HG2 PRO A  47      66.150  78.707  64.189  1.00  5.48              
ATOM    740  CB  PRO A  47      65.976  76.620  63.694  1.00  5.48              
ATOM    741  HB1 PRO A  47      65.675  76.031  62.825  1.00  5.48              
ATOM    742  HB2 PRO A  47      65.267  76.494  64.513  1.00  5.48              
ATOM    743  CA  PRO A  47      67.401  76.261  64.114  1.00  5.48              
ATOM    744  HA  PRO A  47      67.531  76.657  65.118  1.00  5.48              
ATOM    745  C   PRO A  47      67.590  74.731  64.168  1.00  5.48              
ATOM    746  O   PRO A  47      67.455  74.014  63.160  1.00  5.48              
ATOM    747  N   VAL A  48      67.796  74.227  65.400  1.00  5.30              
ATOM    748  H   VAL A  48      68.032  74.863  66.142  1.00  5.30              
ATOM    749  CA  VAL A  48      67.410  72.860  65.762  1.00  5.30              
ATOM    750  HA  VAL A  48      68.118  72.174  65.298  1.00  5.30              
ATOM    751  CB  VAL A  48      67.357  72.542  67.276  1.00  5.30              
ATOM    752  HB  VAL A  48      68.377  72.541  67.627  1.00  5.30              
ATOM    753  CG1 VAL A  48      66.512  73.533  68.103  1.00  5.30              
ATOM    754 1HG1 VAL A  48      66.642  73.326  69.165  1.00  5.30              
ATOM    755 2HG1 VAL A  48      66.811  74.560  67.908  1.00  5.30              
ATOM    756 3HG1 VAL A  48      65.454  73.433  67.866  1.00  5.30              
ATOM    757  CG2 VAL A  48      66.804  71.138  67.601  1.00  5.30              
ATOM    758 1HG2 VAL A  48      66.904  70.941  68.668  1.00  5.30              
ATOM    759 2HG2 VAL A  48      65.745  71.060  67.365  1.00  5.30              
ATOM    760 3HG2 VAL A  48      67.381  70.383  67.066  1.00  5.30              
ATOM    761  C   VAL A  48      66.023  72.583  65.209  1.00  5.30              
ATOM    762  O   VAL A  48      65.111  73.401  65.328  1.00  5.30              
ATOM    763  N   LYS A  49      65.824  71.366  64.714  1.00  5.02              
ATOM    764  H   LYS A  49      66.631  70.790  64.504  1.00  5.02              
ATOM    765  CA  LYS A  49      64.469  70.856  64.523  1.00  5.02              
ATOM    766  HA  LYS A  49      63.767  71.543  64.992  1.00  5.02              
ATOM    767  CB  LYS A  49      64.185  70.874  62.999  1.00  5.02              
ATOM    768  HB1 LYS A  49      64.789  70.115  62.497  1.00  5.02              
ATOM    769  HB2 LYS A  49      64.509  71.846  62.619  1.00  5.02              
ATOM    770  CG  LYS A  49      62.703  70.719  62.608  1.00  5.02              
ATOM    771  HG1 LYS A  49      62.537  71.255  61.672  1.00  5.02              
ATOM    772  HG2 LYS A  49      62.091  71.209  63.363  1.00  5.02              
ATOM    773  CD  LYS A  49      62.254  69.259  62.390  1.00  5.02              
ATOM    774  HD1 LYS A  49      62.871  68.573  62.968  1.00  5.02              
ATOM    775  HD2 LYS A  49      62.413  69.006  61.340  1.00  5.02              
ATOM    776  CE  LYS A  49      60.776  69.012  62.737  1.00  5.02              
ATOM    777  HE1 LYS A  49      60.545  67.969  62.500  1.00  5.02              
ATOM    778  HE2 LYS A  49      60.147  69.646  62.104  1.00  5.02              
ATOM    779  NZ  LYS A  49      60.491  69.269  64.172  1.00  5.02              
ATOM    780  HZ1 LYS A  49      59.583  68.915  64.442  1.00  5.02              
ATOM    781  HZ2 LYS A  49      61.220  68.860  64.758  1.00  5.02              
ATOM    782  HZ3 LYS A  49      60.519  70.262  64.362  1.00  5.02              
ATOM    783  C   LYS A  49      64.210  69.509  65.174  1.00  5.02              
ATOM    784  O   LYS A  49      63.039  69.169  65.379  1.00  5.02              
ATOM    785  N   ALA A  50      65.263  68.784  65.545  1.00  4.80              
ATOM    786  H   ALA A  50      66.185  69.085  65.264  1.00  4.80              
ATOM    787  CA  ALA A  50      65.190  67.847  66.652  1.00  4.80              
ATOM    788  HA  ALA A  50      64.648  68.319  67.471  1.00  4.80              
ATOM    789  CB  ALA A  50      64.414  66.586  66.214  1.00  4.80              
ATOM    790  HB1 ALA A  50      64.428  65.851  67.021  1.00  4.80              
ATOM    791  HB2 ALA A  50      63.375  66.815  65.990  1.00  4.80              
ATOM    792  HB3 ALA A  50      64.886  66.145  65.334  1.00  4.80              
ATOM    793  C   ALA A  50      66.532  67.364  67.173  1.00  4.80              
ATOM    794  O   ALA A  50      67.382  66.929  66.388  1.00  4.80              
ATOM    795  N   LEU A  51      66.584  67.267  68.498  1.00  4.77              
ATOM    796  H   LEU A  51      65.835  67.694  69.038  1.00  4.77              
ATOM    797  CA  LEU A  51      67.459  66.378  69.247  1.00  4.77              
ATOM    798  HA  LEU A  51      68.323  66.124  68.629  1.00  4.77              
ATOM    799  CB  LEU A  51      67.957  67.201  70.448  1.00  4.77              
ATOM    800  HB1 LEU A  51      67.121  67.645  70.983  1.00  4.77              
ATOM    801  HB2 LEU A  51      68.533  68.032  70.034  1.00  4.77              
ATOM    802  CG  LEU A  51      68.849  66.450  71.440  1.00  4.77              
ATOM    803  HG  LEU A  51      69.494  65.766  70.895  1.00  4.77              
ATOM    804  CD1 LEU A  51      69.702  67.461  72.195  1.00  4.77              
ATOM    805 1HD1 LEU A  51      70.297  66.966  72.952  1.00  4.77              
ATOM    806 2HD1 LEU A  51      70.369  67.964  71.493  1.00  4.77              
ATOM    807 3HD1 LEU A  51      69.062  68.212  72.656  1.00  4.77              
ATOM    808  CD2 LEU A  51      68.091  65.685  72.527  1.00  4.77              
ATOM    809 1HD2 LEU A  51      68.817  65.137  73.122  1.00  4.77              
ATOM    810 2HD2 LEU A  51      67.532  66.378  73.153  1.00  4.77              
ATOM    811 3HD2 LEU A  51      67.390  64.980  72.093  1.00  4.77              
ATOM    812  C   LEU A  51      66.722  65.087  69.585  1.00  4.77              
ATOM    813  O   LEU A  51      65.521  65.127  69.928  1.00  4.77              
ATOM    814  N   ASN A  52      67.482  63.978  69.507  1.00  4.54              
ATOM    815  H   ASN A  52      68.425  64.038  69.134  1.00  4.54              
ATOM    816  CA  ASN A  52      67.121  62.734  70.165  1.00  4.54              
ATOM    817  HA  ASN A  52      66.152  62.825  70.656  1.00  4.54              
ATOM    818  CB  ASN A  52      67.013  61.689  69.042  1.00  4.54              
ATOM    819  HB1 ASN A  52      67.826  61.816  68.330  1.00  4.54              
ATOM    820  HB2 ASN A  52      66.083  61.850  68.501  1.00  4.54              
ATOM    821  CG  ASN A  52      67.023  60.270  69.553  1.00  4.54              
ATOM    822  OD1 ASN A  52      66.034  59.785  70.072  1.00  4.54              
ATOM    823  ND2 ASN A  52      68.130  59.577  69.438  1.00  4.54              
ATOM    824 1HD2 ASN A  52      68.955  60.043  69.072  1.00  4.54              
ATOM    825 2HD2 ASN A  52      68.107  58.627  69.765  1.00  4.54              
ATOM    826  C   ASN A  52      68.186  62.464  71.236  1.00  4.54              
ATOM    827  O   ASN A  52      69.373  62.784  71.111  1.00  4.54              
ATOM    828  N   CYS A  53      67.736  61.929  72.357  1.00  4.79              
ATOM    829  H   CYS A  53      66.748  61.701  72.432  1.00  4.79              
ATOM    830  CA  CYS A  53      68.609  61.598  73.469  1.00  4.79              
ATOM    831  HA  CYS A  53      69.657  61.699  73.193  1.00  4.79              
ATOM    832  CB  CYS A  53      68.282  62.528  74.645  1.00  4.79              
ATOM    833  HB1 CYS A  53      67.392  62.169  75.157  1.00  4.79              
ATOM    834  HB2 CYS A  53      68.080  63.533  74.283  1.00  4.79              
ATOM    835  SG  CYS A  53      69.658  62.570  75.819  1.00  4.79              
ATOM    836  HG  CYS A  53      69.596  61.288  76.230  1.00  4.79              
ATOM    837  C   CYS A  53      68.354  60.149  73.868  1.00  4.79              
ATOM    838  O   CYS A  53      67.247  59.641  73.724  1.00  4.79              
ATOM    839  N   ASN A  54      69.354  59.521  74.456  1.00  4.91              
ATOM    840  H   ASN A  54      70.266  59.968  74.468  1.00  4.91              
ATOM    841  CA  ASN A  54      69.229  58.257  75.146  1.00  4.91              
ATOM    842  HA  ASN A  54      68.243  57.819  74.972  1.00  4.91              
ATOM    843  CB  ASN A  54      70.283  57.306  74.539  1.00  4.91              
ATOM    844  HB1 ASN A  54      71.220  57.841  74.398  1.00  4.91              
ATOM    845  HB2 ASN A  54      69.934  56.961  73.566  1.00  4.91              
ATOM    846  CG  ASN A  54      70.592  56.100  75.405  1.00  4.91              
ATOM    847  OD1 ASN A  54      71.553  56.099  76.158  1.00  4.91              
ATOM    848  ND2 ASN A  54      69.788  55.068  75.361  1.00  4.91              
ATOM    849 1HD2 ASN A  54      68.996  55.008  74.730  1.00  4.91              
ATOM    850 2HD2 ASN A  54      69.967  54.325  76.015  1.00  4.91              
ATOM    851  C   ASN A  54      69.386  58.465  76.652  1.00  4.91              
ATOM    852  O   ASN A  54      70.017  59.431  77.113  1.00  4.91              
ATOM    853  N   PHE A  55      68.781  57.530  77.376  1.00  5.06              
ATOM    854  H   PHE A  55      68.249  56.815  76.883  1.00  5.06              
ATOM    855  CA  PHE A  55      68.842  57.384  78.817  1.00  5.06              
ATOM    856  HA  PHE A  55      69.797  57.770  79.178  1.00  5.06              
ATOM    857  CB  PHE A  55      67.718  58.209  79.401  1.00  5.06              
ATOM    858  HB1 PHE A  55      66.829  57.592  79.498  1.00  5.06              
ATOM    859  HB2 PHE A  55      67.465  59.015  78.711  1.00  5.06              
ATOM    860  CG  PHE A  55      68.012  58.834  80.733  1.00  5.06              
ATOM    861  CD1 PHE A  55      68.401  60.178  80.796  1.00  5.06              
ATOM    862  HD1 PHE A  55      68.758  60.671  79.908  1.00  5.06              
ATOM    863  CE1 PHE A  55      68.190  60.894  81.981  1.00  5.06              
ATOM    864  HE1 PHE A  55      68.387  61.954  82.024  1.00  5.06              
ATOM    865  CZ  PHE A  55      67.586  60.252  83.073  1.00  5.06              
ATOM    866  HZ  PHE A  55      67.283  60.830  83.930  1.00  5.06              
ATOM    867  CE2 PHE A  55      67.370  58.866  83.056  1.00  5.06              
ATOM    868  HE2 PHE A  55      66.938  58.352  83.904  1.00  5.06              
ATOM    869  CD2 PHE A  55      67.650  58.148  81.892  1.00  5.06              
ATOM    870  HD2 PHE A  55      67.476  57.089  81.853  1.00  5.06              
ATOM    871  C   PHE A  55      68.755  55.894  79.179  1.00  5.06              
ATOM    872  O   PHE A  55      68.325  55.075  78.365  1.00  5.06              
ATOM    873  N   GLY A  56      69.157  55.535  80.393  1.00  5.08              
ATOM    874  H   GLY A  56      69.509  56.246  81.020  1.00  5.08              
ATOM    875  CA  GLY A  56      69.250  54.137  80.809  1.00  5.08              
ATOM    876  HA1 GLY A  56      70.280  53.797  80.700  1.00  5.08              
ATOM    877  HA2 GLY A  56      68.617  53.502  80.189  1.00  5.08              
ATOM    878  C   GLY A  56      68.829  53.932  82.255  1.00  5.08              
ATOM    879  O   GLY A  56      69.668  53.785  83.142  1.00  5.08              
ATOM    880  N   HIS A  57      67.525  53.969  82.501  1.00  5.15              
ATOM    881  H   HIS A  57      66.886  54.055  81.718  1.00  5.15              
ATOM    882  CA  HIS A  57      66.942  53.665  83.801  1.00  5.15              
ATOM    883  HA  HIS A  57      67.425  54.285  84.559  1.00  5.15              
ATOM    884  CB  HIS A  57      65.432  53.965  83.785  1.00  5.15              
ATOM    885  HB1 HIS A  57      65.094  53.895  84.811  1.00  5.15              
ATOM    886  HB2 HIS A  57      64.918  53.213  83.187  1.00  5.15              
ATOM    887  CG  HIS A  57      64.952  55.304  83.299  1.00  5.15              
ATOM    888  ND1 HIS A  57      65.401  55.995  82.182  1.00  5.15              
ATOM    889  CE1 HIS A  57      64.671  57.113  82.108  1.00  5.15              
ATOM    890  HE1 HIS A  57      64.803  57.884  81.358  1.00  5.15              
ATOM    891  NE2 HIS A  57      63.717  57.099  83.046  1.00  5.15              
ATOM    892  HE2 HIS A  57      63.048  57.840  83.199  1.00  5.15              
ATOM    893  CD2 HIS A  57      63.892  55.977  83.819  1.00  5.15              
ATOM    894  HD2 HIS A  57      63.297  55.656  84.660  1.00  5.15              
ATOM    895  C   HIS A  57      67.184  52.181  84.125  1.00  5.15              
ATOM    896  O   HIS A  57      66.586  51.304  83.510  1.00  5.15              
ATOM    897  N   GLN A  58      68.034  51.875  85.096  1.00  5.34              
ATOM    898  H   GLN A  58      68.385  52.626  85.671  1.00  5.34              
ATOM    899  CA  GLN A  58      68.781  50.616  85.150  1.00  5.34              
ATOM    900  HA  GLN A  58      68.966  50.327  84.114  1.00  5.34              
ATOM    901  CB  GLN A  58      70.164  50.970  85.760  1.00  5.34              
ATOM    902  HB1 GLN A  58      70.018  51.325  86.778  1.00  5.34              
ATOM    903  HB2 GLN A  58      70.563  51.810  85.187  1.00  5.34              
ATOM    904  CG  GLN A  58      71.276  49.903  85.794  1.00  5.34              
ATOM    905  HG1 GLN A  58      71.108  49.223  86.628  1.00  5.34              
ATOM    906  HG2 GLN A  58      72.227  50.402  85.980  1.00  5.34              
ATOM    907  CD  GLN A  58      71.401  49.095  84.509  1.00  5.34              
ATOM    908  OE1 GLN A  58      72.127  49.427  83.590  1.00  5.34              
ATOM    909  NE2 GLN A  58      70.668  48.011  84.391  1.00  5.34              
ATOM    910 1HE2 GLN A  58      70.008  47.781  85.121  1.00  5.34              
ATOM    911 2HE2 GLN A  58      70.731  47.516  83.519  1.00  5.34              
ATOM    912  C   GLN A  58      68.063  49.402  85.776  1.00  5.34              
ATOM    913  O   GLN A  58      68.678  48.633  86.516  1.00  5.34              
ATOM    914  N   CYS A  59      66.790  49.170  85.442  1.00  5.20              
ATOM    915  H   CYS A  59      66.378  49.785  84.749  1.00  5.20              
ATOM    916  CA  CYS A  59      66.133  47.874  85.664  1.00  5.20              
ATOM    917  HA  CYS A  59      66.881  47.105  85.470  1.00  5.20              
ATOM    918  CB  CYS A  59      65.766  47.724  87.154  1.00  5.20              
ATOM    919  HB1 CYS A  59      64.998  48.437  87.430  1.00  5.20              
ATOM    920  HB2 CYS A  59      66.641  47.964  87.758  1.00  5.20              
ATOM    921  SG  CYS A  59      65.273  46.018  87.556  1.00  5.20              
ATOM    922  HG  CYS A  59      65.015  46.224  88.852  1.00  5.20              
ATOM    923  C   CYS A  59      65.022  47.596  84.633  1.00  5.20              
ATOM    924  O   CYS A  59      64.713  48.451  83.809  1.00  5.20              
ATOM    925  N   LEU A  60      64.493  46.371  84.585  1.00  5.24              
ATOM    926  H   LEU A  60      64.716  45.735  85.338  1.00  5.24              
ATOM    927  CA  LEU A  60      63.738  45.839  83.443  1.00  5.24              
ATOM    928  HA  LEU A  60      64.087  46.345  82.544  1.00  5.24              
ATOM    929  CB  LEU A  60      64.074  44.347  83.231  1.00  5.24              
ATOM    930  HB1 LEU A  60      63.206  43.862  82.780  1.00  5.24              
ATOM    931  HB2 LEU A  60      64.261  43.866  84.192  1.00  5.24              
ATOM    932  CG  LEU A  60      65.265  44.123  82.277  1.00  5.24              
ATOM    933  HG  LEU A  60      65.017  44.550  81.305  1.00  5.24              
ATOM    934  CD1 LEU A  60      66.572  44.758  82.762  1.00  5.24              
ATOM    935 1HD1 LEU A  60      67.384  44.478  82.090  1.00  5.24              
ATOM    936 2HD1 LEU A  60      66.489  45.844  82.749  1.00  5.24              
ATOM    937 3HD1 LEU A  60      66.803  44.417  83.771  1.00  5.24              
ATOM    938  CD2 LEU A  60      65.505  42.625  82.095  1.00  5.24              
ATOM    939 1HD2 LEU A  60      66.300  42.471  81.364  1.00  5.24              
ATOM    940 2HD2 LEU A  60      65.789  42.172  83.044  1.00  5.24              
ATOM    941 3HD2 LEU A  60      64.597  42.151  81.724  1.00  5.24              
ATOM    942  C   LEU A  60      62.221  46.099  83.556  1.00  5.24              
ATOM    943  O   LEU A  60      61.531  45.382  84.286  1.00  5.24              
ATOM    944  N   PRO A  61      61.690  47.131  82.859  1.00  5.09              
ATOM    945  CD  PRO A  61      62.295  47.894  81.770  1.00  5.09              
ATOM    946  HD1 PRO A  61      62.462  47.248  80.910  1.00  5.09              
ATOM    947  HD2 PRO A  61      63.238  48.333  82.066  1.00  5.09              
ATOM    948  CG  PRO A  61      61.325  49.015  81.393  1.00  5.09              
ATOM    949  HG1 PRO A  61      60.912  48.834  80.402  1.00  5.09              
ATOM    950  HG2 PRO A  61      61.822  49.984  81.413  1.00  5.09              
ATOM    951  CB  PRO A  61      60.209  48.961  82.434  1.00  5.09              
ATOM    952  HB1 PRO A  61      59.237  49.127  81.966  1.00  5.09              
ATOM    953  HB2 PRO A  61      60.358  49.721  83.195  1.00  5.09              
ATOM    954  CA  PRO A  61      60.319  47.561  83.052  1.00  5.09              
ATOM    955  HA  PRO A  61      60.083  47.611  84.113  1.00  5.09              
ATOM    956  C   PRO A  61      59.306  46.651  82.359  1.00  5.09              
ATOM    957  O   PRO A  61      59.353  46.418  81.149  1.00  5.09              
ATOM    958  N   GLY A  62      58.282  46.260  83.108  1.00  5.29              
ATOM    959  H   GLY A  62      58.318  46.462  84.099  1.00  5.29              
ATOM    960  CA  GLY A  62      57.083  45.636  82.561  1.00  5.29              
ATOM    961  HA1 GLY A  62      56.496  45.216  83.377  1.00  5.29              
ATOM    962  HA2 GLY A  62      57.367  44.820  81.895  1.00  5.29              
ATOM    963  C   GLY A  62      56.206  46.623  81.800  1.00  5.29              
ATOM    964  O   GLY A  62      55.240  47.172  82.338  1.00  5.29              
ATOM    965  N   TYR A  63      56.574  46.848  80.539  1.00  5.09              
ATOM    966  H   TYR A  63      57.457  46.450  80.244  1.00  5.09              
ATOM    967  CA  TYR A  63      55.900  47.779  79.640  1.00  5.09              
ATOM    968  HA  TYR A  63      56.155  48.773  79.998  1.00  5.09              
ATOM    969  CB  TYR A  63      56.450  47.665  78.209  1.00  5.09              
ATOM    970  HB1 TYR A  63      57.532  47.764  78.235  1.00  5.09              
ATOM    971  HB2 TYR A  63      56.087  48.530  77.653  1.00  5.09              
ATOM    972  CG  TYR A  63      56.066  46.406  77.439  1.00  5.09              
ATOM    973  CD1 TYR A  63      55.293  46.527  76.267  1.00  5.09              
ATOM    974  HD1 TYR A  63      55.000  47.502  75.909  1.00  5.09              
ATOM    975  CE1 TYR A  63      54.876  45.381  75.565  1.00  5.09              
ATOM    976  HE1 TYR A  63      54.260  45.471  74.681  1.00  5.09              
ATOM    977  CZ  TYR A  63      55.229  44.099  76.032  1.00  5.09              
ATOM    978  OH  TYR A  63      54.788  42.996  75.371  1.00  5.09              
ATOM    979  HH  TYR A  63      54.871  42.198  75.898  1.00  5.09              
ATOM    980  CE2 TYR A  63      56.022  43.972  77.194  1.00  5.09              
ATOM    981  HE2 TYR A  63      56.300  42.989  77.544  1.00  5.09              
ATOM    982  CD2 TYR A  63      56.449  45.122  77.886  1.00  5.09              
ATOM    983  HD2 TYR A  63      57.066  45.002  78.763  1.00  5.09              
ATOM    984  C   TYR A  63      54.379  47.684  79.679  1.00  5.09              
ATOM    985  O   TYR A  63      53.763  48.722  79.793  1.00  5.09              
ATOM    986  N   GLU A  64      53.746  46.507  79.686  1.00  5.13              
ATOM    987  H   GLU A  64      54.279  45.661  79.541  1.00  5.13              
ATOM    988  CA  GLU A  64      52.282  46.418  79.839  1.00  5.13              
ATOM    989  HA  GLU A  64      51.793  46.901  78.994  1.00  5.13              
ATOM    990  CB  GLU A  64      51.850  44.951  79.880  1.00  5.13              
ATOM    991  HB1 GLU A  64      50.875  44.904  80.365  1.00  5.13              
ATOM    992  HB2 GLU A  64      52.548  44.375  80.490  1.00  5.13              
ATOM    993  CG  GLU A  64      51.717  44.310  78.500  1.00  5.13              
ATOM    994  HG1 GLU A  64      52.705  44.207  78.047  1.00  5.13              
ATOM    995  HG2 GLU A  64      51.096  44.944  77.863  1.00  5.13              
ATOM    996  CD  GLU A  64      51.046  42.948  78.684  1.00  5.13              
ATOM    997  OE1 GLU A  64      51.782  41.944  78.708  1.00  5.13              
ATOM    998  OE2 GLU A  64      49.815  42.952  78.943  1.00  5.13              
ATOM    999  C   GLU A  64      51.740  47.088  81.099  1.00  5.13              
ATOM   1000  O   GLU A  64      50.769  47.836  81.018  1.00  5.13              
ATOM   1001  N   SER A  65      52.371  46.844  82.246  1.00  5.13              
ATOM   1002  H   SER A  65      53.202  46.270  82.221  1.00  5.13              
ATOM   1003  CA  SER A  65      52.060  47.499  83.519  1.00  5.13              
ATOM   1004  HA  SER A  65      50.978  47.494  83.654  1.00  5.13              
ATOM   1005  CB  SER A  65      52.663  46.705  84.679  1.00  5.13              
ATOM   1006  HB1 SER A  65      52.438  47.209  85.620  1.00  5.13              
ATOM   1007  HB2 SER A  65      53.746  46.639  84.558  1.00  5.13              
ATOM   1008  OG  SER A  65      52.095  45.404  84.698  1.00  5.13              
ATOM   1009  HG  SER A  65      52.474  44.914  85.433  1.00  5.13              
ATOM   1010  C   SER A  65      52.488  48.964  83.568  1.00  5.13              
ATOM   1011  O   SER A  65      52.176  49.645  84.537  1.00  5.13              
ATOM   1012  N   LEU A  66      53.147  49.455  82.518  1.00  4.75              
ATOM   1013  H   LEU A  66      53.430  48.805  81.796  1.00  4.75              
ATOM   1014  CA  LEU A  66      53.456  50.868  82.306  1.00  4.75              
ATOM   1015  HA  LEU A  66      53.125  51.438  83.174  1.00  4.75              
ATOM   1016  CB  LEU A  66      54.983  50.975  82.202  1.00  4.75              
ATOM   1017  HB1 LEU A  66      55.254  51.839  81.595  1.00  4.75              
ATOM   1018  HB2 LEU A  66      55.363  50.082  81.708  1.00  4.75              
ATOM   1019  CG  LEU A  66      55.643  51.115  83.576  1.00  4.75              
ATOM   1020  HG  LEU A  66      55.093  50.538  84.318  1.00  4.75              
ATOM   1021  CD1 LEU A  66      57.073  50.587  83.525  1.00  4.75              
ATOM   1022 1HD1 LEU A  66      57.530  50.717  84.503  1.00  4.75              
ATOM   1023 2HD1 LEU A  66      57.056  49.525  83.284  1.00  4.75              
ATOM   1024 3HD1 LEU A  66      57.638  51.124  82.764  1.00  4.75              
ATOM   1025  CD2 LEU A  66      55.640  52.596  83.965  1.00  4.75              
ATOM   1026 1HD2 LEU A  66      56.038  52.709  84.972  1.00  4.75              
ATOM   1027 2HD2 LEU A  66      56.235  53.171  83.260  1.00  4.75              
ATOM   1028 3HD2 LEU A  66      54.628  52.990  83.934  1.00  4.75              
ATOM   1029  C   LEU A  66      52.718  51.521  81.123  1.00  4.75              
ATOM   1030  O   LEU A  66      52.947  52.696  80.849  1.00  4.75              
ATOM   1031  N   ILE A  67      51.833  50.775  80.460  1.00  4.85              
ATOM   1032  H   ILE A  67      51.794  49.802  80.729  1.00  4.85              
ATOM   1033  CA  ILE A  67      50.919  51.215  79.404  1.00  4.85              
ATOM   1034  HA  ILE A  67      51.212  52.196  79.038  1.00  4.85              
ATOM   1035  CB  ILE A  67      50.914  50.194  78.235  1.00  4.85              
ATOM   1036  HB  ILE A  67      50.753  49.202  78.660  1.00  4.85              
ATOM   1037  CG2 ILE A  67      49.776  50.461  77.228  1.00  4.85              
ATOM   1038 1HG2 ILE A  67      49.761  49.687  76.463  1.00  4.85              
ATOM   1039 2HG2 ILE A  67      48.802  50.449  77.717  1.00  4.85              
ATOM   1040 3HG2 ILE A  67      49.912  51.431  76.747  1.00  4.85              
ATOM   1041  CG1 ILE A  67      52.250  50.174  77.463  1.00  4.85              
ATOM   1042 1HG1 ILE A  67      53.067  50.408  78.136  1.00  4.85              
ATOM   1043 2HG1 ILE A  67      52.244  50.947  76.695  1.00  4.85              
ATOM   1044  CD1 ILE A  67      52.554  48.820  76.802  1.00  4.85              
ATOM   1045  HD1 ILE A  67      53.319  48.963  76.041  1.00  4.85              
ATOM   1046  HD2 ILE A  67      52.921  48.107  77.526  1.00  4.85              
ATOM   1047  HD3 ILE A  67      51.662  48.389  76.351  1.00  4.85              
ATOM   1048  C   ILE A  67      49.541  51.354  80.026  1.00  4.85              
ATOM   1049  O   ILE A  67      48.945  52.431  80.077  1.00  4.85              
ATOM   1050  N   LYS A  68      49.108  50.259  80.648  1.00  5.37              
ATOM   1051  H   LYS A  68      49.705  49.440  80.594  1.00  5.37              
ATOM   1052  CA  LYS A  68      48.180  50.306  81.761  1.00  5.37              
ATOM   1053  HA  LYS A  68      47.230  50.718  81.419  1.00  5.37              
ATOM   1054  CB  LYS A  68      47.983  48.868  82.301  1.00  5.37              
ATOM   1055  HB1 LYS A  68      47.208  48.872  83.064  1.00  5.37              
ATOM   1056  HB2 LYS A  68      48.915  48.564  82.780  1.00  5.37              
ATOM   1057  CG  LYS A  68      47.604  47.816  81.230  1.00  5.37              
ATOM   1058  HG1 LYS A  68      48.190  47.974  80.326  1.00  5.37              
ATOM   1059  HG2 LYS A  68      46.552  47.932  80.965  1.00  5.37              
ATOM   1060  CD  LYS A  68      47.864  46.370  81.696  1.00  5.37              
ATOM   1061  HD1 LYS A  68      47.063  46.051  82.365  1.00  5.37              
ATOM   1062  HD2 LYS A  68      48.814  46.331  82.233  1.00  5.37              
ATOM   1063  CE  LYS A  68      47.956  45.445  80.471  1.00  5.37              
ATOM   1064  HE1 LYS A  68      48.733  45.841  79.811  1.00  5.37              
ATOM   1065  HE2 LYS A  68      47.013  45.472  79.918  1.00  5.37              
ATOM   1066  NZ  LYS A  68      48.306  44.047  80.827  1.00  5.37              
ATOM   1067  HZ1 LYS A  68      49.115  44.009  81.430  1.00  5.37              
ATOM   1068  HZ2 LYS A  68      47.539  43.537  81.232  1.00  5.37              
ATOM   1069  HZ3 LYS A  68      48.616  43.538  79.986  1.00  5.37              
ATOM   1070  C   LYS A  68      48.806  51.230  82.818  1.00  5.37              
ATOM   1071  O   LYS A  68      50.013  51.277  83.033  1.00  5.37              
ATOM   1072  N   THR A  69      47.926  51.940  83.490  1.00  6.36              
ATOM   1073  H   THR A  69      47.015  51.941  83.068  1.00  6.36              
ATOM   1074  CA  THR A  69      47.930  52.096  84.941  1.00  6.36              
ATOM   1075  HA  THR A  69      47.911  53.149  85.207  1.00  6.36              
ATOM   1076  CB  THR A  69      46.616  51.385  85.436  1.00  6.36              
ATOM   1077  HB  THR A  69      46.497  51.640  86.481  1.00  6.36              
ATOM   1078  CG2 THR A  69      45.261  51.602  84.755  1.00  6.36              
ATOM   1079 1HG2 THR A  69      44.575  50.791  85.006  1.00  6.36              
ATOM   1080 2HG2 THR A  69      44.791  52.486  85.155  1.00  6.36              
ATOM   1081 3HG2 THR A  69      45.351  51.635  83.671  1.00  6.36              
ATOM   1082  OG1 THR A  69      46.688  49.976  85.341  1.00  6.36              
ATOM   1083  HG1 THR A  69      47.624  49.708  85.402  1.00  6.36              
ATOM   1084  C   THR A  69      48.955  51.324  85.800  1.00  6.36              
ATOM   1085  O   THR A  69      49.290  50.172  85.510  1.00  6.36              
ATOM   1086  N   PRO A  70      49.169  51.770  87.047  1.00  8.62              
ATOM   1087  CD  PRO A  70      49.304  53.160  87.442  1.00  8.62              
ATOM   1088  HD1 PRO A  70      48.345  53.677  87.403  1.00  8.62              
ATOM   1089  HD2 PRO A  70      50.033  53.655  86.799  1.00  8.62              
ATOM   1090  CG  PRO A  70      49.823  53.120  88.876  1.00  8.62              
ATOM   1091  HG1 PRO A  70      48.986  53.257  89.544  1.00  8.62              
ATOM   1092  HG2 PRO A  70      50.588  53.875  89.057  1.00  8.62              
ATOM   1093  CB  PRO A  70      50.356  51.703  89.075  1.00  8.62              
ATOM   1094  HB1 PRO A  70      50.296  51.388  90.118  1.00  8.62              
ATOM   1095  HB2 PRO A  70      51.383  51.650  88.729  1.00  8.62              
ATOM   1096  CA  PRO A  70      49.479  50.860  88.152  1.00  8.62              
ATOM   1097  HA  PRO A  70      50.080  50.020  87.797  1.00  8.62              
ATOM   1098  C   PRO A  70      48.289  50.279  88.925  1.00  8.62              
ATOM   1099  O   PRO A  70      48.467  49.309  89.653  1.00  8.62              
ATOM   1100  N   LYS A  71      47.093  50.869  88.819  1.00 10.04              
ATOM   1101  H   LYS A  71      47.007  51.639  88.171  1.00 10.04              
ATOM   1102  CA  LYS A  71      45.848  50.385  89.436  1.00 10.04              
ATOM   1103  HA  LYS A  71      45.812  49.315  89.216  1.00 10.04              
ATOM   1104  CB  LYS A  71      45.863  50.564  90.974  1.00 10.04              
ATOM   1105  HB1 LYS A  71      45.052  51.222  91.290  1.00 10.04              
ATOM   1106  HB2 LYS A  71      46.806  51.013  91.284  1.00 10.04              
ATOM   1107  CG  LYS A  71      45.723  49.205  91.682  1.00 10.04              
ATOM   1108  HG1 LYS A  71      46.496  48.532  91.309  1.00 10.04              
ATOM   1109  HG2 LYS A  71      44.748  48.776  91.448  1.00 10.04              
ATOM   1110  CD  LYS A  71      45.873  49.317  93.207  1.00 10.04              
ATOM   1111  HD1 LYS A  71      45.043  49.899  93.610  1.00 10.04              
ATOM   1112  HD2 LYS A  71      46.814  49.823  93.436  1.00 10.04              
ATOM   1113  CE  LYS A  71      45.884  47.911  93.828  1.00 10.04              
ATOM   1114  HE1 LYS A  71      46.705  47.343  93.376  1.00 10.04              
ATOM   1115  HE2 LYS A  71      44.950  47.404  93.567  1.00 10.04              
ATOM   1116  NZ  LYS A  71      46.048  47.951  95.304  1.00 10.04              
ATOM   1117  HZ1 LYS A  71      46.065  47.012  95.684  1.00 10.04              
ATOM   1118  HZ2 LYS A  71      46.916  48.408  95.552  1.00 10.04              
ATOM   1119  HZ3 LYS A  71      45.283  48.454  95.737  1.00 10.04              
ATOM   1120  C   LYS A  71      44.614  50.977  88.766  1.00 10.04              
ATOM   1121  O   LYS A  71      44.717  51.946  88.030  1.00 10.04              
ATOM   1122  N   LYS A  72      43.441  50.408  89.032  1.00 11.77              
ATOM   1123  H   LYS A  72      43.439  49.608  89.645  1.00 11.77              
ATOM   1124  CA  LYS A  72      42.170  50.805  88.412  1.00 11.77              
ATOM   1125  HA  LYS A  72      42.372  51.223  87.423  1.00 11.77              
ATOM   1126  CB  LYS A  72      41.321  49.525  88.227  1.00 11.77              
ATOM   1127  HB1 LYS A  72      41.159  49.071  89.207  1.00 11.77              
ATOM   1128  HB2 LYS A  72      41.897  48.809  87.638  1.00 11.77              
ATOM   1129  CG  LYS A  72      39.963  49.735  87.519  1.00 11.77              
ATOM   1130  HG1 LYS A  72      39.979  49.220  86.558  1.00 11.77              
ATOM   1131  HG2 LYS A  72      39.800  50.796  87.325  1.00 11.77              
ATOM   1132  CD  LYS A  72      38.798  49.191  88.365  1.00 11.77              
ATOM   1133  HD1 LYS A  72      38.836  49.644  89.357  1.00 11.77              
ATOM   1134  HD2 LYS A  72      38.906  48.109  88.469  1.00 11.77              
ATOM   1135  CE  LYS A  72      37.447  49.520  87.718  1.00 11.77              
ATOM   1136  HE1 LYS A  72      37.396  49.027  86.742  1.00 11.77              
ATOM   1137  HE2 LYS A  72      37.401  50.602  87.556  1.00 11.77              
ATOM   1138  NZ  LYS A  72      36.313  49.089  88.578  1.00 11.77              
ATOM   1139  HZ1 LYS A  72      35.423  49.328  88.157  1.00 11.77              
ATOM   1140  HZ2 LYS A  72      36.336  48.087  88.725  1.00 11.77              
ATOM   1141  HZ3 LYS A  72      36.370  49.548  89.479  1.00 11.77              
ATOM   1142  C   LYS A  72      41.456  51.895  89.219  1.00 11.77              
ATOM   1143  O   LYS A  72      40.404  51.665  89.809  1.00 11.77              
ATOM   1144  N   THR A  73      42.063  53.073  89.278  1.00 12.56              
ATOM   1145  H   THR A  73      42.925  53.192  88.750  1.00 12.56              
ATOM   1146  CA  THR A  73      41.524  54.262  89.960  1.00 12.56              
ATOM   1147  HA  THR A  73      40.468  54.073  90.151  1.00 12.56              
ATOM   1148  CB  THR A  73      42.136  54.502  91.360  1.00 12.56              
ATOM   1149  HB  THR A  73      41.484  55.184  91.906  1.00 12.56              
ATOM   1150  CG2 THR A  73      42.305  53.241  92.208  1.00 12.56              
ATOM   1151 1HG2 THR A  73      42.635  53.523  93.209  1.00 12.56              
ATOM   1152 2HG2 THR A  73      41.348  52.725  92.285  1.00 12.56              
ATOM   1153 3HG2 THR A  73      43.042  52.576  91.761  1.00 12.56              
ATOM   1154  OG1 THR A  73      43.398  55.105  91.249  1.00 12.56              
ATOM   1155  HG1 THR A  73      43.814  54.641  90.506  1.00 12.56              
ATOM   1156  C   THR A  73      41.515  55.492  89.036  1.00 12.56              
ATOM   1157  O   THR A  73      41.428  55.362  87.814  1.00 12.56              
ATOM   1158  N   LYS A  74      41.613  56.693  89.623  1.00 12.38              
ATOM   1159  H   LYS A  74      41.574  56.687  90.628  1.00 12.38              
ATOM   1160  CA  LYS A  74      41.886  57.983  88.970  1.00 12.38              
ATOM   1161  HA  LYS A  74      42.086  57.814  87.911  1.00 12.38              
ATOM   1162  CB  LYS A  74      40.651  58.887  89.085  1.00 12.38              
ATOM   1163  HB1 LYS A  74      39.794  58.386  88.632  1.00 12.38              
ATOM   1164  HB2 LYS A  74      40.832  59.787  88.498  1.00 12.38              
ATOM   1165  CG  LYS A  74      40.305  59.260  90.544  1.00 12.38              
ATOM   1166  HG1 LYS A  74      41.191  59.233  91.175  1.00 12.38              
ATOM   1167  HG2 LYS A  74      39.621  58.510  90.943  1.00 12.38              
ATOM   1168  CD  LYS A  74      39.655  60.643  90.725  1.00 12.38              
ATOM   1169  HD1 LYS A  74      39.464  60.796  91.790  1.00 12.38              
ATOM   1170  HD2 LYS A  74      38.688  60.652  90.218  1.00 12.38              
ATOM   1171  CE  LYS A  74      40.480  61.845  90.211  1.00 12.38              
ATOM   1172  HE1 LYS A  74      39.989  62.755  90.568  1.00 12.38              
ATOM   1173  HE2 LYS A  74      40.426  61.853  89.119  1.00 12.38              
ATOM   1174  NZ  LYS A  74      41.903  61.827  90.643  1.00 12.38              
ATOM   1175  HZ1 LYS A  74      42.338  62.722  90.484  1.00 12.38              
ATOM   1176  HZ2 LYS A  74      42.017  61.566  91.619  1.00 12.38              
ATOM   1177  HZ3 LYS A  74      42.435  61.132  90.122  1.00 12.38              
ATOM   1178  C   LYS A  74      43.128  58.695  89.538  1.00 12.38              
ATOM   1179  O   LYS A  74      43.368  59.857  89.228  1.00 12.38              
ATOM   1180  N   ASN A  75      43.858  58.030  90.431  1.00 11.08              
ATOM   1181  H   ASN A  75      43.570  57.087  90.646  1.00 11.08              
ATOM   1182  CA  ASN A  75      45.139  58.487  90.968  1.00 11.08              
ATOM   1183  HA  ASN A  75      45.379  59.484  90.591  1.00 11.08              
ATOM   1184  CB  ASN A  75      45.076  58.546  92.505  1.00 11.08              
ATOM   1185  HB1 ASN A  75      46.096  58.569  92.892  1.00 11.08              
ATOM   1186  HB2 ASN A  75      44.589  57.658  92.908  1.00 11.08              
ATOM   1187  CG  ASN A  75      44.360  59.780  93.051  1.00 11.08              
ATOM   1188  OD1 ASN A  75      43.498  60.384  92.424  1.00 11.08              
ATOM   1189  ND2 ASN A  75      44.715  60.210  94.238  1.00 11.08              
ATOM   1190 1HD2 ASN A  75      45.410  59.723  94.779  1.00 11.08              
ATOM   1191 2HD2 ASN A  75      44.234  61.010  94.611  1.00 11.08              
ATOM   1192  C   ASN A  75      46.233  57.576  90.429  1.00 11.08              
ATOM   1193  O   ASN A  75      46.987  57.968  89.555  1.00 11.08              
ATOM   1194  N   MET A  76      46.081  56.289  90.744  1.00 11.28              
ATOM   1195  H   MET A  76      45.465  56.059  91.511  1.00 11.28              
ATOM   1196  CA  MET A  76      46.314  55.232  89.773  1.00 11.28              
ATOM   1197  HA  MET A  76      47.257  55.422  89.255  1.00 11.28              
ATOM   1198  CB  MET A  76      46.459  53.904  90.532  1.00 11.28              
ATOM   1199  HB1 MET A  76      46.810  53.172  89.818  1.00 11.28              
ATOM   1200  HB2 MET A  76      45.493  53.570  90.905  1.00 11.28              
ATOM   1201  CG  MET A  76      47.446  53.965  91.723  1.00 11.28              
ATOM   1202  HG1 MET A  76      47.799  52.955  91.924  1.00 11.28              
ATOM   1203  HG2 MET A  76      46.897  54.297  92.604  1.00 11.28              
ATOM   1204  SD  MET A  76      48.898  55.052  91.535  1.00 11.28              
ATOM   1205  CE  MET A  76      49.930  54.555  92.940  1.00 11.28              
ATOM   1206  HE1 MET A  76      50.844  55.154  92.940  1.00 11.28              
ATOM   1207  HE2 MET A  76      49.396  54.720  93.875  1.00 11.28              
ATOM   1208  HE3 MET A  76      50.200  53.503  92.846  1.00 11.28              
ATOM   1209  C   MET A  76      45.213  55.306  88.734  1.00 11.28              
ATOM   1210  O   MET A  76      44.280  54.529  88.780  1.00 11.28              
ATOM   1211  N   LEU A  77      45.220  56.365  87.932  1.00 11.54              
ATOM   1212  H   LEU A  77      45.990  57.013  88.021  1.00 11.54              
ATOM   1213  CA  LEU A  77      44.384  56.454  86.741  1.00 11.54              
ATOM   1214  HA  LEU A  77      43.342  56.389  87.038  1.00 11.54              
ATOM   1215  CB  LEU A  77      44.606  57.882  86.170  1.00 11.54              
ATOM   1216  HB1 LEU A  77      45.674  58.004  86.029  1.00 11.54              
ATOM   1217  HB2 LEU A  77      44.317  58.581  86.953  1.00 11.54              
ATOM   1218  CG  LEU A  77      43.901  58.305  84.880  1.00 11.54              
ATOM   1219  HG  LEU A  77      44.256  57.710  84.043  1.00 11.54              
ATOM   1220  CD1 LEU A  77      42.377  58.191  84.953  1.00 11.54              
ATOM   1221 1HD1 LEU A  77      41.948  58.415  83.975  1.00 11.54              
ATOM   1222 2HD1 LEU A  77      42.064  57.195  85.252  1.00 11.54              
ATOM   1223 3HD1 LEU A  77      41.983  58.907  85.674  1.00 11.54              
ATOM   1224  CD2 LEU A  77      44.255  59.766  84.595  1.00 11.54              
ATOM   1225 1HD2 LEU A  77      43.744  60.091  83.691  1.00 11.54              
ATOM   1226 2HD2 LEU A  77      43.953  60.405  85.423  1.00 11.54              
ATOM   1227 3HD2 LEU A  77      45.330  59.864  84.436  1.00 11.54              
ATOM   1228  C   LEU A  77      44.691  55.275  85.850  1.00 11.54              
ATOM   1229  O   LEU A  77      45.628  54.498  86.089  1.00 11.54              
ATOM   1230  N   ARG A  78      43.971  55.205  84.746  1.00 10.11              
ATOM   1231  H   ARG A  78      43.165  55.810  84.714  1.00 10.11              
ATOM   1232  CA  ARG A  78      44.421  54.712  83.443  1.00 10.11              
ATOM   1233  HA  ARG A  78      44.654  53.660  83.483  1.00 10.11              
ATOM   1234  CB  ARG A  78      43.221  54.855  82.496  1.00 10.11              
ATOM   1235  HB1 ARG A  78      43.420  54.191  81.664  1.00 10.11              
ATOM   1236  HB2 ARG A  78      43.186  55.888  82.150  1.00 10.11              
ATOM   1237  CG  ARG A  78      41.809  54.527  83.044  1.00 10.11              
ATOM   1238  HG1 ARG A  78      41.087  54.668  82.240  1.00 10.11              
ATOM   1239  HG2 ARG A  78      41.546  55.248  83.818  1.00 10.11              
ATOM   1240  CD  ARG A  78      41.626  53.115  83.622  1.00 10.11              
ATOM   1241  HD1 ARG A  78      40.689  53.093  84.177  1.00 10.11              
ATOM   1242  HD2 ARG A  78      42.437  52.893  84.316  1.00 10.11              
ATOM   1243  NE  ARG A  78      41.605  52.114  82.545  1.00 10.11              
ATOM   1244  HE  ARG A  78      42.339  52.194  81.836  1.00 10.11              
ATOM   1245  CZ  ARG A  78      40.645  51.302  82.155  1.00 10.11              
ATOM   1246  NH1 ARG A  78      40.793  50.659  81.037  1.00 10.11              
ATOM   1247 1HH1 ARG A  78      41.602  50.960  80.476  1.00 10.11              
ATOM   1248 2HH1 ARG A  78      40.061  50.129  80.612  1.00 10.11              
ATOM   1249  NH2 ARG A  78      39.541  51.122  82.832  1.00 10.11              
ATOM   1250 1HH2 ARG A  78      39.384  51.671  83.650  1.00 10.11              
ATOM   1251 2HH2 ARG A  78      38.846  50.499  82.473  1.00 10.11              
ATOM   1252  C   ARG A  78      45.721  55.429  82.999  1.00 10.11              
ATOM   1253  O   ARG A  78      45.718  56.249  82.092  1.00 10.11              
ATOM   1254  N   ARG A  79      46.751  55.289  83.851  1.00  7.99              
ATOM   1255  H   ARG A  79      46.614  54.560  84.540  1.00  7.99              
ATOM   1256  CA  ARG A  79      47.597  56.412  84.317  1.00  7.99              
ATOM   1257  HA  ARG A  79      46.884  57.197  84.549  1.00  7.99              
ATOM   1258  CB  ARG A  79      48.385  56.148  85.621  1.00  7.99              
ATOM   1259  HB1 ARG A  79      49.121  55.367  85.443  1.00  7.99              
ATOM   1260  HB2 ARG A  79      47.707  55.801  86.396  1.00  7.99              
ATOM   1261  CG  ARG A  79      49.129  57.388  86.177  1.00  7.99              
ATOM   1262  HG1 ARG A  79      49.855  57.703  85.437  1.00  7.99              
ATOM   1263  HG2 ARG A  79      49.663  57.089  87.080  1.00  7.99              
ATOM   1264  CD  ARG A  79      48.259  58.612  86.504  1.00  7.99              
ATOM   1265  HD1 ARG A  79      47.534  58.323  87.258  1.00  7.99              
ATOM   1266  HD2 ARG A  79      47.713  58.915  85.609  1.00  7.99              
ATOM   1267  NE  ARG A  79      49.045  59.785  86.953  1.00  7.99              
ATOM   1268  HE  ARG A  79      49.872  60.007  86.419  1.00  7.99              
ATOM   1269  CZ  ARG A  79      48.633  60.727  87.793  1.00  7.99              
ATOM   1270  NH1 ARG A  79      49.227  61.875  87.892  1.00  7.99              
ATOM   1271 1HH1 ARG A  79      50.109  62.026  87.405  1.00  7.99              
ATOM   1272 2HH1 ARG A  79      48.927  62.559  88.555  1.00  7.99              
ATOM   1273  NH2 ARG A  79      47.618  60.558  88.587  1.00  7.99              
ATOM   1274 1HH2 ARG A  79      47.273  59.618  88.702  1.00  7.99              
ATOM   1275 2HH2 ARG A  79      47.351  61.286  89.214  1.00  7.99              
ATOM   1276  C   ARG A  79      48.424  57.086  83.262  1.00  7.99              
ATOM   1277  O   ARG A  79      48.508  58.313  83.287  1.00  7.99              
ATOM   1278  N   PRO A  80      49.044  56.322  82.371  1.00  5.61              
ATOM   1279  CD  PRO A  80      49.233  54.872  82.457  1.00  5.61              
ATOM   1280  HD1 PRO A  80      48.578  54.380  81.736  1.00  5.61              
ATOM   1281  HD2 PRO A  80      49.068  54.466  83.450  1.00  5.61              
ATOM   1282  CG  PRO A  80      50.677  54.624  82.097  1.00  5.61              
ATOM   1283  HG1 PRO A  80      50.812  53.618  81.711  1.00  5.61              
ATOM   1284  HG2 PRO A  80      51.330  54.821  82.947  1.00  5.61              
ATOM   1285  CB  PRO A  80      50.834  55.683  81.027  1.00  5.61              
ATOM   1286  HB1 PRO A  80      50.348  55.290  80.149  1.00  5.61              
ATOM   1287  HB2 PRO A  80      51.885  55.921  80.865  1.00  5.61              
ATOM   1288  CA  PRO A  80      50.030  56.896  81.499  1.00  5.61              
ATOM   1289  HA  PRO A  80      50.703  57.483  82.127  1.00  5.61              
ATOM   1290  C   PRO A  80      49.582  57.846  80.377  1.00  5.61              
ATOM   1291  O   PRO A  80      50.342  57.887  79.422  1.00  5.61              
ATOM   1292  N   ARG A  81      48.413  58.542  80.446  1.00  5.59              
ATOM   1293  H   ARG A  81      47.897  58.437  81.314  1.00  5.59              
ATOM   1294  CA  ARG A  81      47.681  59.204  79.324  1.00  5.59              
ATOM   1295  HA  ARG A  81      46.694  58.763  79.251  1.00  5.59              
ATOM   1296  CB  ARG A  81      47.581  60.749  79.299  1.00  5.59              
ATOM   1297  HB1 ARG A  81      48.543  61.146  79.602  1.00  5.59              
ATOM   1298  HB2 ARG A  81      46.913  60.937  80.053  1.00  5.59              
ATOM   1299  CG  ARG A  81      47.163  61.654  78.075  1.00  5.59              
ATOM   1300  HG1 ARG A  81      47.755  61.419  77.195  1.00  5.59              
ATOM   1301  HG2 ARG A  81      47.500  62.652  78.355  1.00  5.59              
ATOM   1302  CD  ARG A  81      45.701  61.868  77.607  1.00  5.59              
ATOM   1303  HD1 ARG A  81      45.681  62.795  77.031  1.00  5.59              
ATOM   1304  HD2 ARG A  81      45.058  62.018  78.473  1.00  5.59              
ATOM   1305  NE  ARG A  81      45.174  60.784  76.754  1.00  5.59              
ATOM   1306  HE  ARG A  81      45.385  59.836  77.041  1.00  5.59              
ATOM   1307  CZ  ARG A  81      44.380  60.800  75.689  1.00  5.59              
ATOM   1308  NH1 ARG A  81      44.028  59.677  75.142  1.00  5.59              
ATOM   1309 1HH1 ARG A  81      44.316  58.771  75.513  1.00  5.59              
ATOM   1310 2HH1 ARG A  81      43.458  59.593  74.287  1.00  5.59              
ATOM   1311  NH2 ARG A  81      43.917  61.898  75.162  1.00  5.59              
ATOM   1312 1HH2 ARG A  81      44.136  62.786  75.561  1.00  5.59              
ATOM   1313 2HH2 ARG A  81      43.337  61.795  74.343  1.00  5.59              
ATOM   1314  C   ARG A  81      48.386  59.102  77.994  1.00  5.59              
ATOM   1315  O   ARG A  81      49.431  59.720  77.767  1.00  5.59              
ATOM   1316  N   LYS A  82      47.676  58.569  77.027  1.00  6.00              
ATOM   1317  H   LYS A  82      46.783  58.134  77.237  1.00  6.00              
ATOM   1318  CA  LYS A  82      48.246  58.417  75.721  1.00  6.00              
ATOM   1319  HA  LYS A  82      47.667  57.609  75.275  1.00  6.00              
ATOM   1320  CB  LYS A  82      48.034  59.629  74.803  1.00  6.00              
ATOM   1321  HB1 LYS A  82      48.798  60.369  75.036  1.00  6.00              
ATOM   1322  HB2 LYS A  82      47.062  60.075  74.997  1.00  6.00              
ATOM   1323  CG  LYS A  82      48.102  59.289  73.298  1.00  6.00              
ATOM   1324  HG1 LYS A  82      49.008  58.728  73.083  1.00  6.00              
ATOM   1325  HG2 LYS A  82      48.186  60.240  72.770  1.00  6.00              
ATOM   1326  CD  LYS A  82      46.901  58.539  72.679  1.00  6.00              
ATOM   1327  HD1 LYS A  82      46.961  58.717  71.603  1.00  6.00              
ATOM   1328  HD2 LYS A  82      45.964  58.975  73.023  1.00  6.00              
ATOM   1329  CE  LYS A  82      46.865  57.014  72.901  1.00  6.00              
ATOM   1330  HE1 LYS A  82      46.198  56.788  73.738  1.00  6.00              
ATOM   1331  HE2 LYS A  82      47.868  56.664  73.152  1.00  6.00              
ATOM   1332  NZ  LYS A  82      46.396  56.310  71.678  1.00  6.00              
ATOM   1333  HZ1 LYS A  82      46.348  55.292  71.758  1.00  6.00              
ATOM   1334  HZ2 LYS A  82      45.456  56.629  71.451  1.00  6.00              
ATOM   1335  HZ3 LYS A  82      47.049  56.515  70.920  1.00  6.00              
ATOM   1336  C   LYS A  82      49.670  57.838  75.770  1.00  6.00              
ATOM   1337  O   LYS A  82      50.589  58.273  75.073  1.00  6.00              
ATOM   1338  N   THR A  83      49.821  56.865  76.670  1.00  5.55              
ATOM   1339  H   THR A  83      49.076  56.688  77.319  1.00  5.55              
ATOM   1340  CA  THR A  83      50.772  55.806  76.466  1.00  5.55              
ATOM   1341  HA  THR A  83      51.631  56.222  75.951  1.00  5.55              
ATOM   1342  CB  THR A  83      51.322  55.132  77.699  1.00  5.55              
ATOM   1343  HB  THR A  83      50.494  54.760  78.290  1.00  5.55              
ATOM   1344  CG2 THR A  83      52.234  53.956  77.363  1.00  5.55              
ATOM   1345 1HG2 THR A  83      52.793  53.672  78.253  1.00  5.55              
ATOM   1346 2HG2 THR A  83      51.636  53.111  77.035  1.00  5.55              
ATOM   1347 3HG2 THR A  83      52.907  54.233  76.553  1.00  5.55              
ATOM   1348  OG1 THR A  83      52.101  56.083  78.378  1.00  5.55              
ATOM   1349  HG1 THR A  83      51.507  56.797  78.679  1.00  5.55              
ATOM   1350  C   THR A  83      50.167  54.755  75.580  1.00  5.55              
ATOM   1351  O   THR A  83      49.292  54.000  76.009  1.00  5.55              
ATOM   1352  N   GLU A  84      50.627  54.680  74.345  1.00  5.46              
ATOM   1353  H   GLU A  84      51.313  55.354  74.013  1.00  5.46              
ATOM   1354  CA  GLU A  84      50.342  53.505  73.533  1.00  5.46              
ATOM   1355  HA  GLU A  84      49.352  53.102  73.749  1.00  5.46              
ATOM   1356  CB  GLU A  84      50.412  53.860  72.032  1.00  5.46              
ATOM   1357  HB1 GLU A  84      50.315  52.932  71.466  1.00  5.46              
ATOM   1358  HB2 GLU A  84      51.391  54.276  71.787  1.00  5.46              
ATOM   1359  CG  GLU A  84      49.291  54.783  71.551  1.00  5.46              
ATOM   1360  HG1 GLU A  84      48.445  54.696  72.235  1.00  5.46              
ATOM   1361  HG2 GLU A  84      48.955  54.417  70.578  1.00  5.46              
ATOM   1362  CD  GLU A  84      49.680  56.261  71.386  1.00  5.46              
ATOM   1363  OE1 GLU A  84      50.676  56.728  71.985  1.00  5.46              
ATOM   1364  OE2 GLU A  84      48.914  56.958  70.683  1.00  5.46              
ATOM   1365  C   GLU A  84      51.385  52.408  73.745  1.00  5.46              
ATOM   1366  O   GLU A  84      52.526  52.662  74.147  1.00  5.46              
ATOM   1367  N   GLY A  85      51.028  51.174  73.385  1.00  5.22              
ATOM   1368  H   GLY A  85      50.124  51.045  72.949  1.00  5.22              
ATOM   1369  CA  GLY A  85      51.735  49.997  73.881  1.00  5.22              
ATOM   1370  HA1 GLY A  85      51.298  49.780  74.843  1.00  5.22              
ATOM   1371  HA2 GLY A  85      52.794  50.222  74.006  1.00  5.22              
ATOM   1372  C   GLY A  85      51.624  48.736  73.041  1.00  5.22              
ATOM   1373  O   GLY A  85      51.670  47.645  73.594  1.00  5.22              
ATOM   1374  N   ASP A  86      51.424  48.879  71.732  1.00  5.62              
ATOM   1375  H   ASP A  86      51.465  49.811  71.346  1.00  5.62              
ATOM   1376  CA  ASP A  86      50.897  47.829  70.852  1.00  5.62              
ATOM   1377  HA  ASP A  86      49.875  47.635  71.182  1.00  5.62              
ATOM   1378  CB  ASP A  86      50.786  48.397  69.434  1.00  5.62              
ATOM   1379  HB1 ASP A  86      50.174  49.300  69.451  1.00  5.62              
ATOM   1380  HB2 ASP A  86      50.299  47.664  68.789  1.00  5.62              
ATOM   1381  CG  ASP A  86      52.163  48.716  68.878  1.00  5.62              
ATOM   1382  OD1 ASP A  86      52.438  49.867  68.500  1.00  5.62              
ATOM   1383  OD2 ASP A  86      52.979  47.776  68.817  1.00  5.62              
ATOM   1384  C   ASP A  86      51.591  46.446  70.891  1.00  5.62              
ATOM   1385  O   ASP A  86      50.950  45.428  70.621  1.00  5.62              
ATOM   1386  N   GLY A  87      52.899  46.398  71.165  1.00  5.52              
ATOM   1387  H   GLY A  87      53.354  47.293  71.278  1.00  5.52              
ATOM   1388  CA  GLY A  87      53.756  45.210  71.073  1.00  5.52              
ATOM   1389  HA1 GLY A  87      53.295  44.418  71.665  1.00  5.52              
ATOM   1390  HA2 GLY A  87      54.719  45.443  71.526  1.00  5.52              
ATOM   1391  C   GLY A  87      54.025  44.626  69.674  1.00  5.52              
ATOM   1392  O   GLY A  87      55.037  43.952  69.465  1.00  5.52              
ATOM   1393  N   THR A  88      53.138  44.920  68.729  1.00  5.95              
ATOM   1394  H   THR A  88      52.449  45.601  69.023  1.00  5.95              
ATOM   1395  CA  THR A  88      52.800  44.167  67.509  1.00  5.95              
ATOM   1396  HA  THR A  88      53.574  43.424  67.322  1.00  5.95              
ATOM   1397  CB  THR A  88      51.442  43.452  67.700  1.00  5.95              
ATOM   1398  HB  THR A  88      50.635  44.137  67.438  1.00  5.95              
ATOM   1399  CG2 THR A  88      51.325  42.186  66.851  1.00  5.95              
ATOM   1400 1HG2 THR A  88      50.367  41.706  67.050  1.00  5.95              
ATOM   1401 2HG2 THR A  88      51.378  42.434  65.792  1.00  5.95              
ATOM   1402 3HG2 THR A  88      52.130  41.497  67.103  1.00  5.95              
ATOM   1403  OG1 THR A  88      51.241  43.035  69.038  1.00  5.95              
ATOM   1404  HG1 THR A  88      51.056  43.817  69.588  1.00  5.95              
ATOM   1405  C   THR A  88      52.736  45.111  66.294  1.00  5.95              
ATOM   1406  O   THR A  88      52.430  44.690  65.182  1.00  5.95              
ATOM   1407  N   CYS A  89      53.025  46.398  66.505  1.00  5.73              
ATOM   1408  H   CYS A  89      53.197  46.668  67.469  1.00  5.73              
ATOM   1409  CA  CYS A  89      53.156  47.473  65.523  1.00  5.73              
ATOM   1410  HA  CYS A  89      53.295  47.014  64.542  1.00  5.73              
ATOM   1411  CB  CYS A  89      51.872  48.309  65.439  1.00  5.73              
ATOM   1412  HB1 CYS A  89      52.068  49.226  64.880  1.00  5.73              
ATOM   1413  HB2 CYS A  89      51.525  48.586  66.432  1.00  5.73              
ATOM   1414  SG  CYS A  89      50.590  47.361  64.569  1.00  5.73              
ATOM   1415  HG  CYS A  89      51.014  46.139  64.926  1.00  5.73              
ATOM   1416  C   CYS A  89      54.417  48.329  65.722  1.00  5.73              
ATOM   1417  O   CYS A  89      55.099  48.669  64.758  1.00  5.73              
ATOM   1418  N   PHE A  90      54.807  48.542  66.972  1.00  5.44              
ATOM   1419  H   PHE A  90      54.141  48.313  67.704  1.00  5.44              
ATOM   1420  CA  PHE A  90      56.048  49.136  67.412  1.00  5.44              
ATOM   1421  HA  PHE A  90      56.794  49.069  66.620  1.00  5.44              
ATOM   1422  CB  PHE A  90      55.838  50.622  67.758  1.00  5.44              
ATOM   1423  HB1 PHE A  90      56.715  50.972  68.304  1.00  5.44              
ATOM   1424  HB2 PHE A  90      54.989  50.714  68.439  1.00  5.44              
ATOM   1425  CG  PHE A  90      55.636  51.557  66.585  1.00  5.44              
ATOM   1426  CD1 PHE A  90      54.340  51.986  66.243  1.00  5.44              
ATOM   1427  HD1 PHE A  90      53.483  51.608  66.788  1.00  5.44              
ATOM   1428  CE1 PHE A  90      54.157  52.907  65.196  1.00  5.44              
ATOM   1429  HE1 PHE A  90      53.159  53.235  64.938  1.00  5.44              
ATOM   1430  CZ  PHE A  90      55.269  53.399  64.488  1.00  5.44              
ATOM   1431  HZ  PHE A  90      55.123  54.107  63.685  1.00  5.44              
ATOM   1432  CE2 PHE A  90      56.564  52.965  64.823  1.00  5.44              
ATOM   1433  HE2 PHE A  90      57.416  53.333  64.270  1.00  5.44              
ATOM   1434  CD2 PHE A  90      56.748  52.043  65.870  1.00  5.44              
ATOM   1435  HD2 PHE A  90      57.744  51.704  66.119  1.00  5.44              
ATOM   1436  C   PHE A  90      56.575  48.401  68.648  1.00  5.44              
ATOM   1437  O   PHE A  90      56.215  48.701  69.789  1.00  5.44              
ATOM   1438  N   ASN A  91      57.561  47.528  68.449  1.00  6.02              
ATOM   1439  H   ASN A  91      57.813  47.305  67.500  1.00  6.02              
ATOM   1440  CA  ASN A  91      58.521  47.218  69.510  1.00  6.02              
ATOM   1441  HA  ASN A  91      57.966  47.182  70.450  1.00  6.02              
ATOM   1442  CB  ASN A  91      59.103  45.807  69.291  1.00  6.02              
ATOM   1443  HB1 ASN A  91      60.159  45.854  69.027  1.00  6.02              
ATOM   1444  HB2 ASN A  91      58.573  45.281  68.497  1.00  6.02              
ATOM   1445  CG  ASN A  91      58.959  45.007  70.572  1.00  6.02              
ATOM   1446  OD1 ASN A  91      59.807  45.047  71.439  1.00  6.02              
ATOM   1447  ND2 ASN A  91      57.843  44.338  70.773  1.00  6.02              
ATOM   1448 1HD2 ASN A  91      57.094  44.302  70.089  1.00  6.02              
ATOM   1449 2HD2 ASN A  91      57.769  43.853  71.646  1.00  6.02              
ATOM   1450  C   ASN A  91      59.517  48.378  69.649  1.00  6.02              
ATOM   1451  O   ASN A  91      60.684  48.311  69.282  1.00  6.02              
ATOM   1452  N   SER A  92      58.958  49.521  70.045  1.00  6.73              
ATOM   1453  H   SER A  92      57.960  49.472  70.231  1.00  6.73              
ATOM   1454  CA  SER A  92      59.557  50.838  70.227  1.00  6.73              
ATOM   1455  HA  SER A  92      60.583  50.737  70.567  1.00  6.73              
ATOM   1456  CB  SER A  92      59.638  51.585  68.847  1.00  6.73              
ATOM   1457  HB1 SER A  92      60.395  52.363  68.969  1.00  6.73              
ATOM   1458  HB2 SER A  92      58.660  52.043  68.678  1.00  6.73              
ATOM   1459  OG  SER A  92      59.975  50.724  67.797  1.00  6.73              
ATOM   1460  HG  SER A  92      60.579  50.032  68.113  1.00  6.73              
ATOM   1461  C   SER A  92      58.680  51.504  71.313  1.00  6.73              
ATOM   1462  O   SER A  92      57.740  52.234  70.991  1.00  6.73              
ATOM   1463  N   ALA A  93      58.829  51.112  72.611  1.00  5.44              
ATOM   1464  H   ALA A  93      59.750  50.901  72.954  1.00  5.44              
ATOM   1465  CA  ALA A  93      57.798  50.383  73.391  1.00  5.44              
ATOM   1466  HA  ALA A  93      56.896  50.354  72.805  1.00  5.44              
ATOM   1467  CB  ALA A  93      58.260  48.930  73.534  1.00  5.44              
ATOM   1468  HB1 ALA A  93      57.548  48.357  74.123  1.00  5.44              
ATOM   1469  HB2 ALA A  93      58.342  48.468  72.556  1.00  5.44              
ATOM   1470  HB3 ALA A  93      59.227  48.901  74.025  1.00  5.44              
ATOM   1471  C   ALA A  93      57.329  50.931  74.768  1.00  5.44              
ATOM   1472  O   ALA A  93      58.091  50.931  75.710  1.00  5.44              
ATOM   1473  N   ILE A  94      56.018  51.241  74.854  1.00  5.47              
ATOM   1474  H   ILE A  94      55.446  50.915  74.091  1.00  5.47              
ATOM   1475  CA  ILE A  94      55.519  52.513  75.423  1.00  5.47              
ATOM   1476  HA  ILE A  94      54.434  52.506  75.466  1.00  5.47              
ATOM   1477  CB  ILE A  94      56.042  52.807  76.861  1.00  5.47              
ATOM   1478  HB  ILE A  94      57.115  52.704  76.840  1.00  5.47              
ATOM   1479  CG2 ILE A  94      55.835  54.241  77.385  1.00  5.47              
ATOM   1480 1HG2 ILE A  94      56.332  54.363  78.346  1.00  5.47              
ATOM   1481 2HG2 ILE A  94      56.258  54.971  76.702  1.00  5.47              
ATOM   1482 3HG2 ILE A  94      54.790  54.475  77.525  1.00  5.47              
ATOM   1483  CG1 ILE A  94      55.479  51.780  77.860  1.00  5.47              
ATOM   1484 1HG1 ILE A  94      55.289  50.833  77.355  1.00  5.47              
ATOM   1485 2HG1 ILE A  94      54.536  52.150  78.258  1.00  5.47              
ATOM   1486  CD1 ILE A  94      56.434  51.501  79.015  1.00  5.47              
ATOM   1487  HD1 ILE A  94      55.932  50.834  79.700  1.00  5.47              
ATOM   1488  HD2 ILE A  94      57.330  51.000  78.654  1.00  5.47              
ATOM   1489  HD3 ILE A  94      56.700  52.418  79.539  1.00  5.47              
ATOM   1490  C   ILE A  94      55.985  53.584  74.470  1.00  5.47              
ATOM   1491  O   ILE A  94      57.167  53.896  74.496  1.00  5.47              
ATOM   1492  N   GLU A  95      55.105  54.153  73.655  1.00  5.25              
ATOM   1493  H   GLU A  95      54.142  53.825  73.693  1.00  5.25              
ATOM   1494  CA  GLU A  95      55.313  55.562  73.313  1.00  5.25              
ATOM   1495  HA  GLU A  95      56.365  55.793  73.424  1.00  5.25              
ATOM   1496  CB  GLU A  95      54.928  55.875  71.851  1.00  5.25              
ATOM   1497  HB1 GLU A  95      53.846  55.951  71.741  1.00  5.25              
ATOM   1498  HB2 GLU A  95      55.285  55.057  71.225  1.00  5.25              
ATOM   1499  CG  GLU A  95      55.614  57.182  71.399  1.00  5.25              
ATOM   1500  HG1 GLU A  95      56.672  57.094  71.625  1.00  5.25              
ATOM   1501  HG2 GLU A  95      55.216  58.019  71.978  1.00  5.25              
ATOM   1502  CD  GLU A  95      55.555  57.506  69.899  1.00  5.25              
ATOM   1503  OE1 GLU A  95      55.433  56.568  69.078  1.00  5.25              
ATOM   1504  OE2 GLU A  95      55.769  58.697  69.567  1.00  5.25              
ATOM   1505  C   GLU A  95      54.528  56.345  74.341  1.00  5.25              
ATOM   1506  O   GLU A  95      53.299  56.245  74.372  1.00  5.25              
ATOM   1507  N   ALA A  96      55.239  57.064  75.219  1.00  4.96              
ATOM   1508  H   ALA A  96      56.242  57.102  75.112  1.00  4.96              
ATOM   1509  CA  ALA A  96      54.589  58.105  76.009  1.00  4.96              
ATOM   1510  HA  ALA A  96      53.580  57.760  76.249  1.00  4.96              
ATOM   1511  CB  ALA A  96      55.233  58.351  77.377  1.00  4.96              
ATOM   1512  HB1 ALA A  96      55.402  57.399  77.881  1.00  4.96              
ATOM   1513  HB2 ALA A  96      56.163  58.890  77.292  1.00  4.96              
ATOM   1514  HB3 ALA A  96      54.551  58.948  77.984  1.00  4.96              
ATOM   1515  C   ALA A  96      54.434  59.289  75.062  1.00  4.96              
ATOM   1516  O   ALA A  96      55.308  60.149  74.918  1.00  4.96              
ATOM   1517  N   SER A  97      53.362  59.214  74.274  1.00  6.57              
ATOM   1518  H   SER A  97      52.747  58.407  74.369  1.00  6.57              
ATOM   1519  CA  SER A  97      53.084  60.146  73.197  1.00  6.57              
ATOM   1520  HA  SER A  97      53.989  60.289  72.626  1.00  6.57              
ATOM   1521  CB  SER A  97      52.000  59.574  72.278  1.00  6.57              
ATOM   1522  HB1 SER A  97      51.636  60.350  71.605  1.00  6.57              
ATOM   1523  HB2 SER A  97      51.160  59.221  72.873  1.00  6.57              
ATOM   1524  OG  SER A  97      52.508  58.517  71.502  1.00  6.57              
ATOM   1525  HG  SER A  97      51.841  57.780  71.603  1.00  6.57              
ATOM   1526  C   SER A  97      52.556  61.474  73.691  1.00  6.57              
ATOM   1527  O   SER A  97      52.601  62.469  72.971  1.00  6.57              
ATOM   1528  N   ILE A  98      52.096  61.479  74.940  1.00  8.16              
ATOM   1529  H   ILE A  98      51.968  60.584  75.398  1.00  8.16              
ATOM   1530  CA  ILE A  98      52.075  62.671  75.764  1.00  8.16              
ATOM   1531  HA  ILE A  98      52.535  63.477  75.190  1.00  8.16              
ATOM   1532  CB  ILE A  98      50.628  63.145  76.075  1.00  8.16              
ATOM   1533  HB  ILE A  98      50.150  62.424  76.740  1.00  8.16              
ATOM   1534  CG2 ILE A  98      50.654  64.531  76.755  1.00  8.16              
ATOM   1535 1HG2 ILE A  98      51.242  64.508  77.670  1.00  8.16              
ATOM   1536 2HG2 ILE A  98      51.096  65.258  76.074  1.00  8.16              
ATOM   1537 3HG2 ILE A  98      49.647  64.838  77.026  1.00  8.16              
ATOM   1538  CG1 ILE A  98      49.802  63.255  74.763  1.00  8.16              
ATOM   1539 1HG1 ILE A  98      49.762  62.281  74.279  1.00  8.16              
ATOM   1540 2HG1 ILE A  98      50.312  63.936  74.079  1.00  8.16              
ATOM   1541  CD1 ILE A  98      48.350  63.729  74.915  1.00  8.16              
ATOM   1542  HD1 ILE A  98      48.316  64.776  75.215  1.00  8.16              
ATOM   1543  HD2 ILE A  98      47.841  63.631  73.957  1.00  8.16              
ATOM   1544  HD3 ILE A  98      47.833  63.117  75.651  1.00  8.16              
ATOM   1545  C   ILE A  98      53.014  62.462  76.944  1.00  8.16              
ATOM   1546  O   ILE A  98      52.603  62.560  78.094  1.00  8.16              
ATOM   1547  N   LEU A  99      54.293  62.185  76.643  1.00  7.05              
ATOM   1548  H   LEU A  99      54.562  62.044  75.676  1.00  7.05              
ATOM   1549  CA  LEU A  99      55.350  62.145  77.650  1.00  7.05              
ATOM   1550  HA  LEU A  99      55.122  61.334  78.341  1.00  7.05              
ATOM   1551  CB  LEU A  99      56.748  61.886  77.043  1.00  7.05              
ATOM   1552  HB1 LEU A  99      56.860  62.464  76.147  1.00  7.05              
ATOM   1553  HB2 LEU A  99      56.829  60.847  76.762  1.00  7.05              
ATOM   1554  CG  LEU A  99      57.917  62.255  77.976  1.00  7.05              
ATOM   1555  HG  LEU A  99      57.839  63.298  78.260  1.00  7.05              
ATOM   1556  CD1 LEU A  99      57.859  61.403  79.237  1.00  7.05              
ATOM   1557 1HD1 LEU A  99      58.507  61.878  79.968  1.00  7.05              
ATOM   1558 2HD1 LEU A  99      56.861  61.378  79.658  1.00  7.05              
ATOM   1559 3HD1 LEU A  99      58.171  60.388  79.026  1.00  7.05              
ATOM   1560  CD2 LEU A  99      59.290  62.126  77.327  1.00  7.05              
ATOM   1561 1HD2 LEU A  99      60.049  62.389  78.062  1.00  7.05              
ATOM   1562 2HD2 LEU A  99      59.484  61.120  76.985  1.00  7.05              
ATOM   1563 3HD2 LEU A  99      59.349  62.807  76.478  1.00  7.05              
ATOM   1564  C   LEU A  99      55.372  63.429  78.461  1.00  7.05              
ATOM   1565  O   LEU A  99      55.162  63.379  79.663  1.00  7.05              
ATOM   1566  N   PHE A 100      55.517  64.567  77.790  1.00  5.06              
ATOM   1567  H   PHE A 100      55.788  64.528  76.813  1.00  5.06              
ATOM   1568  CA  PHE A 100      54.873  65.776  78.258  1.00  5.06              
ATOM   1569  HA  PHE A 100      54.011  65.454  78.840  1.00  5.06              
ATOM   1570  CB  PHE A 100      55.767  66.620  79.165  1.00  5.06              
ATOM   1571  HB1 PHE A 100      56.483  67.091  78.512  1.00  5.06              
ATOM   1572  HB2 PHE A 100      56.299  65.953  79.827  1.00  5.06              
ATOM   1573  CG  PHE A 100      55.159  67.690  80.072  1.00  5.06              
ATOM   1574  CD1 PHE A 100      53.789  67.730  80.413  1.00  5.06              
ATOM   1575  HD1 PHE A 100      53.094  67.009  80.018  1.00  5.06              
ATOM   1576  CE1 PHE A 100      53.312  68.701  81.313  1.00  5.06              
ATOM   1577  HE1 PHE A 100      52.262  68.746  81.555  1.00  5.06              
ATOM   1578  CZ  PHE A 100      54.191  69.618  81.908  1.00  5.06              
ATOM   1579  HZ  PHE A 100      53.817  70.358  82.601  1.00  5.06              
ATOM   1580  CE2 PHE A 100      55.551  69.590  81.571  1.00  5.06              
ATOM   1581  HE2 PHE A 100      56.242  70.297  82.008  1.00  5.06              
ATOM   1582  CD2 PHE A 100      56.026  68.631  80.665  1.00  5.06              
ATOM   1583  HD2 PHE A 100      57.081  68.614  80.445  1.00  5.06              
ATOM   1584  C   PHE A 100      54.357  66.544  77.054  1.00  5.06              
ATOM   1585  O   PHE A 100      54.954  66.562  75.982  1.00  5.06              
ATOM   1586  N   LYS A 101      53.204  67.189  77.217  1.00  5.84              
ATOM   1587  H   LYS A 101      52.710  67.083  78.088  1.00  5.84              
ATOM   1588  CA  LYS A 101      52.763  68.202  76.262  1.00  5.84              
ATOM   1589  HA  LYS A 101      52.980  67.852  75.250  1.00  5.84              
ATOM   1590  CB  LYS A 101      51.229  68.365  76.404  1.00  5.84              
ATOM   1591  HB1 LYS A 101      50.970  68.280  77.461  1.00  5.84              
ATOM   1592  HB2 LYS A 101      50.745  67.539  75.883  1.00  5.84              
ATOM   1593  CG  LYS A 101      50.588  69.677  75.915  1.00  5.84              
ATOM   1594  HG1 LYS A 101      50.956  70.462  76.557  1.00  5.84              
ATOM   1595  HG2 LYS A 101      49.512  69.622  76.085  1.00  5.84              
ATOM   1596  CD  LYS A 101      50.827  70.064  74.443  1.00  5.84              
ATOM   1597  HD1 LYS A 101      50.025  69.636  73.840  1.00  5.84              
ATOM   1598  HD2 LYS A 101      51.757  69.633  74.076  1.00  5.84              
ATOM   1599  CE  LYS A 101      50.857  71.591  74.225  1.00  5.84              
ATOM   1600  HE1 LYS A 101      49.892  72.017  74.510  1.00  5.84              
ATOM   1601  HE2 LYS A 101      51.004  71.770  73.156  1.00  5.84              
ATOM   1602  NZ  LYS A 101      51.947  72.263  74.987  1.00  5.84              
ATOM   1603  HZ1 LYS A 101      52.801  71.712  74.938  1.00  5.84              
ATOM   1604  HZ2 LYS A 101      52.137  73.198  74.657  1.00  5.84              
ATOM   1605  HZ3 LYS A 101      51.721  72.333  75.986  1.00  5.84              
ATOM   1606  C   LYS A 101      53.538  69.508  76.423  1.00  5.84              
ATOM   1607  O   LYS A 101      53.734  70.223  75.442  1.00  5.84              
ATOM   1608  N   ASP A 102      53.946  69.857  77.641  1.00  5.97              
ATOM   1609  H   ASP A 102      53.763  69.237  78.414  1.00  5.97              
ATOM   1610  CA  ASP A 102      54.351  71.229  77.963  1.00  5.97              
ATOM   1611  HA  ASP A 102      54.130  71.863  77.105  1.00  5.97              
ATOM   1612  CB  ASP A 102      53.480  71.794  79.087  1.00  5.97              
ATOM   1613  HB1 ASP A 102      53.788  72.819  79.289  1.00  5.97              
ATOM   1614  HB2 ASP A 102      53.644  71.224  79.991  1.00  5.97              
ATOM   1615  CG  ASP A 102      52.024  71.757  78.667  1.00  5.97              
ATOM   1616  OD1 ASP A 102      51.641  72.492  77.715  1.00  5.97              
ATOM   1617  OD2 ASP A 102      51.227  70.916  79.170  1.00  5.97              
ATOM   1618  C   ASP A 102      55.881  71.428  78.099  1.00  5.97              
ATOM   1619  O   ASP A 102      56.320  72.566  78.153  1.00  5.97              
ATOM   1620  N   LYS A 103      56.680  70.356  77.913  1.00  5.25              
ATOM   1621  H   LYS A 103      56.242  69.454  78.064  1.00  5.25              
ATOM   1622  CA  LYS A 103      57.751  70.367  76.883  1.00  5.25              
ATOM   1623  HA  LYS A 103      57.619  71.299  76.325  1.00  5.25              
ATOM   1624  CB  LYS A 103      59.175  70.378  77.453  1.00  5.25              
ATOM   1625  HB1 LYS A 103      59.756  70.802  76.654  1.00  5.25              
ATOM   1626  HB2 LYS A 103      59.511  69.350  77.544  1.00  5.25              
ATOM   1627  CG  LYS A 103      59.561  71.149  78.725  1.00  5.25              
ATOM   1628  HG1 LYS A 103      60.574  70.820  78.953  1.00  5.25              
ATOM   1629  HG2 LYS A 103      58.927  70.831  79.552  1.00  5.25              
ATOM   1630  CD  LYS A 103      59.571  72.680  78.614  1.00  5.25              
ATOM   1631  HD1 LYS A 103      58.606  73.070  78.929  1.00  5.25              
ATOM   1632  HD2 LYS A 103      59.727  73.009  77.588  1.00  5.25              
ATOM   1633  CE  LYS A 103      60.642  73.346  79.511  1.00  5.25              
ATOM   1634  HE1 LYS A 103      60.559  72.925  80.515  1.00  5.25              
ATOM   1635  HE2 LYS A 103      60.428  74.416  79.563  1.00  5.25              
ATOM   1636  NZ  LYS A 103      62.018  73.155  78.996  1.00  5.25              
ATOM   1637  HZ1 LYS A 103      62.752  73.606  79.554  1.00  5.25              
ATOM   1638  HZ2 LYS A 103      62.289  72.190  78.953  1.00  5.25              
ATOM   1639  HZ3 LYS A 103      62.153  73.516  78.048  1.00  5.25              
ATOM   1640  C   LYS A 103      57.479  69.201  75.942  1.00  5.25              
ATOM   1641  O   LYS A 103      57.212  68.100  76.405  1.00  5.25              
ATOM   1642  N   MET A 104      57.393  69.475  74.642  1.00  4.80              
ATOM   1643  H   MET A 104      57.820  70.335  74.335  1.00  4.80              
ATOM   1644  CA  MET A 104      56.440  68.850  73.695  1.00  4.80              
ATOM   1645  HA  MET A 104      55.491  68.747  74.219  1.00  4.80              
ATOM   1646  CB  MET A 104      56.240  69.845  72.537  1.00  4.80              
ATOM   1647  HB1 MET A 104      55.584  69.419  71.777  1.00  4.80              
ATOM   1648  HB2 MET A 104      57.205  70.046  72.071  1.00  4.80              
ATOM   1649  CG  MET A 104      55.605  71.168  72.997  1.00  4.80              
ATOM   1650  HG1 MET A 104      55.952  71.426  73.997  1.00  4.80              
ATOM   1651  HG2 MET A 104      54.527  71.019  73.054  1.00  4.80              
ATOM   1652  SD  MET A 104      55.926  72.594  71.927  1.00  4.80              
ATOM   1653  CE  MET A 104      57.661  72.933  72.352  1.00  4.80              
ATOM   1654  HE1 MET A 104      57.979  73.856  71.869  1.00  4.80              
ATOM   1655  HE2 MET A 104      57.767  73.046  73.431  1.00  4.80              
ATOM   1656  HE3 MET A 104      58.297  72.117  72.009  1.00  4.80              
ATOM   1657  C   MET A 104      56.758  67.437  73.192  1.00  4.80              
ATOM   1658  O   MET A 104      56.621  67.154  71.997  1.00  4.80              
ATOM   1659  N   TYR A 105      57.248  66.568  74.064  1.00  4.60              
ATOM   1660  H   TYR A 105      57.196  66.809  75.047  1.00  4.60              
ATOM   1661  CA  TYR A 105      58.223  65.567  73.664  1.00  4.60              
ATOM   1662  HA  TYR A 105      58.398  65.681  72.596  1.00  4.60              
ATOM   1663  CB  TYR A 105      59.553  65.932  74.289  1.00  4.60              
ATOM   1664  HB1 TYR A 105      60.322  65.223  73.988  1.00  4.60              
ATOM   1665  HB2 TYR A 105      59.423  65.826  75.356  1.00  4.60              
ATOM   1666  CG  TYR A 105      59.973  67.374  73.949  1.00  4.60              
ATOM   1667  CD1 TYR A 105      60.573  68.150  74.942  1.00  4.60              
ATOM   1668  HD1 TYR A 105      60.796  67.723  75.904  1.00  4.60              
ATOM   1669  CE1 TYR A 105      60.846  69.499  74.705  1.00  4.60              
ATOM   1670  HE1 TYR A 105      61.278  70.070  75.496  1.00  4.60              
ATOM   1671  CZ  TYR A 105      60.564  70.113  73.472  1.00  4.60              
ATOM   1672  OH  TYR A 105      60.839  71.426  73.271  1.00  4.60              
ATOM   1673  HH  TYR A 105      60.718  71.765  72.373  1.00  4.60              
ATOM   1674  CE2 TYR A 105      59.984  69.343  72.451  1.00  4.60              
ATOM   1675  HE2 TYR A 105      59.744  69.791  71.500  1.00  4.60              
ATOM   1676  CD2 TYR A 105      59.691  67.990  72.696  1.00  4.60              
ATOM   1677  HD2 TYR A 105      59.236  67.419  71.903  1.00  4.60              
ATOM   1678  C   TYR A 105      57.706  64.165  73.723  1.00  4.60              
ATOM   1679  O   TYR A 105      56.712  63.897  74.395  1.00  4.60              
ATOM   1680  N   LYS A 106      58.309  63.289  72.912  1.00  4.32              
ATOM   1681  H   LYS A 106      59.137  63.560  72.384  1.00  4.32              
ATOM   1682  CA  LYS A 106      57.894  61.873  72.968  1.00  4.32              
ATOM   1683  HA  LYS A 106      56.904  61.796  73.418  1.00  4.32              
ATOM   1684  CB  LYS A 106      57.828  61.224  71.570  1.00  4.32              
ATOM   1685  HB1 LYS A 106      57.501  60.190  71.693  1.00  4.32              
ATOM   1686  HB2 LYS A 106      58.819  61.202  71.123  1.00  4.32              
ATOM   1687  CG  LYS A 106      56.872  61.905  70.569  1.00  4.32              
ATOM   1688  HG1 LYS A 106      56.759  61.241  69.712  1.00  4.32              
ATOM   1689  HG2 LYS A 106      57.329  62.828  70.210  1.00  4.32              
ATOM   1690  CD  LYS A 106      55.490  62.240  71.159  1.00  4.32              
ATOM   1691  HD1 LYS A 106      55.507  63.276  71.502  1.00  4.32              
ATOM   1692  HD2 LYS A 106      55.314  61.629  72.033  1.00  4.32              
ATOM   1693  CE  LYS A 106      54.315  62.066  70.183  1.00  4.32              
ATOM   1694  HE1 LYS A 106      54.554  62.595  69.257  1.00  4.32              
ATOM   1695  HE2 LYS A 106      53.435  62.542  70.627  1.00  4.32              
ATOM   1696  NZ  LYS A 106      54.010  60.637  69.897  1.00  4.32              
ATOM   1697  HZ1 LYS A 106      53.325  60.520  69.169  1.00  4.32              
ATOM   1698  HZ2 LYS A 106      54.840  60.120  69.594  1.00  4.32              
ATOM   1699  HZ3 LYS A 106      53.687  60.122  70.708  1.00  4.32              
ATOM   1700  C   LYS A 106      58.810  61.147  73.941  1.00  4.32              
ATOM   1701  O   LYS A 106      59.958  61.528  74.160  1.00  4.32              
ATOM   1702  N   LEU A 107      58.315  60.060  74.508  1.00  4.20              
ATOM   1703  H   LEU A 107      57.338  59.847  74.356  1.00  4.20              
ATOM   1704  CA  LEU A 107      59.180  59.005  75.020  1.00  4.20              
ATOM   1705  HA  LEU A 107      60.226  59.308  75.096  1.00  4.20              
ATOM   1706  CB  LEU A 107      58.634  58.503  76.356  1.00  4.20              
ATOM   1707  HB1 LEU A 107      57.721  57.945  76.161  1.00  4.20              
ATOM   1708  HB2 LEU A 107      58.357  59.326  76.998  1.00  4.20              
ATOM   1709  CG  LEU A 107      59.616  57.586  77.084  1.00  4.20              
ATOM   1710  HG  LEU A 107      60.288  57.077  76.409  1.00  4.20              
ATOM   1711  CD1 LEU A 107      60.484  58.447  77.972  1.00  4.20              
ATOM   1712 1HD1 LEU A 107      61.074  57.802  78.608  1.00  4.20              
ATOM   1713 2HD1 LEU A 107      61.148  59.063  77.365  1.00  4.20              
ATOM   1714 3HD1 LEU A 107      59.863  59.089  78.579  1.00  4.20              
ATOM   1715  CD2 LEU A 107      58.843  56.507  77.827  1.00  4.20              
ATOM   1716 1HD2 LEU A 107      59.528  55.902  78.415  1.00  4.20              
ATOM   1717 2HD2 LEU A 107      58.088  56.963  78.464  1.00  4.20              
ATOM   1718 3HD2 LEU A 107      58.341  55.865  77.106  1.00  4.20              
ATOM   1719  C   LEU A 107      59.000  57.805  74.093  1.00  4.20              
ATOM   1720  O   LEU A 107      57.867  57.539  73.687  1.00  4.20              
ATOM   1721  N   LYS A 108      60.012  56.943  73.991  1.00  4.29              
ATOM   1722  H   LYS A 108      60.929  57.246  74.311  1.00  4.29              
ATOM   1723  CA  LYS A 108      59.788  55.499  73.942  1.00  4.29              
ATOM   1724  HA  LYS A 108      58.743  55.344  74.124  1.00  4.29              
ATOM   1725  CB  LYS A 108      60.097  54.964  72.532  1.00  4.29              
ATOM   1726  HB1 LYS A 108      60.090  53.873  72.562  1.00  4.29              
ATOM   1727  HB2 LYS A 108      61.090  55.295  72.225  1.00  4.29              
ATOM   1728  CG  LYS A 108      59.042  55.436  71.512  1.00  4.29              
ATOM   1729  HG1 LYS A 108      58.997  56.524  71.504  1.00  4.29              
ATOM   1730  HG2 LYS A 108      58.071  55.040  71.811  1.00  4.29              
ATOM   1731  CD  LYS A 108      59.364  54.974  70.087  1.00  4.29              
ATOM   1732  HD1 LYS A 108      59.558  53.910  70.101  1.00  4.29              
ATOM   1733  HD2 LYS A 108      60.274  55.479  69.757  1.00  4.29              
ATOM   1734  CE  LYS A 108      58.233  55.293  69.094  1.00  4.29              
ATOM   1735  HE1 LYS A 108      58.608  55.200  68.072  1.00  4.29              
ATOM   1736  HE2 LYS A 108      57.934  56.337  69.236  1.00  4.29              
ATOM   1737  NZ  LYS A 108      57.035  54.431  69.262  1.00  4.29              
ATOM   1738  HZ1 LYS A 108      56.212  54.978  68.974  1.00  4.29              
ATOM   1739  HZ2 LYS A 108      57.079  53.581  68.722  1.00  4.29              
ATOM   1740  HZ3 LYS A 108      56.895  54.190  70.236  1.00  4.29              
ATOM   1741  C   LYS A 108      60.543  54.758  75.042  1.00  4.29              
ATOM   1742  O   LYS A 108      61.733  54.983  75.226  1.00  4.29              
ATOM   1743  N   CYS A 109      59.868  53.905  75.815  1.00  4.36              
ATOM   1744  H   CYS A 109      58.910  53.691  75.561  1.00  4.36              
ATOM   1745  CA  CYS A 109      60.590  52.996  76.719  1.00  4.36              
ATOM   1746  HA  CYS A 109      61.463  53.518  77.095  1.00  4.36              
ATOM   1747  CB  CYS A 109      59.697  52.630  77.922  1.00  4.36              
ATOM   1748  HB1 CYS A 109      58.931  51.942  77.593  1.00  4.36              
ATOM   1749  HB2 CYS A 109      59.209  53.528  78.298  1.00  4.36              
ATOM   1750  SG  CYS A 109      60.570  51.833  79.307  1.00  4.36              
ATOM   1751  HG  CYS A 109      60.973  50.740  78.644  1.00  4.36              
ATOM   1752  C   CYS A 109      61.124  51.787  75.923  1.00  4.36              
ATOM   1753  O   CYS A 109      60.787  51.601  74.753  1.00  4.36              
ATOM   1754  N   PHE A 110      61.923  50.929  76.554  1.00  4.55              
ATOM   1755  H   PHE A 110      62.412  51.220  77.396  1.00  4.55              
ATOM   1756  CA  PHE A 110      62.183  49.593  76.033  1.00  4.55              
ATOM   1757  HA  PHE A 110      61.396  49.340  75.327  1.00  4.55              
ATOM   1758  CB  PHE A 110      63.518  49.557  75.269  1.00  4.55              
ATOM   1759  HB1 PHE A 110      64.035  48.621  75.489  1.00  4.55              
ATOM   1760  HB2 PHE A 110      64.169  50.365  75.607  1.00  4.55              
ATOM   1761  CG  PHE A 110      63.340  49.635  73.767  1.00  4.55              
ATOM   1762  CD1 PHE A 110      63.449  50.868  73.098  1.00  4.55              
ATOM   1763  HD1 PHE A 110      63.683  51.767  73.652  1.00  4.55              
ATOM   1764  CE1 PHE A 110      63.267  50.930  71.705  1.00  4.55              
ATOM   1765  HE1 PHE A 110      63.358  51.877  71.193  1.00  4.55              
ATOM   1766  CZ  PHE A 110      62.993  49.759  70.978  1.00  4.55              
ATOM   1767  HZ  PHE A 110      62.877  49.800  69.904  1.00  4.55              
ATOM   1768  CE2 PHE A 110      62.869  48.529  71.646  1.00  4.55              
ATOM   1769  HE2 PHE A 110      62.650  47.631  71.085  1.00  4.55              
ATOM   1770  CD2 PHE A 110      63.043  48.467  73.039  1.00  4.55              
ATOM   1771  HD2 PHE A 110      62.964  47.515  73.546  1.00  4.55              
ATOM   1772  C   PHE A 110      62.190  48.564  77.182  1.00  4.55              
ATOM   1773  O   PHE A 110      62.942  48.705  78.163  1.00  4.55              
ATOM   1774  N   PRO A 111      61.349  47.513  77.094  1.00  5.07              
ATOM   1775  CD  PRO A 111      60.425  47.205  76.008  1.00  5.07              
ATOM   1776  HD1 PRO A 111      60.927  47.209  75.040  1.00  5.07              
ATOM   1777  HD2 PRO A 111      59.610  47.929  76.023  1.00  5.07              
ATOM   1778  CG  PRO A 111      59.868  45.815  76.299  1.00  5.07              
ATOM   1779  HG1 PRO A 111      60.530  45.057  75.877  1.00  5.07              
ATOM   1780  HG2 PRO A 111      58.853  45.697  75.915  1.00  5.07              
ATOM   1781  CB  PRO A 111      59.913  45.749  77.822  1.00  5.07              
ATOM   1782  HB1 PRO A 111      59.978  44.719  78.177  1.00  5.07              
ATOM   1783  HB2 PRO A 111      59.032  46.224  78.239  1.00  5.07              
ATOM   1784  CA  PRO A 111      61.143  46.581  78.195  1.00  5.07              
ATOM   1785  HA  PRO A 111      60.922  47.126  79.109  1.00  5.07              
ATOM   1786  C   PRO A 111      62.318  45.645  78.495  1.00  5.07              
ATOM   1787  O   PRO A 111      62.415  45.078  79.582  1.00  5.07              
ATOM   1788  N   SER A 112      63.205  45.463  77.523  1.00  6.05              
ATOM   1789  H   SER A 112      63.104  45.968  76.655  1.00  6.05              
ATOM   1790  CA  SER A 112      64.342  44.555  77.598  1.00  6.05              
ATOM   1791  HA  SER A 112      64.018  43.614  78.044  1.00  6.05              
ATOM   1792  CB  SER A 112      64.813  44.275  76.163  1.00  6.05              
ATOM   1793  HB1 SER A 112      64.103  43.598  75.684  1.00  6.05              
ATOM   1794  HB2 SER A 112      65.792  43.792  76.181  1.00  6.05              
ATOM   1795  OG  SER A 112      64.873  45.477  75.407  1.00  6.05              
ATOM   1796  HG  SER A 112      65.605  45.416  74.783  1.00  6.05              
ATOM   1797  C   SER A 112      65.528  45.048  78.415  1.00  6.05              
ATOM   1798  O   SER A 112      66.419  44.265  78.732  1.00  6.05              
ATOM   1799  N   THR A 113      65.572  46.338  78.720  1.00  5.35              
ATOM   1800  H   THR A 113      64.846  46.922  78.333  1.00  5.35              
ATOM   1801  CA  THR A 113      66.784  47.023  79.183  1.00  5.35              
ATOM   1802  HA  THR A 113      67.480  46.318  79.640  1.00  5.35              
ATOM   1803  CB  THR A 113      67.468  47.717  77.991  1.00  5.35              
ATOM   1804  HB  THR A 113      68.217  48.420  78.358  1.00  5.35              
ATOM   1805  CG2 THR A 113      68.145  46.752  77.019  1.00  5.35              
ATOM   1806 1HG2 THR A 113      68.656  47.318  76.241  1.00  5.35              
ATOM   1807 2HG2 THR A 113      68.879  46.152  77.558  1.00  5.35              
ATOM   1808 3HG2 THR A 113      67.410  46.092  76.560  1.00  5.35              
ATOM   1809  OG1 THR A 113      66.477  48.415  77.262  1.00  5.35              
ATOM   1810  HG1 THR A 113      66.872  48.741  76.441  1.00  5.35              
ATOM   1811  C   THR A 113      66.470  48.095  80.212  1.00  5.35              
ATOM   1812  O   THR A 113      67.335  48.368  81.038  1.00  5.35              
ATOM   1813  N   GLY A 114      65.286  48.728  80.173  1.00  4.63              
ATOM   1814  H   GLY A 114      64.609  48.490  79.459  1.00  4.63              
ATOM   1815  CA  GLY A 114      65.150  50.020  80.857  1.00  4.63              
ATOM   1816  HA1 GLY A 114      65.547  49.938  81.864  1.00  4.63              
ATOM   1817  HA2 GLY A 114      64.096  50.281  80.912  1.00  4.63              
ATOM   1818  C   GLY A 114      65.864  51.165  80.134  1.00  4.63              
ATOM   1819  O   GLY A 114      65.892  52.296  80.620  1.00  4.63              
ATOM   1820  N   GLU A 115      66.379  50.891  78.932  1.00  4.37              
ATOM   1821  H   GLU A 115      66.267  49.955  78.568  1.00  4.37              
ATOM   1822  CA  GLU A 115      66.711  51.935  77.978  1.00  4.37              
ATOM   1823  HA  GLU A 115      67.463  52.583  78.430  1.00  4.37              
ATOM   1824  CB  GLU A 115      67.301  51.321  76.700  1.00  4.37              
ATOM   1825  HB1 GLU A 115      66.485  50.913  76.103  1.00  4.37              
ATOM   1826  HB2 GLU A 115      67.976  50.508  76.967  1.00  4.37              
ATOM   1827  CG  GLU A 115      68.118  52.321  75.872  1.00  4.37              
ATOM   1828  HG1 GLU A 115      69.179  52.183  76.093  1.00  4.37              
ATOM   1829  HG2 GLU A 115      67.862  53.338  76.167  1.00  4.37              
ATOM   1830  CD  GLU A 115      67.877  52.165  74.368  1.00  4.37              
ATOM   1831  OE1 GLU A 115      67.921  51.019  73.868  1.00  4.37              
ATOM   1832  OE2 GLU A 115      67.629  53.214  73.728  1.00  4.37              
ATOM   1833  C   GLU A 115      65.469  52.766  77.678  1.00  4.37              
ATOM   1834  O   GLU A 115      64.337  52.272  77.684  1.00  4.37              
ATOM   1835  N   ILE A 116      65.710  54.037  77.408  1.00  3.97              
ATOM   1836  H   ILE A 116      66.676  54.352  77.436  1.00  3.97              
ATOM   1837  CA  ILE A 116      64.723  55.023  77.025  1.00  3.97              
ATOM   1838  HA  ILE A 116      63.805  54.531  76.704  1.00  3.97              
ATOM   1839  CB  ILE A 116      64.424  55.971  78.202  1.00  3.97              
ATOM   1840  HB  ILE A 116      65.375  56.388  78.521  1.00  3.97              
ATOM   1841  CG2 ILE A 116      63.553  57.155  77.759  1.00  3.97              
ATOM   1842 1HG2 ILE A 116      63.319  57.787  78.614  1.00  3.97              
ATOM   1843 2HG2 ILE A 116      64.091  57.770  77.044  1.00  3.97              
ATOM   1844 3HG2 ILE A 116      62.643  56.790  77.284  1.00  3.97              
ATOM   1845  CG1 ILE A 116      63.803  55.318  79.451  1.00  3.97              
ATOM   1846 1HG1 ILE A 116      63.590  56.111  80.153  1.00  3.97              
ATOM   1847 2HG1 ILE A 116      64.532  54.644  79.902  1.00  3.97              
ATOM   1848  CD1 ILE A 116      62.491  54.569  79.285  1.00  3.97              
ATOM   1849  HD1 ILE A 116      62.105  54.309  80.270  1.00  3.97              
ATOM   1850  HD2 ILE A 116      61.761  55.178  78.756  1.00  3.97              
ATOM   1851  HD3 ILE A 116      62.678  53.649  78.749  1.00  3.97              
ATOM   1852  C   ILE A 116      65.296  55.837  75.872  1.00  3.97              
ATOM   1853  O   ILE A 116      66.414  56.364  75.930  1.00  3.97              
ATOM   1854  N   GLN A 117      64.440  56.043  74.883  1.00  4.03              
ATOM   1855  H   GLN A 117      63.523  55.618  74.971  1.00  4.03              
ATOM   1856  CA  GLN A 117      64.604  57.006  73.815  1.00  4.03              
ATOM   1857  HA  GLN A 117      65.640  57.349  73.807  1.00  4.03              
ATOM   1858  CB  GLN A 117      64.353  56.303  72.472  1.00  4.03              
ATOM   1859  HB1 GLN A 117      64.224  57.040  71.680  1.00  4.03              
ATOM   1860  HB2 GLN A 117      63.446  55.701  72.547  1.00  4.03              
ATOM   1861  CG  GLN A 117      65.567  55.409  72.131  1.00  4.03              
ATOM   1862  HG1 GLN A 117      66.046  55.081  73.052  1.00  4.03              
ATOM   1863  HG2 GLN A 117      66.302  55.991  71.577  1.00  4.03              
ATOM   1864  CD  GLN A 117      65.216  54.161  71.330  1.00  4.03              
ATOM   1865  OE1 GLN A 117      64.345  54.165  70.470  1.00  4.03              
ATOM   1866  NE2 GLN A 117      65.857  53.046  71.596  1.00  4.03              
ATOM   1867 1HE2 GLN A 117      66.566  53.027  72.343  1.00  4.03              
ATOM   1868 2HE2 GLN A 117      65.595  52.198  71.135  1.00  4.03              
ATOM   1869  C   GLN A 117      63.744  58.238  74.078  1.00  4.03              
ATOM   1870  O   GLN A 117      62.604  58.139  74.529  1.00  4.03              
ATOM   1871  N   VAL A 118      64.313  59.418  73.839  1.00  4.26              
ATOM   1872  H   VAL A 118      65.278  59.415  73.519  1.00  4.26              
ATOM   1873  CA  VAL A 118      63.726  60.721  74.187  1.00  4.26              
ATOM   1874  HA  VAL A 118      62.685  60.578  74.480  1.00  4.26              
ATOM   1875  CB  VAL A 118      64.405  61.419  75.372  1.00  4.26              
ATOM   1876  HB  VAL A 118      65.359  61.836  75.067  1.00  4.26              
ATOM   1877  CG1 VAL A 118      63.486  62.559  75.834  1.00  4.26              
ATOM   1878 1HG1 VAL A 118      63.961  63.153  76.603  1.00  4.26              
ATOM   1879 2HG1 VAL A 118      63.259  63.230  75.005  1.00  4.26              
ATOM   1880 3HG1 VAL A 118      62.547  62.160  76.223  1.00  4.26              
ATOM   1881  CG2 VAL A 118      64.671  60.466  76.536  1.00  4.26              
ATOM   1882 1HG2 VAL A 118      65.179  61.005  77.323  1.00  4.26              
ATOM   1883 2HG2 VAL A 118      63.726  60.064  76.904  1.00  4.26              
ATOM   1884 3HG2 VAL A 118      65.325  59.652  76.224  1.00  4.26              
ATOM   1885  C   VAL A 118      63.743  61.612  72.954  1.00  4.26              
ATOM   1886  O   VAL A 118      64.746  62.309  72.733  1.00  4.26              
ATOM   1887  N   PRO A 119      62.697  61.535  72.107  1.00  4.44              
ATOM   1888  CD  PRO A 119      61.771  60.415  71.993  1.00  4.44              
ATOM   1889  HD1 PRO A 119      60.759  60.798  71.915  1.00  4.44              
ATOM   1890  HD2 PRO A 119      61.811  59.705  72.810  1.00  4.44              
ATOM   1891  CG  PRO A 119      62.153  59.742  70.683  1.00  4.44              
ATOM   1892  HG1 PRO A 119      61.297  59.239  70.232  1.00  4.44              
ATOM   1893  HG2 PRO A 119      62.971  59.041  70.854  1.00  4.44              
ATOM   1894  CB  PRO A 119      62.646  60.913  69.826  1.00  4.44              
ATOM   1895  HB1 PRO A 119      61.936  61.116  69.023  1.00  4.44              
ATOM   1896  HB2 PRO A 119      63.619  60.674  69.397  1.00  4.44              
ATOM   1897  CA  PRO A 119      62.765  62.114  70.785  1.00  4.44              
ATOM   1898  HA  PRO A 119      63.739  62.573  70.619  1.00  4.44              
ATOM   1899  C   PRO A 119      61.698  63.148  70.433  1.00  4.44              
ATOM   1900  O   PRO A 119      60.559  63.132  70.901  1.00  4.44              
ATOM   1901  N   GLY A 120      62.113  64.047  69.535  1.00  4.51              
ATOM   1902  H   GLY A 120      63.059  63.938  69.201  1.00  4.51              
ATOM   1903  CA  GLY A 120      61.552  65.390  69.505  1.00  4.51              
ATOM   1904  HA1 GLY A 120      60.473  65.342  69.360  1.00  4.51              
ATOM   1905  HA2 GLY A 120      62.005  65.974  68.705  1.00  4.51              
ATOM   1906  C   GLY A 120      61.829  66.009  70.837  1.00  4.51              
ATOM   1907  O   GLY A 120      61.085  65.780  71.783  1.00  4.51              
ATOM   1908  N   VAL A 121      62.930  66.750  70.821  1.00  4.68              
ATOM   1909  H   VAL A 121      63.560  66.617  70.044  1.00  4.68              
ATOM   1910  CA  VAL A 121      63.282  67.849  71.716  1.00  4.68              
ATOM   1911  HA  VAL A 121      62.475  68.104  72.403  1.00  4.68              
ATOM   1912  CB  VAL A 121      64.519  67.363  72.473  1.00  4.68              
ATOM   1913  HB  VAL A 121      65.235  66.969  71.758  1.00  4.68              
ATOM   1914  CG1 VAL A 121      65.191  68.509  73.193  1.00  4.68              
ATOM   1915 1HG1 VAL A 121      66.042  68.135  73.756  1.00  4.68              
ATOM   1916 2HG1 VAL A 121      65.560  69.241  72.475  1.00  4.68              
ATOM   1917 3HG1 VAL A 121      64.476  68.992  73.857  1.00  4.68              
ATOM   1918  CG2 VAL A 121      64.174  66.214  73.425  1.00  4.68              
ATOM   1919 1HG2 VAL A 121      65.077  65.851  73.909  1.00  4.68              
ATOM   1920 2HG2 VAL A 121      63.441  66.551  74.159  1.00  4.68              
ATOM   1921 3HG2 VAL A 121      63.746  65.374  72.878  1.00  4.68              
ATOM   1922  C   VAL A 121      63.591  68.986  70.745  1.00  4.68              
ATOM   1923  O   VAL A 121      64.470  68.843  69.890  1.00  4.68              
ATOM   1924  N   ILE A 122      62.784  70.042  70.746  1.00  5.86              
ATOM   1925  H   ILE A 122      62.112  70.136  71.498  1.00  5.86              
ATOM   1926  CA  ILE A 122      62.863  71.127  69.760  1.00  5.86              
ATOM   1927  HA  ILE A 122      63.915  71.303  69.526  1.00  5.86              
ATOM   1928  CB  ILE A 122      62.138  70.805  68.419  1.00  5.86              
ATOM   1929  HB  ILE A 122      62.720  70.024  67.929  1.00  5.86              
ATOM   1930  CG2 ILE A 122      60.713  70.239  68.587  1.00  5.86              
ATOM   1931 1HG2 ILE A 122      60.331  69.883  67.632  1.00  5.86              
ATOM   1932 2HG2 ILE A 122      60.721  69.395  69.276  1.00  5.86              
ATOM   1933 3HG2 ILE A 122      60.043  71.008  68.974  1.00  5.86              
ATOM   1934  CG1 ILE A 122      62.166  72.055  67.492  1.00  5.86              
ATOM   1935 1HG1 ILE A 122      63.202  72.246  67.210  1.00  5.86              
ATOM   1936 2HG1 ILE A 122      61.809  72.933  68.022  1.00  5.86              
ATOM   1937  CD1 ILE A 122      61.316  72.000  66.222  1.00  5.86              
ATOM   1938  HD1 ILE A 122      61.520  72.883  65.616  1.00  5.86              
ATOM   1939  HD2 ILE A 122      61.564  71.116  65.654  1.00  5.86              
ATOM   1940  HD3 ILE A 122      60.256  71.992  66.477  1.00  5.86              
ATOM   1941  C   ILE A 122      62.297  72.401  70.390  1.00  5.86              
ATOM   1942  O   ILE A 122      61.130  72.441  70.778  1.00  5.86              
ATOM   1943  N   PHE A 123      63.150  73.421  70.359  1.00  7.06              
ATOM   1944  H   PHE A 123      64.119  73.133  70.340  1.00  7.06              
ATOM   1945  CA  PHE A 123      62.984  74.871  70.325  1.00  7.06              
ATOM   1946  HA  PHE A 123      63.288  75.140  69.314  1.00  7.06              
ATOM   1947  CB  PHE A 123      61.541  75.404  70.438  1.00  7.06              
ATOM   1948  HB1 PHE A 123      61.593  76.466  70.682  1.00  7.06              
ATOM   1949  HB2 PHE A 123      61.020  74.917  71.262  1.00  7.06              
ATOM   1950  CG  PHE A 123      60.732  75.291  69.150  1.00  7.06              
ATOM   1951  CD1 PHE A 123      59.570  74.496  69.097  1.00  7.06              
ATOM   1952  HD1 PHE A 123      59.249  73.958  69.974  1.00  7.06              
ATOM   1953  CE1 PHE A 123      58.820  74.402  67.910  1.00  7.06              
ATOM   1954  HE1 PHE A 123      57.922  73.800  67.887  1.00  7.06              
ATOM   1955  CZ  PHE A 123      59.227  75.109  66.765  1.00  7.06              
ATOM   1956  HZ  PHE A 123      58.643  75.054  65.858  1.00  7.06              
ATOM   1957  CE2 PHE A 123      60.384  75.905  66.809  1.00  7.06              
ATOM   1958  HE2 PHE A 123      60.691  76.461  65.934  1.00  7.06              
ATOM   1959  CD2 PHE A 123      61.131  75.999  67.998  1.00  7.06              
ATOM   1960  HD2 PHE A 123      62.008  76.631  68.025  1.00  7.06              
ATOM   1961  C   PHE A 123      64.047  75.587  71.184  1.00  7.06              
ATOM   1962  O   PHE A 123      65.007  76.119  70.611  1.00  7.06              
ATOM   1963  N   PRO A 124      64.009  75.523  72.522  1.00  6.90              
ATOM   1964  CD  PRO A 124      62.857  75.435  73.394  1.00  6.90              
ATOM   1965  HD1 PRO A 124      62.515  74.400  73.464  1.00  6.90              
ATOM   1966  HD2 PRO A 124      62.048  76.090  73.074  1.00  6.90              
ATOM   1967  CG  PRO A 124      63.408  75.899  74.738  1.00  6.90              
ATOM   1968  HG1 PRO A 124      62.813  75.533  75.571  1.00  6.90              
ATOM   1969  HG2 PRO A 124      63.424  76.990  74.756  1.00  6.90              
ATOM   1970  CB  PRO A 124      64.854  75.378  74.749  1.00  6.90              
ATOM   1971  HB1 PRO A 124      64.941  74.454  75.315  1.00  6.90              
ATOM   1972  HB2 PRO A 124      65.519  76.127  75.179  1.00  6.90              
ATOM   1973  CA  PRO A 124      65.193  75.126  73.274  1.00  6.90              
ATOM   1974  HA  PRO A 124      66.043  75.743  72.987  1.00  6.90              
ATOM   1975  C   PRO A 124      65.507  73.654  72.991  1.00  6.90              
ATOM   1976  O   PRO A 124      64.672  72.885  72.524  1.00  6.90              
ATOM   1977  N   ASP A 125      66.734  73.242  73.249  1.00  5.06              
ATOM   1978  H   ASP A 125      67.392  73.923  73.573  1.00  5.06              
ATOM   1979  CA  ASP A 125      67.214  71.932  72.791  1.00  5.06              
ATOM   1980  HA  ASP A 125      66.470  71.437  72.167  1.00  5.06              
ATOM   1981  CB  ASP A 125      68.375  72.293  71.882  1.00  5.06              
ATOM   1982  HB1 ASP A 125      69.113  72.753  72.525  1.00  5.06              
ATOM   1983  HB2 ASP A 125      68.024  73.033  71.162  1.00  5.06              
ATOM   1984  CG  ASP A 125      69.079  71.203  71.096  1.00  5.06              
ATOM   1985  OD1 ASP A 125      69.013  71.264  69.852  1.00  5.06              
ATOM   1986  OD2 ASP A 125      69.899  70.502  71.722  1.00  5.06              
ATOM   1987  C   ASP A 125      67.513  70.976  73.951  1.00  5.06              
ATOM   1988  O   ASP A 125      66.589  70.544  74.626  1.00  5.06              
ATOM   1989  N   PHE A 126      68.771  70.663  74.251  1.00  4.82              
ATOM   1990  H   PHE A 126      69.480  70.884  73.557  1.00  4.82              
ATOM   1991  CA  PHE A 126      69.138  69.765  75.346  1.00  4.82              
ATOM   1992  HA  PHE A 126      68.915  68.745  75.036  1.00  4.82              
ATOM   1993  CB  PHE A 126      70.658  69.885  75.592  1.00  4.82              
ATOM   1994  HB1 PHE A 126      70.799  69.879  76.671  1.00  4.82              
ATOM   1995  HB2 PHE A 126      70.983  70.870  75.252  1.00  4.82              
ATOM   1996  CG  PHE A 126      71.661  68.874  75.049  1.00  4.82              
ATOM   1997  CD1 PHE A 126      72.122  68.963  73.723  1.00  4.82              
ATOM   1998  HD1 PHE A 126      71.650  69.645  73.035  1.00  4.82              
ATOM   1999  CE1 PHE A 126      73.242  68.226  73.300  1.00  4.82              
ATOM   2000  HE1 PHE A 126      73.594  68.322  72.280  1.00  4.82              
ATOM   2001  CZ  PHE A 126      73.939  67.417  74.213  1.00  4.82              
ATOM   2002  HZ  PHE A 126      74.826  66.882  73.897  1.00  4.82              
ATOM   2003  CE2 PHE A 126      73.488  67.315  75.540  1.00  4.82              
ATOM   2004  HE2 PHE A 126      74.048  66.724  76.254  1.00  4.82              
ATOM   2005  CD2 PHE A 126      72.359  68.046  75.954  1.00  4.82              
ATOM   2006  HD2 PHE A 126      72.091  68.044  77.000  1.00  4.82              
ATOM   2007  C   PHE A 126      68.421  69.983  76.687  1.00  4.82              
ATOM   2008  O   PHE A 126      68.331  69.016  77.425  1.00  4.82              
ATOM   2009  N   GLU A 127      67.970  71.180  77.049  1.00  5.06              
ATOM   2010  H   GLU A 127      68.150  71.961  76.442  1.00  5.06              
ATOM   2011  CA  GLU A 127      67.431  71.472  78.386  1.00  5.06              
ATOM   2012  HA  GLU A 127      68.013  70.967  79.155  1.00  5.06              
ATOM   2013  CB  GLU A 127      67.432  72.993  78.664  1.00  5.06              
ATOM   2014  HB1 GLU A 127      66.949  73.512  77.834  1.00  5.06              
ATOM   2015  HB2 GLU A 127      68.463  73.334  78.701  1.00  5.06              
ATOM   2016  CG  GLU A 127      66.772  73.410  79.996  1.00  5.06              
ATOM   2017  HG1 GLU A 127      67.464  74.071  80.524  1.00  5.06              
ATOM   2018  HG2 GLU A 127      66.636  72.533  80.632  1.00  5.06              
ATOM   2019  CD  GLU A 127      65.439  74.158  79.804  1.00  5.06              
ATOM   2020  OE1 GLU A 127      64.378  73.593  80.168  1.00  5.06              
ATOM   2021  OE2 GLU A 127      65.487  75.304  79.300  1.00  5.06              
ATOM   2022  C   GLU A 127      66.018  70.966  78.416  1.00  5.06              
ATOM   2023  O   GLU A 127      65.629  70.310  79.360  1.00  5.06              
ATOM   2024  N   ASP A 128      65.328  71.155  77.307  1.00  5.01              
ATOM   2025  H   ASP A 128      65.770  71.683  76.571  1.00  5.01              
ATOM   2026  CA  ASP A 128      64.077  70.538  76.969  1.00  5.01              
ATOM   2027  HA  ASP A 128      63.358  70.765  77.756  1.00  5.01              
ATOM   2028  CB  ASP A 128      63.619  71.258  75.680  1.00  5.01              
ATOM   2029  HB1 ASP A 128      63.146  70.574  74.992  1.00  5.01              
ATOM   2030  HB2 ASP A 128      64.472  71.667  75.141  1.00  5.01              
ATOM   2031  CG  ASP A 128      62.721  72.437  76.064  1.00  5.01              
ATOM   2032  OD1 ASP A 128      61.483  72.359  75.981  1.00  5.01              
ATOM   2033  OD2 ASP A 128      63.246  73.392  76.661  1.00  5.01              
ATOM   2034  C   ASP A 128      64.171  69.021  76.901  1.00  5.01              
ATOM   2035  O   ASP A 128      63.332  68.331  77.475  1.00  5.01              
ATOM   2036  N   GLY A 129      65.259  68.483  76.345  1.00  4.61              
ATOM   2037  H   GLY A 129      65.899  69.112  75.866  1.00  4.61              
ATOM   2038  CA  GLY A 129      65.512  67.042  76.390  1.00  4.61              
ATOM   2039  HA1 GLY A 129      66.421  66.810  75.838  1.00  4.61              
ATOM   2040  HA2 GLY A 129      64.665  66.524  75.949  1.00  4.61              
ATOM   2041  C   GLY A 129      65.636  66.528  77.799  1.00  4.61              
ATOM   2042  O   GLY A 129      64.939  65.590  78.149  1.00  4.61              
ATOM   2043  N   LYS A 130      66.505  67.134  78.603  1.00  4.68              
ATOM   2044  H   LYS A 130      66.966  67.970  78.248  1.00  4.68              
ATOM   2045  CA  LYS A 130      66.892  66.630  79.914  1.00  4.68              
ATOM   2046  HA  LYS A 130      66.959  65.556  79.843  1.00  4.68              
ATOM   2047  CB  LYS A 130      68.299  67.086  80.306  1.00  4.68              
ATOM   2048  HB1 LYS A 130      68.400  66.988  81.389  1.00  4.68              
ATOM   2049  HB2 LYS A 130      68.431  68.135  80.043  1.00  4.68              
ATOM   2050  CG  LYS A 130      69.385  66.189  79.648  1.00  4.68              
ATOM   2051  HG1 LYS A 130      69.109  65.145  79.797  1.00  4.68              
ATOM   2052  HG2 LYS A 130      70.323  66.343  80.177  1.00  4.68              
ATOM   2053  CD  LYS A 130      69.633  66.427  78.142  1.00  4.68              
ATOM   2054  HD1 LYS A 130      70.074  67.415  78.023  1.00  4.68              
ATOM   2055  HD2 LYS A 130      68.689  66.385  77.605  1.00  4.68              
ATOM   2056  CE  LYS A 130      70.571  65.400  77.500  1.00  4.68              
ATOM   2057  HE1 LYS A 130      70.201  64.398  77.734  1.00  4.68              
ATOM   2058  HE2 LYS A 130      71.570  65.496  77.942  1.00  4.68              
ATOM   2059  NZ  LYS A 130      70.647  65.550  76.025  1.00  4.68              
ATOM   2060  HZ1 LYS A 130      70.962  66.472  75.760  1.00  4.68              
ATOM   2061  HZ2 LYS A 130      71.302  64.884  75.625  1.00  4.68              
ATOM   2062  HZ3 LYS A 130      69.765  65.356  75.581  1.00  4.68              
ATOM   2063  C   LYS A 130      65.794  66.848  80.951  1.00  4.68              
ATOM   2064  O   LYS A 130      65.495  65.922  81.696  1.00  4.68              
ATOM   2065  N   ASN A 131      65.079  67.960  80.845  1.00  4.85              
ATOM   2066  H   ASN A 131      65.384  68.662  80.180  1.00  4.85              
ATOM   2067  CA  ASN A 131      63.803  68.203  81.485  1.00  4.85              
ATOM   2068  HA  ASN A 131      63.977  68.177  82.564  1.00  4.85              
ATOM   2069  CB  ASN A 131      63.260  69.600  81.154  1.00  4.85              
ATOM   2070  HB1 ASN A 131      63.108  69.695  80.080  1.00  4.85              
ATOM   2071  HB2 ASN A 131      63.965  70.363  81.481  1.00  4.85              
ATOM   2072  CG  ASN A 131      61.929  69.826  81.847  1.00  4.85              
ATOM   2073  OD1 ASN A 131      60.872  69.781  81.240  1.00  4.85              
ATOM   2074  ND2 ASN A 131      61.897  70.032  83.140  1.00  4.85              
ATOM   2075 1HD2 ASN A 131      62.747  70.189  83.696  1.00  4.85              
ATOM   2076 2HD2 ASN A 131      61.003  70.178  83.548  1.00  4.85              
ATOM   2077  C   ASN A 131      62.782  67.107  81.202  1.00  4.85              
ATOM   2078  O   ASN A 131      62.222  66.542  82.142  1.00  4.85              
ATOM   2079  N   ILE A 132      62.587  66.748  79.935  1.00  4.53              
ATOM   2080  H   ILE A 132      63.037  67.265  79.183  1.00  4.53              
ATOM   2081  CA  ILE A 132      61.531  65.796  79.595  1.00  4.53              
ATOM   2082  HA  ILE A 132      60.728  65.977  80.302  1.00  4.53              
ATOM   2083  CB  ILE A 132      61.005  66.088  78.183  1.00  4.53              
ATOM   2084  HB  ILE A 132      61.365  67.070  77.902  1.00  4.53              
ATOM   2085  CG2 ILE A 132      61.560  65.119  77.127  1.00  4.53              
ATOM   2086 1HG2 ILE A 132      62.630  64.999  77.270  1.00  4.53              
ATOM   2087 2HG2 ILE A 132      61.074  64.154  77.197  1.00  4.53              
ATOM   2088 3HG2 ILE A 132      61.431  65.524  76.130  1.00  4.53              
ATOM   2089  CG1 ILE A 132      59.479  66.252  78.232  1.00  4.53              
ATOM   2090 1HG1 ILE A 132      59.002  65.310  78.501  1.00  4.53              
ATOM   2091 2HG1 ILE A 132      59.120  66.561  77.259  1.00  4.53              
ATOM   2092  CD1 ILE A 132      59.078  67.353  79.233  1.00  4.53              
ATOM   2093  HD1 ILE A 132      58.322  67.987  78.791  1.00  4.53              
ATOM   2094  HD2 ILE A 132      58.710  66.902  80.155  1.00  4.53              
ATOM   2095  HD3 ILE A 132      59.918  68.007  79.464  1.00  4.53              
ATOM   2096  C   ILE A 132      61.883  64.338  79.896  1.00  4.53              
ATOM   2097  O   ILE A 132      61.002  63.561  80.270  1.00  4.53              
ATOM   2098  N   ILE A 133      63.174  63.982  79.910  1.00  4.32              
ATOM   2099  H   ILE A 133      63.867  64.638  79.569  1.00  4.32              
ATOM   2100  CA  ILE A 133      63.585  62.719  80.524  1.00  4.32              
ATOM   2101  HA  ILE A 133      62.899  61.971  80.126  1.00  4.32              
ATOM   2102  CB  ILE A 133      65.032  62.214  80.264  1.00  4.32              
ATOM   2103  HB  ILE A 133      65.628  62.355  81.167  1.00  4.32              
ATOM   2104  CG2 ILE A 133      64.957  60.699  80.024  1.00  4.32              
ATOM   2105 1HG2 ILE A 133      65.915  60.322  79.693  1.00  4.32              
ATOM   2106 2HG2 ILE A 133      64.700  60.201  80.959  1.00  4.32              
ATOM   2107 3HG2 ILE A 133      64.200  60.458  79.279  1.00  4.32              
ATOM   2108  CG1 ILE A 133      65.769  62.992  79.179  1.00  4.32              
ATOM   2109 1HG1 ILE A 133      65.811  63.987  79.582  1.00  4.32              
ATOM   2110 2HG1 ILE A 133      65.181  62.995  78.273  1.00  4.32              
ATOM   2111  CD1 ILE A 133      67.211  62.625  78.829  1.00  4.32              
ATOM   2112  HD1 ILE A 133      67.264  61.620  78.413  1.00  4.32              
ATOM   2113  HD2 ILE A 133      67.583  63.328  78.083  1.00  4.32              
ATOM   2114  HD3 ILE A 133      67.831  62.710  79.719  1.00  4.32              
ATOM   2115  C   ILE A 133      63.393  62.698  82.022  1.00  4.32              
ATOM   2116  O   ILE A 133      63.027  61.660  82.562  1.00  4.32              
ATOM   2117  N   GLN A 134      63.632  63.812  82.699  1.00  4.61              
ATOM   2118  H   GLN A 134      63.998  64.623  82.210  1.00  4.61              
ATOM   2119  CA  GLN A 134      63.490  63.888  84.142  1.00  4.61              
ATOM   2120  HA  GLN A 134      64.016  63.040  84.566  1.00  4.61              
ATOM   2121  CB  GLN A 134      64.243  65.127  84.623  1.00  4.61              
ATOM   2122  HB1 GLN A 134      63.717  65.506  85.495  1.00  4.61              
ATOM   2123  HB2 GLN A 134      64.210  65.920  83.878  1.00  4.61              
ATOM   2124  CG  GLN A 134      65.713  64.816  85.010  1.00  4.61              
ATOM   2125  HG1 GLN A 134      65.711  64.085  85.816  1.00  4.61              
ATOM   2126  HG2 GLN A 134      66.167  65.722  85.396  1.00  4.61              
ATOM   2127  CD  GLN A 134      66.651  64.263  83.938  1.00  4.61              
ATOM   2128  OE1 GLN A 134      66.544  63.136  83.490  1.00  4.61              
ATOM   2129  NE2 GLN A 134      67.713  64.953  83.588  1.00  4.61              
ATOM   2130 1HE2 GLN A 134      67.772  65.942  83.831  1.00  4.61              
ATOM   2131 2HE2 GLN A 134      68.315  64.559  82.900  1.00  4.61              
ATOM   2132  C   GLN A 134      62.024  63.781  84.592  1.00  4.61              
ATOM   2133  O   GLN A 134      61.689  63.109  85.574  1.00  4.61              
ATOM   2134  N   GLN A 135      61.126  64.343  83.789  1.00  4.48              
ATOM   2135  H   GLN A 135      61.464  64.923  83.024  1.00  4.48              
ATOM   2136  CA  GLN A 135      59.699  64.124  83.921  1.00  4.48              
ATOM   2137  HA  GLN A 135      59.449  64.254  84.973  1.00  4.48              
ATOM   2138  CB  GLN A 135      58.993  65.260  83.172  1.00  4.48              
ATOM   2139  HB1 GLN A 135      59.490  65.444  82.218  1.00  4.48              
ATOM   2140  HB2 GLN A 135      59.091  66.169  83.768  1.00  4.48              
ATOM   2141  CG  GLN A 135      57.511  64.997  82.932  1.00  4.48              
ATOM   2142  HG1 GLN A 135      57.012  65.936  82.689  1.00  4.48              
ATOM   2143  HG2 GLN A 135      57.045  64.577  83.824  1.00  4.48              
ATOM   2144  CD  GLN A 135      57.352  64.067  81.743  1.00  4.48              
ATOM   2145  OE1 GLN A 135      57.807  64.352  80.659  1.00  4.48              
ATOM   2146  NE2 GLN A 135      56.740  62.924  81.889  1.00  4.48              
ATOM   2147 1HE2 GLN A 135      56.417  62.608  82.780  1.00  4.48              
ATOM   2148 2HE2 GLN A 135      56.321  62.616  81.020  1.00  4.48              
ATOM   2149  C   GLN A 135      59.275  62.688  83.588  1.00  4.48              
ATOM   2150  O   GLN A 135      58.439  62.140  84.322  1.00  4.48              
ATOM   2151  N   TRP A 136      59.856  62.035  82.569  1.00  4.35              
ATOM   2152  H   TRP A 136      60.457  62.537  81.919  1.00  4.35              
ATOM   2153  CA  TRP A 136      59.576  60.615  82.363  1.00  4.35              
ATOM   2154  HA  TRP A 136      58.503  60.483  82.232  1.00  4.35              
ATOM   2155  CB  TRP A 136      60.315  60.000  81.178  1.00  4.35              
ATOM   2156  HB1 TRP A 136      61.389  60.118  81.314  1.00  4.35              
ATOM   2157  HB2 TRP A 136      60.079  60.507  80.254  1.00  4.35              
ATOM   2158  CG  TRP A 136      60.000  58.534  81.080  1.00  4.35              
ATOM   2159  CD1 TRP A 136      60.921  57.549  81.118  1.00  4.35              
ATOM   2160  HD1 TRP A 136      61.988  57.711  81.153  1.00  4.35              
ATOM   2161  NE1 TRP A 136      60.295  56.327  81.050  1.00  4.35              
ATOM   2162  HE1 TRP A 136      60.797  55.449  81.030  1.00  4.35              
ATOM   2163  CE2 TRP A 136      58.926  56.450  81.008  1.00  4.35              
ATOM   2164  CZ2 TRP A 136      57.889  55.508  80.934  1.00  4.35              
ATOM   2165  HZ2 TRP A 136      58.104  54.450  80.928  1.00  4.35              
ATOM   2166  CH2 TRP A 136      56.564  55.959  80.811  1.00  4.35              
ATOM   2167  HH2 TRP A 136      55.748  55.251  80.723  1.00  4.35              
ATOM   2168  CZ3 TRP A 136      56.299  57.338  80.773  1.00  4.35              
ATOM   2169  HZ3 TRP A 136      55.277  57.677  80.654  1.00  4.35              
ATOM   2170  CE3 TRP A 136      57.346  58.275  80.898  1.00  4.35              
ATOM   2171  HE3 TRP A 136      57.115  59.329  80.896  1.00  4.35              
ATOM   2172  CD2 TRP A 136      58.696  57.860  80.998  1.00  4.35              
ATOM   2173  C   TRP A 136      60.016  59.791  83.561  1.00  4.35              
ATOM   2174  O   TRP A 136      59.214  59.025  84.057  1.00  4.35              
ATOM   2175  N   VAL A 137      61.264  59.896  84.020  1.00  4.41              
ATOM   2176  H   VAL A 137      61.872  60.592  83.592  1.00  4.41              
ATOM   2177  CA  VAL A 137      61.773  59.055  85.097  1.00  4.41              
ATOM   2178  HA  VAL A 137      61.614  58.020  84.806  1.00  4.41              
ATOM   2179  CB  VAL A 137      63.291  59.241  85.352  1.00  4.41              
ATOM   2180  HB  VAL A 137      63.799  59.153  84.397  1.00  4.41              
ATOM   2181  CG1 VAL A 137      63.679  60.602  85.893  1.00  4.41              
ATOM   2182 1HG1 VAL A 137      64.760  60.703  85.872  1.00  4.41              
ATOM   2183 2HG1 VAL A 137      63.250  61.332  85.231  1.00  4.41              
ATOM   2184 3HG1 VAL A 137      63.304  60.765  86.905  1.00  4.41              
ATOM   2185  CG2 VAL A 137      63.889  58.203  86.314  1.00  4.41              
ATOM   2186 1HG2 VAL A 137      64.968  58.147  86.165  1.00  4.41              
ATOM   2187 2HG2 VAL A 137      63.689  58.479  87.349  1.00  4.41              
ATOM   2188 3HG2 VAL A 137      63.450  57.225  86.143  1.00  4.41              
ATOM   2189  C   VAL A 137      61.014  59.259  86.391  1.00  4.41              
ATOM   2190  O   VAL A 137      60.853  58.291  87.131  1.00  4.41              
ATOM   2191  N   ASP A 138      60.537  60.472  86.672  1.00  4.60              
ATOM   2192  H   ASP A 138      60.786  61.268  86.091  1.00  4.60              
ATOM   2193  CA  ASP A 138      59.637  60.676  87.799  1.00  4.60              
ATOM   2194  HA  ASP A 138      60.039  60.166  88.661  1.00  4.60              
ATOM   2195  CB  ASP A 138      59.622  62.153  88.200  1.00  4.60              
ATOM   2196  HB1 ASP A 138      58.648  62.360  88.624  1.00  4.60              
ATOM   2197  HB2 ASP A 138      59.771  62.785  87.325  1.00  4.60              
ATOM   2198  CG  ASP A 138      60.675  62.487  89.262  1.00  4.60              
ATOM   2199  OD1 ASP A 138      61.824  62.014  89.159  1.00  4.60              
ATOM   2200  OD2 ASP A 138      60.343  63.181  90.253  1.00  4.60              
ATOM   2201  C   ASP A 138      58.234  60.081  87.603  1.00  4.60              
ATOM   2202  O   ASP A 138      57.641  59.584  88.563  1.00  4.60              
ATOM   2203  N   PHE A 139      57.725  59.987  86.373  1.00  4.71              
ATOM   2204  H   PHE A 139      58.237  60.373  85.585  1.00  4.71              
ATOM   2205  CA  PHE A 139      56.484  59.242  86.146  1.00  4.71              
ATOM   2206  HA  PHE A 139      55.806  59.497  86.960  1.00  4.71              
ATOM   2207  CB  PHE A 139      55.808  59.697  84.860  1.00  4.71              
ATOM   2208  HB1 PHE A 139      56.467  59.527  84.007  1.00  4.71              
ATOM   2209  HB2 PHE A 139      55.611  60.760  84.950  1.00  4.71              
ATOM   2210  CG  PHE A 139      54.511  58.939  84.685  1.00  4.71              
ATOM   2211  CD1 PHE A 139      53.506  59.059  85.663  1.00  4.71              
ATOM   2212  HD1 PHE A 139      53.593  59.796  86.448  1.00  4.71              
ATOM   2213  CE1 PHE A 139      52.456  58.131  85.696  1.00  4.71              
ATOM   2214  HE1 PHE A 139      51.755  58.170  86.515  1.00  4.71              
ATOM   2215  CZ  PHE A 139      52.367  57.123  84.717  1.00  4.71              
ATOM   2216  HZ  PHE A 139      51.579  56.389  84.753  1.00  4.71              
ATOM   2217  CE2 PHE A 139      53.339  57.038  83.708  1.00  4.71              
ATOM   2218  HE2 PHE A 139      53.302  56.247  82.970  1.00  4.71              
ATOM   2219  CD2 PHE A 139      54.419  57.934  83.709  1.00  4.71              
ATOM   2220  HD2 PHE A 139      55.224  57.797  83.009  1.00  4.71              
ATOM   2221  C   PHE A 139      56.618  57.713  86.184  1.00  4.71              
ATOM   2222  O   PHE A 139      55.824  57.024  86.820  1.00  4.71              
ATOM   2223  N   LEU A 140      57.677  57.200  85.576  1.00  4.52              
ATOM   2224  H   LEU A 140      58.254  57.864  85.068  1.00  4.52              
ATOM   2225  CA  LEU A 140      58.189  55.844  85.682  1.00  4.52              
ATOM   2226  HA  LEU A 140      57.379  55.167  85.404  1.00  4.52              
ATOM   2227  CB  LEU A 140      59.338  55.690  84.662  1.00  4.52              
ATOM   2228  HB1 LEU A 140      60.116  56.409  84.910  1.00  4.52              
ATOM   2229  HB2 LEU A 140      58.943  55.950  83.682  1.00  4.52              
ATOM   2230  CG  LEU A 140      59.992  54.298  84.566  1.00  4.52              
ATOM   2231  HG  LEU A 140      60.555  54.099  85.476  1.00  4.52              
ATOM   2232  CD1 LEU A 140      58.988  53.186  84.325  1.00  4.52              
ATOM   2233 1HD1 LEU A 140      59.508  52.249  84.145  1.00  4.52              
ATOM   2234 2HD1 LEU A 140      58.340  53.071  85.192  1.00  4.52              
ATOM   2235 3HD1 LEU A 140      58.392  53.430  83.450  1.00  4.52              
ATOM   2236  CD2 LEU A 140      60.948  54.202  83.375  1.00  4.52              
ATOM   2237 1HD2 LEU A 140      61.605  53.343  83.490  1.00  4.52              
ATOM   2238 2HD2 LEU A 140      60.385  54.082  82.451  1.00  4.52              
ATOM   2239 3HD2 LEU A 140      61.535  55.111  83.304  1.00  4.52              
ATOM   2240  C   LEU A 140      58.594  55.476  87.132  1.00  4.52              
ATOM   2241  O   LEU A 140      58.842  54.313  87.446  1.00  4.52              
ATOM   2242  N   GLN A 141      58.649  56.470  88.023  1.00  4.76              
ATOM   2243  H   GLN A 141      58.591  57.409  87.655  1.00  4.76              
ATOM   2244  CA  GLN A 141      58.762  56.335  89.476  1.00  4.76              
ATOM   2245  HA  GLN A 141      59.319  55.432  89.719  1.00  4.76              
ATOM   2246  CB  GLN A 141      59.494  57.582  90.028  1.00  4.76              
ATOM   2247  HB1 GLN A 141      58.918  58.047  90.830  1.00  4.76              
ATOM   2248  HB2 GLN A 141      59.544  58.303  89.236  1.00  4.76              
ATOM   2249  CG  GLN A 141      60.920  57.408  90.537  1.00  4.76              
ATOM   2250  HG1 GLN A 141      61.471  56.750  89.864  1.00  4.76              
ATOM   2251  HG2 GLN A 141      60.867  56.968  91.530  1.00  4.76              
ATOM   2252  CD  GLN A 141      61.643  58.758  90.624  1.00  4.76              
ATOM   2253  OE1 GLN A 141      61.745  59.391  91.669  1.00  4.76              
ATOM   2254  NE2 GLN A 141      62.132  59.258  89.512  1.00  4.76              
ATOM   2255 1HE2 GLN A 141      61.885  58.797  88.645  1.00  4.76              
ATOM   2256 2HE2 GLN A 141      62.308  60.267  89.491  1.00  4.76              
ATOM   2257  C   GLN A 141      57.408  56.285  90.209  1.00  4.76              
ATOM   2258  O   GLN A 141      57.320  55.617  91.246  1.00  4.76              
ATOM   2259  N   HIS A 142      56.426  57.067  89.729  1.00  4.94              
ATOM   2260  H   HIS A 142      56.658  57.612  88.909  1.00  4.94              
ATOM   2261  CA  HIS A 142      55.070  57.263  90.275  1.00  4.94              
ATOM   2262  HA  HIS A 142      55.129  57.347  91.361  1.00  4.94              
ATOM   2263  CB  HIS A 142      54.454  58.555  89.710  1.00  4.94              
ATOM   2264  HB1 HIS A 142      53.379  58.530  89.892  1.00  4.94              
ATOM   2265  HB2 HIS A 142      54.596  58.585  88.632  1.00  4.94              
ATOM   2266  CG  HIS A 142      54.953  59.852  90.303  1.00  4.94              
ATOM   2267  ND1 HIS A 142      54.395  61.103  90.025  1.00  4.94              
ATOM   2268  CE1 HIS A 142      55.038  61.971  90.820  1.00  4.94              
ATOM   2269  HE1 HIS A 142      54.830  63.031  90.868  1.00  4.94              
ATOM   2270  NE2 HIS A 142      55.969  61.344  91.557  1.00  4.94              
ATOM   2271  HE2 HIS A 142      56.588  61.789  92.220  1.00  4.94              
ATOM   2272  CD2 HIS A 142      55.927  60.003  91.250  1.00  4.94              
ATOM   2273  HD2 HIS A 142      56.533  59.217  91.679  1.00  4.94              
ATOM   2274  C   HIS A 142      54.118  56.095  90.010  1.00  4.94              
ATOM   2275  O   HIS A 142      53.418  55.638  90.913  1.00  4.94              
ATOM   2276  N   GLN A 143      54.126  55.580  88.787  1.00  5.01              
ATOM   2277  H   GLN A 143      54.745  56.034  88.119  1.00  5.01              
ATOM   2278  CA  GLN A 143      53.888  54.164  88.551  1.00  5.01              
ATOM   2279  HA  GLN A 143      52.947  53.873  89.006  1.00  5.01              
ATOM   2280  CB  GLN A 143      53.815  54.019  87.015  1.00  5.01              
ATOM   2281  HB1 GLN A 143      54.816  54.103  86.588  1.00  5.01              
ATOM   2282  HB2 GLN A 143      53.229  54.850  86.617  1.00  5.01              
ATOM   2283  CG  GLN A 143      53.142  52.743  86.495  1.00  5.01              
ATOM   2284  HG1 GLN A 143      53.032  52.802  85.415  1.00  5.01              
ATOM   2285  HG2 GLN A 143      52.139  52.697  86.906  1.00  5.01              
ATOM   2286  CD  GLN A 143      53.887  51.465  86.841  1.00  5.01              
ATOM   2287  OE1 GLN A 143      55.073  51.424  87.100  1.00  5.01              
ATOM   2288  NE2 GLN A 143      53.185  50.364  86.925  1.00  5.01              
ATOM   2289 1HE2 GLN A 143      52.345  50.299  86.355  1.00  5.01              
ATOM   2290 2HE2 GLN A 143      53.726  49.540  87.103  1.00  5.01              
ATOM   2291  C   GLN A 143      55.106  53.433  89.182  1.00  5.01              
ATOM   2292  O   GLN A 143      56.220  53.884  88.929  1.00  5.01              
ATOM   2293  N   PRO A 144      54.941  52.413  90.049  1.00  5.03              
ATOM   2294  CD  PRO A 144      53.674  51.727  90.287  1.00  5.03              
ATOM   2295  HD1 PRO A 144      53.470  51.050  89.460  1.00  5.03              
ATOM   2296  HD2 PRO A 144      52.852  52.428  90.421  1.00  5.03              
ATOM   2297  CG  PRO A 144      53.823  50.910  91.566  1.00  5.03              
ATOM   2298  HG1 PRO A 144      53.303  49.954  91.498  1.00  5.03              
ATOM   2299  HG2 PRO A 144      53.458  51.490  92.415  1.00  5.03              
ATOM   2300  CB  PRO A 144      55.328  50.727  91.684  1.00  5.03              
ATOM   2301  HB1 PRO A 144      55.651  49.898  91.053  1.00  5.03              
ATOM   2302  HB2 PRO A 144      55.630  50.565  92.720  1.00  5.03              
ATOM   2303  CA  PRO A 144      55.866  52.049  91.132  1.00  5.03              
ATOM   2304  HA  PRO A 144      55.698  52.803  91.902  1.00  5.03              
ATOM   2305  C   PRO A 144      57.418  51.983  91.010  1.00  5.03              
ATOM   2306  O   PRO A 144      58.073  51.678  92.008  1.00  5.03              
ATOM   2307  N   ILE A 145      58.078  52.167  89.866  1.00  4.95              
ATOM   2308  H   ILE A 145      57.581  52.680  89.139  1.00  4.95              
ATOM   2309  CA  ILE A 145      58.963  51.092  89.392  1.00  4.95              
ATOM   2310  HA  ILE A 145      58.622  50.224  89.951  1.00  4.95              
ATOM   2311  CB  ILE A 145      58.596  50.764  87.915  1.00  4.95              
ATOM   2312  HB  ILE A 145      57.737  51.376  87.630  1.00  4.95              
ATOM   2313  CG2 ILE A 145      59.702  51.105  86.912  1.00  4.95              
ATOM   2314 1HG2 ILE A 145      59.950  52.160  86.994  1.00  4.95              
ATOM   2315 2HG2 ILE A 145      60.593  50.509  87.079  1.00  4.95              
ATOM   2316 3HG2 ILE A 145      59.346  50.892  85.909  1.00  4.95              
ATOM   2317  CG1 ILE A 145      58.158  49.295  87.703  1.00  4.95              
ATOM   2318 1HG1 ILE A 145      58.981  48.630  87.947  1.00  4.95              
ATOM   2319 2HG1 ILE A 145      57.917  49.158  86.648  1.00  4.95              
ATOM   2320  CD1 ILE A 145      56.935  48.844  88.516  1.00  4.95              
ATOM   2321  HD1 ILE A 145      56.578  47.892  88.123  1.00  4.95              
ATOM   2322  HD2 ILE A 145      57.200  48.701  89.562  1.00  4.95              
ATOM   2323  HD3 ILE A 145      56.137  49.578  88.442  1.00  4.95              
ATOM   2324  C   ILE A 145      60.439  51.080  89.768  1.00  4.95              
ATOM   2325  O   ILE A 145      60.990  52.042  90.308  1.00  4.95              
ATOM   2326  N   GLU A 146      61.037  49.906  89.518  1.00  5.43              
ATOM   2327  H   GLU A 146      60.469  49.222  89.036  1.00  5.43              
ATOM   2328  CA  GLU A 146      62.359  49.417  89.940  1.00  5.43              
ATOM   2329  HA  GLU A 146      62.328  49.427  91.030  1.00  5.43              
ATOM   2330  CB  GLU A 146      62.573  47.923  89.575  1.00  5.43              
ATOM   2331  HB1 GLU A 146      62.382  47.342  90.478  1.00  5.43              
ATOM   2332  HB2 GLU A 146      63.621  47.761  89.330  1.00  5.43              
ATOM   2333  CG  GLU A 146      61.697  47.306  88.461  1.00  5.43              
ATOM   2334  HG1 GLU A 146      60.658  47.297  88.796  1.00  5.43              
ATOM   2335  HG2 GLU A 146      62.004  46.269  88.314  1.00  5.43              
ATOM   2336  CD  GLU A 146      61.813  48.056  87.133  1.00  5.43              
ATOM   2337  OE1 GLU A 146      60.860  48.105  86.329  1.00  5.43              
ATOM   2338  OE2 GLU A 146      62.831  48.739  86.922  1.00  5.43              
ATOM   2339  C   GLU A 146      63.575  50.306  89.649  1.00  5.43              
ATOM   2340  O   GLU A 146      64.644  50.101  90.224  1.00  5.43              
ATOM   2341  N   LYS A 147      63.378  51.369  88.876  1.00  5.41              
ATOM   2342  H   LYS A 147      62.449  51.450  88.491  1.00  5.41              
ATOM   2343  CA  LYS A 147      64.335  52.434  88.557  1.00  5.41              
ATOM   2344  HA  LYS A 147      65.236  51.960  88.157  1.00  5.41              
ATOM   2345  CB  LYS A 147      63.718  53.326  87.458  1.00  5.41              
ATOM   2346  HB1 LYS A 147      64.487  53.985  87.051  1.00  5.41              
ATOM   2347  HB2 LYS A 147      62.931  53.947  87.887  1.00  5.41              
ATOM   2348  CG  LYS A 147      63.102  52.580  86.267  1.00  5.41              
ATOM   2349  HG1 LYS A 147      62.874  53.319  85.499  1.00  5.41              
ATOM   2350  HG2 LYS A 147      62.178  52.111  86.586  1.00  5.41              
ATOM   2351  CD  LYS A 147      64.034  51.512  85.690  1.00  5.41              
ATOM   2352  HD1 LYS A 147      64.156  50.688  86.388  1.00  5.41              
ATOM   2353  HD2 LYS A 147      65.022  51.927  85.550  1.00  5.41              
ATOM   2354  CE  LYS A 147      63.481  51.005  84.364  1.00  5.41              
ATOM   2355  HE1 LYS A 147      64.315  50.577  83.801  1.00  5.41              
ATOM   2356  HE2 LYS A 147      63.086  51.828  83.766  1.00  5.41              
ATOM   2357  NZ  LYS A 147      62.459  49.963  84.597  1.00  5.41              
ATOM   2358  HZ1 LYS A 147      62.347  49.371  83.791  1.00  5.41              
ATOM   2359  HZ2 LYS A 147      62.768  49.334  85.345  1.00  5.41              
ATOM   2360  HZ3 LYS A 147      61.577  50.306  84.944  1.00  5.41              
ATOM   2361  C   LYS A 147      64.794  53.312  89.724  1.00  5.41              
ATOM   2362  O   LYS A 147      65.144  54.454  89.456  1.00  5.41              
ATOM   2363  N   LYS A 148      64.663  52.864  90.992  1.00  6.16              
ATOM   2364  H   LYS A 148      64.625  51.861  91.071  1.00  6.16              
ATOM   2365  CA  LYS A 148      63.862  53.594  92.008  1.00  6.16              
ATOM   2366  HA  LYS A 148      62.838  53.425  91.682  1.00  6.16              
ATOM   2367  CB  LYS A 148      63.962  53.003  93.419  1.00  6.16              
ATOM   2368  HB1 LYS A 148      64.841  53.403  93.929  1.00  6.16              
ATOM   2369  HB2 LYS A 148      64.062  51.918  93.361  1.00  6.16              
ATOM   2370  CG  LYS A 148      62.694  53.339  94.241  1.00  6.16              
ATOM   2371  HG1 LYS A 148      62.519  54.414  94.211  1.00  6.16              
ATOM   2372  HG2 LYS A 148      62.898  53.081  95.281  1.00  6.16              
ATOM   2373  CD  LYS A 148      61.425  52.575  93.793  1.00  6.16              
ATOM   2374  HD1 LYS A 148      61.162  51.891  94.600  1.00  6.16              
ATOM   2375  HD2 LYS A 148      61.632  51.948  92.925  1.00  6.16              
ATOM   2376  CE  LYS A 148      60.195  53.457  93.518  1.00  6.16              
ATOM   2377  HE1 LYS A 148      60.126  54.247  94.271  1.00  6.16              
ATOM   2378  HE2 LYS A 148      59.305  52.826  93.617  1.00  6.16              
ATOM   2379  NZ  LYS A 148      60.184  54.048  92.153  1.00  6.16              
ATOM   2380  HZ1 LYS A 148      59.291  54.495  91.964  1.00  6.16              
ATOM   2381  HZ2 LYS A 148      60.937  54.715  92.026  1.00  6.16              
ATOM   2382  HZ3 LYS A 148      60.275  53.312  91.451  1.00  6.16              
ATOM   2383  C   LYS A 148      63.980  55.118  91.961  1.00  6.16              
ATOM   2384  O   LYS A 148      62.919  55.733  91.880  1.00  6.16              
ATOM   2385  N   ILE A 149      65.186  55.669  91.886  1.00  6.22              
ATOM   2386  H   ILE A 149      65.967  55.040  91.997  1.00  6.22              
ATOM   2387  CA  ILE A 149      65.466  56.921  91.169  1.00  6.22              
ATOM   2388  HA  ILE A 149      64.697  57.093  90.412  1.00  6.22              
ATOM   2389  CB  ILE A 149      65.526  58.143  92.138  1.00  6.22              
ATOM   2390  HB  ILE A 149      66.478  58.115  92.673  1.00  6.22              
ATOM   2391  CG2 ILE A 149      65.529  59.433  91.298  1.00  6.22              
ATOM   2392 1HG2 ILE A 149      65.729  60.288  91.941  1.00  6.22              
ATOM   2393 2HG2 ILE A 149      66.315  59.396  90.544  1.00  6.22              
ATOM   2394 3HG2 ILE A 149      64.565  59.563  90.805  1.00  6.22              
ATOM   2395  CG1 ILE A 149      64.421  58.273  93.214  1.00  6.22              
ATOM   2396 1HG1 ILE A 149      63.467  57.955  92.808  1.00  6.22              
ATOM   2397 2HG1 ILE A 149      64.316  59.322  93.492  1.00  6.22              
ATOM   2398  CD1 ILE A 149      64.703  57.507  94.514  1.00  6.22              
ATOM   2399  HD1 ILE A 149      63.899  57.699  95.225  1.00  6.22              
ATOM   2400  HD2 ILE A 149      64.758  56.435  94.342  1.00  6.22              
ATOM   2401  HD3 ILE A 149      65.643  57.846  94.950  1.00  6.22              
ATOM   2402  C   ILE A 149      66.835  56.794  90.498  1.00  6.22              
ATOM   2403  O   ILE A 149      67.845  56.632  91.178  1.00  6.22              
ATOM   2404  N   GLN A 150      66.878  56.866  89.175  1.00  4.78              
ATOM   2405  H   GLN A 150      66.000  56.919  88.683  1.00  4.78              
ATOM   2406  CA  GLN A 150      68.081  56.622  88.380  1.00  4.78              
ATOM   2407  HA  GLN A 150      68.974  56.904  88.941  1.00  4.78              
ATOM   2408  CB  GLN A 150      68.174  55.125  88.015  1.00  4.78              
ATOM   2409  HB1 GLN A 150      68.963  54.988  87.276  1.00  4.78              
ATOM   2410  HB2 GLN A 150      67.230  54.817  87.562  1.00  4.78              
ATOM   2411  CG  GLN A 150      68.494  54.213  89.211  1.00  4.78              
ATOM   2412  HG1 GLN A 150      67.752  54.332  89.996  1.00  4.78              
ATOM   2413  HG2 GLN A 150      69.469  54.487  89.614  1.00  4.78              
ATOM   2414  CD  GLN A 150      68.496  52.744  88.823  1.00  4.78              
ATOM   2415  OE1 GLN A 150      67.737  52.298  87.978  1.00  4.78              
ATOM   2416  NE2 GLN A 150      69.344  51.929  89.414  1.00  4.78              
ATOM   2417 1HE2 GLN A 150      69.980  52.262  90.117  1.00  4.78              
ATOM   2418 2HE2 GLN A 150      69.309  50.966  89.124  1.00  4.78              
ATOM   2419  C   GLN A 150      68.016  57.490  87.131  1.00  4.78              
ATOM   2420  O   GLN A 150      67.699  57.040  86.030  1.00  4.78              
ATOM   2421  N   ILE A 151      68.268  58.781  87.320  1.00  4.70              
ATOM   2422  H   ILE A 151      68.500  59.088  88.253  1.00  4.70              
ATOM   2423  CA  ILE A 151      68.667  59.637  86.207  1.00  4.70              
ATOM   2424  HA  ILE A 151      67.965  59.511  85.402  1.00  4.70              
ATOM   2425  CB  ILE A 151      68.717  61.128  86.656  1.00  4.70              
ATOM   2426  HB  ILE A 151      69.280  61.182  87.590  1.00  4.70              
ATOM   2427  CG2 ILE A 151      69.459  62.024  85.639  1.00  4.70              
ATOM   2428 1HG2 ILE A 151      69.465  63.057  85.986  1.00  4.70              
ATOM   2429 2HG2 ILE A 151      70.499  61.713  85.538  1.00  4.70              
ATOM   2430 3HG2 ILE A 151      68.981  61.997  84.664  1.00  4.70              
ATOM   2431  CG1 ILE A 151      67.337  61.782  86.901  1.00  4.70              
ATOM   2432 1HG1 ILE A 151      66.744  61.721  85.991  1.00  4.70              
ATOM   2433 2HG1 ILE A 151      67.493  62.841  87.115  1.00  4.70              
ATOM   2434  CD1 ILE A 151      66.520  61.220  88.072  1.00  4.70              
ATOM   2435  HD1 ILE A 151      65.654  61.860  88.244  1.00  4.70              
ATOM   2436  HD2 ILE A 151      66.159  60.218  87.845  1.00  4.70              
ATOM   2437  HD3 ILE A 151      67.130  61.199  88.975  1.00  4.70              
ATOM   2438  C   ILE A 151      70.063  59.152  85.806  1.00  4.70              
ATOM   2439  O   ILE A 151      70.969  59.169  86.640  1.00  4.70              
ATOM   2440  N   ILE A 152      70.237  58.712  84.564  1.00  4.61              
ATOM   2441  H   ILE A 152      69.451  58.742  83.928  1.00  4.61              
ATOM   2442  CA  ILE A 152      71.481  58.111  84.077  1.00  4.61              
ATOM   2443  HA  ILE A 152      72.304  58.365  84.745  1.00  4.61              
ATOM   2444  CB  ILE A 152      71.380  56.564  84.019  1.00  4.61              
ATOM   2445  HB  ILE A 152      70.532  56.317  83.377  1.00  4.61              
ATOM   2446  CG2 ILE A 152      72.636  55.933  83.386  1.00  4.61              
ATOM   2447 1HG2 ILE A 152      72.569  54.845  83.446  1.00  4.61              
ATOM   2448 2HG2 ILE A 152      72.708  56.199  82.332  1.00  4.61              
ATOM   2449 3HG2 ILE A 152      73.537  56.266  83.900  1.00  4.61              
ATOM   2450  CG1 ILE A 152      71.113  55.903  85.392  1.00  4.61              
ATOM   2451 1HG1 ILE A 152      70.908  54.844  85.233  1.00  4.61              
ATOM   2452 2HG1 ILE A 152      70.213  56.335  85.818  1.00  4.61              
ATOM   2453  CD1 ILE A 152      72.236  56.005  86.434  1.00  4.61              
ATOM   2454  HD1 ILE A 152      71.890  55.576  87.375  1.00  4.61              
ATOM   2455  HD2 ILE A 152      73.112  55.449  86.101  1.00  4.61              
ATOM   2456  HD3 ILE A 152      72.512  57.045  86.603  1.00  4.61              
ATOM   2457  C   ILE A 152      71.799  58.705  82.689  1.00  4.61              
ATOM   2458  O   ILE A 152      71.233  58.329  81.663  1.00  4.61              
ATOM   2459  N   GLU A 153      72.738  59.648  82.693  1.00  5.01              
ATOM   2460  H   GLU A 153      72.980  60.004  83.604  1.00  5.01              
ATOM   2461  CA  GLU A 153      73.750  59.913  81.656  1.00  5.01              
ATOM   2462  HA  GLU A 153      74.366  60.690  82.108  1.00  5.01              
ATOM   2463  CB  GLU A 153      74.679  58.692  81.480  1.00  5.01              
ATOM   2464  HB1 GLU A 153      74.319  58.094  80.641  1.00  5.01              
ATOM   2465  HB2 GLU A 153      74.624  58.067  82.372  1.00  5.01              
ATOM   2466  CG  GLU A 153      76.164  59.074  81.287  1.00  5.01              
ATOM   2467  HG1 GLU A 153      76.732  58.687  82.136  1.00  5.01              
ATOM   2468  HG2 GLU A 153      76.283  60.159  81.301  1.00  5.01              
ATOM   2469  CD  GLU A 153      76.771  58.514  79.995  1.00  5.01              
ATOM   2470  OE1 GLU A 153      76.676  57.291  79.741  1.00  5.01              
ATOM   2471  OE2 GLU A 153      77.361  59.278  79.196  1.00  5.01              
ATOM   2472  C   GLU A 153      73.381  60.547  80.298  1.00  5.01              
ATOM   2473  O   GLU A 153      74.278  61.016  79.605  1.00  5.01              
ATOM   2474  N   PHE A 154      72.102  60.702  79.953  1.00  4.67              
ATOM   2475  H   PHE A 154      71.421  60.210  80.519  1.00  4.67              
ATOM   2476  CA  PHE A 154      71.630  61.811  79.097  1.00  4.67              
ATOM   2477  HA  PHE A 154      70.664  61.476  78.720  1.00  4.67              
ATOM   2478  CB  PHE A 154      71.307  63.016  80.010  1.00  4.67              
ATOM   2479  HB1 PHE A 154      70.328  62.838  80.454  1.00  4.67              
ATOM   2480  HB2 PHE A 154      71.219  63.913  79.417  1.00  4.67              
ATOM   2481  CG  PHE A 154      72.286  63.310  81.132  1.00  4.67              
ATOM   2482  CD1 PHE A 154      73.567  63.812  80.838  1.00  4.67              
ATOM   2483  HD1 PHE A 154      73.858  63.992  79.811  1.00  4.67              
ATOM   2484  CE1 PHE A 154      74.494  64.025  81.874  1.00  4.67              
ATOM   2485  HE1 PHE A 154      75.487  64.381  81.642  1.00  4.67              
ATOM   2486  CZ  PHE A 154      74.137  63.752  83.206  1.00  4.67              
ATOM   2487  HZ  PHE A 154      74.854  63.912  84.000  1.00  4.67              
ATOM   2488  CE2 PHE A 154      72.854  63.261  83.505  1.00  4.67              
ATOM   2489  HE2 PHE A 154      72.583  63.044  84.529  1.00  4.67              
ATOM   2490  CD2 PHE A 154      71.931  63.036  82.468  1.00  4.67              
ATOM   2491  HD2 PHE A 154      70.959  62.628  82.703  1.00  4.67              
ATOM   2492  C   PHE A 154      72.407  62.129  77.789  1.00  4.67              
ATOM   2493  O   PHE A 154      72.788  63.268  77.491  1.00  4.67              
ATOM   2494  N   LYS A 155      72.552  61.097  76.954  1.00  4.58              
ATOM   2495  H   LYS A 155      72.109  60.230  77.236  1.00  4.58              
ATOM   2496  CA  LYS A 155      73.454  61.047  75.791  1.00  4.58              
ATOM   2497  HA  LYS A 155      74.299  61.716  75.965  1.00  4.58              
ATOM   2498  CB  LYS A 155      73.996  59.597  75.674  1.00  4.58              
ATOM   2499  HB1 LYS A 155      74.806  59.586  74.945  1.00  4.58              
ATOM   2500  HB2 LYS A 155      73.199  58.955  75.296  1.00  4.58              
ATOM   2501  CG  LYS A 155      74.490  58.965  76.993  1.00  4.58              
ATOM   2502  HG1 LYS A 155      73.687  58.982  77.728  1.00  4.58              
ATOM   2503  HG2 LYS A 155      75.327  59.541  77.388  1.00  4.58              
ATOM   2504  CD  LYS A 155      74.882  57.489  76.820  1.00  4.58              
ATOM   2505  HD1 LYS A 155      74.133  56.989  76.204  1.00  4.58              
ATOM   2506  HD2 LYS A 155      74.862  57.004  77.799  1.00  4.58              
ATOM   2507  CE  LYS A 155      76.265  57.293  76.191  1.00  4.58              
ATOM   2508  HE1 LYS A 155      76.357  57.935  75.313  1.00  4.58              
ATOM   2509  HE2 LYS A 155      76.347  56.250  75.873  1.00  4.58              
ATOM   2510  NZ  LYS A 155      77.335  57.587  77.170  1.00  4.58              
ATOM   2511  HZ1 LYS A 155      78.270  57.430  76.842  1.00  4.58              
ATOM   2512  HZ2 LYS A 155      77.272  58.533  77.563  1.00  4.58              
ATOM   2513  HZ3 LYS A 155      77.180  57.081  78.049  1.00  4.58              
ATOM   2514  C   LYS A 155      72.755  61.439  74.500  1.00  4.58              
ATOM   2515  O   LYS A 155      71.981  60.666  73.944  1.00  4.58              
ATOM   2516  N   THR A 156      73.009  62.644  74.010  1.00  4.21              
ATOM   2517  H   THR A 156      73.636  63.248  74.517  1.00  4.21              
ATOM   2518  CA  THR A 156      72.484  63.081  72.709  1.00  4.21              
ATOM   2519  HA  THR A 156      71.401  62.964  72.717  1.00  4.21              
ATOM   2520  CB  THR A 156      72.759  64.568  72.520  1.00  4.21              
ATOM   2521  HB  THR A 156      73.829  64.765  72.601  1.00  4.21              
ATOM   2522  CG2 THR A 156      72.256  65.081  71.180  1.00  4.21              
ATOM   2523 1HG2 THR A 156      72.061  66.146  71.253  1.00  4.21              
ATOM   2524 2HG2 THR A 156      73.009  64.902  70.413  1.00  4.21              
ATOM   2525 3HG2 THR A 156      71.340  64.567  70.896  1.00  4.21              
ATOM   2526  OG1 THR A 156      72.081  65.272  73.546  1.00  4.21              
ATOM   2527  HG1 THR A 156      72.347  66.195  73.421  1.00  4.21              
ATOM   2528  C   THR A 156      73.050  62.227  71.582  1.00  4.21              
ATOM   2529  O   THR A 156      74.261  62.174  71.354  1.00  4.21              
ATOM   2530  N   ILE A 157      72.125  61.566  70.898  1.00  3.94              
ATOM   2531  H   ILE A 157      71.154  61.783  71.108  1.00  3.94              
ATOM   2532  CA  ILE A 157      72.334  60.699  69.747  1.00  3.94              
ATOM   2533  HA  ILE A 157      73.370  60.755  69.413  1.00  3.94              
ATOM   2534  CB  ILE A 157      71.985  59.230  70.071  1.00  3.94              
ATOM   2535  HB  ILE A 157      70.980  59.190  70.495  1.00  3.94              
ATOM   2536  CG2 ILE A 157      72.004  58.392  68.778  1.00  3.94              
ATOM   2537 1HG2 ILE A 157      71.709  57.365  68.992  1.00  3.94              
ATOM   2538 2HG2 ILE A 157      71.288  58.784  68.056  1.00  3.94              
ATOM   2539 3HG2 ILE A 157      73.004  58.391  68.341  1.00  3.94              
ATOM   2540  CG1 ILE A 157      72.986  58.665  71.107  1.00  3.94              
ATOM   2541 1HG1 ILE A 157      72.967  59.290  71.997  1.00  3.94              
ATOM   2542 2HG1 ILE A 157      73.996  58.705  70.696  1.00  3.94              
ATOM   2543  CD1 ILE A 157      72.695  57.228  71.557  1.00  3.94              
ATOM   2544  HD1 ILE A 157      73.330  56.981  72.408  1.00  3.94              
ATOM   2545  HD2 ILE A 157      71.651  57.136  71.854  1.00  3.94              
ATOM   2546  HD3 ILE A 157      72.908  56.526  70.751  1.00  3.94              
ATOM   2547  C   ILE A 157      71.417  61.342  68.702  1.00  3.94              
ATOM   2548  O   ILE A 157      70.188  61.386  68.834  1.00  3.94              
ATOM   2549  N   MET A 158      72.055  61.889  67.680  1.00  3.89              
ATOM   2550  H   MET A 158      73.062  61.861  67.691  1.00  3.89              
ATOM   2551  CA  MET A 158      71.428  62.551  66.547  1.00  3.89              
ATOM   2552  HA  MET A 158      72.233  62.679  65.828  1.00  3.89              
ATOM   2553  CB  MET A 158      70.412  61.617  65.853  1.00  3.89              
ATOM   2554  HB1 MET A 158      69.435  61.733  66.325  1.00  3.89              
ATOM   2555  HB2 MET A 158      70.713  60.578  65.980  1.00  3.89              
ATOM   2556  CG  MET A 158      70.262  61.901  64.352  1.00  3.89              
ATOM   2557  HG1 MET A 158      70.089  62.969  64.228  1.00  3.89              
ATOM   2558  HG2 MET A 158      69.373  61.379  63.998  1.00  3.89              
ATOM   2559  SD  MET A 158      71.649  61.432  63.267  1.00  3.89              
ATOM   2560  CE  MET A 158      71.759  59.646  63.572  1.00  3.89              
ATOM   2561  HE1 MET A 158      72.484  59.205  62.888  1.00  3.89              
ATOM   2562  HE2 MET A 158      72.092  59.465  64.594  1.00  3.89              
ATOM   2563  HE3 MET A 158      70.786  59.181  63.418  1.00  3.89              
ATOM   2564  C   MET A 158      70.843  63.943  66.804  1.00  3.89              
ATOM   2565  O   MET A 158      69.821  64.121  67.484  1.00  3.89              
ATOM   2566  N   ILE A 159      71.456  64.916  66.125  1.00  4.07              
ATOM   2567  H   ILE A 159      72.328  64.707  65.649  1.00  4.07              
ATOM   2568  CA  ILE A 159      70.836  66.206  65.851  1.00  4.07              
ATOM   2569  HA  ILE A 159      69.775  66.077  66.063  1.00  4.07              
ATOM   2570  CB  ILE A 159      71.309  67.313  66.834  1.00  4.07              
ATOM   2571  HB  ILE A 159      72.241  67.680  66.435  1.00  4.07              
ATOM   2572  CG2 ILE A 159      70.263  68.452  66.921  1.00  4.07              
ATOM   2573 1HG2 ILE A 159      70.655  69.300  67.480  1.00  4.07              
ATOM   2574 2HG2 ILE A 159      69.998  68.841  65.942  1.00  4.07              
ATOM   2575 3HG2 ILE A 159      69.367  68.103  67.430  1.00  4.07              
ATOM   2576  CG1 ILE A 159      71.640  66.891  68.288  1.00  4.07              
ATOM   2577 1HG1 ILE A 159      72.304  66.030  68.280  1.00  4.07              
ATOM   2578 2HG1 ILE A 159      70.730  66.607  68.816  1.00  4.07              
ATOM   2579  CD1 ILE A 159      72.363  68.013  69.062  1.00  4.07              
ATOM   2580  HD1 ILE A 159      71.659  68.787  69.368  1.00  4.07              
ATOM   2581  HD2 ILE A 159      72.836  67.617  69.954  1.00  4.07              
ATOM   2582  HD3 ILE A 159      73.147  68.451  68.446  1.00  4.07              
ATOM   2583  C   ILE A 159      70.918  66.560  64.362  1.00  4.07              
ATOM   2584  O   ILE A 159      71.837  66.172  63.616  1.00  4.07              
ATOM   2585  N   ASN A 160      69.847  67.251  63.967  1.00  4.07              
ATOM   2586  H   ASN A 160      69.221  67.527  64.716  1.00  4.07              
ATOM   2587  CA  ASN A 160      69.308  67.426  62.623  1.00  4.07              
ATOM   2588  HA  ASN A 160      70.082  67.246  61.885  1.00  4.07              
ATOM   2589  CB  ASN A 160      68.124  66.435  62.464  1.00  4.07              
ATOM   2590  HB1 ASN A 160      67.889  66.329  61.407  1.00  4.07              
ATOM   2591  HB2 ASN A 160      67.239  66.841  62.953  1.00  4.07              
ATOM   2592  CG  ASN A 160      68.344  65.044  63.047  1.00  4.07              
ATOM   2593  OD1 ASN A 160      68.839  64.155  62.382  1.00  4.07              
ATOM   2594  ND2 ASN A 160      67.983  64.802  64.289  1.00  4.07              
ATOM   2595 1HD2 ASN A 160      67.637  65.532  64.901  1.00  4.07              
ATOM   2596 2HD2 ASN A 160      68.164  63.880  64.641  1.00  4.07              
ATOM   2597  C   ASN A 160      68.783  68.858  62.539  1.00  4.07              
ATOM   2598  O   ASN A 160      67.870  69.247  63.285  1.00  4.07              
ATOM   2599  N   PHE A 161      69.390  69.649  61.661  1.00  4.33              
ATOM   2600  H   PHE A 161      70.031  69.252  60.988  1.00  4.33              
ATOM   2601  CA  PHE A 161      69.251  71.098  61.709  1.00  4.33              
ATOM   2602  HA  PHE A 161      68.336  71.261  62.280  1.00  4.33              
ATOM   2603  CB  PHE A 161      70.261  71.869  62.605  1.00  4.33              
ATOM   2604  HB1 PHE A 161      69.698  72.686  63.055  1.00  4.33              
ATOM   2605  HB2 PHE A 161      70.992  72.380  61.999  1.00  4.33              
ATOM   2606  CG  PHE A 161      71.017  71.174  63.743  1.00  4.33              
ATOM   2607  CD1 PHE A 161      71.626  69.909  63.605  1.00  4.33              
ATOM   2608  HD1 PHE A 161      71.509  69.294  62.740  1.00  4.33              
ATOM   2609  CE1 PHE A 161      72.450  69.384  64.596  1.00  4.33              
ATOM   2610  HE1 PHE A 161      72.894  68.421  64.453  1.00  4.33              
ATOM   2611  CZ  PHE A 161      72.676  70.088  65.775  1.00  4.33              
ATOM   2612  HZ  PHE A 161      73.321  69.688  66.544  1.00  4.33              
ATOM   2613  CE2 PHE A 161      72.056  71.318  65.946  1.00  4.33              
ATOM   2614  HE2 PHE A 161      72.247  71.816  66.865  1.00  4.33              
ATOM   2615  CD2 PHE A 161      71.241  71.877  64.943  1.00  4.33              
ATOM   2616  HD2 PHE A 161      70.814  72.863  65.079  1.00  4.33              
ATOM   2617  C   PHE A 161      68.842  71.715  60.429  1.00  4.33              
ATOM   2618  O   PHE A 161      69.101  71.095  59.434  1.00  4.33              
ATOM   2619  N   LYS A 162      68.125  72.835  60.409  1.00  4.13              
ATOM   2620  H   LYS A 162      67.936  73.338  61.277  1.00  4.13              
ATOM   2621  CA  LYS A 162      67.540  73.330  59.152  1.00  4.13              
ATOM   2622  HA  LYS A 162      68.022  72.886  58.290  1.00  4.13              
ATOM   2623  CB  LYS A 162      66.047  72.958  59.129  1.00  4.13              
ATOM   2624  HB1 LYS A 162      65.536  73.413  59.980  1.00  4.13              
ATOM   2625  HB2 LYS A 162      65.978  71.876  59.242  1.00  4.13              
ATOM   2626  CG  LYS A 162      65.352  73.404  57.828  1.00  4.13              
ATOM   2627  HG1 LYS A 162      66.095  73.492  57.044  1.00  4.13              
ATOM   2628  HG2 LYS A 162      64.933  74.401  57.972  1.00  4.13              
ATOM   2629  CD  LYS A 162      64.236  72.445  57.365  1.00  4.13              
ATOM   2630  HD1 LYS A 162      63.269  72.906  57.574  1.00  4.13              
ATOM   2631  HD2 LYS A 162      64.276  71.507  57.919  1.00  4.13              
ATOM   2632  CE  LYS A 162      64.323  72.121  55.864  1.00  4.13              
ATOM   2633  HE1 LYS A 162      64.235  73.045  55.288  1.00  4.13              
ATOM   2634  HE2 LYS A 162      63.480  71.475  55.601  1.00  4.13              
ATOM   2635  NZ  LYS A 162      65.595  71.433  55.533  1.00  4.13              
ATOM   2636  HZ1 LYS A 162      65.768  70.683  56.200  1.00  4.13              
ATOM   2637  HZ2 LYS A 162      65.587  71.035  54.595  1.00  4.13              
ATOM   2638  HZ3 LYS A 162      66.379  72.080  55.595  1.00  4.13              
ATOM   2639  C   LYS A 162      67.751  74.816  59.074  1.00  4.13              
ATOM   2640  O   LYS A 162      67.543  75.526  60.058  1.00  4.13              
ATOM   2641  N   PHE A 163      68.126  75.272  57.881  1.00  4.33              
ATOM   2642  H   PHE A 163      68.246  74.631  57.112  1.00  4.33              
ATOM   2643  CA  PHE A 163      68.150  76.711  57.636  1.00  4.33              
ATOM   2644  HA  PHE A 163      67.371  77.118  58.285  1.00  4.33              
ATOM   2645  CB  PHE A 163      69.406  77.458  58.128  1.00  4.33              
ATOM   2646  HB1 PHE A 163      69.503  77.162  59.168  1.00  4.33              
ATOM   2647  HB2 PHE A 163      69.165  78.517  58.122  1.00  4.33              
ATOM   2648  CG  PHE A 163      70.790  77.396  57.508  1.00  4.33              
ATOM   2649  CD1 PHE A 163      71.070  77.490  56.132  1.00  4.33              
ATOM   2650  HD1 PHE A 163      70.270  77.556  55.425  1.00  4.33              
ATOM   2651  CE1 PHE A 163      72.406  77.441  55.676  1.00  4.33              
ATOM   2652  HE1 PHE A 163      72.638  77.533  54.634  1.00  4.33              
ATOM   2653  CZ  PHE A 163      73.463  77.234  56.575  1.00  4.33              
ATOM   2654  HZ  PHE A 163      74.486  77.174  56.229  1.00  4.33              
ATOM   2655  CE2 PHE A 163      73.182  77.210  57.943  1.00  4.33              
ATOM   2656  HE2 PHE A 163      73.965  77.164  58.669  1.00  4.33              
ATOM   2657  CD2 PHE A 163      71.867  77.314  58.398  1.00  4.33              
ATOM   2658  HD2 PHE A 163      71.683  77.308  59.450  1.00  4.33              
ATOM   2659  C   PHE A 163      67.653  77.169  56.274  1.00  4.33              
ATOM   2660  O   PHE A 163      67.195  76.358  55.485  1.00  4.33              
ATOM   2661  N   GLN A 164      67.748  78.475  56.018  1.00  4.68              
ATOM   2662  H   GLN A 164      68.039  79.069  56.786  1.00  4.68              
ATOM   2663  CA  GLN A 164      67.923  79.081  54.705  1.00  4.68              
ATOM   2664  HA  GLN A 164      67.910  78.327  53.924  1.00  4.68              
ATOM   2665  CB  GLN A 164      66.812  80.123  54.428  1.00  4.68              
ATOM   2666  HB1 GLN A 164      66.758  80.829  55.259  1.00  4.68              
ATOM   2667  HB2 GLN A 164      65.852  79.619  54.366  1.00  4.68              
ATOM   2668  CG  GLN A 164      67.093  80.920  53.131  1.00  4.68              
ATOM   2669  HG1 GLN A 164      67.406  80.236  52.343  1.00  4.68              
ATOM   2670  HG2 GLN A 164      67.901  81.618  53.335  1.00  4.68              
ATOM   2671  CD  GLN A 164      65.930  81.743  52.588  1.00  4.68              
ATOM   2672  OE1 GLN A 164      64.770  81.415  52.788  1.00  4.68              
ATOM   2673  NE2 GLN A 164      66.178  82.778  51.816  1.00  4.68              
ATOM   2674 1HE2 GLN A 164      67.124  83.038  51.582  1.00  4.68              
ATOM   2675 2HE2 GLN A 164      65.404  83.326  51.485  1.00  4.68              
ATOM   2676  C   GLN A 164      69.276  79.798  54.686  1.00  4.68              
ATOM   2677  O   GLN A 164      69.552  80.617  55.561  1.00  4.68              
ATOM   2678  N   ILE A 165      70.092  79.512  53.669  1.00  4.85              
ATOM   2679  H   ILE A 165      69.812  78.794  53.009  1.00  4.85              
ATOM   2680  CA  ILE A 165      71.126  80.443  53.235  1.00  4.85              
ATOM   2681  HA  ILE A 165      71.576  80.842  54.132  1.00  4.85              
ATOM   2682  CB  ILE A 165      72.238  79.704  52.445  1.00  4.85              
ATOM   2683  HB  ILE A 165      72.434  78.787  52.991  1.00  4.85              
ATOM   2684  CG2 ILE A 165      71.882  79.269  51.019  1.00  4.85              
ATOM   2685 1HG2 ILE A 165      72.670  78.629  50.621  1.00  4.85              
ATOM   2686 2HG2 ILE A 165      70.952  78.712  51.017  1.00  4.85              
ATOM   2687 3HG2 ILE A 165      71.767  80.142  50.378  1.00  4.85              
ATOM   2688  CG1 ILE A 165      73.559  80.497  52.382  1.00  4.85              
ATOM   2689 1HG1 ILE A 165      73.527  81.346  53.054  1.00  4.85              
ATOM   2690 2HG1 ILE A 165      73.706  80.909  51.388  1.00  4.85              
ATOM   2691  CD1 ILE A 165      74.765  79.621  52.739  1.00  4.85              
ATOM   2692  HD1 ILE A 165      75.677  80.217  52.690  1.00  4.85              
ATOM   2693  HD2 ILE A 165      74.641  79.220  53.744  1.00  4.85              
ATOM   2694  HD3 ILE A 165      74.845  78.786  52.046  1.00  4.85              
ATOM   2695  C   ILE A 165      70.461  81.578  52.466  1.00  4.85              
ATOM   2696  O   ILE A 165      69.734  81.306  51.503  1.00  4.85              
ATOM   2697  N   ASN A 166      70.624  82.833  52.900  1.00  5.72              
ATOM   2698  H   ASN A 166      71.096  83.031  53.779  1.00  5.72              
ATOM   2699  CA  ASN A 166      70.002  83.936  52.173  1.00  5.72              
ATOM   2700  HA  ASN A 166      68.929  83.773  52.281  1.00  5.72              
ATOM   2701  CB  ASN A 166      70.237  85.306  52.805  1.00  5.72              
ATOM   2702  HB1 ASN A 166      71.303  85.520  52.866  1.00  5.72              
ATOM   2703  HB2 ASN A 166      69.806  85.300  53.801  1.00  5.72              
ATOM   2704  CG  ASN A 166      69.514  86.405  52.042  1.00  5.72              
ATOM   2705  OD1 ASN A 166      68.308  86.377  51.843  1.00  5.72              
ATOM   2706  ND2 ASN A 166      70.231  87.375  51.539  1.00  5.72              
ATOM   2707 1HD2 ASN A 166      71.242  87.355  51.616  1.00  5.72              
ATOM   2708 2HD2 ASN A 166      69.740  88.071  51.007  1.00  5.72              
ATOM   2709  C   ASN A 166      70.209  83.938  50.635  1.00  5.72              
ATOM   2710  O   ASN A 166      69.252  84.201  49.915  1.00  5.72              
ATOM   2711  N   PRO A 167      71.390  83.572  50.109  1.00  6.26              
ATOM   2712  CD  PRO A 167      72.633  83.658  50.847  1.00  6.26              
ATOM   2713  HD1 PRO A 167      72.699  82.874  51.590  1.00  6.26              
ATOM   2714  HD2 PRO A 167      72.727  84.632  51.326  1.00  6.26              
ATOM   2715  CG  PRO A 167      73.748  83.456  49.835  1.00  6.26              
ATOM   2716  HG1 PRO A 167      74.555  82.875  50.265  1.00  6.26              
ATOM   2717  HG2 PRO A 167      74.086  84.418  49.451  1.00  6.26              
ATOM   2718  CB  PRO A 167      73.079  82.702  48.729  1.00  6.26              
ATOM   2719  HB1 PRO A 167      72.937  81.665  49.020  1.00  6.26              
ATOM   2720  HB2 PRO A 167      73.617  82.803  47.789  1.00  6.26              
ATOM   2721  CA  PRO A 167      71.732  83.370  48.699  1.00  6.26              
ATOM   2722  HA  PRO A 167      71.858  84.362  48.261  1.00  6.26              
ATOM   2723  C   PRO A 167      70.875  82.581  47.696  1.00  6.26              
ATOM   2724  O   PRO A 167      71.259  82.454  46.535  1.00  6.26              
ATOM   2725  N   VAL A 168      69.700  82.094  48.059  1.00  6.25              
ATOM   2726  H   VAL A 168      69.429  82.202  49.030  1.00  6.25              
ATOM   2727  CA  VAL A 168      68.620  82.089  47.071  1.00  6.25              
ATOM   2728  HA  VAL A 168      68.964  82.376  46.079  1.00  6.25              
ATOM   2729  CB  VAL A 168      67.873  80.760  46.983  1.00  6.25              
ATOM   2730  HB  VAL A 168      67.503  80.453  47.961  1.00  6.25              
ATOM   2731  CG1 VAL A 168      66.689  80.907  46.027  1.00  6.25              
ATOM   2732 1HG1 VAL A 168      66.634  80.080  45.332  1.00  6.25              
ATOM   2733 2HG1 VAL A 168      65.784  80.972  46.625  1.00  6.25              
ATOM   2734 3HG1 VAL A 168      66.781  81.818  45.443  1.00  6.25              
ATOM   2735  CG2 VAL A 168      68.835  79.708  46.516  1.00  6.25              
ATOM   2736 1HG2 VAL A 168      68.328  78.775  46.293  1.00  6.25              
ATOM   2737 2HG2 VAL A 168      69.369  80.104  45.657  1.00  6.25              
ATOM   2738 3HG2 VAL A 168      69.525  79.541  47.333  1.00  6.25              
ATOM   2739  C   VAL A 168      67.619  83.093  47.597  1.00  6.25              
ATOM   2740  O   VAL A 168      66.813  82.793  48.479  1.00  6.25              
ATOM   2741  N   SER A 169      67.668  84.277  47.012  1.00  7.34              
ATOM   2742  H   SER A 169      68.399  84.473  46.347  1.00  7.34              
ATOM   2743  CA  SER A 169      66.660  85.266  47.283  1.00  7.34              
ATOM   2744  HA  SER A 169      65.737  84.748  47.547  1.00  7.34              
ATOM   2745  CB  SER A 169      67.045  86.038  48.561  1.00  7.34              
ATOM   2746  HB1 SER A 169      68.092  86.338  48.524  1.00  7.34              
ATOM   2747  HB2 SER A 169      66.936  85.365  49.414  1.00  7.34              
ATOM   2748  OG  SER A 169      66.235  87.170  48.785  1.00  7.34              
ATOM   2749  HG  SER A 169      66.389  87.452  49.698  1.00  7.34              
ATOM   2750  C   SER A 169      66.279  86.074  46.073  1.00  7.34              
ATOM   2751  O   SER A 169      65.302  85.695  45.421  1.00  7.34              
ATOM   2752  N   PRO A 170      67.000  87.140  45.709  1.00  8.22              
ATOM   2753  CD  PRO A 170      68.326  87.569  46.137  1.00  8.22              
ATOM   2754  HD1 PRO A 170      69.073  86.786  46.014  1.00  8.22              
ATOM   2755  HD2 PRO A 170      68.296  87.909  47.171  1.00  8.22              
ATOM   2756  CG  PRO A 170      68.641  88.773  45.260  1.00  8.22              
ATOM   2757  HG1 PRO A 170      68.980  88.443  44.277  1.00  8.22              
ATOM   2758  HG2 PRO A 170      69.374  89.434  45.726  1.00  8.22              
ATOM   2759  CB  PRO A 170      67.265  89.430  45.149  1.00  8.22              
ATOM   2760  HB1 PRO A 170      67.190  90.053  44.256  1.00  8.22              
ATOM   2761  HB2 PRO A 170      67.081  90.033  46.039  1.00  8.22              
ATOM   2762  CA  PRO A 170      66.283  88.247  45.127  1.00  8.22              
ATOM   2763  HA  PRO A 170      65.432  88.496  45.765  1.00  8.22              
ATOM   2764  C   PRO A 170      65.733  88.022  43.711  1.00  8.22              
ATOM   2765  O   PRO A 170      64.741  88.637  43.326  1.00  8.22              
ATOM   2766  N   ARG A 171      66.365  87.116  42.956  1.00  8.59              
ATOM   2767  H   ARG A 171      67.131  86.654  43.420  1.00  8.59              
ATOM   2768  CA  ARG A 171      65.806  86.461  41.759  1.00  8.59              
ATOM   2769  HA  ARG A 171      64.728  86.356  41.894  1.00  8.59              
ATOM   2770  CB  ARG A 171      66.061  87.272  40.467  1.00  8.59              
ATOM   2771  HB1 ARG A 171      65.775  86.649  39.617  1.00  8.59              
ATOM   2772  HB2 ARG A 171      67.123  87.508  40.374  1.00  8.59              
ATOM   2773  CG  ARG A 171      65.233  88.567  40.406  1.00  8.59              
ATOM   2774  HG1 ARG A 171      65.668  89.299  41.087  1.00  8.59              
ATOM   2775  HG2 ARG A 171      64.213  88.345  40.724  1.00  8.59              
ATOM   2776  CD  ARG A 171      65.168  89.198  39.012  1.00  8.59              
ATOM   2777  HD1 ARG A 171      64.788  88.454  38.308  1.00  8.59              
ATOM   2778  HD2 ARG A 171      66.174  89.496  38.710  1.00  8.59              
ATOM   2779  NE  ARG A 171      64.272  90.375  39.024  1.00  8.59              
ATOM   2780  HE  ARG A 171      63.877  90.620  39.920  1.00  8.59              
ATOM   2781  CZ  ARG A 171      63.919  91.116  37.988  1.00  8.59              
ATOM   2782  NH1 ARG A 171      63.097  92.117  38.141  1.00  8.59              
ATOM   2783 1HH1 ARG A 171      62.722  92.317  39.052  1.00  8.59              
ATOM   2784 2HH1 ARG A 171      62.826  92.680  37.355  1.00  8.59              
ATOM   2785  NH2 ARG A 171      64.372  90.882  36.789  1.00  8.59              
ATOM   2786 1HH2 ARG A 171      65.002  90.112  36.656  1.00  8.59              
ATOM   2787 2HH2 ARG A 171      64.092  91.450  36.011  1.00  8.59              
ATOM   2788  C   ARG A 171      66.330  85.034  41.593  1.00  8.59              
ATOM   2789  O   ARG A 171      65.580  84.142  41.214  1.00  8.59              
ATOM   2790  N   VAL A 172      67.603  84.857  41.948  1.00  7.40              
ATOM   2791  H   VAL A 172      68.105  85.704  42.149  1.00  7.40              
ATOM   2792  CA  VAL A 172      68.418  83.629  41.968  1.00  7.40              
ATOM   2793  HA  VAL A 172      68.842  83.521  40.967  1.00  7.40              
ATOM   2794  CB  VAL A 172      69.621  83.833  42.919  1.00  7.40              
ATOM   2795  HB  VAL A 172      70.265  84.552  42.427  1.00  7.40              
ATOM   2796  CG1 VAL A 172      69.169  84.446  44.250  1.00  7.40              
ATOM   2797 1HG1 VAL A 172      68.973  85.506  44.116  1.00  7.40              
ATOM   2798 2HG1 VAL A 172      68.262  83.938  44.566  1.00  7.40              
ATOM   2799 3HG1 VAL A 172      69.951  84.334  45.003  1.00  7.40              
ATOM   2800  CG2 VAL A 172      70.471  82.590  43.234  1.00  7.40              
ATOM   2801 1HG2 VAL A 172      71.369  82.868  43.783  1.00  7.40              
ATOM   2802 2HG2 VAL A 172      69.918  81.885  43.850  1.00  7.40              
ATOM   2803 3HG2 VAL A 172      70.794  82.117  42.307  1.00  7.40              
ATOM   2804  C   VAL A 172      67.712  82.298  42.271  1.00  7.40              
ATOM   2805  O   VAL A 172      66.762  82.217  43.061  1.00  7.40              
ATOM   2806  N   ILE A 173      68.302  81.213  41.759  1.00  5.94              
ATOM   2807  H   ILE A 173      69.072  81.342  41.108  1.00  5.94              
ATOM   2808  CA  ILE A 173      68.245  79.910  42.426  1.00  5.94              
ATOM   2809  HA  ILE A 173      67.839  80.061  43.424  1.00  5.94              
ATOM   2810  CB  ILE A 173      67.300  78.911  41.715  1.00  5.94              
ATOM   2811  HB  ILE A 173      67.413  77.950  42.219  1.00  5.94              
ATOM   2812  CG2 ILE A 173      65.834  79.335  41.908  1.00  5.94              
ATOM   2813 1HG2 ILE A 173      65.169  78.552  41.541  1.00  5.94              
ATOM   2814 2HG2 ILE A 173      65.634  79.476  42.968  1.00  5.94              
ATOM   2815 3HG2 ILE A 173      65.638  80.258  41.360  1.00  5.94              
ATOM   2816  CG1 ILE A 173      67.670  78.695  40.232  1.00  5.94              
ATOM   2817 1HG1 ILE A 173      68.706  78.365  40.183  1.00  5.94              
ATOM   2818 2HG1 ILE A 173      67.582  79.634  39.684  1.00  5.94              
ATOM   2819  CD1 ILE A 173      66.823  77.635  39.518  1.00  5.94              
ATOM   2820  HD1 ILE A 173      67.242  77.450  38.528  1.00  5.94              
ATOM   2821  HD2 ILE A 173      66.831  76.705  40.085  1.00  5.94              
ATOM   2822  HD3 ILE A 173      65.797  77.984  39.398  1.00  5.94              
ATOM   2823  C   ILE A 173      69.627  79.287  42.658  1.00  5.94              
ATOM   2824  O   ILE A 173      70.539  79.417  41.851  1.00  5.94              
ATOM   2825  N   ILE A 174      69.790  78.580  43.778  1.00  4.48              
ATOM   2826  H   ILE A 174      69.004  78.461  44.400  1.00  4.48              
ATOM   2827  CA  ILE A 174      70.993  77.794  44.023  1.00  4.48              
ATOM   2828  HA  ILE A 174      71.870  78.390  43.775  1.00  4.48              
ATOM   2829  CB  ILE A 174      71.111  77.271  45.483  1.00  4.48              
ATOM   2830  HB  ILE A 174      70.097  77.082  45.836  1.00  4.48              
ATOM   2831  CG2 ILE A 174      71.929  75.973  45.737  1.00  4.48              
ATOM   2832 1HG2 ILE A 174      71.703  75.587  46.731  1.00  4.48              
ATOM   2833 2HG2 ILE A 174      71.685  75.180  45.043  1.00  4.48              
ATOM   2834 3HG2 ILE A 174      73.001  76.150  45.684  1.00  4.48              
ATOM   2835  CG1 ILE A 174      71.776  78.335  46.369  1.00  4.48              
ATOM   2836 1HG1 ILE A 174      71.398  79.325  46.131  1.00  4.48              
ATOM   2837 2HG1 ILE A 174      72.847  78.366  46.176  1.00  4.48              
ATOM   2838  CD1 ILE A 174      71.532  78.023  47.850  1.00  4.48              
ATOM   2839  HD1 ILE A 174      71.588  78.949  48.414  1.00  4.48              
ATOM   2840  HD2 ILE A 174      70.551  77.580  47.979  1.00  4.48              
ATOM   2841  HD3 ILE A 174      72.266  77.314  48.223  1.00  4.48              
ATOM   2842  C   ILE A 174      70.890  76.599  43.090  1.00  4.48              
ATOM   2843  O   ILE A 174      70.089  75.668  43.298  1.00  4.48              
ATOM   2844  N   HIS A 175      71.737  76.694  42.066  1.00  4.85              
ATOM   2845  H   HIS A 175      72.115  77.618  41.898  1.00  4.85              
ATOM   2846  CA  HIS A 175      72.058  75.664  41.095  1.00  4.85              
ATOM   2847  HA  HIS A 175      71.110  75.336  40.665  1.00  4.85              
ATOM   2848  CB  HIS A 175      72.870  76.258  39.932  1.00  4.85              
ATOM   2849  HB1 HIS A 175      73.887  76.476  40.252  1.00  4.85              
ATOM   2850  HB2 HIS A 175      72.409  77.201  39.646  1.00  4.85              
ATOM   2851  CG  HIS A 175      72.917  75.400  38.688  1.00  4.85              
ATOM   2852  ND1 HIS A 175      72.902  73.999  38.630  1.00  4.85              
ATOM   2853  CE1 HIS A 175      72.944  73.691  37.322  1.00  4.85              
ATOM   2854  HE1 HIS A 175      72.948  72.686  36.921  1.00  4.85              
ATOM   2855  NE2 HIS A 175      72.975  74.806  36.573  1.00  4.85              
ATOM   2856  HE2 HIS A 175      72.980  74.837  35.561  1.00  4.85              
ATOM   2857  CD2 HIS A 175      72.952  75.892  37.417  1.00  4.85              
ATOM   2858  HD2 HIS A 175      72.926  76.936  37.132  1.00  4.85              
ATOM   2859  C   HIS A 175      72.710  74.421  41.710  1.00  4.85              
ATOM   2860  O   HIS A 175      73.897  74.140  41.543  1.00  4.85              
ATOM   2861  N   LEU A 176      71.919  73.648  42.437  1.00  4.75              
ATOM   2862  H   LEU A 176      70.987  73.996  42.642  1.00  4.75              
ATOM   2863  CA  LEU A 176      72.347  72.397  43.050  1.00  4.75              
ATOM   2864  HA  LEU A 176      73.110  72.621  43.792  1.00  4.75              
ATOM   2865  CB  LEU A 176      71.121  71.768  43.742  1.00  4.75              
ATOM   2866  HB1 LEU A 176      71.301  70.697  43.848  1.00  4.75              
ATOM   2867  HB2 LEU A 176      70.247  71.873  43.097  1.00  4.75              
ATOM   2868  CG  LEU A 176      70.783  72.305  45.143  1.00  4.75              
ATOM   2869  HG  LEU A 176      70.481  73.348  45.091  1.00  4.75              
ATOM   2870  CD1 LEU A 176      69.607  71.496  45.678  1.00  4.75              
ATOM   2871 1HD1 LEU A 176      69.449  71.707  46.732  1.00  4.75              
ATOM   2872 2HD1 LEU A 176      68.708  71.741  45.121  1.00  4.75              
ATOM   2873 3HD1 LEU A 176      69.816  70.442  45.545  1.00  4.75              
ATOM   2874  CD2 LEU A 176      71.981  72.160  46.085  1.00  4.75              
ATOM   2875 1HD2 LEU A 176      71.653  71.979  47.104  1.00  4.75              
ATOM   2876 2HD2 LEU A 176      72.601  71.319  45.782  1.00  4.75              
ATOM   2877 3HD2 LEU A 176      72.589  73.063  46.051  1.00  4.75              
ATOM   2878  C   LEU A 176      72.952  71.357  42.092  1.00  4.75              
ATOM   2879  O   LEU A 176      73.459  70.334  42.552  1.00  4.75              
ATOM   2880  N   LYS A 177      72.922  71.599  40.773  1.00  4.88              
ATOM   2881  H   LYS A 177      72.531  72.480  40.460  1.00  4.88              
ATOM   2882  CA  LYS A 177      73.529  70.724  39.769  1.00  4.88              
ATOM   2883  HA  LYS A 177      73.759  69.788  40.277  1.00  4.88              
ATOM   2884  CB  LYS A 177      72.497  70.320  38.694  1.00  4.88              
ATOM   2885  HB1 LYS A 177      72.999  69.855  37.844  1.00  4.88              
ATOM   2886  HB2 LYS A 177      71.931  71.190  38.360  1.00  4.88              
ATOM   2887  CG  LYS A 177      71.558  69.293  39.366  1.00  4.88              
ATOM   2888  HG1 LYS A 177      71.233  69.698  40.325  1.00  4.88              
ATOM   2889  HG2 LYS A 177      72.145  68.395  39.574  1.00  4.88              
ATOM   2890  CD  LYS A 177      70.283  68.862  38.625  1.00  4.88              
ATOM   2891  HD1 LYS A 177      70.536  68.368  37.685  1.00  4.88              
ATOM   2892  HD2 LYS A 177      69.646  69.731  38.444  1.00  4.88              
ATOM   2893  CE  LYS A 177      69.616  67.882  39.605  1.00  4.88              
ATOM   2894  HE1 LYS A 177      69.521  68.383  40.573  1.00  4.88              
ATOM   2895  HE2 LYS A 177      70.292  67.034  39.752  1.00  4.88              
ATOM   2896  NZ  LYS A 177      68.284  67.366  39.219  1.00  4.88              
ATOM   2897  HZ1 LYS A 177      67.983  66.729  39.957  1.00  4.88              
ATOM   2898  HZ2 LYS A 177      67.610  68.116  39.144  1.00  4.88              
ATOM   2899  HZ3 LYS A 177      68.328  66.846  38.354  1.00  4.88              
ATOM   2900  C   LYS A 177      74.957  71.122  39.347  1.00  4.88              
ATOM   2901  O   LYS A 177      75.746  70.233  39.010  1.00  4.88              
ATOM   2902  N   LYS A 178      75.274  72.409  39.559  1.00  4.76              
ATOM   2903  H   LYS A 178      74.490  73.007  39.794  1.00  4.76              
ATOM   2904  CA  LYS A 178      76.604  73.027  39.716  1.00  4.76              
ATOM   2905  HA  LYS A 178      77.286  72.578  38.990  1.00  4.76              
ATOM   2906  CB  LYS A 178      76.452  74.538  39.402  1.00  4.76              
ATOM   2907  HB1 LYS A 178      75.722  74.957  40.088  1.00  4.76              
ATOM   2908  HB2 LYS A 178      76.034  74.630  38.398  1.00  4.76              
ATOM   2909  CG  LYS A 178      77.710  75.430  39.466  1.00  4.76              
ATOM   2910  HG1 LYS A 178      78.410  75.125  38.686  1.00  4.76              
ATOM   2911  HG2 LYS A 178      78.191  75.315  40.438  1.00  4.76              
ATOM   2912  CD  LYS A 178      77.331  76.918  39.279  1.00  4.76              
ATOM   2913  HD1 LYS A 178      76.623  77.189  40.063  1.00  4.76              
ATOM   2914  HD2 LYS A 178      76.837  77.053  38.315  1.00  4.76              
ATOM   2915  CE  LYS A 178      78.557  77.850  39.352  1.00  4.76              
ATOM   2916  HE1 LYS A 178      79.106  77.788  38.409  1.00  4.76              
ATOM   2917  HE2 LYS A 178      79.213  77.484  40.150  1.00  4.76              
ATOM   2918  NZ  LYS A 178      78.199  79.267  39.653  1.00  4.76              
ATOM   2919  HZ1 LYS A 178      79.003  79.878  39.641  1.00  4.76              
ATOM   2920  HZ2 LYS A 178      77.492  79.668  39.047  1.00  4.76              
ATOM   2921  HZ3 LYS A 178      77.837  79.344  40.609  1.00  4.76              
ATOM   2922  C   LYS A 178      77.239  72.754  41.095  1.00  4.76              
ATOM   2923  O   LYS A 178      78.467  72.711  41.195  1.00  4.76              
ATOM   2924  N   PHE A 179      76.425  72.507  42.132  1.00  4.41              
ATOM   2925  H   PHE A 179      75.442  72.679  41.998  1.00  4.41              
ATOM   2926  CA  PHE A 179      76.899  71.961  43.422  1.00  4.41              
ATOM   2927  HA  PHE A 179      77.830  72.464  43.688  1.00  4.41              
ATOM   2928  CB  PHE A 179      75.859  72.285  44.505  1.00  4.41              
ATOM   2929  HB1 PHE A 179      74.974  71.675  44.332  1.00  4.41              
ATOM   2930  HB2 PHE A 179      75.562  73.330  44.411  1.00  4.41              
ATOM   2931  CG  PHE A 179      76.317  72.054  45.934  1.00  4.41              
ATOM   2932  CD1 PHE A 179      77.010  73.065  46.626  1.00  4.41              
ATOM   2933  HD1 PHE A 179      77.248  73.993  46.131  1.00  4.41              
ATOM   2934  CE1 PHE A 179      77.386  72.878  47.967  1.00  4.41              
ATOM   2935  HE1 PHE A 179      77.928  73.656  48.488  1.00  4.41              
ATOM   2936  CZ  PHE A 179      77.050  71.686  48.631  1.00  4.41              
ATOM   2937  HZ  PHE A 179      77.322  71.547  49.668  1.00  4.41              
ATOM   2938  CE2 PHE A 179      76.372  70.667  47.940  1.00  4.41              
ATOM   2939  HE2 PHE A 179      76.122  69.743  48.444  1.00  4.41              
ATOM   2940  CD2 PHE A 179      76.014  70.847  46.592  1.00  4.41              
ATOM   2941  HD2 PHE A 179      75.497  70.057  46.066  1.00  4.41              
ATOM   2942  C   PHE A 179      77.193  70.460  43.401  1.00  4.41              
ATOM   2943  O   PHE A 179      78.284  70.075  43.787  1.00  4.41              
ATOM   2944  N   ALA A 180      76.320  69.615  42.843  1.00  4.70              
ATOM   2945  H   ALA A 180      75.398  69.955  42.608  1.00  4.70              
ATOM   2946  CA  ALA A 180      76.817  68.453  42.110  1.00  4.70              
ATOM   2947  HA  ALA A 180      77.442  67.860  42.775  1.00  4.70              
ATOM   2948  CB  ALA A 180      75.637  67.595  41.648  1.00  4.70              
ATOM   2949  HB1 ALA A 180      76.007  66.685  41.175  1.00  4.70              
ATOM   2950  HB2 ALA A 180      75.027  67.328  42.513  1.00  4.70              
ATOM   2951  HB3 ALA A 180      75.034  68.148  40.931  1.00  4.70              
ATOM   2952  C   ALA A 180      77.719  68.954  40.956  1.00  4.70              
ATOM   2953  O   ALA A 180      77.846  70.136  40.684  1.00  4.70              
ATOM   2954  N   ALA A 181      78.426  68.063  40.301  1.00  5.25              
ATOM   2955  H   ALA A 181      78.176  67.102  40.445  1.00  5.25              
ATOM   2956  CA  ALA A 181      79.790  68.323  39.811  1.00  5.25              
ATOM   2957  HA  ALA A 181      80.243  67.343  39.650  1.00  5.25              
ATOM   2958  CB  ALA A 181      79.712  68.983  38.426  1.00  5.25              
ATOM   2959  HB1 ALA A 181      80.715  69.061  38.005  1.00  5.25              
ATOM   2960  HB2 ALA A 181      79.095  68.378  37.761  1.00  5.25              
ATOM   2961  HB3 ALA A 181      79.282  69.981  38.505  1.00  5.25              
ATOM   2962  C   ALA A 181      80.781  69.068  40.756  1.00  5.25              
ATOM   2963  O   ALA A 181      81.796  68.456  41.080  1.00  5.25              
ATOM   2964  N   LEU A 182      80.582  70.323  41.218  1.00  5.20              
ATOM   2965  H   LEU A 182      79.713  70.808  41.007  1.00  5.20              
ATOM   2966  CA  LEU A 182      81.694  71.039  41.901  1.00  5.20              
ATOM   2967  HA  LEU A 182      82.577  70.937  41.270  1.00  5.20              
ATOM   2968  CB  LEU A 182      81.327  72.531  41.975  1.00  5.20              
ATOM   2969  HB1 LEU A 182      80.491  72.631  42.668  1.00  5.20              
ATOM   2970  HB2 LEU A 182      80.997  72.845  40.984  1.00  5.20              
ATOM   2971  CG  LEU A 182      82.428  73.507  42.427  1.00  5.20              
ATOM   2972  HG  LEU A 182      82.755  73.265  43.437  1.00  5.20              
ATOM   2973  CD1 LEU A 182      83.640  73.507  41.491  1.00  5.20              
ATOM   2974 1HD1 LEU A 182      84.338  74.284  41.800  1.00  5.20              
ATOM   2975 2HD1 LEU A 182      84.150  72.545  41.544  1.00  5.20              
ATOM   2976 3HD1 LEU A 182      83.320  73.694  40.466  1.00  5.20              
ATOM   2977  CD2 LEU A 182      81.837  74.919  42.453  1.00  5.20              
ATOM   2978 1HD2 LEU A 182      82.599  75.630  42.766  1.00  5.20              
ATOM   2979 2HD2 LEU A 182      81.474  75.193  41.462  1.00  5.20              
ATOM   2980 3HD2 LEU A 182      81.014  74.959  43.167  1.00  5.20              
ATOM   2981  C   LEU A 182      82.096  70.506  43.286  1.00  5.20              
ATOM   2982  O   LEU A 182      83.203  70.734  43.779  1.00  5.20              
ATOM   2983  N   LEU A 183      81.189  69.771  43.902  1.00  4.97              
ATOM   2984  H   LEU A 183      80.286  69.706  43.443  1.00  4.97              
ATOM   2985  CA  LEU A 183      81.293  69.098  45.187  1.00  4.97              
ATOM   2986  HA  LEU A 183      82.327  69.123  45.525  1.00  4.97              
ATOM   2987  CB  LEU A 183      80.389  69.863  46.181  1.00  4.97              
ATOM   2988  HB1 LEU A 183      79.341  69.681  45.953  1.00  4.97              
ATOM   2989  HB2 LEU A 183      80.565  70.930  46.029  1.00  4.97              
ATOM   2990  CG  LEU A 183      80.642  69.527  47.655  1.00  4.97              
ATOM   2991  HG  LEU A 183      81.607  69.033  47.734  1.00  4.97              
ATOM   2992  CD1 LEU A 183      80.705  70.807  48.484  1.00  4.97              
ATOM   2993 1HD1 LEU A 183      80.841  70.562  49.533  1.00  4.97              
ATOM   2994 2HD1 LEU A 183      81.523  71.438  48.139  1.00  4.97              
ATOM   2995 3HD1 LEU A 183      79.772  71.357  48.370  1.00  4.97              
ATOM   2996  CD2 LEU A 183      79.579  68.630  48.293  1.00  4.97              
ATOM   2997 1HD2 LEU A 183      78.588  69.028  48.076  1.00  4.97              
ATOM   2998 2HD2 LEU A 183      79.645  67.628  47.870  1.00  4.97              
ATOM   2999 3HD2 LEU A 183      79.711  68.561  49.372  1.00  4.97              
ATOM   3000  C   LEU A 183      80.906  67.649  44.919  1.00  4.97              
ATOM   3001  O   LEU A 183      79.909  67.156  45.427  1.00  4.97              
ATOM   3002  N   GLU A 184      81.648  67.034  44.000  1.00  5.36              
ATOM   3003  H   GLU A 184      82.357  67.570  43.524  1.00  5.36              
ATOM   3004  CA  GLU A 184      81.480  65.649  43.586  1.00  5.36              
ATOM   3005  HA  GLU A 184      80.578  65.601  42.980  1.00  5.36              
ATOM   3006  CB  GLU A 184      82.672  65.251  42.677  1.00  5.36              
ATOM   3007  HB1 GLU A 184      83.598  65.347  43.243  1.00  5.36              
ATOM   3008  HB2 GLU A 184      82.710  65.944  41.837  1.00  5.36              
ATOM   3009  CG  GLU A 184      82.566  63.821  42.115  1.00  5.36              
ATOM   3010  HG1 GLU A 184      81.572  63.724  41.675  1.00  5.36              
ATOM   3011  HG2 GLU A 184      82.651  63.118  42.945  1.00  5.36              
ATOM   3012  CD  GLU A 184      83.619  63.420  41.066  1.00  5.36              
ATOM   3013  OE1 GLU A 184      84.734  63.982  41.097  1.00  5.36              
ATOM   3014  OE2 GLU A 184      83.308  62.507  40.257  1.00  5.36              
ATOM   3015  C   GLU A 184      81.301  64.697  44.756  1.00  5.36              
ATOM   3016  O   GLU A 184      81.795  64.953  45.848  1.00  5.36              
ATOM   3017  N   HIS A 185      80.607  63.599  44.478  1.00  6.28              
ATOM   3018  H   HIS A 185      80.301  63.509  43.517  1.00  6.28              
ATOM   3019  CA  HIS A 185      80.236  62.501  45.349  1.00  6.28              
ATOM   3020  HA  HIS A 185      79.670  62.950  46.135  1.00  6.28              
ATOM   3021  CB  HIS A 185      79.320  61.567  44.504  1.00  6.28              
ATOM   3022  HB1 HIS A 185      78.361  62.062  44.370  1.00  6.28              
ATOM   3023  HB2 HIS A 185      79.109  60.647  45.047  1.00  6.28              
ATOM   3024  CG  HIS A 185      79.875  61.255  43.122  1.00  6.28              
ATOM   3025  ND1 HIS A 185      79.300  61.705  41.922  1.00  6.28              
ATOM   3026  CE1 HIS A 185      80.204  61.465  40.962  1.00  6.28              
ATOM   3027  HE1 HIS A 185      80.110  61.796  39.937  1.00  6.28              
ATOM   3028  NE2 HIS A 185      81.309  60.910  41.477  1.00  6.28              
ATOM   3029  HE2 HIS A 185      82.216  60.950  40.999  1.00  6.28              
ATOM   3030  CD2 HIS A 185      81.114  60.758  42.835  1.00  6.28              
ATOM   3031  HD2 HIS A 185      81.856  60.448  43.557  1.00  6.28              
ATOM   3032  C   HIS A 185      81.392  61.728  46.007  1.00  6.28              
ATOM   3033  O   HIS A 185      81.354  60.495  46.043  1.00  6.28              
ATOM   3034  N   ILE A 186      82.446  62.435  46.426  1.00  7.82              
ATOM   3035  H   ILE A 186      82.257  63.420  46.549  1.00  7.82              
ATOM   3036  CA  ILE A 186      83.854  62.143  46.141  1.00  7.82              
ATOM   3037  HA  ILE A 186      83.938  62.416  45.090  1.00  7.82              
ATOM   3038  CB  ILE A 186      84.893  63.067  46.852  1.00  7.82              
ATOM   3039  HB  ILE A 186      84.516  63.314  47.838  1.00  7.82              
ATOM   3040  CG2 ILE A 186      86.285  62.431  47.077  1.00  7.82              
ATOM   3041 1HG2 ILE A 186      86.963  63.163  47.516  1.00  7.82              
ATOM   3042 2HG2 ILE A 186      86.221  61.581  47.752  1.00  7.82              
ATOM   3043 3HG2 ILE A 186      86.700  62.090  46.127  1.00  7.82              
ATOM   3044  CG1 ILE A 186      85.120  64.421  46.130  1.00  7.82              
ATOM   3045 1HG1 ILE A 186      85.698  65.069  46.790  1.00  7.82              
ATOM   3046 2HG1 ILE A 186      84.165  64.909  45.982  1.00  7.82              
ATOM   3047  CD1 ILE A 186      85.841  64.370  44.774  1.00  7.82              
ATOM   3048  HD1 ILE A 186      85.867  65.371  44.344  1.00  7.82              
ATOM   3049  HD2 ILE A 186      86.868  64.027  44.895  1.00  7.82              
ATOM   3050  HD3 ILE A 186      85.323  63.712  44.078  1.00  7.82              
ATOM   3051  C   ILE A 186      84.237  60.662  46.087  1.00  7.82              
ATOM   3052  O   ILE A 186      84.866  60.244  45.113  1.00  7.82              
ATOM   3053  N   PRO A 187      83.832  59.842  47.065  1.00  9.51              
ATOM   3054  CD  PRO A 187      83.851  60.209  48.456  1.00  9.51              
ATOM   3055  HD1 PRO A 187      82.847  60.108  48.865  1.00  9.51              
ATOM   3056  HD2 PRO A 187      84.217  61.214  48.595  1.00  9.51              
ATOM   3057  CG  PRO A 187      84.816  59.224  49.112  1.00  9.51              
ATOM   3058  HG1 PRO A 187      84.322  58.773  49.962  1.00  9.51              
ATOM   3059  HG2 PRO A 187      85.739  59.716  49.420  1.00  9.51              
ATOM   3060  CB  PRO A 187      85.105  58.177  48.029  1.00  9.51              
ATOM   3061  HB1 PRO A 187      85.095  57.165  48.430  1.00  9.51              
ATOM   3062  HB2 PRO A 187      86.074  58.389  47.573  1.00  9.51              
ATOM   3063  CA  PRO A 187      83.999  58.419  46.997  1.00  9.51              
ATOM   3064  HA  PRO A 187      84.357  58.102  46.016  1.00  9.51              
ATOM   3065  C   PRO A 187      82.740  57.613  47.326  1.00  9.51              
ATOM   3066  O   PRO A 187      82.311  57.582  48.478  1.00  9.51              
ATOM   3067  N   THR A 188      82.253  56.803  46.379  1.00 10.72              
ATOM   3068  H   THR A 188      82.617  56.871  45.441  1.00 10.72              
ATOM   3069  CA  THR A 188      81.266  55.740  46.666  1.00 10.72              
ATOM   3070  HA  THR A 188      80.356  56.261  46.964  1.00 10.72              
ATOM   3071  CB  THR A 188      80.882  54.914  45.426  1.00 10.72              
ATOM   3072  HB  THR A 188      80.307  54.041  45.736  1.00 10.72              
ATOM   3073  CG2 THR A 188      80.032  55.734  44.454  1.00 10.72              
ATOM   3074 1HG2 THR A 188      79.738  55.117  43.605  1.00 10.72              
ATOM   3075 2HG2 THR A 188      79.130  56.080  44.959  1.00 10.72              
ATOM   3076 3HG2 THR A 188      80.591  56.600  44.097  1.00 10.72              
ATOM   3077  OG1 THR A 188      82.010  54.497  44.693  1.00 10.72              
ATOM   3078  HG1 THR A 188      81.689  54.048  43.906  1.00 10.72              
ATOM   3079  C   THR A 188      81.585  54.855  47.882  1.00 10.72              
ATOM   3080  O   THR A 188      80.630  54.462  48.553  1.00 10.72              
ATOM   3081  N   PRO A 189      82.861  54.608  48.258  1.00 11.84              
ATOM   3082  CD  PRO A 189      83.991  54.510  47.332  1.00 11.84              
ATOM   3083  HD1 PRO A 189      84.396  55.482  47.063  1.00 11.84              
ATOM   3084  HD2 PRO A 189      83.680  53.977  46.435  1.00 11.84              
ATOM   3085  CG  PRO A 189      85.063  53.681  48.035  1.00 11.84              
ATOM   3086  HG1 PRO A 189      85.738  54.333  48.592  1.00 11.84              
ATOM   3087  HG2 PRO A 189      85.618  53.057  47.334  1.00 11.84              
ATOM   3088  CB  PRO A 189      84.224  52.846  48.998  1.00 11.84              
ATOM   3089  HB1 PRO A 189      84.827  52.427  49.804  1.00 11.84              
ATOM   3090  HB2 PRO A 189      83.723  52.044  48.452  1.00 11.84              
ATOM   3091  CA  PRO A 189      83.187  53.872  49.477  1.00 11.84              
ATOM   3092  HA  PRO A 189      82.316  53.326  49.842  1.00 11.84              
ATOM   3093  C   PRO A 189      83.751  54.652  50.666  1.00 11.84              
ATOM   3094  O   PRO A 189      84.146  54.029  51.649  1.00 11.84              
ATOM   3095  N   TYR A 190      83.777  55.985  50.626  1.00 11.49              
ATOM   3096  H   TYR A 190      83.378  56.455  49.820  1.00 11.49              
ATOM   3097  CA  TYR A 190      83.963  56.754  51.862  1.00 11.49              
ATOM   3098  HA  TYR A 190      83.678  56.093  52.678  1.00 11.49              
ATOM   3099  CB  TYR A 190      85.463  57.071  52.093  1.00 11.49              
ATOM   3100  HB1 TYR A 190      85.797  57.769  51.328  1.00 11.49              
ATOM   3101  HB2 TYR A 190      86.029  56.150  51.949  1.00 11.49              
ATOM   3102  CG  TYR A 190      85.857  57.620  53.466  1.00 11.49              
ATOM   3103  CD1 TYR A 190      85.300  57.098  54.655  1.00 11.49              
ATOM   3104  HD1 TYR A 190      84.612  56.267  54.616  1.00 11.49              
ATOM   3105  CE1 TYR A 190      85.630  57.660  55.906  1.00 11.49              
ATOM   3106  HE1 TYR A 190      85.191  57.269  56.810  1.00 11.49              
ATOM   3107  CZ  TYR A 190      86.541  58.733  55.982  1.00 11.49              
ATOM   3108  OH  TYR A 190      86.863  59.284  57.189  1.00 11.49              
ATOM   3109  HH  TYR A 190      87.613  59.874  57.077  1.00 11.49              
ATOM   3110  CE2 TYR A 190      87.144  59.220  54.802  1.00 11.49              
ATOM   3111  HE2 TYR A 190      87.850  60.033  54.851  1.00 11.49              
ATOM   3112  CD2 TYR A 190      86.801  58.663  53.553  1.00 11.49              
ATOM   3113  HD2 TYR A 190      87.254  59.051  52.652  1.00 11.49              
ATOM   3114  C   TYR A 190      82.984  57.919  52.030  1.00 11.49              
ATOM   3115  O   TYR A 190      83.295  58.826  52.784  1.00 11.49              
ATOM   3116  N   PRO A 191      81.808  57.891  51.372  1.00 10.81              
ATOM   3117  CD  PRO A 191      80.992  56.672  51.342  1.00 10.81              
ATOM   3118  HD1 PRO A 191      81.091  56.135  52.286  1.00 10.81              
ATOM   3119  HD2 PRO A 191      81.273  56.026  50.514  1.00 10.81              
ATOM   3120  CG  PRO A 191      79.539  57.099  51.147  1.00 10.81              
ATOM   3121  HG1 PRO A 191      78.861  56.531  51.785  1.00 10.81              
ATOM   3122  HG2 PRO A 191      79.261  56.992  50.097  1.00 10.81              
ATOM   3123  CB  PRO A 191      79.566  58.574  51.526  1.00 10.81              
ATOM   3124  HB1 PRO A 191      79.549  58.690  52.610  1.00 10.81              
ATOM   3125  HB2 PRO A 191      78.734  59.105  51.069  1.00 10.81              
ATOM   3126  CA  PRO A 191      80.932  58.997  50.975  1.00 10.81              
ATOM   3127  HA  PRO A 191      80.862  58.966  49.887  1.00 10.81              
ATOM   3128  C   PRO A 191      81.262  60.479  51.299  1.00 10.81              
ATOM   3129  O   PRO A 191      80.355  61.285  51.536  1.00 10.81              
ATOM   3130  N   ILE A 192      82.531  60.895  51.348  1.00 10.11              
ATOM   3131  H   ILE A 192      83.260  60.200  51.301  1.00 10.11              
ATOM   3132  CA  ILE A 192      82.900  62.286  51.606  1.00 10.11              
ATOM   3133  HA  ILE A 192      82.331  62.590  52.484  1.00 10.11              
ATOM   3134  CB  ILE A 192      84.402  62.499  51.965  1.00 10.11              
ATOM   3135  HB  ILE A 192      84.411  63.367  52.616  1.00 10.11              
ATOM   3136  CG2 ILE A 192      84.977  61.343  52.791  1.00 10.11              
ATOM   3137 1HG2 ILE A 192      85.876  61.658  53.320  1.00 10.11              
ATOM   3138 2HG2 ILE A 192      84.260  61.012  53.537  1.00 10.11              
ATOM   3139 3HG2 ILE A 192      85.220  60.502  52.142  1.00 10.11              
ATOM   3140  CG1 ILE A 192      85.364  62.834  50.799  1.00 10.11              
ATOM   3141 1HG1 ILE A 192      84.980  63.688  50.242  1.00 10.11              
ATOM   3142 2HG1 ILE A 192      85.426  61.982  50.129  1.00 10.11              
ATOM   3143  CD1 ILE A 192      86.792  63.203  51.224  1.00 10.11              
ATOM   3144  HD1 ILE A 192      87.349  63.541  50.350  1.00 10.11              
ATOM   3145  HD2 ILE A 192      86.769  64.004  51.961  1.00 10.11              
ATOM   3146  HD3 ILE A 192      87.303  62.334  51.640  1.00 10.11              
ATOM   3147  C   ILE A 192      82.453  63.160  50.464  1.00 10.11              
ATOM   3148  O   ILE A 192      82.694  62.811  49.328  1.00 10.11              
ATOM   3149  N   ARG A 193      81.825  64.299  50.725  1.00  8.77              
ATOM   3150  H   ARG A 193      81.498  64.449  51.666  1.00  8.77              
ATOM   3151  CA  ARG A 193      81.231  65.096  49.644  1.00  8.77              
ATOM   3152  HA  ARG A 193      80.657  65.890  50.117  1.00  8.77              
ATOM   3153  CB  ARG A 193      82.308  65.786  48.764  1.00  8.77              
ATOM   3154  HB1 ARG A 193      81.802  66.444  48.055  1.00  8.77              
ATOM   3155  HB2 ARG A 193      82.807  65.022  48.170  1.00  8.77              
ATOM   3156  CG  ARG A 193      83.420  66.612  49.448  1.00  8.77              
ATOM   3157  HG1 ARG A 193      84.110  66.930  48.665  1.00  8.77              
ATOM   3158  HG2 ARG A 193      83.976  65.982  50.141  1.00  8.77              
ATOM   3159  CD  ARG A 193      82.915  67.862  50.194  1.00  8.77              
ATOM   3160  HD1 ARG A 193      82.494  67.537  51.146  1.00  8.77              
ATOM   3161  HD2 ARG A 193      82.103  68.312  49.631  1.00  8.77              
ATOM   3162  NE  ARG A 193      83.967  68.884  50.447  1.00  8.77              
ATOM   3163  HE  ARG A 193      84.296  68.950  51.394  1.00  8.77              
ATOM   3164  CZ  ARG A 193      84.429  69.817  49.618  1.00  8.77              
ATOM   3165  NH1 ARG A 193      85.212  70.760  50.071  1.00  8.77              
ATOM   3166 1HH1 ARG A 193      85.362  70.876  51.059  1.00  8.77              
ATOM   3167 2HH1 ARG A 193      85.510  71.492  49.447  1.00  8.77              
ATOM   3168  NH2 ARG A 193      84.110  69.841  48.351  1.00  8.77              
ATOM   3169 1HH2 ARG A 193      83.521  69.117  47.979  1.00  8.77              
ATOM   3170 2HH2 ARG A 193      84.405  70.592  47.749  1.00  8.77              
ATOM   3171  C   ARG A 193      80.156  64.339  48.836  1.00  8.77              
ATOM   3172  O   ARG A 193      79.762  64.850  47.807  1.00  8.77              
ATOM   3173  N   GLU A 194      79.621  63.197  49.295  1.00  6.00              
ATOM   3174  H   GLU A 194      79.942  62.811  50.172  1.00  6.00              
ATOM   3175  CA  GLU A 194      78.513  62.504  48.611  1.00  6.00              
ATOM   3176  HA  GLU A 194      78.843  62.153  47.656  1.00  6.00              
ATOM   3177  CB  GLU A 194      78.072  61.234  49.332  1.00  6.00              
ATOM   3178  HB1 GLU A 194      77.758  61.483  50.342  1.00  6.00              
ATOM   3179  HB2 GLU A 194      78.927  60.566  49.380  1.00  6.00              
ATOM   3180  CG  GLU A 194      76.921  60.487  48.608  1.00  6.00              
ATOM   3181  HG1 GLU A 194      77.352  59.612  48.119  1.00  6.00              
ATOM   3182  HG2 GLU A 194      76.484  61.099  47.820  1.00  6.00              
ATOM   3183  CD  GLU A 194      75.799  60.047  49.559  1.00  6.00              
ATOM   3184  OE1 GLU A 194      75.732  58.843  49.893  1.00  6.00              
ATOM   3185  OE2 GLU A 194      74.971  60.867  50.032  1.00  6.00              
ATOM   3186  C   GLU A 194      77.295  63.415  48.401  1.00  6.00              
ATOM   3187  O   GLU A 194      76.448  63.558  49.290  1.00  6.00              
ATOM   3188  N   ILE A 195      77.232  63.977  47.185  1.00  4.67              
ATOM   3189  H   ILE A 195      78.071  64.006  46.628  1.00  4.67              
ATOM   3190  CA  ILE A 195      76.065  64.621  46.633  1.00  4.67              
ATOM   3191  HA  ILE A 195      75.656  65.144  47.462  1.00  4.67              
ATOM   3192  CB  ILE A 195      76.395  65.689  45.561  1.00  4.67              
ATOM   3193  HB  ILE A 195      75.472  65.957  45.044  1.00  4.67              
ATOM   3194  CG2 ILE A 195      76.861  66.958  46.293  1.00  4.67              
ATOM   3195 1HG2 ILE A 195      77.094  67.748  45.578  1.00  4.67              
ATOM   3196 2HG2 ILE A 195      76.088  67.312  46.974  1.00  4.67              
ATOM   3197 3HG2 ILE A 195      77.761  66.730  46.864  1.00  4.67              
ATOM   3198  CG1 ILE A 195      77.439  65.298  44.491  1.00  4.67              
ATOM   3199 1HG1 ILE A 195      78.284  64.800  44.958  1.00  4.67              
ATOM   3200 2HG1 ILE A 195      77.831  66.204  44.036  1.00  4.67              
ATOM   3201  CD1 ILE A 195      76.905  64.432  43.345  1.00  4.67              
ATOM   3202  HD1 ILE A 195      76.652  63.438  43.698  1.00  4.67              
ATOM   3203  HD2 ILE A 195      76.025  64.896  42.903  1.00  4.67              
ATOM   3204  HD3 ILE A 195      77.678  64.335  42.582  1.00  4.67              
ATOM   3205  C   ILE A 195      75.017  63.625  46.167  1.00  4.67              
ATOM   3206  O   ILE A 195      75.342  62.589  45.588  1.00  4.67              
ATOM   3207  N   LYS A 196      73.736  63.991  46.321  1.00  4.89              
ATOM   3208  H   LYS A 196      73.554  64.855  46.811  1.00  4.89              
ATOM   3209  CA  LYS A 196      72.714  63.375  45.435  1.00  4.89              
ATOM   3210  HA  LYS A 196      73.247  63.107  44.525  1.00  4.89              
ATOM   3211  CB  LYS A 196      72.220  61.990  45.950  1.00  4.89              
ATOM   3212  HB1 LYS A 196      73.036  61.506  46.491  1.00  4.89              
ATOM   3213  HB2 LYS A 196      72.057  61.387  45.055  1.00  4.89              
ATOM   3214  CG  LYS A 196      70.936  61.863  46.803  1.00  4.89              
ATOM   3215  HG1 LYS A 196      70.107  62.366  46.313  1.00  4.89              
ATOM   3216  HG2 LYS A 196      71.096  62.314  47.783  1.00  4.89              
ATOM   3217  CD  LYS A 196      70.546  60.382  46.962  1.00  4.89              
ATOM   3218  HD1 LYS A 196      71.319  59.882  47.547  1.00  4.89              
ATOM   3219  HD2 LYS A 196      70.515  59.906  45.980  1.00  4.89              
ATOM   3220  CE  LYS A 196      69.187  60.141  47.644  1.00  4.89              
ATOM   3221  HE1 LYS A 196      69.155  60.641  48.612  1.00  4.89              
ATOM   3222  HE2 LYS A 196      69.084  59.066  47.818  1.00  4.89              
ATOM   3223  NZ  LYS A 196      68.039  60.570  46.816  1.00  4.89              
ATOM   3224  HZ1 LYS A 196      67.996  60.094  45.912  1.00  4.89              
ATOM   3225  HZ2 LYS A 196      67.145  60.239  47.199  1.00  4.89              
ATOM   3226  HZ3 LYS A 196      67.918  61.577  46.723  1.00  4.89              
ATOM   3227  C   LYS A 196      71.613  64.325  45.049  1.00  4.89              
ATOM   3228  O   LYS A 196      70.823  64.675  45.922  1.00  4.89              
ATOM   3229  N   PRO A 197      71.565  64.735  43.770  1.00  4.83              
ATOM   3230  CD  PRO A 197      72.678  64.720  42.818  1.00  4.83              
ATOM   3231  HD1 PRO A 197      72.799  63.734  42.366  1.00  4.83              
ATOM   3232  HD2 PRO A 197      73.599  65.018  43.322  1.00  4.83              
ATOM   3233  CG  PRO A 197      72.337  65.757  41.746  1.00  4.83              
ATOM   3234  HG1 PRO A 197      71.846  65.275  40.900  1.00  4.83              
ATOM   3235  HG2 PRO A 197      73.215  66.306  41.412  1.00  4.83              
ATOM   3236  CB  PRO A 197      71.351  66.653  42.495  1.00  4.83              
ATOM   3237  HB1 PRO A 197      70.755  67.273  41.838  1.00  4.83              
ATOM   3238  HB2 PRO A 197      71.889  67.304  43.180  1.00  4.83              
ATOM   3239  CA  PRO A 197      70.532  65.608  43.264  1.00  4.83              
ATOM   3240  HA  PRO A 197      70.014  66.093  44.086  1.00  4.83              
ATOM   3241  C   PRO A 197      69.444  64.936  42.360  1.00  4.83              
ATOM   3242  O   PRO A 197      69.068  65.539  41.341  1.00  4.83              
ATOM   3243  N   PRO A 198      69.003  63.680  42.586  1.00  5.20              
ATOM   3244  CD  PRO A 198      69.194  62.862  43.773  1.00  5.20              
ATOM   3245  HD1 PRO A 198      68.859  63.388  44.669  1.00  5.20              
ATOM   3246  HD2 PRO A 198      70.237  62.565  43.844  1.00  5.20              
ATOM   3247  CG  PRO A 198      68.385  61.590  43.570  1.00  5.20              
ATOM   3248  HG1 PRO A 198      67.376  61.724  43.962  1.00  5.20              
ATOM   3249  HG2 PRO A 198      68.880  60.736  44.030  1.00  5.20              
ATOM   3250  CB  PRO A 198      68.359  61.462  42.053  1.00  5.20              
ATOM   3251  HB1 PRO A 198      67.535  60.835  41.709  1.00  5.20              
ATOM   3252  HB2 PRO A 198      69.310  61.056  41.704  1.00  5.20              
ATOM   3253  CA  PRO A 198      68.224  62.920  41.610  1.00  5.20              
ATOM   3254  HA  PRO A 198      68.660  63.031  40.617  1.00  5.20              
ATOM   3255  C   PRO A 198      66.738  63.306  41.541  1.00  5.20              
ATOM   3256  O   PRO A 198      66.154  63.805  42.500  1.00  5.20              
ATOM   3257  N   LEU A 199      66.101  62.973  40.411  1.00  5.57              
ATOM   3258  H   LEU A 199      66.636  62.486  39.711  1.00  5.57              
ATOM   3259  CA  LEU A 199      64.646  63.055  40.175  1.00  5.57              
ATOM   3260  HA  LEU A 199      64.308  64.023  40.545  1.00  5.57              
ATOM   3261  CB  LEU A 199      64.412  62.992  38.647  1.00  5.57              
ATOM   3262  HB1 LEU A 199      64.689  61.996  38.297  1.00  5.57              
ATOM   3263  HB2 LEU A 199      65.084  63.707  38.170  1.00  5.57              
ATOM   3264  CG  LEU A 199      62.979  63.294  38.155  1.00  5.57              
ATOM   3265  HG  LEU A 199      62.281  62.548  38.527  1.00  5.57              
ATOM   3266  CD1 LEU A 199      62.493  64.679  38.592  1.00  5.57              
ATOM   3267 1HD1 LEU A 199      61.525  64.886  38.135  1.00  5.57              
ATOM   3268 2HD1 LEU A 199      62.361  64.700  39.672  1.00  5.57              
ATOM   3269 3HD1 LEU A 199      63.206  65.444  38.291  1.00  5.57              
ATOM   3270  CD2 LEU A 199      62.953  63.246  36.626  1.00  5.57              
ATOM   3271 1HD2 LEU A 199      61.935  63.413  36.272  1.00  5.57              
ATOM   3272 2HD2 LEU A 199      63.610  64.007  36.206  1.00  5.57              
ATOM   3273 3HD2 LEU A 199      63.274  62.260  36.287  1.00  5.57              
ATOM   3274  C   LEU A 199      63.864  61.977  40.965  1.00  5.57              
ATOM   3275  O   LEU A 199      63.136  61.156  40.419  1.00  5.57              
ATOM   3276  N   GLU A 200      64.115  61.963  42.264  1.00  5.78              
ATOM   3277  H   GLU A 200      64.711  62.712  42.589  1.00  5.78              
ATOM   3278  CA  GLU A 200      63.723  60.985  43.278  1.00  5.78              
ATOM   3279  HA  GLU A 200      62.717  60.615  43.078  1.00  5.78              
ATOM   3280  CB  GLU A 200      64.716  59.805  43.188  1.00  5.78              
ATOM   3281  HB1 GLU A 200      65.717  60.206  43.039  1.00  5.78              
ATOM   3282  HB2 GLU A 200      64.472  59.257  42.277  1.00  5.78              
ATOM   3283  CG  GLU A 200      64.747  58.786  44.342  1.00  5.78              
ATOM   3284  HG1 GLU A 200      64.828  57.785  43.912  1.00  5.78              
ATOM   3285  HG2 GLU A 200      63.809  58.824  44.899  1.00  5.78              
ATOM   3286  CD  GLU A 200      65.952  59.001  45.272  1.00  5.78              
ATOM   3287  OE1 GLU A 200      67.111  59.070  44.789  1.00  5.78              
ATOM   3288  OE2 GLU A 200      65.779  59.189  46.495  1.00  5.78              
ATOM   3289  C   GLU A 200      63.696  61.692  44.651  1.00  5.78              
ATOM   3290  O   GLU A 200      62.831  61.374  45.461  1.00  5.78              
ATOM   3291  N   ASP A 201      64.495  62.759  44.866  1.00  5.34              
ATOM   3292  H   ASP A 201      65.213  63.013  44.197  1.00  5.34              
ATOM   3293  CA  ASP A 201      64.194  63.747  45.913  1.00  5.34              
ATOM   3294  HA  ASP A 201      63.108  63.791  46.002  1.00  5.34              
ATOM   3295  CB  ASP A 201      64.715  63.295  47.304  1.00  5.34              
ATOM   3296  HB1 ASP A 201      64.116  62.436  47.611  1.00  5.34              
ATOM   3297  HB2 ASP A 201      64.490  64.091  48.015  1.00  5.34              
ATOM   3298  CG  ASP A 201      66.196  62.907  47.493  1.00  5.34              
ATOM   3299  OD1 ASP A 201      67.137  63.364  46.804  1.00  5.34              
ATOM   3300  OD2 ASP A 201      66.520  62.221  48.489  1.00  5.34              
ATOM   3301  C   ASP A 201      64.639  65.187  45.553  1.00  5.34              
ATOM   3302  O   ASP A 201      65.634  65.410  44.872  1.00  5.34              
ATOM   3303  N   SER A 202      63.876  66.199  45.994  1.00  5.27              
ATOM   3304  H   SER A 202      63.114  65.971  46.617  1.00  5.27              
ATOM   3305  CA  SER A 202      63.894  67.590  45.469  1.00  5.27              
ATOM   3306  HA  SER A 202      63.876  67.515  44.382  1.00  5.27              
ATOM   3307  CB  SER A 202      62.603  68.309  45.899  1.00  5.27              
ATOM   3308  HB1 SER A 202      61.745  67.745  45.532  1.00  5.27              
ATOM   3309  HB2 SER A 202      62.573  69.302  45.448  1.00  5.27              
ATOM   3310  OG  SER A 202      62.507  68.429  47.308  1.00  5.27              
ATOM   3311  HG  SER A 202      61.741  68.977  47.511  1.00  5.27              
ATOM   3312  C   SER A 202      65.112  68.464  45.800  1.00  5.27              
ATOM   3313  O   SER A 202      65.071  69.694  45.697  1.00  5.27              
ATOM   3314  N   LYS A 203      66.202  67.838  46.226  1.00  4.79              
ATOM   3315  H   LYS A 203      66.224  66.834  46.071  1.00  4.79              
ATOM   3316  CA  LYS A 203      67.287  68.449  46.992  1.00  4.79              
ATOM   3317  HA  LYS A 203      67.166  69.534  46.991  1.00  4.79              
ATOM   3318  CB  LYS A 203      67.172  67.964  48.442  1.00  4.79              
ATOM   3319  HB1 LYS A 203      66.217  68.290  48.859  1.00  4.79              
ATOM   3320  HB2 LYS A 203      67.970  68.421  49.021  1.00  4.79              
ATOM   3321  CG  LYS A 203      67.272  66.438  48.559  1.00  4.79              
ATOM   3322  HG1 LYS A 203      68.106  66.099  47.946  1.00  4.79              
ATOM   3323  HG2 LYS A 203      66.355  65.979  48.188  1.00  4.79              
ATOM   3324  CD  LYS A 203      67.499  66.012  50.015  1.00  4.79              
ATOM   3325  HD1 LYS A 203      66.655  66.343  50.622  1.00  4.79              
ATOM   3326  HD2 LYS A 203      68.400  66.486  50.402  1.00  4.79              
ATOM   3327  CE  LYS A 203      67.641  64.495  50.157  1.00  4.79              
ATOM   3328  HE1 LYS A 203      66.653  64.040  50.030  1.00  4.79              
ATOM   3329  HE2 LYS A 203      67.987  64.267  51.168  1.00  4.79              
ATOM   3330  NZ  LYS A 203      68.560  63.907  49.152  1.00  4.79              
ATOM   3331  HZ1 LYS A 203      68.106  63.938  48.230  1.00  4.79              
ATOM   3332  HZ2 LYS A 203      69.447  64.381  49.100  1.00  4.79              
ATOM   3333  HZ3 LYS A 203      68.628  62.913  49.312  1.00  4.79              
ATOM   3334  C   LYS A 203      68.646  68.177  46.346  1.00  4.79              
ATOM   3335  O   LYS A 203      68.739  67.717  45.214  1.00  4.79              
ATOM   3336  N   VAL A 204      69.708  68.447  47.100  1.00  4.35              
ATOM   3337  H   VAL A 204      69.560  68.961  47.960  1.00  4.35              
ATOM   3338  CA  VAL A 204      70.914  67.618  47.082  1.00  4.35              
ATOM   3339  HA  VAL A 204      70.776  66.858  46.333  1.00  4.35              
ATOM   3340  CB  VAL A 204      72.132  68.468  46.671  1.00  4.35              
ATOM   3341  HB  VAL A 204      71.777  69.209  45.958  1.00  4.35              
ATOM   3342  CG1 VAL A 204      72.776  69.211  47.842  1.00  4.35              
ATOM   3343 1HG1 VAL A 204      72.003  69.731  48.404  1.00  4.35              
ATOM   3344 2HG1 VAL A 204      73.287  68.525  48.512  1.00  4.35              
ATOM   3345 3HG1 VAL A 204      73.498  69.932  47.472  1.00  4.35              
ATOM   3346  CG2 VAL A 204      73.181  67.651  45.915  1.00  4.35              
ATOM   3347 1HG2 VAL A 204      72.709  67.051  45.146  1.00  4.35              
ATOM   3348 2HG2 VAL A 204      73.896  68.326  45.444  1.00  4.35              
ATOM   3349 3HG2 VAL A 204      73.716  66.995  46.587  1.00  4.35              
ATOM   3350  C   VAL A 204      70.990  66.983  48.486  1.00  4.35              
ATOM   3351  O   VAL A 204      70.460  67.515  49.459  1.00  4.35              
ATOM   3352  N   SER A 205      71.561  65.795  48.619  1.00  4.14              
ATOM   3353  H   SER A 205      71.832  65.324  47.768  1.00  4.14              
ATOM   3354  CA  SER A 205      72.284  65.459  49.860  1.00  4.14              
ATOM   3355  HA  SER A 205      71.763  65.816  50.749  1.00  4.14              
ATOM   3356  CB  SER A 205      72.443  63.924  49.906  1.00  4.14              
ATOM   3357  HB1 SER A 205      72.948  63.590  48.997  1.00  4.14              
ATOM   3358  HB2 SER A 205      71.454  63.469  49.931  1.00  4.14              
ATOM   3359  OG  SER A 205      73.181  63.449  51.019  1.00  4.14              
ATOM   3360  HG  SER A 205      73.909  62.894  50.684  1.00  4.14              
ATOM   3361  C   SER A 205      73.672  66.040  49.804  1.00  4.14              
ATOM   3362  O   SER A 205      74.199  66.062  48.697  1.00  4.14              
ATOM   3363  N   ALA A 206      74.273  66.339  50.960  1.00  4.05              
ATOM   3364  H   ALA A 206      73.706  66.347  51.798  1.00  4.05              
ATOM   3365  CA  ALA A 206      75.724  66.133  51.137  1.00  4.05              
ATOM   3366  HA  ALA A 206      76.108  65.560  50.302  1.00  4.05              
ATOM   3367  CB  ALA A 206      76.506  67.451  51.166  1.00  4.05              
ATOM   3368  HB1 ALA A 206      77.565  67.236  51.024  1.00  4.05              
ATOM   3369  HB2 ALA A 206      76.171  68.102  50.358  1.00  4.05              
ATOM   3370  HB3 ALA A 206      76.387  67.948  52.124  1.00  4.05              
ATOM   3371  C   ALA A 206      75.852  65.329  52.428  1.00  4.05              
ATOM   3372  O   ALA A 206      75.422  65.774  53.505  1.00  4.05              
ATOM   3373  N   LYS A 207      76.384  64.112  52.321  1.00  4.14              
ATOM   3374  H   LYS A 207      76.634  63.761  51.398  1.00  4.14              
ATOM   3375  CA  LYS A 207      76.925  63.475  53.526  1.00  4.14              
ATOM   3376  HA  LYS A 207      76.312  63.724  54.390  1.00  4.14              
ATOM   3377  CB  LYS A 207      76.976  61.944  53.388  1.00  4.14              
ATOM   3378  HB1 LYS A 207      77.485  61.540  54.264  1.00  4.14              
ATOM   3379  HB2 LYS A 207      77.566  61.677  52.512  1.00  4.14              
ATOM   3380  CG  LYS A 207      75.590  61.294  53.290  1.00  4.14              
ATOM   3381  HG1 LYS A 207      75.089  61.646  52.391  1.00  4.14              
ATOM   3382  HG2 LYS A 207      74.987  61.584  54.149  1.00  4.14              
ATOM   3383  CD  LYS A 207      75.719  59.762  53.265  1.00  4.14              
ATOM   3384  HD1 LYS A 207      76.175  59.435  54.201  1.00  4.14              
ATOM   3385  HD2 LYS A 207      76.377  59.459  52.447  1.00  4.14              
ATOM   3386  CE  LYS A 207      74.358  59.069  53.120  1.00  4.14              
ATOM   3387  HE1 LYS A 207      73.648  59.536  53.804  1.00  4.14              
ATOM   3388  HE2 LYS A 207      74.475  58.016  53.396  1.00  4.14              
ATOM   3389  NZ  LYS A 207      73.859  59.143  51.729  1.00  4.14              
ATOM   3390  HZ1 LYS A 207      74.524  58.691  51.090  1.00  4.14              
ATOM   3391  HZ2 LYS A 207      72.958  58.732  51.574  1.00  4.14              
ATOM   3392  HZ3 LYS A 207      73.924  60.087  51.337  1.00  4.14              
ATOM   3393  C   LYS A 207      78.323  63.994  53.744  1.00  4.14              
ATOM   3394  O   LYS A 207      79.182  63.997  52.861  1.00  4.14              
ATOM   3395  N   PHE A 208      78.576  64.351  54.984  1.00  4.21              
ATOM   3396  H   PHE A 208      77.852  64.268  55.688  1.00  4.21              
ATOM   3397  CA  PHE A 208      79.887  64.767  55.401  1.00  4.21              
ATOM   3398  HA  PHE A 208      80.530  64.920  54.536  1.00  4.21              
ATOM   3399  CB  PHE A 208      79.776  66.124  56.115  1.00  4.21              
ATOM   3400  HB1 PHE A 208      80.645  66.275  56.750  1.00  4.21              
ATOM   3401  HB2 PHE A 208      78.909  66.105  56.775  1.00  4.21              
ATOM   3402  CG  PHE A 208      79.676  67.324  55.179  1.00  4.21              
ATOM   3403  CD1 PHE A 208      78.569  68.191  55.254  1.00  4.21              
ATOM   3404  HD1 PHE A 208      77.763  67.987  55.943  1.00  4.21              
ATOM   3405  CE1 PHE A 208      78.518  69.343  54.450  1.00  4.21              
ATOM   3406  HE1 PHE A 208      77.688  70.026  54.540  1.00  4.21              
ATOM   3407  CZ  PHE A 208      79.556  69.630  53.550  1.00  4.21              
ATOM   3408  HZ  PHE A 208      79.511  70.523  52.939  1.00  4.21              
ATOM   3409  CE2 PHE A 208      80.654  68.760  53.453  1.00  4.21              
ATOM   3410  HE2 PHE A 208      81.451  68.986  52.762  1.00  4.21              
ATOM   3411  CD2 PHE A 208      80.712  67.611  54.264  1.00  4.21              
ATOM   3412  HD2 PHE A 208      81.560  66.955  54.185  1.00  4.21              
ATOM   3413  C   PHE A 208      80.520  63.636  56.199  1.00  4.21              
ATOM   3414  O   PHE A 208      80.645  63.692  57.416  1.00  4.21              
ATOM   3415  N   MET A 209      80.941  62.604  55.462  1.00  4.73              
ATOM   3416  H   MET A 209      80.665  62.569  54.489  1.00  4.73              
ATOM   3417  CA  MET A 209      81.933  61.625  55.916  1.00  4.73              
ATOM   3418  HA  MET A 209      81.731  61.427  56.969  1.00  4.73              
ATOM   3419  CB  MET A 209      81.692  60.314  55.146  1.00  4.73              
ATOM   3420  HB1 MET A 209      81.941  60.475  54.100  1.00  4.73              
ATOM   3421  HB2 MET A 209      80.630  60.074  55.195  1.00  4.73              
ATOM   3422  CG  MET A 209      82.468  59.099  55.677  1.00  4.73              
ATOM   3423  HG1 MET A 209      83.524  59.249  55.466  1.00  4.73              
ATOM   3424  HG2 MET A 209      82.161  58.221  55.107  1.00  4.73              
ATOM   3425  SD  MET A 209      82.281  58.724  57.446  1.00  4.73              
ATOM   3426  CE  MET A 209      80.623  57.994  57.439  1.00  4.73              
ATOM   3427  HE1 MET A 209      80.352  57.693  58.451  1.00  4.73              
ATOM   3428  HE2 MET A 209      79.900  58.721  57.071  1.00  4.73              
ATOM   3429  HE3 MET A 209      80.615  57.117  56.791  1.00  4.73              
ATOM   3430  C   MET A 209      83.380  62.160  55.849  1.00  4.73              
ATOM   3431  O   MET A 209      84.333  61.432  56.111  1.00  4.73              
ATOM   3432  N   VAL A 210      83.552  63.461  55.569  1.00  6.32              
ATOM   3433  H   VAL A 210      82.719  63.991  55.390  1.00  6.32              
ATOM   3434  CA  VAL A 210      84.770  64.235  55.891  1.00  6.32              
ATOM   3435  HA  VAL A 210      85.615  63.765  55.388  1.00  6.32              
ATOM   3436  CB  VAL A 210      84.665  65.697  55.381  1.00  6.32              
ATOM   3437  HB  VAL A 210      85.613  66.199  55.576  1.00  6.32              
ATOM   3438  CG1 VAL A 210      84.428  65.800  53.869  1.00  6.32              
ATOM   3439 1HG1 VAL A 210      84.407  66.849  53.574  1.00  6.32              
ATOM   3440 2HG1 VAL A 210      85.251  65.316  53.343  1.00  6.32              
ATOM   3441 3HG1 VAL A 210      83.483  65.333  53.591  1.00  6.32              
ATOM   3442  CG2 VAL A 210      83.564  66.488  56.092  1.00  6.32              
ATOM   3443 1HG2 VAL A 210      82.613  65.992  55.946  1.00  6.32              
ATOM   3444 2HG2 VAL A 210      83.751  66.551  57.164  1.00  6.32              
ATOM   3445 3HG2 VAL A 210      83.511  67.505  55.701  1.00  6.32              
ATOM   3446  C   VAL A 210      85.076  64.196  57.410  1.00  6.32              
ATOM   3447  O   VAL A 210      84.540  63.355  58.139  1.00  6.32              
ATOM   3448  N   SER A 211      85.933  65.097  57.910  1.00  6.53              
ATOM   3449  H   SER A 211      86.377  65.748  57.286  1.00  6.53              
ATOM   3450  CA  SER A 211      86.404  65.010  59.296  1.00  6.53              
ATOM   3451  HA  SER A 211      85.789  64.276  59.816  1.00  6.53              
ATOM   3452  CB  SER A 211      87.819  64.402  59.352  1.00  6.53              
ATOM   3453  HB1 SER A 211      88.074  64.191  60.392  1.00  6.53              
ATOM   3454  HB2 SER A 211      88.549  65.101  58.953  1.00  6.53              
ATOM   3455  OG  SER A 211      87.898  63.200  58.597  1.00  6.53              
ATOM   3456  HG  SER A 211      88.804  62.872  58.634  1.00  6.53              
ATOM   3457  C   SER A 211      86.259  66.262  60.195  1.00  6.53              
ATOM   3458  O   SER A 211      85.501  66.195  61.166  1.00  6.53              
ATOM   3459  N   PRO A 212      86.960  67.392  59.965  1.00  7.01              
ATOM   3460  CD  PRO A 212      87.720  67.759  58.776  1.00  7.01              
ATOM   3461  HD1 PRO A 212      87.097  67.736  57.882  1.00  7.01              
ATOM   3462  HD2 PRO A 212      88.581  67.105  58.657  1.00  7.01              
ATOM   3463  CG  PRO A 212      88.227  69.178  59.032  1.00  7.01              
ATOM   3464  HG1 PRO A 212      87.473  69.904  58.723  1.00  7.01              
ATOM   3465  HG2 PRO A 212      89.173  69.368  58.524  1.00  7.01              
ATOM   3466  CB  PRO A 212      88.384  69.207  60.553  1.00  7.01              
ATOM   3467  HB1 PRO A 212      88.358  70.225  60.944  1.00  7.01              
ATOM   3468  HB2 PRO A 212      89.323  68.724  60.829  1.00  7.01              
ATOM   3469  CA  PRO A 212      87.209  68.356  61.051  1.00  7.01              
ATOM   3470  HA  PRO A 212      87.516  67.828  61.955  1.00  7.01              
ATOM   3471  C   PRO A 212      86.029  69.250  61.418  1.00  7.01              
ATOM   3472  O   PRO A 212      85.883  69.606  62.582  1.00  7.01              
ATOM   3473  N   GLY A 213      85.145  69.534  60.457  1.00  6.34              
ATOM   3474  H   GLY A 213      85.318  69.195  59.528  1.00  6.34              
ATOM   3475  CA  GLY A 213      83.870  70.200  60.716  1.00  6.34              
ATOM   3476  HA1 GLY A 213      83.500  70.662  59.800  1.00  6.34              
ATOM   3477  HA2 GLY A 213      84.041  70.971  61.461  1.00  6.34              
ATOM   3478  C   GLY A 213      82.788  69.263  61.263  1.00  6.34              
ATOM   3479  O   GLY A 213      81.604  69.574  61.184  1.00  6.34              
ATOM   3480  N   LYS A 214      83.218  68.100  61.765  1.00  5.05              
ATOM   3481  H   LYS A 214      84.219  67.979  61.772  1.00  5.05              
ATOM   3482  CA  LYS A 214      82.444  66.949  62.214  1.00  5.05              
ATOM   3483  HA  LYS A 214      83.146  66.399  62.836  1.00  5.05              
ATOM   3484  CB  LYS A 214      81.263  67.378  63.126  1.00  5.05              
ATOM   3485  HB1 LYS A 214      80.388  67.593  62.513  1.00  5.05              
ATOM   3486  HB2 LYS A 214      81.531  68.312  63.623  1.00  5.05              
ATOM   3487  CG  LYS A 214      80.857  66.393  64.240  1.00  5.05              
ATOM   3488  HG1 LYS A 214      80.486  65.466  63.809  1.00  5.05              
ATOM   3489  HG2 LYS A 214      80.031  66.839  64.792  1.00  5.05              
ATOM   3490  CD  LYS A 214      82.001  66.073  65.221  1.00  5.05              
ATOM   3491  HD1 LYS A 214      82.581  66.974  65.431  1.00  5.05              
ATOM   3492  HD2 LYS A 214      82.664  65.342  64.758  1.00  5.05              
ATOM   3493  CE  LYS A 214      81.463  65.480  66.531  1.00  5.05              
ATOM   3494  HE1 LYS A 214      82.245  64.866  66.987  1.00  5.05              
ATOM   3495  HE2 LYS A 214      80.619  64.826  66.294  1.00  5.05              
ATOM   3496  NZ  LYS A 214      81.048  66.540  67.485  1.00  5.05              
ATOM   3497  HZ1 LYS A 214      80.435  66.180  68.213  1.00  5.05              
ATOM   3498  HZ2 LYS A 214      81.851  66.979  67.915  1.00  5.05              
ATOM   3499  HZ3 LYS A 214      80.540  67.281  67.006  1.00  5.05              
ATOM   3500  C   LYS A 214      82.110  65.978  61.092  1.00  5.05              
ATOM   3501  O   LYS A 214      82.282  66.263  59.907  1.00  5.05              
ATOM   3502  N   LYS A 215      81.618  64.807  61.503  1.00  4.74              
ATOM   3503  H   LYS A 215      81.543  64.666  62.495  1.00  4.74              
ATOM   3504  CA  LYS A 215      80.826  63.930  60.648  1.00  4.74              
ATOM   3505  HA  LYS A 215      81.127  64.126  59.622  1.00  4.74              
ATOM   3506  CB  LYS A 215      81.136  62.452  60.938  1.00  4.74              
ATOM   3507  HB1 LYS A 215      80.396  61.826  60.437  1.00  4.74              
ATOM   3508  HB2 LYS A 215      81.094  62.261  62.012  1.00  4.74              
ATOM   3509  CG  LYS A 215      82.533  62.106  60.384  1.00  4.74              
ATOM   3510  HG1 LYS A 215      83.279  62.753  60.849  1.00  4.74              
ATOM   3511  HG2 LYS A 215      82.525  62.294  59.311  1.00  4.74              
ATOM   3512  CD  LYS A 215      82.937  60.644  60.621  1.00  4.74              
ATOM   3513  HD1 LYS A 215      82.244  59.989  60.093  1.00  4.74              
ATOM   3514  HD2 LYS A 215      82.857  60.428  61.688  1.00  4.74              
ATOM   3515  CE  LYS A 215      84.382  60.343  60.180  1.00  4.74              
ATOM   3516  HE1 LYS A 215      84.604  59.303  60.439  1.00  4.74              
ATOM   3517  HE2 LYS A 215      85.065  60.981  60.748  1.00  4.74              
ATOM   3518  NZ  LYS A 215      84.608  60.545  58.727  1.00  4.74              
ATOM   3519  HZ1 LYS A 215      84.547  61.529  58.460  1.00  4.74              
ATOM   3520  HZ2 LYS A 215      85.516  60.210  58.422  1.00  4.74              
ATOM   3521  HZ3 LYS A 215      83.931  60.044  58.165  1.00  4.74              
ATOM   3522  C   LYS A 215      79.366  64.308  60.773  1.00  4.74              
ATOM   3523  O   LYS A 215      78.821  64.439  61.874  1.00  4.74              
ATOM   3524  N   VAL A 216      78.793  64.627  59.623  1.00  4.04              
ATOM   3525  H   VAL A 216      79.306  64.431  58.770  1.00  4.04              
ATOM   3526  CA  VAL A 216      77.552  65.397  59.516  1.00  4.04              
ATOM   3527  HA  VAL A 216      76.927  65.101  60.359  1.00  4.04              
ATOM   3528  CB  VAL A 216      77.767  66.922  59.605  1.00  4.04              
ATOM   3529  HB  VAL A 216      77.268  67.430  58.780  1.00  4.04              
ATOM   3530  CG1 VAL A 216      77.154  67.384  60.926  1.00  4.04              
ATOM   3531 1HG1 VAL A 216      77.287  68.458  61.048  1.00  4.04              
ATOM   3532 2HG1 VAL A 216      76.094  67.143  60.922  1.00  4.04              
ATOM   3533 3HG1 VAL A 216      77.644  66.886  61.764  1.00  4.04              
ATOM   3534  CG2 VAL A 216      79.230  67.354  59.641  1.00  4.04              
ATOM   3535 1HG2 VAL A 216      79.296  68.414  59.808  1.00  4.04              
ATOM   3536 2HG2 VAL A 216      79.738  66.902  60.480  1.00  4.04              
ATOM   3537 3HG2 VAL A 216      79.743  67.102  58.718  1.00  4.04              
ATOM   3538  C   VAL A 216      76.768  64.914  58.321  1.00  4.04              
ATOM   3539  O   VAL A 216      77.182  64.001  57.629  1.00  4.04              
ATOM   3540  N   ARG A 217      75.601  65.465  58.081  1.00  3.92              
ATOM   3541  H   ARG A 217      75.340  66.243  58.669  1.00  3.92              
ATOM   3542  CA  ARG A 217      74.939  65.400  56.775  1.00  3.92              
ATOM   3543  HA  ARG A 217      75.678  65.270  55.984  1.00  3.92              
ATOM   3544  CB  ARG A 217      73.910  64.246  56.706  1.00  3.92              
ATOM   3545  HB1 ARG A 217      73.443  64.249  55.720  1.00  3.92              
ATOM   3546  HB2 ARG A 217      73.137  64.439  57.438  1.00  3.92              
ATOM   3547  CG  ARG A 217      74.497  62.839  56.937  1.00  3.92              
ATOM   3548  HG1 ARG A 217      75.014  62.798  57.895  1.00  3.92              
ATOM   3549  HG2 ARG A 217      75.224  62.634  56.155  1.00  3.92              
ATOM   3550  CD  ARG A 217      73.439  61.726  56.942  1.00  3.92              
ATOM   3551  HD1 ARG A 217      73.951  60.776  56.781  1.00  3.92              
ATOM   3552  HD2 ARG A 217      72.730  61.892  56.128  1.00  3.92              
ATOM   3553  NE  ARG A 217      72.737  61.674  58.238  1.00  3.92              
ATOM   3554  HE  ARG A 217      72.953  62.431  58.882  1.00  3.92              
ATOM   3555  CZ  ARG A 217      71.887  60.765  58.675  1.00  3.92              
ATOM   3556  NH1 ARG A 217      71.373  60.869  59.869  1.00  3.92              
ATOM   3557 1HH1 ARG A 217      71.642  61.633  60.473  1.00  3.92              
ATOM   3558 2HH1 ARG A 217      70.683  60.221  60.201  1.00  3.92              
ATOM   3559  NH2 ARG A 217      71.526  59.764  57.927  1.00  3.92              
ATOM   3560 1HH2 ARG A 217      71.909  59.697  57.008  1.00  3.92              
ATOM   3561 2HH2 ARG A 217      70.881  59.079  58.270  1.00  3.92              
ATOM   3562  C   ARG A 217      74.332  66.762  56.572  1.00  3.92              
ATOM   3563  O   ARG A 217      74.637  67.646  57.365  1.00  3.92              
ATOM   3564  N   ILE A 218      73.497  66.918  55.565  1.00  3.83              
ATOM   3565  H   ILE A 218      73.317  66.123  54.971  1.00  3.83              
ATOM   3566  CA  ILE A 218      73.104  68.201  55.025  1.00  3.83              
ATOM   3567  HA  ILE A 218      72.824  68.816  55.861  1.00  3.83              
ATOM   3568  CB  ILE A 218      74.313  68.887  54.289  1.00  3.83              
ATOM   3569  HB  ILE A 218      75.177  68.224  54.320  1.00  3.83              
ATOM   3570  CG2 ILE A 218      74.041  69.213  52.813  1.00  3.83              
ATOM   3571 1HG2 ILE A 218      73.729  68.335  52.267  1.00  3.83              
ATOM   3572 2HG2 ILE A 218      73.257  69.948  52.746  1.00  3.83              
ATOM   3573 3HG2 ILE A 218      74.924  69.624  52.325  1.00  3.83              
ATOM   3574  CG1 ILE A 218      74.770  70.251  54.854  1.00  3.83              
ATOM   3575 1HG1 ILE A 218      73.955  70.967  54.777  1.00  3.83              
ATOM   3576 2HG1 ILE A 218      75.564  70.621  54.213  1.00  3.83              
ATOM   3577  CD1 ILE A 218      75.337  70.292  56.272  1.00  3.83              
ATOM   3578  HD1 ILE A 218      75.763  71.275  56.469  1.00  3.83              
ATOM   3579  HD2 ILE A 218      74.547  70.117  56.988  1.00  3.83              
ATOM   3580  HD3 ILE A 218      76.122  69.548  56.389  1.00  3.83              
ATOM   3581  C   ILE A 218      71.885  68.029  54.136  1.00  3.83              
ATOM   3582  O   ILE A 218      71.813  67.009  53.463  1.00  3.83              
ATOM   3583  N   ASN A 219      70.974  69.010  54.119  1.00  3.93              
ATOM   3584  H   ASN A 219      71.150  69.807  54.715  1.00  3.93              
ATOM   3585  CA  ASN A 219      69.985  69.128  53.038  1.00  3.93              
ATOM   3586  HA  ASN A 219      69.928  68.168  52.518  1.00  3.93              
ATOM   3587  CB  ASN A 219      68.566  69.415  53.542  1.00  3.93              
ATOM   3588  HB1 ASN A 219      68.616  70.373  54.005  1.00  3.93              
ATOM   3589  HB2 ASN A 219      68.281  68.613  54.219  1.00  3.93              
ATOM   3590  CG  ASN A 219      67.398  69.635  52.617  1.00  3.93              
ATOM   3591  OD1 ASN A 219      66.371  70.118  53.091  1.00  3.93              
ATOM   3592  ND2 ASN A 219      67.482  69.368  51.347  1.00  3.93              
ATOM   3593 1HD2 ASN A 219      68.357  69.105  50.914  1.00  3.93              
ATOM   3594 2HD2 ASN A 219      66.678  69.581  50.784  1.00  3.93              
ATOM   3595  C   ASN A 219      70.513  70.086  51.958  1.00  3.93              
ATOM   3596  O   ASN A 219      71.349  69.679  51.182  1.00  3.93              
ATOM   3597  N   VAL A 220      70.043  71.337  51.953  1.00  4.10              
ATOM   3598  H   VAL A 220      69.289  71.605  52.563  1.00  4.10              
ATOM   3599  CA  VAL A 220      70.279  72.301  50.879  1.00  4.10              
ATOM   3600  HA  VAL A 220      70.092  73.298  51.235  1.00  4.10              
ATOM   3601  CB  VAL A 220      71.698  72.389  50.228  1.00  4.10              
ATOM   3602  HB  VAL A 220      71.905  71.512  49.629  1.00  4.10              
ATOM   3603  CG1 VAL A 220      71.861  73.618  49.304  1.00  4.10              
ATOM   3604 1HG1 VAL A 220      72.862  73.611  48.868  1.00  4.10              
ATOM   3605 2HG1 VAL A 220      71.124  73.590  48.507  1.00  4.10              
ATOM   3606 3HG1 VAL A 220      71.737  74.530  49.883  1.00  4.10              
ATOM   3607  CG2 VAL A 220      72.828  72.542  51.257  1.00  4.10              
ATOM   3608 1HG2 VAL A 220      73.779  72.346  50.762  1.00  4.10              
ATOM   3609 2HG2 VAL A 220      72.829  73.546  51.661  1.00  4.10              
ATOM   3610 3HG2 VAL A 220      72.685  71.834  52.057  1.00  4.10              
ATOM   3611  C   VAL A 220      69.235  72.092  49.770  1.00  4.10              
ATOM   3612  O   VAL A 220      68.941  70.976  49.344  1.00  4.10              
ATOM   3613  N   PHE A 221      68.687  73.217  49.345  1.00  4.29              
ATOM   3614  H   PHE A 221      69.059  74.073  49.717  1.00  4.29              
ATOM   3615  CA  PHE A 221      67.631  73.282  48.372  1.00  4.29              
ATOM   3616  HA  PHE A 221      67.633  72.385  47.754  1.00  4.29              
ATOM   3617  CB  PHE A 221      66.290  73.355  49.115  1.00  4.29              
ATOM   3618  HB1 PHE A 221      66.316  74.207  49.791  1.00  4.29              
ATOM   3619  HB2 PHE A 221      66.185  72.456  49.724  1.00  4.29              
ATOM   3620  CG  PHE A 221      65.049  73.474  48.249  1.00  4.29              
ATOM   3621  CD1 PHE A 221      64.888  72.664  47.107  1.00  4.29              
ATOM   3622  HD1 PHE A 221      65.617  71.909  46.852  1.00  4.29              
ATOM   3623  CE1 PHE A 221      63.749  72.804  46.297  1.00  4.29              
ATOM   3624  HE1 PHE A 221      63.626  72.169  45.429  1.00  4.29              
ATOM   3625  CZ  PHE A 221      62.752  73.734  46.636  1.00  4.29              
ATOM   3626  HZ  PHE A 221      61.865  73.820  46.022  1.00  4.29              
ATOM   3627  CE2 PHE A 221      62.888  74.513  47.798  1.00  4.29              
ATOM   3628  HE2 PHE A 221      62.100  75.198  48.079  1.00  4.29              
ATOM   3629  CD2 PHE A 221      64.032  74.380  48.605  1.00  4.29              
ATOM   3630  HD2 PHE A 221      64.120  74.960  49.511  1.00  4.29              
ATOM   3631  C   PHE A 221      67.873  74.482  47.439  1.00  4.29              
ATOM   3632  O   PHE A 221      68.379  75.509  47.883  1.00  4.29              
ATOM   3633  N   LEU A 222      67.448  74.409  46.177  1.00  4.60              
ATOM   3634  H   LEU A 222      67.198  73.504  45.810  1.00  4.60              
ATOM   3635  CA  LEU A 222      67.221  75.554  45.322  1.00  4.60              
ATOM   3636  HA  LEU A 222      68.198  75.998  45.123  1.00  4.60              
ATOM   3637  CB  LEU A 222      66.659  75.082  43.961  1.00  4.60              
ATOM   3638  HB1 LEU A 222      66.659  75.945  43.294  1.00  4.60              
ATOM   3639  HB2 LEU A 222      65.616  74.789  44.086  1.00  4.60              
ATOM   3640  CG  LEU A 222      67.422  73.938  43.259  1.00  4.60              
ATOM   3641  HG  LEU A 222      68.414  73.824  43.690  1.00  4.60              
ATOM   3642  CD1 LEU A 222      66.677  72.610  43.404  1.00  4.60              
ATOM   3643 1HD1 LEU A 222      67.272  71.803  42.977  1.00  4.60              
ATOM   3644 2HD1 LEU A 222      66.485  72.386  44.452  1.00  4.60              
ATOM   3645 3HD1 LEU A 222      65.720  72.657  42.884  1.00  4.60              
ATOM   3646  CD2 LEU A 222      67.563  74.216  41.760  1.00  4.60              
ATOM   3647 1HD2 LEU A 222      68.087  73.391  41.279  1.00  4.60              
ATOM   3648 2HD2 LEU A 222      66.577  74.330  41.307  1.00  4.60              
ATOM   3649 3HD2 LEU A 222      68.134  75.132  41.605  1.00  4.60              
ATOM   3650  C   LEU A 222      66.327  76.691  45.828  1.00  4.60              
ATOM   3651  O   LEU A 222      66.379  77.740  45.194  1.00  4.60              
ATOM   3652  N   LYS A 223      65.577  76.579  46.938  1.00  4.95              
ATOM   3653  H   LYS A 223      65.450  75.657  47.336  1.00  4.95              
ATOM   3654  CA  LYS A 223      65.036  77.767  47.651  1.00  4.95              
ATOM   3655  HA  LYS A 223      65.426  78.610  47.084  1.00  4.95              
ATOM   3656  CB  LYS A 223      63.510  77.971  47.497  1.00  4.95              
ATOM   3657  HB1 LYS A 223      63.023  77.762  48.450  1.00  4.95              
ATOM   3658  HB2 LYS A 223      63.121  77.267  46.761  1.00  4.95              
ATOM   3659  CG  LYS A 223      63.144  79.410  47.030  1.00  4.95              
ATOM   3660  HG1 LYS A 223      63.658  80.119  47.680  1.00  4.95              
ATOM   3661  HG2 LYS A 223      62.073  79.553  47.176  1.00  4.95              
ATOM   3662  CD  LYS A 223      63.470  79.752  45.548  1.00  4.95              
ATOM   3663  HD1 LYS A 223      62.769  79.227  44.897  1.00  4.95              
ATOM   3664  HD2 LYS A 223      64.464  79.393  45.300  1.00  4.95              
ATOM   3665  CE  LYS A 223      63.398  81.274  45.263  1.00  4.95              
ATOM   3666  HE1 LYS A 223      63.851  81.804  46.105  1.00  4.95              
ATOM   3667  HE2 LYS A 223      62.345  81.569  45.227  1.00  4.95              
ATOM   3668  NZ  LYS A 223      64.089  81.699  44.004  1.00  4.95              
ATOM   3669  HZ1 LYS A 223      63.985  82.695  43.839  1.00  4.95              
ATOM   3670  HZ2 LYS A 223      65.098  81.554  44.033  1.00  4.95              
ATOM   3671  HZ3 LYS A 223      63.740  81.214  43.188  1.00  4.95              
ATOM   3672  C   LYS A 223      65.747  78.090  48.963  1.00  4.95              
ATOM   3673  O   LYS A 223      65.144  78.448  49.973  1.00  4.95              
ATOM   3674  N   GLY A 224      67.065  77.899  48.881  1.00  4.83              
ATOM   3675  H   GLY A 224      67.388  77.517  48.002  1.00  4.83              
ATOM   3676  CA  GLY A 224      68.147  78.143  49.832  1.00  4.83              
ATOM   3677  HA1 GLY A 224      68.074  79.172  50.187  1.00  4.83              
ATOM   3678  HA2 GLY A 224      69.096  78.046  49.321  1.00  4.83              
ATOM   3679  C   GLY A 224      68.200  77.238  51.052  1.00  4.83              
ATOM   3680  O   GLY A 224      69.091  77.392  51.878  1.00  4.83              
ATOM   3681  N   LYS A 225      67.229  76.346  51.239  1.00  4.57              
ATOM   3682  H   LYS A 225      66.538  76.218  50.517  1.00  4.57              
ATOM   3683  CA  LYS A 225      67.009  75.735  52.547  1.00  4.57              
ATOM   3684  HA  LYS A 225      67.160  76.500  53.289  1.00  4.57              
ATOM   3685  CB  LYS A 225      65.566  75.195  52.674  1.00  4.57              
ATOM   3686  HB1 LYS A 225      65.445  74.806  53.687  1.00  4.57              
ATOM   3687  HB2 LYS A 225      65.438  74.354  51.992  1.00  4.57              
ATOM   3688  CG  LYS A 225      64.428  76.191  52.408  1.00  4.57              
ATOM   3689  HG1 LYS A 225      63.485  75.694  52.642  1.00  4.57              
ATOM   3690  HG2 LYS A 225      64.409  76.450  51.351  1.00  4.57              
ATOM   3691  CD  LYS A 225      64.535  77.468  53.249  1.00  4.57              
ATOM   3692  HD1 LYS A 225      65.409  78.033  52.928  1.00  4.57              
ATOM   3693  HD2 LYS A 225      64.662  77.187  54.296  1.00  4.57              
ATOM   3694  CE  LYS A 225      63.275  78.336  53.134  1.00  4.57              
ATOM   3695  HE1 LYS A 225      63.183  78.936  54.045  1.00  4.57              
ATOM   3696  HE2 LYS A 225      62.403  77.679  53.078  1.00  4.57              
ATOM   3697  NZ  LYS A 225      63.314  79.253  51.967  1.00  4.57              
ATOM   3698  HZ1 LYS A 225      62.390  79.584  51.738  1.00  4.57              
ATOM   3699  HZ2 LYS A 225      63.865  80.079  52.208  1.00  4.57              
ATOM   3700  HZ3 LYS A 225      63.763  78.834  51.155  1.00  4.57              
ATOM   3701  C   LYS A 225      67.996  74.585  52.843  1.00  4.57              
ATOM   3702  O   LYS A 225      67.852  73.474  52.319  1.00  4.57              
ATOM   3703  N   ILE A 226      68.978  74.846  53.689  1.00  4.32              
ATOM   3704  H   ILE A 226      68.999  75.735  54.161  1.00  4.32              
ATOM   3705  CA  ILE A 226      69.851  73.776  54.175  1.00  4.32              
ATOM   3706  HA  ILE A 226      69.912  73.143  53.375  1.00  4.32              
ATOM   3707  CB  ILE A 226      71.373  74.102  54.259  1.00  4.32              
ATOM   3708  HB  ILE A 226      71.856  73.231  53.816  1.00  4.32              
ATOM   3709  CG2 ILE A 226      71.716  75.295  53.359  1.00  4.32              
ATOM   3710 1HG2 ILE A 226      72.792  75.462  53.350  1.00  4.32              
ATOM   3711 2HG2 ILE A 226      71.388  75.114  52.339  1.00  4.32              
ATOM   3712 3HG2 ILE A 226      71.216  76.195  53.694  1.00  4.32              
ATOM   3713  CG1 ILE A 226      71.994  74.181  55.653  1.00  4.32              
ATOM   3714 1HG1 ILE A 226      72.797  74.906  55.634  1.00  4.32              
ATOM   3715 2HG1 ILE A 226      72.497  73.246  55.866  1.00  4.32              
ATOM   3716  CD1 ILE A 226      71.001  74.482  56.765  1.00  4.32              
ATOM   3717  HD1 ILE A 226      71.512  74.998  57.554  1.00  4.32              
ATOM   3718  HD2 ILE A 226      70.190  75.092  56.391  1.00  4.32              
ATOM   3719  HD3 ILE A 226      70.603  73.578  57.209  1.00  4.32              
ATOM   3720  C   ILE A 226      69.198  72.851  55.168  1.00  4.32              
ATOM   3721  O   ILE A 226      68.065  73.091  55.626  1.00  4.32              
ATOM   3722  N   ASN A 227      69.840  71.760  55.465  1.00  3.87              
ATOM   3723  H   ASN A 227      70.756  71.722  55.043  1.00  3.87              
ATOM   3724  CA  ASN A 227      69.681  71.020  56.699  1.00  3.87              
ATOM   3725  HA  ASN A 227      69.364  71.769  57.405  1.00  3.87              
ATOM   3726  CB  ASN A 227      68.662  69.847  56.572  1.00  3.87              
ATOM   3727  HB1 ASN A 227      69.170  68.950  56.222  1.00  3.87              
ATOM   3728  HB2 ASN A 227      67.925  70.162  55.855  1.00  3.87              
ATOM   3729  CG  ASN A 227      67.737  69.456  57.712  1.00  3.87              
ATOM   3730  OD1 ASN A 227      66.596  69.899  57.734  1.00  3.87              
ATOM   3731  ND2 ASN A 227      68.086  68.532  58.580  1.00  3.87              
ATOM   3732 1HD2 ASN A 227      69.032  68.179  58.647  1.00  3.87              
ATOM   3733 2HD2 ASN A 227      67.402  68.305  59.277  1.00  3.87              
ATOM   3734  C   ASN A 227      71.107  70.587  57.008  1.00  3.87              
ATOM   3735  O   ASN A 227      72.048  70.900  56.288  1.00  3.87              
ATOM   3736  N   ILE A 228      71.206  69.794  58.024  1.00  3.79              
ATOM   3737  H   ILE A 228      70.325  69.621  58.487  1.00  3.79              
ATOM   3738  CA  ILE A 228      72.346  69.247  58.704  1.00  3.79              
ATOM   3739  HA  ILE A 228      72.978  68.934  57.903  1.00  3.79              
ATOM   3740  CB  ILE A 228      73.199  70.246  59.487  1.00  3.79              
ATOM   3741  HB  ILE A 228      73.553  70.982  58.767  1.00  3.79              
ATOM   3742  CG2 ILE A 228      72.309  70.968  60.439  1.00  3.79              
ATOM   3743 1HG2 ILE A 228      72.896  71.649  61.056  1.00  3.79              
ATOM   3744 2HG2 ILE A 228      71.569  71.509  59.872  1.00  3.79              
ATOM   3745 3HG2 ILE A 228      71.804  70.237  61.032  1.00  3.79              
ATOM   3746  CG1 ILE A 228      74.455  69.717  60.195  1.00  3.79              
ATOM   3747 1HG1 ILE A 228      75.119  70.572  60.293  1.00  3.79              
ATOM   3748 2HG1 ILE A 228      74.947  68.977  59.566  1.00  3.79              
ATOM   3749  CD1 ILE A 228      74.284  69.166  61.613  1.00  3.79              
ATOM   3750  HD1 ILE A 228      75.264  68.940  62.014  1.00  3.79              
ATOM   3751  HD2 ILE A 228      73.872  69.929  62.263  1.00  3.79              
ATOM   3752  HD3 ILE A 228      73.656  68.278  61.625  1.00  3.79              
ATOM   3753  C   ILE A 228      71.836  67.980  59.340  1.00  3.79              
ATOM   3754  O   ILE A 228      70.640  67.916  59.577  1.00  3.79              
ATOM   3755  N   LEU A 229      72.625  66.931  59.518  1.00  3.81              
ATOM   3756  H   LEU A 229      73.583  67.000  59.207  1.00  3.81              
ATOM   3757  CA  LEU A 229      72.213  65.834  60.393  1.00  3.81              
ATOM   3758  HA  LEU A 229      72.051  66.294  61.358  1.00  3.81              
ATOM   3759  CB  LEU A 229      70.864  65.120  60.051  1.00  3.81              
ATOM   3760  HB1 LEU A 229      70.034  65.756  60.337  1.00  3.81              
ATOM   3761  HB2 LEU A 229      70.802  64.279  60.743  1.00  3.81              
ATOM   3762  CG  LEU A 229      70.530  64.548  58.657  1.00  3.81              
ATOM   3763  HG  LEU A 229      71.265  63.798  58.395  1.00  3.81              
ATOM   3764  CD1 LEU A 229      69.167  63.853  58.726  1.00  3.81              
ATOM   3765 1HD1 LEU A 229      68.924  63.398  57.767  1.00  3.81              
ATOM   3766 2HD1 LEU A 229      69.184  63.075  59.490  1.00  3.81              
ATOM   3767 3HD1 LEU A 229      68.392  64.574  58.988  1.00  3.81              
ATOM   3768  CD2 LEU A 229      70.440  65.560  57.512  1.00  3.81              
ATOM   3769 1HD2 LEU A 229      71.397  66.046  57.356  1.00  3.81              
ATOM   3770 2HD2 LEU A 229      70.168  65.049  56.588  1.00  3.81              
ATOM   3771 3HD2 LEU A 229      69.681  66.306  57.742  1.00  3.81              
ATOM   3772  C   LEU A 229      73.305  64.776  60.605  1.00  3.81              
ATOM   3773  O   LEU A 229      73.464  63.829  59.841  1.00  3.81              
ATOM   3774  N   GLY A 230      73.991  64.880  61.731  1.00  4.08              
ATOM   3775  H   GLY A 230      73.748  65.660  62.321  1.00  4.08              
ATOM   3776  CA  GLY A 230      74.577  63.717  62.403  1.00  4.08              
ATOM   3777  HA1 GLY A 230      75.499  63.421  61.905  1.00  4.08              
ATOM   3778  HA2 GLY A 230      73.879  62.881  62.379  1.00  4.08              
ATOM   3779  C   GLY A 230      74.871  64.058  63.868  1.00  4.08              
ATOM   3780  O   GLY A 230      74.084  63.762  64.760  1.00  4.08              
ATOM   3781  N   CYS A 231      75.934  64.842  64.051  1.00  4.13              
ATOM   3782  H   CYS A 231      76.592  64.871  63.284  1.00  4.13              
ATOM   3783  CA  CYS A 231      75.959  66.017  64.925  1.00  4.13              
ATOM   3784  HA  CYS A 231      77.005  66.307  65.021  1.00  4.13              
ATOM   3785  CB  CYS A 231      75.282  67.119  64.141  1.00  4.13              
ATOM   3786  HB1 CYS A 231      74.209  66.940  64.142  1.00  4.13              
ATOM   3787  HB2 CYS A 231      75.656  67.128  63.122  1.00  4.13              
ATOM   3788  SG  CYS A 231      75.705  68.660  64.950  1.00  4.13              
ATOM   3789  HG  CYS A 231      74.891  69.466  64.251  1.00  4.13              
ATOM   3790  C   CYS A 231      75.421  65.886  66.362  1.00  4.13              
ATOM   3791  O   CYS A 231      74.241  66.082  66.616  1.00  4.13              
ATOM   3792  N   ASN A 232      76.307  65.631  67.330  1.00  4.41              
ATOM   3793  H   ASN A 232      77.269  65.460  67.092  1.00  4.41              
ATOM   3794  CA  ASN A 232      75.919  65.561  68.742  1.00  4.41              
ATOM   3795  HA  ASN A 232      74.942  65.074  68.787  1.00  4.41              
ATOM   3796  CB  ASN A 232      76.915  64.660  69.506  1.00  4.41              
ATOM   3797  HB1 ASN A 232      77.214  63.807  68.898  1.00  4.41              
ATOM   3798  HB2 ASN A 232      76.394  64.261  70.378  1.00  4.41              
ATOM   3799  CG  ASN A 232      78.155  65.404  69.987  1.00  4.41              
ATOM   3800  OD1 ASN A 232      78.853  66.059  69.215  1.00  4.41              
ATOM   3801  ND2 ASN A 232      78.468  65.368  71.263  1.00  4.41              
ATOM   3802 1HD2 ASN A 232      77.864  64.888  71.913  1.00  4.41              
ATOM   3803 2HD2 ASN A 232      79.276  65.874  71.581  1.00  4.41              
ATOM   3804  C   ASN A 232      75.749  66.904  69.491  1.00  4.41              
ATOM   3805  O   ASN A 232      75.395  66.914  70.670  1.00  4.41              
ATOM   3806  N   THR A 233      76.094  68.015  68.839  1.00  4.68              
ATOM   3807  H   THR A 233      76.247  67.951  67.843  1.00  4.68              
ATOM   3808  CA  THR A 233      76.304  69.332  69.463  1.00  4.68              
ATOM   3809  HA  THR A 233      75.653  69.427  70.332  1.00  4.68              
ATOM   3810  CB  THR A 233      77.768  69.548  69.907  1.00  4.68              
ATOM   3811  HB  THR A 233      77.993  70.616  69.895  1.00  4.68              
ATOM   3812  CG2 THR A 233      77.998  69.045  71.328  1.00  4.68              
ATOM   3813 1HG2 THR A 233      77.736  67.994  71.413  1.00  4.68              
ATOM   3814 2HG2 THR A 233      79.043  69.190  71.604  1.00  4.68              
ATOM   3815 3HG2 THR A 233      77.379  69.618  72.020  1.00  4.68              
ATOM   3816  OG1 THR A 233      78.693  68.882  69.065  1.00  4.68              
ATOM   3817  HG1 THR A 233      78.590  67.943  69.279  1.00  4.68              
ATOM   3818  C   THR A 233      75.959  70.452  68.488  1.00  4.68              
ATOM   3819  O   THR A 233      76.410  70.463  67.336  1.00  4.68              
ATOM   3820  N   LYS A 234      75.251  71.464  68.996  1.00  4.81              
ATOM   3821  H   LYS A 234      74.884  71.381  69.934  1.00  4.81              
ATOM   3822  CA  LYS A 234      74.977  72.711  68.280  1.00  4.81              
ATOM   3823  HA  LYS A 234      74.331  72.476  67.437  1.00  4.81              
ATOM   3824  CB  LYS A 234      74.258  73.705  69.222  1.00  4.81              
ATOM   3825  HB1 LYS A 234      73.269  73.311  69.428  1.00  4.81              
ATOM   3826  HB2 LYS A 234      74.157  74.661  68.703  1.00  4.81              
ATOM   3827  CG  LYS A 234      74.943  73.959  70.572  1.00  4.81              
ATOM   3828  HG1 LYS A 234      75.997  74.067  70.397  1.00  4.81              
ATOM   3829  HG2 LYS A 234      74.784  73.097  71.220  1.00  4.81              
ATOM   3830  CD  LYS A 234      74.488  75.244  71.277  1.00  4.81              
ATOM   3831  HD1 LYS A 234      73.415  75.363  71.177  1.00  4.81              
ATOM   3832  HD2 LYS A 234      74.966  76.104  70.804  1.00  4.81              
ATOM   3833  CE  LYS A 234      74.825  75.219  72.773  1.00  4.81              
ATOM   3834  HE1 LYS A 234      74.339  74.349  73.228  1.00  4.81              
ATOM   3835  HE2 LYS A 234      74.395  76.108  73.242  1.00  4.81              
ATOM   3836  NZ  LYS A 234      76.282  75.183  73.017  1.00  4.81              
ATOM   3837  HZ1 LYS A 234      76.763  75.945  72.532  1.00  4.81              
ATOM   3838  HZ2 LYS A 234      76.527  75.185  73.994  1.00  4.81              
ATOM   3839  HZ3 LYS A 234      76.743  74.403  72.547  1.00  4.81              
ATOM   3840  C   LYS A 234      76.207  73.373  67.682  1.00  4.81              
ATOM   3841  O   LYS A 234      76.142  73.813  66.549  1.00  4.81              
ATOM   3842  N   GLU A 235      77.334  73.379  68.391  1.00  4.89              
ATOM   3843  H   GLU A 235      77.304  73.112  69.365  1.00  4.89              
ATOM   3844  CA  GLU A 235      78.600  73.863  67.852  1.00  4.89              
ATOM   3845  HA  GLU A 235      78.489  74.896  67.509  1.00  4.89              
ATOM   3846  CB  GLU A 235      79.701  73.803  68.932  1.00  4.89              
ATOM   3847  HB1 GLU A 235      80.669  73.839  68.428  1.00  4.89              
ATOM   3848  HB2 GLU A 235      79.653  72.846  69.455  1.00  4.89              
ATOM   3849  CG  GLU A 235      79.710  74.956  69.945  1.00  4.89              
ATOM   3850  HG1 GLU A 235      79.714  75.900  69.393  1.00  4.89              
ATOM   3851  HG2 GLU A 235      80.643  74.902  70.509  1.00  4.89              
ATOM   3852  CD  GLU A 235      78.546  74.941  70.940  1.00  4.89              
ATOM   3853  OE1 GLU A 235      78.041  76.033  71.285  1.00  4.89              
ATOM   3854  OE2 GLU A 235      78.106  73.853  71.391  1.00  4.89              
ATOM   3855  C   GLU A 235      79.096  73.038  66.666  1.00  4.89              
ATOM   3856  O   GLU A 235      79.732  73.595  65.786  1.00  4.89              
ATOM   3857  N   SER A 236      78.818  71.732  66.593  1.00  4.66              
ATOM   3858  H   SER A 236      78.171  71.331  67.258  1.00  4.66              
ATOM   3859  CA  SER A 236      79.163  70.975  65.385  1.00  4.66              
ATOM   3860  HA  SER A 236      80.189  71.210  65.095  1.00  4.66              
ATOM   3861  CB  SER A 236      79.064  69.460  65.588  1.00  4.66              
ATOM   3862  HB1 SER A 236      79.266  68.970  64.634  1.00  4.66              
ATOM   3863  HB2 SER A 236      78.060  69.204  65.905  1.00  4.66              
ATOM   3864  OG  SER A 236      79.959  68.968  66.561  1.00  4.66              
ATOM   3865  HG  SER A 236      79.671  69.364  67.404  1.00  4.66              
ATOM   3866  C   SER A 236      78.266  71.326  64.210  1.00  4.66              
ATOM   3867  O   SER A 236      78.753  71.417  63.081  1.00  4.66              
ATOM   3868  N   ALA A 237      76.972  71.539  64.481  1.00  4.51              
ATOM   3869  H   ALA A 237      76.638  71.424  65.428  1.00  4.51              
ATOM   3870  CA  ALA A 237      76.051  72.027  63.454  1.00  4.51              
ATOM   3871  HA  ALA A 237      76.044  71.313  62.630  1.00  4.51              
ATOM   3872  CB  ALA A 237      74.635  72.147  64.000  1.00  4.51              
ATOM   3873  HB1 ALA A 237      74.575  72.889  64.794  1.00  4.51              
ATOM   3874  HB2 ALA A 237      73.952  72.432  63.199  1.00  4.51              
ATOM   3875  HB3 ALA A 237      74.354  71.182  64.381  1.00  4.51              
ATOM   3876  C   ALA A 237      76.520  73.353  62.878  1.00  4.51              
ATOM   3877  O   ALA A 237      76.715  73.443  61.672  1.00  4.51              
ATOM   3878  N   GLU A 238      76.777  74.326  63.751  1.00  4.68              
ATOM   3879  H   GLU A 238      76.631  74.157  64.742  1.00  4.68              
ATOM   3880  CA  GLU A 238      77.295  75.606  63.325  1.00  4.68              
ATOM   3881  HA  GLU A 238      76.605  76.014  62.593  1.00  4.68              
ATOM   3882  CB  GLU A 238      77.364  76.629  64.450  1.00  4.68              
ATOM   3883  HB1 GLU A 238      78.040  76.273  65.228  1.00  4.68              
ATOM   3884  HB2 GLU A 238      76.361  76.721  64.861  1.00  4.68              
ATOM   3885  CG  GLU A 238      77.837  78.009  63.949  1.00  4.68              
ATOM   3886  HG1 GLU A 238      78.855  77.937  63.563  1.00  4.68              
ATOM   3887  HG2 GLU A 238      77.888  78.678  64.810  1.00  4.68              
ATOM   3888  CD  GLU A 238      76.908  78.634  62.888  1.00  4.68              
ATOM   3889  OE1 GLU A 238      75.880  79.188  63.317  1.00  4.68              
ATOM   3890  OE2 GLU A 238      77.272  78.710  61.684  1.00  4.68              
ATOM   3891  C   GLU A 238      78.632  75.459  62.617  1.00  4.68              
ATOM   3892  O   GLU A 238      78.811  76.106  61.606  1.00  4.68              
ATOM   3893  N   ILE A 239      79.552  74.588  63.029  1.00  4.65              
ATOM   3894  H   ILE A 239      79.413  74.085  63.900  1.00  4.65              
ATOM   3895  CA  ILE A 239      80.806  74.438  62.293  1.00  4.65              
ATOM   3896  HA  ILE A 239      81.234  75.437  62.194  1.00  4.65              
ATOM   3897  CB  ILE A 239      81.845  73.616  63.083  1.00  4.65              
ATOM   3898  HB  ILE A 239      81.386  72.683  63.414  1.00  4.65              
ATOM   3899  CG2 ILE A 239      83.057  73.301  62.193  1.00  4.65              
ATOM   3900 1HG2 ILE A 239      83.815  72.758  62.755  1.00  4.65              
ATOM   3901 2HG2 ILE A 239      82.744  72.692  61.349  1.00  4.65              
ATOM   3902 3HG2 ILE A 239      83.494  74.227  61.814  1.00  4.65              
ATOM   3903  CG1 ILE A 239      82.352  74.425  64.303  1.00  4.65              
ATOM   3904 1HG1 ILE A 239      81.523  74.945  64.778  1.00  4.65              
ATOM   3905 2HG1 ILE A 239      83.047  75.196  63.968  1.00  4.65              
ATOM   3906  CD1 ILE A 239      83.042  73.563  65.369  1.00  4.65              
ATOM   3907  HD1 ILE A 239      83.287  74.185  66.231  1.00  4.65              
ATOM   3908  HD2 ILE A 239      82.376  72.762  65.690  1.00  4.65              
ATOM   3909  HD3 ILE A 239      83.963  73.132  64.978  1.00  4.65              
ATOM   3910  C   ILE A 239      80.563  73.969  60.850  1.00  4.65              
ATOM   3911  O   ILE A 239      81.023  74.632  59.907  1.00  4.65              
ATOM   3912  N   ILE A 240      79.794  72.894  60.635  1.00  4.39              
ATOM   3913  H   ILE A 240      79.409  72.376  61.419  1.00  4.39              
ATOM   3914  CA  ILE A 240      79.542  72.441  59.258  1.00  4.39              
ATOM   3915  HA  ILE A 240      80.511  72.476  58.769  1.00  4.39              
ATOM   3916  CB  ILE A 240      79.075  70.986  59.173  1.00  4.39              
ATOM   3917  HB  ILE A 240      79.563  70.458  59.987  1.00  4.39              
ATOM   3918  CG2 ILE A 240      77.563  70.862  59.375  1.00  4.39              
ATOM   3919 1HG2 ILE A 240      77.304  71.262  60.355  1.00  4.39              
ATOM   3920 2HG2 ILE A 240      77.015  71.400  58.603  1.00  4.39              
ATOM   3921 3HG2 ILE A 240      77.275  69.818  59.320  1.00  4.39              
ATOM   3922  CG1 ILE A 240      79.459  70.304  57.835  1.00  4.39              
ATOM   3923 1HG1 ILE A 240      79.117  70.900  56.991  1.00  4.39              
ATOM   3924 2HG1 ILE A 240      78.942  69.349  57.762  1.00  4.39              
ATOM   3925  CD1 ILE A 240      80.959  70.028  57.671  1.00  4.39              
ATOM   3926  HD1 ILE A 240      81.129  69.514  56.725  1.00  4.39              
ATOM   3927  HD2 ILE A 240      81.524  70.957  57.665  1.00  4.39              
ATOM   3928  HD3 ILE A 240      81.312  69.393  58.483  1.00  4.39              
ATOM   3929  C   ILE A 240      78.660  73.373  58.432  1.00  4.39              
ATOM   3930  O   ILE A 240      78.680  73.312  57.211  1.00  4.39              
ATOM   3931  N   TYR A 241      77.919  74.260  59.076  1.00  4.43              
ATOM   3932  H   TYR A 241      77.858  74.176  60.087  1.00  4.43              
ATOM   3933  CA  TYR A 241      77.191  75.355  58.459  1.00  4.43              
ATOM   3934  HA  TYR A 241      76.693  75.022  57.553  1.00  4.43              
ATOM   3935  CB  TYR A 241      76.174  75.812  59.502  1.00  4.43              
ATOM   3936  HB1 TYR A 241      75.864  76.819  59.246  1.00  4.43              
ATOM   3937  HB2 TYR A 241      76.675  75.922  60.455  1.00  4.43              
ATOM   3938  CG  TYR A 241      74.943  74.945  59.711  1.00  4.43              
ATOM   3939  CD1 TYR A 241      74.401  74.155  58.680  1.00  4.43              
ATOM   3940  HD1 TYR A 241      74.926  74.000  57.751  1.00  4.43              
ATOM   3941  CE1 TYR A 241      73.107  73.637  58.827  1.00  4.43              
ATOM   3942  HE1 TYR A 241      72.674  73.040  58.048  1.00  4.43              
ATOM   3943  CZ  TYR A 241      72.322  74.002  59.937  1.00  4.43              
ATOM   3944  OH  TYR A 241      70.976  73.829  59.952  1.00  4.43              
ATOM   3945  HH  TYR A 241      70.604  74.232  60.743  1.00  4.43              
ATOM   3946  CE2 TYR A 241      72.944  74.555  61.059  1.00  4.43              
ATOM   3947  HE2 TYR A 241      72.389  74.658  61.976  1.00  4.43              
ATOM   3948  CD2 TYR A 241      74.263  75.021  60.942  1.00  4.43              
ATOM   3949  HD2 TYR A 241      74.720  75.531  61.772  1.00  4.43              
ATOM   3950  C   TYR A 241      78.077  76.534  58.075  1.00  4.43              
ATOM   3951  O   TYR A 241      77.910  77.034  56.974  1.00  4.43              
ATOM   3952  N   THR A 242      79.036  76.960  58.901  1.00  4.66              
ATOM   3953  H   THR A 242      79.060  76.574  59.843  1.00  4.66              
ATOM   3954  CA  THR A 242      80.113  77.869  58.498  1.00  4.66              
ATOM   3955  HA  THR A 242      79.702  78.846  58.286  1.00  4.66              
ATOM   3956  CB  THR A 242      81.200  78.100  59.571  1.00  4.66              
ATOM   3957  HB  THR A 242      81.780  78.932  59.193  1.00  4.66              
ATOM   3958  CG2 THR A 242      80.724  78.509  60.961  1.00  4.66              
ATOM   3959 1HG2 THR A 242      80.600  77.641  61.597  1.00  4.66              
ATOM   3960 2HG2 THR A 242      81.480  79.133  61.432  1.00  4.66              
ATOM   3961 3HG2 THR A 242      79.787  79.061  60.897  1.00  4.66              
ATOM   3962  OG1 THR A 242      82.105  77.034  59.739  1.00  4.66              
ATOM   3963  HG1 THR A 242      81.609  76.217  59.933  1.00  4.66              
ATOM   3964  C   THR A 242      80.775  77.352  57.200  1.00  4.66              
ATOM   3965  O   THR A 242      80.896  78.066  56.189  1.00  4.66              
ATOM   3966  N   PHE A 243      81.124  76.056  57.208  1.00  4.62              
ATOM   3967  H   PHE A 243      81.011  75.528  58.067  1.00  4.62              
ATOM   3968  CA  PHE A 243      81.932  75.479  56.144  1.00  4.62              
ATOM   3969  HA  PHE A 243      82.712  76.202  55.897  1.00  4.62              
ATOM   3970  CB  PHE A 243      82.623  74.201  56.648  1.00  4.62              
ATOM   3971  HB1 PHE A 243      81.855  73.454  56.855  1.00  4.62              
ATOM   3972  HB2 PHE A 243      83.113  74.433  57.595  1.00  4.62              
ATOM   3973  CG  PHE A 243      83.678  73.564  55.742  1.00  4.62              
ATOM   3974  CD1 PHE A 243      84.262  74.248  54.650  1.00  4.62              
ATOM   3975  HD1 PHE A 243      83.979  75.260  54.393  1.00  4.62              
ATOM   3976  CE1 PHE A 243      85.253  73.634  53.867  1.00  4.62              
ATOM   3977  HE1 PHE A 243      85.682  74.192  53.042  1.00  4.62              
ATOM   3978  CZ  PHE A 243      85.694  72.336  54.175  1.00  4.62              
ATOM   3979  HZ  PHE A 243      86.486  71.887  53.595  1.00  4.62              
ATOM   3980  CE2 PHE A 243      85.128  71.649  55.264  1.00  4.62              
ATOM   3981  HE2 PHE A 243      85.481  70.663  55.521  1.00  4.62              
ATOM   3982  CD2 PHE A 243      84.127  72.262  56.041  1.00  4.62              
ATOM   3983  HD2 PHE A 243      83.717  71.741  56.894  1.00  4.62              
ATOM   3984  C   PHE A 243      81.143  75.220  54.845  1.00  4.62              
ATOM   3985  O   PHE A 243      81.536  75.614  53.747  1.00  4.62              
ATOM   3986  N   LEU A 244      79.956  74.635  54.958  1.00  4.49              
ATOM   3987  H   LEU A 244      79.669  74.274  55.863  1.00  4.49              
ATOM   3988  CA  LEU A 244      78.998  74.568  53.867  1.00  4.49              
ATOM   3989  HA  LEU A 244      79.410  73.959  53.064  1.00  4.49              
ATOM   3990  CB  LEU A 244      77.713  73.923  54.414  1.00  4.49              
ATOM   3991  HB1 LEU A 244      77.356  74.542  55.239  1.00  4.49              
ATOM   3992  HB2 LEU A 244      77.944  72.932  54.807  1.00  4.49              
ATOM   3993  CG  LEU A 244      76.582  73.795  53.386  1.00  4.49              
ATOM   3994  HG  LEU A 244      76.490  74.715  52.820  1.00  4.49              
ATOM   3995  CD1 LEU A 244      76.865  72.648  52.417  1.00  4.49              
ATOM   3996 1HD1 LEU A 244      76.980  71.711  52.955  1.00  4.49              
ATOM   3997 2HD1 LEU A 244      76.046  72.564  51.703  1.00  4.49              
ATOM   3998 3HD1 LEU A 244      77.777  72.855  51.859  1.00  4.49              
ATOM   3999  CD2 LEU A 244      75.255  73.601  54.114  1.00  4.49              
ATOM   4000 1HD2 LEU A 244      74.483  73.290  53.414  1.00  4.49              
ATOM   4001 2HD2 LEU A 244      75.367  72.863  54.900  1.00  4.49              
ATOM   4002 3HD2 LEU A 244      74.964  74.546  54.572  1.00  4.49              
ATOM   4003  C   LEU A 244      78.686  75.968  53.318  1.00  4.49              
ATOM   4004  O   LEU A 244      78.569  76.076  52.112  1.00  4.49              
ATOM   4005  N   LYS A 245      78.569  77.037  54.117  1.00  4.52              
ATOM   4006  H   LYS A 245      78.656  76.919  55.123  1.00  4.52              
ATOM   4007  CA  LYS A 245      78.352  78.390  53.572  1.00  4.52              
ATOM   4008  HA  LYS A 245      77.467  78.387  52.938  1.00  4.52              
ATOM   4009  CB  LYS A 245      78.180  79.459  54.705  1.00  4.52              
ATOM   4010  HB1 LYS A 245      78.230  80.446  54.240  1.00  4.52              
ATOM   4011  HB2 LYS A 245      79.056  79.400  55.344  1.00  4.52              
ATOM   4012  CG  LYS A 245      76.919  79.478  55.614  1.00  4.52              
ATOM   4013  HG1 LYS A 245      76.507  78.475  55.691  1.00  4.52              
ATOM   4014  HG2 LYS A 245      76.158  80.095  55.142  1.00  4.52              
ATOM   4015  CD  LYS A 245      77.191  80.065  57.031  1.00  4.52              
ATOM   4016  HD1 LYS A 245      77.276  81.150  56.957  1.00  4.52              
ATOM   4017  HD2 LYS A 245      78.139  79.691  57.387  1.00  4.52              
ATOM   4018  CE  LYS A 245      76.121  79.714  58.088  1.00  4.52              
ATOM   4019  HE1 LYS A 245      75.934  78.638  58.076  1.00  4.52              
ATOM   4020  HE2 LYS A 245      75.199  80.209  57.795  1.00  4.52              
ATOM   4021  NZ  LYS A 245      76.438  80.141  59.483  1.00  4.52              
ATOM   4022  HZ1 LYS A 245      77.015  79.483  60.011  1.00  4.52              
ATOM   4023  HZ2 LYS A 245      76.847  81.068  59.533  1.00  4.52              
ATOM   4024  HZ3 LYS A 245      75.579  80.132  60.051  1.00  4.52              
ATOM   4025  C   LYS A 245      79.511  78.865  52.692  1.00  4.52              
ATOM   4026  O   LYS A 245      79.246  79.507  51.671  1.00  4.52              
ATOM   4027  N   ASP A 246      80.761  78.561  53.064  1.00  4.95              
ATOM   4028  H   ASP A 246      80.909  78.081  53.945  1.00  4.95              
ATOM   4029  CA  ASP A 246      81.902  78.699  52.123  1.00  4.95              
ATOM   4030  HA  ASP A 246      82.011  79.748  51.848  1.00  4.95              
ATOM   4031  CB  ASP A 246      83.199  78.297  52.857  1.00  4.95              
ATOM   4032  HB1 ASP A 246      82.996  77.533  53.603  1.00  4.95              
ATOM   4033  HB2 ASP A 246      83.564  79.168  53.406  1.00  4.95              
ATOM   4034  CG  ASP A 246      84.305  77.793  51.928  1.00  4.95              
ATOM   4035  OD1 ASP A 246      84.552  76.564  51.929  1.00  4.95              
ATOM   4036  OD2 ASP A 246      84.875  78.648  51.222  1.00  4.95              
ATOM   4037  C   ASP A 246      81.663  77.947  50.786  1.00  4.95              
ATOM   4038  O   ASP A 246      81.640  78.545  49.700  1.00  4.95              
ATOM   4039  N   LEU A 247      81.356  76.650  50.869  1.00  4.71              
ATOM   4040  H   LEU A 247      81.413  76.221  51.787  1.00  4.71              
ATOM   4041  CA  LEU A 247      81.215  75.787  49.686  1.00  4.71              
ATOM   4042  HA  LEU A 247      82.124  75.906  49.095  1.00  4.71              
ATOM   4043  CB  LEU A 247      81.133  74.323  50.160  1.00  4.71              
ATOM   4044  HB1 LEU A 247      81.006  73.678  49.290  1.00  4.71              
ATOM   4045  HB2 LEU A 247      80.255  74.213  50.795  1.00  4.71              
ATOM   4046  CG  LEU A 247      82.392  73.878  50.943  1.00  4.71              
ATOM   4047  HG  LEU A 247      82.604  74.580  51.741  1.00  4.71              
ATOM   4048  CD1 LEU A 247      82.188  72.512  51.598  1.00  4.71              
ATOM   4049 1HD1 LEU A 247      83.031  72.309  52.258  1.00  4.71              
ATOM   4050 2HD1 LEU A 247      81.282  72.534  52.204  1.00  4.71              
ATOM   4051 3HD1 LEU A 247      82.115  71.741  50.841  1.00  4.71              
ATOM   4052  CD2 LEU A 247      83.625  73.794  50.042  1.00  4.71              
ATOM   4053 1HD2 LEU A 247      84.472  73.451  50.632  1.00  4.71              
ATOM   4054 2HD2 LEU A 247      83.437  73.141  49.193  1.00  4.71              
ATOM   4055 3HD2 LEU A 247      83.879  74.796  49.693  1.00  4.71              
ATOM   4056  C   LEU A 247      80.073  76.195  48.730  1.00  4.71              
ATOM   4057  O   LEU A 247      80.238  76.259  47.499  1.00  4.71              
ATOM   4058  N   ILE A 248      78.912  76.520  49.308  1.00  4.72              
ATOM   4059  H   ILE A 248      78.856  76.463  50.321  1.00  4.72              
ATOM   4060  CA  ILE A 248      77.794  77.091  48.570  1.00  4.72              
ATOM   4061  HA  ILE A 248      77.695  76.438  47.704  1.00  4.72              
ATOM   4062  CB  ILE A 248      76.415  76.997  49.253  1.00  4.72              
ATOM   4063  HB  ILE A 248      76.324  77.818  49.963  1.00  4.72              
ATOM   4064  CG2 ILE A 248      75.344  77.088  48.147  1.00  4.72              
ATOM   4065 1HG2 ILE A 248      74.384  77.324  48.587  1.00  4.72              
ATOM   4066 2HG2 ILE A 248      75.600  77.856  47.423  1.00  4.72              
ATOM   4067 3HG2 ILE A 248      75.274  76.156  47.584  1.00  4.72              
ATOM   4068  CG1 ILE A 248      76.103  75.659  49.966  1.00  4.72              
ATOM   4069 1HG1 ILE A 248      76.940  75.351  50.577  1.00  4.72              
ATOM   4070 2HG1 ILE A 248      75.956  74.866  49.234  1.00  4.72              
ATOM   4071  CD1 ILE A 248      74.859  75.733  50.862  1.00  4.72              
ATOM   4072  HD1 ILE A 248      74.712  74.768  51.337  1.00  4.72              
ATOM   4073  HD2 ILE A 248      74.999  76.489  51.634  1.00  4.72              
ATOM   4074  HD3 ILE A 248      73.969  75.960  50.280  1.00  4.72              
ATOM   4075  C   ILE A 248      78.181  78.436  47.962  1.00  4.72              
ATOM   4076  O   ILE A 248      77.892  78.652  46.786  1.00  4.72              
ATOM   4077  N   SER A 249      79.002  79.242  48.653  1.00  5.36              
ATOM   4078  H   SER A 249      79.316  78.976  49.578  1.00  5.36              
ATOM   4079  CA  SER A 249      79.576  80.437  48.028  1.00  5.36              
ATOM   4080  HA  SER A 249      78.734  80.969  47.665  1.00  5.36              
ATOM   4081  CB  SER A 249      80.333  81.351  49.000  1.00  5.36              
ATOM   4082  HB1 SER A 249      80.618  82.261  48.471  1.00  5.36              
ATOM   4083  HB2 SER A 249      81.240  80.870  49.358  1.00  5.36              
ATOM   4084  OG  SER A 249      79.510  81.705  50.097  1.00  5.36              
ATOM   4085  HG  SER A 249      79.407  80.899  50.639  1.00  5.36              
ATOM   4086  C   SER A 249      80.340  80.191  46.736  1.00  5.36              
ATOM   4087  O   SER A 249      80.041  80.832  45.726  1.00  5.36              
ATOM   4088  N   VAL A 250      81.221  79.196  46.685  1.00  5.76              
ATOM   4089  H   VAL A 250      81.429  78.674  47.531  1.00  5.76              
ATOM   4090  CA  VAL A 250      81.902  78.871  45.410  1.00  5.76              
ATOM   4091  HA  VAL A 250      82.320  79.799  45.018  1.00  5.76              
ATOM   4092  CB  VAL A 250      83.083  77.896  45.651  1.00  5.76              
ATOM   4093  HB  VAL A 250      82.690  76.886  45.774  1.00  5.76              
ATOM   4094  CG1 VAL A 250      84.076  77.894  44.478  1.00  5.76              
ATOM   4095 1HG1 VAL A 250      84.878  77.183  44.674  1.00  5.76              
ATOM   4096 2HG1 VAL A 250      83.581  77.599  43.557  1.00  5.76              
ATOM   4097 3HG1 VAL A 250      84.501  78.889  44.349  1.00  5.76              
ATOM   4098  CG2 VAL A 250      83.912  78.236  46.899  1.00  5.76              
ATOM   4099 1HG2 VAL A 250      84.781  77.584  46.968  1.00  5.76              
ATOM   4100 2HG2 VAL A 250      84.244  79.274  46.864  1.00  5.76              
ATOM   4101 3HG2 VAL A 250      83.323  78.082  47.802  1.00  5.76              
ATOM   4102  C   VAL A 250      80.992  78.311  44.326  1.00  5.76              
ATOM   4103  O   VAL A 250      81.246  78.496  43.132  1.00  5.76              
ATOM   4104  N   HIS A 251      79.899  77.663  44.715  1.00  6.01              
ATOM   4105  H   HIS A 251      79.704  77.568  45.707  1.00  6.01              
ATOM   4106  CA  HIS A 251      78.881  77.289  43.736  1.00  6.01              
ATOM   4107  HA  HIS A 251      79.365  76.879  42.850  1.00  6.01              
ATOM   4108  CB  HIS A 251      78.041  76.163  44.384  1.00  6.01              
ATOM   4109  HB1 HIS A 251      78.169  76.172  45.466  1.00  6.01              
ATOM   4110  HB2 HIS A 251      78.396  75.199  44.017  1.00  6.01              
ATOM   4111  CG  HIS A 251      76.572  76.286  44.116  1.00  6.01              
ATOM   4112  ND1 HIS A 251      75.720  77.160  44.783  1.00  6.01              
ATOM   4113  CE1 HIS A 251      74.636  77.269  44.021  1.00  6.01              
ATOM   4114  HE1 HIS A 251      73.807  77.915  44.249  1.00  6.01              
ATOM   4115  NE2 HIS A 251      74.742  76.479  42.947  1.00  6.01              
ATOM   4116  HE2 HIS A 251      74.053  76.369  42.220  1.00  6.01              
ATOM   4117  CD2 HIS A 251      75.960  75.848  42.986  1.00  6.01              
ATOM   4118  HD2 HIS A 251      76.415  75.249  42.218  1.00  6.01              
ATOM   4119  C   HIS A 251      78.034  78.458  43.255  1.00  6.01              
ATOM   4120  O   HIS A 251      77.518  78.291  42.147  1.00  6.01              
ATOM   4121  N   TRP A 252      77.883  79.573  44.009  1.00  6.92              
ATOM   4122  H   TRP A 252      78.392  79.635  44.887  1.00  6.92              
ATOM   4123  CA  TRP A 252      76.769  80.532  43.827  1.00  6.92              
ATOM   4124  HA  TRP A 252      75.902  80.129  44.338  1.00  6.92              
ATOM   4125  CB  TRP A 252      77.068  81.950  44.372  1.00  6.92              
ATOM   4126  HB1 TRP A 252      76.364  82.644  43.909  1.00  6.92              
ATOM   4127  HB2 TRP A 252      78.063  82.244  44.034  1.00  6.92              
ATOM   4128  CG  TRP A 252      76.971  82.201  45.847  1.00  6.92              
ATOM   4129  CD1 TRP A 252      77.795  83.012  46.548  1.00  6.92              
ATOM   4130  HD1 TRP A 252      78.620  83.561  46.112  1.00  6.92              
ATOM   4131  NE1 TRP A 252      77.523  82.902  47.900  1.00  6.92              
ATOM   4132  HE1 TRP A 252      78.159  83.230  48.618  1.00  6.92              
ATOM   4133  CE2 TRP A 252      76.599  81.907  48.128  1.00  6.92              
ATOM   4134  CZ2 TRP A 252      76.247  81.173  49.269  1.00  6.92              
ATOM   4135  HZ2 TRP A 252      76.780  81.305  50.196  1.00  6.92              
ATOM   4136  CH2 TRP A 252      75.214  80.237  49.168  1.00  6.92              
ATOM   4137  HH2 TRP A 252      74.913  79.654  50.018  1.00  6.92              
ATOM   4138  CZ3 TRP A 252      74.549  80.065  47.951  1.00  6.92              
ATOM   4139  HZ3 TRP A 252      73.723  79.389  47.904  1.00  6.92              
ATOM   4140  CE3 TRP A 252      74.996  80.701  46.786  1.00  6.92              
ATOM   4141  HE3 TRP A 252      74.522  80.486  45.847  1.00  6.92              
ATOM   4142  CD2 TRP A 252      76.091  81.586  46.835  1.00  6.92              
ATOM   4143  C   TRP A 252      76.421  80.686  42.356  1.00  6.92              
ATOM   4144  O   TRP A 252      77.291  81.056  41.566  1.00  6.92              
ATOM   4145  N   GLN A 253      75.195  80.303  41.969  1.00  7.27              
ATOM   4146  H   GLN A 253      74.533  80.041  42.679  1.00  7.27              
ATOM   4147  CA  GLN A 253      74.769  80.264  40.563  1.00  7.27              
ATOM   4148  HA  GLN A 253      75.228  79.408  40.072  1.00  7.27              
ATOM   4149  CB  GLN A 253      73.234  80.113  40.481  1.00  7.27              
ATOM   4150  HB1 GLN A 253      72.761  80.840  41.143  1.00  7.27              
ATOM   4151  HB2 GLN A 253      72.970  79.116  40.828  1.00  7.27              
ATOM   4152  CG  GLN A 253      72.680  80.326  39.056  1.00  7.27              
ATOM   4153  HG1 GLN A 253      73.203  79.660  38.370  1.00  7.27              
ATOM   4154  HG2 GLN A 253      72.862  81.350  38.733  1.00  7.27              
ATOM   4155  CD  GLN A 253      71.185  80.050  38.933  1.00  7.27              
ATOM   4156  OE1 GLN A 253      70.779  78.908  38.776  1.00  7.27              
ATOM   4157  NE2 GLN A 253      70.330  81.050  38.940  1.00  7.27              
ATOM   4158 1HE2 GLN A 253      70.690  82.017  38.944  1.00  7.27              
ATOM   4159 2HE2 GLN A 253      69.395  80.835  38.666  1.00  7.27              
ATOM   4160  C   GLN A 253      75.231  81.519  39.843  1.00  7.27              
ATOM   4161  O   GLN A 253      76.051  81.443  38.925  1.00  7.27              
ATOM   4162  N   GLU A 254      74.782  82.630  40.410  1.00  7.38              
ATOM   4163  H   GLU A 254      73.947  82.555  40.980  1.00  7.38              
ATOM   4164  CA  GLU A 254      75.326  83.959  40.272  1.00  7.38              
ATOM   4165  HA  GLU A 254      76.394  83.868  40.065  1.00  7.38              
ATOM   4166  CB  GLU A 254      74.675  84.626  39.038  1.00  7.38              
ATOM   4167  HB1 GLU A 254      74.739  83.939  38.193  1.00  7.38              
ATOM   4168  HB2 GLU A 254      75.279  85.497  38.778  1.00  7.38              
ATOM   4169  CG  GLU A 254      73.213  85.106  39.156  1.00  7.38              
ATOM   4170  HG1 GLU A 254      72.915  85.508  38.185  1.00  7.38              
ATOM   4171  HG2 GLU A 254      73.190  85.942  39.851  1.00  7.38              
ATOM   4172  CD  GLU A 254      72.193  84.034  39.591  1.00  7.38              
ATOM   4173  OE1 GLU A 254      71.335  83.626  38.780  1.00  7.38              
ATOM   4174  OE2 GLU A 254      72.234  83.596  40.763  1.00  7.38              
ATOM   4175  C   GLU A 254      75.207  84.828  41.535  1.00  7.38              
ATOM   4176  O   GLU A 254      76.021  85.734  41.709  1.00  7.38              
ATOM   4177  N   ILE A 255      74.255  84.538  42.437  1.00  7.64              
ATOM   4178  H   ILE A 255      73.519  83.902  42.139  1.00  7.64              
ATOM   4179  CA  ILE A 255      73.988  85.388  43.602  1.00  7.64              
ATOM   4180  HA  ILE A 255      74.496  86.329  43.395  1.00  7.64              
ATOM   4181  CB  ILE A 255      72.513  85.843  43.712  1.00  7.64              
ATOM   4182  HB  ILE A 255      71.920  84.951  43.848  1.00  7.64              
ATOM   4183  CG2 ILE A 255      72.248  86.740  44.932  1.00  7.64              
ATOM   4184 1HG2 ILE A 255      71.254  87.181  44.874  1.00  7.64              
ATOM   4185 2HG2 ILE A 255      72.287  86.145  45.842  1.00  7.64              
ATOM   4186 3HG2 ILE A 255      72.991  87.539  44.982  1.00  7.64              
ATOM   4187  CG1 ILE A 255      71.980  86.608  42.475  1.00  7.64              
ATOM   4188 1HG1 ILE A 255      70.941  86.884  42.651  1.00  7.64              
ATOM   4189 2HG1 ILE A 255      71.968  85.934  41.629  1.00  7.64              
ATOM   4190  CD1 ILE A 255      72.742  87.879  42.068  1.00  7.64              
ATOM   4191  HD1 ILE A 255      72.751  88.600  42.884  1.00  7.64              
ATOM   4192  HD2 ILE A 255      73.766  87.635  41.783  1.00  7.64              
ATOM   4193  HD3 ILE A 255      72.246  88.330  41.209  1.00  7.64              
ATOM   4194  C   ILE A 255      74.604  84.959  44.931  1.00  7.64              
ATOM   4195  O   ILE A 255      73.984  84.351  45.797  1.00  7.64              
ATOM   4196  N   LEU A 256      75.798  85.499  45.149  1.00  7.35              
ATOM   4197  H   LEU A 256      76.252  85.887  44.333  1.00  7.35              
ATOM   4198  CA  LEU A 256      76.230  86.039  46.436  1.00  7.35              
ATOM   4199  HA  LEU A 256      76.265  85.245  47.181  1.00  7.35              
ATOM   4200  CB  LEU A 256      77.651  86.600  46.168  1.00  7.35              
ATOM   4201  HB1 LEU A 256      77.559  87.379  45.407  1.00  7.35              
ATOM   4202  HB2 LEU A 256      78.275  85.819  45.731  1.00  7.35              
ATOM   4203  CG  LEU A 256      78.393  87.205  47.375  1.00  7.35              
ATOM   4204  HG  LEU A 256      77.699  87.760  48.004  1.00  7.35              
ATOM   4205  CD1 LEU A 256      79.059  86.103  48.195  1.00  7.35              
ATOM   4206 1HD1 LEU A 256      79.554  86.540  49.062  1.00  7.35              
ATOM   4207 2HD1 LEU A 256      78.306  85.404  48.539  1.00  7.35              
ATOM   4208 3HD1 LEU A 256      79.797  85.571  47.595  1.00  7.35              
ATOM   4209  CD2 LEU A 256      79.496  88.158  46.907  1.00  7.35              
ATOM   4210 1HD2 LEU A 256      80.014  88.570  47.773  1.00  7.35              
ATOM   4211 2HD2 LEU A 256      80.208  87.627  46.276  1.00  7.35              
ATOM   4212 3HD2 LEU A 256      79.054  88.978  46.340  1.00  7.35              
ATOM   4213  C   LEU A 256      75.278  87.161  46.897  1.00  7.35              
ATOM   4214  O   LEU A 256      75.457  88.334  46.579  1.00  7.35              
ATOM   4215  N   CYS A 257      74.295  86.816  47.722  1.00  7.17              
ATOM   4216  H   CYS A 257      74.128  85.826  47.849  1.00  7.17              
ATOM   4217  CA  CYS A 257      73.604  87.768  48.607  1.00  7.17              
ATOM   4218  HA  CYS A 257      74.034  88.764  48.483  1.00  7.17              
ATOM   4219  CB  CYS A 257      72.115  87.842  48.231  1.00  7.17              
ATOM   4220  HB1 CYS A 257      71.609  86.919  48.521  1.00  7.17              
ATOM   4221  HB2 CYS A 257      72.020  87.992  47.159  1.00  7.17              
ATOM   4222  SG  CYS A 257      71.329  89.260  49.042  1.00  7.17              
ATOM   4223  HG  CYS A 257      71.757  88.988  50.285  1.00  7.17              
ATOM   4224  C   CYS A 257      73.858  87.342  50.062  1.00  7.17              
ATOM   4225  O   CYS A 257      72.957  87.256  50.895  1.00  7.17              
ATOM   4226  N   VAL A 258      75.117  87.002  50.315  1.00  8.36              
ATOM   4227  H   VAL A 258      75.799  87.186  49.589  1.00  8.36              
ATOM   4228  CA  VAL A 258      75.674  86.581  51.593  1.00  8.36              
ATOM   4229  HA  VAL A 258      75.053  86.946  52.410  1.00  8.36              
ATOM   4230  CB  VAL A 258      75.829  85.045  51.727  1.00  8.36              
ATOM   4231  HB  VAL A 258      74.836  84.641  51.699  1.00  8.36              
ATOM   4232  CG1 VAL A 258      76.708  84.444  50.620  1.00  8.36              
ATOM   4233 1HG1 VAL A 258      76.722  83.366  50.722  1.00  8.36              
ATOM   4234 2HG1 VAL A 258      76.330  84.712  49.636  1.00  8.36              
ATOM   4235 3HG1 VAL A 258      77.741  84.780  50.715  1.00  8.36              
ATOM   4236  CG2 VAL A 258      76.426  84.488  53.025  1.00  8.36              
ATOM   4237 1HG2 VAL A 258      76.287  83.407  53.050  1.00  8.36              
ATOM   4238 2HG2 VAL A 258      77.496  84.668  53.085  1.00  8.36              
ATOM   4239 3HG2 VAL A 258      75.925  84.932  53.880  1.00  8.36              
ATOM   4240  C   VAL A 258      77.071  87.115  51.700  1.00  8.36              
ATOM   4241  O   VAL A 258      77.677  87.425  50.680  1.00  8.36              
ATOM   4242  N   LEU A 259      77.541  87.182  52.939  1.00  9.55              
ATOM   4243  H   LEU A 259      76.904  86.837  53.639  1.00  9.55              
ATOM   4244  CA  LEU A 259      78.851  87.590  53.408  1.00  9.55              
ATOM   4245  HA  LEU A 259      79.121  86.957  54.230  1.00  9.55              
ATOM   4246  CB  LEU A 259      80.000  87.425  52.373  1.00  9.55              
ATOM   4247  HB1 LEU A 259      79.855  88.125  51.557  1.00  9.55              
ATOM   4248  HB2 LEU A 259      79.957  86.421  51.948  1.00  9.55              
ATOM   4249  CG  LEU A 259      81.422  87.671  52.928  1.00  9.55              
ATOM   4250  HG  LEU A 259      81.404  88.465  53.671  1.00  9.55              
ATOM   4251  CD1 LEU A 259      82.014  86.415  53.559  1.00  9.55              
ATOM   4252 1HD1 LEU A 259      82.989  86.640  53.989  1.00  9.55              
ATOM   4253 2HD1 LEU A 259      81.361  86.068  54.355  1.00  9.55              
ATOM   4254 3HD1 LEU A 259      82.120  85.633  52.806  1.00  9.55              
ATOM   4255  CD2 LEU A 259      82.369  88.112  51.811  1.00  9.55              
ATOM   4256 1HD2 LEU A 259      83.373  88.251  52.211  1.00  9.55              
ATOM   4257 2HD2 LEU A 259      82.395  87.360  51.023  1.00  9.55              
ATOM   4258 3HD2 LEU A 259      82.027  89.059  51.392  1.00  9.55              
ATOM   4259  C   LEU A 259      78.784  89.014  53.975  1.00  9.55              
ATOM   4260  O   LEU A 259      79.308  89.153  55.075  1.00  9.55              
ATOM   4261  N   PRO A 260      78.113  90.003  53.331  1.00 12.06              
ATOM   4262  CD  PRO A 260      77.696  90.022  51.921  1.00 12.06              
ATOM   4263  HD1 PRO A 260      76.724  89.541  51.829  1.00 12.06              
ATOM   4264  HD2 PRO A 260      78.440  89.572  51.274  1.00 12.06              
ATOM   4265  CG  PRO A 260      77.518  91.459  51.462  1.00 12.06              
ATOM   4266  HG1 PRO A 260      76.782  91.546  50.663  1.00 12.06              
ATOM   4267  HG2 PRO A 260      78.476  91.886  51.165  1.00 12.06              
ATOM   4268  CB  PRO A 260      77.038  92.086  52.745  1.00 12.06              
ATOM   4269  HB1 PRO A 260      75.986  91.848  52.910  1.00 12.06              
ATOM   4270  HB2 PRO A 260      77.198  93.166  52.746  1.00 12.06              
ATOM   4271  CA  PRO A 260      77.924  91.374  53.778  1.00 12.06              
ATOM   4272  HA  PRO A 260      78.911  91.822  53.658  1.00 12.06              
ATOM   4273  C   PRO A 260      77.514  91.801  55.180  1.00 12.06              
ATOM   4274  O   PRO A 260      76.572  92.560  55.382  1.00 12.06              
ATOM   4275  N   VAL A 261      78.237  91.319  56.172  1.00 13.23              
ATOM   4276  H   VAL A 261      79.013  90.710  55.944  1.00 13.23              
ATOM   4277  CA  VAL A 261      77.961  91.630  57.539  1.00 13.23              
ATOM   4278  HA  VAL A 261      76.948  91.289  57.765  1.00 13.23              
ATOM   4279  CB  VAL A 261      78.919  90.894  58.474  1.00 13.23              
ATOM   4280  HB  VAL A 261      78.902  89.867  58.126  1.00 13.23              
ATOM   4281  CG1 VAL A 261      80.364  91.414  58.404  1.00 13.23              
ATOM   4282 1HG1 VAL A 261      81.008  90.823  59.046  1.00 13.23              
ATOM   4283 2HG1 VAL A 261      80.730  91.354  57.380  1.00 13.23              
ATOM   4284 3HG1 VAL A 261      80.414  92.450  58.736  1.00 13.23              
ATOM   4285  CG2 VAL A 261      78.442  90.892  59.929  1.00 13.23              
ATOM   4286 1HG2 VAL A 261      79.070  90.226  60.520  1.00 13.23              
ATOM   4287 2HG2 VAL A 261      78.489  91.895  60.353  1.00 13.23              
ATOM   4288 3HG2 VAL A 261      77.416  90.522  59.981  1.00 13.23              
ATOM   4289  C   VAL A 261      77.982  93.212  57.849  1.00 13.23              
ATOM   4290  O   VAL A 261      78.807  93.820  57.151  1.00 13.23              
ATOM   4291  N   PRO A 262      77.314  93.960  58.819  1.00 15.60              
ATOM   4292  CD  PRO A 262      77.904  95.278  59.130  1.00 15.60              
ATOM   4293  HD1 PRO A 262      77.850  95.930  58.257  1.00 15.60              
ATOM   4294  HD2 PRO A 262      78.946  95.133  59.406  1.00 15.60              
ATOM   4295  CG  PRO A 262      77.151  95.909  60.299  1.00 15.60              
ATOM   4296  HG1 PRO A 262      76.402  96.610  59.925  1.00 15.60              
ATOM   4297  HG2 PRO A 262      77.832  96.411  60.989  1.00 15.60              
ATOM   4298  CB  PRO A 262      76.470  94.718  60.953  1.00 15.60              
ATOM   4299  HB1 PRO A 262      75.612  95.013  61.562  1.00 15.60              
ATOM   4300  HB2 PRO A 262      77.184  94.165  61.560  1.00 15.60              
ATOM   4301  CA  PRO A 262      76.081  93.899  59.729  1.00 15.60              
ATOM   4302  HA  PRO A 262      75.915  92.841  60.025  1.00 15.60              
ATOM   4303  C   PRO A 262      74.799  94.418  59.061  1.00 15.60              
ATOM   4304  O   PRO A 262      73.851  94.771  59.755  1.00 15.60              
ATOM   4305  N   ASP A 263      74.786  94.526  57.734  1.00 16.94              
ATOM   4306  H   ASP A 263      75.569  94.191  57.192  1.00 16.94              
ATOM   4307  CA  ASP A 263      73.642  95.069  57.005  1.00 16.94              
ATOM   4308  HA  ASP A 263      73.443  96.083  57.354  1.00 16.94              
ATOM   4309  CB  ASP A 263      73.981  95.135  55.507  1.00 16.94              
ATOM   4310  HB1 ASP A 263      74.250  94.136  55.160  1.00 16.94              
ATOM   4311  HB2 ASP A 263      74.840  95.793  55.361  1.00 16.94              
ATOM   4312  CG  ASP A 263      72.805  95.659  54.674  1.00 16.94              
ATOM   4313  OD1 ASP A 263      72.044  96.491  55.218  1.00 16.94              
ATOM   4314  OD2 ASP A 263      72.672  95.217  53.513  1.00 16.94              
ATOM   4315  C   ASP A 263      72.347  94.253  57.214  1.00 16.94              
ATOM   4316  O   ASP A 263      72.285  93.248  57.922  1.00 16.94              
TER
END
