# Supplementary material for: In silico structural and functional prediction of African swine fever virus protein-B263R reveals features of a TATA-binding protein
Source: PeerJ. 2018 Feb 22;6:e4396. doi: 10.7717/peerj.4396 (PMC5825884; doi:10.7717/peerj.4396)
Supplement: Supplemental Information 3 [file peerj-06-4396-s011.bz2 › S281013_results/model5.pdb]

HEADER protein
METHOD
METHOD    The models are generated by I-TASSER which combines the
METHOD    methods of threading, ab initio modeling and structural
METHOD    refinement. The procedure is fully automated.
METHOD
METHOD    Please cite following articles when you use the I-TASSER server:
METHOD 1. Ambrish Roy, Alper Kucukural, Yang Zhang. I-TASSER: a unified
METHOD    platform for automated protein structure and function prediction.
METHOD    Nature Protocols, vol 5, 725-738 (2010). 
METHOD 2. Yang Zhang. I-TASSER server for protein 3D structure prediction. 
METHOD    BMC Bioinformatics, 9:40 (2008).
METHOD
MODEL  5
REMARK PARENT 3eik 1mp9_A 4b0a 2z8u 1ais 1mp9 
ATOM      1  N   MET A   1      37.396  53.593  62.902  1.00  9.97              
ATOM      2  CA  MET A   1      37.221  52.853  64.153  1.00  9.97              
ATOM      3  HA  MET A   1      36.176  52.551  64.214  1.00  9.97              
ATOM      4  CB  MET A   1      38.082  51.575  64.110  1.00  9.97              
ATOM      5  HB1 MET A   1      37.931  51.002  65.025  1.00  9.97              
ATOM      6  HB2 MET A   1      39.134  51.854  64.046  1.00  9.97              
ATOM      7  CG  MET A   1      37.718  50.663  62.933  1.00  9.97              
ATOM      8  HG1 MET A   1      38.038  51.135  62.004  1.00  9.97              
ATOM      9  HG2 MET A   1      36.633  50.559  62.901  1.00  9.97              
ATOM     10  SD  MET A   1      38.430  48.994  63.020  1.00  9.97              
ATOM     11  CE  MET A   1      40.202  49.375  62.958  1.00  9.97              
ATOM     12  HE1 MET A   1      40.769  48.446  62.907  1.00  9.97              
ATOM     13  HE2 MET A   1      40.418  49.980  62.078  1.00  9.97              
ATOM     14  HE3 MET A   1      40.494  49.921  63.855  1.00  9.97              
ATOM     15  C   MET A   1      37.507  53.678  65.426  1.00  9.97              
ATOM     16  O   MET A   1      37.813  54.869  65.387  1.00  9.97              
ATOM     17  N   GLU A   2      37.403  53.014  66.579  1.00  8.85              
ATOM     18  H   GLU A   2      37.185  52.031  66.545  1.00  8.85              
ATOM     19  CA  GLU A   2      37.412  53.602  67.919  1.00  8.85              
ATOM     20  HA  GLU A   2      37.797  54.622  67.883  1.00  8.85              
ATOM     21  CB  GLU A   2      35.947  53.653  68.397  1.00  8.85              
ATOM     22  HB1 GLU A   2      35.544  52.639  68.428  1.00  8.85              
ATOM     23  HB2 GLU A   2      35.373  54.215  67.658  1.00  8.85              
ATOM     24  CG  GLU A   2      35.727  54.312  69.762  1.00  8.85              
ATOM     25  HG1 GLU A   2      36.168  55.312  69.750  1.00  8.85              
ATOM     26  HG2 GLU A   2      36.230  53.728  70.537  1.00  8.85              
ATOM     27  CD  GLU A   2      34.221  54.404  70.060  1.00  8.85              
ATOM     28  OE1 GLU A   2      33.620  55.444  69.702  1.00  8.85              
ATOM     29  OE2 GLU A   2      33.664  53.427  70.614  1.00  8.85              
ATOM     30  C   GLU A   2      38.318  52.758  68.839  1.00  8.85              
ATOM     31  O   GLU A   2      37.978  51.633  69.197  1.00  8.85              
ATOM     32  N   ASP A   3      39.479  53.304  69.210  1.00  7.87              
ATOM     33  H   ASP A   3      39.740  54.187  68.794  1.00  7.87              
ATOM     34  CA  ASP A   3      40.045  53.106  70.552  1.00  7.87              
ATOM     35  HA  ASP A   3      39.213  52.786  71.184  1.00  7.87              
ATOM     36  CB  ASP A   3      41.105  51.988  70.649  1.00  7.87              
ATOM     37  HB1 ASP A   3      42.081  52.390  70.373  1.00  7.87              
ATOM     38  HB2 ASP A   3      40.849  51.203  69.935  1.00  7.87              
ATOM     39  CG  ASP A   3      41.182  51.342  72.054  1.00  7.87              
ATOM     40  OD1 ASP A   3      40.643  51.902  73.039  1.00  7.87              
ATOM     41  OD2 ASP A   3      41.810  50.270  72.183  1.00  7.87              
ATOM     42  C   ASP A   3      40.487  54.467  71.088  1.00  7.87              
ATOM     43  O   ASP A   3      40.872  55.365  70.337  1.00  7.87              
ATOM     44  N   GLU A   4      40.372  54.609  72.397  1.00  7.83              
ATOM     45  H   GLU A   4      40.179  53.757  72.916  1.00  7.83              
ATOM     46  CA  GLU A   4      40.647  55.808  73.176  1.00  7.83              
ATOM     47  HA  GLU A   4      41.114  56.558  72.536  1.00  7.83              
ATOM     48  CB  GLU A   4      39.313  56.381  73.725  1.00  7.83              
ATOM     49  HB1 GLU A   4      39.158  56.058  74.755  1.00  7.83              
ATOM     50  HB2 GLU A   4      38.496  55.943  73.147  1.00  7.83              
ATOM     51  CG  GLU A   4      39.129  57.912  73.603  1.00  7.83              
ATOM     52  HG1 GLU A   4      38.061  58.125  73.691  1.00  7.83              
ATOM     53  HG2 GLU A   4      39.434  58.219  72.599  1.00  7.83              
ATOM     54  CD  GLU A   4      39.861  58.769  74.653  1.00  7.83              
ATOM     55  OE1 GLU A   4      40.073  58.279  75.786  1.00  7.83              
ATOM     56  OE2 GLU A   4      40.253  59.913  74.321  1.00  7.83              
ATOM     57  C   GLU A   4      41.670  55.393  74.260  1.00  7.83              
ATOM     58  O   GLU A   4      42.345  54.360  74.177  1.00  7.83              
ATOM     59  N   THR A   5      41.890  56.218  75.271  1.00  7.22              
ATOM     60  H   THR A   5      41.244  56.993  75.417  1.00  7.22              
ATOM     61  CA  THR A   5      43.229  56.349  75.849  1.00  7.22              
ATOM     62  HA  THR A   5      43.776  55.422  75.690  1.00  7.22              
ATOM     63  CB  THR A   5      44.020  57.440  75.065  1.00  7.22              
ATOM     64  HB  THR A   5      44.455  56.945  74.196  1.00  7.22              
ATOM     65  CG2 THR A   5      43.193  58.609  74.533  1.00  7.22              
ATOM     66 1HG2 THR A   5      43.822  59.290  73.971  1.00  7.22              
ATOM     67 2HG2 THR A   5      42.446  58.254  73.829  1.00  7.22              
ATOM     68 3HG2 THR A   5      42.704  59.131  75.356  1.00  7.22              
ATOM     69  OG1 THR A   5      45.082  58.028  75.784  1.00  7.22              
ATOM     70  HG1 THR A   5      45.339  57.380  76.461  1.00  7.22              
ATOM     71  C   THR A   5      43.217  56.502  77.374  1.00  7.22              
ATOM     72  O   THR A   5      44.202  56.913  77.984  1.00  7.22              
ATOM     73  N   GLU A   6      42.154  56.051  78.032  1.00  7.38              
ATOM     74  H   GLU A   6      41.342  55.752  77.501  1.00  7.38              
ATOM     75  CA  GLU A   6      42.107  55.908  79.487  1.00  7.38              
ATOM     76  HA  GLU A   6      41.042  55.941  79.713  1.00  7.38              
ATOM     77  CB  GLU A   6      42.554  54.528  79.958  1.00  7.38              
ATOM     78  HB1 GLU A   6      43.127  54.603  80.880  1.00  7.38              
ATOM     79  HB2 GLU A   6      43.176  54.094  79.180  1.00  7.38              
ATOM     80  CG  GLU A   6      41.332  53.629  80.207  1.00  7.38              
ATOM     81  HG1 GLU A   6      40.768  54.034  81.051  1.00  7.38              
ATOM     82  HG2 GLU A   6      41.662  52.633  80.485  1.00  7.38              
ATOM     83  CD  GLU A   6      40.432  53.545  78.970  1.00  7.38              
ATOM     84  OE1 GLU A   6      39.485  54.351  78.894  1.00  7.38              
ATOM     85  OE2 GLU A   6      40.733  52.735  78.068  1.00  7.38              
ATOM     86  C   GLU A   6      42.570  57.132  80.258  1.00  7.38              
ATOM     87  O   GLU A   6      43.524  57.153  81.033  1.00  7.38              
ATOM     88  N   LEU A   7      41.792  58.179  80.010  1.00  8.11              
ATOM     89  H   LEU A   7      41.099  58.064  79.280  1.00  8.11              
ATOM     90  CA  LEU A   7      41.990  59.502  80.540  1.00  8.11              
ATOM     91  HA  LEU A   7      41.148  60.096  80.191  1.00  8.11              
ATOM     92  CB  LEU A   7      41.937  59.521  82.090  1.00  8.11              
ATOM     93  HB1 LEU A   7      41.896  60.560  82.420  1.00  8.11              
ATOM     94  HB2 LEU A   7      42.860  59.090  82.478  1.00  8.11              
ATOM     95  CG  LEU A   7      40.747  58.780  82.729  1.00  8.11              
ATOM     96  HG  LEU A   7      40.769  57.725  82.458  1.00  8.11              
ATOM     97  CD1 LEU A   7      40.868  58.884  84.252  1.00  8.11              
ATOM     98 1HD1 LEU A   7      40.049  58.332  84.711  1.00  8.11              
ATOM     99 2HD1 LEU A   7      41.807  58.434  84.568  1.00  8.11              
ATOM    100 3HD1 LEU A   7      40.819  59.926  84.566  1.00  8.11              
ATOM    101  CD2 LEU A   7      39.403  59.378  82.312  1.00  8.11              
ATOM    102 1HD2 LEU A   7      39.363  60.441  82.546  1.00  8.11              
ATOM    103 2HD2 LEU A   7      39.251  59.234  81.241  1.00  8.11              
ATOM    104 3HD2 LEU A   7      38.595  58.863  82.832  1.00  8.11              
ATOM    105  C   LEU A   7      43.237  60.184  79.931  1.00  8.11              
ATOM    106  O   LEU A   7      43.628  59.911  78.798  1.00  8.11              
ATOM    107  N   CYS A   8      43.758  61.223  80.598  1.00  7.81              
ATOM    108  H   CYS A   8      43.444  61.348  81.543  1.00  7.81              
ATOM    109  CA  CYS A   8      44.073  62.435  79.847  1.00  7.81              
ATOM    110  HA  CYS A   8      44.134  62.178  78.796  1.00  7.81              
ATOM    111  CB  CYS A   8      42.849  63.361  79.985  1.00  7.81              
ATOM    112  HB1 CYS A   8      41.978  62.866  79.547  1.00  7.81              
ATOM    113  HB2 CYS A   8      43.022  64.287  79.439  1.00  7.81              
ATOM    114  SG  CYS A   8      42.497  63.748  81.730  1.00  7.81              
ATOM    115  HG  CYS A   8      41.360  64.434  81.536  1.00  7.81              
ATOM    116  C   CYS A   8      45.334  63.189  80.142  1.00  7.81              
ATOM    117  O   CYS A   8      45.730  63.877  79.223  1.00  7.81              
ATOM    118  N   PHE A   9      45.954  63.124  81.311  1.00  7.40              
ATOM    119  H   PHE A   9      45.754  62.331  81.906  1.00  7.40              
ATOM    120  CA  PHE A   9      47.033  64.025  81.697  1.00  7.40              
ATOM    121  HA  PHE A   9      46.582  65.015  81.751  1.00  7.40              
ATOM    122  CB  PHE A   9      47.559  63.743  83.109  1.00  7.40              
ATOM    123  HB1 PHE A   9      47.858  62.704  83.197  1.00  7.40              
ATOM    124  HB2 PHE A   9      48.467  64.326  83.239  1.00  7.40              
ATOM    125  CG  PHE A   9      46.663  64.081  84.306  1.00  7.40              
ATOM    126  CD1 PHE A   9      47.255  64.157  85.580  1.00  7.40              
ATOM    127  HD1 PHE A   9      48.318  63.985  85.683  1.00  7.40              
ATOM    128  CE1 PHE A   9      46.490  64.472  86.717  1.00  7.40              
ATOM    129  HE1 PHE A   9      46.973  64.544  87.684  1.00  7.40              
ATOM    130  CZ  PHE A   9      45.116  64.736  86.588  1.00  7.40              
ATOM    131  HZ  PHE A   9      44.537  65.027  87.456  1.00  7.40              
ATOM    132  CE2 PHE A   9      44.512  64.665  85.321  1.00  7.40              
ATOM    133  HE2 PHE A   9      43.460  64.900  85.210  1.00  7.40              
ATOM    134  CD2 PHE A   9      45.281  64.342  84.187  1.00  7.40              
ATOM    135  HD2 PHE A   9      44.797  64.334  83.225  1.00  7.40              
ATOM    136  C   PHE A   9      48.153  64.244  80.614  1.00  7.40              
ATOM    137  O   PHE A   9      49.139  63.535  80.746  1.00  7.40              
ATOM    138  N   ARG A  10      48.190  65.132  79.568  1.00  7.40              
ATOM    139  H   ARG A  10      49.002  64.840  79.031  1.00  7.40              
ATOM    140  CA  ARG A  10      47.533  66.364  78.906  1.00  7.40              
ATOM    141  HA  ARG A  10      47.611  66.210  77.837  1.00  7.40              
ATOM    142  CB  ARG A  10      46.029  66.700  79.209  1.00  7.40              
ATOM    143  HB1 ARG A  10      45.965  67.651  79.737  1.00  7.40              
ATOM    144  HB2 ARG A  10      45.560  66.028  79.916  1.00  7.40              
ATOM    145  CG  ARG A  10      45.146  66.916  77.949  1.00  7.40              
ATOM    146  HG1 ARG A  10      45.646  67.628  77.291  1.00  7.40              
ATOM    147  HG2 ARG A  10      44.212  67.374  78.278  1.00  7.40              
ATOM    148  CD  ARG A  10      44.788  65.655  77.142  1.00  7.40              
ATOM    149  HD1 ARG A  10      44.312  64.951  77.816  1.00  7.40              
ATOM    150  HD2 ARG A  10      45.695  65.193  76.749  1.00  7.40              
ATOM    151  NE  ARG A  10      43.800  65.880  76.065  1.00  7.40              
ATOM    152  HE  ARG A  10      42.837  65.705  76.305  1.00  7.40              
ATOM    153  CZ  ARG A  10      44.030  66.157  74.793  1.00  7.40              
ATOM    154  NH1 ARG A  10      43.046  66.112  73.937  1.00  7.40              
ATOM    155 1HH1 ARG A  10      42.134  65.798  74.225  1.00  7.40              
ATOM    156 2HH1 ARG A  10      43.203  66.322  72.967  1.00  7.40              
ATOM    157  NH2 ARG A  10      45.211  66.489  74.348  1.00  7.40              
ATOM    158 1HH2 ARG A  10      45.979  66.572  74.992  1.00  7.40              
ATOM    159 2HH2 ARG A  10      45.349  66.693  73.373  1.00  7.40              
ATOM    160  C   ARG A  10      48.322  67.639  79.164  1.00  7.40              
ATOM    161  O   ARG A  10      48.930  68.216  78.265  1.00  7.40              
ATOM    162  N   SER A  11      48.304  68.039  80.429  1.00  7.58              
ATOM    163  H   SER A  11      47.761  67.475  81.059  1.00  7.58              
ATOM    164  CA  SER A  11      48.770  69.329  80.917  1.00  7.58              
ATOM    165  HA  SER A  11      49.530  69.719  80.241  1.00  7.58              
ATOM    166  CB  SER A  11      47.597  70.333  80.959  1.00  7.58              
ATOM    167  HB1 SER A  11      47.990  71.329  81.172  1.00  7.58              
ATOM    168  HB2 SER A  11      46.910  70.054  81.760  1.00  7.58              
ATOM    169  OG  SER A  11      46.874  70.368  79.736  1.00  7.58              
ATOM    170  HG  SER A  11      46.322  71.157  79.736  1.00  7.58              
ATOM    171  C   SER A  11      49.407  69.174  82.291  1.00  7.58              
ATOM    172  O   SER A  11      49.108  69.943  83.200  1.00  7.58              
ATOM    173  N   ASN A  12      50.186  68.098  82.479  1.00  6.84              
ATOM    174  H   ASN A  12      50.526  67.591  81.674  1.00  6.84              
ATOM    175  CA  ASN A  12      50.691  67.691  83.779  1.00  6.84              
ATOM    176  HA  ASN A  12      50.364  68.528  84.395  1.00  6.84              
ATOM    177  CB  ASN A  12      49.781  66.643  84.457  1.00  6.84              
ATOM    178  HB1 ASN A  12      49.999  65.638  84.133  1.00  6.84              
ATOM    179  HB2 ASN A  12      48.759  66.838  84.134  1.00  6.84              
ATOM    180  CG  ASN A  12      49.792  66.775  85.979  1.00  6.84              
ATOM    181  OD1 ASN A  12      50.827  66.895  86.603  1.00  6.84              
ATOM    182  ND2 ASN A  12      48.659  66.833  86.636  1.00  6.84              
ATOM    183 1HD2 ASN A  12      47.777  66.780  86.159  1.00  6.84              
ATOM    184 2HD2 ASN A  12      48.736  67.001  87.626  1.00  6.84              
ATOM    185  C   ASN A  12      52.182  67.917  83.976  1.00  6.84              
ATOM    186  O   ASN A  12      52.977  67.727  83.066  1.00  6.84              
ATOM    187  N   LYS A  13      52.498  68.583  85.092  1.00  7.58              
ATOM    188  H   LYS A  13      51.843  68.530  85.867  1.00  7.58              
ATOM    189  CA  LYS A  13      53.532  69.616  85.170  1.00  7.58              
ATOM    190  HA  LYS A  13      54.199  69.459  84.327  1.00  7.58              
ATOM    191  CB  LYS A  13      52.960  71.043  85.024  1.00  7.58              
ATOM    192  HB1 LYS A  13      52.663  71.429  86.000  1.00  7.58              
ATOM    193  HB2 LYS A  13      52.074  71.030  84.385  1.00  7.58              
ATOM    194  CG  LYS A  13      54.019  71.969  84.392  1.00  7.58              
ATOM    195  HG1 LYS A  13      54.990  71.765  84.845  1.00  7.58              
ATOM    196  HG2 LYS A  13      53.763  73.006  84.613  1.00  7.58              
ATOM    197  CD  LYS A  13      54.099  71.806  82.857  1.00  7.58              
ATOM    198  HD1 LYS A  13      53.362  72.472  82.406  1.00  7.58              
ATOM    199  HD2 LYS A  13      53.838  70.787  82.568  1.00  7.58              
ATOM    200  CE  LYS A  13      55.482  72.140  82.278  1.00  7.58              
ATOM    201  HE1 LYS A  13      55.849  73.080  82.700  1.00  7.58              
ATOM    202  HE2 LYS A  13      55.392  72.279  81.197  1.00  7.58              
ATOM    203  NZ  LYS A  13      56.449  71.052  82.539  1.00  7.58              
ATOM    204  HZ1 LYS A  13      57.343  71.162  82.058  1.00  7.58              
ATOM    205  HZ2 LYS A  13      56.765  71.021  83.507  1.00  7.58              
ATOM    206  HZ3 LYS A  13      56.099  70.118  82.354  1.00  7.58              
ATOM    207  C   LYS A  13      54.408  69.376  86.386  1.00  7.58              
ATOM    208  O   LYS A  13      54.491  70.207  87.282  1.00  7.58              
ATOM    209  N   VAL A  14      55.000  68.177  86.403  1.00  6.89              
ATOM    210  H   VAL A  14      54.831  67.558  85.629  1.00  6.89              
ATOM    211  CA  VAL A  14      55.778  67.682  87.535  1.00  6.89              
ATOM    212  HA  VAL A  14      55.907  68.546  88.185  1.00  6.89              
ATOM    213  CB  VAL A  14      55.046  66.700  88.482  1.00  6.89              
ATOM    214  HB  VAL A  14      55.751  66.394  89.255  1.00  6.89              
ATOM    215  CG1 VAL A  14      53.875  67.395  89.190  1.00  6.89              
ATOM    216 1HG1 VAL A  14      54.234  68.279  89.717  1.00  6.89              
ATOM    217 2HG1 VAL A  14      53.113  67.694  88.470  1.00  6.89              
ATOM    218 3HG1 VAL A  14      53.430  66.717  89.918  1.00  6.89              
ATOM    219  CG2 VAL A  14      54.488  65.438  87.832  1.00  6.89              
ATOM    220 1HG2 VAL A  14      55.246  64.969  87.205  1.00  6.89              
ATOM    221 2HG2 VAL A  14      54.209  64.725  88.609  1.00  6.89              
ATOM    222 3HG2 VAL A  14      53.596  65.680  87.260  1.00  6.89              
ATOM    223  C   VAL A  14      57.251  67.317  87.281  1.00  6.89              
ATOM    224  O   VAL A  14      57.649  66.159  87.353  1.00  6.89              
ATOM    225  N   THR A  15      58.065  68.335  86.975  1.00  7.33              
ATOM    226  H   THR A  15      57.590  69.098  86.504  1.00  7.33              
ATOM    227  CA  THR A  15      59.219  68.852  87.768  1.00  7.33              
ATOM    228  HA  THR A  15      59.971  69.174  87.062  1.00  7.33              
ATOM    229  CB  THR A  15      58.761  70.110  88.546  1.00  7.33              
ATOM    230  HB  THR A  15      59.625  70.582  89.014  1.00  7.33              
ATOM    231  CG2 THR A  15      58.077  71.187  87.702  1.00  7.33              
ATOM    232 1HG2 THR A  15      58.748  71.513  86.909  1.00  7.33              
ATOM    233 2HG2 THR A  15      57.151  70.812  87.269  1.00  7.33              
ATOM    234 3HG2 THR A  15      57.842  72.042  88.337  1.00  7.33              
ATOM    235  OG1 THR A  15      57.856  69.725  89.557  1.00  7.33              
ATOM    236  HG1 THR A  15      58.379  69.272  90.229  1.00  7.33              
ATOM    237  C   THR A  15      59.969  67.927  88.737  1.00  7.33              
ATOM    238  O   THR A  15      60.512  68.438  89.723  1.00  7.33              
ATOM    239  N   ARG A  16      60.154  66.620  88.477  1.00  7.14              
ATOM    240  H   ARG A  16      59.585  66.168  87.766  1.00  7.14              
ATOM    241  CA  ARG A  16      61.362  65.934  88.988  1.00  7.14              
ATOM    242  HA  ARG A  16      61.517  66.323  89.995  1.00  7.14              
ATOM    243  CB  ARG A  16      61.244  64.427  89.222  1.00  7.14              
ATOM    244  HB1 ARG A  16      61.140  63.889  88.278  1.00  7.14              
ATOM    245  HB2 ARG A  16      60.355  64.315  89.826  1.00  7.14              
ATOM    246  CG  ARG A  16      62.451  63.883  90.035  1.00  7.14              
ATOM    247  HG1 ARG A  16      62.667  64.575  90.850  1.00  7.14              
ATOM    248  HG2 ARG A  16      63.331  63.844  89.394  1.00  7.14              
ATOM    249  CD  ARG A  16      62.274  62.488  90.659  1.00  7.14              
ATOM    250  HD1 ARG A  16      63.168  62.248  91.236  1.00  7.14              
ATOM    251  HD2 ARG A  16      62.166  61.760  89.852  1.00  7.14              
ATOM    252  NE  ARG A  16      61.084  62.432  91.526  1.00  7.14              
ATOM    253  HE  ARG A  16      60.364  63.099  91.283  1.00  7.14              
ATOM    254  CZ  ARG A  16      60.534  61.355  92.049  1.00  7.14              
ATOM    255  NH1 ARG A  16      59.286  61.400  92.385  1.00  7.14              
ATOM    256 1HH1 ARG A  16      58.716  62.058  91.853  1.00  7.14              
ATOM    257 2HH1 ARG A  16      58.858  60.557  92.729  1.00  7.14              
ATOM    258  NH2 ARG A  16      61.156  60.229  92.243  1.00  7.14              
ATOM    259 1HH2 ARG A  16      62.095  60.148  91.927  1.00  7.14              
ATOM    260 2HH2 ARG A  16      60.630  59.425  92.579  1.00  7.14              
ATOM    261  C   ARG A  16      62.616  66.351  88.233  1.00  7.14              
ATOM    262  O   ARG A  16      63.256  65.581  87.520  1.00  7.14              
ATOM    263  N   LEU A  17      62.896  67.633  88.435  1.00  8.18              
ATOM    264  H   LEU A  17      62.291  68.096  89.099  1.00  8.18              
ATOM    265  CA  LEU A  17      63.789  68.494  87.699  1.00  8.18              
ATOM    266  HA  LEU A  17      63.474  69.517  87.889  1.00  8.18              
ATOM    267  CB  LEU A  17      65.216  68.326  88.248  1.00  8.18              
ATOM    268  HB1 LEU A  17      65.604  67.359  87.924  1.00  8.18              
ATOM    269  HB2 LEU A  17      65.184  68.316  89.338  1.00  8.18              
ATOM    270  CG  LEU A  17      66.188  69.434  87.796  1.00  8.18              
ATOM    271  HG  LEU A  17      66.112  69.584  86.721  1.00  8.18              
ATOM    272  CD1 LEU A  17      65.906  70.761  88.509  1.00  8.18              
ATOM    273 1HD1 LEU A  17      66.643  71.503  88.203  1.00  8.18              
ATOM    274 2HD1 LEU A  17      64.923  71.138  88.233  1.00  8.18              
ATOM    275 3HD1 LEU A  17      65.958  70.629  89.589  1.00  8.18              
ATOM    276  CD2 LEU A  17      67.622  69.022  88.131  1.00  8.18              
ATOM    277 1HD2 LEU A  17      68.314  69.807  87.824  1.00  8.18              
ATOM    278 2HD2 LEU A  17      67.722  68.848  89.202  1.00  8.18              
ATOM    279 3HD2 LEU A  17      67.874  68.107  87.592  1.00  8.18              
ATOM    280  C   LEU A  17      63.716  68.298  86.187  1.00  8.18              
ATOM    281  O   LEU A  17      64.333  67.398  85.617  1.00  8.18              
ATOM    282  N   GLU A  18      62.943  69.157  85.587  1.00  9.47              
ATOM    283  H   GLU A  18      62.451  69.864  86.095  1.00  9.47              
ATOM    284  CA  GLU A  18      62.919  69.282  84.165  1.00  9.47              
ATOM    285  HA  GLU A  18      62.690  68.297  83.751  1.00  9.47              
ATOM    286  CB  GLU A  18      61.728  70.195  83.732  1.00  9.47              
ATOM    287  HB1 GLU A  18      61.523  69.989  82.690  1.00  9.47              
ATOM    288  HB2 GLU A  18      62.022  71.239  83.859  1.00  9.47              
ATOM    289  CG  GLU A  18      60.451  69.917  84.539  1.00  9.47              
ATOM    290  HG1 GLU A  18      60.553  70.408  85.507  1.00  9.47              
ATOM    291  HG2 GLU A  18      60.349  68.843  84.709  1.00  9.47              
ATOM    292  CD  GLU A  18      59.131  70.401  83.909  1.00  9.47              
ATOM    293  OE1 GLU A  18      59.089  70.761  82.715  1.00  9.47              
ATOM    294  OE2 GLU A  18      58.086  70.375  84.608  1.00  9.47              
ATOM    295  C   GLU A  18      64.336  69.676  83.650  1.00  9.47              
ATOM    296  O   GLU A  18      64.837  70.715  84.057  1.00  9.47              
ATOM    297  N   MET A  19      65.039  68.789  82.890  1.00 10.29              
ATOM    298  H   MET A  19      64.567  67.940  82.608  1.00 10.29              
ATOM    299  CA  MET A  19      66.512  68.838  82.778  1.00 10.29              
ATOM    300  HA  MET A  19      66.769  69.868  83.029  1.00 10.29              
ATOM    301  CB  MET A  19      67.150  68.029  83.928  1.00 10.29              
ATOM    302  HB1 MET A  19      66.688  68.325  84.868  1.00 10.29              
ATOM    303  HB2 MET A  19      68.190  68.325  84.010  1.00 10.29              
ATOM    304  CG  MET A  19      67.107  66.502  83.841  1.00 10.29              
ATOM    305  HG1 MET A  19      67.329  66.164  82.829  1.00 10.29              
ATOM    306  HG2 MET A  19      66.103  66.167  84.100  1.00 10.29              
ATOM    307  SD  MET A  19      68.303  65.753  84.989  1.00 10.29              
ATOM    308  CE  MET A  19      69.824  65.795  84.008  1.00 10.29              
ATOM    309  HE1 MET A  19      69.709  65.146  83.140  1.00 10.29              
ATOM    310  HE2 MET A  19      70.037  66.814  83.686  1.00 10.29              
ATOM    311  HE3 MET A  19      70.655  65.432  84.613  1.00 10.29              
ATOM    312  C   MET A  19      67.217  68.692  81.413  1.00 10.29              
ATOM    313  O   MET A  19      66.746  69.223  80.423  1.00 10.29              
ATOM    314  N   PHE A  20      68.423  68.092  81.369  1.00 11.32              
ATOM    315  H   PHE A  20      68.723  67.613  82.208  1.00 11.32              
ATOM    316  CA  PHE A  20      69.489  68.340  80.365  1.00 11.32              
ATOM    317  HA  PHE A  20      69.047  68.567  79.400  1.00 11.32              
ATOM    318  CB  PHE A  20      70.294  69.553  80.911  1.00 11.32              
ATOM    319  HB1 PHE A  20      69.633  70.421  80.922  1.00 11.32              
ATOM    320  HB2 PHE A  20      71.110  69.790  80.228  1.00 11.32              
ATOM    321  CG  PHE A  20      70.862  69.421  82.317  1.00 11.32              
ATOM    322  CD1 PHE A  20      72.119  68.826  82.535  1.00 11.32              
ATOM    323  HD1 PHE A  20      72.705  68.484  81.699  1.00 11.32              
ATOM    324  CE1 PHE A  20      72.613  68.669  83.844  1.00 11.32              
ATOM    325  HE1 PHE A  20      73.574  68.203  84.010  1.00 11.32              
ATOM    326  CZ  PHE A  20      71.859  69.121  84.940  1.00 11.32              
ATOM    327  HZ  PHE A  20      72.232  68.993  85.948  1.00 11.32              
ATOM    328  CE2 PHE A  20      70.623  69.755  84.725  1.00 11.32              
ATOM    329  HE2 PHE A  20      70.046  70.119  85.564  1.00 11.32              
ATOM    330  CD2 PHE A  20      70.138  69.921  83.416  1.00 11.32              
ATOM    331  HD2 PHE A  20      69.196  70.427  83.257  1.00 11.32              
ATOM    332  C   PHE A  20      70.436  67.124  80.213  1.00 11.32              
ATOM    333  O   PHE A  20      70.167  66.091  80.814  1.00 11.32              
ATOM    334  N   VAL A  21      71.515  67.250  79.404  1.00 12.16              
ATOM    335  H   VAL A  21      71.558  68.133  78.914  1.00 12.16              
ATOM    336  CA  VAL A  21      72.774  66.438  79.356  1.00 12.16              
ATOM    337  HA  VAL A  21      73.519  67.095  79.805  1.00 12.16              
ATOM    338  CB  VAL A  21      72.840  65.160  80.261  1.00 12.16              
ATOM    339  HB  VAL A  21      71.943  64.557  80.121  1.00 12.16              
ATOM    340  CG1 VAL A  21      74.040  64.238  79.966  1.00 12.16              
ATOM    341 1HG1 VAL A  21      74.098  63.444  80.712  1.00 12.16              
ATOM    342 2HG1 VAL A  21      73.932  63.746  79.001  1.00 12.16              
ATOM    343 3HG1 VAL A  21      74.974  64.800  79.991  1.00 12.16              
ATOM    344  CG2 VAL A  21      73.027  65.509  81.749  1.00 12.16              
ATOM    345 1HG2 VAL A  21      73.017  64.596  82.347  1.00 12.16              
ATOM    346 2HG2 VAL A  21      73.974  66.026  81.908  1.00 12.16              
ATOM    347 3HG2 VAL A  21      72.221  66.136  82.114  1.00 12.16              
ATOM    348  C   VAL A  21      73.364  66.127  77.975  1.00 12.16              
ATOM    349  O   VAL A  21      72.823  65.265  77.296  1.00 12.16              
ATOM    350  N   CYS A  22      74.511  66.733  77.608  1.00 12.76              
ATOM    351  H   CYS A  22      74.842  67.492  78.185  1.00 12.76              
ATOM    352  CA  CYS A  22      75.504  66.226  76.626  1.00 12.76              
ATOM    353  HA  CYS A  22      75.812  65.229  76.947  1.00 12.76              
ATOM    354  CB  CYS A  22      74.856  66.081  75.238  1.00 12.76              
ATOM    355  HB1 CYS A  22      74.072  66.823  75.117  1.00 12.76              
ATOM    356  HB2 CYS A  22      74.387  65.099  75.206  1.00 12.76              
ATOM    357  SG  CYS A  22      75.996  66.201  73.820  1.00 12.76              
ATOM    358  HG  CYS A  22      75.115  65.881  72.847  1.00 12.76              
ATOM    359  C   CYS A  22      76.789  67.077  76.569  1.00 12.76              
ATOM    360  O   CYS A  22      76.766  68.299  76.758  1.00 12.76              
ATOM    361  N   THR A  23      77.901  66.407  76.257  1.00 13.38              
ATOM    362  H   THR A  23      77.776  65.428  76.036  1.00 13.38              
ATOM    363  CA  THR A  23      79.210  66.738  76.823  1.00 13.38              
ATOM    364  HA  THR A  23      79.072  67.446  77.640  1.00 13.38              
ATOM    365  CB  THR A  23      79.844  65.457  77.406  1.00 13.38              
ATOM    366  HB  THR A  23      80.382  64.924  76.621  1.00 13.38              
ATOM    367  CG2 THR A  23      80.804  65.751  78.555  1.00 13.38              
ATOM    368 1HG2 THR A  23      81.239  64.821  78.922  1.00 13.38              
ATOM    369 2HG2 THR A  23      81.609  66.398  78.206  1.00 13.38              
ATOM    370 3HG2 THR A  23      80.275  66.248  79.368  1.00 13.38              
ATOM    371  OG1 THR A  23      78.842  64.591  77.902  1.00 13.38              
ATOM    372  HG1 THR A  23      79.285  63.840  78.311  1.00 13.38              
ATOM    373  C   THR A  23      80.201  67.360  75.855  1.00 13.38              
ATOM    374  O   THR A  23      80.847  68.346  76.198  1.00 13.38              
ATOM    375  N   TYR A  24      80.340  66.787  74.662  1.00 13.77              
ATOM    376  H   TYR A  24      79.740  66.021  74.410  1.00 13.77              
ATOM    377  CA  TYR A  24      81.363  67.206  73.706  1.00 13.77              
ATOM    378  HA  TYR A  24      82.304  67.311  74.248  1.00 13.77              
ATOM    379  CB  TYR A  24      81.550  66.107  72.649  1.00 13.77              
ATOM    380  HB1 TYR A  24      82.275  66.446  71.907  1.00 13.77              
ATOM    381  HB2 TYR A  24      80.604  65.946  72.134  1.00 13.77              
ATOM    382  CG  TYR A  24      82.047  64.783  73.215  1.00 13.77              
ATOM    383  CD1 TYR A  24      83.332  64.702  73.792  1.00 13.77              
ATOM    384  HD1 TYR A  24      83.970  65.574  73.828  1.00 13.77              
ATOM    385  CE1 TYR A  24      83.796  63.483  74.324  1.00 13.77              
ATOM    386  HE1 TYR A  24      84.777  63.413  74.770  1.00 13.77              
ATOM    387  CZ  TYR A  24      82.983  62.332  74.273  1.00 13.77              
ATOM    388  OH  TYR A  24      83.428  61.155  74.787  1.00 13.77              
ATOM    389  HH  TYR A  24      82.787  60.450  74.685  1.00 13.77              
ATOM    390  CE2 TYR A  24      81.701  62.410  73.688  1.00 13.77              
ATOM    391  HE2 TYR A  24      81.079  61.530  73.643  1.00 13.77              
ATOM    392  CD2 TYR A  24      81.233  63.633  73.166  1.00 13.77              
ATOM    393  HD2 TYR A  24      80.248  63.679  72.721  1.00 13.77              
ATOM    394  C   TYR A  24      81.061  68.576  73.091  1.00 13.77              
ATOM    395  O   TYR A  24      79.913  69.033  73.088  1.00 13.77              
ATOM    396  N   GLY A  25      82.107  69.208  72.547  1.00 13.49              
ATOM    397  H   GLY A  25      83.011  68.763  72.590  1.00 13.49              
ATOM    398  CA  GLY A  25      82.001  70.430  71.756  1.00 13.49              
ATOM    399  HA1 GLY A  25      82.941  70.620  71.254  1.00 13.49              
ATOM    400  HA2 GLY A  25      81.802  71.274  72.421  1.00 13.49              
ATOM    401  C   GLY A  25      80.913  70.349  70.715  1.00 13.49              
ATOM    402  O   GLY A  25      80.932  69.436  69.873  1.00 13.49              
ATOM    403  N   GLY A  26      79.897  71.179  70.867  1.00 13.51              
ATOM    404  H   GLY A  26      79.916  71.891  71.588  1.00 13.51              
ATOM    405  CA  GLY A  26      78.613  70.714  70.401  1.00 13.51              
ATOM    406  HA1 GLY A  26      78.552  69.660  70.635  1.00 13.51              
ATOM    407  HA2 GLY A  26      78.475  70.773  69.343  1.00 13.51              
ATOM    408  C   GLY A  26      77.388  71.256  71.059  1.00 13.51              
ATOM    409  O   GLY A  26      76.833  70.636  71.975  1.00 13.51              
ATOM    410  N   LYS A  27      76.988  72.375  70.494  1.00 13.91              
ATOM    411  H   LYS A  27      77.622  72.698  69.767  1.00 13.91              
ATOM    412  CA  LYS A  27      75.942  73.304  70.847  1.00 13.91              
ATOM    413  HA  LYS A  27      75.122  73.149  70.190  1.00 13.91              
ATOM    414  CB  LYS A  27      75.471  73.163  72.330  1.00 13.91              
ATOM    415  HB1 LYS A  27      75.024  72.181  72.469  1.00 13.91              
ATOM    416  HB2 LYS A  27      74.666  73.875  72.511  1.00 13.91              
ATOM    417  CG  LYS A  27      76.576  73.414  73.384  1.00 13.91              
ATOM    418  HG1 LYS A  27      77.499  72.896  73.133  1.00 13.91              
ATOM    419  HG2 LYS A  27      76.811  74.474  73.390  1.00 13.91              
ATOM    420  CD  LYS A  27      76.221  73.054  74.842  1.00 13.91              
ATOM    421  HD1 LYS A  27      75.308  73.588  75.107  1.00 13.91              
ATOM    422  HD2 LYS A  27      77.013  73.435  75.488  1.00 13.91              
ATOM    423  CE  LYS A  27      76.020  71.563  75.146  1.00 13.91              
ATOM    424  HE1 LYS A  27      75.159  71.211  74.575  1.00 13.91              
ATOM    425  HE2 LYS A  27      75.762  71.476  76.206  1.00 13.91              
ATOM    426  NZ  LYS A  27      77.210  70.715  74.857  1.00 13.91              
ATOM    427  HZ1 LYS A  27      78.071  71.140  75.171  1.00 13.91              
ATOM    428  HZ2 LYS A  27      77.118  69.810  75.313  1.00 13.91              
ATOM    429  HZ3 LYS A  27      77.289  70.550  73.854  1.00 13.91              
ATOM    430  C   LYS A  27      76.566  74.735  70.631  1.00 13.91              
ATOM    431  O   LYS A  27      77.776  74.796  70.483  1.00 13.91              
ATOM    432  N   ILE A  28      75.770  75.779  70.801  1.00 14.40              
ATOM    433  H   ILE A  28      74.816  75.765  70.454  1.00 14.40              
ATOM    434  CA  ILE A  28      75.903  76.832  71.877  1.00 14.40              
ATOM    435  HA  ILE A  28      75.448  76.339  72.741  1.00 14.40              
ATOM    436  CB  ILE A  28      77.354  77.095  72.335  1.00 14.40              
ATOM    437  HB  ILE A  28      77.898  76.163  72.440  1.00 14.40              
ATOM    438  CG2 ILE A  28      78.059  77.927  71.285  1.00 14.40              
ATOM    439 1HG2 ILE A  28      79.134  77.928  71.469  1.00 14.40              
ATOM    440 2HG2 ILE A  28      77.892  77.495  70.296  1.00 14.40              
ATOM    441 3HG2 ILE A  28      77.662  78.933  71.329  1.00 14.40              
ATOM    442  CG1 ILE A  28      77.489  77.729  73.749  1.00 14.40              
ATOM    443 1HG1 ILE A  28      76.782  77.236  74.416  1.00 14.40              
ATOM    444 2HG1 ILE A  28      77.250  78.789  73.699  1.00 14.40              
ATOM    445  CD1 ILE A  28      78.891  77.587  74.343  1.00 14.40              
ATOM    446  HD1 ILE A  28      79.625  78.118  73.738  1.00 14.40              
ATOM    447  HD2 ILE A  28      78.902  78.012  75.347  1.00 14.40              
ATOM    448  HD3 ILE A  28      79.173  76.535  74.408  1.00 14.40              
ATOM    449  C   ILE A  28      74.951  78.015  71.647  1.00 14.40              
ATOM    450  O   ILE A  28      74.035  77.922  70.842  1.00 14.40              
ATOM    451  N   THR A  29      75.041  79.076  72.460  1.00 14.15              
ATOM    452  H   THR A  29      75.858  79.146  73.057  1.00 14.15              
ATOM    453  CA  THR A  29      73.817  79.622  73.079  1.00 14.15              
ATOM    454  HA  THR A  29      72.989  78.946  72.858  1.00 14.15              
ATOM    455  CB  THR A  29      73.954  79.649  74.614  1.00 14.15              
ATOM    456  HB  THR A  29      73.231  80.348  75.037  1.00 14.15              
ATOM    457  CG2 THR A  29      73.716  78.277  75.240  1.00 14.15              
ATOM    458 1HG2 THR A  29      73.899  78.316  76.313  1.00 14.15              
ATOM    459 2HG2 THR A  29      72.676  77.988  75.082  1.00 14.15              
ATOM    460 3HG2 THR A  29      74.362  77.524  74.790  1.00 14.15              
ATOM    461  OG1 THR A  29      75.258  80.047  74.977  1.00 14.15              
ATOM    462  HG1 THR A  29      75.290  80.114  75.936  1.00 14.15              
ATOM    463  C   THR A  29      73.349  80.984  72.608  1.00 14.15              
ATOM    464  O   THR A  29      72.143  81.204  72.534  1.00 14.15              
ATOM    465  N   SER A  30      74.250  81.857  72.177  1.00 14.65              
ATOM    466  H   SER A  30      75.230  81.685  72.355  1.00 14.65              
ATOM    467  CA  SER A  30      73.918  82.935  71.236  1.00 14.65              
ATOM    468  HA  SER A  30      72.860  83.176  71.335  1.00 14.65              
ATOM    469  CB  SER A  30      74.677  84.204  71.639  1.00 14.65              
ATOM    470  HB1 SER A  30      74.188  84.619  72.521  1.00 14.65              
ATOM    471  HB2 SER A  30      74.609  84.946  70.847  1.00 14.65              
ATOM    472  OG  SER A  30      76.029  83.935  71.981  1.00 14.65              
ATOM    473  HG  SER A  30      76.427  84.760  72.282  1.00 14.65              
ATOM    474  C   SER A  30      74.086  82.484  69.792  1.00 14.65              
ATOM    475  O   SER A  30      74.074  83.315  68.898  1.00 14.65              
ATOM    476  N   LEU A  31      74.196  81.160  69.598  1.00 14.08              
ATOM    477  H   LEU A  31      74.055  80.581  70.410  1.00 14.08              
ATOM    478  CA  LEU A  31      74.630  80.468  68.392  1.00 14.08              
ATOM    479  HA  LEU A  31      74.475  79.401  68.553  1.00 14.08              
ATOM    480  CB  LEU A  31      73.773  80.852  67.156  1.00 14.08              
ATOM    481  HB1 LEU A  31      74.065  80.206  66.327  1.00 14.08              
ATOM    482  HB2 LEU A  31      74.018  81.871  66.855  1.00 14.08              
ATOM    483  CG  LEU A  31      72.246  80.754  67.331  1.00 14.08              
ATOM    484  HG  LEU A  31      71.935  81.345  68.192  1.00 14.08              
ATOM    485  CD1 LEU A  31      71.516  81.308  66.108  1.00 14.08              
ATOM    486 1HD1 LEU A  31      71.808  82.348  65.956  1.00 14.08              
ATOM    487 2HD1 LEU A  31      71.788  80.734  65.224  1.00 14.08              
ATOM    488 3HD1 LEU A  31      70.438  81.261  66.257  1.00 14.08              
ATOM    489  CD2 LEU A  31      71.791  79.313  67.548  1.00 14.08              
ATOM    490 1HD2 LEU A  31      70.708  79.288  67.636  1.00 14.08              
ATOM    491 2HD2 LEU A  31      72.110  78.694  66.707  1.00 14.08              
ATOM    492 3HD2 LEU A  31      72.231  78.919  68.462  1.00 14.08              
ATOM    493  C   LEU A  31      76.118  80.632  68.165  1.00 14.08              
ATOM    494  O   LEU A  31      76.535  81.162  67.153  1.00 14.08              
ATOM    495  N   ALA A  32      76.942  80.233  69.139  1.00 12.92              
ATOM    496  H   ALA A  32      76.561  79.764  69.940  1.00 12.92              
ATOM    497  CA  ALA A  32      78.388  80.365  69.008  1.00 12.92              
ATOM    498  HA  ALA A  32      78.526  81.206  68.333  1.00 12.92              
ATOM    499  CB  ALA A  32      79.087  80.893  70.272  1.00 12.92              
ATOM    500  HB1 ALA A  32      79.470  80.096  70.900  1.00 12.92              
ATOM    501  HB2 ALA A  32      79.949  81.492  69.975  1.00 12.92              
ATOM    502  HB3 ALA A  32      78.410  81.529  70.844  1.00 12.92              
ATOM    503  C   ALA A  32      79.062  79.224  68.256  1.00 12.92              
ATOM    504  O   ALA A  32      79.884  78.475  68.781  1.00 12.92              
ATOM    505  N   CYS A  33      78.738  79.240  66.972  1.00 12.42              
ATOM    506  H   CYS A  33      77.934  79.821  66.747  1.00 12.42              
ATOM    507  CA  CYS A  33      79.407  78.721  65.791  1.00 12.42              
ATOM    508  HA  CYS A  33      79.441  77.639  65.848  1.00 12.42              
ATOM    509  CB  CYS A  33      78.508  79.139  64.640  1.00 12.42              
ATOM    510  HB1 CYS A  33      78.664  80.205  64.532  1.00 12.42              
ATOM    511  HB2 CYS A  33      78.785  78.621  63.720  1.00 12.42              
ATOM    512  SG  CYS A  33      76.744  78.886  65.009  1.00 12.42              
ATOM    513  HG  CYS A  33      76.254  79.309  63.825  1.00 12.42              
ATOM    514  C   CYS A  33      80.858  79.221  65.661  1.00 12.42              
ATOM    515  O   CYS A  33      81.270  79.810  64.671  1.00 12.42              
ATOM    516  N   SER A  34      81.592  79.175  66.767  1.00 13.49              
ATOM    517  H   SER A  34      81.215  78.591  67.507  1.00 13.49              
ATOM    518  CA  SER A  34      82.488  80.239  67.235  1.00 13.49              
ATOM    519  HA  SER A  34      82.770  79.951  68.248  1.00 13.49              
ATOM    520  CB  SER A  34      83.802  80.281  66.444  1.00 13.49              
ATOM    521  HB1 SER A  34      84.491  80.980  66.922  1.00 13.49              
ATOM    522  HB2 SER A  34      83.614  80.616  65.424  1.00 13.49              
ATOM    523  OG  SER A  34      84.390  78.999  66.424  1.00 13.49              
ATOM    524  HG  SER A  34      83.782  78.431  65.941  1.00 13.49              
ATOM    525  C   SER A  34      81.922  81.647  67.389  1.00 13.49              
ATOM    526  O   SER A  34      82.560  82.450  68.069  1.00 13.49              
ATOM    527  N   HIS A  35      80.745  81.985  66.849  1.00 13.18              
ATOM    528  H   HIS A  35      80.280  81.364  66.200  1.00 13.18              
ATOM    529  CA  HIS A  35      80.179  83.310  67.091  1.00 13.18              
ATOM    530  HA  HIS A  35      80.417  83.590  68.119  1.00 13.18              
ATOM    531  CB  HIS A  35      80.890  84.320  66.166  1.00 13.18              
ATOM    532  HB1 HIS A  35      80.403  84.336  65.191  1.00 13.18              
ATOM    533  HB2 HIS A  35      81.927  84.022  66.005  1.00 13.18              
ATOM    534  CG  HIS A  35      80.905  85.721  66.710  1.00 13.18              
ATOM    535  ND1 HIS A  35      79.831  86.602  66.662  1.00 13.18              
ATOM    536  CE1 HIS A  35      80.279  87.767  67.150  1.00 13.18              
ATOM    537  HE1 HIS A  35      79.699  88.682  67.195  1.00 13.18              
ATOM    538  NE2 HIS A  35      81.557  87.641  67.545  1.00 13.18              
ATOM    539  HE2 HIS A  35      82.120  88.388  67.927  1.00 13.18              
ATOM    540  CD2 HIS A  35      81.972  86.356  67.272  1.00 13.18              
ATOM    541  HD2 HIS A  35      82.957  85.934  67.432  1.00 13.18              
ATOM    542  C   HIS A  35      78.685  83.438  66.931  1.00 13.18              
ATOM    543  O   HIS A  35      78.145  82.935  65.956  1.00 13.18              
ATOM    544  N   MET A  36      78.090  84.234  67.830  1.00 12.08              
ATOM    545  H   MET A  36      78.679  84.653  68.532  1.00 12.08              
ATOM    546  CA  MET A  36      76.693  84.694  67.799  1.00 12.08              
ATOM    547  HA  MET A  36      76.077  83.806  67.896  1.00 12.08              
ATOM    548  CB  MET A  36      76.440  85.628  68.984  1.00 12.08              
ATOM    549  HB1 MET A  36      76.698  85.089  69.889  1.00 12.08              
ATOM    550  HB2 MET A  36      75.381  85.883  69.007  1.00 12.08              
ATOM    551  CG  MET A  36      77.264  86.919  68.970  1.00 12.08              
ATOM    552  HG1 MET A  36      77.052  87.478  68.059  1.00 12.08              
ATOM    553  HG2 MET A  36      78.322  86.658  68.972  1.00 12.08              
ATOM    554  SD  MET A  36      76.961  87.990  70.401  1.00 12.08              
ATOM    555  CE  MET A  36      75.381  88.733  69.905  1.00 12.08              
ATOM    556  HE1 MET A  36      75.061  89.446  70.664  1.00 12.08              
ATOM    557  HE2 MET A  36      75.505  89.253  68.955  1.00 12.08              
ATOM    558  HE3 MET A  36      74.621  87.959  69.795  1.00 12.08              
ATOM    559  C   MET A  36      76.260  85.365  66.485  1.00 12.08              
ATOM    560  O   MET A  36      75.100  85.717  66.289  1.00 12.08              
ATOM    561  N   GLU A  37      77.208  85.528  65.571  1.00 12.14              
ATOM    562  H   GLU A  37      78.151  85.318  65.862  1.00 12.14              
ATOM    563  CA  GLU A  37      77.043  85.983  64.217  1.00 12.14              
ATOM    564  HA  GLU A  37      75.991  86.155  64.024  1.00 12.14              
ATOM    565  CB  GLU A  37      77.758  87.337  64.050  1.00 12.14              
ATOM    566  HB1 GLU A  37      77.583  87.667  63.029  1.00 12.14              
ATOM    567  HB2 GLU A  37      78.832  87.181  64.158  1.00 12.14              
ATOM    568  CG  GLU A  37      77.331  88.503  64.953  1.00 12.14              
ATOM    569  HG1 GLU A  37      77.611  88.310  65.990  1.00 12.14              
ATOM    570  HG2 GLU A  37      76.248  88.631  64.896  1.00 12.14              
ATOM    571  CD  GLU A  37      78.041  89.758  64.431  1.00 12.14              
ATOM    572  OE1 GLU A  37      79.270  89.882  64.633  1.00 12.14              
ATOM    573  OE2 GLU A  37      77.479  90.440  63.545  1.00 12.14              
ATOM    574  C   GLU A  37      77.566  84.990  63.149  1.00 12.14              
ATOM    575  O   GLU A  37      78.120  85.378  62.117  1.00 12.14              
ATOM    576  N   LEU A  38      77.365  83.683  63.301  1.00 12.02              
ATOM    577  H   LEU A  38      77.117  83.297  64.210  1.00 12.02              
ATOM    578  CA  LEU A  38      77.376  82.821  62.108  1.00 12.02              
ATOM    579  HA  LEU A  38      78.056  83.243  61.382  1.00 12.02              
ATOM    580  CB  LEU A  38      77.958  81.439  62.369  1.00 12.02              
ATOM    581  HB1 LEU A  38      77.566  80.746  61.623  1.00 12.02              
ATOM    582  HB2 LEU A  38      77.561  81.127  63.326  1.00 12.02              
ATOM    583  CG  LEU A  38      79.504  81.327  62.316  1.00 12.02              
ATOM    584  HG  LEU A  38      79.779  80.339  62.666  1.00 12.02              
ATOM    585  CD1 LEU A  38      80.241  82.360  63.164  1.00 12.02              
ATOM    586 1HD1 LEU A  38      79.856  82.307  64.177  1.00 12.02              
ATOM    587 2HD1 LEU A  38      80.098  83.362  62.764  1.00 12.02              
ATOM    588 3HD1 LEU A  38      81.304  82.124  63.185  1.00 12.02              
ATOM    589  CD2 LEU A  38      80.087  81.419  60.913  1.00 12.02              
ATOM    590 1HD2 LEU A  38      81.166  81.270  60.956  1.00 12.02              
ATOM    591 2HD2 LEU A  38      79.666  80.606  60.323  1.00 12.02              
ATOM    592 3HD2 LEU A  38      79.873  82.386  60.463  1.00 12.02              
ATOM    593  C   LEU A  38      76.009  82.755  61.374  1.00 12.02              
ATOM    594  O   LEU A  38      75.974  82.512  60.170  1.00 12.02              
ATOM    595  N   ILE A  39      74.966  83.359  61.962  1.00 11.41              
ATOM    596  H   ILE A  39      74.975  83.456  62.965  1.00 11.41              
ATOM    597  CA  ILE A  39      73.990  84.125  61.156  1.00 11.41              
ATOM    598  HA  ILE A  39      73.488  83.415  60.532  1.00 11.41              
ATOM    599  CB  ILE A  39      72.919  84.820  62.038  1.00 11.41              
ATOM    600  HB  ILE A  39      72.472  84.062  62.671  1.00 11.41              
ATOM    601  CG2 ILE A  39      73.518  85.858  62.995  1.00 11.41              
ATOM    602 1HG2 ILE A  39      72.734  86.372  63.548  1.00 11.41              
ATOM    603 2HG2 ILE A  39      74.125  85.338  63.732  1.00 11.41              
ATOM    604 3HG2 ILE A  39      74.111  86.597  62.456  1.00 11.41              
ATOM    605  CG1 ILE A  39      71.789  85.428  61.175  1.00 11.41              
ATOM    606 1HG1 ILE A  39      71.529  84.721  60.386  1.00 11.41              
ATOM    607 2HG1 ILE A  39      72.140  86.346  60.702  1.00 11.41              
ATOM    608  CD1 ILE A  39      70.507  85.745  61.956  1.00 11.41              
ATOM    609  HD1 ILE A  39      70.681  86.546  62.672  1.00 11.41              
ATOM    610  HD2 ILE A  39      69.733  86.067  61.258  1.00 11.41              
ATOM    611  HD3 ILE A  39      70.159  84.854  62.481  1.00 11.41              
ATOM    612  C   ILE A  39      74.635  85.112  60.151  1.00 11.41              
ATOM    613  O   ILE A  39      74.047  85.479  59.112  1.00 11.41              
ATOM    614  N   LYS A  40      75.887  85.484  60.467  1.00 11.14              
ATOM    615  H   LYS A  40      76.260  85.125  61.333  1.00 11.14              
ATOM    616  CA  LYS A  40      76.835  86.170  59.606  1.00 11.14              
ATOM    617  HA  LYS A  40      76.216  86.520  58.781  1.00 11.14              
ATOM    618  CB  LYS A  40      77.389  87.470  60.234  1.00 11.14              
ATOM    619  HB1 LYS A  40      78.354  87.267  60.691  1.00 11.14              
ATOM    620  HB2 LYS A  40      76.688  87.819  60.993  1.00 11.14              
ATOM    621  CG  LYS A  40      77.582  88.610  59.220  1.00 11.14              
ATOM    622  HG1 LYS A  40      76.634  88.781  58.707  1.00 11.14              
ATOM    623  HG2 LYS A  40      78.323  88.320  58.475  1.00 11.14              
ATOM    624  CD  LYS A  40      78.024  89.942  59.854  1.00 11.14              
ATOM    625  HD1 LYS A  40      77.296  90.257  60.606  1.00 11.14              
ATOM    626  HD2 LYS A  40      78.013  90.693  59.062  1.00 11.14              
ATOM    627  CE  LYS A  40      79.438  89.934  60.459  1.00 11.14              
ATOM    628  HE1 LYS A  40      79.815  90.960  60.439  1.00 11.14              
ATOM    629  HE2 LYS A  40      80.095  89.317  59.840  1.00 11.14              
ATOM    630  NZ  LYS A  40      79.442  89.465  61.863  1.00 11.14              
ATOM    631  HZ1 LYS A  40      79.131  88.509  61.964  1.00 11.14              
ATOM    632  HZ2 LYS A  40      80.326  89.582  62.342  1.00 11.14              
ATOM    633  HZ3 LYS A  40      78.800  90.028  62.431  1.00 11.14              
ATOM    634  C   LYS A  40      77.868  85.316  58.850  1.00 11.14              
ATOM    635  O   LYS A  40      78.464  85.826  57.902  1.00 11.14              
ATOM    636  N   MET A  41      77.945  84.004  59.080  1.00 10.22              
ATOM    637  H   MET A  41      77.444  83.678  59.892  1.00 10.22              
ATOM    638  CA  MET A  41      77.829  83.104  57.896  1.00 10.22              
ATOM    639  HA  MET A  41      78.624  83.412  57.231  1.00 10.22              
ATOM    640  CB  MET A  41      78.105  81.611  58.159  1.00 10.22              
ATOM    641  HB1 MET A  41      77.497  81.203  58.958  1.00 10.22              
ATOM    642  HB2 MET A  41      79.155  81.513  58.419  1.00 10.22              
ATOM    643  CG  MET A  41      77.877  80.764  56.907  1.00 10.22              
ATOM    644  HG1 MET A  41      76.820  80.805  56.643  1.00 10.22              
ATOM    645  HG2 MET A  41      78.120  79.726  57.134  1.00 10.22              
ATOM    646  SD  MET A  41      78.863  81.323  55.490  1.00 10.22              
ATOM    647  CE  MET A  41      80.377  80.364  55.747  1.00 10.22              
ATOM    648  HE1 MET A  41      80.800  80.590  56.726  1.00 10.22              
ATOM    649  HE2 MET A  41      80.145  79.301  55.689  1.00 10.22              
ATOM    650  HE3 MET A  41      81.104  80.608  54.973  1.00 10.22              
ATOM    651  C   MET A  41      76.482  83.400  57.176  1.00 10.22              
ATOM    652  O   MET A  41      75.423  83.580  57.749  1.00 10.22              
ATOM    653  N   LEU A  42      76.529  83.675  55.885  1.00  8.91              
ATOM    654  H   LEU A  42      77.363  83.343  55.431  1.00  8.91              
ATOM    655  CA  LEU A  42      75.920  84.922  55.344  1.00  8.91              
ATOM    656  HA  LEU A  42      75.995  85.634  56.152  1.00  8.91              
ATOM    657  CB  LEU A  42      76.825  85.492  54.232  1.00  8.91              
ATOM    658  HB1 LEU A  42      76.662  84.915  53.321  1.00  8.91              
ATOM    659  HB2 LEU A  42      77.867  85.369  54.528  1.00  8.91              
ATOM    660  CG  LEU A  42      76.564  86.988  53.949  1.00  8.91              
ATOM    661  HG  LEU A  42      75.501  87.151  53.774  1.00  8.91              
ATOM    662  CD1 LEU A  42      77.019  87.893  55.099  1.00  8.91              
ATOM    663 1HD1 LEU A  42      76.915  88.939  54.811  1.00  8.91              
ATOM    664 2HD1 LEU A  42      76.406  87.732  55.981  1.00  8.91              
ATOM    665 3HD1 LEU A  42      78.062  87.692  55.350  1.00  8.91              
ATOM    666  CD2 LEU A  42      77.316  87.425  52.693  1.00  8.91              
ATOM    667 1HD2 LEU A  42      77.091  88.470  52.473  1.00  8.91              
ATOM    668 2HD2 LEU A  42      78.390  87.309  52.836  1.00  8.91              
ATOM    669 3HD2 LEU A  42      76.998  86.819  51.845  1.00  8.91              
ATOM    670  C   LEU A  42      74.427  84.943  54.998  1.00  8.91              
ATOM    671  O   LEU A  42      74.100  84.818  53.820  1.00  8.91              
ATOM    672  N   GLN A  43      73.576  85.165  56.018  1.00  7.28              
ATOM    673  H   GLN A  43      73.994  85.218  56.943  1.00  7.28              
ATOM    674  CA  GLN A  43      72.087  85.117  56.004  1.00  7.28              
ATOM    675  HA  GLN A  43      71.752  85.912  56.670  1.00  7.28              
ATOM    676  CB  GLN A  43      71.409  85.387  54.639  1.00  7.28              
ATOM    677  HB1 GLN A  43      70.327  85.316  54.759  1.00  7.28              
ATOM    678  HB2 GLN A  43      71.693  84.624  53.915  1.00  7.28              
ATOM    679  CG  GLN A  43      71.719  86.797  54.105  1.00  7.28              
ATOM    680  HG1 GLN A  43      72.769  87.041  54.257  1.00  7.28              
ATOM    681  HG2 GLN A  43      71.131  87.527  54.659  1.00  7.28              
ATOM    682  CD  GLN A  43      71.398  86.933  52.623  1.00  7.28              
ATOM    683  OE1 GLN A  43      70.264  86.797  52.187  1.00  7.28              
ATOM    684  NE2 GLN A  43      72.373  87.230  51.789  1.00  7.28              
ATOM    685 1HE2 GLN A  43      73.325  87.211  52.111  1.00  7.28              
ATOM    686 2HE2 GLN A  43      72.125  87.303  50.815  1.00  7.28              
ATOM    687  C   GLN A  43      71.595  83.826  56.668  1.00  7.28              
ATOM    688  O   GLN A  43      70.424  83.471  56.566  1.00  7.28              
ATOM    689  N   ILE A  44      72.531  83.093  57.279  1.00  6.58              
ATOM    690  H   ILE A  44      73.444  83.510  57.438  1.00  6.58              
ATOM    691  CA  ILE A  44      72.503  81.639  57.332  1.00  6.58              
ATOM    692  HA  ILE A  44      71.452  81.350  57.279  1.00  6.58              
ATOM    693  CB  ILE A  44      73.208  80.975  56.114  1.00  6.58              
ATOM    694  HB  ILE A  44      74.268  80.864  56.347  1.00  6.58              
ATOM    695  CG2 ILE A  44      72.567  79.592  55.910  1.00  6.58              
ATOM    696 1HG2 ILE A  44      72.912  79.133  54.991  1.00  6.58              
ATOM    697 2HG2 ILE A  44      72.817  78.939  56.748  1.00  6.58              
ATOM    698 3HG2 ILE A  44      71.485  79.696  55.834  1.00  6.58              
ATOM    699  CG1 ILE A  44      73.094  81.703  54.750  1.00  6.58              
ATOM    700 1HG1 ILE A  44      73.030  82.766  54.878  1.00  6.58              
ATOM    701 2HG1 ILE A  44      72.183  81.405  54.230  1.00  6.58              
ATOM    702  CD1 ILE A  44      74.316  81.483  53.858  1.00  6.58              
ATOM    703  HD1 ILE A  44      75.220  81.796  54.379  1.00  6.58              
ATOM    704  HD2 ILE A  44      74.401  80.438  53.603  1.00  6.58              
ATOM    705  HD3 ILE A  44      74.214  82.073  52.949  1.00  6.58              
ATOM    706  C   ILE A  44      72.970  81.123  58.667  1.00  6.58              
ATOM    707  O   ILE A  44      73.819  80.245  58.760  1.00  6.58              
ATOM    708  N   ALA A  45      72.298  81.668  59.680  1.00  6.12              
ATOM    709  H   ALA A  45      71.637  82.383  59.437  1.00  6.12              
ATOM    710  CA  ALA A  45      72.018  80.924  60.884  1.00  6.12              
ATOM    711  HA  ALA A  45      72.959  80.629  61.347  1.00  6.12              
ATOM    712  CB  ALA A  45      71.177  81.768  61.854  1.00  6.12              
ATOM    713  HB1 ALA A  45      70.378  81.163  62.278  1.00  6.12              
ATOM    714  HB2 ALA A  45      71.812  82.077  62.682  1.00  6.12              
ATOM    715  HB3 ALA A  45      70.731  82.627  61.356  1.00  6.12              
ATOM    716  C   ALA A  45      71.230  79.598  60.451  1.00  6.12              
ATOM    717  O   ALA A  45      70.530  79.690  59.440  1.00  6.12              
ATOM    718  N   GLU A  46      71.079  78.379  61.048  1.00  5.90              
ATOM    719  H   GLU A  46      70.587  77.769  60.409  1.00  5.90              
ATOM    720  CA  GLU A  46      71.403  77.651  62.325  1.00  5.90              
ATOM    721  HA  GLU A  46      72.014  76.798  62.062  1.00  5.90              
ATOM    722  CB  GLU A  46      72.196  78.593  63.288  1.00  5.90              
ATOM    723  HB1 GLU A  46      71.994  79.626  63.061  1.00  5.90              
ATOM    724  HB2 GLU A  46      71.811  78.516  64.304  1.00  5.90              
ATOM    725  CG  GLU A  46      73.699  78.418  63.458  1.00  5.90              
ATOM    726  HG1 GLU A  46      73.903  77.426  63.851  1.00  5.90              
ATOM    727  HG2 GLU A  46      74.002  79.123  64.234  1.00  5.90              
ATOM    728  CD  GLU A  46      74.510  78.700  62.194  1.00  5.90              
ATOM    729  OE1 GLU A  46      75.354  79.625  62.271  1.00  5.90              
ATOM    730  OE2 GLU A  46      74.276  78.006  61.181  1.00  5.90              
ATOM    731  C   GLU A  46      70.227  77.197  63.172  1.00  5.90              
ATOM    732  O   GLU A  46      70.508  76.552  64.182  1.00  5.90              
ATOM    733  N   PRO A  47      68.946  77.559  62.932  1.00  6.13              
ATOM    734  CD  PRO A  47      68.415  78.555  62.000  1.00  6.13              
ATOM    735  HD1 PRO A  47      68.455  78.185  60.978  1.00  6.13              
ATOM    736  HD2 PRO A  47      68.965  79.491  62.076  1.00  6.13              
ATOM    737  CG  PRO A  47      66.959  78.805  62.382  1.00  6.13              
ATOM    738  HG1 PRO A  47      66.334  78.973  61.504  1.00  6.13              
ATOM    739  HG2 PRO A  47      66.900  79.652  63.067  1.00  6.13              
ATOM    740  CB  PRO A  47      66.579  77.525  63.113  1.00  6.13              
ATOM    741  HB1 PRO A  47      66.324  76.755  62.383  1.00  6.13              
ATOM    742  HB2 PRO A  47      65.758  77.687  63.812  1.00  6.13              
ATOM    743  CA  PRO A  47      67.884  77.177  63.834  1.00  6.13              
ATOM    744  HA  PRO A  47      67.959  77.839  64.698  1.00  6.13              
ATOM    745  C   PRO A  47      67.909  75.743  64.341  1.00  6.13              
ATOM    746  O   PRO A  47      67.471  74.817  63.663  1.00  6.13              
ATOM    747  N   VAL A  48      68.451  75.660  65.551  1.00  6.02              
ATOM    748  H   VAL A  48      68.987  76.495  65.756  1.00  6.02              
ATOM    749  CA  VAL A  48      68.616  74.649  66.598  1.00  6.02              
ATOM    750  HA  VAL A  48      69.474  74.021  66.354  1.00  6.02              
ATOM    751  CB  VAL A  48      68.934  75.442  67.886  1.00  6.02              
ATOM    752  HB  VAL A  48      69.133  74.748  68.702  1.00  6.02              
ATOM    753  CG1 VAL A  48      70.194  76.293  67.660  1.00  6.02              
ATOM    754 1HG1 VAL A  48      70.588  76.643  68.613  1.00  6.02              
ATOM    755 2HG1 VAL A  48      70.954  75.718  67.131  1.00  6.02              
ATOM    756 3HG1 VAL A  48      69.966  77.160  67.040  1.00  6.02              
ATOM    757  CG2 VAL A  48      67.806  76.419  68.298  1.00  6.02              
ATOM    758 1HG2 VAL A  48      68.213  77.296  68.794  1.00  6.02              
ATOM    759 2HG2 VAL A  48      67.244  76.777  67.438  1.00  6.02              
ATOM    760 3HG2 VAL A  48      67.111  75.914  68.968  1.00  6.02              
ATOM    761  C   VAL A  48      67.386  73.741  66.727  1.00  6.02              
ATOM    762  O   VAL A  48      66.620  73.774  67.687  1.00  6.02              
ATOM    763  N   LYS A  49      67.102  73.022  65.645  1.00  5.82              
ATOM    764  H   LYS A  49      67.810  73.031  64.921  1.00  5.82              
ATOM    765  CA  LYS A  49      65.768  72.568  65.294  1.00  5.82              
ATOM    766  HA  LYS A  49      65.119  73.432  65.420  1.00  5.82              
ATOM    767  CB  LYS A  49      65.711  72.095  63.833  1.00  5.82              
ATOM    768  HB1 LYS A  49      66.409  71.270  63.710  1.00  5.82              
ATOM    769  HB2 LYS A  49      66.053  72.903  63.200  1.00  5.82              
ATOM    770  CG  LYS A  49      64.311  71.635  63.362  1.00  5.82              
ATOM    771  HG1 LYS A  49      64.004  70.774  63.955  1.00  5.82              
ATOM    772  HG2 LYS A  49      64.390  71.275  62.337  1.00  5.82              
ATOM    773  CD  LYS A  49      63.214  72.724  63.407  1.00  5.82              
ATOM    774  HD1 LYS A  49      63.206  73.243  62.448  1.00  5.82              
ATOM    775  HD2 LYS A  49      63.422  73.471  64.171  1.00  5.82              
ATOM    776  CE  LYS A  49      61.818  72.132  63.660  1.00  5.82              
ATOM    777  HE1 LYS A  49      61.704  71.231  63.050  1.00  5.82              
ATOM    778  HE2 LYS A  49      61.062  72.855  63.337  1.00  5.82              
ATOM    779  NZ  LYS A  49      61.610  71.815  65.097  1.00  5.82              
ATOM    780  HZ1 LYS A  49      60.797  71.232  65.245  1.00  5.82              
ATOM    781  HZ2 LYS A  49      62.422  71.335  65.482  1.00  5.82              
ATOM    782  HZ3 LYS A  49      61.522  72.654  65.654  1.00  5.82              
ATOM    783  C   LYS A  49      65.217  71.507  66.196  1.00  5.82              
ATOM    784  O   LYS A  49      64.005  71.521  66.411  1.00  5.82              
ATOM    785  N   ALA A  50      66.075  70.595  66.628  1.00  5.60              
ATOM    786  H   ALA A  50      67.049  70.710  66.393  1.00  5.60              
ATOM    787  CA  ALA A  50      65.727  69.672  67.677  1.00  5.60              
ATOM    788  HA  ALA A  50      65.306  70.279  68.465  1.00  5.60              
ATOM    789  CB  ALA A  50      64.669  68.651  67.195  1.00  5.60              
ATOM    790  HB1 ALA A  50      64.378  68.011  68.031  1.00  5.60              
ATOM    791  HB2 ALA A  50      63.768  69.134  66.830  1.00  5.60              
ATOM    792  HB3 ALA A  50      65.080  68.011  66.416  1.00  5.60              
ATOM    793  C   ALA A  50      66.885  68.884  68.231  1.00  5.60              
ATOM    794  O   ALA A  50      67.743  68.413  67.477  1.00  5.60              
ATOM    795  N   LEU A  51      66.786  68.699  69.539  1.00  5.55              
ATOM    796  H   LEU A  51      66.013  69.174  69.997  1.00  5.55              
ATOM    797  CA  LEU A  51      67.340  67.596  70.293  1.00  5.55              
ATOM    798  HA  LEU A  51      68.261  67.275  69.805  1.00  5.55              
ATOM    799  CB  LEU A  51      67.735  68.220  71.652  1.00  5.55              
ATOM    800  HB1 LEU A  51      67.025  68.994  71.915  1.00  5.55              
ATOM    801  HB2 LEU A  51      68.685  68.737  71.516  1.00  5.55              
ATOM    802  CG  LEU A  51      67.874  67.283  72.841  1.00  5.55              
ATOM    803  HG  LEU A  51      66.946  66.740  72.982  1.00  5.55              
ATOM    804  CD1 LEU A  51      68.999  66.321  72.560  1.00  5.55              
ATOM    805 1HD1 LEU A  51      68.888  65.864  71.590  1.00  5.55              
ATOM    806 2HD1 LEU A  51      69.944  66.861  72.528  1.00  5.55              
ATOM    807 3HD1 LEU A  51      68.983  65.540  73.307  1.00  5.55              
ATOM    808  CD2 LEU A  51      68.253  68.011  74.136  1.00  5.55              
ATOM    809 1HD2 LEU A  51      69.314  68.244  74.144  1.00  5.55              
ATOM    810 2HD2 LEU A  51      67.716  68.952  74.203  1.00  5.55              
ATOM    811 3HD2 LEU A  51      68.010  67.387  74.992  1.00  5.55              
ATOM    812  C   LEU A  51      66.361  66.400  70.216  1.00  5.55              
ATOM    813  O   LEU A  51      65.129  66.573  70.180  1.00  5.55              
ATOM    814  N   ASN A  52      66.942  65.193  70.179  1.00  5.29              
ATOM    815  H   ASN A  52      67.948  65.118  70.090  1.00  5.29              
ATOM    816  CA  ASN A  52      66.236  63.972  70.508  1.00  5.29              
ATOM    817  HA  ASN A  52      65.258  64.245  70.903  1.00  5.29              
ATOM    818  CB  ASN A  52      65.980  63.070  69.265  1.00  5.29              
ATOM    819  HB1 ASN A  52      65.122  62.443  69.488  1.00  5.29              
ATOM    820  HB2 ASN A  52      66.803  62.376  69.136  1.00  5.29              
ATOM    821  CG  ASN A  52      65.727  63.716  67.896  1.00  5.29              
ATOM    822  OD1 ASN A  52      65.873  64.892  67.610  1.00  5.29              
ATOM    823  ND2 ASN A  52      65.352  62.915  66.930  1.00  5.29              
ATOM    824 1HD2 ASN A  52      65.197  61.939  67.090  1.00  5.29              
ATOM    825 2HD2 ASN A  52      65.191  63.367  66.051  1.00  5.29              
ATOM    826  C   ASN A  52      66.993  63.290  71.644  1.00  5.29              
ATOM    827  O   ASN A  52      68.156  63.595  71.903  1.00  5.29              
ATOM    828  N   CYS A  53      66.355  62.429  72.426  1.00  5.37              
ATOM    829  H   CYS A  53      65.420  62.112  72.191  1.00  5.37              
ATOM    830  CA  CYS A  53      67.070  61.842  73.556  1.00  5.37              
ATOM    831  HA  CYS A  53      68.120  61.795  73.288  1.00  5.37              
ATOM    832  CB  CYS A  53      66.964  62.628  74.860  1.00  5.37              
ATOM    833  HB1 CYS A  53      67.887  62.439  75.408  1.00  5.37              
ATOM    834  HB2 CYS A  53      66.148  62.209  75.440  1.00  5.37              
ATOM    835  SG  CYS A  53      66.736  64.418  74.666  1.00  5.37              
ATOM    836  HG  CYS A  53      67.488  64.528  73.553  1.00  5.37              
ATOM    837  C   CYS A  53      66.679  60.395  73.792  1.00  5.37              
ATOM    838  O   CYS A  53      65.568  59.983  73.485  1.00  5.37              
ATOM    839  N   ASN A  54      67.574  59.639  74.412  1.00  5.37              
ATOM    840  H   ASN A  54      68.484  60.036  74.637  1.00  5.37              
ATOM    841  CA  ASN A  54      67.368  58.243  74.736  1.00  5.37              
ATOM    842  HA  ASN A  54      66.309  57.994  74.667  1.00  5.37              
ATOM    843  CB  ASN A  54      68.155  57.365  73.739  1.00  5.37              
ATOM    844  HB1 ASN A  54      69.153  57.786  73.623  1.00  5.37              
ATOM    845  HB2 ASN A  54      67.674  57.401  72.769  1.00  5.37              
ATOM    846  CG  ASN A  54      68.329  55.904  74.168  1.00  5.37              
ATOM    847  OD1 ASN A  54      69.424  55.360  74.100  1.00  5.37              
ATOM    848  ND2 ASN A  54      67.298  55.231  74.621  1.00  5.37              
ATOM    849 1HD2 ASN A  54      66.377  55.644  74.727  1.00  5.37              
ATOM    850 2HD2 ASN A  54      67.444  54.286  74.934  1.00  5.37              
ATOM    851  C   ASN A  54      67.822  57.949  76.149  1.00  5.37              
ATOM    852  O   ASN A  54      68.990  58.182  76.460  1.00  5.37              
ATOM    853  N   PHE A  55      66.922  57.401  76.966  1.00  5.45              
ATOM    854  H   PHE A  55      66.012  57.113  76.633  1.00  5.45              
ATOM    855  CA  PHE A  55      67.239  57.270  78.397  1.00  5.45              
ATOM    856  HA  PHE A  55      68.300  57.454  78.529  1.00  5.45              
ATOM    857  CB  PHE A  55      66.551  58.337  79.220  1.00  5.45              
ATOM    858  HB1 PHE A  55      66.555  57.990  80.242  1.00  5.45              
ATOM    859  HB2 PHE A  55      65.533  58.360  78.877  1.00  5.45              
ATOM    860  CG  PHE A  55      67.111  59.749  79.264  1.00  5.45              
ATOM    861  CD1 PHE A  55      67.017  60.608  78.160  1.00  5.45              
ATOM    862  HD1 PHE A  55      66.617  60.246  77.227  1.00  5.45              
ATOM    863  CE1 PHE A  55      67.387  61.957  78.297  1.00  5.45              
ATOM    864  HE1 PHE A  55      67.280  62.608  77.456  1.00  5.45              
ATOM    865  CZ  PHE A  55      67.791  62.476  79.538  1.00  5.45              
ATOM    866  HZ  PHE A  55      67.956  63.526  79.687  1.00  5.45              
ATOM    867  CE2 PHE A  55      67.936  61.613  80.625  1.00  5.45              
ATOM    868  HE2 PHE A  55      68.233  61.991  81.593  1.00  5.45              
ATOM    869  CD2 PHE A  55      67.661  60.253  80.460  1.00  5.45              
ATOM    870  HD2 PHE A  55      67.917  59.593  81.262  1.00  5.45              
ATOM    871  C   PHE A  55      67.059  55.851  78.948  1.00  5.45              
ATOM    872  O   PHE A  55      66.481  54.999  78.270  1.00  5.45              
ATOM    873  N   GLY A  56      67.526  55.643  80.191  1.00  5.55              
ATOM    874  H   GLY A  56      68.072  56.380  80.622  1.00  5.55              
ATOM    875  CA  GLY A  56      67.086  54.538  81.053  1.00  5.55              
ATOM    876  HA1 GLY A  56      67.878  53.797  81.134  1.00  5.55              
ATOM    877  HA2 GLY A  56      66.248  54.036  80.581  1.00  5.55              
ATOM    878  C   GLY A  56      66.670  54.986  82.465  1.00  5.55              
ATOM    879  O   GLY A  56      67.169  55.970  82.950  1.00  5.55              
ATOM    880  N   HIS A  57      65.743  54.330  83.172  1.00  5.65              
ATOM    881  H   HIS A  57      65.357  53.510  82.726  1.00  5.65              
ATOM    882  CA  HIS A  57      65.232  54.671  84.524  1.00  5.65              
ATOM    883  HA  HIS A  57      65.956  55.348  84.971  1.00  5.65              
ATOM    884  CB  HIS A  57      63.863  55.334  84.712  1.00  5.65              
ATOM    885  HB1 HIS A  57      63.055  54.604  84.668  1.00  5.65              
ATOM    886  HB2 HIS A  57      63.627  56.046  83.950  1.00  5.65              
ATOM    887  CG  HIS A  57      63.816  56.088  86.025  1.00  5.65              
ATOM    888  ND1 HIS A  57      64.333  57.367  86.260  1.00  5.65              
ATOM    889  CE1 HIS A  57      63.695  57.820  87.349  1.00  5.65              
ATOM    890  HE1 HIS A  57      63.710  58.845  87.691  1.00  5.65              
ATOM    891  NE2 HIS A  57      62.949  56.852  87.892  1.00  5.65              
ATOM    892  HE2 HIS A  57      62.327  56.937  88.695  1.00  5.65              
ATOM    893  CD2 HIS A  57      62.980  55.777  87.045  1.00  5.65              
ATOM    894  HD2 HIS A  57      62.323  54.927  87.076  1.00  5.65              
ATOM    895  C   HIS A  57      65.278  53.424  85.394  1.00  5.65              
ATOM    896  O   HIS A  57      64.288  53.014  85.967  1.00  5.65              
ATOM    897  N   GLN A  58      66.374  52.698  85.322  1.00  5.75              
ATOM    898  H   GLN A  58      67.177  53.171  84.931  1.00  5.75              
ATOM    899  CA  GLN A  58      66.346  51.261  85.104  1.00  5.75              
ATOM    900  HA  GLN A  58      66.106  51.169  84.044  1.00  5.75              
ATOM    901  CB  GLN A  58      67.785  50.721  85.264  1.00  5.75              
ATOM    902  HB1 GLN A  58      67.914  50.228  86.227  1.00  5.75              
ATOM    903  HB2 GLN A  58      68.506  51.540  85.243  1.00  5.75              
ATOM    904  CG  GLN A  58      68.143  49.745  84.137  1.00  5.75              
ATOM    905  HG1 GLN A  58      67.270  49.180  83.806  1.00  5.75              
ATOM    906  HG2 GLN A  58      68.886  49.038  84.505  1.00  5.75              
ATOM    907  CD  GLN A  58      68.758  50.503  82.969  1.00  5.75              
ATOM    908  OE1 GLN A  58      69.964  50.665  82.909  1.00  5.75              
ATOM    909  NE2 GLN A  58      67.985  51.056  82.066  1.00  5.75              
ATOM    910 1HE2 GLN A  58      66.982  50.898  82.000  1.00  5.75              
ATOM    911 2HE2 GLN A  58      68.399  51.448  81.229  1.00  5.75              
ATOM    912  C   GLN A  58      65.315  50.357  85.796  1.00  5.75              
ATOM    913  O   GLN A  58      65.621  49.599  86.717  1.00  5.75              
ATOM    914  N   CYS A  59      64.091  50.385  85.293  1.00  5.75              
ATOM    915  H   CYS A  59      63.898  51.041  84.550  1.00  5.75              
ATOM    916  CA  CYS A  59      63.016  49.506  85.694  1.00  5.75              
ATOM    917  HA  CYS A  59      63.314  48.899  86.551  1.00  5.75              
ATOM    918  CB  CYS A  59      61.790  50.337  86.078  1.00  5.75              
ATOM    919  HB1 CYS A  59      62.009  50.902  86.982  1.00  5.75              
ATOM    920  HB2 CYS A  59      60.946  49.668  86.256  1.00  5.75              
ATOM    921  SG  CYS A  59      61.379  51.493  84.741  1.00  5.75              
ATOM    922  HG  CYS A  59      61.796  50.702  83.734  1.00  5.75              
ATOM    923  C   CYS A  59      62.716  48.586  84.529  1.00  5.75              
ATOM    924  O   CYS A  59      62.694  49.001  83.369  1.00  5.75              
ATOM    925  N   LEU A  60      62.392  47.342  84.848  1.00  5.85              
ATOM    926  H   LEU A  60      62.396  47.056  85.814  1.00  5.85              
ATOM    927  CA  LEU A  60      61.721  46.506  83.874  1.00  5.85              
ATOM    928  HA  LEU A  60      62.367  46.445  82.999  1.00  5.85              
ATOM    929  CB  LEU A  60      61.523  45.090  84.458  1.00  5.85              
ATOM    930  HB1 LEU A  60      60.986  44.486  83.725  1.00  5.85              
ATOM    931  HB2 LEU A  60      60.890  45.167  85.344  1.00  5.85              
ATOM    932  CG  LEU A  60      62.815  44.342  84.844  1.00  5.85              
ATOM    933  HG  LEU A  60      63.331  44.899  85.626  1.00  5.85              
ATOM    934  CD1 LEU A  60      62.464  42.960  85.394  1.00  5.85              
ATOM    935 1HD1 LEU A  60      63.374  42.437  85.691  1.00  5.85              
ATOM    936 2HD1 LEU A  60      61.826  43.060  86.272  1.00  5.85              
ATOM    937 3HD1 LEU A  60      61.945  42.370  84.639  1.00  5.85              
ATOM    938  CD2 LEU A  60      63.765  44.166  83.658  1.00  5.85              
ATOM    939 1HD2 LEU A  60      64.630  43.579  83.965  1.00  5.85              
ATOM    940 2HD2 LEU A  60      63.260  43.656  82.838  1.00  5.85              
ATOM    941 3HD2 LEU A  60      64.127  45.135  83.315  1.00  5.85              
ATOM    942  C   LEU A  60      60.392  47.124  83.497  1.00  5.85              
ATOM    943  O   LEU A  60      59.742  47.750  84.343  1.00  5.85              
ATOM    944  N   PRO A  61      59.973  46.947  82.241  1.00  5.84              
ATOM    945  CD  PRO A  61      60.696  46.253  81.175  1.00  5.84              
ATOM    946  HD1 PRO A  61      61.071  45.282  81.501  1.00  5.84              
ATOM    947  HD2 PRO A  61      61.526  46.877  80.836  1.00  5.84              
ATOM    948  CG  PRO A  61      59.697  46.069  80.045  1.00  5.84              
ATOM    949  HG1 PRO A  61      59.160  45.128  80.169  1.00  5.84              
ATOM    950  HG2 PRO A  61      60.179  46.097  79.069  1.00  5.84              
ATOM    951  CB  PRO A  61      58.767  47.254  80.270  1.00  5.84              
ATOM    952  HB1 PRO A  61      57.806  47.078  79.820  1.00  5.84              
ATOM    953  HB2 PRO A  61      59.220  48.136  79.820  1.00  5.84              
ATOM    954  CA  PRO A  61      58.704  47.462  81.794  1.00  5.84              
ATOM    955  HA  PRO A  61      58.619  48.501  82.032  1.00  5.84              
ATOM    956  C   PRO A  61      57.586  46.671  82.511  1.00  5.84              
ATOM    957  O   PRO A  61      56.979  47.162  83.445  1.00  5.84              
ATOM    958  N   GLY A  62      57.269  45.451  82.088  1.00  5.97              
ATOM    959  H   GLY A  62      57.896  44.956  81.473  1.00  5.97              
ATOM    960  CA  GLY A  62      55.836  45.177  81.949  1.00  5.97              
ATOM    961  HA1 GLY A  62      55.318  45.342  82.886  1.00  5.97              
ATOM    962  HA2 GLY A  62      55.691  44.154  81.638  1.00  5.97              
ATOM    963  C   GLY A  62      55.349  46.107  80.888  1.00  5.97              
ATOM    964  O   GLY A  62      54.729  47.107  81.223  1.00  5.97              
ATOM    965  N   TYR A  63      55.576  45.825  79.606  1.00  5.99              
ATOM    966  H   TYR A  63      56.063  44.974  79.360  1.00  5.99              
ATOM    967  CA  TYR A  63      54.731  46.443  78.584  1.00  5.99              
ATOM    968  HA  TYR A  63      54.678  47.470  78.865  1.00  5.99              
ATOM    969  CB  TYR A  63      55.377  46.425  77.200  1.00  5.99              
ATOM    970  HB1 TYR A  63      56.111  47.225  77.172  1.00  5.99              
ATOM    971  HB2 TYR A  63      54.602  46.666  76.475  1.00  5.99              
ATOM    972  CG  TYR A  63      56.088  45.172  76.741  1.00  5.99              
ATOM    973  CD1 TYR A  63      57.466  45.023  76.988  1.00  5.99              
ATOM    974  HD1 TYR A  63      58.004  45.773  77.547  1.00  5.99              
ATOM    975  CE1 TYR A  63      58.149  43.898  76.492  1.00  5.99              
ATOM    976  HE1 TYR A  63      59.209  43.764  76.669  1.00  5.99              
ATOM    977  CZ  TYR A  63      57.459  42.928  75.738  1.00  5.99              
ATOM    978  OH  TYR A  63      58.140  41.872  75.240  1.00  5.99              
ATOM    979  HH  TYR A  63      57.605  41.328  74.658  1.00  5.99              
ATOM    980  CE2 TYR A  63      56.086  43.094  75.466  1.00  5.99              
ATOM    981  HE2 TYR A  63      55.557  42.365  74.869  1.00  5.99              
ATOM    982  CD2 TYR A  63      55.401  44.212  75.976  1.00  5.99              
ATOM    983  HD2 TYR A  63      54.346  44.332  75.766  1.00  5.99              
ATOM    984  C   TYR A  63      53.327  45.744  78.643  1.00  5.99              
ATOM    985  O   TYR A  63      52.803  45.223  77.656  1.00  5.99              
ATOM    986  N   GLU A  64      52.803  45.645  79.867  1.00  6.16              
ATOM    987  H   GLU A  64      53.304  46.161  80.570  1.00  6.16              
ATOM    988  CA  GLU A  64      51.625  44.983  80.434  1.00  6.16              
ATOM    989  HA  GLU A  64      50.695  45.144  79.865  1.00  6.16              
ATOM    990  CB  GLU A  64      51.907  43.446  80.418  1.00  6.16              
ATOM    991  HB1 GLU A  64      52.633  43.220  81.203  1.00  6.16              
ATOM    992  HB2 GLU A  64      52.366  43.189  79.463  1.00  6.16              
ATOM    993  CG  GLU A  64      50.687  42.537  80.590  1.00  6.16              
ATOM    994  HG1 GLU A  64      50.222  42.695  81.563  1.00  6.16              
ATOM    995  HG2 GLU A  64      51.022  41.501  80.547  1.00  6.16              
ATOM    996  CD  GLU A  64      49.663  42.781  79.477  1.00  6.16              
ATOM    997  OE1 GLU A  64      48.689  43.524  79.737  1.00  6.16              
ATOM    998  OE2 GLU A  64      49.892  42.336  78.337  1.00  6.16              
ATOM    999  C   GLU A  64      51.406  45.466  81.928  1.00  6.16              
ATOM   1000  O   GLU A  64      50.599  44.946  82.675  1.00  6.16              
ATOM   1001  N   SER A  65      52.162  46.521  82.345  1.00  6.07              
ATOM   1002  H   SER A  65      52.866  46.824  81.687  1.00  6.07              
ATOM   1003  CA  SER A  65      52.196  47.296  83.617  1.00  6.07              
ATOM   1004  HA  SER A  65      51.261  47.165  84.136  1.00  6.07              
ATOM   1005  CB  SER A  65      53.301  46.726  84.495  1.00  6.07              
ATOM   1006  HB1 SER A  65      54.239  46.756  83.947  1.00  6.07              
ATOM   1007  HB2 SER A  65      53.079  45.696  84.773  1.00  6.07              
ATOM   1008  OG  SER A  65      53.488  47.500  85.665  1.00  6.07              
ATOM   1009  HG  SER A  65      53.004  47.094  86.395  1.00  6.07              
ATOM   1010  C   SER A  65      52.437  48.835  83.424  1.00  6.07              
ATOM   1011  O   SER A  65      53.517  49.202  82.952  1.00  6.07              
ATOM   1012  N   LEU A  66      51.499  49.775  83.672  1.00  5.78              
ATOM   1013  H   LEU A  66      50.713  49.465  84.234  1.00  5.78              
ATOM   1014  CA  LEU A  66      51.573  51.249  83.362  1.00  5.78              
ATOM   1015  HA  LEU A  66      52.577  51.475  83.014  1.00  5.78              
ATOM   1016  CB  LEU A  66      51.400  51.968  84.705  1.00  5.78              
ATOM   1017  HB1 LEU A  66      50.360  51.874  84.974  1.00  5.78              
ATOM   1018  HB2 LEU A  66      51.590  53.022  84.505  1.00  5.78              
ATOM   1019  CG  LEU A  66      52.255  51.570  85.919  1.00  5.78              
ATOM   1020  HG  LEU A  66      52.219  52.410  86.575  1.00  5.78              
ATOM   1021  CD1 LEU A  66      53.693  51.349  85.527  1.00  5.78              
ATOM   1022 1HD1 LEU A  66      53.976  52.089  84.782  1.00  5.78              
ATOM   1023 2HD1 LEU A  66      54.317  51.465  86.410  1.00  5.78              
ATOM   1024 3HD1 LEU A  66      53.787  50.341  85.160  1.00  5.78              
ATOM   1025  CD2 LEU A  66      51.793  50.414  86.798  1.00  5.78              
ATOM   1026 1HD2 LEU A  66      51.788  49.477  86.253  1.00  5.78              
ATOM   1027 2HD2 LEU A  66      52.467  50.304  87.643  1.00  5.78              
ATOM   1028 3HD2 LEU A  66      50.806  50.627  87.203  1.00  5.78              
ATOM   1029  C   LEU A  66      50.592  51.975  82.310  1.00  5.78              
ATOM   1030  O   LEU A  66      50.839  53.131  82.041  1.00  5.78              
ATOM   1031  N   ILE A  67      49.546  51.386  81.661  1.00  5.89              
ATOM   1032  H   ILE A  67      49.300  50.467  81.992  1.00  5.89              
ATOM   1033  CA  ILE A  67      48.586  51.944  80.652  1.00  5.89              
ATOM   1034  HA  ILE A  67      48.713  53.009  80.670  1.00  5.89              
ATOM   1035  CB  ILE A  67      48.599  51.466  79.185  1.00  5.89              
ATOM   1036  HB  ILE A  67      49.615  51.221  79.043  1.00  5.89              
ATOM   1037  CG2 ILE A  67      47.856  50.155  78.854  1.00  5.89              
ATOM   1038 1HG2 ILE A  67      47.889  49.466  79.695  1.00  5.89              
ATOM   1039 2HG2 ILE A  67      46.824  50.345  78.633  1.00  5.89              
ATOM   1040 3HG2 ILE A  67      48.255  49.711  77.952  1.00  5.89              
ATOM   1041  CG1 ILE A  67      48.170  52.630  78.214  1.00  5.89              
ATOM   1042 1HG1 ILE A  67      47.893  53.508  78.789  1.00  5.89              
ATOM   1043 2HG1 ILE A  67      49.032  52.949  77.668  1.00  5.89              
ATOM   1044  CD1 ILE A  67      47.086  52.422  77.146  1.00  5.89              
ATOM   1045  HD1 ILE A  67      46.111  52.326  77.614  1.00  5.89              
ATOM   1046  HD2 ILE A  67      47.300  51.544  76.541  1.00  5.89              
ATOM   1047  HD3 ILE A  67      47.057  53.292  76.491  1.00  5.89              
ATOM   1048  C   ILE A  67      47.144  51.691  81.037  1.00  5.89              
ATOM   1049  O   ILE A  67      46.825  50.804  81.809  1.00  5.89              
ATOM   1050  N   LYS A  68      46.268  52.349  80.307  1.00  6.63              
ATOM   1051  H   LYS A  68      46.596  53.017  79.623  1.00  6.63              
ATOM   1052  CA  LYS A  68      44.887  52.036  80.308  1.00  6.63              
ATOM   1053  HA  LYS A  68      44.412  52.817  79.732  1.00  6.63              
ATOM   1054  CB  LYS A  68      44.498  50.692  79.630  1.00  6.63              
ATOM   1055  HB1 LYS A  68      44.368  49.936  80.408  1.00  6.63              
ATOM   1056  HB2 LYS A  68      45.305  50.347  79.009  1.00  6.63              
ATOM   1057  CG  LYS A  68      43.257  50.632  78.693  1.00  6.63              
ATOM   1058  HG1 LYS A  68      42.384  50.980  79.238  1.00  6.63              
ATOM   1059  HG2 LYS A  68      43.089  49.575  78.482  1.00  6.63              
ATOM   1060  CD  LYS A  68      43.369  51.367  77.336  1.00  6.63              
ATOM   1061  HD1 LYS A  68      44.336  51.157  76.883  1.00  6.63              
ATOM   1062  HD2 LYS A  68      43.289  52.442  77.499  1.00  6.63              
ATOM   1063  CE  LYS A  68      42.293  50.906  76.315  1.00  6.63              
ATOM   1064  HE1 LYS A  68      41.519  50.363  76.863  1.00  6.63              
ATOM   1065  HE2 LYS A  68      42.748  50.224  75.590  1.00  6.63              
ATOM   1066  NZ  LYS A  68      41.624  52.025  75.594  1.00  6.63              
ATOM   1067  HZ1 LYS A  68      40.999  51.695  74.856  1.00  6.63              
ATOM   1068  HZ2 LYS A  68      41.073  52.561  76.266  1.00  6.63              
ATOM   1069  HZ3 LYS A  68      42.262  52.644  75.107  1.00  6.63              
ATOM   1070  C   LYS A  68      44.346  52.203  81.809  1.00  6.63              
ATOM   1071  O   LYS A  68      43.307  51.627  82.080  1.00  6.63              
ATOM   1072  N   THR A  69      44.904  52.834  82.894  1.00  6.62              
ATOM   1073  H   THR A  69      44.239  52.749  83.652  1.00  6.62              
ATOM   1074  CA  THR A  69      46.143  53.627  83.345  1.00  6.62              
ATOM   1075  HA  THR A  69      46.680  53.900  82.437  1.00  6.62              
ATOM   1076  CB  THR A  69      45.805  54.955  84.020  1.00  6.62              
ATOM   1077  HB  THR A  69      46.685  55.593  83.959  1.00  6.62              
ATOM   1078  CG2 THR A  69      44.659  55.609  83.263  1.00  6.62              
ATOM   1079 1HG2 THR A  69      44.534  56.642  83.544  1.00  6.62              
ATOM   1080 2HG2 THR A  69      44.900  55.569  82.202  1.00  6.62              
ATOM   1081 3HG2 THR A  69      43.720  55.086  83.446  1.00  6.62              
ATOM   1082  OG1 THR A  69      45.427  54.849  85.372  1.00  6.62              
ATOM   1083  HG1 THR A  69      46.230  54.719  85.905  1.00  6.62              
ATOM   1084  C   THR A  69      47.140  52.836  84.190  1.00  6.62              
ATOM   1085  O   THR A  69      48.324  53.117  84.056  1.00  6.62              
ATOM   1086  N   PRO A  70      46.746  51.823  84.995  1.00  7.12              
ATOM   1087  CD  PRO A  70      45.388  51.542  85.453  1.00  7.12              
ATOM   1088  HD1 PRO A  70      44.961  50.739  84.850  1.00  7.12              
ATOM   1089  HD2 PRO A  70      44.742  52.417  85.419  1.00  7.12              
ATOM   1090  CG  PRO A  70      45.529  51.088  86.898  1.00  7.12              
ATOM   1091  HG1 PRO A  70      44.688  50.471  87.217  1.00  7.12              
ATOM   1092  HG2 PRO A  70      45.649  51.955  87.550  1.00  7.12              
ATOM   1093  CB  PRO A  70      46.827  50.299  86.836  1.00  7.12              
ATOM   1094  HB1 PRO A  70      46.607  49.290  86.479  1.00  7.12              
ATOM   1095  HB2 PRO A  70      47.315  50.251  87.810  1.00  7.12              
ATOM   1096  CA  PRO A  70      47.686  51.056  85.813  1.00  7.12              
ATOM   1097  HA  PRO A  70      48.309  51.753  86.359  1.00  7.12              
ATOM   1098  C   PRO A  70      48.608  50.041  85.114  1.00  7.12              
ATOM   1099  O   PRO A  70      49.328  49.297  85.774  1.00  7.12              
ATOM   1100  N   LYS A  71      48.597  49.912  83.800  1.00  7.76              
ATOM   1101  H   LYS A  71      47.960  50.527  83.296  1.00  7.76              
ATOM   1102  CA  LYS A  71      48.779  48.600  83.176  1.00  7.76              
ATOM   1103  HA  LYS A  71      49.387  48.020  83.849  1.00  7.76              
ATOM   1104  CB  LYS A  71      47.390  47.910  83.191  1.00  7.76              
ATOM   1105  HB1 LYS A  71      46.906  48.026  82.221  1.00  7.76              
ATOM   1106  HB2 LYS A  71      46.735  48.406  83.906  1.00  7.76              
ATOM   1107  CG  LYS A  71      47.455  46.427  83.605  1.00  7.76              
ATOM   1108  HG1 LYS A  71      46.891  46.276  84.527  1.00  7.76              
ATOM   1109  HG2 LYS A  71      48.483  46.125  83.819  1.00  7.76              
ATOM   1110  CD  LYS A  71      46.898  45.449  82.549  1.00  7.76              
ATOM   1111  HD1 LYS A  71      47.287  45.716  81.566  1.00  7.76              
ATOM   1112  HD2 LYS A  71      45.809  45.520  82.535  1.00  7.76              
ATOM   1113  CE  LYS A  71      47.350  44.030  82.893  1.00  7.76              
ATOM   1114  HE1 LYS A  71      46.893  43.724  83.838  1.00  7.76              
ATOM   1115  HE2 LYS A  71      48.438  44.040  83.024  1.00  7.76              
ATOM   1116  NZ  LYS A  71      47.002  43.081  81.811  1.00  7.76              
ATOM   1117  HZ1 LYS A  71      47.303  42.144  82.035  1.00  7.76              
ATOM   1118  HZ2 LYS A  71      46.017  43.098  81.602  1.00  7.76              
ATOM   1119  HZ3 LYS A  71      47.507  43.347  80.961  1.00  7.76              
ATOM   1120  C   LYS A  71      49.542  48.258  81.824  1.00  7.76              
ATOM   1121  O   LYS A  71      49.201  47.202  81.290  1.00  7.76              
ATOM   1122  N   LYS A  72      50.539  48.976  81.286  1.00  9.37              
ATOM   1123  H   LYS A  72      50.808  49.823  81.756  1.00  9.37              
ATOM   1124  CA  LYS A  72      51.348  48.608  80.111  1.00  9.37              
ATOM   1125  HA  LYS A  72      51.642  47.547  80.359  1.00  9.37              
ATOM   1126  CB  LYS A  72      50.386  48.331  78.896  1.00  9.37              
ATOM   1127  HB1 LYS A  72      49.399  48.132  79.266  1.00  9.37              
ATOM   1128  HB2 LYS A  72      50.274  49.203  78.302  1.00  9.37              
ATOM   1129  CG  LYS A  72      50.597  47.168  77.909  1.00  9.37              
ATOM   1130  HG1 LYS A  72      50.739  46.304  78.513  1.00  9.37              
ATOM   1131  HG2 LYS A  72      51.471  47.342  77.289  1.00  9.37              
ATOM   1132  CD  LYS A  72      49.419  46.798  76.978  1.00  9.37              
ATOM   1133  HD1 LYS A  72      49.678  47.061  75.951  1.00  9.37              
ATOM   1134  HD2 LYS A  72      48.531  47.360  77.267  1.00  9.37              
ATOM   1135  CE  LYS A  72      49.078  45.301  77.055  1.00  9.37              
ATOM   1136  HE1 LYS A  72      48.814  45.063  78.090  1.00  9.37              
ATOM   1137  HE2 LYS A  72      48.193  45.095  76.445  1.00  9.37              
ATOM   1138  NZ  LYS A  72      50.194  44.417  76.628  1.00  9.37              
ATOM   1139  HZ1 LYS A  72      50.294  44.383  75.627  1.00  9.37              
ATOM   1140  HZ2 LYS A  72      50.020  43.471  76.981  1.00  9.37              
ATOM   1141  HZ3 LYS A  72      51.081  44.692  77.038  1.00  9.37              
ATOM   1142  C   LYS A  72      52.812  49.041  79.660  1.00  9.37              
ATOM   1143  O   LYS A  72      53.046  48.747  78.508  1.00  9.37              
ATOM   1144  N   THR A  73      53.752  49.727  80.332  1.00 11.25              
ATOM   1145  H   THR A  73      53.527  49.867  81.301  1.00 11.25              
ATOM   1146  CA  THR A  73      55.064  50.273  79.832  1.00 11.25              
ATOM   1147  HA  THR A  73      55.280  51.221  80.322  1.00 11.25              
ATOM   1148  CB  THR A  73      56.295  49.489  80.277  1.00 11.25              
ATOM   1149  HB  THR A  73      56.314  48.518  79.790  1.00 11.25              
ATOM   1150  CG2 THR A  73      57.574  50.280  79.999  1.00 11.25              
ATOM   1151 1HG2 THR A  73      58.001  49.978  79.045  1.00 11.25              
ATOM   1152 2HG2 THR A  73      57.361  51.339  79.937  1.00 11.25              
ATOM   1153 3HG2 THR A  73      58.312  50.149  80.782  1.00 11.25              
ATOM   1154  OG1 THR A  73      56.192  49.330  81.635  1.00 11.25              
ATOM   1155  HG1 THR A  73      55.433  48.753  81.824  1.00 11.25              
ATOM   1156  C   THR A  73      55.259  50.533  78.344  1.00 11.25              
ATOM   1157  O   THR A  73      55.796  49.674  77.676  1.00 11.25              
ATOM   1158  N   LYS A  74      54.909  51.744  77.884  1.00 12.10              
ATOM   1159  H   LYS A  74      54.757  52.428  78.608  1.00 12.10              
ATOM   1160  CA  LYS A  74      54.560  52.245  76.532  1.00 12.10              
ATOM   1161  HA  LYS A  74      55.535  52.476  76.116  1.00 12.10              
ATOM   1162  CB  LYS A  74      53.979  51.283  75.456  1.00 12.10              
ATOM   1163  HB1 LYS A  74      54.429  51.593  74.526  1.00 12.10              
ATOM   1164  HB2 LYS A  74      52.954  51.549  75.346  1.00 12.10              
ATOM   1165  CG  LYS A  74      54.044  49.727  75.422  1.00 12.10              
ATOM   1166  HG1 LYS A  74      53.878  49.310  76.397  1.00 12.10              
ATOM   1167  HG2 LYS A  74      53.215  49.352  74.841  1.00 12.10              
ATOM   1168  CD  LYS A  74      55.244  49.087  74.745  1.00 12.10              
ATOM   1169  HD1 LYS A  74      55.322  48.053  75.050  1.00 12.10              
ATOM   1170  HD2 LYS A  74      55.046  49.104  73.679  1.00 12.10              
ATOM   1171  CE  LYS A  74      56.521  49.851  75.036  1.00 12.10              
ATOM   1172  HE1 LYS A  74      56.236  50.670  75.690  1.00 12.10              
ATOM   1173  HE2 LYS A  74      56.905  50.322  74.132  1.00 12.10              
ATOM   1174  NZ  LYS A  74      57.600  49.114  75.742  1.00 12.10              
ATOM   1175  HZ1 LYS A  74      58.061  48.444  75.146  1.00 12.10              
ATOM   1176  HZ2 LYS A  74      57.229  48.717  76.597  1.00 12.10              
ATOM   1177  HZ3 LYS A  74      58.321  49.791  75.996  1.00 12.10              
ATOM   1178  C   LYS A  74      53.958  53.691  76.573  1.00 12.10              
ATOM   1179  O   LYS A  74      54.705  54.656  76.575  1.00 12.10              
ATOM   1180  N   ASN A  75      52.649  53.820  76.783  1.00 10.40              
ATOM   1181  H   ASN A  75      52.128  52.974  76.625  1.00 10.40              
ATOM   1182  CA  ASN A  75      51.803  54.989  77.159  1.00 10.40              
ATOM   1183  HA  ASN A  75      52.409  55.770  77.555  1.00 10.40              
ATOM   1184  CB  ASN A  75      51.289  55.516  75.845  1.00 10.40              
ATOM   1185  HB1 ASN A  75      52.180  55.792  75.292  1.00 10.40              
ATOM   1186  HB2 ASN A  75      50.730  56.424  75.975  1.00 10.40              
ATOM   1187  CG  ASN A  75      50.555  54.509  75.040  1.00 10.40              
ATOM   1188  OD1 ASN A  75      49.714  53.802  75.554  1.00 10.40              
ATOM   1189  ND2 ASN A  75      50.818  54.422  73.763  1.00 10.40              
ATOM   1190 1HD2 ASN A  75      50.195  53.874  73.196  1.00 10.40              
ATOM   1191 2HD2 ASN A  75      51.350  55.159  73.319  1.00 10.40              
ATOM   1192  C   ASN A  75      50.928  54.499  78.396  1.00 10.40              
ATOM   1193  O   ASN A  75      50.131  55.282  78.831  1.00 10.40              
ATOM   1194  N   MET A  76      51.025  53.328  79.113  1.00  8.32              
ATOM   1195  H   MET A  76      50.381  53.424  79.896  1.00  8.32              
ATOM   1196  CA  MET A  76      51.979  52.135  79.372  1.00  8.32              
ATOM   1197  HA  MET A  76      51.567  51.565  80.141  1.00  8.32              
ATOM   1198  CB  MET A  76      51.877  51.316  78.038  1.00  8.32              
ATOM   1199  HB1 MET A  76      52.794  50.897  77.731  1.00  8.32              
ATOM   1200  HB2 MET A  76      51.396  50.469  78.457  1.00  8.32              
ATOM   1201  CG  MET A  76      50.934  51.341  76.803  1.00  8.32              
ATOM   1202  HG1 MET A  76      51.193  52.120  76.111  1.00  8.32              
ATOM   1203  HG2 MET A  76      49.922  51.512  77.078  1.00  8.32              
ATOM   1204  SD  MET A  76      50.882  49.797  75.857  1.00  8.32              
ATOM   1205  CE  MET A  76      49.200  49.741  75.199  1.00  8.32              
ATOM   1206  HE1 MET A  76      48.818  50.748  75.074  1.00  8.32              
ATOM   1207  HE2 MET A  76      48.538  49.209  75.874  1.00  8.32              
ATOM   1208  HE3 MET A  76      49.207  49.227  74.237  1.00  8.32              
ATOM   1209  C   MET A  76      53.178  52.807  80.014  1.00  8.32              
ATOM   1210  O   MET A  76      53.603  52.386  81.082  1.00  8.32              
ATOM   1211  N   LEU A  77      53.564  53.984  79.532  1.00  7.17              
ATOM   1212  H   LEU A  77      53.153  54.213  78.644  1.00  7.17              
ATOM   1213  CA  LEU A  77      53.964  55.123  80.316  1.00  7.17              
ATOM   1214  HA  LEU A  77      54.910  54.813  80.623  1.00  7.17              
ATOM   1215  CB  LEU A  77      54.159  56.319  79.398  1.00  7.17              
ATOM   1216  HB1 LEU A  77      53.842  57.213  79.881  1.00  7.17              
ATOM   1217  HB2 LEU A  77      53.544  56.274  78.521  1.00  7.17              
ATOM   1218  CG  LEU A  77      55.630  56.389  78.948  1.00  7.17              
ATOM   1219  HG  LEU A  77      55.895  55.444  78.485  1.00  7.17              
ATOM   1220  CD1 LEU A  77      55.845  57.479  77.911  1.00  7.17              
ATOM   1221 1HD1 LEU A  77      55.582  58.446  78.336  1.00  7.17              
ATOM   1222 2HD1 LEU A  77      55.223  57.276  77.043  1.00  7.17              
ATOM   1223 3HD1 LEU A  77      56.888  57.467  77.602  1.00  7.17              
ATOM   1224  CD2 LEU A  77      56.550  56.521  80.148  1.00  7.17              
ATOM   1225 1HD2 LEU A  77      57.402  57.139  79.896  1.00  7.17              
ATOM   1226 2HD2 LEU A  77      56.018  56.921  81.004  1.00  7.17              
ATOM   1227 3HD2 LEU A  77      56.914  55.537  80.413  1.00  7.17              
ATOM   1228  C   LEU A  77      53.254  55.285  81.696  1.00  7.17              
ATOM   1229  O   LEU A  77      52.347  56.082  81.817  1.00  7.17              
ATOM   1230  N   ARG A  78      53.734  54.486  82.708  1.00  7.25              
ATOM   1231  H   ARG A  78      54.016  53.568  82.396  1.00  7.25              
ATOM   1232  CA  ARG A  78      54.529  54.883  83.889  1.00  7.25              
ATOM   1233  HA  ARG A  78      54.389  54.275  84.803  1.00  7.25              
ATOM   1234  CB  ARG A  78      56.009  54.855  83.456  1.00  7.25              
ATOM   1235  HB1 ARG A  78      56.597  55.025  84.337  1.00  7.25              
ATOM   1236  HB2 ARG A  78      56.184  55.686  82.776  1.00  7.25              
ATOM   1237  CG  ARG A  78      56.546  53.594  82.816  1.00  7.25              
ATOM   1238  HG1 ARG A  78      57.362  53.885  82.170  1.00  7.25              
ATOM   1239  HG2 ARG A  78      55.820  53.066  82.202  1.00  7.25              
ATOM   1240  CD  ARG A  78      57.100  52.685  83.908  1.00  7.25              
ATOM   1241  HD1 ARG A  78      58.126  52.442  83.671  1.00  7.25              
ATOM   1242  HD2 ARG A  78      57.107  53.189  84.875  1.00  7.25              
ATOM   1243  NE  ARG A  78      56.313  51.482  84.033  1.00  7.25              
ATOM   1244  HE  ARG A  78      55.343  51.601  84.279  1.00  7.25              
ATOM   1245  CZ  ARG A  78      56.770  50.264  84.150  1.00  7.25              
ATOM   1246  NH1 ARG A  78      58.015  49.940  83.939  1.00  7.25              
ATOM   1247 1HH1 ARG A  78      58.289  48.980  84.118  1.00  7.25              
ATOM   1248 2HH1 ARG A  78      58.702  50.638  83.746  1.00  7.25              
ATOM   1249  NH2 ARG A  78      55.928  49.359  84.533  1.00  7.25              
ATOM   1250 1HH2 ARG A  78      54.938  49.541  84.588  1.00  7.25              
ATOM   1251 2HH2 ARG A  78      56.231  48.395  84.532  1.00  7.25              
ATOM   1252  C   ARG A  78      54.003  56.297  84.185  1.00  7.25              
ATOM   1253  O   ARG A  78      54.348  57.205  83.430  1.00  7.25              
ATOM   1254  N   ARG A  79      52.978  56.370  85.043  1.00  6.84              
ATOM   1255  H   ARG A  79      52.858  55.614  85.693  1.00  6.84              
ATOM   1256  CA  ARG A  79      51.910  57.348  84.797  1.00  6.84              
ATOM   1257  HA  ARG A  79      52.020  57.379  83.715  1.00  6.84              
ATOM   1258  CB  ARG A  79      50.441  56.790  84.753  1.00  6.84              
ATOM   1259  HB1 ARG A  79      50.118  56.977  83.728  1.00  6.84              
ATOM   1260  HB2 ARG A  79      50.424  55.703  84.769  1.00  6.84              
ATOM   1261  CG  ARG A  79      49.285  57.409  85.609  1.00  6.84              
ATOM   1262  HG1 ARG A  79      49.271  58.398  85.234  1.00  6.84              
ATOM   1263  HG2 ARG A  79      48.361  56.923  85.299  1.00  6.84              
ATOM   1264  CD  ARG A  79      49.242  57.588  87.145  1.00  6.84              
ATOM   1265  HD1 ARG A  79      50.261  57.686  87.502  1.00  6.84              
ATOM   1266  HD2 ARG A  79      48.805  56.715  87.611  1.00  6.84              
ATOM   1267  NE  ARG A  79      48.476  58.775  87.608  1.00  6.84              
ATOM   1268  HE  ARG A  79      48.158  59.420  86.905  1.00  6.84              
ATOM   1269  CZ  ARG A  79      48.582  59.294  88.827  1.00  6.84              
ATOM   1270  NH1 ARG A  79      48.907  58.590  89.860  1.00  6.84              
ATOM   1271 1HH1 ARG A  79      49.322  57.679  89.727  1.00  6.84              
ATOM   1272 2HH1 ARG A  79      49.257  59.058  90.692  1.00  6.84              
ATOM   1273  NH2 ARG A  79      48.427  60.570  89.033  1.00  6.84              
ATOM   1274 1HH2 ARG A  79      48.725  60.896  89.947  1.00  6.84              
ATOM   1275 2HH2 ARG A  79      48.387  61.208  88.259  1.00  6.84              
ATOM   1276  C   ARG A  79      52.038  58.830  85.039  1.00  6.84              
ATOM   1277  O   ARG A  79      52.058  59.512  84.026  1.00  6.84              
ATOM   1278  N   PRO A  80      51.667  59.381  86.202  1.00  6.28              
ATOM   1279  CD  PRO A  80      52.355  59.593  87.475  1.00  6.28              
ATOM   1280  HD1 PRO A  80      53.315  59.140  87.592  1.00  6.28              
ATOM   1281  HD2 PRO A  80      51.671  59.227  88.233  1.00  6.28              
ATOM   1282  CG  PRO A  80      52.488  61.087  87.784  1.00  6.28              
ATOM   1283  HG1 PRO A  80      53.502  61.457  87.711  1.00  6.28              
ATOM   1284  HG2 PRO A  80      52.080  61.315  88.764  1.00  6.28              
ATOM   1285  CB  PRO A  80      51.639  61.692  86.706  1.00  6.28              
ATOM   1286  HB1 PRO A  80      52.291  62.011  85.910  1.00  6.28              
ATOM   1287  HB2 PRO A  80      51.035  62.515  87.088  1.00  6.28              
ATOM   1288  CA  PRO A  80      50.807  60.488  86.289  1.00  6.28              
ATOM   1289  HA  PRO A  80      50.193  60.317  87.162  1.00  6.28              
ATOM   1290  C   PRO A  80      49.692  60.930  85.291  1.00  6.28              
ATOM   1291  O   PRO A  80      48.784  61.571  85.813  1.00  6.28              
ATOM   1292  N   ARG A  81      49.612  60.515  83.994  1.00  5.62              
ATOM   1293  H   ARG A  81      50.513  60.253  83.592  1.00  5.62              
ATOM   1294  CA  ARG A  81      48.427  59.847  83.381  1.00  5.62              
ATOM   1295  HA  ARG A  81      48.737  58.831  83.138  1.00  5.62              
ATOM   1296  CB  ARG A  81      47.218  59.762  84.379  1.00  5.62              
ATOM   1297  HB1 ARG A  81      46.776  60.758  84.437  1.00  5.62              
ATOM   1298  HB2 ARG A  81      47.548  59.541  85.381  1.00  5.62              
ATOM   1299  CG  ARG A  81      46.100  58.731  84.122  1.00  5.62              
ATOM   1300  HG1 ARG A  81      45.548  58.943  83.209  1.00  5.62              
ATOM   1301  HG2 ARG A  81      46.554  57.750  84.018  1.00  5.62              
ATOM   1302  CD  ARG A  81      45.094  58.709  85.291  1.00  5.62              
ATOM   1303  HD1 ARG A  81      44.233  58.099  85.017  1.00  5.62              
ATOM   1304  HD2 ARG A  81      45.577  58.253  86.158  1.00  5.62              
ATOM   1305  NE  ARG A  81      44.637  60.069  85.634  1.00  5.62              
ATOM   1306  HE  ARG A  81      45.042  60.811  85.088  1.00  5.62              
ATOM   1307  CZ  ARG A  81      43.868  60.422  86.642  1.00  5.62              
ATOM   1308  NH1 ARG A  81      43.722  61.681  86.929  1.00  5.62              
ATOM   1309 1HH1 ARG A  81      44.212  62.387  86.403  1.00  5.62              
ATOM   1310 2HH1 ARG A  81      43.152  61.952  87.709  1.00  5.62              
ATOM   1311  NH2 ARG A  81      43.256  59.553  87.396  1.00  5.62              
ATOM   1312 1HH2 ARG A  81      42.666  59.841  88.158  1.00  5.62              
ATOM   1313 2HH2 ARG A  81      43.332  58.579  87.156  1.00  5.62              
ATOM   1314  C   ARG A  81      47.863  60.395  82.017  1.00  5.62              
ATOM   1315  O   ARG A  81      46.653  60.624  81.968  1.00  5.62              
ATOM   1316  N   LYS A  82      48.599  60.573  80.907  1.00  5.56              
ATOM   1317  H   LYS A  82      49.603  60.481  80.985  1.00  5.56              
ATOM   1318  CA  LYS A  82      48.028  60.300  79.545  1.00  5.56              
ATOM   1319  HA  LYS A  82      47.027  59.898  79.717  1.00  5.56              
ATOM   1320  CB  LYS A  82      47.821  61.478  78.562  1.00  5.56              
ATOM   1321  HB1 LYS A  82      48.777  61.796  78.147  1.00  5.56              
ATOM   1322  HB2 LYS A  82      47.421  62.299  79.110  1.00  5.56              
ATOM   1323  CG  LYS A  82      46.847  61.052  77.419  1.00  5.56              
ATOM   1324  HG1 LYS A  82      46.211  60.246  77.787  1.00  5.56              
ATOM   1325  HG2 LYS A  82      47.495  60.644  76.648  1.00  5.56              
ATOM   1326  CD  LYS A  82      45.882  61.990  76.683  1.00  5.56              
ATOM   1327  HD1 LYS A  82      46.392  62.852  76.291  1.00  5.56              
ATOM   1328  HD2 LYS A  82      45.133  62.359  77.362  1.00  5.56              
ATOM   1329  CE  LYS A  82      45.131  61.255  75.554  1.00  5.56              
ATOM   1330  HE1 LYS A  82      44.431  60.544  76.010  1.00  5.56              
ATOM   1331  HE2 LYS A  82      44.542  61.978  74.989  1.00  5.56              
ATOM   1332  NZ  LYS A  82      46.010  60.500  74.626  1.00  5.56              
ATOM   1333  HZ1 LYS A  82      46.838  60.969  74.290  1.00  5.56              
ATOM   1334  HZ2 LYS A  82      45.527  60.191  73.780  1.00  5.56              
ATOM   1335  HZ3 LYS A  82      46.317  59.615  75.029  1.00  5.56              
ATOM   1336  C   LYS A  82      48.775  59.110  78.915  1.00  5.56              
ATOM   1337  O   LYS A  82      49.678  58.558  79.531  1.00  5.56              
ATOM   1338  N   THR A  83      48.267  58.628  77.785  1.00  5.44              
ATOM   1339  H   THR A  83      47.552  59.172  77.338  1.00  5.44              
ATOM   1340  CA  THR A  83      48.563  57.372  77.134  1.00  5.44              
ATOM   1341  HA  THR A  83      49.609  57.148  77.299  1.00  5.44              
ATOM   1342  CB  THR A  83      47.677  56.235  77.746  1.00  5.44              
ATOM   1343  HB  THR A  83      48.230  55.315  77.611  1.00  5.44              
ATOM   1344  CG2 THR A  83      47.235  56.346  79.213  1.00  5.44              
ATOM   1345 1HG2 THR A  83      46.667  55.461  79.497  1.00  5.44              
ATOM   1346 2HG2 THR A  83      48.102  56.427  79.866  1.00  5.44              
ATOM   1347 3HG2 THR A  83      46.593  57.216  79.357  1.00  5.44              
ATOM   1348  OG1 THR A  83      46.484  55.968  77.046  1.00  5.44              
ATOM   1349  HG1 THR A  83      45.834  56.649  77.288  1.00  5.44              
ATOM   1350  C   THR A  83      48.227  57.386  75.626  1.00  5.44              
ATOM   1351  O   THR A  83      47.798  58.423  75.130  1.00  5.44              
ATOM   1352  N   GLU A  84      48.314  56.242  74.907  1.00  5.59              
ATOM   1353  H   GLU A  84      48.513  55.398  75.422  1.00  5.59              
ATOM   1354  CA  GLU A  84      47.882  56.080  73.501  1.00  5.59              
ATOM   1355  HA  GLU A  84      46.834  56.384  73.485  1.00  5.59              
ATOM   1356  CB  GLU A  84      48.649  57.079  72.595  1.00  5.59              
ATOM   1357  HB1 GLU A  84      49.416  56.558  72.025  1.00  5.59              
ATOM   1358  HB2 GLU A  84      49.193  57.780  73.201  1.00  5.59              
ATOM   1359  CG  GLU A  84      47.763  57.859  71.608  1.00  5.59              
ATOM   1360  HG1 GLU A  84      46.925  57.231  71.297  1.00  5.59              
ATOM   1361  HG2 GLU A  84      48.350  58.068  70.712  1.00  5.59              
ATOM   1362  CD  GLU A  84      47.247  59.192  72.176  1.00  5.59              
ATOM   1363  OE1 GLU A  84      48.064  60.049  72.607  1.00  5.59              
ATOM   1364  OE2 GLU A  84      46.017  59.403  72.191  1.00  5.59              
ATOM   1365  C   GLU A  84      47.909  54.677  72.789  1.00  5.59              
ATOM   1366  O   GLU A  84      48.106  54.596  71.576  1.00  5.59              
ATOM   1367  N   GLY A  85      47.864  53.526  73.466  1.00  5.71              
ATOM   1368  H   GLY A  85      47.627  53.555  74.446  1.00  5.71              
ATOM   1369  CA  GLY A  85      48.661  52.367  72.997  1.00  5.71              
ATOM   1370  HA1 GLY A  85      49.113  51.915  73.868  1.00  5.71              
ATOM   1371  HA2 GLY A  85      49.477  52.737  72.382  1.00  5.71              
ATOM   1372  C   GLY A  85      47.964  51.257  72.193  1.00  5.71              
ATOM   1373  O   GLY A  85      47.417  50.318  72.769  1.00  5.71              
ATOM   1374  N   ASP A  86      48.165  51.293  70.870  1.00  5.90              
ATOM   1375  H   ASP A  86      48.499  52.168  70.496  1.00  5.90              
ATOM   1376  CA  ASP A  86      48.333  50.111  69.991  1.00  5.90              
ATOM   1377  HA  ASP A  86      47.362  49.624  69.890  1.00  5.90              
ATOM   1378  CB  ASP A  86      48.756  50.602  68.583  1.00  5.90              
ATOM   1379  HB1 ASP A  86      49.612  51.270  68.670  1.00  5.90              
ATOM   1380  HB2 ASP A  86      47.935  51.172  68.146  1.00  5.90              
ATOM   1381  CG  ASP A  86      49.126  49.455  67.637  1.00  5.90              
ATOM   1382  OD1 ASP A  86      48.281  48.547  67.464  1.00  5.90              
ATOM   1383  OD2 ASP A  86      50.295  49.360  67.201  1.00  5.90              
ATOM   1384  C   ASP A  86      49.316  49.047  70.536  1.00  5.90              
ATOM   1385  O   ASP A  86      50.190  49.318  71.356  1.00  5.90              
ATOM   1386  N   GLY A  87      49.235  47.827  70.011  1.00  5.81              
ATOM   1387  H   GLY A  87      48.556  47.696  69.266  1.00  5.81              
ATOM   1388  CA  GLY A  87      50.252  46.790  70.196  1.00  5.81              
ATOM   1389  HA1 GLY A  87      50.063  46.263  71.130  1.00  5.81              
ATOM   1390  HA2 GLY A  87      51.236  47.258  70.245  1.00  5.81              
ATOM   1391  C   GLY A  87      50.281  45.775  69.053  1.00  5.81              
ATOM   1392  O   GLY A  87      50.632  44.619  69.275  1.00  5.81              
ATOM   1393  N   THR A  88      49.860  46.195  67.856  1.00  5.95              
ATOM   1394  H   THR A  88      49.581  47.168  67.766  1.00  5.95              
ATOM   1395  CA  THR A  88      49.702  45.351  66.658  1.00  5.95              
ATOM   1396  HA  THR A  88      50.079  44.352  66.874  1.00  5.95              
ATOM   1397  CB  THR A  88      48.229  45.205  66.236  1.00  5.95              
ATOM   1398  HB  THR A  88      48.178  44.437  65.464  1.00  5.95              
ATOM   1399  CG2 THR A  88      47.307  44.781  67.379  1.00  5.95              
ATOM   1400 1HG2 THR A  88      46.315  44.574  66.979  1.00  5.95              
ATOM   1401 2HG2 THR A  88      47.699  43.880  67.850  1.00  5.95              
ATOM   1402 3HG2 THR A  88      47.232  45.577  68.121  1.00  5.95              
ATOM   1403  OG1 THR A  88      47.710  46.398  65.690  1.00  5.95              
ATOM   1404  HG1 THR A  88      47.805  47.116  66.338  1.00  5.95              
ATOM   1405  C   THR A  88      50.498  45.860  65.454  1.00  5.95              
ATOM   1406  O   THR A  88      50.745  45.092  64.524  1.00  5.95              
ATOM   1407  N   CYS A  89      50.929  47.124  65.478  1.00  5.69              
ATOM   1408  H   CYS A  89      50.662  47.699  66.270  1.00  5.69              
ATOM   1409  CA  CYS A  89      51.678  47.778  64.409  1.00  5.69              
ATOM   1410  HA  CYS A  89      51.914  47.057  63.625  1.00  5.69              
ATOM   1411  CB  CYS A  89      50.764  48.861  63.817  1.00  5.69              
ATOM   1412  HB1 CYS A  89      50.544  49.610  64.580  1.00  5.69              
ATOM   1413  HB2 CYS A  89      49.825  48.396  63.509  1.00  5.69              
ATOM   1414  SG  CYS A  89      51.536  49.654  62.376  1.00  5.69              
ATOM   1415  HG  CYS A  89      50.524  50.482  62.097  1.00  5.69              
ATOM   1416  C   CYS A  89      53.013  48.328  64.928  1.00  5.69              
ATOM   1417  O   CYS A  89      54.077  48.028  64.383  1.00  5.69              
ATOM   1418  N   PHE A  90      52.978  49.024  66.066  1.00  5.57              
ATOM   1419  H   PHE A  90      52.059  49.226  66.456  1.00  5.57              
ATOM   1420  CA  PHE A  90      54.102  49.052  66.998  1.00  5.57              
ATOM   1421  HA  PHE A  90      55.034  49.222  66.458  1.00  5.57              
ATOM   1422  CB  PHE A  90      53.868  50.187  68.017  1.00  5.57              
ATOM   1423  HB1 PHE A  90      54.637  50.142  68.788  1.00  5.57              
ATOM   1424  HB2 PHE A  90      52.918  49.998  68.519  1.00  5.57              
ATOM   1425  CG  PHE A  90      53.853  51.606  67.474  1.00  5.57              
ATOM   1426  CD1 PHE A  90      52.650  52.175  67.012  1.00  5.57              
ATOM   1427  HD1 PHE A  90      51.746  51.579  66.990  1.00  5.57              
ATOM   1428  CE1 PHE A  90      52.614  53.519  66.600  1.00  5.57              
ATOM   1429  HE1 PHE A  90      51.684  53.950  66.254  1.00  5.57              
ATOM   1430  CZ  PHE A  90      53.783  54.299  66.636  1.00  5.57              
ATOM   1431  HZ  PHE A  90      53.759  55.330  66.311  1.00  5.57              
ATOM   1432  CE2 PHE A  90      54.989  53.732  67.084  1.00  5.57              
ATOM   1433  HE2 PHE A  90      55.888  54.333  67.111  1.00  5.57              
ATOM   1434  CD2 PHE A  90      55.023  52.391  67.506  1.00  5.57              
ATOM   1435  HD2 PHE A  90      55.949  51.969  67.862  1.00  5.57              
ATOM   1436  C   PHE A  90      54.186  47.717  67.764  1.00  5.57              
ATOM   1437  O   PHE A  90      53.298  46.869  67.698  1.00  5.57              
ATOM   1438  N   ASN A  91      55.228  47.560  68.586  1.00  5.73              
ATOM   1439  H   ASN A  91      55.938  48.271  68.594  1.00  5.73              
ATOM   1440  CA  ASN A  91      55.324  46.441  69.526  1.00  5.73              
ATOM   1441  HA  ASN A  91      54.343  45.963  69.582  1.00  5.73              
ATOM   1442  CB  ASN A  91      56.277  45.382  68.942  1.00  5.73              
ATOM   1443  HB1 ASN A  91      57.319  45.641  69.128  1.00  5.73              
ATOM   1444  HB2 ASN A  91      56.133  45.315  67.862  1.00  5.73              
ATOM   1445  CG  ASN A  91      55.972  44.024  69.535  1.00  5.73              
ATOM   1446  OD1 ASN A  91      56.477  43.670  70.581  1.00  5.73              
ATOM   1447  ND2 ASN A  91      55.092  43.263  68.933  1.00  5.73              
ATOM   1448 1HD2 ASN A  91      54.605  43.591  68.116  1.00  5.73              
ATOM   1449 2HD2 ASN A  91      54.895  42.370  69.349  1.00  5.73              
ATOM   1450  C   ASN A  91      55.567  46.917  70.964  1.00  5.73              
ATOM   1451  O   ASN A  91      54.793  47.730  71.473  1.00  5.73              
ATOM   1452  N   SER A  92      56.657  46.516  71.619  1.00  7.93              
ATOM   1453  H   SER A  92      57.146  45.699  71.264  1.00  7.93              
ATOM   1454  CA  SER A  92      57.226  47.140  72.828  1.00  7.93              
ATOM   1455  HA  SER A  92      56.478  47.081  73.608  1.00  7.93              
ATOM   1456  CB  SER A  92      58.446  46.307  73.273  1.00  7.93              
ATOM   1457  HB1 SER A  92      58.790  46.643  74.252  1.00  7.93              
ATOM   1458  HB2 SER A  92      59.255  46.451  72.554  1.00  7.93              
ATOM   1459  OG  SER A  92      58.154  44.927  73.331  1.00  7.93              
ATOM   1460  HG  SER A  92      57.632  44.715  74.111  1.00  7.93              
ATOM   1461  C   SER A  92      57.652  48.595  72.617  1.00  7.93              
ATOM   1462  O   SER A  92      58.662  49.021  73.168  1.00  7.93              
ATOM   1463  N   ALA A  93      56.856  49.396  71.908  1.00  8.06              
ATOM   1464  H   ALA A  93      56.007  49.004  71.521  1.00  8.06              
ATOM   1465  CA  ALA A  93      57.187  50.751  71.544  1.00  8.06              
ATOM   1466  HA  ALA A  93      58.007  51.078  72.171  1.00  8.06              
ATOM   1467  CB  ALA A  93      57.746  50.682  70.113  1.00  8.06              
ATOM   1468  HB1 ALA A  93      58.092  51.668  69.799  1.00  8.06              
ATOM   1469  HB2 ALA A  93      58.594  49.997  70.074  1.00  8.06              
ATOM   1470  HB3 ALA A  93      56.977  50.340  69.421  1.00  8.06              
ATOM   1471  C   ALA A  93      56.099  51.824  71.647  1.00  8.06              
ATOM   1472  O   ALA A  93      56.358  52.968  71.284  1.00  8.06              
ATOM   1473  N   ILE A  94      54.896  51.502  72.108  1.00  7.60              
ATOM   1474  H   ILE A  94      54.686  50.554  72.374  1.00  7.60              
ATOM   1475  CA  ILE A  94      53.792  52.432  71.894  1.00  7.60              
ATOM   1476  HA  ILE A  94      53.984  52.753  70.867  1.00  7.60              
ATOM   1477  CB  ILE A  94      52.472  51.684  71.675  1.00  7.60              
ATOM   1478  HB  ILE A  94      52.748  50.700  71.287  1.00  7.60              
ATOM   1479  CG2 ILE A  94      51.800  51.360  72.994  1.00  7.60              
ATOM   1480 1HG2 ILE A  94      51.801  52.204  73.665  1.00  7.60              
ATOM   1481 2HG2 ILE A  94      50.793  51.013  72.839  1.00  7.60              
ATOM   1482 3HG2 ILE A  94      52.325  50.520  73.414  1.00  7.60              
ATOM   1483  CG1 ILE A  94      51.559  52.212  70.544  1.00  7.60              
ATOM   1484 1HG1 ILE A  94      51.963  51.835  69.609  1.00  7.60              
ATOM   1485 2HG1 ILE A  94      50.604  51.730  70.659  1.00  7.60              
ATOM   1486  CD1 ILE A  94      51.290  53.701  70.317  1.00  7.60              
ATOM   1487  HD1 ILE A  94      50.467  53.806  69.609  1.00  7.60              
ATOM   1488  HD2 ILE A  94      51.008  54.194  71.240  1.00  7.60              
ATOM   1489  HD3 ILE A  94      52.165  54.175  69.876  1.00  7.60              
ATOM   1490  C   ILE A  94      53.845  53.771  72.640  1.00  7.60              
ATOM   1491  O   ILE A  94      54.236  53.878  73.793  1.00  7.60              
ATOM   1492  N   GLU A  95      53.613  54.836  71.891  1.00  7.47              
ATOM   1493  H   GLU A  95      53.283  54.674  70.951  1.00  7.47              
ATOM   1494  CA  GLU A  95      54.056  56.193  72.185  1.00  7.47              
ATOM   1495  HA  GLU A  95      54.978  56.159  72.762  1.00  7.47              
ATOM   1496  CB  GLU A  95      54.313  56.901  70.840  1.00  7.47              
ATOM   1497  HB1 GLU A  95      54.747  57.880  71.033  1.00  7.47              
ATOM   1498  HB2 GLU A  95      53.364  57.048  70.326  1.00  7.47              
ATOM   1499  CG  GLU A  95      55.241  56.110  69.908  1.00  7.47              
ATOM   1500  HG1 GLU A  95      54.695  55.261  69.493  1.00  7.47              
ATOM   1501  HG2 GLU A  95      56.072  55.718  70.496  1.00  7.47              
ATOM   1502  CD  GLU A  95      55.793  56.963  68.763  1.00  7.47              
ATOM   1503  OE1 GLU A  95      56.957  56.722  68.372  1.00  7.47              
ATOM   1504  OE2 GLU A  95      55.114  57.914  68.311  1.00  7.47              
ATOM   1505  C   GLU A  95      53.009  56.975  72.962  1.00  7.47              
ATOM   1506  O   GLU A  95      51.812  56.815  72.742  1.00  7.47              
ATOM   1507  N   ALA A  96      53.475  57.834  73.857  1.00  7.11              
ATOM   1508  H   ALA A  96      54.470  58.010  73.849  1.00  7.11              
ATOM   1509  CA  ALA A  96      52.782  58.518  74.918  1.00  7.11              
ATOM   1510  HA  ALA A  96      52.554  57.843  75.735  1.00  7.11              
ATOM   1511  CB  ALA A  96      53.696  59.558  75.445  1.00  7.11              
ATOM   1512  HB1 ALA A  96      53.245  60.040  76.310  1.00  7.11              
ATOM   1513  HB2 ALA A  96      54.607  59.056  75.742  1.00  7.11              
ATOM   1514  HB3 ALA A  96      53.890  60.265  74.652  1.00  7.11              
ATOM   1515  C   ALA A  96      51.347  59.125  74.513  1.00  7.11              
ATOM   1516  O   ALA A  96      50.544  59.113  75.417  1.00  7.11              
ATOM   1517  N   SER A  97      50.873  59.517  73.299  1.00  6.63              
ATOM   1518  H   SER A  97      49.848  59.469  73.314  1.00  6.63              
ATOM   1519  CA  SER A  97      51.291  60.416  72.142  1.00  6.63              
ATOM   1520  HA  SER A  97      52.374  60.327  72.089  1.00  6.63              
ATOM   1521  CB  SER A  97      50.700  59.964  70.806  1.00  6.63              
ATOM   1522  HB1 SER A  97      50.915  60.717  70.053  1.00  6.63              
ATOM   1523  HB2 SER A  97      49.625  59.856  70.873  1.00  6.63              
ATOM   1524  OG  SER A  97      51.300  58.741  70.435  1.00  6.63              
ATOM   1525  HG  SER A  97      51.030  58.088  71.104  1.00  6.63              
ATOM   1526  C   SER A  97      50.965  61.854  72.459  1.00  6.63              
ATOM   1527  O   SER A  97      51.772  62.733  72.114  1.00  6.63              
ATOM   1528  N   ILE A  98      49.951  62.094  73.276  1.00  7.73              
ATOM   1529  H   ILE A  98      49.271  61.342  73.343  1.00  7.73              
ATOM   1530  CA  ILE A  98      50.038  62.992  74.428  1.00  7.73              
ATOM   1531  HA  ILE A  98      50.442  63.929  74.066  1.00  7.73              
ATOM   1532  CB  ILE A  98      48.653  63.292  75.014  1.00  7.73              
ATOM   1533  HB  ILE A  98      48.346  62.384  75.515  1.00  7.73              
ATOM   1534  CG2 ILE A  98      47.618  63.605  73.909  1.00  7.73              
ATOM   1535 1HG2 ILE A  98      46.680  63.947  74.337  1.00  7.73              
ATOM   1536 2HG2 ILE A  98      48.006  64.369  73.235  1.00  7.73              
ATOM   1537 3HG2 ILE A  98      47.413  62.712  73.317  1.00  7.73              
ATOM   1538  CG1 ILE A  98      48.721  64.442  76.044  1.00  7.73              
ATOM   1539 1HG1 ILE A  98      49.582  64.303  76.693  1.00  7.73              
ATOM   1540 2HG1 ILE A  98      47.847  64.394  76.686  1.00  7.73              
ATOM   1541  CD1 ILE A  98      48.795  65.848  75.433  1.00  7.73              
ATOM   1542  HD1 ILE A  98      49.133  66.558  76.184  1.00  7.73              
ATOM   1543  HD2 ILE A  98      47.814  66.154  75.078  1.00  7.73              
ATOM   1544  HD3 ILE A  98      49.490  65.865  74.600  1.00  7.73              
ATOM   1545  C   ILE A  98      51.044  62.421  75.410  1.00  7.73              
ATOM   1546  O   ILE A  98      50.676  61.877  76.441  1.00  7.73              
ATOM   1547  N   LEU A  99      52.335  62.563  75.047  1.00  7.63              
ATOM   1548  H   LEU A  99      52.500  62.931  74.121  1.00  7.63              
ATOM   1549  CA  LEU A  99      53.309  62.849  76.091  1.00  7.63              
ATOM   1550  HA  LEU A  99      53.188  62.103  76.854  1.00  7.63              
ATOM   1551  CB  LEU A  99      54.728  62.851  75.562  1.00  7.63              
ATOM   1552  HB1 LEU A  99      54.943  63.758  75.020  1.00  7.63              
ATOM   1553  HB2 LEU A  99      54.827  62.029  74.874  1.00  7.63              
ATOM   1554  CG  LEU A  99      55.728  62.692  76.690  1.00  7.63              
ATOM   1555  HG  LEU A  99      56.689  62.645  76.207  1.00  7.63              
ATOM   1556  CD1 LEU A  99      55.543  61.444  77.508  1.00  7.63              
ATOM   1557 1HD1 LEU A  99      55.590  60.566  76.903  1.00  7.63              
ATOM   1558 2HD1 LEU A  99      56.345  61.411  78.221  1.00  7.63              
ATOM   1559 3HD1 LEU A  99      54.593  61.431  78.028  1.00  7.63              
ATOM   1560  CD2 LEU A  99      55.704  63.819  77.703  1.00  7.63              
ATOM   1561 1HD2 LEU A  99      56.524  63.704  78.402  1.00  7.63              
ATOM   1562 2HD2 LEU A  99      54.776  63.810  78.258  1.00  7.63              
ATOM   1563 3HD2 LEU A  99      55.787  64.758  77.186  1.00  7.63              
ATOM   1564  C   LEU A  99      52.832  64.159  76.711  1.00  7.63              
ATOM   1565  O   LEU A  99      51.977  64.230  77.584  1.00  7.63              
ATOM   1566  N   PHE A 100      53.348  65.220  76.154  1.00  5.94              
ATOM   1567  H   PHE A 100      53.965  65.091  75.365  1.00  5.94              
ATOM   1568  CA  PHE A 100      53.226  66.537  76.661  1.00  5.94              
ATOM   1569  HA  PHE A 100      54.015  66.984  76.057  1.00  5.94              
ATOM   1570  CB  PHE A 100      53.840  66.836  78.044  1.00  5.94              
ATOM   1571  HB1 PHE A 100      54.827  66.394  78.085  1.00  5.94              
ATOM   1572  HB2 PHE A 100      54.026  67.904  78.142  1.00  5.94              
ATOM   1573  CG  PHE A 100      53.069  66.400  79.255  1.00  5.94              
ATOM   1574  CD1 PHE A 100      51.691  66.629  79.361  1.00  5.94              
ATOM   1575  HD1 PHE A 100      51.130  67.112  78.586  1.00  5.94              
ATOM   1576  CE1 PHE A 100      51.007  66.138  80.468  1.00  5.94              
ATOM   1577  HE1 PHE A 100      49.970  66.291  80.582  1.00  5.94              
ATOM   1578  CZ  PHE A 100      51.651  65.422  81.459  1.00  5.94              
ATOM   1579  HZ  PHE A 100      51.069  65.017  82.259  1.00  5.94              
ATOM   1580  CE2 PHE A 100      53.022  65.207  81.368  1.00  5.94              
ATOM   1581  HE2 PHE A 100      53.512  64.597  82.104  1.00  5.94              
ATOM   1582  CD2 PHE A 100      53.737  65.713  80.276  1.00  5.94              
ATOM   1583  HD2 PHE A 100      54.789  65.504  80.197  1.00  5.94              
ATOM   1584  C   PHE A 100      52.100  67.442  76.129  1.00  5.94              
ATOM   1585  O   PHE A 100      51.545  67.238  75.055  1.00  5.94              
ATOM   1586  N   LYS A 101      51.987  68.600  76.784  1.00  6.25              
ATOM   1587  H   LYS A 101      52.340  68.591  77.728  1.00  6.25              
ATOM   1588  CA  LYS A 101      51.934  69.919  76.139  1.00  6.25              
ATOM   1589  HA  LYS A 101      51.946  69.794  75.056  1.00  6.25              
ATOM   1590  CB  LYS A 101      50.608  70.591  76.536  1.00  6.25              
ATOM   1591  HB1 LYS A 101      50.495  70.516  77.619  1.00  6.25              
ATOM   1592  HB2 LYS A 101      49.791  70.023  76.089  1.00  6.25              
ATOM   1593  CG  LYS A 101      50.424  72.072  76.170  1.00  6.25              
ATOM   1594  HG1 LYS A 101      51.153  72.651  76.720  1.00  6.25              
ATOM   1595  HG2 LYS A 101      49.446  72.364  76.553  1.00  6.25              
ATOM   1596  CD  LYS A 101      50.457  72.462  74.679  1.00  6.25              
ATOM   1597  HD1 LYS A 101      49.943  73.420  74.580  1.00  6.25              
ATOM   1598  HD2 LYS A 101      49.880  71.728  74.116  1.00  6.25              
ATOM   1599  CE  LYS A 101      51.838  72.613  74.018  1.00  6.25              
ATOM   1600  HE1 LYS A 101      51.680  72.889  72.972  1.00  6.25              
ATOM   1601  HE2 LYS A 101      52.350  71.647  74.026  1.00  6.25              
ATOM   1602  NZ  LYS A 101      52.692  73.640  74.671  1.00  6.25              
ATOM   1603  HZ1 LYS A 101      53.129  74.285  74.033  1.00  6.25              
ATOM   1604  HZ2 LYS A 101      52.214  74.167  75.404  1.00  6.25              
ATOM   1605  HZ3 LYS A 101      53.451  73.211  75.212  1.00  6.25              
ATOM   1606  C   LYS A 101      53.214  70.691  76.539  1.00  6.25              
ATOM   1607  O   LYS A 101      53.904  71.218  75.682  1.00  6.25              
ATOM   1608  N   ASP A 102      53.574  70.652  77.825  1.00  5.98              
ATOM   1609  H   ASP A 102      52.942  70.120  78.401  1.00  5.98              
ATOM   1610  CA  ASP A 102      54.472  71.565  78.580  1.00  5.98              
ATOM   1611  HA  ASP A 102      54.477  71.126  79.576  1.00  5.98              
ATOM   1612  CB  ASP A 102      53.747  72.925  78.765  1.00  5.98              
ATOM   1613  HB1 ASP A 102      52.730  72.726  79.109  1.00  5.98              
ATOM   1614  HB2 ASP A 102      54.238  73.492  79.557  1.00  5.98              
ATOM   1615  CG  ASP A 102      53.681  73.812  77.506  1.00  5.98              
ATOM   1616  OD1 ASP A 102      52.623  74.443  77.276  1.00  5.98              
ATOM   1617  OD2 ASP A 102      54.598  73.764  76.655  1.00  5.98              
ATOM   1618  C   ASP A 102      55.972  71.797  78.348  1.00  5.98              
ATOM   1619  O   ASP A 102      56.582  72.465  79.184  1.00  5.98              
ATOM   1620  N   LYS A 103      56.581  71.216  77.321  1.00  5.77              
ATOM   1621  H   LYS A 103      55.985  70.673  76.713  1.00  5.77              
ATOM   1622  CA  LYS A 103      57.863  71.694  76.763  1.00  5.77              
ATOM   1623  HA  LYS A 103      57.761  72.778  76.697  1.00  5.77              
ATOM   1624  CB  LYS A 103      59.103  71.424  77.637  1.00  5.77              
ATOM   1625  HB1 LYS A 103      59.586  70.497  77.332  1.00  5.77              
ATOM   1626  HB2 LYS A 103      58.838  71.340  78.685  1.00  5.77              
ATOM   1627  CG  LYS A 103      60.111  72.577  77.536  1.00  5.77              
ATOM   1628  HG1 LYS A 103      60.236  72.856  76.490  1.00  5.77              
ATOM   1629  HG2 LYS A 103      61.047  72.190  77.914  1.00  5.77              
ATOM   1630  CD  LYS A 103      59.741  73.819  78.378  1.00  5.77              
ATOM   1631  HD1 LYS A 103      59.547  73.502  79.404  1.00  5.77              
ATOM   1632  HD2 LYS A 103      58.822  74.259  77.994  1.00  5.77              
ATOM   1633  CE  LYS A 103      60.826  74.915  78.403  1.00  5.77              
ATOM   1634  HE1 LYS A 103      60.539  75.677  79.131  1.00  5.77              
ATOM   1635  HE2 LYS A 103      60.885  75.378  77.413  1.00  5.77              
ATOM   1636  NZ  LYS A 103      62.167  74.382  78.737  1.00  5.77              
ATOM   1637  HZ1 LYS A 103      62.844  75.093  79.020  1.00  5.77              
ATOM   1638  HZ2 LYS A 103      62.124  73.666  79.450  1.00  5.77              
ATOM   1639  HZ3 LYS A 103      62.553  73.987  77.883  1.00  5.77              
ATOM   1640  C   LYS A 103      57.952  71.225  75.321  1.00  5.77              
ATOM   1641  O   LYS A 103      58.886  70.538  74.942  1.00  5.77              
ATOM   1642  N   MET A 104      56.836  71.461  74.619  1.00  5.62              
ATOM   1643  H   MET A 104      56.214  72.128  75.058  1.00  5.62              
ATOM   1644  CA  MET A 104      56.178  70.528  73.694  1.00  5.62              
ATOM   1645  HA  MET A 104      55.519  69.906  74.302  1.00  5.62              
ATOM   1646  CB  MET A 104      55.309  71.328  72.706  1.00  5.62              
ATOM   1647  HB1 MET A 104      55.951  71.936  72.066  1.00  5.62              
ATOM   1648  HB2 MET A 104      54.654  71.999  73.260  1.00  5.62              
ATOM   1649  CG  MET A 104      54.443  70.420  71.819  1.00  5.62              
ATOM   1650  HG1 MET A 104      55.097  69.838  71.170  1.00  5.62              
ATOM   1651  HG2 MET A 104      53.820  71.048  71.183  1.00  5.62              
ATOM   1652  SD  MET A 104      53.367  69.284  72.737  1.00  5.62              
ATOM   1653  CE  MET A 104      52.707  68.273  71.388  1.00  5.62              
ATOM   1654  HE1 MET A 104      52.006  67.545  71.799  1.00  5.62              
ATOM   1655  HE2 MET A 104      52.190  68.907  70.667  1.00  5.62              
ATOM   1656  HE3 MET A 104      53.521  67.746  70.890  1.00  5.62              
ATOM   1657  C   MET A 104      57.105  69.571  72.921  1.00  5.62              
ATOM   1658  O   MET A 104      58.045  69.955  72.229  1.00  5.62              
ATOM   1659  N   TYR A 105      56.762  68.297  73.063  1.00  5.39              
ATOM   1660  H   TYR A 105      55.843  68.118  73.437  1.00  5.39              
ATOM   1661  CA  TYR A 105      57.700  67.202  73.268  1.00  5.39              
ATOM   1662  HA  TYR A 105      58.396  67.168  72.440  1.00  5.39              
ATOM   1663  CB  TYR A 105      58.407  67.520  74.586  1.00  5.39              
ATOM   1664  HB1 TYR A 105      57.706  67.970  75.292  1.00  5.39              
ATOM   1665  HB2 TYR A 105      59.192  68.239  74.367  1.00  5.39              
ATOM   1666  CG  TYR A 105      59.029  66.355  75.262  1.00  5.39              
ATOM   1667  CD1 TYR A 105      58.213  65.430  75.914  1.00  5.39              
ATOM   1668  HD1 TYR A 105      57.158  65.610  75.964  1.00  5.39              
ATOM   1669  CE1 TYR A 105      58.783  64.287  76.481  1.00  5.39              
ATOM   1670  HE1 TYR A 105      58.227  63.574  77.050  1.00  5.39              
ATOM   1671  CZ  TYR A 105      60.149  64.069  76.370  1.00  5.39              
ATOM   1672  OH  TYR A 105      60.628  62.893  76.822  1.00  5.39              
ATOM   1673  HH  TYR A 105      61.561  62.783  76.640  1.00  5.39              
ATOM   1674  CE2 TYR A 105      60.973  65.071  75.830  1.00  5.39              
ATOM   1675  HE2 TYR A 105      62.032  64.955  75.820  1.00  5.39              
ATOM   1676  CD2 TYR A 105      60.414  66.210  75.251  1.00  5.39              
ATOM   1677  HD2 TYR A 105      61.026  66.956  74.769  1.00  5.39              
ATOM   1678  C   TYR A 105      56.865  65.940  73.285  1.00  5.39              
ATOM   1679  O   TYR A 105      55.780  65.924  73.880  1.00  5.39              
ATOM   1680  N   LYS A 106      57.367  64.897  72.633  1.00  5.08              
ATOM   1681  H   LYS A 106      58.301  64.982  72.253  1.00  5.08              
ATOM   1682  CA  LYS A 106      56.663  63.590  72.591  1.00  5.08              
ATOM   1683  HA  LYS A 106      55.717  63.662  73.114  1.00  5.08              
ATOM   1684  CB  LYS A 106      56.349  63.203  71.129  1.00  5.08              
ATOM   1685  HB1 LYS A 106      57.249  62.831  70.640  1.00  5.08              
ATOM   1686  HB2 LYS A 106      56.001  64.086  70.589  1.00  5.08              
ATOM   1687  CG  LYS A 106      55.243  62.136  71.057  1.00  5.08              
ATOM   1688  HG1 LYS A 106      54.331  62.572  71.466  1.00  5.08              
ATOM   1689  HG2 LYS A 106      55.515  61.283  71.673  1.00  5.08              
ATOM   1690  CD  LYS A 106      54.954  61.605  69.645  1.00  5.08              
ATOM   1691  HD1 LYS A 106      55.821  61.055  69.273  1.00  5.08              
ATOM   1692  HD2 LYS A 106      54.715  62.431  68.973  1.00  5.08              
ATOM   1693  CE  LYS A 106      53.751  60.667  69.786  1.00  5.08              
ATOM   1694  HE1 LYS A 106      52.900  61.257  70.130  1.00  5.08              
ATOM   1695  HE2 LYS A 106      53.980  59.932  70.563  1.00  5.08              
ATOM   1696  NZ  LYS A 106      53.380  59.937  68.552  1.00  5.08              
ATOM   1697  HZ1 LYS A 106      53.172  60.543  67.775  1.00  5.08              
ATOM   1698  HZ2 LYS A 106      54.128  59.293  68.284  1.00  5.08              
ATOM   1699  HZ3 LYS A 106      52.587  59.332  68.749  1.00  5.08              
ATOM   1700  C   LYS A 106      57.543  62.547  73.293  1.00  5.08              
ATOM   1701  O   LYS A 106      58.764  62.686  73.270  1.00  5.08              
ATOM   1702  N   LEU A 107      56.947  61.466  73.797  1.00  4.92              
ATOM   1703  H   LEU A 107      55.942  61.445  73.800  1.00  4.92              
ATOM   1704  CA  LEU A 107      57.655  60.215  74.030  1.00  4.92              
ATOM   1705  HA  LEU A 107      58.699  60.374  73.763  1.00  4.92              
ATOM   1706  CB  LEU A 107      57.636  59.673  75.450  1.00  4.92              
ATOM   1707  HB1 LEU A 107      57.888  58.610  75.439  1.00  4.92              
ATOM   1708  HB2 LEU A 107      56.638  59.740  75.837  1.00  4.92              
ATOM   1709  CG  LEU A 107      58.635  60.351  76.370  1.00  4.92              
ATOM   1710  HG  LEU A 107      58.438  61.414  76.431  1.00  4.92              
ATOM   1711  CD1 LEU A 107      58.524  59.738  77.734  1.00  4.92              
ATOM   1712 1HD1 LEU A 107      59.139  60.349  78.378  1.00  4.92              
ATOM   1713 2HD1 LEU A 107      57.512  59.730  78.112  1.00  4.92              
ATOM   1714 3HD1 LEU A 107      58.864  58.714  77.731  1.00  4.92              
ATOM   1715  CD2 LEU A 107      60.068  60.110  75.933  1.00  4.92              
ATOM   1716 1HD2 LEU A 107      60.184  59.078  75.620  1.00  4.92              
ATOM   1717 2HD2 LEU A 107      60.748  60.325  76.750  1.00  4.92              
ATOM   1718 3HD2 LEU A 107      60.298  60.779  75.114  1.00  4.92              
ATOM   1719  C   LEU A 107      57.200  59.094  73.121  1.00  4.92              
ATOM   1720  O   LEU A 107      56.014  58.858  72.932  1.00  4.92              
ATOM   1721  N   LYS A 108      58.192  58.312  72.717  1.00  4.90              
ATOM   1722  H   LYS A 108      59.130  58.651  72.918  1.00  4.90              
ATOM   1723  CA  LYS A 108      58.104  56.885  72.523  1.00  4.90              
ATOM   1724  HA  LYS A 108      57.056  56.634  72.379  1.00  4.90              
ATOM   1725  CB  LYS A 108      58.773  56.441  71.205  1.00  4.90              
ATOM   1726  HB1 LYS A 108      58.361  57.063  70.415  1.00  4.90              
ATOM   1727  HB2 LYS A 108      58.487  55.411  70.996  1.00  4.90              
ATOM   1728  CG  LYS A 108      60.301  56.526  71.133  1.00  4.90              
ATOM   1729  HG1 LYS A 108      60.725  56.008  71.989  1.00  4.90              
ATOM   1730  HG2 LYS A 108      60.590  57.572  71.173  1.00  4.90              
ATOM   1731  CD  LYS A 108      60.926  55.900  69.875  1.00  4.90              
ATOM   1732  HD1 LYS A 108      60.519  54.902  69.707  1.00  4.90              
ATOM   1733  HD2 LYS A 108      61.992  55.778  70.073  1.00  4.90              
ATOM   1734  CE  LYS A 108      60.791  56.764  68.613  1.00  4.90              
ATOM   1735  HE1 LYS A 108      61.652  56.551  67.971  1.00  4.90              
ATOM   1736  HE2 LYS A 108      60.843  57.820  68.896  1.00  4.90              
ATOM   1737  NZ  LYS A 108      59.543  56.488  67.863  1.00  4.90              
ATOM   1738  HZ1 LYS A 108      59.456  57.052  67.029  1.00  4.90              
ATOM   1739  HZ2 LYS A 108      59.468  55.516  67.608  1.00  4.90              
ATOM   1740  HZ3 LYS A 108      58.699  56.684  68.409  1.00  4.90              
ATOM   1741  C   LYS A 108      58.521  56.084  73.789  1.00  4.90              
ATOM   1742  O   LYS A 108      59.643  56.234  74.241  1.00  4.90              
ATOM   1743  N   CYS A 109      57.594  55.286  74.365  1.00  5.16              
ATOM   1744  H   CYS A 109      56.646  55.609  74.251  1.00  5.16              
ATOM   1745  CA  CYS A 109      57.655  53.799  74.443  1.00  5.16              
ATOM   1746  HA  CYS A 109      56.648  53.473  74.195  1.00  5.16              
ATOM   1747  CB  CYS A 109      58.572  53.244  73.324  1.00  5.16              
ATOM   1748  HB1 CYS A 109      58.276  53.670  72.371  1.00  5.16              
ATOM   1749  HB2 CYS A 109      58.414  52.172  73.290  1.00  5.16              
ATOM   1750  SG  CYS A 109      60.363  53.483  73.464  1.00  5.16              
ATOM   1751  HG  CYS A 109      60.603  52.738  74.556  1.00  5.16              
ATOM   1752  C   CYS A 109      57.987  53.104  75.727  1.00  5.16              
ATOM   1753  O   CYS A 109      57.970  51.893  75.775  1.00  5.16              
ATOM   1754  N   PHE A 110      58.321  53.795  76.772  1.00  6.37              
ATOM   1755  H   PHE A 110      58.263  54.806  76.756  1.00  6.37              
ATOM   1756  CA  PHE A 110      59.025  53.194  77.887  1.00  6.37              
ATOM   1757  HA  PHE A 110      58.419  52.412  78.334  1.00  6.37              
ATOM   1758  CB  PHE A 110      60.373  52.604  77.394  1.00  6.37              
ATOM   1759  HB1 PHE A 110      61.136  52.837  78.120  1.00  6.37              
ATOM   1760  HB2 PHE A 110      60.668  53.155  76.504  1.00  6.37              
ATOM   1761  CG  PHE A 110      60.484  51.101  77.087  1.00  6.37              
ATOM   1762  CD1 PHE A 110      60.612  50.656  75.755  1.00  6.37              
ATOM   1763  HD1 PHE A 110      60.587  51.364  74.949  1.00  6.37              
ATOM   1764  CE1 PHE A 110      60.861  49.308  75.450  1.00  6.37              
ATOM   1765  HE1 PHE A 110      61.010  49.013  74.419  1.00  6.37              
ATOM   1766  CZ  PHE A 110      61.025  48.374  76.481  1.00  6.37              
ATOM   1767  HZ  PHE A 110      61.302  47.355  76.252  1.00  6.37              
ATOM   1768  CE2 PHE A 110      60.935  48.803  77.813  1.00  6.37              
ATOM   1769  HE2 PHE A 110      61.179  48.122  78.614  1.00  6.37              
ATOM   1770  CD2 PHE A 110      60.647  50.147  78.113  1.00  6.37              
ATOM   1771  HD2 PHE A 110      60.682  50.454  79.141  1.00  6.37              
ATOM   1772  C   PHE A 110      59.203  54.348  78.870  1.00  6.37              
ATOM   1773  O   PHE A 110      58.689  55.438  78.629  1.00  6.37              
ATOM   1774  N   PRO A 111      59.843  54.137  80.007  1.00  7.10              
ATOM   1775  CD  PRO A 111      59.544  52.877  80.666  1.00  7.10              
ATOM   1776  HD1 PRO A 111      59.924  52.018  80.133  1.00  7.10              
ATOM   1777  HD2 PRO A 111      58.468  52.794  80.748  1.00  7.10              
ATOM   1778  CG  PRO A 111      60.106  52.929  82.059  1.00  7.10              
ATOM   1779  HG1 PRO A 111      61.091  52.496  82.104  1.00  7.10              
ATOM   1780  HG2 PRO A 111      59.476  52.388  82.750  1.00  7.10              
ATOM   1781  CB  PRO A 111      60.140  54.418  82.339  1.00  7.10              
ATOM   1782  HB1 PRO A 111      61.084  54.676  82.812  1.00  7.10              
ATOM   1783  HB2 PRO A 111      59.312  54.695  82.977  1.00  7.10              
ATOM   1784  CA  PRO A 111      59.899  55.157  81.025  1.00  7.10              
ATOM   1785  HA  PRO A 111      58.864  55.476  81.105  1.00  7.10              
ATOM   1786  C   PRO A 111      60.574  56.515  81.047  1.00  7.10              
ATOM   1787  O   PRO A 111      60.651  57.063  82.135  1.00  7.10              
ATOM   1788  N   SER A 112      61.002  57.110  79.951  1.00  6.38              
ATOM   1789  H   SER A 112      60.867  56.591  79.100  1.00  6.38              
ATOM   1790  CA  SER A 112      61.346  58.547  79.788  1.00  6.38              
ATOM   1791  HA  SER A 112      61.336  58.828  78.746  1.00  6.38              
ATOM   1792  CB  SER A 112      60.365  59.444  80.519  1.00  6.38              
ATOM   1793  HB1 SER A 112      60.375  60.427  80.061  1.00  6.38              
ATOM   1794  HB2 SER A 112      60.648  59.525  81.566  1.00  6.38              
ATOM   1795  OG  SER A 112      59.083  58.880  80.425  1.00  6.38              
ATOM   1796  HG  SER A 112      58.697  58.865  81.312  1.00  6.38              
ATOM   1797  C   SER A 112      62.735  58.789  80.368  1.00  6.38              
ATOM   1798  O   SER A 112      63.605  59.281  79.676  1.00  6.38              
ATOM   1799  N   THR A 113      62.999  58.265  81.559  1.00  6.39              
ATOM   1800  H   THR A 113      62.210  58.018  82.141  1.00  6.39              
ATOM   1801  CA  THR A 113      64.227  57.516  81.774  1.00  6.39              
ATOM   1802  HA  THR A 113      64.901  57.952  81.061  1.00  6.39              
ATOM   1803  CB  THR A 113      64.995  57.939  83.068  1.00  6.39              
ATOM   1804  HB  THR A 113      65.253  57.097  83.681  1.00  6.39              
ATOM   1805  CG2 THR A 113      66.244  58.779  82.911  1.00  6.39              
ATOM   1806 1HG2 THR A 113      66.667  59.012  83.889  1.00  6.39              
ATOM   1807 2HG2 THR A 113      66.983  58.213  82.365  1.00  6.39              
ATOM   1808 3HG2 THR A 113      65.994  59.708  82.398  1.00  6.39              
ATOM   1809  OG1 THR A 113      64.272  58.862  83.815  1.00  6.39              
ATOM   1810  HG1 THR A 113      64.304  58.552  84.731  1.00  6.39              
ATOM   1811  C   THR A 113      64.100  56.091  81.181  1.00  6.39              
ATOM   1812  O   THR A 113      64.546  55.919  80.064  1.00  6.39              
ATOM   1813  N   GLY A 114      63.366  55.110  81.727  1.00  5.20              
ATOM   1814  H   GLY A 114      62.841  55.378  82.544  1.00  5.20              
ATOM   1815  CA  GLY A 114      63.504  53.639  81.482  1.00  5.20              
ATOM   1816  HA1 GLY A 114      63.005  53.092  82.271  1.00  5.20              
ATOM   1817  HA2 GLY A 114      64.538  53.347  81.541  1.00  5.20              
ATOM   1818  C   GLY A 114      63.145  53.026  80.136  1.00  5.20              
ATOM   1819  O   GLY A 114      62.280  52.166  80.086  1.00  5.20              
ATOM   1820  N   GLU A 115      63.863  53.416  79.093  1.00  4.89              
ATOM   1821  H   GLU A 115      64.544  54.148  79.279  1.00  4.89              
ATOM   1822  CA  GLU A 115      64.057  52.712  77.820  1.00  4.89              
ATOM   1823  HA  GLU A 115      65.100  52.921  77.582  1.00  4.89              
ATOM   1824  CB  GLU A 115      64.038  51.162  77.898  1.00  4.89              
ATOM   1825  HB1 GLU A 115      63.970  50.762  76.886  1.00  4.89              
ATOM   1826  HB2 GLU A 115      63.162  50.792  78.411  1.00  4.89              
ATOM   1827  CG  GLU A 115      65.294  50.516  78.526  1.00  4.89              
ATOM   1828  HG1 GLU A 115      66.050  50.442  77.740  1.00  4.89              
ATOM   1829  HG2 GLU A 115      65.046  49.492  78.816  1.00  4.89              
ATOM   1830  CD  GLU A 115      65.921  51.246  79.730  1.00  4.89              
ATOM   1831  OE1 GLU A 115      66.977  51.886  79.535  1.00  4.89              
ATOM   1832  OE2 GLU A 115      65.408  51.140  80.874  1.00  4.89              
ATOM   1833  C   GLU A 115      63.360  53.363  76.624  1.00  4.89              
ATOM   1834  O   GLU A 115      63.018  52.749  75.615  1.00  4.89              
ATOM   1835  N   ILE A 116      63.128  54.656  76.785  1.00  4.72              
ATOM   1836  H   ILE A 116      63.493  55.075  77.629  1.00  4.72              
ATOM   1837  CA  ILE A 116      62.440  55.532  75.847  1.00  4.72              
ATOM   1838  HA  ILE A 116      61.605  55.016  75.380  1.00  4.72              
ATOM   1839  CB  ILE A 116      62.028  56.832  76.506  1.00  4.72              
ATOM   1840  HB  ILE A 116      61.652  57.557  75.795  1.00  4.72              
ATOM   1841  CG2 ILE A 116      60.806  56.413  77.234  1.00  4.72              
ATOM   1842 1HG2 ILE A 116      60.098  55.926  76.573  1.00  4.72              
ATOM   1843 2HG2 ILE A 116      61.113  55.708  77.997  1.00  4.72              
ATOM   1844 3HG2 ILE A 116      60.306  57.281  77.624  1.00  4.72              
ATOM   1845  CG1 ILE A 116      63.216  57.466  77.266  1.00  4.72              
ATOM   1846 1HG1 ILE A 116      64.148  56.938  77.096  1.00  4.72              
ATOM   1847 2HG1 ILE A 116      63.068  57.347  78.324  1.00  4.72              
ATOM   1848  CD1 ILE A 116      63.468  58.918  76.845  1.00  4.72              
ATOM   1849  HD1 ILE A 116      62.695  59.561  77.241  1.00  4.72              
ATOM   1850  HD2 ILE A 116      64.435  59.247  77.205  1.00  4.72              
ATOM   1851  HD3 ILE A 116      63.478  59.017  75.766  1.00  4.72              
ATOM   1852  C   ILE A 116      63.337  56.099  74.721  1.00  4.72              
ATOM   1853  O   ILE A 116      64.575  56.230  74.856  1.00  4.72              
ATOM   1854  N   GLN A 117      62.619  56.752  73.781  1.00  4.79              
ATOM   1855  H   GLN A 117      61.617  56.593  73.786  1.00  4.79              
ATOM   1856  CA  GLN A 117      63.065  58.059  73.274  1.00  4.79              
ATOM   1857  HA  GLN A 117      63.911  58.360  73.889  1.00  4.79              
ATOM   1858  CB  GLN A 117      63.622  57.938  71.844  1.00  4.79              
ATOM   1859  HB1 GLN A 117      63.994  58.918  71.538  1.00  4.79              
ATOM   1860  HB2 GLN A 117      62.831  57.664  71.153  1.00  4.79              
ATOM   1861  CG  GLN A 117      64.773  56.935  71.717  1.00  4.79              
ATOM   1862  HG1 GLN A 117      64.399  55.917  71.828  1.00  4.79              
ATOM   1863  HG2 GLN A 117      65.480  57.129  72.518  1.00  4.79              
ATOM   1864  CD  GLN A 117      65.495  57.052  70.382  1.00  4.79              
ATOM   1865  OE1 GLN A 117      64.938  57.429  69.364  1.00  4.79              
ATOM   1866  NE2 GLN A 117      66.761  56.701  70.329  1.00  4.79              
ATOM   1867 1HE2 GLN A 117      67.212  56.310  71.136  1.00  4.79              
ATOM   1868 2HE2 GLN A 117      67.196  56.732  69.422  1.00  4.79              
ATOM   1869  C   GLN A 117      62.095  59.227  73.308  1.00  4.79              
ATOM   1870  O   GLN A 117      60.906  59.091  73.090  1.00  4.79              
ATOM   1871  N   VAL A 118      62.649  60.427  73.453  1.00  5.05              
ATOM   1872  H   VAL A 118      63.660  60.463  73.540  1.00  5.05              
ATOM   1873  CA  VAL A 118      61.979  61.708  73.161  1.00  5.05              
ATOM   1874  HA  VAL A 118      60.904  61.573  73.194  1.00  5.05              
ATOM   1875  CB  VAL A 118      62.349  62.873  74.033  1.00  5.05              
ATOM   1876  HB  VAL A 118      61.391  63.290  74.286  1.00  5.05              
ATOM   1877  CG1 VAL A 118      63.228  64.022  73.512  1.00  5.05              
ATOM   1878 1HG1 VAL A 118      62.662  64.592  72.778  1.00  5.05              
ATOM   1879 2HG1 VAL A 118      64.148  63.651  73.076  1.00  5.05              
ATOM   1880 3HG1 VAL A 118      63.510  64.690  74.321  1.00  5.05              
ATOM   1881  CG2 VAL A 118      63.034  62.348  75.246  1.00  5.05              
ATOM   1882 1HG2 VAL A 118      62.477  61.512  75.658  1.00  5.05              
ATOM   1883 2HG2 VAL A 118      64.050  62.039  75.010  1.00  5.05              
ATOM   1884 3HG2 VAL A 118      63.017  63.161  75.938  1.00  5.05              
ATOM   1885  C   VAL A 118      62.399  62.111  71.764  1.00  5.05              
ATOM   1886  O   VAL A 118      63.561  61.849  71.411  1.00  5.05              
ATOM   1887  N   PRO A 119      61.545  62.853  71.035  1.00  5.10              
ATOM   1888  CD  PRO A 119      60.250  62.295  70.675  1.00  5.10              
ATOM   1889  HD1 PRO A 119      59.474  63.041  70.840  1.00  5.10              
ATOM   1890  HD2 PRO A 119      60.025  61.388  71.239  1.00  5.10              
ATOM   1891  CG  PRO A 119      60.340  61.962  69.181  1.00  5.10              
ATOM   1892  HG1 PRO A 119      59.614  62.558  68.627  1.00  5.10              
ATOM   1893  HG2 PRO A 119      60.182  60.899  68.999  1.00  5.10              
ATOM   1894  CB  PRO A 119      61.767  62.374  68.800  1.00  5.10              
ATOM   1895  HB1 PRO A 119      61.828  62.721  67.767  1.00  5.10              
ATOM   1896  HB2 PRO A 119      62.441  61.527  68.935  1.00  5.10              
ATOM   1897  CA  PRO A 119      62.081  63.463  69.842  1.00  5.10              
ATOM   1898  HA  PRO A 119      63.159  63.596  69.913  1.00  5.10              
ATOM   1899  C   PRO A 119      61.553  64.798  69.305  1.00  5.10              
ATOM   1900  O   PRO A 119      61.844  65.169  68.171  1.00  5.10              
ATOM   1901  N   GLY A 120      60.802  65.542  70.099  1.00  5.06              
ATOM   1902  H   GLY A 120      60.604  65.181  71.020  1.00  5.06              
ATOM   1903  CA  GLY A 120      60.710  66.987  69.927  1.00  5.06              
ATOM   1904  HA1 GLY A 120      59.674  67.296  69.795  1.00  5.06              
ATOM   1905  HA2 GLY A 120      61.307  67.339  69.084  1.00  5.06              
ATOM   1906  C   GLY A 120      61.228  67.546  71.210  1.00  5.06              
ATOM   1907  O   GLY A 120      60.691  67.201  72.268  1.00  5.06              
ATOM   1908  N   VAL A 121      62.305  68.305  71.048  1.00  5.13              
ATOM   1909  H   VAL A 121      62.745  68.291  70.140  1.00  5.13              
ATOM   1910  CA  VAL A 121      62.946  69.153  72.037  1.00  5.13              
ATOM   1911  HA  VAL A 121      62.284  69.420  72.861  1.00  5.13              
ATOM   1912  CB  VAL A 121      64.220  68.428  72.501  1.00  5.13              
ATOM   1913  HB  VAL A 121      64.907  68.323  71.682  1.00  5.13              
ATOM   1914  CG1 VAL A 121      64.956  69.326  73.473  1.00  5.13              
ATOM   1915 1HG1 VAL A 121      65.488  70.126  72.956  1.00  5.13              
ATOM   1916 2HG1 VAL A 121      64.224  69.799  74.082  1.00  5.13              
ATOM   1917 3HG1 VAL A 121      65.658  68.766  74.066  1.00  5.13              
ATOM   1918  CG2 VAL A 121      63.939  66.995  72.934  1.00  5.13              
ATOM   1919 1HG2 VAL A 121      63.772  66.374  72.062  1.00  5.13              
ATOM   1920 2HG2 VAL A 121      64.778  66.580  73.483  1.00  5.13              
ATOM   1921 3HG2 VAL A 121      63.012  66.958  73.491  1.00  5.13              
ATOM   1922  C   VAL A 121      63.449  70.359  71.275  1.00  5.13              
ATOM   1923  O   VAL A 121      64.369  70.230  70.468  1.00  5.13              
ATOM   1924  N   ILE A 122      62.821  71.507  71.434  1.00  6.55              
ATOM   1925  H   ILE A 122      62.113  71.622  72.150  1.00  6.55              
ATOM   1926  CA  ILE A 122      63.117  72.649  70.586  1.00  6.55              
ATOM   1927  HA  ILE A 122      64.157  72.634  70.272  1.00  6.55              
ATOM   1928  CB  ILE A 122      62.180  72.633  69.319  1.00  6.55              
ATOM   1929  HB  ILE A 122      62.662  73.266  68.573  1.00  6.55              
ATOM   1930  CG2 ILE A 122      62.011  71.232  68.697  1.00  6.55              
ATOM   1931 1HG2 ILE A 122      61.546  71.291  67.722  1.00  6.55              
ATOM   1932 2HG2 ILE A 122      62.978  70.764  68.553  1.00  6.55              
ATOM   1933 3HG2 ILE A 122      61.393  70.603  69.337  1.00  6.55              
ATOM   1934  CG1 ILE A 122      60.761  73.215  69.568  1.00  6.55              
ATOM   1935 1HG1 ILE A 122      60.839  74.254  69.889  1.00  6.55              
ATOM   1936 2HG1 ILE A 122      60.272  72.653  70.366  1.00  6.55              
ATOM   1937  CD1 ILE A 122      59.820  73.240  68.351  1.00  6.55              
ATOM   1938  HD1 ILE A 122      58.926  73.810  68.607  1.00  6.55              
ATOM   1939  HD2 ILE A 122      60.318  73.717  67.507  1.00  6.55              
ATOM   1940  HD3 ILE A 122      59.510  72.230  68.085  1.00  6.55              
ATOM   1941  C   ILE A 122      62.854  73.917  71.383  1.00  6.55              
ATOM   1942  O   ILE A 122      62.052  73.886  72.317  1.00  6.55              
ATOM   1943  N   PHE A 123      63.466  75.038  70.958  1.00  8.40              
ATOM   1944  H   PHE A 123      63.902  74.919  70.065  1.00  8.40              
ATOM   1945  CA  PHE A 123      64.212  75.903  71.871  1.00  8.40              
ATOM   1946  HA  PHE A 123      64.491  76.782  71.303  1.00  8.40              
ATOM   1947  CB  PHE A 123      63.276  76.415  73.018  1.00  8.40              
ATOM   1948  HB1 PHE A 123      63.081  75.598  73.702  1.00  8.40              
ATOM   1949  HB2 PHE A 123      62.313  76.669  72.574  1.00  8.40              
ATOM   1950  CG  PHE A 123      63.698  77.614  73.847  1.00  8.40              
ATOM   1951  CD1 PHE A 123      63.493  78.918  73.358  1.00  8.40              
ATOM   1952  HD1 PHE A 123      63.033  79.069  72.394  1.00  8.40              
ATOM   1953  CE1 PHE A 123      63.897  80.032  74.119  1.00  8.40              
ATOM   1954  HE1 PHE A 123      63.744  81.033  73.743  1.00  8.40              
ATOM   1955  CZ  PHE A 123      64.493  79.845  75.380  1.00  8.40              
ATOM   1956  HZ  PHE A 123      64.794  80.698  75.973  1.00  8.40              
ATOM   1957  CE2 PHE A 123      64.683  78.544  75.880  1.00  8.40              
ATOM   1958  HE2 PHE A 123      65.132  78.390  76.855  1.00  8.40              
ATOM   1959  CD2 PHE A 123      64.280  77.435  75.115  1.00  8.40              
ATOM   1960  HD2 PHE A 123      64.427  76.445  75.523  1.00  8.40              
ATOM   1961  C   PHE A 123      65.501  75.178  72.280  1.00  8.40              
ATOM   1962  O   PHE A 123      65.615  73.960  72.042  1.00  8.40              
ATOM   1963  N   PRO A 124      66.597  75.898  72.562  1.00  8.40              
ATOM   1964  CD  PRO A 124      66.691  77.351  72.748  1.00  8.40              
ATOM   1965  HD1 PRO A 124      67.136  77.555  73.723  1.00  8.40              
ATOM   1966  HD2 PRO A 124      65.745  77.860  72.658  1.00  8.40              
ATOM   1967  CG  PRO A 124      67.591  77.848  71.637  1.00  8.40              
ATOM   1968  HG1 PRO A 124      68.044  78.810  71.878  1.00  8.40              
ATOM   1969  HG2 PRO A 124      67.030  77.899  70.704  1.00  8.40              
ATOM   1970  CB  PRO A 124      68.612  76.727  71.597  1.00  8.40              
ATOM   1971  HB1 PRO A 124      69.351  76.932  72.375  1.00  8.40              
ATOM   1972  HB2 PRO A 124      69.130  76.653  70.647  1.00  8.40              
ATOM   1973  CA  PRO A 124      67.820  75.434  71.920  1.00  8.40              
ATOM   1974  HA  PRO A 124      67.600  74.924  70.989  1.00  8.40              
ATOM   1975  C   PRO A 124      68.771  74.629  72.696  1.00  8.40              
ATOM   1976  O   PRO A 124      69.618  73.939  72.071  1.00  8.40              
ATOM   1977  N   ASP A 125      68.774  74.873  73.982  1.00  7.18              
ATOM   1978  H   ASP A 125      67.975  75.351  74.379  1.00  7.18              
ATOM   1979  CA  ASP A 125      69.674  74.160  74.813  1.00  7.18              
ATOM   1980  HA  ASP A 125      70.406  73.704  74.148  1.00  7.18              
ATOM   1981  CB  ASP A 125      70.617  75.032  75.665  1.00  7.18              
ATOM   1982  HB1 ASP A 125      70.796  74.554  76.629  1.00  7.18              
ATOM   1983  HB2 ASP A 125      70.172  76.013  75.840  1.00  7.18              
ATOM   1984  CG  ASP A 125      71.965  75.187  74.909  1.00  7.18              
ATOM   1985  OD1 ASP A 125      72.993  74.639  75.362  1.00  7.18              
ATOM   1986  OD2 ASP A 125      71.981  75.728  73.774  1.00  7.18              
ATOM   1987  C   ASP A 125      69.060  72.897  75.299  1.00  7.18              
ATOM   1988  O   ASP A 125      67.901  72.587  75.025  1.00  7.18              
ATOM   1989  N   PHE A 126      69.938  72.051  75.797  1.00  5.72              
ATOM   1990  H   PHE A 126      70.881  72.360  75.986  1.00  5.72              
ATOM   1991  CA  PHE A 126      69.523  70.729  76.144  1.00  5.72              
ATOM   1992  HA  PHE A 126      68.850  70.333  75.390  1.00  5.72              
ATOM   1993  CB  PHE A 126      70.762  69.815  76.281  1.00  5.72              
ATOM   1994  HB1 PHE A 126      70.418  68.804  76.497  1.00  5.72              
ATOM   1995  HB2 PHE A 126      71.347  70.154  77.138  1.00  5.72              
ATOM   1996  CG  PHE A 126      71.717  69.750  75.098  1.00  5.72              
ATOM   1997  CD1 PHE A 126      73.040  69.314  75.308  1.00  5.72              
ATOM   1998  HD1 PHE A 126      73.372  69.042  76.299  1.00  5.72              
ATOM   1999  CE1 PHE A 126      73.934  69.216  74.228  1.00  5.72              
ATOM   2000  HE1 PHE A 126      74.936  68.846  74.383  1.00  5.72              
ATOM   2001  CZ  PHE A 126      73.525  69.579  72.938  1.00  5.72              
ATOM   2002  HZ  PHE A 126      74.216  69.494  72.113  1.00  5.72              
ATOM   2003  CE2 PHE A 126      72.213  70.038  72.731  1.00  5.72              
ATOM   2004  HE2 PHE A 126      71.875  70.322  71.751  1.00  5.72              
ATOM   2005  CD2 PHE A 126      71.309  70.112  73.799  1.00  5.72              
ATOM   2006  HD2 PHE A 126      70.302  70.454  73.604  1.00  5.72              
ATOM   2007  C   PHE A 126      68.755  70.876  77.456  1.00  5.72              
ATOM   2008  O   PHE A 126      69.327  70.655  78.508  1.00  5.72              
ATOM   2009  N   GLU A 127      67.544  71.410  77.399  1.00  5.51              
ATOM   2010  H   GLU A 127      67.196  71.653  76.477  1.00  5.51              
ATOM   2011  CA  GLU A 127      66.858  72.019  78.530  1.00  5.51              
ATOM   2012  HA  GLU A 127      67.234  71.598  79.462  1.00  5.51              
ATOM   2013  CB  GLU A 127      67.091  73.547  78.553  1.00  5.51              
ATOM   2014  HB1 GLU A 127      66.628  73.994  77.671  1.00  5.51              
ATOM   2015  HB2 GLU A 127      68.162  73.745  78.497  1.00  5.51              
ATOM   2016  CG  GLU A 127      66.536  74.212  79.831  1.00  5.51              
ATOM   2017  HG1 GLU A 127      67.372  74.441  80.496  1.00  5.51              
ATOM   2018  HG2 GLU A 127      65.895  73.510  80.370  1.00  5.51              
ATOM   2019  CD  GLU A 127      65.737  75.495  79.543  1.00  5.51              
ATOM   2020  OE1 GLU A 127      66.367  76.527  79.229  1.00  5.51              
ATOM   2021  OE2 GLU A 127      64.487  75.439  79.671  1.00  5.51              
ATOM   2022  C   GLU A 127      65.388  71.715  78.460  1.00  5.51              
ATOM   2023  O   GLU A 127      64.877  71.040  79.340  1.00  5.51              
ATOM   2024  N   ASP A 128      64.783  72.036  77.320  1.00  5.48              
ATOM   2025  H   ASP A 128      65.275  72.691  76.716  1.00  5.48              
ATOM   2026  CA  ASP A 128      63.689  71.295  76.689  1.00  5.48              
ATOM   2027  HA  ASP A 128      62.789  71.468  77.258  1.00  5.48              
ATOM   2028  CB  ASP A 128      63.502  71.942  75.305  1.00  5.48              
ATOM   2029  HB1 ASP A 128      62.598  71.562  74.826  1.00  5.48              
ATOM   2030  HB2 ASP A 128      64.370  71.726  74.689  1.00  5.48              
ATOM   2031  CG  ASP A 128      63.446  73.462  75.429  1.00  5.48              
ATOM   2032  OD1 ASP A 128      64.457  74.094  75.057  1.00  5.48              
ATOM   2033  OD2 ASP A 128      62.480  73.947  76.060  1.00  5.48              
ATOM   2034  C   ASP A 128      63.969  69.778  76.700  1.00  5.48              
ATOM   2035  O   ASP A 128      64.888  69.309  77.351  1.00  5.48              
ATOM   2036  N   GLY A 129      63.229  68.905  76.028  1.00  5.47              
ATOM   2037  H   GLY A 129      62.446  69.226  75.475  1.00  5.47              
ATOM   2038  CA  GLY A 129      63.783  67.554  75.834  1.00  5.47              
ATOM   2039  HA1 GLY A 129      64.782  67.579  75.418  1.00  5.47              
ATOM   2040  HA2 GLY A 129      63.111  66.986  75.211  1.00  5.47              
ATOM   2041  C   GLY A 129      63.850  66.793  77.110  1.00  5.47              
ATOM   2042  O   GLY A 129      62.845  66.316  77.560  1.00  5.47              
ATOM   2043  N   LYS A 130      65.009  66.747  77.724  1.00  5.24              
ATOM   2044  H   LYS A 130      65.681  67.406  77.348  1.00  5.24              
ATOM   2045  CA  LYS A 130      65.301  66.262  79.059  1.00  5.24              
ATOM   2046  HA  LYS A 130      64.989  65.240  79.154  1.00  5.24              
ATOM   2047  CB  LYS A 130      66.841  66.294  79.138  1.00  5.24              
ATOM   2048  HB1 LYS A 130      67.176  65.776  80.038  1.00  5.24              
ATOM   2049  HB2 LYS A 130      67.169  67.320  79.149  1.00  5.24              
ATOM   2050  CG  LYS A 130      67.498  65.690  77.870  1.00  5.24              
ATOM   2051  HG1 LYS A 130      67.338  66.345  77.014  1.00  5.24              
ATOM   2052  HG2 LYS A 130      67.022  64.745  77.655  1.00  5.24              
ATOM   2053  CD  LYS A 130      68.996  65.466  77.953  1.00  5.24              
ATOM   2054  HD1 LYS A 130      69.224  65.034  78.919  1.00  5.24              
ATOM   2055  HD2 LYS A 130      69.521  66.409  77.820  1.00  5.24              
ATOM   2056  CE  LYS A 130      69.433  64.486  76.876  1.00  5.24              
ATOM   2057  HE1 LYS A 130      69.673  65.025  75.956  1.00  5.24              
ATOM   2058  HE2 LYS A 130      68.605  63.807  76.668  1.00  5.24              
ATOM   2059  NZ  LYS A 130      70.575  63.696  77.353  1.00  5.24              
ATOM   2060  HZ1 LYS A 130      70.691  62.884  76.757  1.00  5.24              
ATOM   2061  HZ2 LYS A 130      71.429  64.244  77.378  1.00  5.24              
ATOM   2062  HZ3 LYS A 130      70.372  63.310  78.267  1.00  5.24              
ATOM   2063  C   LYS A 130      64.486  66.948  80.164  1.00  5.24              
ATOM   2064  O   LYS A 130      64.173  66.264  81.144  1.00  5.24              
ATOM   2065  N   ASN A 131      63.973  68.168  79.916  1.00  5.23              
ATOM   2066  H   ASN A 131      64.427  68.756  79.220  1.00  5.23              
ATOM   2067  CA  ASN A 131      62.744  68.666  80.530  1.00  5.23              
ATOM   2068  HA  ASN A 131      62.990  68.929  81.535  1.00  5.23              
ATOM   2069  CB  ASN A 131      62.208  69.966  79.870  1.00  5.23              
ATOM   2070  HB1 ASN A 131      62.656  70.086  78.902  1.00  5.23              
ATOM   2071  HB2 ASN A 131      61.140  69.874  79.697  1.00  5.23              
ATOM   2072  CG  ASN A 131      62.327  71.300  80.631  1.00  5.23              
ATOM   2073  OD1 ASN A 131      61.493  72.167  80.503  1.00  5.23              
ATOM   2074  ND2 ASN A 131      63.349  71.539  81.415  1.00  5.23              
ATOM   2075 1HD2 ASN A 131      63.408  72.449  81.832  1.00  5.23              
ATOM   2076 2HD2 ASN A 131      64.216  71.061  81.194  1.00  5.23              
ATOM   2077  C   ASN A 131      61.689  67.638  80.630  1.00  5.23              
ATOM   2078  O   ASN A 131      61.335  67.218  81.757  1.00  5.23              
ATOM   2079  N   ILE A 132      61.225  67.216  79.467  1.00  5.14              
ATOM   2080  H   ILE A 132      61.700  67.541  78.635  1.00  5.14              
ATOM   2081  CA  ILE A 132      60.102  66.292  79.357  1.00  5.14              
ATOM   2082  HA  ILE A 132      60.042  66.036  80.410  1.00  5.14              
ATOM   2083  CB  ILE A 132      58.702  66.955  79.534  1.00  5.14              
ATOM   2084  HB  ILE A 132      58.703  67.193  80.594  1.00  5.14              
ATOM   2085  CG2 ILE A 132      57.463  66.078  79.339  1.00  5.14              
ATOM   2086 1HG2 ILE A 132      56.562  66.612  79.618  1.00  5.14              
ATOM   2087 2HG2 ILE A 132      57.405  65.812  78.297  1.00  5.14              
ATOM   2088 3HG2 ILE A 132      57.501  65.188  79.962  1.00  5.14              
ATOM   2089  CG1 ILE A 132      58.450  68.323  78.889  1.00  5.14              
ATOM   2090 1HG1 ILE A 132      58.264  68.222  77.819  1.00  5.14              
ATOM   2091 2HG1 ILE A 132      59.327  68.942  79.030  1.00  5.14              
ATOM   2092  CD1 ILE A 132      57.267  69.032  79.583  1.00  5.14              
ATOM   2093  HD1 ILE A 132      57.117  68.666  80.598  1.00  5.14              
ATOM   2094  HD2 ILE A 132      56.350  68.882  79.011  1.00  5.14              
ATOM   2095  HD3 ILE A 132      57.472  70.089  79.684  1.00  5.14              
ATOM   2096  C   ILE A 132      60.365  64.784  79.230  1.00  5.14              
ATOM   2097  O   ILE A 132      59.454  63.980  79.455  1.00  5.14              
ATOM   2098  N   ILE A 133      61.637  64.353  79.160  1.00  5.02              
ATOM   2099  H   ILE A 133      62.371  65.026  78.981  1.00  5.02              
ATOM   2100  CA  ILE A 133      61.930  63.001  79.610  1.00  5.02              
ATOM   2101  HA  ILE A 133      61.224  62.306  79.156  1.00  5.02              
ATOM   2102  CB  ILE A 133      63.344  62.361  79.572  1.00  5.02              
ATOM   2103  HB  ILE A 133      63.041  61.393  79.906  1.00  5.02              
ATOM   2104  CG2 ILE A 133      64.505  62.632  80.560  1.00  5.02              
ATOM   2105 1HG2 ILE A 133      64.273  62.239  81.548  1.00  5.02              
ATOM   2106 2HG2 ILE A 133      64.768  63.684  80.618  1.00  5.02              
ATOM   2107 3HG2 ILE A 133      65.366  62.051  80.257  1.00  5.02              
ATOM   2108  CG1 ILE A 133      63.900  62.096  78.209  1.00  5.02              
ATOM   2109 1HG1 ILE A 133      64.583  61.258  78.251  1.00  5.02              
ATOM   2110 2HG1 ILE A 133      63.058  61.800  77.615  1.00  5.02              
ATOM   2111  CD1 ILE A 133      64.632  63.323  77.699  1.00  5.02              
ATOM   2112  HD1 ILE A 133      63.934  64.143  77.628  1.00  5.02              
ATOM   2113  HD2 ILE A 133      65.071  63.144  76.733  1.00  5.02              
ATOM   2114  HD3 ILE A 133      65.431  63.570  78.377  1.00  5.02              
ATOM   2115  C   ILE A 133      61.711  62.993  81.082  1.00  5.02              
ATOM   2116  O   ILE A 133      61.008  62.117  81.520  1.00  5.02              
ATOM   2117  N   GLN A 134      62.354  63.873  81.855  1.00  5.05              
ATOM   2118  H   GLN A 134      62.948  64.596  81.467  1.00  5.05              
ATOM   2119  CA  GLN A 134      62.493  63.482  83.250  1.00  5.05              
ATOM   2120  HA  GLN A 134      62.542  62.394  83.311  1.00  5.05              
ATOM   2121  CB  GLN A 134      63.794  64.030  83.867  1.00  5.05              
ATOM   2122  HB1 GLN A 134      63.639  65.040  84.249  1.00  5.05              
ATOM   2123  HB2 GLN A 134      64.575  64.065  83.107  1.00  5.05              
ATOM   2124  CG  GLN A 134      64.268  63.094  84.994  1.00  5.05              
ATOM   2125  HG1 GLN A 134      64.284  62.067  84.629  1.00  5.05              
ATOM   2126  HG2 GLN A 134      63.576  63.161  85.834  1.00  5.05              
ATOM   2127  CD  GLN A 134      65.672  63.410  85.484  1.00  5.05              
ATOM   2128  OE1 GLN A 134      66.657  62.828  85.050  1.00  5.05              
ATOM   2129  NE2 GLN A 134      65.803  64.344  86.399  1.00  5.05              
ATOM   2130 1HE2 GLN A 134      64.998  64.883  86.702  1.00  5.05              
ATOM   2131 2HE2 GLN A 134      66.745  64.613  86.609  1.00  5.05              
ATOM   2132  C   GLN A 134      61.240  63.919  83.993  1.00  5.05              
ATOM   2133  O   GLN A 134      60.823  63.283  84.954  1.00  5.05              
ATOM   2134  N   GLN A 135      60.498  64.866  83.427  1.00  5.05              
ATOM   2135  H   GLN A 135      60.890  65.459  82.705  1.00  5.05              
ATOM   2136  CA  GLN A 135      59.089  64.913  83.722  1.00  5.05              
ATOM   2137  HA  GLN A 135      59.016  65.021  84.808  1.00  5.05              
ATOM   2138  CB  GLN A 135      58.452  66.151  83.094  1.00  5.05              
ATOM   2139  HB1 GLN A 135      58.013  65.864  82.142  1.00  5.05              
ATOM   2140  HB2 GLN A 135      59.194  66.928  82.926  1.00  5.05              
ATOM   2141  CG  GLN A 135      57.380  66.745  84.007  1.00  5.05              
ATOM   2142  HG1 GLN A 135      57.805  67.602  84.522  1.00  5.05              
ATOM   2143  HG2 GLN A 135      57.049  66.008  84.740  1.00  5.05              
ATOM   2144  CD  GLN A 135      56.167  67.193  83.232  1.00  5.05              
ATOM   2145  OE1 GLN A 135      55.903  68.367  83.030  1.00  5.05              
ATOM   2146  NE2 GLN A 135      55.367  66.260  82.791  1.00  5.05              
ATOM   2147 1HE2 GLN A 135      55.522  65.287  82.998  1.00  5.05              
ATOM   2148 2HE2 GLN A 135      54.474  66.580  82.427  1.00  5.05              
ATOM   2149  C   GLN A 135      58.336  63.669  83.353  1.00  5.05              
ATOM   2150  O   GLN A 135      57.660  63.206  84.245  1.00  5.05              
ATOM   2151  N   TRP A 136      58.431  63.071  82.158  1.00  4.94              
ATOM   2152  H   TRP A 136      59.033  63.421  81.422  1.00  4.94              
ATOM   2153  CA  TRP A 136      57.756  61.780  81.981  1.00  4.94              
ATOM   2154  HA  TRP A 136      56.838  61.913  82.538  1.00  4.94              
ATOM   2155  CB  TRP A 136      57.187  61.585  80.595  1.00  4.94              
ATOM   2156  HB1 TRP A 136      57.929  61.120  79.965  1.00  4.94              
ATOM   2157  HB2 TRP A 136      56.952  62.564  80.188  1.00  4.94              
ATOM   2158  CG  TRP A 136      55.916  60.788  80.636  1.00  4.94              
ATOM   2159  CD1 TRP A 136      55.850  59.472  80.858  1.00  4.94              
ATOM   2160  HD1 TRP A 136      56.710  58.857  80.983  1.00  4.94              
ATOM   2161  NE1 TRP A 136      54.558  59.085  81.082  1.00  4.94              
ATOM   2162  HE1 TRP A 136      54.293  58.225  81.553  1.00  4.94              
ATOM   2163  CE2 TRP A 136      53.691  60.046  80.662  1.00  4.94              
ATOM   2164  CZ2 TRP A 136      52.313  60.057  80.448  1.00  4.94              
ATOM   2165  HZ2 TRP A 136      51.749  59.147  80.570  1.00  4.94              
ATOM   2166  CH2 TRP A 136      51.718  61.261  80.052  1.00  4.94              
ATOM   2167  HH2 TRP A 136      50.681  61.320  79.777  1.00  4.94              
ATOM   2168  CZ3 TRP A 136      52.481  62.432  80.027  1.00  4.94              
ATOM   2169  HZ3 TRP A 136      51.990  63.357  79.779  1.00  4.94              
ATOM   2170  CE3 TRP A 136      53.862  62.404  80.298  1.00  4.94              
ATOM   2171  HE3 TRP A 136      54.457  63.290  80.265  1.00  4.94              
ATOM   2172  CD2 TRP A 136      54.519  61.195  80.535  1.00  4.94              
ATOM   2173  C   TRP A 136      58.391  60.602  82.733  1.00  4.94              
ATOM   2174  O   TRP A 136      57.863  59.499  82.746  1.00  4.94              
ATOM   2175  N   VAL A 137      59.472  60.805  83.478  1.00  4.93              
ATOM   2176  H   VAL A 137      59.982  61.675  83.389  1.00  4.93              
ATOM   2177  CA  VAL A 137      59.879  59.839  84.473  1.00  4.93              
ATOM   2178  HA  VAL A 137      59.451  58.901  84.160  1.00  4.93              
ATOM   2179  CB  VAL A 137      61.378  59.584  84.584  1.00  4.93              
ATOM   2180  HB  VAL A 137      61.837  59.755  83.612  1.00  4.93              
ATOM   2181  CG1 VAL A 137      62.134  60.368  85.670  1.00  4.93              
ATOM   2182 1HG1 VAL A 137      61.712  60.191  86.660  1.00  4.93              
ATOM   2183 2HG1 VAL A 137      63.181  60.085  85.688  1.00  4.93              
ATOM   2184 3HG1 VAL A 137      62.086  61.420  85.463  1.00  4.93              
ATOM   2185  CG2 VAL A 137      61.505  58.110  84.957  1.00  4.93              
ATOM   2186 1HG2 VAL A 137      60.856  57.474  84.386  1.00  4.93              
ATOM   2187 2HG2 VAL A 137      62.476  57.762  84.722  1.00  4.93              
ATOM   2188 3HG2 VAL A 137      61.291  57.983  86.012  1.00  4.93              
ATOM   2189  C   VAL A 137      59.251  60.149  85.833  1.00  4.93              
ATOM   2190  O   VAL A 137      59.079  59.251  86.655  1.00  4.93              
ATOM   2191  N   ASP A 138      58.779  61.372  86.045  1.00  5.04              
ATOM   2192  H   ASP A 138      59.012  62.138  85.425  1.00  5.04              
ATOM   2193  CA  ASP A 138      57.860  61.588  87.149  1.00  5.04              
ATOM   2194  HA  ASP A 138      58.089  60.820  87.885  1.00  5.04              
ATOM   2195  CB  ASP A 138      58.090  62.892  87.918  1.00  5.04              
ATOM   2196  HB1 ASP A 138      57.141  63.409  88.071  1.00  5.04              
ATOM   2197  HB2 ASP A 138      58.766  63.547  87.366  1.00  5.04              
ATOM   2198  CG  ASP A 138      58.706  62.526  89.273  1.00  5.04              
ATOM   2199  OD1 ASP A 138      59.672  61.732  89.269  1.00  5.04              
ATOM   2200  OD2 ASP A 138      58.296  63.050  90.338  1.00  5.04              
ATOM   2201  C   ASP A 138      56.408  61.246  86.932  1.00  5.04              
ATOM   2202  O   ASP A 138      55.749  60.722  87.825  1.00  5.04              
ATOM   2203  N   PHE A 139      55.983  61.339  85.689  1.00  5.00              
ATOM   2204  H   PHE A 139      56.595  61.819  85.042  1.00  5.00              
ATOM   2205  CA  PHE A 139      54.926  60.513  85.149  1.00  5.00              
ATOM   2206  HA  PHE A 139      54.029  60.699  85.718  1.00  5.00              
ATOM   2207  CB  PHE A 139      54.658  60.982  83.730  1.00  5.00              
ATOM   2208  HB1 PHE A 139      54.100  60.218  83.224  1.00  5.00              
ATOM   2209  HB2 PHE A 139      55.595  61.099  83.219  1.00  5.00              
ATOM   2210  CG  PHE A 139      53.880  62.291  83.727  1.00  5.00              
ATOM   2211  CD1 PHE A 139      54.436  63.437  84.324  1.00  5.00              
ATOM   2212  HD1 PHE A 139      55.465  63.480  84.594  1.00  5.00              
ATOM   2213  CE1 PHE A 139      53.631  64.489  84.740  1.00  5.00              
ATOM   2214  HE1 PHE A 139      54.069  65.342  85.227  1.00  5.00              
ATOM   2215  CZ  PHE A 139      52.252  64.373  84.617  1.00  5.00              
ATOM   2216  HZ  PHE A 139      51.660  65.098  85.122  1.00  5.00              
ATOM   2217  CE2 PHE A 139      51.686  63.323  83.871  1.00  5.00              
ATOM   2218  HE2 PHE A 139      50.620  63.267  83.703  1.00  5.00              
ATOM   2219  CD2 PHE A 139      52.519  62.311  83.370  1.00  5.00              
ATOM   2220  HD2 PHE A 139      52.094  61.495  82.811  1.00  5.00              
ATOM   2221  C   PHE A 139      55.286  59.064  85.415  1.00  5.00              
ATOM   2222  O   PHE A 139      54.486  58.359  86.015  1.00  5.00              
ATOM   2223  N   LEU A 140      56.523  58.623  85.164  1.00  4.94              
ATOM   2224  H   LEU A 140      57.140  59.177  84.590  1.00  4.94              
ATOM   2225  CA  LEU A 140      56.855  57.254  85.497  1.00  4.94              
ATOM   2226  HA  LEU A 140      56.210  56.727  84.826  1.00  4.94              
ATOM   2227  CB  LEU A 140      58.281  56.721  85.175  1.00  4.94              
ATOM   2228  HB1 LEU A 140      58.970  57.522  85.205  1.00  4.94              
ATOM   2229  HB2 LEU A 140      58.309  56.376  84.146  1.00  4.94              
ATOM   2230  CG  LEU A 140      58.855  55.612  86.117  1.00  4.94              
ATOM   2231  HG  LEU A 140      58.055  54.935  86.393  1.00  4.94              
ATOM   2232  CD1 LEU A 140      59.528  56.118  87.396  1.00  4.94              
ATOM   2233 1HD1 LEU A 140      59.464  55.360  88.176  1.00  4.94              
ATOM   2234 2HD1 LEU A 140      60.554  56.364  87.204  1.00  4.94              
ATOM   2235 3HD1 LEU A 140      59.109  57.043  87.749  1.00  4.94              
ATOM   2236  CD2 LEU A 140      59.947  54.729  85.516  1.00  4.94              
ATOM   2237 1HD2 LEU A 140      60.675  55.336  84.985  1.00  4.94              
ATOM   2238 2HD2 LEU A 140      59.489  53.986  84.883  1.00  4.94              
ATOM   2239 3HD2 LEU A 140      60.458  54.165  86.294  1.00  4.94              
ATOM   2240  C   LEU A 140      56.407  56.799  86.854  1.00  4.94              
ATOM   2241  O   LEU A 140      55.769  55.732  86.987  1.00  4.94              
ATOM   2242  N   GLN A 141      56.790  57.573  87.831  1.00  5.11              
ATOM   2243  H   GLN A 141      57.266  58.437  87.617  1.00  5.11              
ATOM   2244  CA  GLN A 141      56.793  57.046  89.158  1.00  5.11              
ATOM   2245  HA  GLN A 141      57.261  56.061  89.154  1.00  5.11              
ATOM   2246  CB  GLN A 141      57.606  58.002  90.047  1.00  5.11              
ATOM   2247  HB1 GLN A 141      57.047  58.928  90.189  1.00  5.11              
ATOM   2248  HB2 GLN A 141      58.544  58.273  89.562  1.00  5.11              
ATOM   2249  CG  GLN A 141      57.941  57.365  91.404  1.00  5.11              
ATOM   2250  HG1 GLN A 141      58.954  56.971  91.350  1.00  5.11              
ATOM   2251  HG2 GLN A 141      57.262  56.541  91.620  1.00  5.11              
ATOM   2252  CD  GLN A 141      57.853  58.355  92.555  1.00  5.11              
ATOM   2253  OE1 GLN A 141      58.830  58.706  93.194  1.00  5.11              
ATOM   2254  NE2 GLN A 141      56.678  58.851  92.876  1.00  5.11              
ATOM   2255 1HE2 GLN A 141      55.884  58.687  92.275  1.00  5.11              
ATOM   2256 2HE2 GLN A 141      56.631  59.488  93.649  1.00  5.11              
ATOM   2257  C   GLN A 141      55.370  56.904  89.698  1.00  5.11              
ATOM   2258  O   GLN A 141      54.990  55.874  90.263  1.00  5.11              
ATOM   2259  N   HIS A 142      54.612  57.980  89.504  1.00  5.36              
ATOM   2260  CA  HIS A 142      53.209  58.162  89.773  1.00  5.36              
ATOM   2261  CB  HIS A 142      52.958  58.595  91.230  1.00  5.36              
ATOM   2262  CG  HIS A 142      51.634  59.280  91.535  1.00  5.36              
ATOM   2263  ND1 HIS A 142      50.700  58.837  92.471  1.00  5.36              
ATOM   2264  CE1 HIS A 142      49.770  59.796  92.569  1.00  5.36              
ATOM   2265  NE2 HIS A 142      50.015  60.763  91.663  1.00  5.36              
ATOM   2266  CD2 HIS A 142      51.202  60.470  91.021  1.00  5.36              
ATOM   2267  C   HIS A 142      52.234  57.131  89.219  1.00  5.36              
ATOM   2268  O   HIS A 142      51.098  57.035  89.698  1.00  5.36              
ATOM   2269  N   GLN A 143      52.609  56.364  88.193  1.00  5.33              
ATOM   2270  H   GLN A 143      53.541  56.492  87.806  1.00  5.33              
ATOM   2271  CA  GLN A 143      51.980  55.035  88.191  1.00  5.33              
ATOM   2272  HA  GLN A 143      51.280  54.992  89.006  1.00  5.33              
ATOM   2273  CB  GLN A 143      51.061  54.724  87.043  1.00  5.33              
ATOM   2274  HB1 GLN A 143      51.649  54.453  86.174  1.00  5.33              
ATOM   2275  HB2 GLN A 143      50.565  55.634  86.871  1.00  5.33              
ATOM   2276  CG  GLN A 143      49.947  53.695  87.296  1.00  5.33              
ATOM   2277  HG1 GLN A 143      50.293  52.882  87.932  1.00  5.33              
ATOM   2278  HG2 GLN A 143      49.694  53.297  86.327  1.00  5.33              
ATOM   2279  CD  GLN A 143      48.632  54.259  87.831  1.00  5.33              
ATOM   2280  OE1 GLN A 143      47.705  54.552  87.079  1.00  5.33              
ATOM   2281  NE2 GLN A 143      48.481  54.457  89.121  1.00  5.33              
ATOM   2282 1HE2 GLN A 143      49.235  54.286  89.766  1.00  5.33              
ATOM   2283 2HE2 GLN A 143      47.576  54.771  89.430  1.00  5.33              
ATOM   2284  C   GLN A 143      52.979  53.970  88.451  1.00  5.33              
ATOM   2285  O   GLN A 143      53.824  53.788  87.583  1.00  5.33              
ATOM   2286  N   PRO A 144      52.835  53.295  89.610  1.00  5.37              
ATOM   2287  CD  PRO A 144      51.758  53.374  90.606  1.00  5.37              
ATOM   2288  HD1 PRO A 144      50.837  52.986  90.174  1.00  5.37              
ATOM   2289  HD2 PRO A 144      51.613  54.399  90.951  1.00  5.37              
ATOM   2290  CG  PRO A 144      52.157  52.503  91.796  1.00  5.37              
ATOM   2291  HG1 PRO A 144      51.306  51.963  92.211  1.00  5.37              
ATOM   2292  HG2 PRO A 144      52.631  53.120  92.561  1.00  5.37              
ATOM   2293  CB  PRO A 144      53.185  51.562  91.187  1.00  5.37              
ATOM   2294  HB1 PRO A 144      52.677  50.743  90.674  1.00  5.37              
ATOM   2295  HB2 PRO A 144      53.886  51.185  91.932  1.00  5.37              
ATOM   2296  CA  PRO A 144      53.868  52.492  90.180  1.00  5.37              
ATOM   2297  HA  PRO A 144      54.493  53.174  90.758  1.00  5.37              
ATOM   2298  C   PRO A 144      54.770  51.803  89.210  1.00  5.37              
ATOM   2299  O   PRO A 144      54.528  50.645  88.875  1.00  5.37              
ATOM   2300  N   ILE A 145      55.870  52.480  88.861  1.00  5.26              
ATOM   2301  H   ILE A 145      55.935  53.471  89.037  1.00  5.26              
ATOM   2302  CA  ILE A 145      57.077  51.727  88.633  1.00  5.26              
ATOM   2303  HA  ILE A 145      56.737  50.780  89.036  1.00  5.26              
ATOM   2304  CB  ILE A 145      57.395  51.188  87.238  1.00  5.26              
ATOM   2305  HB  ILE A 145      56.567  51.440  86.586  1.00  5.26              
ATOM   2306  CG2 ILE A 145      58.662  51.892  86.761  1.00  5.26              
ATOM   2307 1HG2 ILE A 145      59.539  51.545  87.298  1.00  5.26              
ATOM   2308 2HG2 ILE A 145      58.820  51.712  85.707  1.00  5.26              
ATOM   2309 3HG2 ILE A 145      58.547  52.952  86.945  1.00  5.26              
ATOM   2310  CG1 ILE A 145      57.636  49.638  87.213  1.00  5.26              
ATOM   2311 1HG1 ILE A 145      57.991  49.327  86.247  1.00  5.26              
ATOM   2312 2HG1 ILE A 145      58.460  49.358  87.847  1.00  5.26              
ATOM   2313  CD1 ILE A 145      56.463  48.719  87.585  1.00  5.26              
ATOM   2314  HD1 ILE A 145      56.685  47.703  87.259  1.00  5.26              
ATOM   2315  HD2 ILE A 145      55.546  49.055  87.104  1.00  5.26              
ATOM   2316  HD3 ILE A 145      56.320  48.703  88.666  1.00  5.26              
ATOM   2317  C   ILE A 145      58.252  51.790  89.610  1.00  5.26              
ATOM   2318  O   ILE A 145      58.778  52.840  89.925  1.00  5.26              
ATOM   2319  N   GLU A 146      58.691  50.557  89.997  1.00  6.03              
ATOM   2320  H   GLU A 146      57.964  49.856  89.936  1.00  6.03              
ATOM   2321  CA  GLU A 146      60.048  49.996  89.822  1.00  6.03              
ATOM   2322  HA  GLU A 146      60.232  49.836  88.761  1.00  6.03              
ATOM   2323  CB  GLU A 146      60.113  48.601  90.478  1.00  6.03              
ATOM   2324  HB1 GLU A 146      59.231  48.044  90.159  1.00  6.03              
ATOM   2325  HB2 GLU A 146      60.065  48.686  91.564  1.00  6.03              
ATOM   2326  CG  GLU A 146      61.331  47.757  90.060  1.00  6.03              
ATOM   2327  HG1 GLU A 146      61.481  47.849  88.981  1.00  6.03              
ATOM   2328  HG2 GLU A 146      61.112  46.710  90.279  1.00  6.03              
ATOM   2329  CD  GLU A 146      62.618  48.141  90.810  1.00  6.03              
ATOM   2330  OE1 GLU A 146      63.557  48.636  90.151  1.00  6.03              
ATOM   2331  OE2 GLU A 146      62.635  47.998  92.050  1.00  6.03              
ATOM   2332  C   GLU A 146      61.087  50.973  90.296  1.00  6.03              
ATOM   2333  O   GLU A 146      61.570  50.950  91.424  1.00  6.03              
ATOM   2334  N   LYS A 147      61.318  51.946  89.418  1.00  8.10              
ATOM   2335  H   LYS A 147      60.762  52.006  88.577  1.00  8.10              
ATOM   2336  CA  LYS A 147      62.198  53.042  89.697  1.00  8.10              
ATOM   2337  HA  LYS A 147      62.771  52.732  90.569  1.00  8.10              
ATOM   2338  CB  LYS A 147      63.334  53.086  88.698  1.00  8.10              
ATOM   2339  HB1 LYS A 147      63.917  53.997  88.803  1.00  8.10              
ATOM   2340  HB2 LYS A 147      62.852  53.037  87.731  1.00  8.10              
ATOM   2341  CG  LYS A 147      64.223  51.827  88.908  1.00  8.10              
ATOM   2342  HG1 LYS A 147      64.026  51.131  88.098  1.00  8.10              
ATOM   2343  HG2 LYS A 147      63.935  51.304  89.819  1.00  8.10              
ATOM   2344  CD  LYS A 147      65.734  52.073  89.014  1.00  8.10              
ATOM   2345  HD1 LYS A 147      65.914  53.020  89.527  1.00  8.10              
ATOM   2346  HD2 LYS A 147      66.159  52.145  88.015  1.00  8.10              
ATOM   2347  CE  LYS A 147      66.451  50.959  89.808  1.00  8.10              
ATOM   2348  HE1 LYS A 147      66.242  51.106  90.871  1.00  8.10              
ATOM   2349  HE2 LYS A 147      67.527  51.070  89.659  1.00  8.10              
ATOM   2350  NZ  LYS A 147      66.025  49.588  89.421  1.00  8.10              
ATOM   2351  HZ1 LYS A 147      66.571  48.868  89.864  1.00  8.10              
ATOM   2352  HZ2 LYS A 147      65.052  49.417  89.686  1.00  8.10              
ATOM   2353  HZ3 LYS A 147      66.065  49.464  88.413  1.00  8.10              
ATOM   2354  C   LYS A 147      61.587  54.258  90.381  1.00  8.10              
ATOM   2355  O   LYS A 147      61.596  55.385  89.900  1.00  8.10              
ATOM   2356  N   LYS A 148      61.166  53.951  91.622  1.00  8.47              
ATOM   2357  H   LYS A 148      61.129  52.962  91.831  1.00  8.47              
ATOM   2358  CA  LYS A 148      60.794  54.901  92.680  1.00  8.47              
ATOM   2359  HA  LYS A 148      59.830  55.328  92.407  1.00  8.47              
ATOM   2360  CB  LYS A 148      60.622  54.238  94.066  1.00  8.47              
ATOM   2361  HB1 LYS A 148      59.996  54.906  94.662  1.00  8.47              
ATOM   2362  HB2 LYS A 148      61.591  54.200  94.568  1.00  8.47              
ATOM   2363  CG  LYS A 148      59.981  52.835  94.102  1.00  8.47              
ATOM   2364  HG1 LYS A 148      59.455  52.635  93.168  1.00  8.47              
ATOM   2365  HG2 LYS A 148      59.253  52.798  94.913  1.00  8.47              
ATOM   2366  CD  LYS A 148      61.048  51.759  94.362  1.00  8.47              
ATOM   2367  HD1 LYS A 148      61.421  51.856  95.383  1.00  8.47              
ATOM   2368  HD2 LYS A 148      61.884  51.920  93.682  1.00  8.47              
ATOM   2369  CE  LYS A 148      60.481  50.349  94.158  1.00  8.47              
ATOM   2370  HE1 LYS A 148      59.889  50.348  93.237  1.00  8.47              
ATOM   2371  HE2 LYS A 148      59.822  50.096  94.995  1.00  8.47              
ATOM   2372  NZ  LYS A 148      61.570  49.352  94.022  1.00  8.47              
ATOM   2373  HZ1 LYS A 148      61.233  48.414  93.841  1.00  8.47              
ATOM   2374  HZ2 LYS A 148      62.111  49.517  93.167  1.00  8.47              
ATOM   2375  HZ3 LYS A 148      62.209  49.334  94.800  1.00  8.47              
ATOM   2376  C   LYS A 148      61.773  56.073  92.798  1.00  8.47              
ATOM   2377  O   LYS A 148      61.384  57.212  93.026  1.00  8.47              
ATOM   2378  N   ILE A 149      63.053  55.761  92.611  1.00  8.13              
ATOM   2379  H   ILE A 149      63.263  54.807  92.372  1.00  8.13              
ATOM   2380  CA  ILE A 149      64.164  56.695  92.514  1.00  8.13              
ATOM   2381  HA  ILE A 149      63.761  57.692  92.339  1.00  8.13              
ATOM   2382  CB  ILE A 149      64.983  56.746  93.831  1.00  8.13              
ATOM   2383  HB  ILE A 149      65.826  57.419  93.664  1.00  8.13              
ATOM   2384  CG2 ILE A 149      64.138  57.362  94.963  1.00  8.13              
ATOM   2385 1HG2 ILE A 149      64.762  57.571  95.832  1.00  8.13              
ATOM   2386 2HG2 ILE A 149      63.697  58.303  94.632  1.00  8.13              
ATOM   2387 3HG2 ILE A 149      63.336  56.684  95.257  1.00  8.13              
ATOM   2388  CG1 ILE A 149      65.545  55.359  94.214  1.00  8.13              
ATOM   2389 1HG1 ILE A 149      66.084  54.941  93.363  1.00  8.13              
ATOM   2390 2HG1 ILE A 149      64.728  54.680  94.462  1.00  8.13              
ATOM   2391  CD1 ILE A 149      66.520  55.393  95.400  1.00  8.13              
ATOM   2392  HD1 ILE A 149      66.947  54.400  95.543  1.00  8.13              
ATOM   2393  HD2 ILE A 149      67.327  56.099  95.197  1.00  8.13              
ATOM   2394  HD3 ILE A 149      66.000  55.683  96.312  1.00  8.13              
ATOM   2395  C   ILE A 149      65.044  56.361  91.291  1.00  8.13              
ATOM   2396  O   ILE A 149      64.838  55.332  90.639  1.00  8.13              
ATOM   2397  N   GLN A 150      65.977  57.244  90.925  1.00  6.47              
ATOM   2398  H   GLN A 150      66.287  57.882  91.640  1.00  6.47              
ATOM   2399  CA  GLN A 150      66.049  57.784  89.545  1.00  6.47              
ATOM   2400  HA  GLN A 150      65.524  57.123  88.859  1.00  6.47              
ATOM   2401  CB  GLN A 150      65.359  59.171  89.625  1.00  6.47              
ATOM   2402  HB1 GLN A 150      64.307  59.023  89.874  1.00  6.47              
ATOM   2403  HB2 GLN A 150      65.399  59.647  88.645  1.00  6.47              
ATOM   2404  CG  GLN A 150      65.961  60.166  90.651  1.00  6.47              
ATOM   2405  HG1 GLN A 150      66.759  59.702  91.230  1.00  6.47              
ATOM   2406  HG2 GLN A 150      65.177  60.458  91.350  1.00  6.47              
ATOM   2407  CD  GLN A 150      66.520  61.433  90.011  1.00  6.47              
ATOM   2408  OE1 GLN A 150      65.913  62.487  90.057  1.00  6.47              
ATOM   2409  NE2 GLN A 150      67.693  61.375  89.415  1.00  6.47              
ATOM   2410 1HE2 GLN A 150      68.224  60.516  89.396  1.00  6.47              
ATOM   2411 2HE2 GLN A 150      67.991  62.210  88.940  1.00  6.47              
ATOM   2412  C   GLN A 150      67.451  58.002  89.029  1.00  6.47              
ATOM   2413  O   GLN A 150      68.395  58.167  89.797  1.00  6.47              
ATOM   2414  N   ILE A 151      67.464  58.136  87.712  1.00  5.93              
ATOM   2415  H   ILE A 151      66.605  57.853  87.253  1.00  5.93              
ATOM   2416  CA  ILE A 151      68.494  58.548  86.751  1.00  5.93              
ATOM   2417  HA  ILE A 151      68.063  59.380  86.190  1.00  5.93              
ATOM   2418  CB  ILE A 151      69.819  59.089  87.368  1.00  5.93              
ATOM   2419  HB  ILE A 151      69.559  59.635  88.272  1.00  5.93              
ATOM   2420  CG2 ILE A 151      70.814  57.981  87.754  1.00  5.93              
ATOM   2421 1HG2 ILE A 151      70.290  57.141  88.210  1.00  5.93              
ATOM   2422 2HG2 ILE A 151      71.363  57.638  86.878  1.00  5.93              
ATOM   2423 3HG2 ILE A 151      71.529  58.366  88.481  1.00  5.93              
ATOM   2424  CG1 ILE A 151      70.484  60.149  86.459  1.00  5.93              
ATOM   2425 1HG1 ILE A 151      69.737  60.892  86.175  1.00  5.93              
ATOM   2426 2HG1 ILE A 151      70.865  59.688  85.549  1.00  5.93              
ATOM   2427  CD1 ILE A 151      71.643  60.895  87.137  1.00  5.93              
ATOM   2428  HD1 ILE A 151      71.304  61.336  88.075  1.00  5.93              
ATOM   2429  HD2 ILE A 151      72.471  60.213  87.330  1.00  5.93              
ATOM   2430  HD3 ILE A 151      71.995  61.690  86.480  1.00  5.93              
ATOM   2431  C   ILE A 151      68.634  57.413  85.737  1.00  5.93              
ATOM   2432  O   ILE A 151      67.957  56.390  85.868  1.00  5.93              
ATOM   2433  N   ILE A 152      69.506  57.613  84.758  1.00  5.04              
ATOM   2434  H   ILE A 152      70.024  58.482  84.766  1.00  5.04              
ATOM   2435  CA  ILE A 152      69.879  56.732  83.657  1.00  5.04              
ATOM   2436  HA  ILE A 152      69.156  56.850  82.865  1.00  5.04              
ATOM   2437  CB  ILE A 152      69.994  55.213  84.056  1.00  5.04              
ATOM   2438  HB  ILE A 152      69.036  54.898  84.454  1.00  5.04              
ATOM   2439  CG2 ILE A 152      70.215  54.238  82.881  1.00  5.04              
ATOM   2440 1HG2 ILE A 152      71.277  54.106  82.670  1.00  5.04              
ATOM   2441 2HG2 ILE A 152      69.710  54.605  81.990  1.00  5.04              
ATOM   2442 3HG2 ILE A 152      69.799  53.263  83.133  1.00  5.04              
ATOM   2443  CG1 ILE A 152      71.047  54.968  85.161  1.00  5.04              
ATOM   2444 1HG1 ILE A 152      70.839  55.624  86.002  1.00  5.04              
ATOM   2445 2HG1 ILE A 152      72.041  55.207  84.780  1.00  5.04              
ATOM   2446  CD1 ILE A 152      71.056  53.533  85.708  1.00  5.04              
ATOM   2447  HD1 ILE A 152      71.361  52.828  84.934  1.00  5.04              
ATOM   2448  HD2 ILE A 152      71.765  53.469  86.534  1.00  5.04              
ATOM   2449  HD3 ILE A 152      70.063  53.271  86.073  1.00  5.04              
ATOM   2450  C   ILE A 152      71.150  57.300  83.005  1.00  5.04              
ATOM   2451  O   ILE A 152      71.632  58.375  83.354  1.00  5.04              
ATOM   2452  N   GLU A 153      71.625  56.601  81.985  1.00  5.03              
ATOM   2453  H   GLU A 153      71.212  55.690  81.868  1.00  5.03              
ATOM   2454  CA  GLU A 153      72.090  57.212  80.748  1.00  5.03              
ATOM   2455  HA  GLU A 153      72.876  57.937  80.969  1.00  5.03              
ATOM   2456  CB  GLU A 153      72.687  56.066  79.900  1.00  5.03              
ATOM   2457  HB1 GLU A 153      72.053  55.188  80.042  1.00  5.03              
ATOM   2458  HB2 GLU A 153      73.669  55.815  80.302  1.00  5.03              
ATOM   2459  CG  GLU A 153      72.807  56.238  78.383  1.00  5.03              
ATOM   2460  HG1 GLU A 153      71.836  56.510  77.968  1.00  5.03              
ATOM   2461  HG2 GLU A 153      73.032  55.249  77.976  1.00  5.03              
ATOM   2462  CD  GLU A 153      73.885  57.220  77.895  1.00  5.03              
ATOM   2463  OE1 GLU A 153      74.766  56.745  77.155  1.00  5.03              
ATOM   2464  OE2 GLU A 153      73.727  58.451  78.078  1.00  5.03              
ATOM   2465  C   GLU A 153      70.934  57.948  80.072  1.00  5.03              
ATOM   2466  O   GLU A 153      69.755  57.702  80.343  1.00  5.03              
ATOM   2467  N   PHE A 154      71.313  58.854  79.186  1.00  4.99              
ATOM   2468  H   PHE A 154      72.308  58.901  78.993  1.00  4.99              
ATOM   2469  CA  PHE A 154      70.543  60.009  78.812  1.00  4.99              
ATOM   2470  HA  PHE A 154      69.527  59.866  79.112  1.00  4.99              
ATOM   2471  CB  PHE A 154      71.179  61.256  79.494  1.00  4.99              
ATOM   2472  HB1 PHE A 154      70.420  62.028  79.580  1.00  4.99              
ATOM   2473  HB2 PHE A 154      71.937  61.656  78.817  1.00  4.99              
ATOM   2474  CG  PHE A 154      71.897  61.138  80.830  1.00  4.99              
ATOM   2475  CD1 PHE A 154      71.319  61.669  81.997  1.00  4.99              
ATOM   2476  HD1 PHE A 154      70.331  62.094  81.974  1.00  4.99              
ATOM   2477  CE1 PHE A 154      72.028  61.667  83.209  1.00  4.99              
ATOM   2478  HE1 PHE A 154      71.566  62.062  84.102  1.00  4.99              
ATOM   2479  CZ  PHE A 154      73.326  61.131  83.262  1.00  4.99              
ATOM   2480  HZ  PHE A 154      73.862  61.102  84.200  1.00  4.99              
ATOM   2481  CE2 PHE A 154      73.919  60.615  82.097  1.00  4.99              
ATOM   2482  HE2 PHE A 154      74.918  60.201  82.139  1.00  4.99              
ATOM   2483  CD2 PHE A 154      73.214  60.634  80.882  1.00  4.99              
ATOM   2484  HD2 PHE A 154      73.692  60.255  79.989  1.00  4.99              
ATOM   2485  C   PHE A 154      70.567  60.320  77.330  1.00  4.99              
ATOM   2486  O   PHE A 154      69.780  61.179  76.943  1.00  4.99              
ATOM   2487  N   LYS A 155      71.551  59.818  76.565  1.00  4.96              
ATOM   2488  H   LYS A 155      72.146  59.120  77.006  1.00  4.96              
ATOM   2489  CA  LYS A 155      72.107  60.475  75.363  1.00  4.96              
ATOM   2490  HA  LYS A 155      73.024  60.980  75.668  1.00  4.96              
ATOM   2491  CB  LYS A 155      72.503  59.488  74.235  1.00  4.96              
ATOM   2492  HB1 LYS A 155      73.190  60.023  73.576  1.00  4.96              
ATOM   2493  HB2 LYS A 155      71.625  59.261  73.636  1.00  4.96              
ATOM   2494  CG  LYS A 155      73.167  58.153  74.578  1.00  4.96              
ATOM   2495  HG1 LYS A 155      73.872  58.297  75.391  1.00  4.96              
ATOM   2496  HG2 LYS A 155      73.723  57.818  73.701  1.00  4.96              
ATOM   2497  CD  LYS A 155      72.115  57.085  74.909  1.00  4.96              
ATOM   2498  HD1 LYS A 155      71.369  57.068  74.116  1.00  4.96              
ATOM   2499  HD2 LYS A 155      71.616  57.339  75.841  1.00  4.96              
ATOM   2500  CE  LYS A 155      72.730  55.688  75.018  1.00  4.96              
ATOM   2501  HE1 LYS A 155      73.611  55.734  75.664  1.00  4.96              
ATOM   2502  HE2 LYS A 155      73.059  55.370  74.026  1.00  4.96              
ATOM   2503  NZ  LYS A 155      71.740  54.737  75.574  1.00  4.96              
ATOM   2504  HZ1 LYS A 155      72.127  53.810  75.658  1.00  4.96              
ATOM   2505  HZ2 LYS A 155      71.449  55.050  76.490  1.00  4.96              
ATOM   2506  HZ3 LYS A 155      70.907  54.715  74.988  1.00  4.96              
ATOM   2507  C   LYS A 155      71.196  61.495  74.700  1.00  4.96              
ATOM   2508  O   LYS A 155      70.090  61.161  74.289  1.00  4.96              
ATOM   2509  N   THR A 156      71.659  62.725  74.506  1.00  4.67              
ATOM   2510  H   THR A 156      72.611  62.933  74.773  1.00  4.67              
ATOM   2511  CA  THR A 156      71.162  63.412  73.308  1.00  4.67              
ATOM   2512  HA  THR A 156      70.083  63.528  73.339  1.00  4.67              
ATOM   2513  CB  THR A 156      71.834  64.786  73.110  1.00  4.67              
ATOM   2514  HB  THR A 156      71.494  65.227  72.174  1.00  4.67              
ATOM   2515  CG2 THR A 156      71.613  65.756  74.266  1.00  4.67              
ATOM   2516 1HG2 THR A 156      71.939  66.753  73.970  1.00  4.67              
ATOM   2517 2HG2 THR A 156      70.583  65.792  74.589  1.00  4.67              
ATOM   2518 3HG2 THR A 156      72.196  65.424  75.103  1.00  4.67              
ATOM   2519  OG1 THR A 156      73.233  64.645  73.082  1.00  4.67              
ATOM   2520  HG1 THR A 156      73.454  64.026  72.368  1.00  4.67              
ATOM   2521  C   THR A 156      71.578  62.516  72.137  1.00  4.67              
ATOM   2522  O   THR A 156      72.765  62.239  71.957  1.00  4.67              
ATOM   2523  N   ILE A 157      70.619  62.028  71.374  1.00  4.57              
ATOM   2524  H   ILE A 157      69.674  62.362  71.538  1.00  4.57              
ATOM   2525  CA  ILE A 157      70.878  61.545  70.030  1.00  4.57              
ATOM   2526  HA  ILE A 157      71.946  61.514  69.817  1.00  4.57              
ATOM   2527  CB  ILE A 157      70.268  60.153  69.772  1.00  4.57              
ATOM   2528  HB  ILE A 157      69.181  60.216  69.854  1.00  4.57              
ATOM   2529  CG2 ILE A 157      70.630  59.720  68.340  1.00  4.57              
ATOM   2530 1HG2 ILE A 157      70.146  58.776  68.093  1.00  4.57              
ATOM   2531 2HG2 ILE A 157      70.286  60.462  67.618  1.00  4.57              
ATOM   2532 3HG2 ILE A 157      71.712  59.611  68.242  1.00  4.57              
ATOM   2533  CG1 ILE A 157      70.782  59.148  70.828  1.00  4.57              
ATOM   2534 1HG1 ILE A 157      70.390  59.452  71.798  1.00  4.57              
ATOM   2535 2HG1 ILE A 157      71.872  59.188  70.868  1.00  4.57              
ATOM   2536  CD1 ILE A 157      70.354  57.693  70.613  1.00  4.57              
ATOM   2537  HD1 ILE A 157      70.643  57.099  71.481  1.00  4.57              
ATOM   2538  HD2 ILE A 157      69.274  57.645  70.492  1.00  4.57              
ATOM   2539  HD3 ILE A 157      70.842  57.279  69.731  1.00  4.57              
ATOM   2540  C   ILE A 157      70.214  62.652  69.201  1.00  4.57              
ATOM   2541  O   ILE A 157      69.048  62.989  69.399  1.00  4.57              
ATOM   2542  N   MET A 158      71.007  63.310  68.377  1.00  4.44              
ATOM   2543  H   MET A 158      71.949  62.952  68.253  1.00  4.44              
ATOM   2544  CA  MET A 158      70.705  64.599  67.759  1.00  4.44              
ATOM   2545  HA  MET A 158      71.371  64.646  66.918  1.00  4.44              
ATOM   2546  CB  MET A 158      69.318  64.718  67.081  1.00  4.44              
ATOM   2547  HB1 MET A 158      69.221  65.720  66.660  1.00  4.44              
ATOM   2548  HB2 MET A 158      68.516  64.627  67.806  1.00  4.44              
ATOM   2549  CG  MET A 158      69.106  63.726  65.938  1.00  4.44              
ATOM   2550  HG1 MET A 158      68.044  63.712  65.692  1.00  4.44              
ATOM   2551  HG2 MET A 158      69.388  62.727  66.271  1.00  4.44              
ATOM   2552  SD  MET A 158      70.029  64.146  64.429  1.00  4.44              
ATOM   2553  CE  MET A 158      69.637  62.678  63.445  1.00  4.44              
ATOM   2554  HE1 MET A 158      70.147  62.736  62.483  1.00  4.44              
ATOM   2555  HE2 MET A 158      69.969  61.785  63.977  1.00  4.44              
ATOM   2556  HE3 MET A 158      68.560  62.620  63.283  1.00  4.44              
ATOM   2557  C   MET A 158      70.927  65.860  68.614  1.00  4.44              
ATOM   2558  O   MET A 158      70.460  65.971  69.742  1.00  4.44              
ATOM   2559  N   ILE A 159      71.518  66.881  67.981  1.00  4.46              
ATOM   2560  H   ILE A 159      72.061  66.611  67.167  1.00  4.46              
ATOM   2561  CA  ILE A 159      70.989  68.250  67.937  1.00  4.46              
ATOM   2562  HA  ILE A 159      69.918  68.137  68.029  1.00  4.46              
ATOM   2563  CB  ILE A 159      71.378  69.134  69.149  1.00  4.46              
ATOM   2564  HB  ILE A 159      70.856  68.748  70.026  1.00  4.46              
ATOM   2565  CG2 ILE A 159      72.875  69.020  69.438  1.00  4.46              
ATOM   2566 1HG2 ILE A 159      73.215  69.837  70.065  1.00  4.46              
ATOM   2567 2HG2 ILE A 159      73.059  68.079  69.957  1.00  4.46              
ATOM   2568 3HG2 ILE A 159      73.418  69.039  68.500  1.00  4.46              
ATOM   2569  CG1 ILE A 159      70.978  70.627  68.997  1.00  4.46              
ATOM   2570 1HG1 ILE A 159      71.392  71.033  68.081  1.00  4.46              
ATOM   2571 2HG1 ILE A 159      71.395  71.201  69.822  1.00  4.46              
ATOM   2572  CD1 ILE A 159      69.477  70.915  68.975  1.00  4.46              
ATOM   2573  HD1 ILE A 159      69.316  71.992  69.031  1.00  4.46              
ATOM   2574  HD2 ILE A 159      69.048  70.557  68.043  1.00  4.46              
ATOM   2575  HD3 ILE A 159      68.993  70.443  69.828  1.00  4.46              
ATOM   2576  C   ILE A 159      71.262  68.905  66.604  1.00  4.46              
ATOM   2577  O   ILE A 159      72.396  69.207  66.237  1.00  4.46              
ATOM   2578  N   ASN A 160      70.178  69.063  65.861  1.00  4.45              
ATOM   2579  H   ASN A 160      69.285  68.850  66.287  1.00  4.45              
ATOM   2580  CA  ASN A 160      70.228  69.435  64.464  1.00  4.45              
ATOM   2581  HA  ASN A 160      71.250  69.271  64.113  1.00  4.45              
ATOM   2582  CB  ASN A 160      69.350  68.464  63.639  1.00  4.45              
ATOM   2583  HB1 ASN A 160      69.494  67.444  63.998  1.00  4.45              
ATOM   2584  HB2 ASN A 160      69.715  68.497  62.619  1.00  4.45              
ATOM   2585  CG  ASN A 160      67.858  68.758  63.566  1.00  4.45              
ATOM   2586  OD1 ASN A 160      67.348  69.205  62.542  1.00  4.45              
ATOM   2587  ND2 ASN A 160      67.100  68.481  64.604  1.00  4.45              
ATOM   2588 1HD2 ASN A 160      67.490  68.077  65.449  1.00  4.45              
ATOM   2589 2HD2 ASN A 160      66.111  68.618  64.532  1.00  4.45              
ATOM   2590  C   ASN A 160      69.977  70.894  64.221  1.00  4.45              
ATOM   2591  O   ASN A 160      69.567  71.602  65.137  1.00  4.45              
ATOM   2592  N   PHE A 161      70.184  71.330  62.982  1.00  4.66              
ATOM   2593  H   PHE A 161      70.584  70.724  62.269  1.00  4.66              
ATOM   2594  CA  PHE A 161      69.719  72.645  62.595  1.00  4.66              
ATOM   2595  HA  PHE A 161      68.822  72.813  63.186  1.00  4.66              
ATOM   2596  CB  PHE A 161      70.647  73.751  63.046  1.00  4.66              
ATOM   2597  HB1 PHE A 161      70.173  74.669  62.721  1.00  4.66              
ATOM   2598  HB2 PHE A 161      70.695  73.762  64.135  1.00  4.66              
ATOM   2599  CG  PHE A 161      72.041  73.789  62.514  1.00  4.66              
ATOM   2600  CD1 PHE A 161      72.490  72.916  61.511  1.00  4.66              
ATOM   2601  HD1 PHE A 161      71.897  72.091  61.158  1.00  4.66              
ATOM   2602  CE1 PHE A 161      73.762  73.117  60.977  1.00  4.66              
ATOM   2603  HE1 PHE A 161      74.176  72.437  60.261  1.00  4.66              
ATOM   2604  CZ  PHE A 161      74.441  74.307  61.232  1.00  4.66              
ATOM   2605  HZ  PHE A 161      75.312  74.568  60.654  1.00  4.66              
ATOM   2606  CE2 PHE A 161      74.061  75.092  62.313  1.00  4.66              
ATOM   2607  HE2 PHE A 161      74.681  75.919  62.618  1.00  4.66              
ATOM   2608  CD2 PHE A 161      72.893  74.785  63.009  1.00  4.66              
ATOM   2609  HD2 PHE A 161      72.623  75.388  63.863  1.00  4.66              
ATOM   2610  C   PHE A 161      69.181  72.749  61.175  1.00  4.66              
ATOM   2611  O   PHE A 161      69.401  71.886  60.315  1.00  4.66              
ATOM   2612  N   LYS A 162      68.334  73.766  60.978  1.00  4.74              
ATOM   2613  H   LYS A 162      68.221  74.435  61.737  1.00  4.74              
ATOM   2614  CA  LYS A 162      67.804  74.133  59.667  1.00  4.74              
ATOM   2615  HA  LYS A 162      67.952  73.327  58.952  1.00  4.74              
ATOM   2616  CB  LYS A 162      66.308  74.517  59.715  1.00  4.74              
ATOM   2617  HB1 LYS A 162      65.995  74.782  58.703  1.00  4.74              
ATOM   2618  HB2 LYS A 162      66.211  75.422  60.318  1.00  4.74              
ATOM   2619  CG  LYS A 162      65.277  73.511  60.239  1.00  4.74              
ATOM   2620  HG1 LYS A 162      64.293  73.951  60.072  1.00  4.74              
ATOM   2621  HG2 LYS A 162      65.398  73.422  61.308  1.00  4.74              
ATOM   2622  CD  LYS A 162      65.270  72.115  59.604  1.00  4.74              
ATOM   2623  HD1 LYS A 162      65.374  72.208  58.522  1.00  4.74              
ATOM   2624  HD2 LYS A 162      64.302  71.660  59.816  1.00  4.74              
ATOM   2625  CE  LYS A 162      66.376  71.217  60.169  1.00  4.74              
ATOM   2626  HE1 LYS A 162      66.470  71.389  61.245  1.00  4.74              
ATOM   2627  HE2 LYS A 162      67.322  71.500  59.704  1.00  4.74              
ATOM   2628  NZ  LYS A 162      66.111  69.782  59.925  1.00  4.74              
ATOM   2629  HZ1 LYS A 162      65.257  69.495  60.380  1.00  4.74              
ATOM   2630  HZ2 LYS A 162      66.020  69.617  58.926  1.00  4.74              
ATOM   2631  HZ3 LYS A 162      66.861  69.229  60.330  1.00  4.74              
ATOM   2632  C   LYS A 162      68.537  75.350  59.105  1.00  4.74              
ATOM   2633  O   LYS A 162      69.061  76.156  59.867  1.00  4.74              
ATOM   2634  N   PHE A 163      68.390  75.539  57.790  1.00  5.00              
ATOM   2635  H   PHE A 163      68.017  74.790  57.220  1.00  5.00              
ATOM   2636  CA  PHE A 163      68.644  76.806  57.114  1.00  5.00              
ATOM   2637  HA  PHE A 163      68.415  77.581  57.849  1.00  5.00              
ATOM   2638  CB  PHE A 163      70.082  77.109  56.655  1.00  5.00              
ATOM   2639  HB1 PHE A 163      70.334  78.119  56.974  1.00  5.00              
ATOM   2640  HB2 PHE A 163      70.169  77.069  55.567  1.00  5.00              
ATOM   2641  CG  PHE A 163      71.067  76.165  57.194  1.00  5.00              
ATOM   2642  CD1 PHE A 163      70.938  74.837  56.783  1.00  5.00              
ATOM   2643  HD1 PHE A 163      70.212  74.582  56.043  1.00  5.00              
ATOM   2644  CE1 PHE A 163      71.622  73.847  57.455  1.00  5.00              
ATOM   2645  HE1 PHE A 163      71.475  72.811  57.219  1.00  5.00              
ATOM   2646  CZ  PHE A 163      72.503  74.238  58.453  1.00  5.00              
ATOM   2647  HZ  PHE A 163      73.107  73.478  58.852  1.00  5.00              
ATOM   2648  CE2 PHE A 163      72.678  75.576  58.850  1.00  5.00              
ATOM   2649  HE2 PHE A 163      73.378  75.873  59.620  1.00  5.00              
ATOM   2650  CD2 PHE A 163      71.938  76.561  58.212  1.00  5.00              
ATOM   2651  HD2 PHE A 163      72.032  77.593  58.522  1.00  5.00              
ATOM   2652  C   PHE A 163      67.754  77.102  55.909  1.00  5.00              
ATOM   2653  O   PHE A 163      67.146  76.222  55.289  1.00  5.00              
ATOM   2654  N   GLN A 164      67.845  78.371  55.513  1.00  5.11              
ATOM   2655  H   GLN A 164      68.367  79.014  56.100  1.00  5.11              
ATOM   2656  CA  GLN A 164      67.702  78.796  54.136  1.00  5.11              
ATOM   2657  HA  GLN A 164      67.768  77.928  53.481  1.00  5.11              
ATOM   2658  CB  GLN A 164      66.312  79.441  53.964  1.00  5.11              
ATOM   2659  HB1 GLN A 164      66.218  80.280  54.655  1.00  5.11              
ATOM   2660  HB2 GLN A 164      65.559  78.697  54.229  1.00  5.11              
ATOM   2661  CG  GLN A 164      66.023  79.947  52.541  1.00  5.11              
ATOM   2662  HG1 GLN A 164      66.210  79.148  51.822  1.00  5.11              
ATOM   2663  HG2 GLN A 164      66.689  80.778  52.311  1.00  5.11              
ATOM   2664  CD  GLN A 164      64.573  80.405  52.384  1.00  5.11              
ATOM   2665  OE1 GLN A 164      63.635  79.628  52.515  1.00  5.11              
ATOM   2666  NE2 GLN A 164      64.309  81.662  52.107  1.00  5.11              
ATOM   2667 1HE2 GLN A 164      65.065  82.343  52.114  1.00  5.11              
ATOM   2668 2HE2 GLN A 164      63.352  81.940  52.013  1.00  5.11              
ATOM   2669  C   GLN A 164      68.835  79.746  53.770  1.00  5.11              
ATOM   2670  O   GLN A 164      69.139  80.674  54.510  1.00  5.11              
ATOM   2671  N   ILE A 165      69.398  79.537  52.587  1.00  5.35              
ATOM   2672  H   ILE A 165      69.098  78.740  52.032  1.00  5.35              
ATOM   2673  CA  ILE A 165      70.255  80.492  51.901  1.00  5.35              
ATOM   2674  HA  ILE A 165      70.417  81.367  52.532  1.00  5.35              
ATOM   2675  CB  ILE A 165      71.649  79.876  51.602  1.00  5.35              
ATOM   2676  HB  ILE A 165      72.156  79.773  52.562  1.00  5.35              
ATOM   2677  CG2 ILE A 165      71.615  78.463  50.989  1.00  5.35              
ATOM   2678 1HG2 ILE A 165      72.620  78.049  50.945  1.00  5.35              
ATOM   2679 2HG2 ILE A 165      71.023  77.790  51.607  1.00  5.35              
ATOM   2680 3HG2 ILE A 165      71.186  78.489  49.987  1.00  5.35              
ATOM   2681  CG1 ILE A 165      72.486  80.841  50.736  1.00  5.35              
ATOM   2682 1HG1 ILE A 165      72.540  81.804  51.245  1.00  5.35              
ATOM   2683 2HG1 ILE A 165      71.981  80.988  49.786  1.00  5.35              
ATOM   2684  CD1 ILE A 165      73.915  80.376  50.422  1.00  5.35              
ATOM   2685  HD1 ILE A 165      74.482  81.208  50.009  1.00  5.35              
ATOM   2686  HD2 ILE A 165      74.412  80.029  51.326  1.00  5.35              
ATOM   2687  HD3 ILE A 165      73.893  79.568  49.691  1.00  5.35              
ATOM   2688  C   ILE A 165      69.449  80.915  50.690  1.00  5.35              
ATOM   2689  O   ILE A 165      69.330  80.180  49.719  1.00  5.35              
ATOM   2690  N   ASN A 166      68.815  82.078  50.826  1.00  5.77              
ATOM   2691  H   ASN A 166      68.926  82.555  51.709  1.00  5.77              
ATOM   2692  CA  ASN A 166      67.854  82.634  49.878  1.00  5.77              
ATOM   2693  HA  ASN A 166      66.900  82.129  50.038  1.00  5.77              
ATOM   2694  CB  ASN A 166      67.678  84.134  50.221  1.00  5.77              
ATOM   2695  HB1 ASN A 166      66.933  84.572  49.560  1.00  5.77              
ATOM   2696  HB2 ASN A 166      68.618  84.663  50.072  1.00  5.77              
ATOM   2697  CG  ASN A 166      67.223  84.357  51.649  1.00  5.77              
ATOM   2698  OD1 ASN A 166      66.411  83.609  52.166  1.00  5.77              
ATOM   2699  ND2 ASN A 166      67.750  85.331  52.358  1.00  5.77              
ATOM   2700 1HD2 ASN A 166      68.519  85.909  52.028  1.00  5.77              
ATOM   2701 2HD2 ASN A 166      67.452  85.388  53.316  1.00  5.77              
ATOM   2702  C   ASN A 166      68.191  82.437  48.406  1.00  5.77              
ATOM   2703  O   ASN A 166      67.250  82.123  47.683  1.00  5.77              
ATOM   2704  N   PRO A 167      69.462  82.597  47.965  1.00  6.65              
ATOM   2705  CD  PRO A 167      70.569  83.299  48.620  1.00  6.65              
ATOM   2706  HD1 PRO A 167      70.766  82.918  49.616  1.00  6.65              
ATOM   2707  HD2 PRO A 167      70.369  84.370  48.670  1.00  6.65              
ATOM   2708  CG  PRO A 167      71.808  83.055  47.756  1.00  6.65              
ATOM   2709  HG1 PRO A 167      72.697  82.876  48.360  1.00  6.65              
ATOM   2710  HG2 PRO A 167      71.957  83.911  47.099  1.00  6.65              
ATOM   2711  CB  PRO A 167      71.419  81.826  46.935  1.00  6.65              
ATOM   2712  HB1 PRO A 167      71.523  80.914  47.523  1.00  6.65              
ATOM   2713  HB2 PRO A 167      71.978  81.759  46.007  1.00  6.65              
ATOM   2714  CA  PRO A 167      69.951  82.116  46.688  1.00  6.65              
ATOM   2715  HA  PRO A 167      69.904  82.967  46.007  1.00  6.65              
ATOM   2716  C   PRO A 167      69.190  80.973  46.047  1.00  6.65              
ATOM   2717  O   PRO A 167      68.874  79.937  46.623  1.00  6.65              
ATOM   2718  N   VAL A 168      69.036  81.192  44.751  1.00  7.12              
ATOM   2719  H   VAL A 168      69.366  82.069  44.387  1.00  7.12              
ATOM   2720  CA  VAL A 168      68.501  80.263  43.790  1.00  7.12              
ATOM   2721  HA  VAL A 168      68.515  80.912  42.926  1.00  7.12              
ATOM   2722  CB  VAL A 168      69.571  79.225  43.394  1.00  7.12              
ATOM   2723  HB  VAL A 168      69.064  78.330  43.142  1.00  7.12              
ATOM   2724  CG1 VAL A 168      70.395  79.689  42.181  1.00  7.12              
ATOM   2725 1HG1 VAL A 168      69.779  79.769  41.297  1.00  7.12              
ATOM   2726 2HG1 VAL A 168      70.888  80.636  42.384  1.00  7.12              
ATOM   2727 3HG1 VAL A 168      71.134  78.943  41.931  1.00  7.12              
ATOM   2728  CG2 VAL A 168      70.684  78.935  44.422  1.00  7.12              
ATOM   2729 1HG2 VAL A 168      71.441  78.297  43.986  1.00  7.12              
ATOM   2730 2HG2 VAL A 168      71.198  79.849  44.704  1.00  7.12              
ATOM   2731 3HG2 VAL A 168      70.278  78.442  45.302  1.00  7.12              
ATOM   2732  C   VAL A 168      66.986  79.997  43.869  1.00  7.12              
ATOM   2733  O   VAL A 168      66.505  78.872  43.988  1.00  7.12              
ATOM   2734  N   SER A 169      66.263  81.137  43.807  1.00  8.76              
ATOM   2735  H   SER A 169      66.812  81.972  43.661  1.00  8.76              
ATOM   2736  CA  SER A 169      64.810  81.364  43.885  1.00  8.76              
ATOM   2737  HA  SER A 169      64.438  80.474  43.374  1.00  8.76              
ATOM   2738  CB  SER A 169      64.233  81.125  45.288  1.00  8.76              
ATOM   2739  HB1 SER A 169      64.436  81.944  45.968  1.00  8.76              
ATOM   2740  HB2 SER A 169      64.695  80.228  45.704  1.00  8.76              
ATOM   2741  OG  SER A 169      62.836  80.912  45.206  1.00  8.76              
ATOM   2742  HG  SER A 169      62.517  80.712  46.089  1.00  8.76              
ATOM   2743  C   SER A 169      64.199  82.457  42.968  1.00  8.76              
ATOM   2744  O   SER A 169      64.203  82.193  41.766  1.00  8.76              
ATOM   2745  N   PRO A 170      63.677  83.643  43.383  1.00  9.63              
ATOM   2746  CD  PRO A 170      63.331  84.051  44.742  1.00  9.63              
ATOM   2747  HD1 PRO A 170      64.131  83.902  45.456  1.00  9.63              
ATOM   2748  HD2 PRO A 170      62.443  83.506  45.063  1.00  9.63              
ATOM   2749  CG  PRO A 170      62.999  85.537  44.673  1.00  9.63              
ATOM   2750  HG1 PRO A 170      63.915  86.127  44.671  1.00  9.63              
ATOM   2751  HG2 PRO A 170      62.337  85.845  45.483  1.00  9.63              
ATOM   2752  CB  PRO A 170      62.331  85.654  43.316  1.00  9.63              
ATOM   2753  HB1 PRO A 170      62.394  86.674  42.934  1.00  9.63              
ATOM   2754  HB2 PRO A 170      61.285  85.354  43.399  1.00  9.63              
ATOM   2755  CA  PRO A 170      63.086  84.630  42.455  1.00  9.63              
ATOM   2756  HA  PRO A 170      62.332  84.095  41.876  1.00  9.63              
ATOM   2757  C   PRO A 170      63.988  85.283  41.392  1.00  9.63              
ATOM   2758  O   PRO A 170      63.572  86.248  40.755  1.00  9.63              
ATOM   2759  N   ARG A 171      65.174  84.733  41.117  1.00  9.89              
ATOM   2760  H   ARG A 171      65.475  83.969  41.710  1.00  9.89              
ATOM   2761  CA  ARG A 171      65.777  84.814  39.782  1.00  9.89              
ATOM   2762  HA  ARG A 171      65.040  85.340  39.174  1.00  9.89              
ATOM   2763  CB  ARG A 171      67.036  85.701  39.738  1.00  9.89              
ATOM   2764  HB1 ARG A 171      67.792  85.290  40.394  1.00  9.89              
ATOM   2765  HB2 ARG A 171      66.778  86.692  40.115  1.00  9.89              
ATOM   2766  CG  ARG A 171      67.656  85.852  38.334  1.00  9.89              
ATOM   2767  HG1 ARG A 171      67.973  84.873  37.974  1.00  9.89              
ATOM   2768  HG2 ARG A 171      68.547  86.477  38.414  1.00  9.89              
ATOM   2769  CD  ARG A 171      66.700  86.492  37.311  1.00  9.89              
ATOM   2770  HD1 ARG A 171      66.524  87.529  37.605  1.00  9.89              
ATOM   2771  HD2 ARG A 171      65.735  85.986  37.322  1.00  9.89              
ATOM   2772  NE  ARG A 171      67.239  86.458  35.936  1.00  9.89              
ATOM   2773  HE  ARG A 171      67.716  87.287  35.624  1.00  9.89              
ATOM   2774  CZ  ARG A 171      67.073  85.495  35.042  1.00  9.89              
ATOM   2775  NH1 ARG A 171      67.477  85.671  33.811  1.00  9.89              
ATOM   2776 1HH1 ARG A 171      67.910  86.535  33.539  1.00  9.89              
ATOM   2777 2HH1 ARG A 171      67.305  84.960  33.126  1.00  9.89              
ATOM   2778  NH2 ARG A 171      66.488  84.360  35.304  1.00  9.89              
ATOM   2779 1HH2 ARG A 171      66.149  84.173  36.243  1.00  9.89              
ATOM   2780 2HH2 ARG A 171      66.363  83.660  34.602  1.00  9.89              
ATOM   2781  C   ARG A 171      65.883  83.484  39.066  1.00  9.89              
ATOM   2782  O   ARG A 171      65.570  83.507  37.880  1.00  9.89              
ATOM   2783  N   VAL A 172      66.238  82.386  39.733  1.00  8.68              
ATOM   2784  H   VAL A 172      66.499  82.492  40.708  1.00  8.68              
ATOM   2785  CA  VAL A 172      66.022  80.990  39.261  1.00  8.68              
ATOM   2786  HA  VAL A 172      64.952  80.781  39.281  1.00  8.68              
ATOM   2787  CB  VAL A 172      66.581  80.651  37.834  1.00  8.68              
ATOM   2788  HB  VAL A 172      66.905  79.612  37.834  1.00  8.68              
ATOM   2789  CG1 VAL A 172      65.517  80.650  36.727  1.00  8.68              
ATOM   2790 1HG1 VAL A 172      64.674  80.032  37.033  1.00  8.68              
ATOM   2791 2HG1 VAL A 172      65.157  81.646  36.496  1.00  8.68              
ATOM   2792 3HG1 VAL A 172      65.947  80.217  35.823  1.00  8.68              
ATOM   2793  CG2 VAL A 172      67.845  81.410  37.415  1.00  8.68              
ATOM   2794 1HG2 VAL A 172      68.286  80.916  36.550  1.00  8.68              
ATOM   2795 2HG2 VAL A 172      67.637  82.441  37.154  1.00  8.68              
ATOM   2796 3HG2 VAL A 172      68.561  81.375  38.235  1.00  8.68              
ATOM   2797  C   VAL A 172      66.698  80.004  40.211  1.00  8.68              
ATOM   2798  O   VAL A 172      67.569  80.410  40.981  1.00  8.68              
ATOM   2799  N   ILE A 173      66.300  78.734  40.038  1.00  7.10              
ATOM   2800  H   ILE A 173      65.629  78.601  39.302  1.00  7.10              
ATOM   2801  CA  ILE A 173      66.684  77.490  40.718  1.00  7.10              
ATOM   2802  HA  ILE A 173      66.291  77.581  41.732  1.00  7.10              
ATOM   2803  CB  ILE A 173      65.972  76.275  40.075  1.00  7.10              
ATOM   2804  HB  ILE A 173      66.308  75.379  40.599  1.00  7.10              
ATOM   2805  CG2 ILE A 173      64.450  76.370  40.296  1.00  7.10              
ATOM   2806 1HG2 ILE A 173      63.967  75.444  39.987  1.00  7.10              
ATOM   2807 2HG2 ILE A 173      64.248  76.525  41.357  1.00  7.10              
ATOM   2808 3HG2 ILE A 173      64.032  77.201  39.728  1.00  7.10              
ATOM   2809  CG1 ILE A 173      66.336  76.111  38.580  1.00  7.10              
ATOM   2810 1HG1 ILE A 173      67.420  76.139  38.470  1.00  7.10              
ATOM   2811 2HG1 ILE A 173      65.921  76.940  38.005  1.00  7.10              
ATOM   2812  CD1 ILE A 173      65.851  74.794  37.963  1.00  7.10              
ATOM   2813  HD1 ILE A 173      66.218  74.723  36.938  1.00  7.10              
ATOM   2814  HD2 ILE A 173      66.239  73.951  38.534  1.00  7.10              
ATOM   2815  HD3 ILE A 173      64.762  74.755  37.945  1.00  7.10              
ATOM   2816  C   ILE A 173      68.163  77.164  40.910  1.00  7.10              
ATOM   2817  O   ILE A 173      69.006  77.514  40.087  1.00  7.10              
ATOM   2818  N   ILE A 174      68.457  76.391  41.967  1.00  5.66              
ATOM   2819  H   ILE A 174      67.713  76.133  42.606  1.00  5.66              
ATOM   2820  CA  ILE A 174      69.834  75.932  42.232  1.00  5.66              
ATOM   2821  HA  ILE A 174      70.506  76.687  41.854  1.00  5.66              
ATOM   2822  CB  ILE A 174      70.184  75.670  43.748  1.00  5.66              
ATOM   2823  HB  ILE A 174      71.028  76.312  43.955  1.00  5.66              
ATOM   2824  CG2 ILE A 174      69.088  76.009  44.780  1.00  5.66              
ATOM   2825 1HG2 ILE A 174      68.429  75.159  44.863  1.00  5.66              
ATOM   2826 2HG2 ILE A 174      69.535  76.196  45.756  1.00  5.66              
ATOM   2827 3HG2 ILE A 174      68.495  76.879  44.517  1.00  5.66              
ATOM   2828  CG1 ILE A 174      70.734  74.252  44.096  1.00  5.66              
ATOM   2829 1HG1 ILE A 174      71.521  73.985  43.391  1.00  5.66              
ATOM   2830 2HG1 ILE A 174      69.934  73.515  44.034  1.00  5.66              
ATOM   2831  CD1 ILE A 174      71.373  74.114  45.472  1.00  5.66              
ATOM   2832  HD1 ILE A 174      72.189  74.822  45.547  1.00  5.66              
ATOM   2833  HD2 ILE A 174      70.643  74.291  46.260  1.00  5.66              
ATOM   2834  HD3 ILE A 174      71.772  73.105  45.575  1.00  5.66              
ATOM   2835  C   ILE A 174      70.016  74.598  41.474  1.00  5.66              
ATOM   2836  O   ILE A 174      69.259  73.621  41.647  1.00  5.66              
ATOM   2837  N   HIS A 175      71.112  74.578  40.719  1.00  5.95              
ATOM   2838  H   HIS A 175      71.647  75.441  40.749  1.00  5.95              
ATOM   2839  CA  HIS A 175      71.686  73.564  39.851  1.00  5.95              
ATOM   2840  HA  HIS A 175      70.856  73.167  39.265  1.00  5.95              
ATOM   2841  CB  HIS A 175      72.644  74.215  38.840  1.00  5.95              
ATOM   2842  HB1 HIS A 175      73.347  73.476  38.462  1.00  5.95              
ATOM   2843  HB2 HIS A 175      73.217  75.015  39.310  1.00  5.95              
ATOM   2844  CG  HIS A 175      71.890  74.739  37.651  1.00  5.95              
ATOM   2845  ND1 HIS A 175      71.902  74.172  36.373  1.00  5.95              
ATOM   2846  CE1 HIS A 175      71.015  74.888  35.658  1.00  5.95              
ATOM   2847  HE1 HIS A 175      70.794  74.725  34.611  1.00  5.95              
ATOM   2848  NE2 HIS A 175      70.452  75.840  36.422  1.00  5.95              
ATOM   2849  HE2 HIS A 175      69.819  76.582  36.120  1.00  5.95              
ATOM   2850  CD2 HIS A 175      70.984  75.754  37.683  1.00  5.95              
ATOM   2851  HD2 HIS A 175      70.714  76.361  38.539  1.00  5.95              
ATOM   2852  C   HIS A 175      72.284  72.338  40.543  1.00  5.95              
ATOM   2853  O   HIS A 175      73.465  71.987  40.410  1.00  5.95              
ATOM   2854  N   LEU A 176      71.377  71.591  41.166  1.00  5.49              
ATOM   2855  H   LEU A 176      70.467  72.020  41.311  1.00  5.49              
ATOM   2856  CA  LEU A 176      71.595  70.261  41.726  1.00  5.49              
ATOM   2857  HA  LEU A 176      72.169  70.393  42.644  1.00  5.49              
ATOM   2858  CB  LEU A 176      70.225  69.672  42.119  1.00  5.49              
ATOM   2859  HB1 LEU A 176      69.621  70.462  42.567  1.00  5.49              
ATOM   2860  HB2 LEU A 176      70.412  68.945  42.896  1.00  5.49              
ATOM   2861  CG  LEU A 176      69.430  68.973  40.987  1.00  5.49              
ATOM   2862  HG  LEU A 176      69.739  69.367  40.020  1.00  5.49              
ATOM   2863  CD1 LEU A 176      69.612  67.451  40.996  1.00  5.49              
ATOM   2864 1HD1 LEU A 176      69.094  67.010  40.144  1.00  5.49              
ATOM   2865 2HD1 LEU A 176      70.668  67.193  40.935  1.00  5.49              
ATOM   2866 3HD1 LEU A 176      69.204  67.031  41.917  1.00  5.49              
ATOM   2867  CD2 LEU A 176      67.938  69.240  41.118  1.00  5.49              
ATOM   2868 1HD2 LEU A 176      67.392  68.734  40.322  1.00  5.49              
ATOM   2869 2HD2 LEU A 176      67.571  68.889  42.084  1.00  5.49              
ATOM   2870 3HD2 LEU A 176      67.770  70.310  41.026  1.00  5.49              
ATOM   2871  C   LEU A 176      72.387  69.289  40.848  1.00  5.49              
ATOM   2872  O   LEU A 176      73.043  68.413  41.385  1.00  5.49              
ATOM   2873  N   LYS A 177      72.338  69.400  39.511  1.00  5.62              
ATOM   2874  H   LYS A 177      71.769  70.134  39.119  1.00  5.62              
ATOM   2875  CA  LYS A 177      73.028  68.460  38.614  1.00  5.62              
ATOM   2876  HA  LYS A 177      72.999  67.481  39.095  1.00  5.62              
ATOM   2877  CB  LYS A 177      72.276  68.328  37.278  1.00  5.62              
ATOM   2878  HB1 LYS A 177      72.437  69.216  36.664  1.00  5.62              
ATOM   2879  HB2 LYS A 177      71.208  68.236  37.489  1.00  5.62              
ATOM   2880  CG  LYS A 177      72.735  67.068  36.519  1.00  5.62              
ATOM   2881  HG1 LYS A 177      72.712  66.218  37.203  1.00  5.62              
ATOM   2882  HG2 LYS A 177      73.760  67.206  36.173  1.00  5.62              
ATOM   2883  CD  LYS A 177      71.839  66.739  35.315  1.00  5.62              
ATOM   2884  HD1 LYS A 177      71.902  67.546  34.583  1.00  5.62              
ATOM   2885  HD2 LYS A 177      70.806  66.642  35.656  1.00  5.62              
ATOM   2886  CE  LYS A 177      72.297  65.414  34.685  1.00  5.62              
ATOM   2887  HE1 LYS A 177      72.319  64.652  35.472  1.00  5.62              
ATOM   2888  HE2 LYS A 177      73.322  65.532  34.317  1.00  5.62              
ATOM   2889  NZ  LYS A 177      71.398  64.977  33.585  1.00  5.62              
ATOM   2890  HZ1 LYS A 177      71.678  64.065  33.243  1.00  5.62              
ATOM   2891  HZ2 LYS A 177      70.444  64.908  33.920  1.00  5.62              
ATOM   2892  HZ3 LYS A 177      71.421  65.629  32.811  1.00  5.62              
ATOM   2893  C   LYS A 177      74.511  68.785  38.436  1.00  5.62              
ATOM   2894  O   LYS A 177      75.328  67.870  38.403  1.00  5.62              
ATOM   2895  N   LYS A 178      74.868  70.073  38.413  1.00  5.62              
ATOM   2896  H   LYS A 178      74.149  70.764  38.573  1.00  5.62              
ATOM   2897  CA  LYS A 178      76.269  70.509  38.495  1.00  5.62              
ATOM   2898  HA  LYS A 178      76.876  69.971  37.764  1.00  5.62              
ATOM   2899  CB  LYS A 178      76.380  72.027  38.231  1.00  5.62              
ATOM   2900  HB1 LYS A 178      77.441  72.276  38.210  1.00  5.62              
ATOM   2901  HB2 LYS A 178      75.926  72.562  39.069  1.00  5.62              
ATOM   2902  CG  LYS A 178      75.753  72.562  36.930  1.00  5.62              
ATOM   2903  HG1 LYS A 178      74.686  72.339  36.911  1.00  5.62              
ATOM   2904  HG2 LYS A 178      76.231  72.086  36.072  1.00  5.62              
ATOM   2905  CD  LYS A 178      75.956  74.088  36.855  1.00  5.62              
ATOM   2906  HD1 LYS A 178      77.027  74.297  36.815  1.00  5.62              
ATOM   2907  HD2 LYS A 178      75.555  74.546  37.762  1.00  5.62              
ATOM   2908  CE  LYS A 178      75.269  74.728  35.639  1.00  5.62              
ATOM   2909  HE1 LYS A 178      74.189  74.573  35.721  1.00  5.62              
ATOM   2910  HE2 LYS A 178      75.618  74.239  34.727  1.00  5.62              
ATOM   2911  NZ  LYS A 178      75.558  76.182  35.578  1.00  5.62              
ATOM   2912  HZ1 LYS A 178      75.090  76.692  34.827  1.00  5.62              
ATOM   2913  HZ2 LYS A 178      75.230  76.675  36.406  1.00  5.62              
ATOM   2914  HZ3 LYS A 178      76.536  76.399  35.495  1.00  5.62              
ATOM   2915  C   LYS A 178      76.836  70.188  39.874  1.00  5.62              
ATOM   2916  O   LYS A 178      77.898  69.589  39.967  1.00  5.62              
ATOM   2917  N   PHE A 179      76.058  70.467  40.924  1.00  5.42              
ATOM   2918  H   PHE A 179      75.236  71.037  40.764  1.00  5.42              
ATOM   2919  CA  PHE A 179      76.364  70.062  42.304  1.00  5.42              
ATOM   2920  HA  PHE A 179      77.244  70.618  42.633  1.00  5.42              
ATOM   2921  CB  PHE A 179      75.160  70.473  43.180  1.00  5.42              
ATOM   2922  HB1 PHE A 179      74.482  69.626  43.286  1.00  5.42              
ATOM   2923  HB2 PHE A 179      74.601  71.245  42.652  1.00  5.42              
ATOM   2924  CG  PHE A 179      75.436  71.019  44.569  1.00  5.42              
ATOM   2925  CD1 PHE A 179      76.311  70.372  45.467  1.00  5.42              
ATOM   2926  HD1 PHE A 179      76.851  69.486  45.167  1.00  5.42              
ATOM   2927  CE1 PHE A 179      76.470  70.870  46.775  1.00  5.42              
ATOM   2928  HE1 PHE A 179      77.139  70.380  47.468  1.00  5.42              
ATOM   2929  CZ  PHE A 179      75.740  71.992  47.199  1.00  5.42              
ATOM   2930  HZ  PHE A 179      75.849  72.361  48.209  1.00  5.42              
ATOM   2931  CE2 PHE A 179      74.867  72.633  46.308  1.00  5.42              
ATOM   2932  HE2 PHE A 179      74.301  73.494  46.626  1.00  5.42              
ATOM   2933  CD2 PHE A 179      74.728  72.161  44.994  1.00  5.42              
ATOM   2934  HD2 PHE A 179      74.063  72.680  44.316  1.00  5.42              
ATOM   2935  C   PHE A 179      76.665  68.569  42.442  1.00  5.42              
ATOM   2936  O   PHE A 179      77.656  68.198  43.050  1.00  5.42              
ATOM   2937  N   ALA A 180      75.839  67.728  41.825  1.00  5.55              
ATOM   2938  H   ALA A 180      75.000  68.127  41.424  1.00  5.55              
ATOM   2939  CA  ALA A 180      75.921  66.274  41.815  1.00  5.55              
ATOM   2940  HA  ALA A 180      76.092  65.938  42.821  1.00  5.55              
ATOM   2941  CB  ALA A 180      74.574  65.775  41.274  1.00  5.55              
ATOM   2942  HB1 ALA A 180      74.611  64.700  41.120  1.00  5.55              
ATOM   2943  HB2 ALA A 180      73.776  66.019  41.973  1.00  5.55              
ATOM   2944  HB3 ALA A 180      74.371  66.234  40.309  1.00  5.55              
ATOM   2945  C   ALA A 180      77.035  65.688  40.944  1.00  5.55              
ATOM   2946  O   ALA A 180      77.417  64.537  41.143  1.00  5.55              
ATOM   2947  N   ALA A 181      77.525  66.472  39.986  1.00  5.79              
ATOM   2948  H   ALA A 181      77.103  67.377  39.836  1.00  5.79              
ATOM   2949  CA  ALA A 181      78.623  66.101  39.108  1.00  5.79              
ATOM   2950  HA  ALA A 181      78.890  65.057  39.279  1.00  5.79              
ATOM   2951  CB  ALA A 181      78.130  66.222  37.659  1.00  5.79              
ATOM   2952  HB1 ALA A 181      78.906  65.859  36.982  1.00  5.79              
ATOM   2953  HB2 ALA A 181      77.234  65.618  37.520  1.00  5.79              
ATOM   2954  HB3 ALA A 181      77.912  67.264  37.426  1.00  5.79              
ATOM   2955  C   ALA A 181      79.895  66.939  39.368  1.00  5.79              
ATOM   2956  O   ALA A 181      80.767  67.058  38.508  1.00  5.79              
ATOM   2957  N   LEU A 182      79.992  67.524  40.567  1.00  6.05              
ATOM   2958  H   LEU A 182      79.183  67.465  41.167  1.00  6.05              
ATOM   2959  CA  LEU A 182      81.199  68.177  41.071  1.00  6.05              
ATOM   2960  HA  LEU A 182      82.033  67.822  40.464  1.00  6.05              
ATOM   2961  CB  LEU A 182      81.089  69.694  40.875  1.00  6.05              
ATOM   2962  HB1 LEU A 182      80.308  70.073  41.534  1.00  6.05              
ATOM   2963  HB2 LEU A 182      80.759  69.866  39.849  1.00  6.05              
ATOM   2964  CG  LEU A 182      82.384  70.508  41.073  1.00  6.05              
ATOM   2965  HG  LEU A 182      82.197  71.497  40.658  1.00  6.05              
ATOM   2966  CD1 LEU A 182      82.764  70.715  42.542  1.00  6.05              
ATOM   2967 1HD1 LEU A 182      83.510  71.507  42.612  1.00  6.05              
ATOM   2968 2HD1 LEU A 182      81.889  70.988  43.132  1.00  6.05              
ATOM   2969 3HD1 LEU A 182      83.199  69.807  42.956  1.00  6.05              
ATOM   2970  CD2 LEU A 182      83.593  69.957  40.322  1.00  6.05              
ATOM   2971 1HD2 LEU A 182      84.406  70.681  40.352  1.00  6.05              
ATOM   2972 2HD2 LEU A 182      83.930  69.025  40.776  1.00  6.05              
ATOM   2973 3HD2 LEU A 182      83.323  69.768  39.282  1.00  6.05              
ATOM   2974  C   LEU A 182      81.518  67.741  42.510  1.00  6.05              
ATOM   2975  O   LEU A 182      82.638  67.320  42.796  1.00  6.05              
ATOM   2976  N   LEU A 183      80.510  67.690  43.383  1.00  6.22              
ATOM   2977  H   LEU A 183      79.617  68.071  43.094  1.00  6.22              
ATOM   2978  CA  LEU A 183      80.434  66.673  44.426  1.00  6.22              
ATOM   2979  HA  LEU A 183      81.438  66.430  44.774  1.00  6.22              
ATOM   2980  CB  LEU A 183      79.596  67.133  45.632  1.00  6.22              
ATOM   2981  HB1 LEU A 183      79.415  66.254  46.250  1.00  6.22              
ATOM   2982  HB2 LEU A 183      78.625  67.480  45.284  1.00  6.22              
ATOM   2983  CG  LEU A 183      80.213  68.203  46.538  1.00  6.22              
ATOM   2984  HG  LEU A 183      80.245  69.159  46.013  1.00  6.22              
ATOM   2985  CD1 LEU A 183      79.301  68.325  47.760  1.00  6.22              
ATOM   2986 1HD1 LEU A 183      79.568  69.193  48.353  1.00  6.22              
ATOM   2987 2HD1 LEU A 183      78.263  68.417  47.445  1.00  6.22              
ATOM   2988 3HD1 LEU A 183      79.387  67.433  48.386  1.00  6.22              
ATOM   2989  CD2 LEU A 183      81.621  67.827  47.006  1.00  6.22              
ATOM   2990 1HD2 LEU A 183      81.959  68.511  47.779  1.00  6.22              
ATOM   2991 2HD2 LEU A 183      81.618  66.815  47.415  1.00  6.22              
ATOM   2992 3HD2 LEU A 183      82.320  67.884  46.172  1.00  6.22              
ATOM   2993  C   LEU A 183      79.842  65.381  43.866  1.00  6.22              
ATOM   2994  O   LEU A 183      78.658  65.081  43.980  1.00  6.22              
ATOM   2995  N   GLU A 184      80.709  64.617  43.232  1.00  6.73              
ATOM   2996  H   GLU A 184      81.653  64.966  43.155  1.00  6.73              
ATOM   2997  CA  GLU A 184      80.415  63.392  42.502  1.00  6.73              
ATOM   2998  HA  GLU A 184      79.553  63.562  41.858  1.00  6.73              
ATOM   2999  CB  GLU A 184      81.665  63.139  41.588  1.00  6.73              
ATOM   3000  HB1 GLU A 184      82.231  62.260  41.890  1.00  6.73              
ATOM   3001  HB2 GLU A 184      82.367  63.962  41.734  1.00  6.73              
ATOM   3002  CG  GLU A 184      81.430  63.087  40.067  1.00  6.73              
ATOM   3003  HG1 GLU A 184      82.338  63.446  39.576  1.00  6.73              
ATOM   3004  HG2 GLU A 184      80.635  63.787  39.807  1.00  6.73              
ATOM   3005  CD  GLU A 184      81.122  61.685  39.517  1.00  6.73              
ATOM   3006  OE1 GLU A 184      80.021  61.519  38.944  1.00  6.73              
ATOM   3007  OE2 GLU A 184      81.951  60.761  39.681  1.00  6.73              
ATOM   3008  C   GLU A 184      80.076  62.200  43.403  1.00  6.73              
ATOM   3009  O   GLU A 184      80.816  61.222  43.472  1.00  6.73              
ATOM   3010  N   HIS A 185      78.959  62.304  44.136  1.00  8.09              
ATOM   3011  H   HIS A 185      78.460  63.185  44.046  1.00  8.09              
ATOM   3012  CA  HIS A 185      78.354  61.216  44.922  1.00  8.09              
ATOM   3013  HA  HIS A 185      77.728  61.679  45.670  1.00  8.09              
ATOM   3014  CB  HIS A 185      77.413  60.416  43.991  1.00  8.09              
ATOM   3015  HB1 HIS A 185      76.639  61.090  43.626  1.00  8.09              
ATOM   3016  HB2 HIS A 185      76.911  59.631  44.548  1.00  8.09              
ATOM   3017  CG  HIS A 185      78.102  59.808  42.793  1.00  8.09              
ATOM   3018  ND1 HIS A 185      78.954  58.697  42.814  1.00  8.09              
ATOM   3019  CE1 HIS A 185      79.594  58.717  41.628  1.00  8.09              
ATOM   3020  HE1 HIS A 185      80.427  58.082  41.352  1.00  8.09              
ATOM   3021  NE2 HIS A 185      79.122  59.704  40.856  1.00  8.09              
ATOM   3022  HE2 HIS A 185      79.581  60.050  40.001  1.00  8.09              
ATOM   3023  CD2 HIS A 185      78.185  60.407  41.572  1.00  8.09              
ATOM   3024  HD2 HIS A 185      77.745  61.353  41.280  1.00  8.09              
ATOM   3025  C   HIS A 185      79.359  60.378  45.688  1.00  8.09              
ATOM   3026  O   HIS A 185      79.153  59.170  45.797  1.00  8.09              
ATOM   3027  N   ILE A 186      80.391  61.058  46.221  1.00  9.46              
ATOM   3028  H   ILE A 186      80.397  62.045  46.011  1.00  9.46              
ATOM   3029  CA  ILE A 186      81.699  60.504  46.566  1.00  9.46              
ATOM   3030  HA  ILE A 186      82.128  60.351  45.582  1.00  9.46              
ATOM   3031  CB  ILE A 186      82.670  61.550  47.187  1.00  9.46              
ATOM   3032  HB  ILE A 186      82.126  62.486  47.258  1.00  9.46              
ATOM   3033  CG2 ILE A 186      83.217  61.226  48.585  1.00  9.46              
ATOM   3034 1HG2 ILE A 186      82.404  60.955  49.246  1.00  9.46              
ATOM   3035 2HG2 ILE A 186      83.927  60.407  48.543  1.00  9.46              
ATOM   3036 3HG2 ILE A 186      83.697  62.105  49.017  1.00  9.46              
ATOM   3037  CG1 ILE A 186      83.826  61.836  46.199  1.00  9.46              
ATOM   3038 1HG1 ILE A 186      83.397  62.101  45.230  1.00  9.46              
ATOM   3039 2HG1 ILE A 186      84.427  60.937  46.065  1.00  9.46              
ATOM   3040  CD1 ILE A 186      84.749  62.990  46.612  1.00  9.46              
ATOM   3041  HD1 ILE A 186      85.326  62.721  47.496  1.00  9.46              
ATOM   3042  HD2 ILE A 186      85.442  63.205  45.797  1.00  9.46              
ATOM   3043  HD3 ILE A 186      84.158  63.883  46.817  1.00  9.46              
ATOM   3044  C   ILE A 186      81.563  59.115  47.162  1.00  9.46              
ATOM   3045  O   ILE A 186      81.184  58.974  48.331  1.00  9.46              
ATOM   3046  N   PRO A 187      81.640  58.072  46.313  1.00 11.79              
ATOM   3047  CD  PRO A 187      82.086  58.074  44.918  1.00 11.79              
ATOM   3048  HD1 PRO A 187      83.113  58.428  44.826  1.00 11.79              
ATOM   3049  HD2 PRO A 187      81.422  58.701  44.320  1.00 11.79              
ATOM   3050  CG  PRO A 187      81.977  56.634  44.431  1.00 11.79              
ATOM   3051  HG1 PRO A 187      82.883  56.082  44.688  1.00 11.79              
ATOM   3052  HG2 PRO A 187      81.776  56.582  43.361  1.00 11.79              
ATOM   3053  CB  PRO A 187      80.801  56.130  45.259  1.00 11.79              
ATOM   3054  HB1 PRO A 187      80.764  55.041  45.302  1.00 11.79              
ATOM   3055  HB2 PRO A 187      79.883  56.514  44.821  1.00 11.79              
ATOM   3056  CA  PRO A 187      81.039  56.792  46.627  1.00 11.79              
ATOM   3057  HA  PRO A 187      80.107  56.922  47.164  1.00 11.79              
ATOM   3058  C   PRO A 187      82.010  55.987  47.520  1.00 11.79              
ATOM   3059  O   PRO A 187      82.130  54.775  47.368  1.00 11.79              
ATOM   3060  N   THR A 188      82.795  56.675  48.364  1.00 13.01              
ATOM   3061  H   THR A 188      82.518  57.630  48.535  1.00 13.01              
ATOM   3062  CA  THR A 188      84.229  56.432  48.368  1.00 13.01              
ATOM   3063  HA  THR A 188      84.426  55.913  47.427  1.00 13.01              
ATOM   3064  CB  THR A 188      85.054  57.721  48.206  1.00 13.01              
ATOM   3065  HB  THR A 188      84.906  58.380  49.058  1.00 13.01              
ATOM   3066  CG2 THR A 188      86.544  57.456  47.985  1.00 13.01              
ATOM   3067 1HG2 THR A 188      86.682  56.860  47.081  1.00 13.01              
ATOM   3068 2HG2 THR A 188      87.079  58.400  47.877  1.00 13.01              
ATOM   3069 3HG2 THR A 188      86.969  56.911  48.827  1.00 13.01              
ATOM   3070  OG1 THR A 188      84.635  58.402  47.049  1.00 13.01              
ATOM   3071  HG1 THR A 188      85.273  59.095  46.858  1.00 13.01              
ATOM   3072  C   THR A 188      84.722  55.398  49.401  1.00 13.01              
ATOM   3073  O   THR A 188      84.926  54.252  49.011  1.00 13.01              
ATOM   3074  N   PRO A 189      84.908  55.695  50.703  1.00 13.41              
ATOM   3075  CD  PRO A 189      85.174  56.995  51.281  1.00 13.41              
ATOM   3076  HD1 PRO A 189      84.226  57.506  51.404  1.00 13.41              
ATOM   3077  HD2 PRO A 189      85.857  57.587  50.679  1.00 13.41              
ATOM   3078  CG  PRO A 189      85.855  56.728  52.622  1.00 13.41              
ATOM   3079  HG1 PRO A 189      85.672  57.521  53.345  1.00 13.41              
ATOM   3080  HG2 PRO A 189      86.928  56.604  52.463  1.00 13.41              
ATOM   3081  CB  PRO A 189      85.255  55.401  53.058  1.00 13.41              
ATOM   3082  HB1 PRO A 189      84.301  55.590  53.554  1.00 13.41              
ATOM   3083  HB2 PRO A 189      85.924  54.851  53.721  1.00 13.41              
ATOM   3084  CA  PRO A 189      85.031  54.655  51.736  1.00 13.41              
ATOM   3085  HA  PRO A 189      85.909  54.047  51.516  1.00 13.41              
ATOM   3086  C   PRO A 189      83.829  53.721  51.896  1.00 13.41              
ATOM   3087  O   PRO A 189      83.934  52.617  52.419  1.00 13.41              
ATOM   3088  N   TYR A 190      82.674  54.245  51.513  1.00 11.74              
ATOM   3089  H   TYR A 190      82.732  55.098  50.977  1.00 11.74              
ATOM   3090  CA  TYR A 190      81.329  53.728  51.698  1.00 11.74              
ATOM   3091  HA  TYR A 190      81.320  52.648  51.546  1.00 11.74              
ATOM   3092  CB  TYR A 190      80.830  54.079  53.119  1.00 11.74              
ATOM   3093  HB1 TYR A 190      79.753  53.925  53.173  1.00 11.74              
ATOM   3094  HB2 TYR A 190      81.004  55.140  53.303  1.00 11.74              
ATOM   3095  CG  TYR A 190      81.441  53.269  54.247  1.00 11.74              
ATOM   3096  CD1 TYR A 190      82.219  53.896  55.242  1.00 11.74              
ATOM   3097  HD1 TYR A 190      82.407  54.959  55.196  1.00 11.74              
ATOM   3098  CE1 TYR A 190      82.784  53.132  56.282  1.00 11.74              
ATOM   3099  HE1 TYR A 190      83.403  53.593  57.037  1.00 11.74              
ATOM   3100  CZ  TYR A 190      82.579  51.737  56.327  1.00 11.74              
ATOM   3101  OH  TYR A 190      83.135  51.005  57.328  1.00 11.74              
ATOM   3102  HH  TYR A 190      82.996  50.065  57.205  1.00 11.74              
ATOM   3103  CE2 TYR A 190      81.790  51.110  55.338  1.00 11.74              
ATOM   3104  HE2 TYR A 190      81.639  50.042  55.361  1.00 11.74              
ATOM   3105  CD2 TYR A 190      81.220  51.877  54.305  1.00 11.74              
ATOM   3106  HD2 TYR A 190      80.636  51.389  53.537  1.00 11.74              
ATOM   3107  C   TYR A 190      80.463  54.402  50.636  1.00 11.74              
ATOM   3108  O   TYR A 190      80.899  55.376  50.027  1.00 11.74              
ATOM   3109  N   PRO A 191      79.164  54.111  50.554  1.00 10.89              
ATOM   3110  CD  PRO A 191      78.558  52.812  50.780  1.00 10.89              
ATOM   3111  HD1 PRO A 191      78.421  52.641  51.848  1.00 10.89              
ATOM   3112  HD2 PRO A 191      79.154  52.010  50.340  1.00 10.89              
ATOM   3113  CG  PRO A 191      77.201  52.911  50.092  1.00 10.89              
ATOM   3114  HG1 PRO A 191      76.475  52.222  50.526  1.00 10.89              
ATOM   3115  HG2 PRO A 191      77.318  52.729  49.023  1.00 10.89              
ATOM   3116  CB  PRO A 191      76.817  54.373  50.330  1.00 10.89              
ATOM   3117  HB1 PRO A 191      76.352  54.438  51.315  1.00 10.89              
ATOM   3118  HB2 PRO A 191      76.131  54.736  49.565  1.00 10.89              
ATOM   3119  CA  PRO A 191      78.154  55.141  50.303  1.00 10.89              
ATOM   3120  HA  PRO A 191      78.322  55.537  49.302  1.00 10.89              
ATOM   3121  C   PRO A 191      78.195  56.324  51.309  1.00 10.89              
ATOM   3122  O   PRO A 191      77.134  56.757  51.769  1.00 10.89              
ATOM   3123  N   ILE A 192      79.388  56.879  51.611  1.00 10.08              
ATOM   3124  H   ILE A 192      80.200  56.416  51.226  1.00 10.08              
ATOM   3125  CA  ILE A 192      79.605  58.302  51.898  1.00 10.08              
ATOM   3126  HA  ILE A 192      79.309  58.505  52.927  1.00 10.08              
ATOM   3127  CB  ILE A 192      81.084  58.733  51.730  1.00 10.08              
ATOM   3128  HB  ILE A 192      81.475  58.302  50.808  1.00 10.08              
ATOM   3129  CG2 ILE A 192      81.177  60.266  51.575  1.00 10.08              
ATOM   3130 1HG2 ILE A 192      82.210  60.602  51.515  1.00 10.08              
ATOM   3131 2HG2 ILE A 192      80.693  60.592  50.657  1.00 10.08              
ATOM   3132 3HG2 ILE A 192      80.685  60.789  52.393  1.00 10.08              
ATOM   3133  CG1 ILE A 192      81.924  58.153  52.897  1.00 10.08              
ATOM   3134 1HG1 ILE A 192      82.266  57.158  52.609  1.00 10.08              
ATOM   3135 2HG1 ILE A 192      81.293  58.022  53.774  1.00 10.08              
ATOM   3136  CD1 ILE A 192      83.143  58.980  53.337  1.00 10.08              
ATOM   3137  HD1 ILE A 192      83.675  58.451  54.127  1.00 10.08              
ATOM   3138  HD2 ILE A 192      83.813  59.174  52.504  1.00 10.08              
ATOM   3139  HD3 ILE A 192      82.826  59.944  53.721  1.00 10.08              
ATOM   3140  C   ILE A 192      78.641  59.090  51.032  1.00 10.08              
ATOM   3141  O   ILE A 192      77.723  59.705  51.550  1.00 10.08              
ATOM   3142  N   ARG A 193      78.693  58.816  49.727  1.00  8.90              
ATOM   3143  H   ARG A 193      79.559  58.397  49.403  1.00  8.90              
ATOM   3144  CA  ARG A 193      77.738  59.247  48.721  1.00  8.90              
ATOM   3145  HA  ARG A 193      78.278  59.152  47.800  1.00  8.90              
ATOM   3146  CB  ARG A 193      76.500  58.325  48.604  1.00  8.90              
ATOM   3147  HB1 ARG A 193      75.627  58.827  49.014  1.00  8.90              
ATOM   3148  HB2 ARG A 193      76.655  57.401  49.159  1.00  8.90              
ATOM   3149  CG  ARG A 193      76.177  57.977  47.144  1.00  8.90              
ATOM   3150  HG1 ARG A 193      76.248  58.885  46.547  1.00  8.90              
ATOM   3151  HG2 ARG A 193      75.156  57.602  47.073  1.00  8.90              
ATOM   3152  CD  ARG A 193      77.134  56.901  46.611  1.00  8.90              
ATOM   3153  HD1 ARG A 193      76.769  55.913  46.893  1.00  8.90              
ATOM   3154  HD2 ARG A 193      78.101  57.033  47.090  1.00  8.90              
ATOM   3155  NE  ARG A 193      77.344  57.013  45.158  1.00  8.90              
ATOM   3156  HE  ARG A 193      77.975  57.762  44.866  1.00  8.90              
ATOM   3157  CZ  ARG A 193      76.930  56.207  44.203  1.00  8.90              
ATOM   3158  NH1 ARG A 193      77.292  56.411  42.975  1.00  8.90              
ATOM   3159 1HH1 ARG A 193      77.883  57.219  42.775  1.00  8.90              
ATOM   3160 2HH1 ARG A 193      77.045  55.795  42.228  1.00  8.90              
ATOM   3161  NH2 ARG A 193      76.162  55.179  44.439  1.00  8.90              
ATOM   3162 1HH2 ARG A 193      75.913  54.959  45.383  1.00  8.90              
ATOM   3163 2HH2 ARG A 193      75.907  54.570  43.684  1.00  8.90              
ATOM   3164  C   ARG A 193      77.406  60.733  48.843  1.00  8.90              
ATOM   3165  O   ARG A 193      76.400  61.154  49.433  1.00  8.90              
ATOM   3166  N   GLU A 194      78.312  61.513  48.260  1.00  7.14              
ATOM   3167  H   GLU A 194      79.189  61.109  47.965  1.00  7.14              
ATOM   3168  CA  GLU A 194      78.212  62.955  48.363  1.00  7.14              
ATOM   3169  HA  GLU A 194      78.115  63.085  49.441  1.00  7.14              
ATOM   3170  CB  GLU A 194      79.478  63.766  48.051  1.00  7.14              
ATOM   3171  HB1 GLU A 194      79.232  64.827  48.049  1.00  7.14              
ATOM   3172  HB2 GLU A 194      79.843  63.511  47.057  1.00  7.14              
ATOM   3173  CG  GLU A 194      80.585  63.539  49.103  1.00  7.14              
ATOM   3174  HG1 GLU A 194      81.482  64.062  48.765  1.00  7.14              
ATOM   3175  HG2 GLU A 194      80.794  62.472  49.117  1.00  7.14              
ATOM   3176  CD  GLU A 194      80.287  63.977  50.554  1.00  7.14              
ATOM   3177  OE1 GLU A 194      81.111  63.623  51.430  1.00  7.14              
ATOM   3178  OE2 GLU A 194      79.235  64.612  50.788  1.00  7.14              
ATOM   3179  C   GLU A 194      76.914  63.604  47.948  1.00  7.14              
ATOM   3180  O   GLU A 194      76.558  64.612  48.536  1.00  7.14              
ATOM   3181  N   ILE A 195      76.175  62.954  47.054  1.00  5.81              
ATOM   3182  H   ILE A 195      76.494  62.038  46.784  1.00  5.81              
ATOM   3183  CA  ILE A 195      75.035  63.460  46.309  1.00  5.81              
ATOM   3184  HA  ILE A 195      74.479  64.164  46.929  1.00  5.81              
ATOM   3185  CB  ILE A 195      75.627  64.166  45.072  1.00  5.81              
ATOM   3186  HB  ILE A 195      76.646  63.800  44.943  1.00  5.81              
ATOM   3187  CG2 ILE A 195      74.943  63.758  43.760  1.00  5.81              
ATOM   3188 1HG2 ILE A 195      75.617  63.975  42.944  1.00  5.81              
ATOM   3189 2HG2 ILE A 195      74.842  62.682  43.682  1.00  5.81              
ATOM   3190 3HG2 ILE A 195      73.976  64.244  43.640  1.00  5.81              
ATOM   3191  CG1 ILE A 195      75.775  65.682  45.372  1.00  5.81              
ATOM   3192 1HG1 ILE A 195      76.481  66.131  44.684  1.00  5.81              
ATOM   3193 2HG1 ILE A 195      76.229  65.810  46.352  1.00  5.81              
ATOM   3194  CD1 ILE A 195      74.492  66.510  45.344  1.00  5.81              
ATOM   3195  HD1 ILE A 195      73.767  66.101  46.047  1.00  5.81              
ATOM   3196  HD2 ILE A 195      74.722  67.536  45.633  1.00  5.81              
ATOM   3197  HD3 ILE A 195      74.081  66.519  44.337  1.00  5.81              
ATOM   3198  C   ILE A 195      74.138  62.259  46.001  1.00  5.81              
ATOM   3199  O   ILE A 195      74.614  61.135  45.799  1.00  5.81              
ATOM   3200  N   LYS A 196      72.852  62.530  45.835  1.00  5.56              
ATOM   3201  H   LYS A 196      72.532  63.432  46.161  1.00  5.56              
ATOM   3202  CA  LYS A 196      71.869  61.621  45.253  1.00  5.56              
ATOM   3203  HA  LYS A 196      72.353  60.793  44.737  1.00  5.56              
ATOM   3204  CB  LYS A 196      71.026  61.062  46.426  1.00  5.56              
ATOM   3205  HB1 LYS A 196      70.570  61.904  46.950  1.00  5.56              
ATOM   3206  HB2 LYS A 196      71.703  60.586  47.137  1.00  5.56              
ATOM   3207  CG  LYS A 196      69.930  60.037  46.061  1.00  5.56              
ATOM   3208  HG1 LYS A 196      70.233  59.064  46.452  1.00  5.56              
ATOM   3209  HG2 LYS A 196      69.844  59.943  44.978  1.00  5.56              
ATOM   3210  CD  LYS A 196      68.549  60.403  46.651  1.00  5.56              
ATOM   3211  HD1 LYS A 196      68.148  61.262  46.108  1.00  5.56              
ATOM   3212  HD2 LYS A 196      68.659  60.685  47.698  1.00  5.56              
ATOM   3213  CE  LYS A 196      67.571  59.218  46.568  1.00  5.56              
ATOM   3214  HE1 LYS A 196      67.830  58.483  47.331  1.00  5.56              
ATOM   3215  HE2 LYS A 196      67.673  58.731  45.593  1.00  5.56              
ATOM   3216  NZ  LYS A 196      66.154  59.623  46.727  1.00  5.56              
ATOM   3217  HZ1 LYS A 196      65.543  58.820  46.896  1.00  5.56              
ATOM   3218  HZ2 LYS A 196      65.955  60.373  47.387  1.00  5.56              
ATOM   3219  HZ3 LYS A 196      65.768  59.892  45.822  1.00  5.56              
ATOM   3220  C   LYS A 196      71.016  62.450  44.294  1.00  5.56              
ATOM   3221  O   LYS A 196      70.261  63.289  44.780  1.00  5.56              
ATOM   3222  N   PRO A 197      71.138  62.256  42.969  1.00  5.59              
ATOM   3223  CD  PRO A 197      72.265  61.601  42.311  1.00  5.59              
ATOM   3224  HD1 PRO A 197      72.004  60.574  42.053  1.00  5.59              
ATOM   3225  HD2 PRO A 197      73.153  61.606  42.936  1.00  5.59              
ATOM   3226  CG  PRO A 197      72.540  62.408  41.037  1.00  5.59              
ATOM   3227  HG1 PRO A 197      72.318  61.798  40.161  1.00  5.59              
ATOM   3228  HG2 PRO A 197      73.576  62.739  40.999  1.00  5.59              
ATOM   3229  CB  PRO A 197      71.568  63.596  41.124  1.00  5.59              
ATOM   3230  HB1 PRO A 197      71.252  63.948  40.141  1.00  5.59              
ATOM   3231  HB2 PRO A 197      72.031  64.411  41.681  1.00  5.59              
ATOM   3232  CA  PRO A 197      70.415  63.019  41.952  1.00  5.59              
ATOM   3233  HA  PRO A 197      69.821  63.825  42.384  1.00  5.59              
ATOM   3234  C   PRO A 197      69.500  62.098  41.129  1.00  5.59              
ATOM   3235  O   PRO A 197      69.711  61.916  39.928  1.00  5.59              
ATOM   3236  N   PRO A 198      68.584  61.390  41.800  1.00  6.09              
ATOM   3237  CD  PRO A 198      68.014  61.758  43.085  1.00  6.09              
ATOM   3238  HD1 PRO A 198      67.711  62.806  43.113  1.00  6.09              
ATOM   3239  HD2 PRO A 198      68.716  61.539  43.879  1.00  6.09              
ATOM   3240  CG  PRO A 198      66.813  60.854  43.270  1.00  6.09              
ATOM   3241  HG1 PRO A 198      65.918  61.337  42.878  1.00  6.09              
ATOM   3242  HG2 PRO A 198      66.696  60.605  44.315  1.00  6.09              
ATOM   3243  CB  PRO A 198      67.178  59.633  42.428  1.00  6.09              
ATOM   3244  HB1 PRO A 198      66.309  59.030  42.168  1.00  6.09              
ATOM   3245  HB2 PRO A 198      67.913  59.023  42.957  1.00  6.09              
ATOM   3246  CA  PRO A 198      67.827  60.300  41.217  1.00  6.09              
ATOM   3247  HA  PRO A 198      68.475  59.598  40.691  1.00  6.09              
ATOM   3248  C   PRO A 198      66.769  60.858  40.252  1.00  6.09              
ATOM   3249  O   PRO A 198      66.641  62.065  40.046  1.00  6.09              
ATOM   3250  N   LEU A 199      65.931  59.964  39.737  1.00  6.49              
ATOM   3251  H   LEU A 199      66.076  58.989  39.949  1.00  6.49              
ATOM   3252  CA  LEU A 199      64.693  60.336  39.054  1.00  6.49              
ATOM   3253  HA  LEU A 199      64.704  61.400  38.815  1.00  6.49              
ATOM   3254  CB  LEU A 199      64.593  59.545  37.731  1.00  6.49              
ATOM   3255  HB1 LEU A 199      63.703  59.886  37.199  1.00  6.49              
ATOM   3256  HB2 LEU A 199      64.451  58.489  37.967  1.00  6.49              
ATOM   3257  CG  LEU A 199      65.802  59.675  36.784  1.00  6.49              
ATOM   3258  HG  LEU A 199      66.685  59.245  37.258  1.00  6.49              
ATOM   3259  CD1 LEU A 199      65.534  58.893  35.497  1.00  6.49              
ATOM   3260 1HD1 LEU A 199      66.403  58.946  34.843  1.00  6.49              
ATOM   3261 2HD1 LEU A 199      65.339  57.848  35.737  1.00  6.49              
ATOM   3262 3HD1 LEU A 199      64.666  59.308  34.982  1.00  6.49              
ATOM   3263  CD2 LEU A 199      66.110  61.126  36.408  1.00  6.49              
ATOM   3264 1HD2 LEU A 199      66.921  61.155  35.682  1.00  6.49              
ATOM   3265 2HD2 LEU A 199      65.222  61.597  35.985  1.00  6.49              
ATOM   3266 3HD2 LEU A 199      66.423  61.680  37.293  1.00  6.49              
ATOM   3267  C   LEU A 199      63.450  60.119  39.946  1.00  6.49              
ATOM   3268  O   LEU A 199      62.333  60.051  39.443  1.00  6.49              
ATOM   3269  N   GLU A 200      63.645  59.968  41.261  1.00  6.75              
ATOM   3270  H   GLU A 200      64.584  60.045  41.614  1.00  6.75              
ATOM   3271  CA  GLU A 200      62.621  59.505  42.215  1.00  6.75              
ATOM   3272  HA  GLU A 200      61.660  59.488  41.702  1.00  6.75              
ATOM   3273  CB  GLU A 200      62.930  58.028  42.599  1.00  6.75              
ATOM   3274  HB1 GLU A 200      63.884  57.731  42.158  1.00  6.75              
ATOM   3275  HB2 GLU A 200      62.178  57.417  42.097  1.00  6.75              
ATOM   3276  CG  GLU A 200      62.951  57.578  44.077  1.00  6.75              
ATOM   3277  HG1 GLU A 200      62.999  56.486  44.080  1.00  6.75              
ATOM   3278  HG2 GLU A 200      62.013  57.847  44.563  1.00  6.75              
ATOM   3279  CD  GLU A 200      64.145  58.097  44.896  1.00  6.75              
ATOM   3280  OE1 GLU A 200      64.271  57.766  46.097  1.00  6.75              
ATOM   3281  OE2 GLU A 200      64.996  58.840  44.359  1.00  6.75              
ATOM   3282  C   GLU A 200      62.383  60.461  43.394  1.00  6.75              
ATOM   3283  O   GLU A 200      61.445  60.282  44.167  1.00  6.75              
ATOM   3284  N   ASP A 201      63.184  61.523  43.503  1.00  6.08              
ATOM   3285  H   ASP A 201      63.888  61.663  42.797  1.00  6.08              
ATOM   3286  CA  ASP A 201      63.203  62.396  44.672  1.00  6.08              
ATOM   3287  HA  ASP A 201      62.201  62.442  45.103  1.00  6.08              
ATOM   3288  CB  ASP A 201      64.144  61.754  45.701  1.00  6.08              
ATOM   3289  HB1 ASP A 201      65.172  61.847  45.356  1.00  6.08              
ATOM   3290  HB2 ASP A 201      63.889  60.700  45.779  1.00  6.08              
ATOM   3291  CG  ASP A 201      64.053  62.312  47.110  1.00  6.08              
ATOM   3292  OD1 ASP A 201      63.125  63.104  47.378  1.00  6.08              
ATOM   3293  OD2 ASP A 201      64.902  61.897  47.942  1.00  6.08              
ATOM   3294  C   ASP A 201      63.649  63.816  44.305  1.00  6.08              
ATOM   3295  O   ASP A 201      64.763  64.030  43.829  1.00  6.08              
ATOM   3296  N   SER A 202      62.779  64.805  44.530  1.00  6.08              
ATOM   3297  H   SER A 202      61.916  64.557  44.993  1.00  6.08              
ATOM   3298  CA  SER A 202      63.005  66.218  44.171  1.00  6.08              
ATOM   3299  HA  SER A 202      63.431  66.246  43.166  1.00  6.08              
ATOM   3300  CB  SER A 202      61.667  66.961  44.131  1.00  6.08              
ATOM   3301  HB1 SER A 202      61.829  68.028  43.972  1.00  6.08              
ATOM   3302  HB2 SER A 202      61.136  66.814  45.072  1.00  6.08              
ATOM   3303  OG  SER A 202      60.896  66.474  43.057  1.00  6.08              
ATOM   3304  HG  SER A 202      61.121  65.547  42.920  1.00  6.08              
ATOM   3305  C   SER A 202      64.001  66.972  45.070  1.00  6.08              
ATOM   3306  O   SER A 202      63.946  68.200  45.180  1.00  6.08              
ATOM   3307  N   LYS A 203      64.901  66.255  45.746  1.00  5.69              
ATOM   3308  H   LYS A 203      64.922  65.254  45.577  1.00  5.69              
ATOM   3309  CA  LYS A 203      65.888  66.812  46.678  1.00  5.69              
ATOM   3310  HA  LYS A 203      66.046  67.859  46.418  1.00  5.69              
ATOM   3311  CB  LYS A 203      65.383  66.791  48.135  1.00  5.69              
ATOM   3312  HB1 LYS A 203      64.679  67.608  48.264  1.00  5.69              
ATOM   3313  HB2 LYS A 203      66.222  66.953  48.814  1.00  5.69              
ATOM   3314  CG  LYS A 203      64.669  65.486  48.490  1.00  5.69              
ATOM   3315  HG1 LYS A 203      65.305  64.647  48.212  1.00  5.69              
ATOM   3316  HG2 LYS A 203      63.749  65.451  47.906  1.00  5.69              
ATOM   3317  CD  LYS A 203      64.284  65.329  49.960  1.00  5.69              
ATOM   3318  HD1 LYS A 203      63.632  66.149  50.263  1.00  5.69              
ATOM   3319  HD2 LYS A 203      65.183  65.300  50.578  1.00  5.69              
ATOM   3320  CE  LYS A 203      63.538  63.992  50.025  1.00  5.69              
ATOM   3321  HE1 LYS A 203      64.196  63.212  49.623  1.00  5.69              
ATOM   3322  HE2 LYS A 203      62.683  64.040  49.342  1.00  5.69              
ATOM   3323  NZ  LYS A 203      63.082  63.629  51.379  1.00  5.69              
ATOM   3324  HZ1 LYS A 203      62.651  62.715  51.331  1.00  5.69              
ATOM   3325  HZ2 LYS A 203      63.871  63.596  52.006  1.00  5.69              
ATOM   3326  HZ3 LYS A 203      62.394  64.295  51.699  1.00  5.69              
ATOM   3327  C   LYS A 203      67.241  66.122  46.537  1.00  5.69              
ATOM   3328  O   LYS A 203      67.370  64.915  46.729  1.00  5.69              
ATOM   3329  N   VAL A 204      68.264  66.919  46.237  1.00  5.38              
ATOM   3330  H   VAL A 204      68.132  67.920  46.286  1.00  5.38              
ATOM   3331  CA  VAL A 204      69.632  66.430  46.121  1.00  5.38              
ATOM   3332  HA  VAL A 204      69.558  65.436  45.684  1.00  5.38              
ATOM   3333  CB  VAL A 204      70.458  67.279  45.138  1.00  5.38              
ATOM   3334  HB  VAL A 204      69.741  67.810  44.516  1.00  5.38              
ATOM   3335  CG1 VAL A 204      71.404  68.328  45.727  1.00  5.38              
ATOM   3336 1HG1 VAL A 204      70.814  69.067  46.262  1.00  5.38              
ATOM   3337 2HG1 VAL A 204      72.121  67.869  46.405  1.00  5.38              
ATOM   3338 3HG1 VAL A 204      71.949  68.833  44.929  1.00  5.38              
ATOM   3339  CG2 VAL A 204      71.234  66.350  44.201  1.00  5.38              
ATOM   3340 1HG2 VAL A 204      70.530  65.760  43.615  1.00  5.38              
ATOM   3341 2HG2 VAL A 204      71.853  66.930  43.517  1.00  5.38              
ATOM   3342 3HG2 VAL A 204      71.857  65.672  44.781  1.00  5.38              
ATOM   3343  C   VAL A 204      70.194  66.267  47.528  1.00  5.38              
ATOM   3344  O   VAL A 204      70.322  67.205  48.313  1.00  5.38              
ATOM   3345  N   SER A 205      70.400  65.019  47.921  1.00  5.14              
ATOM   3346  H   SER A 205      70.267  64.282  47.239  1.00  5.14              
ATOM   3347  CA  SER A 205      70.728  64.679  49.308  1.00  5.14              
ATOM   3348  HA  SER A 205      70.472  65.501  49.974  1.00  5.14              
ATOM   3349  CB  SER A 205      69.886  63.457  49.703  1.00  5.14              
ATOM   3350  HB1 SER A 205      70.290  62.566  49.221  1.00  5.14              
ATOM   3351  HB2 SER A 205      68.864  63.602  49.347  1.00  5.14              
ATOM   3352  OG  SER A 205      69.839  63.254  51.106  1.00  5.14              
ATOM   3353  HG  SER A 205      69.362  64.010  51.494  1.00  5.14              
ATOM   3354  C   SER A 205      72.206  64.395  49.411  1.00  5.14              
ATOM   3355  O   SER A 205      72.703  63.564  48.650  1.00  5.14              
ATOM   3356  N   ALA A 206      72.886  65.101  50.313  1.00  5.00              
ATOM   3357  H   ALA A 206      72.402  65.643  51.015  1.00  5.00              
ATOM   3358  CA  ALA A 206      74.342  65.142  50.319  1.00  5.00              
ATOM   3359  HA  ALA A 206      74.657  64.464  49.544  1.00  5.00              
ATOM   3360  CB  ALA A 206      74.825  66.566  49.998  1.00  5.00              
ATOM   3361  HB1 ALA A 206      75.916  66.601  50.026  1.00  5.00              
ATOM   3362  HB2 ALA A 206      74.491  66.849  49.000  1.00  5.00              
ATOM   3363  HB3 ALA A 206      74.438  67.275  50.721  1.00  5.00              
ATOM   3364  C   ALA A 206      74.867  64.581  51.615  1.00  5.00              
ATOM   3365  O   ALA A 206      74.304  64.898  52.670  1.00  5.00              
ATOM   3366  N   LYS A 207      75.858  63.681  51.551  1.00  5.14              
ATOM   3367  H   LYS A 207      76.362  63.522  50.686  1.00  5.14              
ATOM   3368  CA  LYS A 207      76.221  62.980  52.808  1.00  5.14              
ATOM   3369  HA  LYS A 207      75.703  63.431  53.652  1.00  5.14              
ATOM   3370  CB  LYS A 207      75.752  61.529  52.803  1.00  5.14              
ATOM   3371  HB1 LYS A 207      76.393  60.939  53.461  1.00  5.14              
ATOM   3372  HB2 LYS A 207      75.838  61.177  51.787  1.00  5.14              
ATOM   3373  CG  LYS A 207      74.304  61.353  53.267  1.00  5.14              
ATOM   3374  HG1 LYS A 207      73.630  61.850  52.568  1.00  5.14              
ATOM   3375  HG2 LYS A 207      74.196  61.817  54.248  1.00  5.14              
ATOM   3376  CD  LYS A 207      73.910  59.872  53.401  1.00  5.14              
ATOM   3377  HD1 LYS A 207      72.910  59.839  53.834  1.00  5.14              
ATOM   3378  HD2 LYS A 207      74.590  59.372  54.094  1.00  5.14              
ATOM   3379  CE  LYS A 207      73.872  59.114  52.066  1.00  5.14              
ATOM   3380  HE1 LYS A 207      73.359  59.740  51.330  1.00  5.14              
ATOM   3381  HE2 LYS A 207      73.291  58.198  52.208  1.00  5.14              
ATOM   3382  NZ  LYS A 207      75.219  58.756  51.564  1.00  5.14              
ATOM   3383  HZ1 LYS A 207      75.188  58.338  50.649  1.00  5.14              
ATOM   3384  HZ2 LYS A 207      75.834  59.573  51.476  1.00  5.14              
ATOM   3385  HZ3 LYS A 207      75.741  58.119  52.163  1.00  5.14              
ATOM   3386  C   LYS A 207      77.668  63.167  53.219  1.00  5.14              
ATOM   3387  O   LYS A 207      78.504  62.301  52.961  1.00  5.14              
ATOM   3388  N   PHE A 208      77.913  64.263  53.947  1.00  5.20              
ATOM   3389  H   PHE A 208      77.168  64.873  54.241  1.00  5.20              
ATOM   3390  CA  PHE A 208      79.282  64.576  54.303  1.00  5.20              
ATOM   3391  HA  PHE A 208      79.901  64.388  53.423  1.00  5.20              
ATOM   3392  CB  PHE A 208      79.462  66.055  54.683  1.00  5.20              
ATOM   3393  HB1 PHE A 208      80.109  66.131  55.559  1.00  5.20              
ATOM   3394  HB2 PHE A 208      78.501  66.503  54.942  1.00  5.20              
ATOM   3395  CG  PHE A 208      80.121  66.818  53.551  1.00  5.20              
ATOM   3396  CD1 PHE A 208      79.377  67.697  52.745  1.00  5.20              
ATOM   3397  HD1 PHE A 208      78.335  67.874  52.961  1.00  5.20              
ATOM   3398  CE1 PHE A 208      79.972  68.279  51.611  1.00  5.20              
ATOM   3399  HE1 PHE A 208      79.388  68.904  50.960  1.00  5.20              
ATOM   3400  CZ  PHE A 208      81.303  67.981  51.277  1.00  5.20              
ATOM   3401  HZ  PHE A 208      81.742  68.403  50.386  1.00  5.20              
ATOM   3402  CE2 PHE A 208      82.047  67.101  52.080  1.00  5.20              
ATOM   3403  HE2 PHE A 208      83.053  66.823  51.803  1.00  5.20              
ATOM   3404  CD2 PHE A 208      81.458  66.531  53.220  1.00  5.20              
ATOM   3405  HD2 PHE A 208      82.011  65.808  53.799  1.00  5.20              
ATOM   3406  C   PHE A 208      79.739  63.629  55.395  1.00  5.20              
ATOM   3407  O   PHE A 208      79.251  63.646  56.529  1.00  5.20              
ATOM   3408  N   MET A 209      80.650  62.744  55.009  1.00  5.67              
ATOM   3409  H   MET A 209      80.913  62.768  54.028  1.00  5.67              
ATOM   3410  CA  MET A 209      81.167  61.680  55.859  1.00  5.67              
ATOM   3411  HA  MET A 209      80.825  61.873  56.875  1.00  5.67              
ATOM   3412  CB  MET A 209      80.591  60.310  55.473  1.00  5.67              
ATOM   3413  HB1 MET A 209      81.123  59.548  56.037  1.00  5.67              
ATOM   3414  HB2 MET A 209      80.731  60.136  54.417  1.00  5.67              
ATOM   3415  CG  MET A 209      79.091  60.208  55.786  1.00  5.67              
ATOM   3416  HG1 MET A 209      78.557  60.898  55.133  1.00  5.67              
ATOM   3417  HG2 MET A 209      78.943  60.558  56.803  1.00  5.67              
ATOM   3418  SD  MET A 209      78.306  58.566  55.621  1.00  5.67              
ATOM   3419  CE  MET A 209      79.501  57.481  56.447  1.00  5.67              
ATOM   3420  HE1 MET A 209      79.079  56.481  56.538  1.00  5.67              
ATOM   3421  HE2 MET A 209      80.413  57.419  55.853  1.00  5.67              
ATOM   3422  HE3 MET A 209      79.740  57.879  57.432  1.00  5.67              
ATOM   3423  C   MET A 209      82.683  61.765  55.997  1.00  5.67              
ATOM   3424  O   MET A 209      83.382  60.752  56.046  1.00  5.67              
ATOM   3425  N   VAL A 210      83.183  63.001  56.080  1.00  6.84              
ATOM   3426  H   VAL A 210      82.536  63.769  56.215  1.00  6.84              
ATOM   3427  CA  VAL A 210      84.604  63.263  56.277  1.00  6.84              
ATOM   3428  HA  VAL A 210      85.145  62.369  55.966  1.00  6.84              
ATOM   3429  CB  VAL A 210      85.142  64.373  55.350  1.00  6.84              
ATOM   3430  HB  VAL A 210      86.228  64.395  55.452  1.00  6.84              
ATOM   3431  CG1 VAL A 210      84.834  64.064  53.880  1.00  6.84              
ATOM   3432 1HG1 VAL A 210      85.333  64.786  53.234  1.00  6.84              
ATOM   3433 2HG1 VAL A 210      85.188  63.064  53.627  1.00  6.84              
ATOM   3434 3HG1 VAL A 210      83.760  64.113  53.691  1.00  6.84              
ATOM   3435  CG2 VAL A 210      84.627  65.769  55.683  1.00  6.84              
ATOM   3436 1HG2 VAL A 210      85.011  66.491  54.962  1.00  6.84              
ATOM   3437 2HG2 VAL A 210      83.537  65.786  55.657  1.00  6.84              
ATOM   3438 3HG2 VAL A 210      84.980  66.037  56.670  1.00  6.84              
ATOM   3439  C   VAL A 210      84.934  63.409  57.759  1.00  6.84              
ATOM   3440  O   VAL A 210      84.076  63.271  58.630  1.00  6.84              
ATOM   3441  N   SER A 211      86.208  63.595  58.087  1.00  7.13              
ATOM   3442  H   SER A 211      86.931  63.604  57.382  1.00  7.13              
ATOM   3443  CA  SER A 211      86.620  63.641  59.489  1.00  7.13              
ATOM   3444  HA  SER A 211      86.026  62.905  60.034  1.00  7.13              
ATOM   3445  CB  SER A 211      88.084  63.193  59.666  1.00  7.13              
ATOM   3446  HB1 SER A 211      88.080  62.162  60.024  1.00  7.13              
ATOM   3447  HB2 SER A 211      88.571  63.810  60.423  1.00  7.13              
ATOM   3448  OG  SER A 211      88.831  63.235  58.456  1.00  7.13              
ATOM   3449  HG  SER A 211      89.678  62.798  58.599  1.00  7.13              
ATOM   3450  C   SER A 211      86.308  64.993  60.165  1.00  7.13              
ATOM   3451  O   SER A 211      85.612  64.987  61.180  1.00  7.13              
ATOM   3452  N   PRO A 212      86.737  66.163  59.636  1.00  7.40              
ATOM   3453  CD  PRO A 212      87.733  66.368  58.595  1.00  7.40              
ATOM   3454  HD1 PRO A 212      87.249  66.394  57.619  1.00  7.40              
ATOM   3455  HD2 PRO A 212      88.512  65.613  58.610  1.00  7.40              
ATOM   3456  CG  PRO A 212      88.365  67.721  58.906  1.00  7.40              
ATOM   3457  HG1 PRO A 212      88.755  68.201  58.008  1.00  7.40              
ATOM   3458  HG2 PRO A 212      89.157  67.589  59.645  1.00  7.40              
ATOM   3459  CB  PRO A 212      87.219  68.516  59.526  1.00  7.40              
ATOM   3460  HB1 PRO A 212      86.692  69.050  58.732  1.00  7.40              
ATOM   3461  HB2 PRO A 212      87.587  69.228  60.265  1.00  7.40              
ATOM   3462  CA  PRO A 212      86.308  67.459  60.174  1.00  7.40              
ATOM   3463  HA  PRO A 212      86.460  67.469  61.254  1.00  7.40              
ATOM   3464  C   PRO A 212      84.852  67.790  59.878  1.00  7.40              
ATOM   3465  O   PRO A 212      84.121  68.285  60.730  1.00  7.40              
ATOM   3466  N   GLY A 213      84.417  67.468  58.663  1.00  6.45              
ATOM   3467  H   GLY A 213      85.079  67.070  58.017  1.00  6.45              
ATOM   3468  CA  GLY A 213      83.011  67.400  58.297  1.00  6.45              
ATOM   3469  HA1 GLY A 213      82.890  67.519  57.221  1.00  6.45              
ATOM   3470  HA2 GLY A 213      82.481  68.207  58.798  1.00  6.45              
ATOM   3471  C   GLY A 213      82.445  66.061  58.713  1.00  6.45              
ATOM   3472  O   GLY A 213      82.142  65.215  57.868  1.00  6.45              
ATOM   3473  N   LYS A 214      82.371  65.934  60.043  1.00  5.81              
ATOM   3474  H   LYS A 214      82.721  66.724  60.572  1.00  5.81              
ATOM   3475  CA  LYS A 214      81.708  64.880  60.801  1.00  5.81              
ATOM   3476  HA  LYS A 214      82.398  64.039  60.879  1.00  5.81              
ATOM   3477  CB  LYS A 214      81.370  65.409  62.210  1.00  5.81              
ATOM   3478  HB1 LYS A 214      80.852  64.627  62.768  1.00  5.81              
ATOM   3479  HB2 LYS A 214      80.686  66.254  62.103  1.00  5.81              
ATOM   3480  CG  LYS A 214      82.599  65.862  63.021  1.00  5.81              
ATOM   3481  HG1 LYS A 214      83.190  66.561  62.434  1.00  5.81              
ATOM   3482  HG2 LYS A 214      83.220  64.996  63.257  1.00  5.81              
ATOM   3483  CD  LYS A 214      82.178  66.568  64.318  1.00  5.81              
ATOM   3484  HD1 LYS A 214      81.702  65.851  64.989  1.00  5.81              
ATOM   3485  HD2 LYS A 214      81.462  67.356  64.077  1.00  5.81              
ATOM   3486  CE  LYS A 214      83.393  67.208  64.999  1.00  5.81              
ATOM   3487  HE1 LYS A 214      83.843  67.914  64.294  1.00  5.81              
ATOM   3488  HE2 LYS A 214      84.131  66.436  65.230  1.00  5.81              
ATOM   3489  NZ  LYS A 214      82.991  67.928  66.229  1.00  5.81              
ATOM   3490  HZ1 LYS A 214      83.668  68.618  66.559  1.00  5.81              
ATOM   3491  HZ2 LYS A 214      82.206  68.553  66.045  1.00  5.81              
ATOM   3492  HZ3 LYS A 214      82.714  67.334  66.993  1.00  5.81              
ATOM   3493  C   LYS A 214      80.450  64.423  60.088  1.00  5.81              
ATOM   3494  O   LYS A 214      79.660  65.243  59.649  1.00  5.81              
ATOM   3495  N   LYS A 215      80.263  63.109  60.084  1.00  5.02              
ATOM   3496  H   LYS A 215      81.028  62.572  60.456  1.00  5.02              
ATOM   3497  CA  LYS A 215      79.113  62.364  59.561  1.00  5.02              
ATOM   3498  HA  LYS A 215      79.244  62.274  58.485  1.00  5.02              
ATOM   3499  CB  LYS A 215      79.212  60.943  60.163  1.00  5.02              
ATOM   3500  HB1 LYS A 215      79.149  61.023  61.251  1.00  5.02              
ATOM   3501  HB2 LYS A 215      80.200  60.550  59.918  1.00  5.02              
ATOM   3502  CG  LYS A 215      78.163  59.915  59.698  1.00  5.02              
ATOM   3503  HG1 LYS A 215      78.149  59.867  58.613  1.00  5.02              
ATOM   3504  HG2 LYS A 215      77.173  60.204  60.048  1.00  5.02              
ATOM   3505  CD  LYS A 215      78.509  58.525  60.258  1.00  5.02              
ATOM   3506  HD1 LYS A 215      78.496  58.572  61.349  1.00  5.02              
ATOM   3507  HD2 LYS A 215      79.513  58.252  59.931  1.00  5.02              
ATOM   3508  CE  LYS A 215      77.511  57.463  59.778  1.00  5.02              
ATOM   3509  HE1 LYS A 215      77.489  57.476  58.683  1.00  5.02              
ATOM   3510  HE2 LYS A 215      76.514  57.741  60.134  1.00  5.02              
ATOM   3511  NZ  LYS A 215      77.873  56.107  60.273  1.00  5.02              
ATOM   3512  HZ1 LYS A 215      77.194  55.415  59.979  1.00  5.02              
ATOM   3513  HZ2 LYS A 215      78.783  55.830  59.928  1.00  5.02              
ATOM   3514  HZ3 LYS A 215      77.910  56.099  61.284  1.00  5.02              
ATOM   3515  C   LYS A 215      77.752  63.024  59.764  1.00  5.02              
ATOM   3516  O   LYS A 215      77.038  62.700  60.712  1.00  5.02              
ATOM   3517  N   VAL A 216      77.397  63.915  58.848  1.00  4.62              
ATOM   3518  H   VAL A 216      78.064  64.111  58.101  1.00  4.62              
ATOM   3519  CA  VAL A 216      76.225  64.774  58.929  1.00  4.62              
ATOM   3520  HA  VAL A 216      75.495  64.288  59.578  1.00  4.62              
ATOM   3521  CB  VAL A 216      76.555  66.115  59.582  1.00  4.62              
ATOM   3522  HB  VAL A 216      77.375  66.575  59.042  1.00  4.62              
ATOM   3523  CG1 VAL A 216      75.344  67.033  59.556  1.00  4.62              
ATOM   3524 1HG1 VAL A 216      75.638  67.988  59.988  1.00  4.62              
ATOM   3525 2HG1 VAL A 216      75.012  67.178  58.530  1.00  4.62              
ATOM   3526 3HG1 VAL A 216      74.536  66.618  60.151  1.00  4.62              
ATOM   3527  CG2 VAL A 216      76.899  65.966  61.076  1.00  4.62              
ATOM   3528 1HG2 VAL A 216      77.095  66.941  61.519  1.00  4.62              
ATOM   3529 2HG2 VAL A 216      76.074  65.488  61.598  1.00  4.62              
ATOM   3530 3HG2 VAL A 216      77.784  65.355  61.214  1.00  4.62              
ATOM   3531  C   VAL A 216      75.619  64.860  57.539  1.00  4.62              
ATOM   3532  O   VAL A 216      76.267  65.144  56.518  1.00  4.62              
ATOM   3533  N   ARG A 217      74.333  64.507  57.530  1.00  4.48              
ATOM   3534  H   ARG A 217      73.879  64.373  58.429  1.00  4.48              
ATOM   3535  CA  ARG A 217      73.502  64.526  56.350  1.00  4.48              
ATOM   3536  HA  ARG A 217      74.131  64.269  55.494  1.00  4.48              
ATOM   3537  CB  ARG A 217      72.385  63.477  56.458  1.00  4.48              
ATOM   3538  HB1 ARG A 217      71.698  63.742  57.264  1.00  4.48              
ATOM   3539  HB2 ARG A 217      72.843  62.515  56.694  1.00  4.48              
ATOM   3540  CG  ARG A 217      71.612  63.352  55.134  1.00  4.48              
ATOM   3541  HG1 ARG A 217      72.320  63.284  54.307  1.00  4.48              
ATOM   3542  HG2 ARG A 217      70.993  64.237  54.985  1.00  4.48              
ATOM   3543  CD  ARG A 217      70.722  62.102  55.132  1.00  4.48              
ATOM   3544  HD1 ARG A 217      69.921  62.239  55.862  1.00  4.48              
ATOM   3545  HD2 ARG A 217      71.330  61.247  55.434  1.00  4.48              
ATOM   3546  NE  ARG A 217      70.150  61.846  53.796  1.00  4.48              
ATOM   3547  HE  ARG A 217      70.270  62.575  53.101  1.00  4.48              
ATOM   3548  CZ  ARG A 217      69.553  60.744  53.380  1.00  4.48              
ATOM   3549  NH1 ARG A 217      69.162  60.639  52.144  1.00  4.48              
ATOM   3550 1HH1 ARG A 217      69.332  61.433  51.532  1.00  4.48              
ATOM   3551 2HH1 ARG A 217      68.689  59.822  51.809  1.00  4.48              
ATOM   3552  NH2 ARG A 217      69.358  59.721  54.164  1.00  4.48              
ATOM   3553 1HH2 ARG A 217      69.629  59.795  55.129  1.00  4.48              
ATOM   3554 2HH2 ARG A 217      68.872  58.908  53.834  1.00  4.48              
ATOM   3555  C   ARG A 217      72.968  65.923  56.149  1.00  4.48              
ATOM   3556  O   ARG A 217      72.246  66.464  56.997  1.00  4.48              
ATOM   3557  N   ILE A 218      73.287  66.448  54.977  1.00  4.46              
ATOM   3558  H   ILE A 218      73.877  65.906  54.354  1.00  4.46              
ATOM   3559  CA  ILE A 218      72.604  67.579  54.391  1.00  4.46              
ATOM   3560  HA  ILE A 218      72.281  68.238  55.186  1.00  4.46              
ATOM   3561  CB  ILE A 218      73.499  68.347  53.397  1.00  4.46              
ATOM   3562  HB  ILE A 218      73.266  67.972  52.401  1.00  4.46              
ATOM   3563  CG2 ILE A 218      72.998  69.793  53.422  1.00  4.46              
ATOM   3564 1HG2 ILE A 218      73.085  70.214  52.431  1.00  4.46              
ATOM   3565 2HG2 ILE A 218      71.953  69.864  53.707  1.00  4.46              
ATOM   3566 3HG2 ILE A 218      73.572  70.382  54.123  1.00  4.46              
ATOM   3567  CG1 ILE A 218      75.035  68.200  53.508  1.00  4.46              
ATOM   3568 1HG1 ILE A 218      75.496  68.714  52.665  1.00  4.46              
ATOM   3569 2HG1 ILE A 218      75.301  67.150  53.400  1.00  4.46              
ATOM   3570  CD1 ILE A 218      75.688  68.711  54.793  1.00  4.46              
ATOM   3571  HD1 ILE A 218      75.615  69.795  54.849  1.00  4.46              
ATOM   3572  HD2 ILE A 218      75.220  68.259  55.667  1.00  4.46              
ATOM   3573  HD3 ILE A 218      76.742  68.439  54.781  1.00  4.46              
ATOM   3574  C   ILE A 218      71.431  67.046  53.551  1.00  4.46              
ATOM   3575  O   ILE A 218      71.508  65.996  52.898  1.00  4.46              
ATOM   3576  N   ASN A 219      70.401  67.869  53.417  1.00  4.43              
ATOM   3577  H   ASN A 219      70.380  68.692  54.007  1.00  4.43              
ATOM   3578  CA  ASN A 219      69.514  67.797  52.272  1.00  4.43              
ATOM   3579  HA  ASN A 219      69.942  67.136  51.514  1.00  4.43              
ATOM   3580  CB  ASN A 219      68.163  67.195  52.701  1.00  4.43              
ATOM   3581  HB1 ASN A 219      67.555  67.032  51.813  1.00  4.43              
ATOM   3582  HB2 ASN A 219      67.632  67.895  53.341  1.00  4.43              
ATOM   3583  CG  ASN A 219      68.311  65.865  53.429  1.00  4.43              
ATOM   3584  OD1 ASN A 219      68.246  64.794  52.844  1.00  4.43              
ATOM   3585  ND2 ASN A 219      68.498  65.881  54.730  1.00  4.43              
ATOM   3586 1HD2 ASN A 219      68.678  66.751  55.200  1.00  4.43              
ATOM   3587 2HD2 ASN A 219      68.569  64.993  55.188  1.00  4.43              
ATOM   3588  C   ASN A 219      69.409  69.179  51.649  1.00  4.43              
ATOM   3589  O   ASN A 219      69.100  70.130  52.376  1.00  4.43              
ATOM   3590  N   VAL A 220      69.685  69.258  50.341  1.00  4.47              
ATOM   3591  H   VAL A 220      69.896  68.403  49.831  1.00  4.47              
ATOM   3592  CA  VAL A 220      69.733  70.484  49.535  1.00  4.47              
ATOM   3593  HA  VAL A 220      69.485  71.324  50.185  1.00  4.47              
ATOM   3594  CB  VAL A 220      71.108  70.791  48.914  1.00  4.47              
ATOM   3595  HB  VAL A 220      71.326  70.070  48.132  1.00  4.47              
ATOM   3596  CG1 VAL A 220      71.122  72.203  48.315  1.00  4.47              
ATOM   3597 1HG1 VAL A 220      72.112  72.424  47.918  1.00  4.47              
ATOM   3598 2HG1 VAL A 220      70.410  72.263  47.493  1.00  4.47              
ATOM   3599 3HG1 VAL A 220      70.865  72.948  49.067  1.00  4.47              
ATOM   3600  CG2 VAL A 220      72.251  70.729  49.918  1.00  4.47              
ATOM   3601 1HG2 VAL A 220      73.179  70.987  49.408  1.00  4.47              
ATOM   3602 2HG2 VAL A 220      72.073  71.429  50.734  1.00  4.47              
ATOM   3603 3HG2 VAL A 220      72.343  69.713  50.300  1.00  4.47              
ATOM   3604  C   VAL A 220      68.684  70.444  48.428  1.00  4.47              
ATOM   3605  O   VAL A 220      68.650  69.534  47.603  1.00  4.47              
ATOM   3606  N   PHE A 221      67.826  71.453  48.380  1.00  4.65              
ATOM   3607  H   PHE A 221      67.899  72.192  49.070  1.00  4.65              
ATOM   3608  CA  PHE A 221      66.864  71.584  47.293  1.00  4.65              
ATOM   3609  HA  PHE A 221      66.735  70.643  46.756  1.00  4.65              
ATOM   3610  CB  PHE A 221      65.502  72.013  47.869  1.00  4.65              
ATOM   3611  HB1 PHE A 221      64.832  72.226  47.034  1.00  4.65              
ATOM   3612  HB2 PHE A 221      65.631  72.950  48.415  1.00  4.65              
ATOM   3613  CG  PHE A 221      64.805  71.028  48.790  1.00  4.65              
ATOM   3614  CD1 PHE A 221      65.195  70.923  50.140  1.00  4.65              
ATOM   3615  HD1 PHE A 221      66.026  71.509  50.507  1.00  4.65              
ATOM   3616  CE1 PHE A 221      64.501  70.066  51.013  1.00  4.65              
ATOM   3617  HE1 PHE A 221      64.802  69.987  52.048  1.00  4.65              
ATOM   3618  CZ  PHE A 221      63.400  69.327  50.543  1.00  4.65              
ATOM   3619  HZ  PHE A 221      62.850  68.684  51.216  1.00  4.65              
ATOM   3620  CE2 PHE A 221      63.006  69.431  49.197  1.00  4.65              
ATOM   3621  HE2 PHE A 221      62.168  68.854  48.831  1.00  4.65              
ATOM   3622  CD2 PHE A 221      63.714  70.272  48.319  1.00  4.65              
ATOM   3623  HD2 PHE A 221      63.413  70.333  47.281  1.00  4.65              
ATOM   3624  C   PHE A 221      67.320  72.677  46.304  1.00  4.65              
ATOM   3625  O   PHE A 221      67.690  73.752  46.755  1.00  4.65              
ATOM   3626  N   LEU A 222      67.111  72.493  44.989  1.00  4.84              
ATOM   3627  H   LEU A 222      67.120  71.539  44.666  1.00  4.84              
ATOM   3628  CA  LEU A 222      66.438  73.413  44.050  1.00  4.84              
ATOM   3629  HA  LEU A 222      67.134  73.598  43.230  1.00  4.84              
ATOM   3630  CB  LEU A 222      65.203  72.668  43.497  1.00  4.84              
ATOM   3631  HB1 LEU A 222      64.500  73.387  43.073  1.00  4.84              
ATOM   3632  HB2 LEU A 222      64.694  72.175  44.327  1.00  4.84              
ATOM   3633  CG  LEU A 222      65.517  71.636  42.405  1.00  4.84              
ATOM   3634  HG  LEU A 222      66.355  71.019  42.723  1.00  4.84              
ATOM   3635  CD1 LEU A 222      64.299  70.737  42.195  1.00  4.84              
ATOM   3636 1HD1 LEU A 222      64.525  69.998  41.426  1.00  4.84              
ATOM   3637 2HD1 LEU A 222      64.070  70.205  43.120  1.00  4.84              
ATOM   3638 3HD1 LEU A 222      63.434  71.322  41.884  1.00  4.84              
ATOM   3639  CD2 LEU A 222      65.835  72.316  41.070  1.00  4.84              
ATOM   3640 1HD2 LEU A 222      66.760  72.885  41.148  1.00  4.84              
ATOM   3641 2HD2 LEU A 222      65.954  71.567  40.287  1.00  4.84              
ATOM   3642 3HD2 LEU A 222      65.029  72.990  40.785  1.00  4.84              
ATOM   3643  C   LEU A 222      65.940  74.806  44.469  1.00  4.84              
ATOM   3644  O   LEU A 222      65.966  75.695  43.621  1.00  4.84              
ATOM   3645  N   LYS A 223      65.454  74.969  45.710  1.00  5.07              
ATOM   3646  H   LYS A 223      65.605  74.197  46.341  1.00  5.07              
ATOM   3647  CA  LYS A 223      64.791  76.168  46.260  1.00  5.07              
ATOM   3648  HA  LYS A 223      64.847  76.953  45.499  1.00  5.07              
ATOM   3649  CB  LYS A 223      63.300  75.874  46.520  1.00  5.07              
ATOM   3650  HB1 LYS A 223      62.831  76.767  46.937  1.00  5.07              
ATOM   3651  HB2 LYS A 223      63.209  75.060  47.240  1.00  5.07              
ATOM   3652  CG  LYS A 223      62.572  75.503  45.213  1.00  5.07              
ATOM   3653  HG1 LYS A 223      63.011  74.596  44.797  1.00  5.07              
ATOM   3654  HG2 LYS A 223      62.701  76.312  44.493  1.00  5.07              
ATOM   3655  CD  LYS A 223      61.073  75.253  45.420  1.00  5.07              
ATOM   3656  HD1 LYS A 223      60.605  76.164  45.798  1.00  5.07              
ATOM   3657  HD2 LYS A 223      60.943  74.448  46.146  1.00  5.07              
ATOM   3658  CE  LYS A 223      60.441  74.854  44.078  1.00  5.07              
ATOM   3659  HE1 LYS A 223      60.992  73.998  43.674  1.00  5.07              
ATOM   3660  HE2 LYS A 223      60.562  75.686  43.376  1.00  5.07              
ATOM   3661  NZ  LYS A 223      59.004  74.507  44.218  1.00  5.07              
ATOM   3662  HZ1 LYS A 223      58.611  74.255  43.319  1.00  5.07              
ATOM   3663  HZ2 LYS A 223      58.887  73.726  44.851  1.00  5.07              
ATOM   3664  HZ3 LYS A 223      58.480  75.296  44.576  1.00  5.07              
ATOM   3665  C   LYS A 223      65.560  76.761  47.464  1.00  5.07              
ATOM   3666  O   LYS A 223      64.963  77.374  48.345  1.00  5.07              
ATOM   3667  N   GLY A 224      66.866  76.479  47.528  1.00  5.02              
ATOM   3668  H   GLY A 224      67.223  75.903  46.776  1.00  5.02              
ATOM   3669  CA  GLY A 224      67.891  76.992  48.448  1.00  5.02              
ATOM   3670  HA1 GLY A 224      67.987  78.067  48.285  1.00  5.02              
ATOM   3671  HA2 GLY A 224      68.846  76.542  48.178  1.00  5.02              
ATOM   3672  C   GLY A 224      67.704  76.777  49.964  1.00  5.02              
ATOM   3673  O   GLY A 224      68.450  77.316  50.783  1.00  5.02              
ATOM   3674  N   LYS A 225      66.734  75.964  50.387  1.00  5.01              
ATOM   3675  H   LYS A 225      66.146  75.549  49.683  1.00  5.01              
ATOM   3676  CA  LYS A 225      66.621  75.488  51.780  1.00  5.01              
ATOM   3677  HA  LYS A 225      66.892  76.284  52.471  1.00  5.01              
ATOM   3678  CB  LYS A 225      65.171  75.056  52.058  1.00  5.01              
ATOM   3679  HB1 LYS A 225      65.125  74.613  53.055  1.00  5.01              
ATOM   3680  HB2 LYS A 225      64.883  74.292  51.333  1.00  5.01              
ATOM   3681  CG  LYS A 225      64.168  76.219  52.001  1.00  5.01              
ATOM   3682  HG1 LYS A 225      64.208  76.700  51.023  1.00  5.01              
ATOM   3683  HG2 LYS A 225      64.430  76.949  52.767  1.00  5.01              
ATOM   3684  CD  LYS A 225      62.742  75.696  52.243  1.00  5.01              
ATOM   3685  HD1 LYS A 225      62.690  75.213  53.220  1.00  5.01              
ATOM   3686  HD2 LYS A 225      62.517  74.948  51.481  1.00  5.01              
ATOM   3687  CE  LYS A 225      61.677  76.798  52.156  1.00  5.01              
ATOM   3688  HE1 LYS A 225      60.689  76.329  52.190  1.00  5.01              
ATOM   3689  HE2 LYS A 225      61.780  77.309  51.193  1.00  5.01              
ATOM   3690  NZ  LYS A 225      61.798  77.779  53.259  1.00  5.01              
ATOM   3691  HZ1 LYS A 225      61.064  78.472  53.218  1.00  5.01              
ATOM   3692  HZ2 LYS A 225      61.795  77.332  54.163  1.00  5.01              
ATOM   3693  HZ3 LYS A 225      62.671  78.299  53.145  1.00  5.01              
ATOM   3694  C   LYS A 225      67.542  74.309  52.027  1.00  5.01              
ATOM   3695  O   LYS A 225      67.750  73.490  51.127  1.00  5.01              
ATOM   3696  N   ILE A 226      68.052  74.212  53.258  1.00  4.70              
ATOM   3697  H   ILE A 226      67.775  74.909  53.943  1.00  4.70              
ATOM   3698  CA  ILE A 226      69.061  73.224  53.666  1.00  4.70              
ATOM   3699  HA  ILE A 226      68.996  72.401  52.961  1.00  4.70              
ATOM   3700  CB  ILE A 226      70.483  73.828  53.467  1.00  4.70              
ATOM   3701  HB  ILE A 226      70.571  74.766  54.010  1.00  4.70              
ATOM   3702  CG2 ILE A 226      71.552  72.845  53.952  1.00  4.70              
ATOM   3703 1HG2 ILE A 226      72.535  73.311  53.933  1.00  4.70              
ATOM   3704 2HG2 ILE A 226      71.362  72.541  54.975  1.00  4.70              
ATOM   3705 3HG2 ILE A 226      71.542  71.981  53.298  1.00  4.70              
ATOM   3706  CG1 ILE A 226      70.735  74.141  51.968  1.00  4.70              
ATOM   3707 1HG1 ILE A 226      70.020  74.889  51.631  1.00  4.70              
ATOM   3708 2HG1 ILE A 226      70.575  73.234  51.386  1.00  4.70              
ATOM   3709  CD1 ILE A 226      72.107  74.712  51.602  1.00  4.70              
ATOM   3710  HD1 ILE A 226      72.908  74.027  51.870  1.00  4.70              
ATOM   3711  HD2 ILE A 226      72.144  74.870  50.528  1.00  4.70              
ATOM   3712  HD3 ILE A 226      72.242  75.671  52.098  1.00  4.70              
ATOM   3713  C   ILE A 226      68.700  72.627  55.027  1.00  4.70              
ATOM   3714  O   ILE A 226      68.134  73.287  55.896  1.00  4.70              
ATOM   3715  N   ASN A 227      68.959  71.336  55.203  1.00  4.51              
ATOM   3716  H   ASN A 227      69.352  70.823  54.422  1.00  4.51              
ATOM   3717  CA  ASN A 227      68.679  70.630  56.460  1.00  4.51              
ATOM   3718  HA  ASN A 227      68.346  71.306  57.251  1.00  4.51              
ATOM   3719  CB  ASN A 227      67.613  69.555  56.169  1.00  4.51              
ATOM   3720  HB1 ASN A 227      67.630  68.815  56.969  1.00  4.51              
ATOM   3721  HB2 ASN A 227      67.863  69.036  55.248  1.00  4.51              
ATOM   3722  CG  ASN A 227      66.201  70.068  56.076  1.00  4.51              
ATOM   3723  OD1 ASN A 227      65.503  70.070  57.079  1.00  4.51              
ATOM   3724  ND2 ASN A 227      65.749  70.461  54.903  1.00  4.51              
ATOM   3725 1HD2 ASN A 227      66.369  70.520  54.112  1.00  4.51              
ATOM   3726 2HD2 ASN A 227      64.793  70.770  54.868  1.00  4.51              
ATOM   3727  C   ASN A 227      69.933  69.901  56.912  1.00  4.51              
ATOM   3728  O   ASN A 227      70.395  69.075  56.132  1.00  4.51              
ATOM   3729  N   ILE A 228      70.448  70.131  58.125  1.00  4.47              
ATOM   3730  H   ILE A 228      70.037  70.826  58.744  1.00  4.47              
ATOM   3731  CA  ILE A 228      71.717  69.527  58.562  1.00  4.47              
ATOM   3732  HA  ILE A 228      71.959  68.729  57.863  1.00  4.47              
ATOM   3733  CB  ILE A 228      72.880  70.525  58.400  1.00  4.47              
ATOM   3734  HB  ILE A 228      72.566  71.463  58.841  1.00  4.47              
ATOM   3735  CG2 ILE A 228      74.183  70.078  59.066  1.00  4.47              
ATOM   3736 1HG2 ILE A 228      74.924  70.877  59.043  1.00  4.47              
ATOM   3737 2HG2 ILE A 228      74.029  69.801  60.110  1.00  4.47              
ATOM   3738 3HG2 ILE A 228      74.587  69.253  58.496  1.00  4.47              
ATOM   3739  CG1 ILE A 228      73.175  70.687  56.885  1.00  4.47              
ATOM   3740 1HG1 ILE A 228      72.272  70.974  56.359  1.00  4.47              
ATOM   3741 2HG1 ILE A 228      73.489  69.726  56.479  1.00  4.47              
ATOM   3742  CD1 ILE A 228      74.241  71.722  56.536  1.00  4.47              
ATOM   3743  HD1 ILE A 228      74.265  71.909  55.465  1.00  4.47              
ATOM   3744  HD2 ILE A 228      74.019  72.646  57.043  1.00  4.47              
ATOM   3745  HD3 ILE A 228      75.221  71.391  56.850  1.00  4.47              
ATOM   3746  C   ILE A 228      71.603  68.820  59.902  1.00  4.47              
ATOM   3747  O   ILE A 228      71.364  69.437  60.943  1.00  4.47              
ATOM   3748  N   LEU A 229      71.677  67.483  59.819  1.00  4.52              
ATOM   3749  H   LEU A 229      71.924  67.071  58.921  1.00  4.52              
ATOM   3750  CA  LEU A 229      71.298  66.571  60.894  1.00  4.52              
ATOM   3751  HA  LEU A 229      71.423  67.103  61.838  1.00  4.52              
ATOM   3752  CB  LEU A 229      69.795  66.228  60.751  1.00  4.52              
ATOM   3753  HB1 LEU A 229      69.257  67.171  60.848  1.00  4.52              
ATOM   3754  HB2 LEU A 229      69.490  65.608  61.595  1.00  4.52              
ATOM   3755  CG  LEU A 229      69.323  65.557  59.438  1.00  4.52              
ATOM   3756  HG  LEU A 229      69.868  65.963  58.586  1.00  4.52              
ATOM   3757  CD1 LEU A 229      69.462  64.033  59.446  1.00  4.52              
ATOM   3758 1HD1 LEU A 229      69.061  63.615  58.523  1.00  4.52              
ATOM   3759 2HD1 LEU A 229      70.508  63.748  59.516  1.00  4.52              
ATOM   3760 3HD1 LEU A 229      68.923  63.609  60.293  1.00  4.52              
ATOM   3761  CD2 LEU A 229      67.834  65.862  59.229  1.00  4.52              
ATOM   3762 1HD2 LEU A 229      67.485  65.387  58.312  1.00  4.52              
ATOM   3763 2HD2 LEU A 229      67.254  65.479  60.071  1.00  4.52              
ATOM   3764 3HD2 LEU A 229      67.690  66.937  59.142  1.00  4.52              
ATOM   3765  C   LEU A 229      72.192  65.329  60.994  1.00  4.52              
ATOM   3766  O   LEU A 229      72.706  64.840  59.992  1.00  4.52              
ATOM   3767  N   GLY A 230      72.375  64.828  62.215  1.00  4.80              
ATOM   3768  H   GLY A 230      71.850  65.224  62.982  1.00  4.80              
ATOM   3769  CA  GLY A 230      73.288  63.726  62.547  1.00  4.80              
ATOM   3770  HA1 GLY A 230      73.830  63.408  61.655  1.00  4.80              
ATOM   3771  HA2 GLY A 230      72.706  62.880  62.910  1.00  4.80              
ATOM   3772  C   GLY A 230      74.326  64.075  63.609  1.00  4.80              
ATOM   3773  O   GLY A 230      74.885  63.209  64.278  1.00  4.80              
ATOM   3774  N   CYS A 231      74.527  65.373  63.794  1.00  4.95              
ATOM   3775  H   CYS A 231      74.108  66.002  63.131  1.00  4.95              
ATOM   3776  CA  CYS A 231      75.127  65.995  64.956  1.00  4.95              
ATOM   3777  HA  CYS A 231      76.208  65.854  64.931  1.00  4.95              
ATOM   3778  CB  CYS A 231      74.773  67.489  64.852  1.00  4.95              
ATOM   3779  HB1 CYS A 231      75.395  68.069  65.525  1.00  4.95              
ATOM   3780  HB2 CYS A 231      73.735  67.614  65.153  1.00  4.95              
ATOM   3781  SG  CYS A 231      74.923  68.131  63.155  1.00  4.95              
ATOM   3782  HG  CYS A 231      74.783  69.429  63.464  1.00  4.95              
ATOM   3783  C   CYS A 231      74.544  65.385  66.215  1.00  4.95              
ATOM   3784  O   CYS A 231      73.331  65.361  66.314  1.00  4.95              
ATOM   3785  N   ASN A 232      75.346  65.004  67.209  1.00  5.16              
ATOM   3786  H   ASN A 232      76.346  65.046  67.073  1.00  5.16              
ATOM   3787  CA  ASN A 232      74.852  64.754  68.572  1.00  5.16              
ATOM   3788  HA  ASN A 232      73.772  64.604  68.547  1.00  5.16              
ATOM   3789  CB  ASN A 232      75.493  63.477  69.132  1.00  5.16              
ATOM   3790  HB1 ASN A 232      75.359  63.435  70.212  1.00  5.16              
ATOM   3791  HB2 ASN A 232      76.562  63.477  68.926  1.00  5.16              
ATOM   3792  CG  ASN A 232      74.859  62.212  68.572  1.00  5.16              
ATOM   3793  OD1 ASN A 232      73.722  62.174  68.137  1.00  5.16              
ATOM   3794  ND2 ASN A 232      75.567  61.109  68.614  1.00  5.16              
ATOM   3795 1HD2 ASN A 232      76.470  61.103  69.049  1.00  5.16              
ATOM   3796 2HD2 ASN A 232      75.113  60.282  68.271  1.00  5.16              
ATOM   3797  C   ASN A 232      75.040  65.988  69.482  1.00  5.16              
ATOM   3798  O   ASN A 232      75.020  65.912  70.710  1.00  5.16              
ATOM   3799  N   THR A 233      75.304  67.118  68.848  1.00  5.31              
ATOM   3800  H   THR A 233      75.210  67.091  67.844  1.00  5.31              
ATOM   3801  CA  THR A 233      76.240  68.133  69.318  1.00  5.31              
ATOM   3802  HA  THR A 233      76.022  68.483  70.316  1.00  5.31              
ATOM   3803  CB  THR A 233      77.689  67.558  69.244  1.00  5.31              
ATOM   3804  HB  THR A 233      78.382  68.381  69.091  1.00  5.31              
ATOM   3805  CG2 THR A 233      78.120  66.820  70.505  1.00  5.31              
ATOM   3806 1HG2 THR A 233      79.184  66.608  70.434  1.00  5.31              
ATOM   3807 2HG2 THR A 233      77.943  67.440  71.383  1.00  5.31              
ATOM   3808 3HG2 THR A 233      77.586  65.878  70.615  1.00  5.31              
ATOM   3809  OG1 THR A 233      77.874  66.667  68.156  1.00  5.31              
ATOM   3810  HG1 THR A 233      78.344  67.156  67.458  1.00  5.31              
ATOM   3811  C   THR A 233      76.205  69.296  68.294  1.00  5.31              
ATOM   3812  O   THR A 233      76.663  69.179  67.148  1.00  5.31              
ATOM   3813  N   LYS A 234      75.610  70.432  68.648  1.00  5.35              
ATOM   3814  H   LYS A 234      75.184  70.485  69.560  1.00  5.35              
ATOM   3815  CA  LYS A 234      75.251  71.443  67.637  1.00  5.35              
ATOM   3816  HA  LYS A 234      74.890  70.868  66.780  1.00  5.35              
ATOM   3817  CB  LYS A 234      73.982  72.230  68.072  1.00  5.35              
ATOM   3818  HB1 LYS A 234      73.697  71.919  69.075  1.00  5.35              
ATOM   3819  HB2 LYS A 234      73.188  71.905  67.402  1.00  5.35              
ATOM   3820  CG  LYS A 234      73.959  73.766  68.013  1.00  5.35              
ATOM   3821  HG1 LYS A 234      73.878  74.045  66.965  1.00  5.35              
ATOM   3822  HG2 LYS A 234      74.893  74.161  68.399  1.00  5.35              
ATOM   3823  CD  LYS A 234      72.782  74.434  68.766  1.00  5.35              
ATOM   3824  HD1 LYS A 234      71.847  74.020  68.387  1.00  5.35              
ATOM   3825  HD2 LYS A 234      72.824  75.495  68.511  1.00  5.35              
ATOM   3826  CE  LYS A 234      72.801  74.305  70.304  1.00  5.35              
ATOM   3827  HE1 LYS A 234      73.805  74.541  70.640  1.00  5.35              
ATOM   3828  HE2 LYS A 234      72.575  73.274  70.591  1.00  5.35              
ATOM   3829  NZ  LYS A 234      71.875  75.233  71.002  1.00  5.35              
ATOM   3830  HZ1 LYS A 234      71.923  76.169  70.625  1.00  5.35              
ATOM   3831  HZ2 LYS A 234      70.918  74.887  70.998  1.00  5.35              
ATOM   3832  HZ3 LYS A 234      72.099  75.312  72.001  1.00  5.35              
ATOM   3833  C   LYS A 234      76.413  72.229  66.986  1.00  5.35              
ATOM   3834  O   LYS A 234      76.321  72.535  65.806  1.00  5.35              
ATOM   3835  N   GLU A 235      77.583  72.319  67.636  1.00  5.37              
ATOM   3836  H   GLU A 235      77.586  72.107  68.613  1.00  5.37              
ATOM   3837  CA  GLU A 235      78.879  72.629  66.979  1.00  5.37              
ATOM   3838  HA  GLU A 235      78.952  73.702  66.801  1.00  5.37              
ATOM   3839  CB  GLU A 235      80.074  72.232  67.873  1.00  5.37              
ATOM   3840  HB1 GLU A 235      79.893  71.218  68.200  1.00  5.37              
ATOM   3841  HB2 GLU A 235      80.062  72.887  68.744  1.00  5.37              
ATOM   3842  CG  GLU A 235      81.507  72.221  67.287  1.00  5.37              
ATOM   3843  HG1 GLU A 235      82.170  72.640  68.046  1.00  5.37              
ATOM   3844  HG2 GLU A 235      81.558  72.877  66.418  1.00  5.37              
ATOM   3845  CD  GLU A 235      82.018  70.799  66.933  1.00  5.37              
ATOM   3846  OE1 GLU A 235      83.199  70.456  67.179  1.00  5.37              
ATOM   3847  OE2 GLU A 235      81.243  69.963  66.409  1.00  5.37              
ATOM   3848  C   GLU A 235      79.049  71.920  65.631  1.00  5.37              
ATOM   3849  O   GLU A 235      79.515  72.495  64.645  1.00  5.37              
ATOM   3850  N   SER A 236      78.650  70.649  65.590  1.00  5.22              
ATOM   3851  H   SER A 236      78.254  70.210  66.410  1.00  5.22              
ATOM   3852  CA  SER A 236      78.828  69.853  64.394  1.00  5.22              
ATOM   3853  HA  SER A 236      79.853  69.978  64.041  1.00  5.22              
ATOM   3854  CB  SER A 236      78.602  68.366  64.691  1.00  5.22              
ATOM   3855  HB1 SER A 236      78.958  67.772  63.848  1.00  5.22              
ATOM   3856  HB2 SER A 236      77.539  68.175  64.830  1.00  5.22              
ATOM   3857  OG  SER A 236      79.297  67.999  65.872  1.00  5.22              
ATOM   3858  HG  SER A 236      79.896  68.750  66.061  1.00  5.22              
ATOM   3859  C   SER A 236      77.908  70.303  63.284  1.00  5.22              
ATOM   3860  O   SER A 236      78.293  70.317  62.115  1.00  5.22              
ATOM   3861  N   ALA A 237      76.716  70.727  63.694  1.00  5.07              
ATOM   3862  H   ALA A 237      76.569  70.825  64.688  1.00  5.07              
ATOM   3863  CA  ALA A 237      75.815  71.470  62.822  1.00  5.07              
ATOM   3864  HA  ALA A 237      75.552  70.809  61.995  1.00  5.07              
ATOM   3865  CB  ALA A 237      74.530  71.716  63.636  1.00  5.07              
ATOM   3866  HB1 ALA A 237      74.512  71.126  64.551  1.00  5.07              
ATOM   3867  HB2 ALA A 237      73.670  71.389  63.061  1.00  5.07              
ATOM   3868  HB3 ALA A 237      74.440  72.768  63.907  1.00  5.07              
ATOM   3869  C   ALA A 237      76.532  72.663  62.181  1.00  5.07              
ATOM   3870  O   ALA A 237      76.811  72.616  60.970  1.00  5.07              
ATOM   3871  N   GLU A 238      76.875  73.677  62.980  1.00  5.26              
ATOM   3872  H   GLU A 238      76.549  73.658  63.943  1.00  5.26              
ATOM   3873  CA  GLU A 238      77.442  74.951  62.489  1.00  5.26              
ATOM   3874  HA  GLU A 238      76.700  75.448  61.873  1.00  5.26              
ATOM   3875  CB  GLU A 238      77.694  75.931  63.654  1.00  5.26              
ATOM   3876  HB1 GLU A 238      77.016  76.763  63.496  1.00  5.26              
ATOM   3877  HB2 GLU A 238      78.708  76.318  63.539  1.00  5.26              
ATOM   3878  CG  GLU A 238      77.556  75.445  65.121  1.00  5.26              
ATOM   3879  HG1 GLU A 238      77.920  74.429  65.166  1.00  5.26              
ATOM   3880  HG2 GLU A 238      78.246  76.017  65.734  1.00  5.26              
ATOM   3881  CD  GLU A 238      76.164  75.519  65.796  1.00  5.26              
ATOM   3882  OE1 GLU A 238      75.160  75.179  65.142  1.00  5.26              
ATOM   3883  OE2 GLU A 238      76.116  75.795  67.024  1.00  5.26              
ATOM   3884  C   GLU A 238      78.647  74.761  61.541  1.00  5.26              
ATOM   3885  O   GLU A 238      78.734  75.349  60.444  1.00  5.26              
ATOM   3886  N   ILE A 239      79.531  73.825  61.904  1.00  5.26              
ATOM   3887  H   ILE A 239      79.392  73.360  62.798  1.00  5.26              
ATOM   3888  CA  ILE A 239      80.638  73.416  61.035  1.00  5.26              
ATOM   3889  HA  ILE A 239      81.237  74.303  60.827  1.00  5.26              
ATOM   3890  CB  ILE A 239      81.549  72.394  61.767  1.00  5.26              
ATOM   3891  HB  ILE A 239      80.917  71.604  62.179  1.00  5.26              
ATOM   3892  CG2 ILE A 239      82.575  71.737  60.815  1.00  5.26              
ATOM   3893 1HG2 ILE A 239      83.206  71.033  61.355  1.00  5.26              
ATOM   3894 2HG2 ILE A 239      82.072  71.161  60.038  1.00  5.26              
ATOM   3895 3HG2 ILE A 239      83.199  72.500  60.348  1.00  5.26              
ATOM   3896  CG1 ILE A 239      82.291  73.096  62.929  1.00  5.26              
ATOM   3897 1HG1 ILE A 239      81.575  73.641  63.543  1.00  5.26              
ATOM   3898 2HG1 ILE A 239      82.995  73.824  62.525  1.00  5.26              
ATOM   3899  CD1 ILE A 239      83.047  72.135  63.855  1.00  5.26              
ATOM   3900  HD1 ILE A 239      83.396  72.680  64.733  1.00  5.26              
ATOM   3901  HD2 ILE A 239      82.383  71.332  64.174  1.00  5.26              
ATOM   3902  HD3 ILE A 239      83.914  71.713  63.350  1.00  5.26              
ATOM   3903  C   ILE A 239      80.190  72.887  59.660  1.00  5.26              
ATOM   3904  O   ILE A 239      80.687  73.322  58.606  1.00  5.26              
ATOM   3905  N   ILE A 240      79.276  71.915  59.669  1.00  5.08              
ATOM   3906  H   ILE A 240      78.848  71.643  60.549  1.00  5.08              
ATOM   3907  CA  ILE A 240      78.876  71.229  58.439  1.00  5.08              
ATOM   3908  HA  ILE A 240      79.787  70.900  57.938  1.00  5.08              
ATOM   3909  CB  ILE A 240      78.039  69.975  58.740  1.00  5.08              
ATOM   3910  HB  ILE A 240      77.206  70.260  59.384  1.00  5.08              
ATOM   3911  CG2 ILE A 240      77.478  69.338  57.454  1.00  5.08              
ATOM   3912 1HG2 ILE A 240      77.011  68.381  57.674  1.00  5.08              
ATOM   3913 2HG2 ILE A 240      76.732  69.984  57.016  1.00  5.08              
ATOM   3914 3HG2 ILE A 240      78.268  69.188  56.717  1.00  5.08              
ATOM   3915  CG1 ILE A 240      78.909  68.958  59.501  1.00  5.08              
ATOM   3916 1HG1 ILE A 240      78.265  68.293  60.065  1.00  5.08              
ATOM   3917 2HG1 ILE A 240      79.543  69.462  60.226  1.00  5.08              
ATOM   3918  CD1 ILE A 240      79.838  68.129  58.627  1.00  5.08              
ATOM   3919  HD1 ILE A 240      80.466  67.579  59.311  1.00  5.08              
ATOM   3920  HD2 ILE A 240      79.286  67.423  58.007  1.00  5.08              
ATOM   3921  HD3 ILE A 240      80.451  68.773  57.997  1.00  5.08              
ATOM   3922  C   ILE A 240      78.196  72.164  57.445  1.00  5.08              
ATOM   3923  O   ILE A 240      78.514  72.148  56.239  1.00  5.08              
ATOM   3924  N   TYR A 241      77.296  73.010  57.959  1.00  5.12              
ATOM   3925  H   TYR A 241      77.118  73.031  58.962  1.00  5.12              
ATOM   3926  CA  TYR A 241      76.736  74.018  57.076  1.00  5.12              
ATOM   3927  HA  TYR A 241      76.275  73.514  56.228  1.00  5.12              
ATOM   3928  CB  TYR A 241      75.699  74.906  57.759  1.00  5.12              
ATOM   3929  HB1 TYR A 241      76.166  75.484  58.558  1.00  5.12              
ATOM   3930  HB2 TYR A 241      74.956  74.271  58.203  1.00  5.12              
ATOM   3931  CG  TYR A 241      75.106  75.840  56.715  1.00  5.12              
ATOM   3932  CD1 TYR A 241      74.447  75.288  55.598  1.00  5.12              
ATOM   3933  HD1 TYR A 241      74.134  74.263  55.616  1.00  5.12              
ATOM   3934  CE1 TYR A 241      74.285  76.039  54.426  1.00  5.12              
ATOM   3935  HE1 TYR A 241      73.852  75.602  53.547  1.00  5.12              
ATOM   3936  CZ  TYR A 241      74.755  77.361  54.378  1.00  5.12              
ATOM   3937  OH  TYR A 241      74.663  78.056  53.215  1.00  5.12              
ATOM   3938  HH  TYR A 241      74.966  78.953  53.354  1.00  5.12              
ATOM   3939  CE2 TYR A 241      75.318  77.957  55.530  1.00  5.12              
ATOM   3940  HE2 TYR A 241      75.652  78.982  55.515  1.00  5.12              
ATOM   3941  CD2 TYR A 241      75.486  77.196  56.702  1.00  5.12              
ATOM   3942  HD2 TYR A 241      75.963  77.632  57.573  1.00  5.12              
ATOM   3943  C   TYR A 241      77.795  74.946  56.532  1.00  5.12              
ATOM   3944  O   TYR A 241      77.753  75.211  55.340  1.00  5.12              
ATOM   3945  N   THR A 242      78.751  75.407  57.348  1.00  5.28              
ATOM   3946  H   THR A 242      78.716  75.200  58.342  1.00  5.28              
ATOM   3947  CA  THR A 242      79.842  76.231  56.804  1.00  5.28              
ATOM   3948  HA  THR A 242      79.413  77.180  56.484  1.00  5.28              
ATOM   3949  CB  THR A 242      80.881  76.547  57.895  1.00  5.28              
ATOM   3950  HB  THR A 242      81.250  75.628  58.343  1.00  5.28              
ATOM   3951  CG2 THR A 242      82.085  77.339  57.385  1.00  5.28              
ATOM   3952 1HG2 THR A 242      81.756  78.261  56.913  1.00  5.28              
ATOM   3953 2HG2 THR A 242      82.733  77.583  58.227  1.00  5.28              
ATOM   3954 3HG2 THR A 242      82.653  76.746  56.669  1.00  5.28              
ATOM   3955  OG1 THR A 242      80.291  77.340  58.898  1.00  5.28              
ATOM   3956  HG1 THR A 242      79.701  76.781  59.430  1.00  5.28              
ATOM   3957  C   THR A 242      80.489  75.605  55.553  1.00  5.28              
ATOM   3958  O   THR A 242      80.582  76.234  54.480  1.00  5.28              
ATOM   3959  N   PHE A 243      80.830  74.314  55.669  1.00  5.24              
ATOM   3960  H   PHE A 243      80.656  73.837  56.550  1.00  5.24              
ATOM   3961  CA  PHE A 243      81.419  73.571  54.551  1.00  5.24              
ATOM   3962  HA  PHE A 243      82.333  74.104  54.287  1.00  5.24              
ATOM   3963  CB  PHE A 243      81.811  72.155  55.003  1.00  5.24              
ATOM   3964  HB1 PHE A 243      80.952  71.490  54.908  1.00  5.24              
ATOM   3965  HB2 PHE A 243      82.088  72.181  56.059  1.00  5.24              
ATOM   3966  CG  PHE A 243      83.000  71.593  54.245  1.00  5.24              
ATOM   3967  CD1 PHE A 243      84.232  72.278  54.276  1.00  5.24              
ATOM   3968  HD1 PHE A 243      84.329  73.194  54.842  1.00  5.24              
ATOM   3969  CE1 PHE A 243      85.335  71.793  53.552  1.00  5.24              
ATOM   3970  HE1 PHE A 243      86.266  72.343  53.554  1.00  5.24              
ATOM   3971  CZ  PHE A 243      85.217  70.608  52.808  1.00  5.24              
ATOM   3972  HZ  PHE A 243      86.062  70.236  52.245  1.00  5.24              
ATOM   3973  CE2 PHE A 243      83.997  69.911  52.793  1.00  5.24              
ATOM   3974  HE2 PHE A 243      83.910  68.999  52.225  1.00  5.24              
ATOM   3975  CD2 PHE A 243      82.888  70.400  53.508  1.00  5.24              
ATOM   3976  HD2 PHE A 243      81.950  69.859  53.486  1.00  5.24              
ATOM   3977  C   PHE A 243      80.560  73.605  53.268  1.00  5.24              
ATOM   3978  O   PHE A 243      80.993  73.988  52.161  1.00  5.24              
ATOM   3979  N   LEU A 244      79.275  73.296  53.438  1.00  5.06              
ATOM   3980  H   LEU A 244      78.921  73.083  54.367  1.00  5.06              
ATOM   3981  CA  LEU A 244      78.388  73.328  52.280  1.00  5.06              
ATOM   3982  HA  LEU A 244      78.913  72.812  51.477  1.00  5.06              
ATOM   3983  CB  LEU A 244      77.109  72.566  52.605  1.00  5.06              
ATOM   3984  HB1 LEU A 244      76.383  73.258  53.036  1.00  5.06              
ATOM   3985  HB2 LEU A 244      77.311  71.784  53.340  1.00  5.06              
ATOM   3986  CG  LEU A 244      76.549  71.919  51.330  1.00  5.06              
ATOM   3987  HG  LEU A 244      76.507  72.624  50.503  1.00  5.06              
ATOM   3988  CD1 LEU A 244      77.346  70.687  50.907  1.00  5.06              
ATOM   3989 1HD1 LEU A 244      78.344  70.974  50.592  1.00  5.06              
ATOM   3990 2HD1 LEU A 244      77.418  69.983  51.736  1.00  5.06              
ATOM   3991 3HD1 LEU A 244      76.859  70.196  50.064  1.00  5.06              
ATOM   3992  CD2 LEU A 244      75.147  71.471  51.642  1.00  5.06              
ATOM   3993 1HD2 LEU A 244      74.810  70.774  50.879  1.00  5.06              
ATOM   3994 2HD2 LEU A 244      75.166  70.980  52.609  1.00  5.06              
ATOM   3995 3HD2 LEU A 244      74.485  72.333  51.676  1.00  5.06              
ATOM   3996  C   LEU A 244      78.080  74.725  51.757  1.00  5.06              
ATOM   3997  O   LEU A 244      77.753  74.810  50.581  1.00  5.06              
ATOM   3998  N   LYS A 245      78.191  75.795  52.555  1.00  5.18              
ATOM   3999  H   LYS A 245      78.443  75.638  53.528  1.00  5.18              
ATOM   4000  CA  LYS A 245      77.924  77.168  52.113  1.00  5.18              
ATOM   4001  HA  LYS A 245      76.879  77.224  51.817  1.00  5.18              
ATOM   4002  CB  LYS A 245      78.154  78.222  53.210  1.00  5.18              
ATOM   4003  HB1 LYS A 245      79.176  78.175  53.584  1.00  5.18              
ATOM   4004  HB2 LYS A 245      77.496  77.998  54.045  1.00  5.18              
ATOM   4005  CG  LYS A 245      77.842  79.643  52.675  1.00  5.18              
ATOM   4006  HG1 LYS A 245      77.408  80.230  53.481  1.00  5.18              
ATOM   4007  HG2 LYS A 245      77.069  79.584  51.907  1.00  5.18              
ATOM   4008  CD  LYS A 245      79.085  80.386  52.124  1.00  5.18              
ATOM   4009  HD1 LYS A 245      79.953  79.728  52.175  1.00  5.18              
ATOM   4010  HD2 LYS A 245      79.304  81.247  52.752  1.00  5.18              
ATOM   4011  CE  LYS A 245      78.906  80.874  50.679  1.00  5.18              
ATOM   4012  HE1 LYS A 245      78.203  81.711  50.658  1.00  5.18              
ATOM   4013  HE2 LYS A 245      78.473  80.064  50.093  1.00  5.18              
ATOM   4014  NZ  LYS A 245      80.205  81.254  50.072  1.00  5.18              
ATOM   4015  HZ1 LYS A 245      80.509  82.173  50.343  1.00  5.18              
ATOM   4016  HZ2 LYS A 245      80.940  80.622  50.405  1.00  5.18              
ATOM   4017  HZ3 LYS A 245      80.192  81.135  49.061  1.00  5.18              
ATOM   4018  C   LYS A 245      78.753  77.470  50.888  1.00  5.18              
ATOM   4019  O   LYS A 245      78.227  77.942  49.871  1.00  5.18              
ATOM   4020  N   ASP A 246      80.051  77.198  50.983  1.00  5.31              
ATOM   4021  H   ASP A 246      80.440  76.793  51.830  1.00  5.31              
ATOM   4022  CA  ASP A 246      80.895  77.479  49.819  1.00  5.31              
ATOM   4023  HA  ASP A 246      80.697  78.499  49.498  1.00  5.31              
ATOM   4024  CB  ASP A 246      82.370  77.433  50.231  1.00  5.31              
ATOM   4025  HB1 ASP A 246      82.995  77.556  49.344  1.00  5.31              
ATOM   4026  HB2 ASP A 246      82.597  76.469  50.691  1.00  5.31              
ATOM   4027  CG  ASP A 246      82.659  78.583  51.207  1.00  5.31              
ATOM   4028  OD1 ASP A 246      82.246  79.725  50.885  1.00  5.31              
ATOM   4029  OD2 ASP A 246      83.203  78.330  52.296  1.00  5.31              
ATOM   4030  C   ASP A 246      80.528  76.604  48.610  1.00  5.31              
ATOM   4031  O   ASP A 246      80.390  77.130  47.498  1.00  5.31              
ATOM   4032  N   LEU A 247      80.229  75.313  48.810  1.00  5.18              
ATOM   4033  H   LEU A 247      80.275  74.929  49.747  1.00  5.18              
ATOM   4034  CA  LEU A 247      79.884  74.445  47.659  1.00  5.18              
ATOM   4035  HA  LEU A 247      80.663  74.573  46.908  1.00  5.18              
ATOM   4036  CB  LEU A 247      79.936  72.978  48.136  1.00  5.18              
ATOM   4037  HB1 LEU A 247      79.808  72.326  47.272  1.00  5.18              
ATOM   4038  HB2 LEU A 247      79.108  72.801  48.823  1.00  5.18              
ATOM   4039  CG  LEU A 247      81.262  72.621  48.854  1.00  5.18              
ATOM   4040  HG  LEU A 247      81.339  73.201  49.769  1.00  5.18              
ATOM   4041  CD1 LEU A 247      81.319  71.152  49.254  1.00  5.18              
ATOM   4042 1HD1 LEU A 247      82.210  70.977  49.860  1.00  5.18              
ATOM   4043 2HD1 LEU A 247      80.447  70.893  49.849  1.00  5.18              
ATOM   4044 3HD1 LEU A 247      81.364  70.544  48.357  1.00  5.18              
ATOM   4045  CD2 LEU A 247      82.504  72.910  48.005  1.00  5.18              
ATOM   4046 1HD2 LEU A 247      83.394  72.577  48.540  1.00  5.18              
ATOM   4047 2HD2 LEU A 247      82.436  72.388  47.052  1.00  5.18              
ATOM   4048 3HD2 LEU A 247      82.606  73.981  47.835  1.00  5.18              
ATOM   4049  C   LEU A 247      78.573  74.822  46.936  1.00  5.18              
ATOM   4050  O   LEU A 247      78.528  74.873  45.699  1.00  5.18              
ATOM   4051  N   ILE A 248      77.540  75.195  47.701  1.00  5.13              
ATOM   4052  H   ILE A 248      77.651  75.164  48.709  1.00  5.13              
ATOM   4053  CA  ILE A 248      76.317  75.767  47.145  1.00  5.13              
ATOM   4054  HA  ILE A 248      75.995  75.061  46.379  1.00  5.13              
ATOM   4055  CB  ILE A 248      75.123  75.887  48.128  1.00  5.13              
ATOM   4056  HB  ILE A 248      74.924  74.890  48.523  1.00  5.13              
ATOM   4057  CG2 ILE A 248      75.337  76.835  49.314  1.00  5.13              
ATOM   4058 1HG2 ILE A 248      75.529  77.850  48.970  1.00  5.13              
ATOM   4059 2HG2 ILE A 248      74.475  76.827  49.978  1.00  5.13              
ATOM   4060 3HG2 ILE A 248      76.184  76.491  49.886  1.00  5.13              
ATOM   4061  CG1 ILE A 248      73.881  76.366  47.346  1.00  5.13              
ATOM   4062 1HG1 ILE A 248      73.872  75.886  46.369  1.00  5.13              
ATOM   4063 2HG1 ILE A 248      73.960  77.437  47.181  1.00  5.13              
ATOM   4064  CD1 ILE A 248      72.538  76.091  48.028  1.00  5.13              
ATOM   4065  HD1 ILE A 248      71.730  76.447  47.389  1.00  5.13              
ATOM   4066  HD2 ILE A 248      72.421  75.020  48.190  1.00  5.13              
ATOM   4067  HD3 ILE A 248      72.478  76.616  48.977  1.00  5.13              
ATOM   4068  C   ILE A 248      76.605  77.045  46.376  1.00  5.13              
ATOM   4069  O   ILE A 248      76.117  77.168  45.259  1.00  5.13              
ATOM   4070  N   SER A 249      77.453  77.948  46.880  1.00  5.48              
ATOM   4071  H   SER A 249      77.846  77.819  47.808  1.00  5.48              
ATOM   4072  CA  SER A 249      77.796  79.122  46.069  1.00  5.48              
ATOM   4073  HA  SER A 249      76.861  79.512  45.712  1.00  5.48              
ATOM   4074  CB  SER A 249      78.442  80.223  46.920  1.00  5.48              
ATOM   4075  HB1 SER A 249      77.723  80.539  47.677  1.00  5.48              
ATOM   4076  HB2 SER A 249      78.661  81.078  46.281  1.00  5.48              
ATOM   4077  OG  SER A 249      79.636  79.833  47.575  1.00  5.48              
ATOM   4078  HG  SER A 249      79.851  78.917  47.319  1.00  5.48              
ATOM   4079  C   SER A 249      78.613  78.861  44.802  1.00  5.48              
ATOM   4080  O   SER A 249      78.553  79.684  43.894  1.00  5.48              
ATOM   4081  N   VAL A 250      79.329  77.736  44.693  1.00  5.71              
ATOM   4082  H   VAL A 250      79.388  77.111  45.489  1.00  5.71              
ATOM   4083  CA  VAL A 250      79.954  77.320  43.416  1.00  5.71              
ATOM   4084  HA  VAL A 250      80.336  78.205  42.906  1.00  5.71              
ATOM   4085  CB  VAL A 250      81.160  76.384  43.685  1.00  5.71              
ATOM   4086  HB  VAL A 250      80.813  75.494  44.212  1.00  5.71              
ATOM   4087  CG1 VAL A 250      81.909  75.938  42.419  1.00  5.71              
ATOM   4088 1HG1 VAL A 250      82.787  75.349  42.686  1.00  5.71              
ATOM   4089 2HG1 VAL A 250      81.264  75.320  41.799  1.00  5.71              
ATOM   4090 3HG1 VAL A 250      82.218  76.811  41.842  1.00  5.71              
ATOM   4091  CG2 VAL A 250      82.221  77.082  44.550  1.00  5.71              
ATOM   4092 1HG2 VAL A 250      83.036  76.392  44.765  1.00  5.71              
ATOM   4093 2HG2 VAL A 250      82.613  77.956  44.029  1.00  5.71              
ATOM   4094 3HG2 VAL A 250      81.800  77.405  45.498  1.00  5.71              
ATOM   4095  C   VAL A 250      78.960  76.666  42.457  1.00  5.71              
ATOM   4096  O   VAL A 250      79.172  76.668  41.245  1.00  5.71              
ATOM   4097  N   HIS A 251      77.836  76.158  42.972  1.00  5.73              
ATOM   4098  H   HIS A 251      77.703  76.175  43.978  1.00  5.73              
ATOM   4099  CA  HIS A 251      76.803  75.516  42.145  1.00  5.73              
ATOM   4100  HA  HIS A 251      77.007  75.686  41.087  1.00  5.73              
ATOM   4101  CB  HIS A 251      76.821  73.999  42.391  1.00  5.73              
ATOM   4102  HB1 HIS A 251      75.991  73.528  41.864  1.00  5.73              
ATOM   4103  HB2 HIS A 251      76.719  73.794  43.458  1.00  5.73              
ATOM   4104  CG  HIS A 251      78.081  73.387  41.876  1.00  5.73              
ATOM   4105  ND1 HIS A 251      78.333  73.118  40.534  1.00  5.73              
ATOM   4106  CE1 HIS A 251      79.618  72.749  40.481  1.00  5.73              
ATOM   4107  HE1 HIS A 251      80.140  72.478  39.574  1.00  5.73              
ATOM   4108  NE2 HIS A 251      80.165  72.780  41.709  1.00  5.73              
ATOM   4109  HE2 HIS A 251      81.132  72.585  41.919  1.00  5.73              
ATOM   4110  CD2 HIS A 251      79.205  73.167  42.609  1.00  5.73              
ATOM   4111  HD2 HIS A 251      79.322  73.352  43.669  1.00  5.73              
ATOM   4112  C   HIS A 251      75.426  76.099  42.412  1.00  5.73              
ATOM   4113  O   HIS A 251      74.444  75.376  42.594  1.00  5.73              
ATOM   4114  N   TRP A 252      75.362  77.428  42.464  1.00  6.11              
ATOM   4115  H   TRP A 252      76.224  77.954  42.450  1.00  6.11              
ATOM   4116  CA  TRP A 252      74.085  78.117  42.533  1.00  6.11              
ATOM   4117  HA  TRP A 252      73.478  77.640  43.302  1.00  6.11              
ATOM   4118  CB  TRP A 252      74.283  79.595  42.919  1.00  6.11              
ATOM   4119  HB1 TRP A 252      73.363  80.094  42.630  1.00  6.11              
ATOM   4120  HB2 TRP A 252      75.096  80.014  42.326  1.00  6.11              
ATOM   4121  CG  TRP A 252      74.478  79.988  44.363  1.00  6.11              
ATOM   4122  CD1 TRP A 252      73.821  79.456  45.417  1.00  6.11              
ATOM   4123  HD1 TRP A 252      73.144  78.616  45.352  1.00  6.11              
ATOM   4124  NE1 TRP A 252      74.084  80.180  46.564  1.00  6.11              
ATOM   4125  HE1 TRP A 252      73.636  79.988  47.450  1.00  6.11              
ATOM   4126  CE2 TRP A 252      74.953  81.216  46.311  1.00  6.11              
ATOM   4127  CZ2 TRP A 252      75.519  82.207  47.127  1.00  6.11              
ATOM   4128  HZ2 TRP A 252      75.224  82.301  48.159  1.00  6.11              
ATOM   4129  CH2 TRP A 252      76.497  83.060  46.590  1.00  6.11              
ATOM   4130  HH2 TRP A 252      76.956  83.820  47.209  1.00  6.11              
ATOM   4131  CZ3 TRP A 252      76.924  82.881  45.263  1.00  6.11              
ATOM   4132  HZ3 TRP A 252      77.731  83.486  44.871  1.00  6.11              
ATOM   4133  CE3 TRP A 252      76.346  81.881  44.459  1.00  6.11              
ATOM   4134  HE3 TRP A 252      76.771  81.668  43.490  1.00  6.11              
ATOM   4135  CD2 TRP A 252      75.290  81.070  44.931  1.00  6.11              
ATOM   4136  C   TRP A 252      73.345  77.924  41.225  1.00  6.11              
ATOM   4137  O   TRP A 252      72.577  77.001  41.085  1.00  6.11              
ATOM   4138  N   GLN A 253      73.604  78.730  40.219  1.00  7.56              
ATOM   4139  H   GLN A 253      74.269  79.470  40.377  1.00  7.56              
ATOM   4140  CA  GLN A 253      73.055  78.574  38.868  1.00  7.56              
ATOM   4141  HA  GLN A 253      72.743  77.549  38.675  1.00  7.56              
ATOM   4142  CB  GLN A 253      71.836  79.528  38.757  1.00  7.56              
ATOM   4143  HB1 GLN A 253      72.023  80.397  39.390  1.00  7.56              
ATOM   4144  HB2 GLN A 253      70.971  79.019  39.180  1.00  7.56              
ATOM   4145  CG  GLN A 253      71.441  80.088  37.382  1.00  7.56              
ATOM   4146  HG1 GLN A 253      72.265  80.653  36.957  1.00  7.56              
ATOM   4147  HG2 GLN A 253      70.631  80.796  37.527  1.00  7.56              
ATOM   4148  CD  GLN A 253      70.957  79.045  36.390  1.00  7.56              
ATOM   4149  OE1 GLN A 253      69.829  78.576  36.428  1.00  7.56              
ATOM   4150  NE2 GLN A 253      71.769  78.673  35.431  1.00  7.56              
ATOM   4151 1HE2 GLN A 253      72.668  79.151  35.304  1.00  7.56              
ATOM   4152 2HE2 GLN A 253      71.430  78.046  34.732  1.00  7.56              
ATOM   4153  C   GLN A 253      74.244  78.875  37.994  1.00  7.56              
ATOM   4154  O   GLN A 253      74.953  77.969  37.562  1.00  7.56              
ATOM   4155  N   GLU A 254      74.626  80.139  38.088  1.00  9.29              
ATOM   4156  H   GLU A 254      73.932  80.811  38.370  1.00  9.29              
ATOM   4157  CA  GLU A 254      76.010  80.571  38.105  1.00  9.29              
ATOM   4158  HA  GLU A 254      76.674  79.707  38.166  1.00  9.29              
ATOM   4159  CB  GLU A 254      76.323  81.310  36.786  1.00  9.29              
ATOM   4160  HB1 GLU A 254      77.298  81.785  36.898  1.00  9.29              
ATOM   4161  HB2 GLU A 254      75.593  82.106  36.631  1.00  9.29              
ATOM   4162  CG  GLU A 254      76.399  80.415  35.523  1.00  9.29              
ATOM   4163  HG1 GLU A 254      77.125  79.620  35.712  1.00  9.29              
ATOM   4164  HG2 GLU A 254      76.795  81.023  34.707  1.00  9.29              
ATOM   4165  CD  GLU A 254      75.068  79.790  35.051  1.00  9.29              
ATOM   4166  OE1 GLU A 254      74.006  80.442  35.172  1.00  9.29              
ATOM   4167  OE2 GLU A 254      75.076  78.614  34.608  1.00  9.29              
ATOM   4168  C   GLU A 254      76.302  81.416  39.340  1.00  9.29              
ATOM   4169  O   GLU A 254      77.437  81.510  39.793  1.00  9.29              
ATOM   4170  N   ILE A 255      75.233  81.955  39.933  1.00 10.99              
ATOM   4171  H   ILE A 255      74.336  81.803  39.497  1.00 10.99              
ATOM   4172  CA  ILE A 255      75.250  82.770  41.140  1.00 10.99              
ATOM   4173  HA  ILE A 255      76.050  82.416  41.779  1.00 10.99              
ATOM   4174  CB  ILE A 255      75.553  84.259  40.772  1.00 10.99              
ATOM   4175  HB  ILE A 255      75.490  84.844  41.685  1.00 10.99              
ATOM   4176  CG2 ILE A 255      76.996  84.462  40.280  1.00 10.99              
ATOM   4177 1HG2 ILE A 255      77.262  85.519  40.303  1.00 10.99              
ATOM   4178 2HG2 ILE A 255      77.691  83.926  40.927  1.00 10.99              
ATOM   4179 3HG2 ILE A 255      77.109  84.094  39.260  1.00 10.99              
ATOM   4180  CG1 ILE A 255      74.519  84.850  39.780  1.00 10.99              
ATOM   4181 1HG1 ILE A 255      73.521  84.746  40.204  1.00 10.99              
ATOM   4182 2HG1 ILE A 255      74.548  84.295  38.841  1.00 10.99              
ATOM   4183  CD1 ILE A 255      74.730  86.337  39.459  1.00 10.99              
ATOM   4184  HD1 ILE A 255      73.888  86.699  38.868  1.00 10.99              
ATOM   4185  HD2 ILE A 255      74.794  86.918  40.378  1.00 10.99              
ATOM   4186  HD3 ILE A 255      75.642  86.472  38.878  1.00 10.99              
ATOM   4187  C   ILE A 255      73.944  82.695  41.898  1.00 10.99              
ATOM   4188  O   ILE A 255      72.968  82.149  41.389  1.00 10.99              
ATOM   4189  N   LEU A 256      73.962  83.308  43.079  1.00 10.67              
ATOM   4190  H   LEU A 256      74.882  83.534  43.428  1.00 10.67              
ATOM   4191  CA  LEU A 256      72.869  83.868  43.860  1.00 10.67              
ATOM   4192  HA  LEU A 256      72.472  83.044  44.445  1.00 10.67              
ATOM   4193  CB  LEU A 256      73.471  84.859  44.891  1.00 10.67              
ATOM   4194  HB1 LEU A 256      73.873  84.254  45.703  1.00 10.67              
ATOM   4195  HB2 LEU A 256      72.671  85.466  45.318  1.00 10.67              
ATOM   4196  CG  LEU A 256      74.619  85.790  44.425  1.00 10.67              
ATOM   4197  HG  LEU A 256      75.400  85.198  43.951  1.00 10.67              
ATOM   4198  CD1 LEU A 256      74.165  86.833  43.407  1.00 10.67              
ATOM   4199 1HD1 LEU A 256      73.311  87.387  43.790  1.00 10.67              
ATOM   4200 2HD1 LEU A 256      74.979  87.522  43.178  1.00 10.67              
ATOM   4201 3HD1 LEU A 256      73.855  86.341  42.489  1.00 10.67              
ATOM   4202  CD2 LEU A 256      75.291  86.442  45.635  1.00 10.67              
ATOM   4203 1HD2 LEU A 256      76.001  85.744  46.070  1.00 10.67              
ATOM   4204 2HD2 LEU A 256      75.828  87.344  45.344  1.00 10.67              
ATOM   4205 3HD2 LEU A 256      74.561  86.682  46.403  1.00 10.67              
ATOM   4206  C   LEU A 256      71.669  84.356  43.050  1.00 10.67              
ATOM   4207  O   LEU A 256      71.417  85.550  43.002  1.00 10.67              
ATOM   4208  N   CYS A 257      70.891  83.442  42.444  1.00  9.82              
ATOM   4209  H   CYS A 257      71.234  82.495  42.332  1.00  9.82              
ATOM   4210  CA  CYS A 257      69.750  83.841  41.658  1.00  9.82              
ATOM   4211  HA  CYS A 257      69.951  84.829  41.236  1.00  9.82              
ATOM   4212  CB  CYS A 257      69.565  82.905  40.461  1.00  9.82              
ATOM   4213  HB1 CYS A 257      68.614  83.113  39.981  1.00  9.82              
ATOM   4214  HB2 CYS A 257      69.576  81.865  40.774  1.00  9.82              
ATOM   4215  SG  CYS A 257      70.879  83.222  39.252  1.00  9.82              
ATOM   4216  HG  CYS A 257      71.880  82.778  40.026  1.00  9.82              
ATOM   4217  C   CYS A 257      68.526  84.039  42.561  1.00  9.82              
ATOM   4218  O   CYS A 257      67.478  83.438  42.314  1.00  9.82              
ATOM   4219  N   VAL A 258      68.755  84.850  43.612  1.00 11.59              
ATOM   4220  H   VAL A 258      69.681  85.276  43.593  1.00 11.59              
ATOM   4221  CA  VAL A 258      67.869  85.595  44.529  1.00 11.59              
ATOM   4222  HA  VAL A 258      66.994  85.924  43.967  1.00 11.59              
ATOM   4223  CB  VAL A 258      67.372  84.806  45.771  1.00 11.59              
ATOM   4224  HB  VAL A 258      68.216  84.486  46.378  1.00 11.59              
ATOM   4225  CG1 VAL A 258      66.296  85.442  46.683  1.00 11.59              
ATOM   4226 1HG1 VAL A 258      65.711  84.687  47.210  1.00 11.59              
ATOM   4227 2HG1 VAL A 258      66.766  86.022  47.468  1.00 11.59              
ATOM   4228 3HG1 VAL A 258      65.626  86.073  46.103  1.00 11.59              
ATOM   4229  CG2 VAL A 258      66.681  83.623  45.186  1.00 11.59              
ATOM   4230 1HG2 VAL A 258      66.113  83.077  45.919  1.00 11.59              
ATOM   4231 2HG2 VAL A 258      66.038  83.939  44.374  1.00 11.59              
ATOM   4232 3HG2 VAL A 258      67.454  82.982  44.822  1.00 11.59              
ATOM   4233  C   VAL A 258      68.604  86.870  44.945  1.00 11.59              
ATOM   4234  O   VAL A 258      69.481  87.318  44.218  1.00 11.59              
ATOM   4235  N   LEU A 259      68.264  87.433  46.103  1.00 12.14              
ATOM   4236  H   LEU A 259      67.430  87.089  46.547  1.00 12.14              
ATOM   4237  CA  LEU A 259      69.125  88.226  46.957  1.00 12.14              
ATOM   4238  HA  LEU A 259      68.905  89.276  46.772  1.00 12.14              
ATOM   4239  CB  LEU A 259      68.794  87.962  48.449  1.00 12.14              
ATOM   4240  HB1 LEU A 259      69.707  88.125  49.025  1.00 12.14              
ATOM   4241  HB2 LEU A 259      68.516  86.919  48.599  1.00 12.14              
ATOM   4242  CG  LEU A 259      67.734  88.898  49.060  1.00 12.14              
ATOM   4243  HG  LEU A 259      68.059  89.925  48.908  1.00 12.14              
ATOM   4244  CD1 LEU A 259      66.335  88.730  48.464  1.00 12.14              
ATOM   4245 1HD1 LEU A 259      65.674  89.475  48.912  1.00 12.14              
ATOM   4246 2HD1 LEU A 259      66.359  88.925  47.394  1.00 12.14              
ATOM   4247 3HD1 LEU A 259      65.941  87.739  48.672  1.00 12.14              
ATOM   4248  CD2 LEU A 259      67.621  88.640  50.564  1.00 12.14              
ATOM   4249 1HD2 LEU A 259      66.929  89.360  51.000  1.00 12.14              
ATOM   4250 2HD2 LEU A 259      67.262  87.630  50.751  1.00 12.14              
ATOM   4251 3HD2 LEU A 259      68.597  88.775  51.032  1.00 12.14              
ATOM   4252  C   LEU A 259      70.620  88.001  46.699  1.00 12.14              
ATOM   4253  O   LEU A 259      71.152  86.974  47.136  1.00 12.14              
ATOM   4254  N   PRO A 260      71.320  88.966  46.081  1.00 14.52              
ATOM   4255  CD  PRO A 260      70.834  90.022  45.198  1.00 14.52              
ATOM   4256  HD1 PRO A 260      69.962  90.542  45.586  1.00 14.52              
ATOM   4257  HD2 PRO A 260      70.597  89.596  44.223  1.00 14.52              
ATOM   4258  CG  PRO A 260      71.995  90.997  45.041  1.00 14.52              
ATOM   4259  HG1 PRO A 260      71.940  91.749  45.826  1.00 14.52              
ATOM   4260  HG2 PRO A 260      71.989  91.475  44.061  1.00 14.52              
ATOM   4261  CB  PRO A 260      73.229  90.118  45.241  1.00 14.52              
ATOM   4262  HB1 PRO A 260      74.063  90.687  45.653  1.00 14.52              
ATOM   4263  HB2 PRO A 260      73.514  89.686  44.282  1.00 14.52              
ATOM   4264  CA  PRO A 260      72.763  89.001  46.186  1.00 14.52              
ATOM   4265  HA  PRO A 260      73.154  88.057  45.834  1.00 14.52              
ATOM   4266  C   PRO A 260      73.236  89.216  47.632  1.00 14.52              
ATOM   4267  O   PRO A 260      74.210  88.619  48.088  1.00 14.52              
ATOM   4268  N   VAL A 261      72.514  90.069  48.356  1.00 16.01              
ATOM   4269  H   VAL A 261      71.678  90.432  47.918  1.00 16.01              
ATOM   4270  CA  VAL A 261      72.837  90.651  49.668  1.00 16.01              
ATOM   4271  HA  VAL A 261      73.343  89.915  50.292  1.00 16.01              
ATOM   4272  CB  VAL A 261      73.779  91.876  49.460  1.00 16.01              
ATOM   4273  HB  VAL A 261      73.956  92.365  50.410  1.00 16.01              
ATOM   4274  CG1 VAL A 261      75.173  91.481  48.957  1.00 16.01              
ATOM   4275 1HG1 VAL A 261      75.842  92.338  49.023  1.00 16.01              
ATOM   4276 2HG1 VAL A 261      75.571  90.672  49.570  1.00 16.01              
ATOM   4277 3HG1 VAL A 261      75.131  91.155  47.919  1.00 16.01              
ATOM   4278  CG2 VAL A 261      73.225  92.955  48.523  1.00 16.01              
ATOM   4279 1HG2 VAL A 261      73.885  93.822  48.530  1.00 16.01              
ATOM   4280 2HG2 VAL A 261      73.155  92.582  47.504  1.00 16.01              
ATOM   4281 3HG2 VAL A 261      72.242  93.277  48.858  1.00 16.01              
ATOM   4282  C   VAL A 261      71.506  91.045  50.358  1.00 16.01              
ATOM   4283  O   VAL A 261      70.463  90.556  49.925  1.00 16.01              
ATOM   4284  N   PRO A 262      71.464  91.921  51.385  1.00 18.34              
ATOM   4285  CD  PRO A 262      72.391  92.019  52.502  1.00 18.34              
ATOM   4286  HD1 PRO A 262      73.423  91.786  52.255  1.00 18.34              
ATOM   4287  HD2 PRO A 262      72.061  91.337  53.287  1.00 18.34              
ATOM   4288  CG  PRO A 262      72.244  93.455  52.995  1.00 18.34              
ATOM   4289  HG1 PRO A 262      72.814  94.124  52.349  1.00 18.34              
ATOM   4290  HG2 PRO A 262      72.556  93.562  54.035  1.00 18.34              
ATOM   4291  CB  PRO A 262      70.747  93.720  52.820  1.00 18.34              
ATOM   4292  HB1 PRO A 262      70.549  94.781  52.663  1.00 18.34              
ATOM   4293  HB2 PRO A 262      70.215  93.376  53.708  1.00 18.34              
ATOM   4294  CA  PRO A 262      70.342  92.846  51.620  1.00 18.34              
ATOM   4295  HA  PRO A 262      69.484  92.250  51.933  1.00 18.34              
ATOM   4296  C   PRO A 262      69.899  93.615  50.366  1.00 18.34              
ATOM   4297  O   PRO A 262      70.302  94.753  50.149  1.00 18.34              
ATOM   4298  N   ASP A 263      69.091  92.955  49.537  1.00 19.58              
ATOM   4299  H   ASP A 263      68.875  91.990  49.755  1.00 19.58              
ATOM   4300  CA  ASP A 263      68.558  93.460  48.271  1.00 19.58              
ATOM   4301  HA  ASP A 263      68.462  94.546  48.324  1.00 19.58              
ATOM   4302  CB  ASP A 263      69.535  93.133  47.132  1.00 19.58              
ATOM   4303  HB1 ASP A 263      69.686  92.054  47.106  1.00 19.58              
ATOM   4304  HB2 ASP A 263      70.495  93.606  47.340  1.00 19.58              
ATOM   4305  CG  ASP A 263      69.049  93.618  45.758  1.00 19.58              
ATOM   4306  OD1 ASP A 263      68.101  94.436  45.736  1.00 19.58              
ATOM   4307  OD2 ASP A 263      69.614  93.139  44.751  1.00 19.58              
ATOM   4308  C   ASP A 263      67.159  92.902  47.952  1.00 19.58              
ATOM   4309  O   ASP A 263      66.555  92.117  48.682  1.00 19.58              
TER
END
