# Supplementary material for: In silico structural and functional prediction of African swine fever virus protein-B263R reveals features of a TATA-binding protein
Source: PeerJ. 2018 Feb 22;6:e4396. doi: 10.7717/peerj.4396 (PMC5825884; doi:10.7717/peerj.4396)
Supplement: Supplemental Information 3 [file peerj-06-4396-s011.bz2 › S281013_results/CH_TM_1qnbA_BS02_NUC.pdb]

ATOM      1  N   MET A   1      41.172  50.748  67.387  1.00  1.00              
ATOM      2  CA  MET A   1      40.026  49.971  67.867  1.00  1.00              
ATOM      3  HA  MET A   1      39.578  50.538  68.681  1.00  1.00              
ATOM      4  CB  MET A   1      39.005  49.863  66.718  1.00  1.00              
ATOM      5  HB1 MET A   1      39.315  49.065  66.042  1.00  1.00              
ATOM      6  HB2 MET A   1      39.001  50.799  66.157  1.00  1.00              
ATOM      7  CG  MET A   1      37.568  49.617  67.201  1.00  1.00              
ATOM      8  HG1 MET A   1      37.289  50.436  67.864  1.00  1.00              
ATOM      9  HG2 MET A   1      37.526  48.693  67.776  1.00  1.00              
ATOM     10  SD  MET A   1      36.323  49.511  65.882  1.00  1.00              
ATOM     11  CE  MET A   1      36.788  47.922  65.141  1.00  1.00              
ATOM     12  HE1 MET A   1      36.073  47.660  64.361  1.00  1.00              
ATOM     13  HE2 MET A   1      37.784  47.993  64.704  1.00  1.00              
ATOM     14  HE3 MET A   1      36.788  47.146  65.908  1.00  1.00              
ATOM     15  C   MET A   1      40.422  48.593  68.441  1.00  1.00              
ATOM     16  O   MET A   1      39.572  47.725  68.640  1.00  1.00              
ATOM     17  N   GLU A   2      41.715  48.390  68.697  1.00  1.00              
ATOM     18  H   GLU A   2      42.329  49.173  68.525  1.00  1.00              
ATOM     19  CA  GLU A   2      42.301  47.133  69.192  1.00  1.00              
ATOM     20  HA  GLU A   2      41.518  46.534  69.660  1.00  1.00              
ATOM     21  CB  GLU A   2      42.838  46.344  67.985  1.00  1.00              
ATOM     22  HB1 GLU A   2      43.686  46.876  67.552  1.00  1.00              
ATOM     23  HB2 GLU A   2      42.045  46.297  67.236  1.00  1.00              
ATOM     24  CG  GLU A   2      43.254  44.903  68.320  1.00  1.00              
ATOM     25  HG1 GLU A   2      42.490  44.463  68.965  1.00  1.00              
ATOM     26  HG2 GLU A   2      44.197  44.921  68.871  1.00  1.00              
ATOM     27  CD  GLU A   2      43.410  44.033  67.059  1.00  1.00              
ATOM     28  OE1 GLU A   2      43.852  44.564  66.014  1.00  1.00              
ATOM     29  OE2 GLU A   2      43.076  42.828  67.146  1.00  1.00              
ATOM     30  C   GLU A   2      43.371  47.385  70.279  1.00  1.00              
ATOM     31  O   GLU A   2      43.591  46.539  71.143  1.00  1.00              
ATOM     32  N   ASP A   3      43.917  48.606  70.330  1.00  1.00              
ATOM     33  H   ASP A   3      43.602  49.265  69.633  1.00  1.00              
ATOM     34  CA  ASP A   3      44.451  49.206  71.559  1.00  1.00              
ATOM     35  HA  ASP A   3      44.516  48.463  72.355  1.00  1.00              
ATOM     36  CB  ASP A   3      45.862  49.831  71.358  1.00  1.00              
ATOM     37  HB1 ASP A   3      45.883  50.328  70.386  1.00  1.00              
ATOM     38  HB2 ASP A   3      46.600  49.029  71.331  1.00  1.00              
ATOM     39  CG  ASP A   3      46.278  50.873  72.439  1.00  1.00              
ATOM     40  OD1 ASP A   3      46.267  52.091  72.137  1.00  1.00              
ATOM     41  OD2 ASP A   3      46.553  50.492  73.602  1.00  1.00              
ATOM     42  C   ASP A   3      43.494  50.315  72.019  1.00  1.00              
ATOM     43  O   ASP A   3      42.856  50.973  71.200  1.00  1.00              
ATOM     44  N   GLU A   4      43.478  50.584  73.325  1.00  1.00              
ATOM     45  H   GLU A   4      44.038  49.993  73.926  1.00  1.00              
ATOM     46  CA  GLU A   4      43.357  51.963  73.799  1.00  1.00              
ATOM     47  HA  GLU A   4      43.980  52.585  73.154  1.00  1.00              
ATOM     48  CB  GLU A   4      41.907  52.507  73.737  1.00  1.00              
ATOM     49  HB1 GLU A   4      41.558  52.758  74.740  1.00  1.00              
ATOM     50  HB2 GLU A   4      41.245  51.727  73.359  1.00  1.00              
ATOM     51  CG  GLU A   4      41.738  53.751  72.835  1.00  1.00              
ATOM     52  HG1 GLU A   4      40.666  53.927  72.709  1.00  1.00              
ATOM     53  HG2 GLU A   4      42.147  53.538  71.847  1.00  1.00              
ATOM     54  CD  GLU A   4      42.388  55.038  73.378  1.00  1.00              
ATOM     55  OE1 GLU A   4      43.625  55.077  73.578  1.00  1.00              
ATOM     56  OE2 GLU A   4      41.686  56.053  73.604  1.00  1.00              
ATOM     57  C   GLU A   4      43.911  52.106  75.227  1.00  1.00              
ATOM     58  O   GLU A   4      43.884  51.174  76.036  1.00  1.00              
ATOM     59  N   THR A   5      44.421  53.290  75.566  1.00  1.00              
ATOM     60  H   THR A   5      44.396  54.027  74.864  1.00  1.00              
ATOM     61  CA  THR A   5      45.267  53.483  76.748  1.00  1.00              
ATOM     62  HA  THR A   5      44.966  52.756  77.499  1.00  1.00              
ATOM     63  CB  THR A   5      46.755  53.215  76.381  1.00  1.00              
ATOM     64  HB  THR A   5      47.383  53.918  76.929  1.00  1.00              
ATOM     65  CG2 THR A   5      47.167  51.802  76.793  1.00  1.00              
ATOM     66 1HG2 THR A   5      46.508  51.068  76.327  1.00  1.00              
ATOM     67 2HG2 THR A   5      48.184  51.602  76.458  1.00  1.00              
ATOM     68 3HG2 THR A   5      47.130  51.699  77.872  1.00  1.00              
ATOM     69  OG1 THR A   5      47.087  53.308  75.003  1.00  1.00              
ATOM     70  HG1 THR A   5      46.824  52.464  74.581  1.00  1.00              
ATOM     71  C   THR A   5      45.107  54.874  77.414  1.00  1.00              
ATOM     72  O   THR A   5      45.120  55.902  76.745  1.00  1.00              
ATOM     73  N   GLU A   6      44.955  54.888  78.754  1.00  1.00              
ATOM     74  H   GLU A   6      45.296  54.065  79.215  1.00  1.00              
ATOM     75  CA  GLU A   6      43.906  55.611  79.530  1.00  1.00              
ATOM     76  HA  GLU A   6      43.025  55.570  78.886  1.00  1.00              
ATOM     77  CB  GLU A   6      43.469  54.827  80.784  1.00  1.00              
ATOM     78  HB1 GLU A   6      42.756  55.421  81.356  1.00  1.00              
ATOM     79  HB2 GLU A   6      44.336  54.643  81.410  1.00  1.00              
ATOM     80  CG  GLU A   6      42.771  53.506  80.384  1.00  1.00              
ATOM     81  HG1 GLU A   6      43.367  52.992  79.629  1.00  1.00              
ATOM     82  HG2 GLU A   6      41.807  53.745  79.931  1.00  1.00              
ATOM     83  CD  GLU A   6      42.552  52.552  81.569  1.00  1.00              
ATOM     84  OE1 GLU A   6      43.185  51.471  81.607  1.00  1.00              
ATOM     85  OE2 GLU A   6      41.838  52.914  82.523  1.00  1.00              
ATOM     86  C   GLU A   6      44.067  57.144  79.691  1.00  1.00              
ATOM     87  O   GLU A   6      44.253  57.818  78.689  1.00  1.00              
ATOM     88  N   LEU A   7      43.895  57.785  80.859  1.00  1.00              
ATOM     89  H   LEU A   7      43.800  57.242  81.704  1.00  1.00              
ATOM     90  CA  LEU A   7      43.479  59.215  80.915  1.00  1.00              
ATOM     91  HA  LEU A   7      43.325  59.595  79.906  1.00  1.00              
ATOM     92  CB  LEU A   7      42.112  59.275  81.624  1.00  1.00              
ATOM     93  HB1 LEU A   7      41.774  60.310  81.681  1.00  1.00              
ATOM     94  HB2 LEU A   7      42.228  58.907  82.646  1.00  1.00              
ATOM     95  CG  LEU A   7      40.980  58.459  80.950  1.00  1.00              
ATOM     96  HG  LEU A   7      41.276  57.412  80.903  1.00  1.00              
ATOM     97  CD1 LEU A   7      39.717  58.562  81.794  1.00  1.00              
ATOM     98 1HD1 LEU A   7      38.934  57.945  81.353  1.00  1.00              
ATOM     99 2HD1 LEU A   7      39.908  58.201  82.804  1.00  1.00              
ATOM    100 3HD1 LEU A   7      39.369  59.593  81.841  1.00  1.00              
ATOM    101  CD2 LEU A   7      40.672  58.950  79.536  1.00  1.00              
ATOM    102 1HD2 LEU A   7      39.831  58.385  79.133  1.00  1.00              
ATOM    103 2HD2 LEU A   7      40.411  60.008  79.548  1.00  1.00              
ATOM    104 3HD2 LEU A   7      41.524  58.787  78.877  1.00  1.00              
ATOM    105  C   LEU A   7      44.479  60.205  81.601  1.00  1.00              
ATOM    106  O   LEU A   7      45.439  59.808  82.233  1.00  1.00              
ATOM    107  N   CYS A   8      44.290  61.517  81.353  1.00  1.00              
ATOM    108  H   CYS A   8      43.385  61.758  80.979  1.00  1.00              
ATOM    109  CA  CYS A   8      45.305  62.599  81.153  1.00  1.00              
ATOM    110  HA  CYS A   8      45.771  62.527  80.186  1.00  1.00              
ATOM    111  CB  CYS A   8      44.484  63.892  81.051  1.00  1.00              
ATOM    112  HB1 CYS A   8      45.146  64.760  81.042  1.00  1.00              
ATOM    113  HB2 CYS A   8      43.831  63.977  81.924  1.00  1.00              
ATOM    114  SG  CYS A   8      43.500  63.848  79.524  1.00  1.00              
ATOM    115  HG  CYS A   8      42.741  64.916  79.802  1.00  1.00              
ATOM    116  C   CYS A   8      46.450  62.800  82.168  1.00  1.00              
ATOM    117  O   CYS A   8      46.255  63.469  83.176  1.00  1.00              
ATOM    118  N   PHE A   9      47.692  62.459  81.776  1.00  1.00              
ATOM    119  H   PHE A   9      47.808  61.790  81.034  1.00  1.00              
ATOM    120  CA  PHE A   9      48.865  63.270  82.177  1.00  1.00              
ATOM    121  HA  PHE A   9      48.676  63.610  83.198  1.00  1.00              
ATOM    122  CB  PHE A   9      50.177  62.488  82.207  1.00  1.00              
ATOM    123  HB1 PHE A   9      50.915  62.967  81.562  1.00  1.00              
ATOM    124  HB2 PHE A   9      50.035  61.499  81.798  1.00  1.00              
ATOM    125  CG  PHE A   9      50.724  62.436  83.620  1.00  1.00              
ATOM    126  CD1 PHE A   9      49.999  61.797  84.648  1.00  1.00              
ATOM    127  HD1 PHE A   9      49.062  61.306  84.438  1.00  1.00              
ATOM    128  CE1 PHE A   9      50.455  61.840  85.975  1.00  1.00              
ATOM    129  HE1 PHE A   9      49.887  61.352  86.754  1.00  1.00              
ATOM    130  CZ  PHE A   9      51.620  62.554  86.288  1.00  1.00              
ATOM    131  HZ  PHE A   9      51.963  62.614  87.310  1.00  1.00              
ATOM    132  CE2 PHE A   9      52.324  63.221  85.272  1.00  1.00              
ATOM    133  HE2 PHE A   9      53.203  63.802  85.519  1.00  1.00              
ATOM    134  CD2 PHE A   9      51.885  63.160  83.941  1.00  1.00              
ATOM    135  HD2 PHE A   9      52.425  63.702  83.174  1.00  1.00              
ATOM    136  C   PHE A   9      49.046  64.582  81.394  1.00  1.00              
ATOM    137  O   PHE A   9      49.909  65.401  81.710  1.00  1.00              
ATOM    138  N   ARG A  10      48.222  64.802  80.365  1.00  1.00              
ATOM    139  H   ARG A  10      47.503  64.125  80.185  1.00  1.00              
ATOM    140  CA  ARG A  10      48.247  66.023  79.563  1.00  1.00              
ATOM    141  HA  ARG A  10      49.205  66.079  79.041  1.00  1.00              
ATOM    142  CB  ARG A  10      47.092  65.966  78.542  1.00  1.00              
ATOM    143  HB1 ARG A  10      46.149  65.867  79.082  1.00  1.00              
ATOM    144  HB2 ARG A  10      47.188  65.069  77.941  1.00  1.00              
ATOM    145  CG  ARG A  10      47.023  67.181  77.588  1.00  1.00              
ATOM    146  HG1 ARG A  10      47.172  66.829  76.567  1.00  1.00              
ATOM    147  HG2 ARG A  10      47.823  67.889  77.804  1.00  1.00              
ATOM    148  CD  ARG A  10      45.677  67.921  77.650  1.00  1.00              
ATOM    149  HD1 ARG A  10      44.883  67.240  77.335  1.00  1.00              
ATOM    150  HD2 ARG A  10      45.717  68.760  76.953  1.00  1.00              
ATOM    151  NE  ARG A  10      45.383  68.426  79.005  1.00  1.00              
ATOM    152  HE  ARG A  10      46.073  68.241  79.723  1.00  1.00              
ATOM    153  CZ  ARG A  10      44.362  69.168  79.382  1.00  1.00              
ATOM    154  NH1 ARG A  10      44.252  69.535  80.625  1.00  1.00              
ATOM    155 1HH1 ARG A  10      44.947  69.219  81.284  1.00  1.00              
ATOM    156 2HH1 ARG A  10      43.500  70.128  80.919  1.00  1.00              
ATOM    157  NH2 ARG A  10      43.430  69.540  78.548  1.00  1.00              
ATOM    158 1HH2 ARG A  10      43.540  69.318  77.577  1.00  1.00              
ATOM    159 2HH2 ARG A  10      42.660  70.100  78.861  1.00  1.00              
ATOM    160  C   ARG A  10      48.092  67.264  80.426  1.00  1.00              
ATOM    161  O   ARG A  10      47.089  67.420  81.123  1.00  1.00              
ATOM    162  N   SER A  11      49.024  68.193  80.262  1.00  1.00              
ATOM    163  H   SER A  11      49.769  68.019  79.605  1.00  1.00              
ATOM    164  CA  SER A  11      49.080  69.455  80.993  1.00  1.00              
ATOM    165  HA  SER A  11      49.903  70.010  80.546  1.00  1.00              
ATOM    166  CB  SER A  11      47.826  70.312  80.773  1.00  1.00              
ATOM    167  HB1 SER A  11      47.965  71.293  81.222  1.00  1.00              
ATOM    168  HB2 SER A  11      46.968  69.852  81.258  1.00  1.00              
ATOM    169  OG  SER A  11      47.570  70.471  79.392  1.00  1.00              
ATOM    170  HG  SER A  11      48.369  70.845  78.969  1.00  1.00              
ATOM    171  C   SER A  11      49.466  69.333  82.458  1.00  1.00              
ATOM    172  O   SER A  11      49.256  70.300  83.193  1.00  1.00              
ATOM    173  N   ASN A  12      50.092  68.216  82.860  1.00  1.00              
ATOM    174  H   ASN A  12      50.210  67.442  82.219  1.00  1.00              
ATOM    175  CA  ASN A  12      50.959  68.255  84.033  1.00  1.00              
ATOM    176  HA  ASN A  12      50.321  68.634  84.835  1.00  1.00              
ATOM    177  CB  ASN A  12      51.423  66.865  84.493  1.00  1.00              
ATOM    178  HB1 ASN A  12      52.290  66.540  83.922  1.00  1.00              
ATOM    179  HB2 ASN A  12      50.618  66.147  84.340  1.00  1.00              
ATOM    180  CG  ASN A  12      51.758  66.888  85.980  1.00  1.00              
ATOM    181  OD1 ASN A  12      51.993  67.920  86.578  1.00  1.00              
ATOM    182  ND2 ASN A  12      51.743  65.772  86.657  1.00  1.00              
ATOM    183 1HD2 ASN A  12      51.505  64.907  86.200  1.00  1.00              
ATOM    184 2HD2 ASN A  12      51.953  65.834  87.640  1.00  1.00              
ATOM    185  C   ASN A  12      52.058  69.317  83.845  1.00  1.00              
ATOM    186  O   ASN A  12      52.560  69.523  82.741  1.00  1.00              
ATOM    187  N   LYS A  13      52.326  70.081  84.904  1.00  1.00              
ATOM    188  H   LYS A  13      51.957  69.760  85.795  1.00  1.00              
ATOM    189  CA  LYS A  13      53.090  71.331  84.889  1.00  1.00              
ATOM    190  HA  LYS A  13      53.778  71.302  84.044  1.00  1.00              
ATOM    191  CB  LYS A  13      52.159  72.552  84.718  1.00  1.00              
ATOM    192  HB1 LYS A  13      52.675  73.458  85.040  1.00  1.00              
ATOM    193  HB2 LYS A  13      51.264  72.429  85.331  1.00  1.00              
ATOM    194  CG  LYS A  13      51.776  72.768  83.251  1.00  1.00              
ATOM    195  HG1 LYS A  13      51.230  71.901  82.889  1.00  1.00              
ATOM    196  HG2 LYS A  13      52.688  72.876  82.665  1.00  1.00              
ATOM    197  CD  LYS A  13      50.929  74.036  83.073  1.00  1.00              
ATOM    198  HD1 LYS A  13      51.498  74.896  83.430  1.00  1.00              
ATOM    199  HD2 LYS A  13      50.013  73.957  83.662  1.00  1.00              
ATOM    200  CE  LYS A  13      50.588  74.250  81.594  1.00  1.00              
ATOM    201  HE1 LYS A  13      51.518  74.249  81.019  1.00  1.00              
ATOM    202  HE2 LYS A  13      50.115  75.227  81.466  1.00  1.00              
ATOM    203  NZ  LYS A  13      49.691  73.182  81.104  1.00  1.00              
ATOM    204  HZ1 LYS A  13      49.647  73.160  80.082  1.00  1.00              
ATOM    205  HZ2 LYS A  13      50.046  72.277  81.379  1.00  1.00              
ATOM    206  HZ3 LYS A  13      48.759  73.286  81.471  1.00  1.00              
ATOM    207  C   LYS A  13      53.994  71.442  86.114  1.00  1.00              
ATOM    208  O   LYS A  13      53.955  72.441  86.831  1.00  1.00              
ATOM    209  N   VAL A  14      54.804  70.408  86.348  1.00  1.00              
ATOM    210  H   VAL A  14      54.742  69.585  85.764  1.00  1.00              
ATOM    211  CA  VAL A  14      55.829  70.450  87.393  1.00  1.00              
ATOM    212  HA  VAL A  14      55.900  71.487  87.722  1.00  1.00              
ATOM    213  CB  VAL A  14      55.419  69.695  88.679  1.00  1.00              
ATOM    214  HB  VAL A  14      56.271  69.681  89.358  1.00  1.00              
ATOM    215  CG1 VAL A  14      54.284  70.429  89.407  1.00  1.00              
ATOM    216 1HG1 VAL A  14      54.088  69.944  90.363  1.00  1.00              
ATOM    217 2HG1 VAL A  14      54.566  71.465  89.594  1.00  1.00              
ATOM    218 3HG1 VAL A  14      53.373  70.410  88.808  1.00  1.00              
ATOM    219  CG2 VAL A  14      54.946  68.263  88.441  1.00  1.00              
ATOM    220 1HG2 VAL A  14      53.996  68.258  87.918  1.00  1.00              
ATOM    221 2HG2 VAL A  14      55.683  67.749  87.841  1.00  1.00              
ATOM    222 3HG2 VAL A  14      54.836  67.747  89.395  1.00  1.00              
ATOM    223  C   VAL A  14      57.248  70.184  86.908  1.00  1.00              
ATOM    224  O   VAL A  14      57.461  69.627  85.830  1.00  1.00              
ATOM    225  N   THR A  15      58.210  70.743  87.641  1.00  1.00              
ATOM    226  H   THR A  15      57.970  71.098  88.554  1.00  1.00              
ATOM    227  CA  THR A  15      59.486  71.202  87.085  1.00  1.00              
ATOM    228  HA  THR A  15      59.648  70.749  86.107  1.00  1.00              
ATOM    229  CB  THR A  15      59.487  72.732  86.909  1.00  1.00              
ATOM    230  HB  THR A  15      60.475  73.047  86.571  1.00  1.00              
ATOM    231  CG2 THR A  15      58.449  73.202  85.887  1.00  1.00              
ATOM    232 1HG2 THR A  15      58.582  74.270  85.713  1.00  1.00              
ATOM    233 2HG2 THR A  15      58.590  72.669  84.946  1.00  1.00              
ATOM    234 3HG2 THR A  15      57.440  73.029  86.261  1.00  1.00              
ATOM    235  OG1 THR A  15      59.192  73.367  88.135  1.00  1.00              
ATOM    236  HG1 THR A  15      59.823  73.026  88.785  1.00  1.00              
ATOM    237  C   THR A  15      60.644  70.827  87.999  1.00  1.00              
ATOM    238  O   THR A  15      60.622  71.089  89.203  1.00  1.00              
ATOM    239  N   ARG A  16      61.685  70.244  87.407  1.00  1.00              
ATOM    240  H   ARG A  16      61.688  70.207  86.397  1.00  1.00              
ATOM    241  CA  ARG A  16      62.828  69.661  88.116  1.00  1.00              
ATOM    242  HA  ARG A  16      62.826  70.025  89.144  1.00  1.00              
ATOM    243  CB  ARG A  16      62.703  68.116  88.131  1.00  1.00              
ATOM    244  HB1 ARG A  16      63.501  67.693  88.743  1.00  1.00              
ATOM    245  HB2 ARG A  16      62.832  67.737  87.118  1.00  1.00              
ATOM    246  CG  ARG A  16      61.350  67.593  88.657  1.00  1.00              
ATOM    247  HG1 ARG A  16      61.312  66.510  88.540  1.00  1.00              
ATOM    248  HG2 ARG A  16      60.544  67.999  88.047  1.00  1.00              
ATOM    249  CD  ARG A  16      61.088  67.943  90.131  1.00  1.00              
ATOM    250  HD1 ARG A  16      60.020  67.884  90.329  1.00  1.00              
ATOM    251  HD2 ARG A  16      61.375  68.974  90.331  1.00  1.00              
ATOM    252  NE  ARG A  16      61.825  67.039  91.030  1.00  1.00              
ATOM    253  HE  ARG A  16      62.828  67.017  90.938  1.00  1.00              
ATOM    254  CZ  ARG A  16      61.318  66.246  91.955  1.00  1.00              
ATOM    255  NH1 ARG A  16      62.143  65.522  92.640  1.00  1.00              
ATOM    256 1HH1 ARG A  16      63.107  65.521  92.339  1.00  1.00              
ATOM    257 2HH1 ARG A  16      61.783  64.683  93.075  1.00  1.00              
ATOM    258  NH2 ARG A  16      60.056  66.097  92.207  1.00  1.00              
ATOM    259 1HH2 ARG A  16      59.381  66.392  91.495  1.00  1.00              
ATOM    260 2HH2 ARG A  16      59.738  65.447  92.892  1.00  1.00              
ATOM    261  C   ARG A  16      64.145  70.188  87.520  1.00  1.00              
ATOM    262  O   ARG A  16      64.123  71.010  86.618  1.00  1.00              
ATOM    263  N   LEU A  17      65.275  69.691  88.014  1.00  1.00              
ATOM    264  H   LEU A  17      65.191  68.996  88.733  1.00  1.00              
ATOM    265  CA  LEU A  17      66.601  70.283  87.815  1.00  1.00              
ATOM    266  HA  LEU A  17      66.568  71.283  88.240  1.00  1.00              
ATOM    267  CB  LEU A  17      67.623  69.477  88.643  1.00  1.00              
ATOM    268  HB1 LEU A  17      68.612  69.915  88.493  1.00  1.00              
ATOM    269  HB2 LEU A  17      67.650  68.458  88.252  1.00  1.00              
ATOM    270  CG  LEU A  17      67.348  69.418  90.160  1.00  1.00              
ATOM    271  HG  LEU A  17      66.356  68.999  90.335  1.00  1.00              
ATOM    272  CD1 LEU A  17      68.367  68.490  90.822  1.00  1.00              
ATOM    273 1HD1 LEU A  17      68.139  68.390  91.883  1.00  1.00              
ATOM    274 2HD1 LEU A  17      68.332  67.505  90.358  1.00  1.00              
ATOM    275 3HD1 LEU A  17      69.370  68.902  90.711  1.00  1.00              
ATOM    276  CD2 LEU A  17      67.428  70.789  90.834  1.00  1.00              
ATOM    277 1HD2 LEU A  17      67.290  70.683  91.909  1.00  1.00              
ATOM    278 2HD2 LEU A  17      68.397  71.251  90.640  1.00  1.00              
ATOM    279 3HD2 LEU A  17      66.645  71.447  90.451  1.00  1.00              
ATOM    280  C   LEU A  17      67.108  70.424  86.370  1.00  1.00              
ATOM    281  O   LEU A  17      67.394  69.454  85.674  1.00  1.00              
ATOM    282  N   GLU A  18      67.312  71.663  85.959  1.00  1.00              
ATOM    283  H   GLU A  18      67.127  72.369  86.675  1.00  1.00              
ATOM    284  CA  GLU A  18      67.313  72.204  84.598  1.00  1.00              
ATOM    285  HA  GLU A  18      66.633  71.633  83.970  1.00  1.00              
ATOM    286  CB  GLU A  18      66.768  73.658  84.748  1.00  1.00              
ATOM    287  HB1 GLU A  18      66.695  74.111  83.762  1.00  1.00              
ATOM    288  HB2 GLU A  18      67.492  74.255  85.306  1.00  1.00              
ATOM    289  CG  GLU A  18      65.383  73.827  85.407  1.00  1.00              
ATOM    290  HG1 GLU A  18      64.781  72.942  85.208  1.00  1.00              
ATOM    291  HG2 GLU A  18      64.885  74.654  84.895  1.00  1.00              
ATOM    292  CD  GLU A  18      65.429  74.153  86.919  1.00  1.00              
ATOM    293  OE1 GLU A  18      66.187  73.488  87.667  1.00  1.00              
ATOM    294  OE2 GLU A  18      64.734  75.107  87.325  1.00  1.00              
ATOM    295  C   GLU A  18      68.703  72.252  83.933  1.00  1.00              
ATOM    296  O   GLU A  18      69.091  73.258  83.334  1.00  1.00              
ATOM    297  N   MET A  19      69.509  71.202  84.051  1.00  1.00              
ATOM    298  H   MET A  19      69.178  70.389  84.558  1.00  1.00              
ATOM    299  CA  MET A  19      70.856  71.213  83.458  1.00  1.00              
ATOM    300  HA  MET A  19      71.298  72.190  83.663  1.00  1.00              
ATOM    301  CB  MET A  19      71.704  70.170  84.207  1.00  1.00              
ATOM    302  HB1 MET A  19      71.398  69.165  83.915  1.00  1.00              
ATOM    303  HB2 MET A  19      71.520  70.278  85.277  1.00  1.00              
ATOM    304  CG  MET A  19      73.212  70.340  83.986  1.00  1.00              
ATOM    305  HG1 MET A  19      73.493  71.367  84.218  1.00  1.00              
ATOM    306  HG2 MET A  19      73.448  70.148  82.941  1.00  1.00              
ATOM    307  SD  MET A  19      74.218  69.232  85.006  1.00  1.00              
ATOM    308  CE  MET A  19      75.839  69.501  84.241  1.00  1.00              
ATOM    309  HE1 MET A  19      76.575  68.852  84.716  1.00  1.00              
ATOM    310  HE2 MET A  19      75.787  69.262  83.179  1.00  1.00              
ATOM    311  HE3 MET A  19      76.141  70.540  84.367  1.00  1.00              
ATOM    312  C   MET A  19      70.853  71.007  81.938  1.00  1.00              
ATOM    313  O   MET A  19      69.963  70.366  81.383  1.00  1.00              
ATOM    314  N   PHE A  20      71.887  71.557  81.298  1.00  1.00              
ATOM    315  H   PHE A  20      72.470  72.145  81.870  1.00  1.00              
ATOM    316  CA  PHE A  20      72.397  71.300  79.940  1.00  1.00              
ATOM    317  HA  PHE A  20      73.478  71.395  80.057  1.00  1.00              
ATOM    318  CB  PHE A  20      72.227  69.850  79.461  1.00  1.00              
ATOM    319  HB1 PHE A  20      72.599  69.773  78.439  1.00  1.00              
ATOM    320  HB2 PHE A  20      71.178  69.561  79.430  1.00  1.00              
ATOM    321  CG  PHE A  20      73.031  68.883  80.319  1.00  1.00              
ATOM    322  CD1 PHE A  20      72.444  68.224  81.416  1.00  1.00              
ATOM    323  HD1 PHE A  20      71.397  68.363  81.633  1.00  1.00              
ATOM    324  CE1 PHE A  20      73.197  67.337  82.206  1.00  1.00              
ATOM    325  HE1 PHE A  20      72.742  66.829  83.044  1.00  1.00              
ATOM    326  CZ  PHE A  20      74.540  67.085  81.883  1.00  1.00              
ATOM    327  HZ  PHE A  20      75.120  66.374  82.457  1.00  1.00              
ATOM    328  CE2 PHE A  20      75.131  67.733  80.787  1.00  1.00              
ATOM    329  HE2 PHE A  20      76.152  67.492  80.519  1.00  1.00              
ATOM    330  CD2 PHE A  20      74.386  68.644  80.017  1.00  1.00              
ATOM    331  HD2 PHE A  20      74.843  69.114  79.158  1.00  1.00              
ATOM    332  C   PHE A  20      72.082  72.404  78.941  1.00  1.00              
ATOM    333  O   PHE A  20      71.228  73.265  79.162  1.00  1.00              
ATOM    334  N   VAL A  21      72.922  72.440  77.908  1.00  1.00              
ATOM    335  H   VAL A  21      73.596  71.689  77.815  1.00  1.00              
ATOM    336  CA  VAL A  21      73.087  73.543  76.969  1.00  1.00              
ATOM    337  HA  VAL A  21      72.125  73.931  76.700  1.00  1.00              
ATOM    338  CB  VAL A  21      73.870  74.710  77.618  1.00  1.00              
ATOM    339  HB  VAL A  21      73.293  75.051  78.478  1.00  1.00              
ATOM    340  CG1 VAL A  21      75.266  74.331  78.134  1.00  1.00              
ATOM    341 1HG1 VAL A  21      75.726  75.197  78.609  1.00  1.00              
ATOM    342 2HG1 VAL A  21      75.192  73.532  78.870  1.00  1.00              
ATOM    343 3HG1 VAL A  21      75.902  74.002  77.312  1.00  1.00              
ATOM    344  CG2 VAL A  21      74.002  75.911  76.674  1.00  1.00              
ATOM    345 1HG2 VAL A  21      74.422  76.758  77.218  1.00  1.00              
ATOM    346 2HG2 VAL A  21      74.656  75.675  75.835  1.00  1.00              
ATOM    347 3HG2 VAL A  21      73.018  76.196  76.302  1.00  1.00              
ATOM    348  C   VAL A  21      73.760  73.022  75.718  1.00  1.00              
ATOM    349  O   VAL A  21      74.680  72.211  75.790  1.00  1.00              
ATOM    350  N   CYS A  22      73.333  73.514  74.564  1.00  1.00              
ATOM    351  H   CYS A  22      72.544  74.150  74.573  1.00  1.00              
ATOM    352  CA  CYS A  22      74.121  73.458  73.350  1.00  1.00              
ATOM    353  HA  CYS A  22      75.164  73.608  73.632  1.00  1.00              
ATOM    354  CB  CYS A  22      74.018  72.064  72.691  1.00  1.00              
ATOM    355  HB1 CYS A  22      74.135  71.296  73.462  1.00  1.00              
ATOM    356  HB2 CYS A  22      74.839  71.951  71.987  1.00  1.00              
ATOM    357  SG  CYS A  22      72.460  71.776  71.798  1.00  1.00              
ATOM    358  HG  CYS A  22      72.593  70.446  71.668  1.00  1.00              
ATOM    359  C   CYS A  22      73.739  74.613  72.428  1.00  1.00              
ATOM    360  O   CYS A  22      72.769  75.340  72.618  1.00  1.00              
ATOM    361  N   THR A  23      74.530  74.811  71.397  1.00  1.00              
ATOM    362  H   THR A  23      75.273  74.154  71.218  1.00  1.00              
ATOM    363  CA  THR A  23      74.456  75.997  70.552  1.00  1.00              
ATOM    364  HA  THR A  23      73.494  76.496  70.650  1.00  1.00              
ATOM    365  CB  THR A  23      75.540  76.996  71.014  1.00  1.00              
ATOM    366  HB  THR A  23      75.397  77.185  72.079  1.00  1.00              
ATOM    367  CG2 THR A  23      76.965  76.488  70.800  1.00  1.00              
ATOM    368 1HG2 THR A  23      77.644  77.129  71.361  1.00  1.00              
ATOM    369 2HG2 THR A  23      77.082  75.473  71.176  1.00  1.00              
ATOM    370 3HG2 THR A  23      77.229  76.517  69.742  1.00  1.00              
ATOM    371  OG1 THR A  23      75.411  78.219  70.333  1.00  1.00              
ATOM    372  HG1 THR A  23      76.186  78.762  70.561  1.00  1.00              
ATOM    373  C   THR A  23      74.622  75.600  69.100  1.00  1.00              
ATOM    374  O   THR A  23      74.707  74.408  68.842  1.00  1.00              
ATOM    375  N   TYR A  24      74.595  76.585  68.210  1.00  1.00              
ATOM    376  H   TYR A  24      74.777  77.498  68.621  1.00  1.00              
ATOM    377  CA  TYR A  24      73.984  76.691  66.879  1.00  1.00              
ATOM    378  HA  TYR A  24      73.847  75.771  66.338  1.00  1.00              
ATOM    379  CB  TYR A  24      72.628  77.419  67.155  1.00  1.00              
ATOM    380  HB1 TYR A  24      72.800  78.371  67.660  1.00  1.00              
ATOM    381  HB2 TYR A  24      72.019  76.803  67.815  1.00  1.00              
ATOM    382  CG  TYR A  24      71.869  77.674  65.889  1.00  1.00              
ATOM    383  CD1 TYR A  24      71.052  76.626  65.460  1.00  1.00              
ATOM    384  HD1 TYR A  24      70.414  76.085  66.140  1.00  1.00              
ATOM    385  CE1 TYR A  24      71.246  76.151  64.166  1.00  1.00              
ATOM    386  HE1 TYR A  24      70.634  75.354  63.805  1.00  1.00              
ATOM    387  CZ  TYR A  24      72.289  76.682  63.381  1.00  1.00              
ATOM    388  OH  TYR A  24      72.783  75.997  62.325  1.00  1.00              
ATOM    389  HH  TYR A  24      73.477  76.496  61.886  1.00  1.00              
ATOM    390  CE2 TYR A  24      72.802  77.950  63.696  1.00  1.00              
ATOM    391  HE2 TYR A  24      73.441  78.472  63.006  1.00  1.00              
ATOM    392  CD2 TYR A  24      72.483  78.510  64.939  1.00  1.00              
ATOM    393  HD2 TYR A  24      72.956  79.436  65.232  1.00  1.00              
ATOM    394  C   TYR A  24      74.949  77.602  66.121  1.00  1.00              
ATOM    395  O   TYR A  24      74.967  78.802  66.366  1.00  1.00              
ATOM    396  N   GLY A  25      75.839  77.030  65.318  1.00  1.00              
ATOM    397  H   GLY A  25      75.689  76.071  65.046  1.00  1.00              
ATOM    398  CA  GLY A  25      77.105  77.637  64.921  1.00  1.00              
ATOM    399  HA1 GLY A  25      76.930  78.459  64.208  1.00  1.00              
ATOM    400  HA2 GLY A  25      77.755  76.922  64.459  1.00  1.00              
ATOM    401  C   GLY A  25      77.857  78.215  66.102  1.00  1.00              
ATOM    402  O   GLY A  25      78.548  77.472  66.805  1.00  1.00              
ATOM    403  N   GLY A  26      77.619  79.493  66.391  1.00  1.00              
ATOM    404  H   GLY A  26      77.113  79.981  65.665  1.00  1.00              
ATOM    405  CA  GLY A  26      77.324  79.952  67.757  1.00  1.00              
ATOM    406  HA1 GLY A  26      76.367  79.556  68.087  1.00  1.00              
ATOM    407  HA2 GLY A  26      77.231  81.037  67.724  1.00  1.00              
ATOM    408  C   GLY A  26      78.341  79.623  68.837  1.00  1.00              
ATOM    409  O   GLY A  26      77.976  79.433  70.004  1.00  1.00              
ATOM    410  N   LYS A  27      79.588  79.489  68.397  1.00  1.00              
ATOM    411  H   LYS A  27      79.689  79.758  67.428  1.00  1.00              
ATOM    412  CA  LYS A  27      80.734  78.806  69.004  1.00  1.00              
ATOM    413  HA  LYS A  27      81.118  79.424  69.817  1.00  1.00              
ATOM    414  CB  LYS A  27      80.366  77.420  69.564  1.00  1.00              
ATOM    415  HB1 LYS A  27      80.062  76.776  68.738  1.00  1.00              
ATOM    416  HB2 LYS A  27      79.528  77.516  70.245  1.00  1.00              
ATOM    417  CG  LYS A  27      81.503  76.741  70.350  1.00  1.00              
ATOM    418  HG1 LYS A  27      81.599  77.208  71.332  1.00  1.00              
ATOM    419  HG2 LYS A  27      82.450  76.828  69.818  1.00  1.00              
ATOM    420  CD  LYS A  27      81.166  75.256  70.498  1.00  1.00              
ATOM    421  HD1 LYS A  27      81.147  74.838  69.493  1.00  1.00              
ATOM    422  HD2 LYS A  27      80.173  75.152  70.941  1.00  1.00              
ATOM    423  CE  LYS A  27      82.173  74.463  71.338  1.00  1.00              
ATOM    424  HE1 LYS A  27      82.105  74.801  72.377  1.00  1.00              
ATOM    425  HE2 LYS A  27      83.185  74.666  70.975  1.00  1.00              
ATOM    426  NZ  LYS A  27      81.875  73.011  71.246  1.00  1.00              
ATOM    427  HZ1 LYS A  27      80.872  72.847  71.339  1.00  1.00              
ATOM    428  HZ2 LYS A  27      82.029  72.669  70.298  1.00  1.00              
ATOM    429  HZ3 LYS A  27      82.387  72.452  71.910  1.00  1.00              
ATOM    430  C   LYS A  27      81.839  78.662  67.984  1.00  1.00              
ATOM    431  O   LYS A  27      82.987  78.984  68.264  1.00  1.00              
ATOM    432  N   ILE A  28      81.447  78.347  66.751  1.00  1.00              
ATOM    433  H   ILE A  28      80.499  78.007  66.627  1.00  1.00              
ATOM    434  CA  ILE A  28      82.129  78.895  65.585  1.00  1.00              
ATOM    435  HA  ILE A  28      83.195  78.862  65.809  1.00  1.00              
ATOM    436  CB  ILE A  28      81.945  77.954  64.376  1.00  1.00              
ATOM    437  HB  ILE A  28      82.200  76.951  64.720  1.00  1.00              
ATOM    438  CG2 ILE A  28      80.496  77.850  63.902  1.00  1.00              
ATOM    439 1HG2 ILE A  28      79.940  77.220  64.586  1.00  1.00              
ATOM    440 2HG2 ILE A  28      80.012  78.820  63.820  1.00  1.00              
ATOM    441 3HG2 ILE A  28      80.436  77.386  62.920  1.00  1.00              
ATOM    442  CG1 ILE A  28      82.957  78.274  63.267  1.00  1.00              
ATOM    443 1HG1 ILE A  28      82.995  79.350  63.117  1.00  1.00              
ATOM    444 2HG1 ILE A  28      82.648  77.792  62.344  1.00  1.00              
ATOM    445  CD1 ILE A  28      84.368  77.750  63.567  1.00  1.00              
ATOM    446  HD1 ILE A  28      84.760  78.188  64.484  1.00  1.00              
ATOM    447  HD2 ILE A  28      84.342  76.665  63.671  1.00  1.00              
ATOM    448  HD3 ILE A  28      85.030  78.004  62.739  1.00  1.00              
ATOM    449  C   ILE A  28      81.810  80.390  65.461  1.00  1.00              
ATOM    450  O   ILE A  28      81.146  80.853  64.549  1.00  1.00              
ATOM    451  N   THR A  29      82.254  81.190  66.428  1.00  1.00              
ATOM    452  H   THR A  29      82.793  80.789  67.190  1.00  1.00              
ATOM    453  CA  THR A  29      82.267  82.657  66.294  1.00  1.00              
ATOM    454  HA  THR A  29      81.278  83.007  65.998  1.00  1.00              
ATOM    455  CB  THR A  29      82.653  83.334  67.623  1.00  1.00              
ATOM    456  HB  THR A  29      82.700  84.413  67.471  1.00  1.00              
ATOM    457  CG2 THR A  29      81.650  83.037  68.737  1.00  1.00              
ATOM    458 1HG2 THR A  29      81.907  83.615  69.624  1.00  1.00              
ATOM    459 2HG2 THR A  29      80.648  83.320  68.413  1.00  1.00              
ATOM    460 3HG2 THR A  29      81.663  81.976  68.989  1.00  1.00              
ATOM    461  OG1 THR A  29      83.913  82.870  68.061  1.00  1.00              
ATOM    462  HG1 THR A  29      84.222  83.450  68.764  1.00  1.00              
ATOM    463  C   THR A  29      83.258  83.119  65.229  1.00  1.00              
ATOM    464  O   THR A  29      83.189  84.251  64.763  1.00  1.00              
ATOM    465  N   SER A  30      84.123  82.223  64.747  1.00  1.00              
ATOM    466  H   SER A  30      84.259  81.354  65.239  1.00  1.00              
ATOM    467  CA  SER A  30      84.821  82.379  63.471  1.00  1.00              
ATOM    468  HA  SER A  30      85.512  83.217  63.568  1.00  1.00              
ATOM    469  CB  SER A  30      85.642  81.132  63.122  1.00  1.00              
ATOM    470  HB1 SER A  30      86.475  81.423  62.481  1.00  1.00              
ATOM    471  HB2 SER A  30      85.018  80.427  62.573  1.00  1.00              
ATOM    472  OG  SER A  30      86.125  80.492  64.286  1.00  1.00              
ATOM    473  HG  SER A  30      86.794  79.852  64.018  1.00  1.00              
ATOM    474  C   SER A  30      83.909  82.676  62.289  1.00  1.00              
ATOM    475  O   SER A  30      84.361  83.251  61.309  1.00  1.00              
ATOM    476  N   LEU A  31      82.636  82.306  62.424  1.00  1.00              
ATOM    477  H   LEU A  31      82.389  81.847  63.291  1.00  1.00              
ATOM    478  CA  LEU A  31      81.531  82.422  61.491  1.00  1.00              
ATOM    479  HA  LEU A  31      81.906  82.706  60.522  1.00  1.00              
ATOM    480  CB  LEU A  31      80.899  81.015  61.325  1.00  1.00              
ATOM    481  HB1 LEU A  31      79.821  81.085  61.233  1.00  1.00              
ATOM    482  HB2 LEU A  31      81.076  80.409  62.205  1.00  1.00              
ATOM    483  CG  LEU A  31      81.425  80.239  60.109  1.00  1.00              
ATOM    484  HG  LEU A  31      81.101  80.769  59.217  1.00  1.00              
ATOM    485  CD1 LEU A  31      82.952  80.138  60.089  1.00  1.00              
ATOM    486 1HD1 LEU A  31      83.261  79.390  59.364  1.00  1.00              
ATOM    487 2HD1 LEU A  31      83.398  81.091  59.815  1.00  1.00              
ATOM    488 3HD1 LEU A  31      83.330  79.823  61.050  1.00  1.00              
ATOM    489  CD2 LEU A  31      80.840  78.831  60.077  1.00  1.00              
ATOM    490 1HD2 LEU A  31      81.183  78.296  59.192  1.00  1.00              
ATOM    491 2HD2 LEU A  31      81.119  78.272  60.959  1.00  1.00              
ATOM    492 3HD2 LEU A  31      79.753  78.893  60.053  1.00  1.00              
ATOM    493  C   LEU A  31      80.563  83.535  61.947  1.00  1.00              
ATOM    494  O   LEU A  31      79.377  83.489  61.678  1.00  1.00              
ATOM    495  N   ALA A  32      81.044  84.598  62.588  1.00  1.00              
ATOM    496  H   ALA A  32      82.020  84.589  62.853  1.00  1.00              
ATOM    497  CA  ALA A  32      80.179  85.603  63.216  1.00  1.00              
ATOM    498  HA  ALA A  32      79.457  85.049  63.818  1.00  1.00              
ATOM    499  CB  ALA A  32      81.046  86.413  64.199  1.00  1.00              
ATOM    500  HB1 ALA A  32      80.475  87.246  64.612  1.00  1.00              
ATOM    501  HB2 ALA A  32      81.340  85.785  65.037  1.00  1.00              
ATOM    502  HB3 ALA A  32      81.930  86.806  63.695  1.00  1.00              
ATOM    503  C   ALA A  32      79.324  86.571  62.384  1.00  1.00              
ATOM    504  O   ALA A  32      78.580  87.348  62.979  1.00  1.00              
ATOM    505  N   CYS A  33      79.433  86.618  61.054  1.00  1.00              
ATOM    506  H   CYS A  33      80.044  85.970  60.589  1.00  1.00              
ATOM    507  CA  CYS A  33      78.647  87.577  60.268  1.00  1.00              
ATOM    508  HA  CYS A  33      78.600  88.511  60.815  1.00  1.00              
ATOM    509  CB  CYS A  33      79.394  87.864  58.947  1.00  1.00              
ATOM    510  HB1 CYS A  33      78.857  88.635  58.384  1.00  1.00              
ATOM    511  HB2 CYS A  33      79.433  86.958  58.339  1.00  1.00              
ATOM    512  SG  CYS A  33      81.081  88.452  59.286  1.00  1.00              
ATOM    513  HG  CYS A  33      80.765  89.400  60.177  1.00  1.00              
ATOM    514  C   CYS A  33      77.175  87.118  60.074  1.00  1.00              
ATOM    515  O   CYS A  33      76.676  86.264  60.788  1.00  1.00              
ATOM    516  N   SER A  34      76.490  87.599  59.025  1.00  1.00              
ATOM    517  H   SER A  34      76.857  88.403  58.540  1.00  1.00              
ATOM    518  CA  SER A  34      75.802  86.643  58.130  1.00  1.00              
ATOM    519  HA  SER A  34      74.945  86.206  58.636  1.00  1.00              
ATOM    520  CB  SER A  34      75.347  87.403  56.882  1.00  1.00              
ATOM    521  HB1 SER A  34      74.510  88.056  57.134  1.00  1.00              
ATOM    522  HB2 SER A  34      75.036  86.698  56.114  1.00  1.00              
ATOM    523  OG  SER A  34      76.420  88.186  56.388  1.00  1.00              
ATOM    524  HG  SER A  34      77.125  87.549  56.187  1.00  1.00              
ATOM    525  C   SER A  34      76.816  85.573  57.776  1.00  1.00              
ATOM    526  O   SER A  34      77.746  85.867  57.028  1.00  1.00              
ATOM    527  N   HIS A  35      76.717  84.438  58.469  1.00  1.00              
ATOM    528  H   HIS A  35      75.886  84.342  59.044  1.00  1.00              
ATOM    529  CA  HIS A  35      77.854  83.760  59.082  1.00  1.00              
ATOM    530  HA  HIS A  35      78.044  84.344  59.978  1.00  1.00              
ATOM    531  CB  HIS A  35      77.463  82.372  59.611  1.00  1.00              
ATOM    532  HB1 HIS A  35      78.368  81.838  59.883  1.00  1.00              
ATOM    533  HB2 HIS A  35      77.016  81.769  58.829  1.00  1.00              
ATOM    534  CG  HIS A  35      76.565  82.415  60.836  1.00  1.00              
ATOM    535  ND1 HIS A  35      75.423  83.209  60.999  1.00  1.00              
ATOM    536  CE1 HIS A  35      74.964  82.942  62.231  1.00  1.00              
ATOM    537  HE1 HIS A  35      74.083  83.394  62.667  1.00  1.00              
ATOM    538  NE2 HIS A  35      75.744  82.037  62.844  1.00  1.00              
ATOM    539  HE2 HIS A  35      75.596  81.659  63.766  1.00  1.00              
ATOM    540  CD2 HIS A  35      76.765  81.709  61.985  1.00  1.00              
ATOM    541  HD2 HIS A  35      77.581  81.019  62.156  1.00  1.00              
ATOM    542  C   HIS A  35      79.156  83.734  58.333  1.00  1.00              
ATOM    543  O   HIS A  35      79.142  83.328  57.185  1.00  1.00              
ATOM    544  N   MET A  36      80.229  84.177  59.026  1.00  1.00              
ATOM    545  H   MET A  36      80.057  84.346  60.006  1.00  1.00              
ATOM    546  CA  MET A  36      81.468  84.705  58.433  1.00  1.00              
ATOM    547  HA  MET A  36      81.245  85.732  58.153  1.00  1.00              
ATOM    548  CB  MET A  36      82.694  84.775  59.343  1.00  1.00              
ATOM    549  HB1 MET A  36      83.162  83.798  59.348  1.00  1.00              
ATOM    550  HB2 MET A  36      82.381  85.049  60.347  1.00  1.00              
ATOM    551  CG  MET A  36      83.756  85.793  58.907  1.00  1.00              
ATOM    552  HG1 MET A  36      84.502  85.847  59.702  1.00  1.00              
ATOM    553  HG2 MET A  36      83.288  86.773  58.837  1.00  1.00              
ATOM    554  SD  MET A  36      84.642  85.479  57.351  1.00  1.00              
ATOM    555  CE  MET A  36      85.471  83.912  57.745  1.00  1.00              
ATOM    556  HE1 MET A  36      86.157  83.648  56.940  1.00  1.00              
ATOM    557  HE2 MET A  36      86.031  84.013  58.675  1.00  1.00              
ATOM    558  HE3 MET A  36      84.736  83.114  57.854  1.00  1.00              
ATOM    559  C   MET A  36      81.752  83.998  57.117  1.00  1.00              
ATOM    560  O   MET A  36      81.628  84.617  56.061  1.00  1.00              
ATOM    561  N   GLU A  37      81.949  82.678  57.209  1.00  1.00              
ATOM    562  H   GLU A  37      81.967  82.257  58.121  1.00  1.00              
ATOM    563  CA  GLU A  37      81.858  81.794  56.062  1.00  1.00              
ATOM    564  HA  GLU A  37      82.664  82.111  55.400  1.00  1.00              
ATOM    565  CB  GLU A  37      82.164  80.326  56.387  1.00  1.00              
ATOM    566  HB1 GLU A  37      81.874  79.721  55.527  1.00  1.00              
ATOM    567  HB2 GLU A  37      81.577  79.999  57.240  1.00  1.00              
ATOM    568  CG  GLU A  37      83.656  80.060  56.621  1.00  1.00              
ATOM    569  HG1 GLU A  37      84.011  80.701  57.431  1.00  1.00              
ATOM    570  HG2 GLU A  37      84.207  80.325  55.715  1.00  1.00              
ATOM    571  CD  GLU A  37      83.915  78.584  56.960  1.00  1.00              
ATOM    572  OE1 GLU A  37      84.965  78.314  57.584  1.00  1.00              
ATOM    573  OE2 GLU A  37      83.046  77.741  56.635  1.00  1.00              
ATOM    574  C   GLU A  37      80.613  81.951  55.159  1.00  1.00              
ATOM    575  O   GLU A  37      80.526  82.797  54.261  1.00  1.00              
ATOM    576  N   LEU A  38      79.644  81.034  55.255  1.00  1.00              
ATOM    577  H   LEU A  38      79.746  80.336  55.971  1.00  1.00              
ATOM    578  CA  LEU A  38      78.692  80.867  54.167  1.00  1.00              
ATOM    579  HA  LEU A  38      78.540  81.910  53.746  1.00  1.00              
ATOM    580  CB  LEU A  38      79.216  79.923  53.077  1.00  1.00              
ATOM    581  HB1 LEU A  38      78.312  79.554  52.580  1.00  1.00              
ATOM    582  HB2 LEU A  38      79.660  79.051  53.547  1.00  1.00              
ATOM    583  CG  LEU A  38      80.156  80.550  52.031  1.00  1.00              
ATOM    584  HG  LEU A  38      79.947  81.614  51.897  1.00  1.00              
ATOM    585  CD1 LEU A  38      81.651  80.356  52.338  1.00  1.00              
ATOM    586 1HD1 LEU A  38      81.862  79.296  52.491  1.00  1.00              
ATOM    587 2HD1 LEU A  38      82.258  80.716  51.507  1.00  1.00              
ATOM    588 3HD1 LEU A  38      81.933  80.909  53.224  1.00  1.00              
ATOM    589  CD2 LEU A  38      79.965  79.879  50.671  1.00  1.00              
ATOM    590 1HD2 LEU A  38      78.930  79.913  50.349  1.00  1.00              
ATOM    591 2HD2 LEU A  38      80.591  80.354  49.914  1.00  1.00              
ATOM    592 3HD2 LEU A  38      80.261  78.850  50.802  1.00  1.00              
ATOM    593  C   LEU A  38      77.250  80.449  54.735  1.00  1.00              
ATOM    594  O   LEU A  38      76.914  79.294  54.580  1.00  1.00              
ATOM    595  N   ILE A  39      76.256  81.176  55.366  1.00  1.00              
ATOM    596  H   ILE A  39      75.497  80.530  55.477  1.00  1.00              
ATOM    597  CA  ILE A  39      75.910  82.536  55.980  1.00  1.00              
ATOM    598  HA  ILE A  39      76.640  82.557  56.850  1.00  1.00              
ATOM    599  CB  ILE A  39      74.486  82.557  56.591  1.00  1.00              
ATOM    600  HB  ILE A  39      74.221  83.610  56.696  1.00  1.00              
ATOM    601  CG2 ILE A  39      74.480  81.983  58.001  1.00  1.00              
ATOM    602 1HG2 ILE A  39      73.488  81.858  58.427  1.00  1.00              
ATOM    603 2HG2 ILE A  39      74.947  82.688  58.660  1.00  1.00              
ATOM    604 3HG2 ILE A  39      75.027  81.049  58.054  1.00  1.00              
ATOM    605  CG1 ILE A  39      73.403  81.871  55.757  1.00  1.00              
ATOM    606 1HG1 ILE A  39      73.391  82.312  54.771  1.00  1.00              
ATOM    607 2HG1 ILE A  39      73.604  80.804  55.651  1.00  1.00              
ATOM    608  CD1 ILE A  39      71.998  82.043  56.360  1.00  1.00              
ATOM    609  HD1 ILE A  39      71.258  81.930  55.584  1.00  1.00              
ATOM    610  HD2 ILE A  39      71.816  81.283  57.119  1.00  1.00              
ATOM    611  HD3 ILE A  39      71.884  83.029  56.809  1.00  1.00              
ATOM    612  C   ILE A  39      76.246  83.745  55.120  1.00  1.00              
ATOM    613  O   ILE A  39      75.350  84.444  54.722  1.00  1.00              
ATOM    614  N   LYS A  40      77.544  84.036  54.812  1.00  1.00              
ATOM    615  H   LYS A  40      78.337  83.610  55.294  1.00  1.00              
ATOM    616  CA  LYS A  40      77.801  85.088  53.814  1.00  1.00              
ATOM    617  HA  LYS A  40      77.262  85.986  54.114  1.00  1.00              
ATOM    618  CB  LYS A  40      79.296  85.401  53.777  1.00  1.00              
ATOM    619  HB1 LYS A  40      79.779  84.717  53.080  1.00  1.00              
ATOM    620  HB2 LYS A  40      79.690  85.247  54.778  1.00  1.00              
ATOM    621  CG  LYS A  40      79.684  86.825  53.365  1.00  1.00              
ATOM    622  HG1 LYS A  40      79.281  87.528  54.094  1.00  1.00              
ATOM    623  HG2 LYS A  40      79.291  87.045  52.371  1.00  1.00              
ATOM    624  CD  LYS A  40      81.216  86.918  53.360  1.00  1.00              
ATOM    625  HD1 LYS A  40      81.615  86.211  52.631  1.00  1.00              
ATOM    626  HD2 LYS A  40      81.589  86.644  54.350  1.00  1.00              
ATOM    627  CE  LYS A  40      81.687  88.334  53.021  1.00  1.00              
ATOM    628  HE1 LYS A  40      81.264  89.024  53.758  1.00  1.00              
ATOM    629  HE2 LYS A  40      81.296  88.607  52.035  1.00  1.00              
ATOM    630  NZ  LYS A  40      83.171  88.415  53.029  1.00  1.00              
ATOM    631  HZ1 LYS A  40      83.480  89.357  52.829  1.00  1.00              
ATOM    632  HZ2 LYS A  40      83.529  88.130  53.933  1.00  1.00              
ATOM    633  HZ3 LYS A  40      83.556  87.790  52.333  1.00  1.00              
ATOM    634  C   LYS A  40      77.283  84.712  52.454  1.00  1.00              
ATOM    635  O   LYS A  40      76.816  85.578  51.724  1.00  1.00              
ATOM    636  N   MET A  41      77.231  83.410  52.158  1.00  1.00              
ATOM    637  H   MET A  41      77.686  82.784  52.799  1.00  1.00              
ATOM    638  CA  MET A  41      76.152  82.919  51.285  1.00  1.00              
ATOM    639  HA  MET A  41      76.148  83.566  50.432  1.00  1.00              
ATOM    640  CB  MET A  41      76.497  81.537  50.731  1.00  1.00              
ATOM    641  HB1 MET A  41      76.381  80.769  51.493  1.00  1.00              
ATOM    642  HB2 MET A  41      77.532  81.564  50.401  1.00  1.00              
ATOM    643  CG  MET A  41      75.641  81.232  49.501  1.00  1.00              
ATOM    644  HG1 MET A  41      75.487  82.156  48.945  1.00  1.00              
ATOM    645  HG2 MET A  41      74.672  80.858  49.830  1.00  1.00              
ATOM    646  SD  MET A  41      76.384  80.040  48.376  1.00  1.00              
ATOM    647  CE  MET A  41      75.612  80.514  46.808  1.00  1.00              
ATOM    648  HE1 MET A  41      75.785  79.734  46.069  1.00  1.00              
ATOM    649  HE2 MET A  41      74.544  80.666  46.948  1.00  1.00              
ATOM    650  HE3 MET A  41      76.061  81.441  46.451  1.00  1.00              
ATOM    651  C   MET A  41      74.770  83.072  51.910  1.00  1.00              
ATOM    652  O   MET A  41      74.309  82.078  52.480  1.00  1.00              
ATOM    653  N   LEU A  42      74.164  84.278  51.883  1.00  1.00              
ATOM    654  H   LEU A  42      74.653  85.074  51.488  1.00  1.00              
ATOM    655  CA  LEU A  42      72.996  84.541  52.731  1.00  1.00              
ATOM    656  HA  LEU A  42      73.191  84.066  53.684  1.00  1.00              
ATOM    657  CB  LEU A  42      72.896  86.065  53.030  1.00  1.00              
ATOM    658  HB1 LEU A  42      72.502  86.560  52.146  1.00  1.00              
ATOM    659  HB2 LEU A  42      73.913  86.426  53.194  1.00  1.00              
ATOM    660  CG  LEU A  42      72.035  86.538  54.229  1.00  1.00              
ATOM    661  HG  LEU A  42      70.984  86.497  53.952  1.00  1.00              
ATOM    662  CD1 LEU A  42      72.192  85.713  55.502  1.00  1.00              
ATOM    663 1HD1 LEU A  42      71.797  84.717  55.332  1.00  1.00              
ATOM    664 2HD1 LEU A  42      73.240  85.632  55.771  1.00  1.00              
ATOM    665 3HD1 LEU A  42      71.638  86.165  56.325  1.00  1.00              
ATOM    666  CD2 LEU A  42      72.320  88.001  54.561  1.00  1.00              
ATOM    667 1HD2 LEU A  42      73.375  88.138  54.795  1.00  1.00              
ATOM    668 2HD2 LEU A  42      71.711  88.319  55.407  1.00  1.00              
ATOM    669 3HD2 LEU A  42      72.044  88.613  53.704  1.00  1.00              
ATOM    670  C   LEU A  42      71.704  83.886  52.216  1.00  1.00              
ATOM    671  O   LEU A  42      71.742  82.838  51.592  1.00  1.00              
ATOM    672  N   GLN A  43      70.547  84.443  52.559  1.00  1.00              
ATOM    673  H   GLN A  43      70.606  85.356  52.972  1.00  1.00              
ATOM    674  CA  GLN A  43      69.240  83.788  52.631  1.00  1.00              
ATOM    675  HA  GLN A  43      68.903  84.050  53.634  1.00  1.00              
ATOM    676  CB  GLN A  43      68.198  84.459  51.726  1.00  1.00              
ATOM    677  HB1 GLN A  43      68.328  84.179  50.686  1.00  1.00              
ATOM    678  HB2 GLN A  43      68.336  85.539  51.802  1.00  1.00              
ATOM    679  CG  GLN A  43      66.765  84.107  52.169  1.00  1.00              
ATOM    680  HG1 GLN A  43      66.751  83.787  53.211  1.00  1.00              
ATOM    681  HG2 GLN A  43      66.380  83.289  51.562  1.00  1.00              
ATOM    682  CD  GLN A  43      65.848  85.315  52.055  1.00  1.00              
ATOM    683  OE1 GLN A  43      65.612  86.026  53.015  1.00  1.00              
ATOM    684  NE2 GLN A  43      65.346  85.624  50.884  1.00  1.00              
ATOM    685 1HE2 GLN A  43      65.534  85.034  50.081  1.00  1.00              
ATOM    686 2HE2 GLN A  43      64.786  86.454  50.834  1.00  1.00              
ATOM    687  C   GLN A  43      69.228  82.239  52.648  1.00  1.00              
ATOM    688  O   GLN A  43      68.961  81.563  51.642  1.00  1.00              
ATOM    689  N   ILE A  44      69.528  81.708  53.848  1.00  1.00              
ATOM    690  H   ILE A  44      69.806  82.326  54.590  1.00  1.00              
ATOM    691  CA  ILE A  44      69.350  80.291  54.171  1.00  1.00              
ATOM    692  HA  ILE A  44      68.630  79.956  53.420  1.00  1.00              
ATOM    693  CB  ILE A  44      70.572  79.349  53.898  1.00  1.00              
ATOM    694  HB  ILE A  44      70.178  78.549  53.267  1.00  1.00              
ATOM    695  CG2 ILE A  44      71.682  80.008  53.063  1.00  1.00              
ATOM    696 1HG2 ILE A  44      72.511  79.331  52.891  1.00  1.00              
ATOM    697 2HG2 ILE A  44      71.281  80.302  52.093  1.00  1.00              
ATOM    698 3HG2 ILE A  44      72.068  80.893  53.557  1.00  1.00              
ATOM    699  CG1 ILE A  44      71.130  78.614  55.144  1.00  1.00              
ATOM    700 1HG1 ILE A  44      71.511  79.333  55.865  1.00  1.00              
ATOM    701 2HG1 ILE A  44      70.319  78.055  55.612  1.00  1.00              
ATOM    702  CD1 ILE A  44      72.235  77.591  54.867  1.00  1.00              
ATOM    703  HD1 ILE A  44      73.182  78.104  54.706  1.00  1.00              
ATOM    704  HD2 ILE A  44      72.337  76.936  55.733  1.00  1.00              
ATOM    705  HD3 ILE A  44      71.985  76.985  53.998  1.00  1.00              
ATOM    706  C   ILE A  44      68.593  79.946  55.465  1.00  1.00              
ATOM    707  O   ILE A  44      67.556  79.295  55.380  1.00  1.00              
ATOM    708  N   ALA A  45      69.090  80.376  56.630  1.00  1.00              
ATOM    709  H   ALA A  45      69.949  80.899  56.602  1.00  1.00              
ATOM    710  CA  ALA A  45      68.584  80.048  57.970  1.00  1.00              
ATOM    711  HA  ALA A  45      69.317  80.450  58.672  1.00  1.00              
ATOM    712  CB  ALA A  45      67.304  80.867  58.205  1.00  1.00              
ATOM    713  HB1 ALA A  45      66.969  80.739  59.235  1.00  1.00              
ATOM    714  HB2 ALA A  45      67.498  81.926  58.032  1.00  1.00              
ATOM    715  HB3 ALA A  45      66.513  80.527  57.537  1.00  1.00              
ATOM    716  C   ALA A  45      68.369  78.563  58.360  1.00  1.00              
ATOM    717  O   ALA A  45      67.602  77.770  57.808  1.00  1.00              
ATOM    718  N   GLU A  46      69.030  78.259  59.462  1.00  1.00              
ATOM    719  H   GLU A  46      69.455  79.062  59.911  1.00  1.00              
ATOM    720  CA  GLU A  46      69.182  77.003  60.185  1.00  1.00              
ATOM    721  HA  GLU A  46      69.867  76.383  59.629  1.00  1.00              
ATOM    722  CB  GLU A  46      69.859  77.341  61.517  1.00  1.00              
ATOM    723  HB1 GLU A  46      70.866  77.008  61.354  1.00  1.00              
ATOM    724  HB2 GLU A  46      69.423  76.736  62.312  1.00  1.00              
ATOM    725  CG  GLU A  46      69.977  78.805  62.009  1.00  1.00              
ATOM    726  HG1 GLU A  46      70.582  79.374  61.299  1.00  1.00              
ATOM    727  HG2 GLU A  46      70.507  78.814  62.956  1.00  1.00              
ATOM    728  CD  GLU A  46      68.635  79.495  62.237  1.00  1.00              
ATOM    729  OE1 GLU A  46      68.331  80.413  61.436  1.00  1.00              
ATOM    730  OE2 GLU A  46      67.919  79.055  63.163  1.00  1.00              
ATOM    731  C   GLU A  46      67.959  76.113  60.467  1.00  1.00              
ATOM    732  O   GLU A  46      68.056  74.911  60.263  1.00  1.00              
ATOM    733  N   PRO A  47      66.830  76.581  61.023  1.00  1.00              
ATOM    734  CD  PRO A  47      66.147  77.836  60.717  1.00  1.00              
ATOM    735  HD1 PRO A  47      65.656  77.761  59.748  1.00  1.00              
ATOM    736  HD2 PRO A  47      66.820  78.682  60.696  1.00  1.00              
ATOM    737  CG  PRO A  47      65.093  78.046  61.805  1.00  1.00              
ATOM    738  HG1 PRO A  47      64.162  78.432  61.390  1.00  1.00              
ATOM    739  HG2 PRO A  47      65.474  78.729  62.564  1.00  1.00              
ATOM    740  CB  PRO A  47      64.908  76.657  62.410  1.00  1.00              
ATOM    741  HB1 PRO A  47      64.165  76.106  61.832  1.00  1.00              
ATOM    742  HB2 PRO A  47      64.607  76.716  63.457  1.00  1.00              
ATOM    743  CA  PRO A  47      66.287  76.007  62.256  1.00  1.00              
ATOM    744  HA  PRO A  47      66.910  76.412  63.057  1.00  1.00              
ATOM    745  C   PRO A  47      66.180  74.495  62.482  1.00  1.00              
ATOM    746  O   PRO A  47      65.648  73.756  61.645  1.00  1.00              
ATOM    747  N   VAL A  48      66.564  74.109  63.707  1.00  1.00              
ATOM    748  H   VAL A  48      66.965  74.834  64.284  1.00  1.00              
ATOM    749  CA  VAL A  48      66.366  72.804  64.354  1.00  1.00              
ATOM    750  HA  VAL A  48      67.101  72.116  63.963  1.00  1.00              
ATOM    751  CB  VAL A  48      66.550  72.889  65.881  1.00  1.00              
ATOM    752  HB  VAL A  48      65.734  73.469  66.313  1.00  1.00              
ATOM    753  CG1 VAL A  48      66.531  71.481  66.493  1.00  1.00              
ATOM    754 1HG1 VAL A  48      65.576  70.992  66.311  1.00  1.00              
ATOM    755 2HG1 VAL A  48      67.341  70.874  66.089  1.00  1.00              
ATOM    756 3HG1 VAL A  48      66.648  71.564  67.571  1.00  1.00              
ATOM    757  CG2 VAL A  48      67.868  73.557  66.287  1.00  1.00              
ATOM    758 1HG2 VAL A  48      68.714  72.992  65.899  1.00  1.00              
ATOM    759 2HG2 VAL A  48      67.910  74.580  65.914  1.00  1.00              
ATOM    760 3HG2 VAL A  48      67.917  73.604  67.374  1.00  1.00              
ATOM    761  C   VAL A  48      64.976  72.241  64.061  1.00  1.00              
ATOM    762  O   VAL A  48      63.972  72.891  64.355  1.00  1.00              
ATOM    763  N   LYS A  49      64.902  70.998  63.548  1.00  1.00              
ATOM    764  H   LYS A  49      65.753  70.525  63.264  1.00  1.00              
ATOM    765  CA  LYS A  49      63.596  70.361  63.284  1.00  1.00              
ATOM    766  HA  LYS A  49      62.787  71.014  63.617  1.00  1.00              
ATOM    767  CB  LYS A  49      63.472  70.176  61.756  1.00  1.00              
ATOM    768  HB1 LYS A  49      64.115  69.347  61.458  1.00  1.00              
ATOM    769  HB2 LYS A  49      63.835  71.078  61.259  1.00  1.00              
ATOM    770  CG  LYS A  49      62.034  69.918  61.266  1.00  1.00              
ATOM    771  HG1 LYS A  49      61.443  70.827  61.389  1.00  1.00              
ATOM    772  HG2 LYS A  49      61.569  69.126  61.845  1.00  1.00              
ATOM    773  CD  LYS A  49      62.007  69.477  59.799  1.00  1.00              
ATOM    774  HD1 LYS A  49      62.679  68.626  59.670  1.00  1.00              
ATOM    775  HD2 LYS A  49      62.336  70.301  59.170  1.00  1.00              
ATOM    776  CE  LYS A  49      60.579  69.069  59.419  1.00  1.00              
ATOM    777  HE1 LYS A  49      59.939  69.956  59.459  1.00  1.00              
ATOM    778  HE2 LYS A  49      60.212  68.358  60.167  1.00  1.00              
ATOM    779  NZ  LYS A  49      60.526  68.448  58.073  1.00  1.00              
ATOM    780  HZ1 LYS A  49      59.566  68.254  57.813  1.00  1.00              
ATOM    781  HZ2 LYS A  49      60.935  69.059  57.378  1.00  1.00              
ATOM    782  HZ3 LYS A  49      61.035  67.572  58.070  1.00  1.00              
ATOM    783  C   LYS A  49      63.392  69.046  64.031  1.00  1.00              
ATOM    784  O   LYS A  49      62.301  68.488  64.012  1.00  1.00              
ATOM    785  N   ALA A  50      64.427  68.589  64.720  1.00  1.00              
ATOM    786  H   ALA A  50      65.316  69.044  64.593  1.00  1.00              
ATOM    787  CA  ALA A  50      64.291  67.780  65.917  1.00  1.00              
ATOM    788  HA  ALA A  50      63.485  68.177  66.528  1.00  1.00              
ATOM    789  CB  ALA A  50      63.957  66.327  65.534  1.00  1.00              
ATOM    790  HB1 ALA A  50      63.916  65.712  66.435  1.00  1.00              
ATOM    791  HB2 ALA A  50      62.986  66.274  65.043  1.00  1.00              
ATOM    792  HB3 ALA A  50      64.724  65.930  64.868  1.00  1.00              
ATOM    793  C   ALA A  50      65.599  67.781  66.714  1.00  1.00              
ATOM    794  O   ALA A  50      66.678  67.664  66.124  1.00  1.00              
ATOM    795  N   LEU A  51      65.472  67.802  68.040  1.00  1.00              
ATOM    796  H   LEU A  51      64.547  68.003  68.415  1.00  1.00              
ATOM    797  CA  LEU A  51      66.376  67.099  68.936  1.00  1.00              
ATOM    798  HA  LEU A  51      67.300  66.884  68.393  1.00  1.00              
ATOM    799  CB  LEU A  51      66.718  67.924  70.197  1.00  1.00              
ATOM    800  HB1 LEU A  51      66.653  67.280  71.076  1.00  1.00              
ATOM    801  HB2 LEU A  51      66.003  68.736  70.337  1.00  1.00              
ATOM    802  CG  LEU A  51      68.145  68.480  70.130  1.00  1.00              
ATOM    803  HG  LEU A  51      68.826  67.695  69.809  1.00  1.00              
ATOM    804  CD1 LEU A  51      68.175  69.624  69.119  1.00  1.00              
ATOM    805 1HD1 LEU A  51      67.365  70.314  69.334  1.00  1.00              
ATOM    806 2HD1 LEU A  51      69.131  70.141  69.165  1.00  1.00              
ATOM    807 3HD1 LEU A  51      68.032  69.237  68.112  1.00  1.00              
ATOM    808  CD2 LEU A  51      68.629  68.965  71.495  1.00  1.00              
ATOM    809 1HD2 LEU A  51      69.632  69.385  71.408  1.00  1.00              
ATOM    810 2HD2 LEU A  51      67.944  69.717  71.873  1.00  1.00              
ATOM    811 3HD2 LEU A  51      68.650  68.128  72.192  1.00  1.00              
ATOM    812  C   LEU A  51      65.783  65.761  69.357  1.00  1.00              
ATOM    813  O   LEU A  51      64.569  65.644  69.621  1.00  1.00              
ATOM    814  N   ASN A  52      66.739  64.831  69.498  1.00  1.00              
ATOM    815  H   ASN A  52      67.667  65.057  69.153  1.00  1.00              
ATOM    816  CA  ASN A  52      66.633  63.631  70.319  1.00  1.00              
ATOM    817  HA  ASN A  52      65.622  63.574  70.725  1.00  1.00              
ATOM    818  CB  ASN A  52      66.865  62.400  69.433  1.00  1.00              
ATOM    819  HB1 ASN A  52      66.817  61.500  70.047  1.00  1.00              
ATOM    820  HB2 ASN A  52      67.852  62.455  68.978  1.00  1.00              
ATOM    821  CG  ASN A  52      65.805  62.279  68.350  1.00  1.00              
ATOM    822  OD1 ASN A  52      64.655  61.965  68.609  1.00  1.00              
ATOM    823  ND2 ASN A  52      66.134  62.537  67.103  1.00  1.00              
ATOM    824 1HD2 ASN A  52      67.050  62.870  66.862  1.00  1.00              
ATOM    825 2HD2 ASN A  52      65.388  62.467  66.437  1.00  1.00              
ATOM    826  C   ASN A  52      67.624  63.734  71.500  1.00  1.00              
ATOM    827  O   ASN A  52      68.823  64.041  71.359  1.00  1.00              
ATOM    828  N   CYS A  53      67.110  63.440  72.692  1.00  1.00              
ATOM    829  H   CYS A  53      66.128  63.202  72.760  1.00  1.00              
ATOM    830  CA  CYS A  53      67.926  63.385  73.907  1.00  1.00              
ATOM    831  HA  CYS A  53      68.978  63.489  73.641  1.00  1.00              
ATOM    832  CB  CYS A  53      67.595  64.550  74.871  1.00  1.00              
ATOM    833  HB1 CYS A  53      68.498  64.797  75.434  1.00  1.00              
ATOM    834  HB2 CYS A  53      66.847  64.232  75.596  1.00  1.00              
ATOM    835  SG  CYS A  53      66.996  66.057  74.040  1.00  1.00              
ATOM    836  HG  CYS A  53      65.818  65.561  73.629  1.00  1.00              
ATOM    837  C   CYS A  53      67.810  62.023  74.597  1.00  1.00              
ATOM    838  O   CYS A  53      66.881  61.262  74.316  1.00  1.00              
ATOM    839  N   ASN A  54      68.710  61.745  75.539  1.00  1.00              
ATOM    840  H   ASN A  54      69.460  62.412  75.700  1.00  1.00              
ATOM    841  CA  ASN A  54      68.780  60.479  76.258  1.00  1.00              
ATOM    842  HA  ASN A  54      67.795  60.012  76.265  1.00  1.00              
ATOM    843  CB  ASN A  54      69.763  59.498  75.556  1.00  1.00              
ATOM    844  HB1 ASN A  54      70.321  58.958  76.321  1.00  1.00              
ATOM    845  HB2 ASN A  54      70.489  60.055  74.966  1.00  1.00              
ATOM    846  CG  ASN A  54      69.117  58.443  74.650  1.00  1.00              
ATOM    847  OD1 ASN A  54      68.466  58.727  73.654  1.00  1.00              
ATOM    848  ND2 ASN A  54      69.304  57.170  74.918  1.00  1.00              
ATOM    849 1HD2 ASN A  54      69.837  56.823  75.719  1.00  1.00              
ATOM    850 2HD2 ASN A  54      68.876  56.487  74.325  1.00  1.00              
ATOM    851  C   ASN A  54      69.195  60.736  77.717  1.00  1.00              
ATOM    852  O   ASN A  54      70.345  61.094  78.023  1.00  1.00              
ATOM    853  N   PHE A  55      68.237  60.526  78.622  1.00  1.00              
ATOM    854  H   PHE A  55      67.366  60.103  78.305  1.00  1.00              
ATOM    855  CA  PHE A  55      68.444  60.668  80.063  1.00  1.00              
ATOM    856  HA  PHE A  55      69.454  61.046  80.227  1.00  1.00              
ATOM    857  CB  PHE A  55      67.532  61.748  80.653  1.00  1.00              
ATOM    858  HB1 PHE A  55      67.510  61.637  81.738  1.00  1.00              
ATOM    859  HB2 PHE A  55      66.514  61.591  80.300  1.00  1.00              
ATOM    860  CG  PHE A  55      67.934  63.185  80.337  1.00  1.00              
ATOM    861  CD1 PHE A  55      67.643  63.741  79.076  1.00  1.00              
ATOM    862  HD1 PHE A  55      67.300  63.105  78.282  1.00  1.00              
ATOM    863  CE1 PHE A  55      67.719  65.134  78.869  1.00  1.00              
ATOM    864  HE1 PHE A  55      67.439  65.554  77.910  1.00  1.00              
ATOM    865  CZ  PHE A  55      68.134  65.979  79.917  1.00  1.00              
ATOM    866  HZ  PHE A  55      68.182  67.041  79.770  1.00  1.00              
ATOM    867  CE2 PHE A  55      68.514  65.420  81.153  1.00  1.00              
ATOM    868  HE2 PHE A  55      68.854  66.064  81.952  1.00  1.00              
ATOM    869  CD2 PHE A  55      68.415  64.029  81.360  1.00  1.00              
ATOM    870  HD2 PHE A  55      68.660  63.617  82.325  1.00  1.00              
ATOM    871  C   PHE A  55      68.455  59.335  80.788  1.00  1.00              
ATOM    872  O   PHE A  55      68.142  58.308  80.193  1.00  1.00              
ATOM    873  N   GLY A  56      68.867  59.343  82.055  1.00  1.00              
ATOM    874  H   GLY A  56      69.215  60.216  82.441  1.00  1.00              
ATOM    875  CA  GLY A  56      69.142  58.098  82.766  1.00  1.00              
ATOM    876  HA1 GLY A  56      70.216  57.912  82.732  1.00  1.00              
ATOM    877  HA2 GLY A  56      68.646  57.259  82.283  1.00  1.00              
ATOM    878  C   GLY A  56      68.701  58.099  84.208  1.00  1.00              
ATOM    879  O   GLY A  56      69.545  58.122  85.093  1.00  1.00              
ATOM    880  N   HIS A  57      67.401  58.093  84.467  1.00  1.00              
ATOM    881  H   HIS A  57      66.764  57.960  83.692  1.00  1.00              
ATOM    882  CA  HIS A  57      66.834  58.133  85.813  1.00  1.00              
ATOM    883  HA  HIS A  57      67.339  58.917  86.383  1.00  1.00              
ATOM    884  CB  HIS A  57      65.365  58.536  85.716  1.00  1.00              
ATOM    885  HB1 HIS A  57      64.975  58.683  86.721  1.00  1.00              
ATOM    886  HB2 HIS A  57      64.832  57.724  85.225  1.00  1.00              
ATOM    887  CG  HIS A  57      65.093  59.791  84.923  1.00  1.00              
ATOM    888  ND1 HIS A  57      63.898  60.044  84.258  1.00  1.00              
ATOM    889  CE1 HIS A  57      64.059  61.227  83.648  1.00  1.00              
ATOM    890  HE1 HIS A  57      63.286  61.739  83.089  1.00  1.00              
ATOM    891  NE2 HIS A  57      65.289  61.715  83.877  1.00  1.00              
ATOM    892  HE2 HIS A  57      65.622  62.610  83.538  1.00  1.00              
ATOM    893  CD2 HIS A  57      65.952  60.831  84.703  1.00  1.00              
ATOM    894  HD2 HIS A  57      66.953  60.915  85.098  1.00  1.00              
ATOM    895  C   HIS A  57      67.071  56.825  86.567  1.00  1.00              
ATOM    896  O   HIS A  57      66.245  55.917  86.489  1.00  1.00              
ATOM    897  N   GLN A  58      68.237  56.703  87.205  1.00  1.00              
ATOM    898  H   GLN A  58      68.858  57.499  87.159  1.00  1.00              
ATOM    899  CA  GLN A  58      68.847  55.435  87.617  1.00  1.00              
ATOM    900  HA  GLN A  58      68.910  54.827  86.713  1.00  1.00              
ATOM    901  CB  GLN A  58      70.305  55.630  88.096  1.00  1.00              
ATOM    902  HB1 GLN A  58      70.677  54.672  88.465  1.00  1.00              
ATOM    903  HB2 GLN A  58      70.328  56.329  88.926  1.00  1.00              
ATOM    904  CG  GLN A  58      71.296  56.122  87.035  1.00  1.00              
ATOM    905  HG1 GLN A  58      72.291  56.162  87.480  1.00  1.00              
ATOM    906  HG2 GLN A  58      71.040  57.130  86.731  1.00  1.00              
ATOM    907  CD  GLN A  58      71.356  55.202  85.825  1.00  1.00              
ATOM    908  OE1 GLN A  58      71.777  54.065  85.908  1.00  1.00              
ATOM    909  NE2 GLN A  58      70.917  55.636  84.668  1.00  1.00              
ATOM    910 1HE2 GLN A  58      70.554  56.573  84.608  1.00  1.00              
ATOM    911 2HE2 GLN A  58      70.993  54.998  83.894  1.00  1.00              
ATOM    912  C   GLN A  58      68.063  54.561  88.607  1.00  1.00              
ATOM    913  O   GLN A  58      68.379  54.479  89.790  1.00  1.00              
ATOM    914  N   CYS A  59      67.070  53.840  88.091  1.00  1.00              
ATOM    915  H   CYS A  59      66.820  54.032  87.128  1.00  1.00              
ATOM    916  CA  CYS A  59      66.486  52.655  88.704  1.00  1.00              
ATOM    917  HA  CYS A  59      67.294  52.031  89.089  1.00  1.00              
ATOM    918  CB  CYS A  59      65.562  53.057  89.875  1.00  1.00              
ATOM    919  HB1 CYS A  59      66.022  53.868  90.446  1.00  1.00              
ATOM    920  HB2 CYS A  59      65.452  52.208  90.551  1.00  1.00              
ATOM    921  SG  CYS A  59      63.904  53.570  89.312  1.00  1.00              
ATOM    922  HG  CYS A  59      63.412  52.334  89.085  1.00  1.00              
ATOM    923  C   CYS A  59      65.701  51.869  87.645  1.00  1.00              
ATOM    924  O   CYS A  59      65.198  52.431  86.660  1.00  1.00              
ATOM    925  N   LEU A  60      65.519  50.571  87.881  1.00  1.00              
ATOM    926  H   LEU A  60      65.919  50.155  88.708  1.00  1.00              
ATOM    927  CA  LEU A  60      64.609  49.773  87.067  1.00  1.00              
ATOM    928  HA  LEU A  60      64.921  49.921  86.037  1.00  1.00              
ATOM    929  CB  LEU A  60      64.768  48.272  87.375  1.00  1.00              
ATOM    930  HB1 LEU A  60      63.796  47.789  87.259  1.00  1.00              
ATOM    931  HB2 LEU A  60      65.089  48.128  88.408  1.00  1.00              
ATOM    932  CG  LEU A  60      65.747  47.573  86.408  1.00  1.00              
ATOM    933  HG  LEU A  60      65.379  47.689  85.389  1.00  1.00              
ATOM    934  CD1 LEU A  60      67.170  48.132  86.477  1.00  1.00              
ATOM    935 1HD1 LEU A  60      67.817  47.558  85.811  1.00  1.00              
ATOM    936 2HD1 LEU A  60      67.192  49.167  86.141  1.00  1.00              
ATOM    937 3HD1 LEU A  60      67.556  48.062  87.493  1.00  1.00              
ATOM    938  CD2 LEU A  60      65.806  46.079  86.729  1.00  1.00              
ATOM    939 1HD2 LEU A  60      66.456  45.576  86.011  1.00  1.00              
ATOM    940 2HD2 LEU A  60      66.199  45.923  87.735  1.00  1.00              
ATOM    941 3HD2 LEU A  60      64.811  45.641  86.659  1.00  1.00              
ATOM    942  C   LEU A  60      63.152  50.266  87.222  1.00  1.00              
ATOM    943  O   LEU A  60      62.749  50.606  88.339  1.00  1.00              
ATOM    944  N   PRO A  61      62.373  50.373  86.122  1.00  1.00              
ATOM    945  CD  PRO A  61      62.847  50.360  84.756  1.00  1.00              
ATOM    946  HD1 PRO A  61      62.229  49.649  84.216  1.00  1.00              
ATOM    947  HD2 PRO A  61      63.900  50.110  84.641  1.00  1.00              
ATOM    948  CG  PRO A  61      62.586  51.773  84.258  1.00  1.00              
ATOM    949  HG1 PRO A  61      62.595  51.847  83.174  1.00  1.00              
ATOM    950  HG2 PRO A  61      63.297  52.459  84.712  1.00  1.00              
ATOM    951  CB  PRO A  61      61.200  52.026  84.819  1.00  1.00              
ATOM    952  HB1 PRO A  61      60.461  51.670  84.099  1.00  1.00              
ATOM    953  HB2 PRO A  61      61.044  53.084  85.030  1.00  1.00              
ATOM    954  CA  PRO A  61      61.156  51.181  86.102  1.00  1.00              
ATOM    955  HA  PRO A  61      61.178  51.869  86.948  1.00  1.00              
ATOM    956  C   PRO A  61      59.817  50.439  86.174  1.00  1.00              
ATOM    957  O   PRO A  61      58.805  51.099  86.355  1.00  1.00              
ATOM    958  N   GLY A  62      59.760  49.114  86.003  1.00  1.00              
ATOM    959  H   GLY A  62      60.624  48.601  85.917  1.00  1.00              
ATOM    960  CA  GLY A  62      58.481  48.384  86.039  1.00  1.00              
ATOM    961  HA1 GLY A  62      58.060  48.460  87.044  1.00  1.00              
ATOM    962  HA2 GLY A  62      58.661  47.330  85.832  1.00  1.00              
ATOM    963  C   GLY A  62      57.425  48.904  85.048  1.00  1.00              
ATOM    964  O   GLY A  62      56.380  49.454  85.422  1.00  1.00              
ATOM    965  N   TYR A  63      57.755  48.784  83.759  1.00  1.00              
ATOM    966  H   TYR A  63      58.610  48.312  83.523  1.00  1.00              
ATOM    967  CA  TYR A  63      57.010  49.451  82.694  1.00  1.00              
ATOM    968  HA  TYR A  63      57.135  50.513  82.867  1.00  1.00              
ATOM    969  CB  TYR A  63      57.561  49.113  81.305  1.00  1.00              
ATOM    970  HB1 TYR A  63      58.582  49.474  81.249  1.00  1.00              
ATOM    971  HB2 TYR A  63      57.001  49.702  80.580  1.00  1.00              
ATOM    972  CG  TYR A  63      57.492  47.660  80.859  1.00  1.00              
ATOM    973  CD1 TYR A  63      56.596  47.297  79.832  1.00  1.00              
ATOM    974  HD1 TYR A  63      55.915  48.021  79.406  1.00  1.00              
ATOM    975  CE1 TYR A  63      56.594  45.985  79.326  1.00  1.00              
ATOM    976  HE1 TYR A  63      55.921  45.701  78.528  1.00  1.00              
ATOM    977  CZ  TYR A  63      57.489  45.029  79.840  1.00  1.00              
ATOM    978  OH  TYR A  63      57.517  43.788  79.292  1.00  1.00              
ATOM    979  HH  TYR A  63      58.138  43.192  79.713  1.00  1.00              
ATOM    980  CE2 TYR A  63      58.347  45.368  80.909  1.00  1.00              
ATOM    981  HE2 TYR A  63      59.016  44.626  81.317  1.00  1.00              
ATOM    982  CD2 TYR A  63      58.343  46.681  81.418  1.00  1.00              
ATOM    983  HD2 TYR A  63      59.020  46.928  82.220  1.00  1.00              
ATOM    984  C   TYR A  63      55.515  49.197  82.732  1.00  1.00              
ATOM    985  O   TYR A  63      54.791  50.161  82.671  1.00  1.00              
ATOM    986  N   GLU A  64      55.046  47.974  82.945  1.00  1.00              
ATOM    987  H   GLU A  64      55.709  47.216  82.974  1.00  1.00              
ATOM    988  CA  GLU A  64      53.640  47.646  83.216  1.00  1.00              
ATOM    989  HA  GLU A  64      53.056  47.648  82.293  1.00  1.00              
ATOM    990  CB  GLU A  64      53.663  46.220  83.806  1.00  1.00              
ATOM    991  HB1 GLU A  64      52.801  46.079  84.461  1.00  1.00              
ATOM    992  HB2 GLU A  64      54.548  46.106  84.437  1.00  1.00              
ATOM    993  CG  GLU A  64      53.668  45.107  82.752  1.00  1.00              
ATOM    994  HG1 GLU A  64      54.233  44.255  83.137  1.00  1.00              
ATOM    995  HG2 GLU A  64      54.146  45.449  81.831  1.00  1.00              
ATOM    996  CD  GLU A  64      52.221  44.693  82.508  1.00  1.00              
ATOM    997  OE1 GLU A  64      51.714  43.840  83.271  1.00  1.00              
ATOM    998  OE2 GLU A  64      51.514  45.389  81.745  1.00  1.00              
ATOM    999  C   GLU A  64      52.934  48.553  84.227  1.00  1.00              
ATOM   1000  O   GLU A  64      51.860  49.072  83.933  1.00  1.00              
ATOM   1001  N   SER A  65      53.520  48.758  85.411  1.00  1.00              
ATOM   1002  H   SER A  65      54.420  48.339  85.599  1.00  1.00              
ATOM   1003  CA  SER A  65      52.980  49.690  86.407  1.00  1.00              
ATOM   1004  HA  SER A  65      51.940  49.421  86.595  1.00  1.00              
ATOM   1005  CB  SER A  65      53.717  49.623  87.759  1.00  1.00              
ATOM   1006  HB1 SER A  65      53.067  49.121  88.477  1.00  1.00              
ATOM   1007  HB2 SER A  65      53.906  50.632  88.132  1.00  1.00              
ATOM   1008  OG  SER A  65      54.937  48.904  87.703  1.00  1.00              
ATOM   1009  HG  SER A  65      55.551  49.384  87.126  1.00  1.00              
ATOM   1010  C   SER A  65      52.966  51.112  85.880  1.00  1.00              
ATOM   1011  O   SER A  65      51.961  51.799  86.036  1.00  1.00              
ATOM   1012  N   LEU A  66      54.014  51.537  85.170  1.00  1.00              
ATOM   1013  H   LEU A  66      54.804  50.921  85.022  1.00  1.00              
ATOM   1014  CA  LEU A  66      53.989  52.877  84.557  1.00  1.00              
ATOM   1015  HA  LEU A  66      53.820  53.608  85.350  1.00  1.00              
ATOM   1016  CB  LEU A  66      55.359  53.176  83.912  1.00  1.00              
ATOM   1017  HB1 LEU A  66      55.363  54.218  83.594  1.00  1.00              
ATOM   1018  HB2 LEU A  66      55.460  52.563  83.023  1.00  1.00              
ATOM   1019  CG  LEU A  66      56.577  52.922  84.824  1.00  1.00              
ATOM   1020  HG  LEU A  66      56.613  51.875  85.094  1.00  1.00              
ATOM   1021  CD1 LEU A  66      57.895  53.253  84.126  1.00  1.00              
ATOM   1022 1HD1 LEU A  66      58.246  52.381  83.587  1.00  1.00              
ATOM   1023 2HD1 LEU A  66      57.759  54.081  83.440  1.00  1.00              
ATOM   1024 3HD1 LEU A  66      58.656  53.501  84.858  1.00  1.00              
ATOM   1025  CD2 LEU A  66      56.465  53.727  86.108  1.00  1.00              
ATOM   1026 1HD2 LEU A  66      56.314  54.781  85.884  1.00  1.00              
ATOM   1027 2HD2 LEU A  66      55.626  53.346  86.682  1.00  1.00              
ATOM   1028 3HD2 LEU A  66      57.353  53.585  86.721  1.00  1.00              
ATOM   1029  C   LEU A  66      52.840  53.066  83.542  1.00  1.00              
ATOM   1030  O   LEU A  66      52.134  54.076  83.577  1.00  1.00              
ATOM   1031  N   ILE A  67      52.630  52.067  82.683  1.00  1.00              
ATOM   1032  H   ILE A  67      53.276  51.285  82.742  1.00  1.00              
ATOM   1033  CA  ILE A  67      51.582  51.973  81.668  1.00  1.00              
ATOM   1034  HA  ILE A  67      51.619  52.848  81.033  1.00  1.00              
ATOM   1035  CB  ILE A  67      51.788  50.693  80.806  1.00  1.00              
ATOM   1036  HB  ILE A  67      51.859  49.843  81.483  1.00  1.00              
ATOM   1037  CG2 ILE A  67      50.612  50.383  79.853  1.00  1.00              
ATOM   1038 1HG2 ILE A  67      49.732  50.087  80.424  1.00  1.00              
ATOM   1039 2HG2 ILE A  67      50.865  49.545  79.201  1.00  1.00              
ATOM   1040 3HG2 ILE A  67      50.366  51.254  79.244  1.00  1.00              
ATOM   1041  CG1 ILE A  67      53.087  50.697  79.978  1.00  1.00              
ATOM   1042 1HG1 ILE A  67      53.168  49.751  79.443  1.00  1.00              
ATOM   1043 2HG1 ILE A  67      53.945  50.745  80.626  1.00  1.00              
ATOM   1044  CD1 ILE A  67      53.243  51.856  79.005  1.00  1.00              
ATOM   1045  HD1 ILE A  67      53.538  52.739  79.556  1.00  1.00              
ATOM   1046  HD2 ILE A  67      54.040  51.606  78.311  1.00  1.00              
ATOM   1047  HD3 ILE A  67      52.326  52.054  78.455  1.00  1.00              
ATOM   1048  C   ILE A  67      50.188  51.929  82.259  1.00  1.00              
ATOM   1049  O   ILE A  67      49.267  52.404  81.613  1.00  1.00              
ATOM   1050  N   LYS A  68      50.001  51.386  83.460  1.00  1.00              
ATOM   1051  H   LYS A  68      50.787  50.918  83.907  1.00  1.00              
ATOM   1052  CA  LYS A  68      48.708  51.421  84.149  1.00  1.00              
ATOM   1053  HA  LYS A  68      48.050  52.106  83.626  1.00  1.00              
ATOM   1054  CB  LYS A  68      47.982  50.064  84.086  1.00  1.00              
ATOM   1055  HB1 LYS A  68      47.809  49.839  83.032  1.00  1.00              
ATOM   1056  HB2 LYS A  68      46.999  50.179  84.547  1.00  1.00              
ATOM   1057  CG  LYS A  68      48.696  48.879  84.763  1.00  1.00              
ATOM   1058  HG1 LYS A  68      48.125  48.578  85.643  1.00  1.00              
ATOM   1059  HG2 LYS A  68      49.686  49.175  85.102  1.00  1.00              
ATOM   1060  CD  LYS A  68      48.803  47.685  83.802  1.00  1.00              
ATOM   1061  HD1 LYS A  68      49.344  47.994  82.905  1.00  1.00              
ATOM   1062  HD2 LYS A  68      47.797  47.369  83.519  1.00  1.00              
ATOM   1063  CE  LYS A  68      49.550  46.512  84.441  1.00  1.00              
ATOM   1064  HE1 LYS A  68      49.117  46.289  85.419  1.00  1.00              
ATOM   1065  HE2 LYS A  68      50.592  46.815  84.588  1.00  1.00              
ATOM   1066  NZ  LYS A  68      49.502  45.312  83.574  1.00  1.00              
ATOM   1067  HZ1 LYS A  68      50.140  44.581  83.899  1.00  1.00              
ATOM   1068  HZ2 LYS A  68      48.584  44.927  83.447  1.00  1.00              
ATOM   1069  HZ3 LYS A  68      49.922  45.511  82.662  1.00  1.00              
ATOM   1070  C   LYS A  68      48.844  52.044  85.537  1.00  1.00              
ATOM   1071  O   LYS A  68      48.666  51.392  86.569  1.00  1.00              
ATOM   1072  N   THR A  69      49.259  53.314  85.496  1.00  1.00              
ATOM   1073  H   THR A  69      49.435  53.698  84.584  1.00  1.00              
ATOM   1074  CA  THR A  69      49.759  54.058  86.655  1.00  1.00              
ATOM   1075  HA  THR A  69      50.681  53.543  86.889  1.00  1.00              
ATOM   1076  CB  THR A  69      50.220  55.486  86.313  1.00  1.00              
ATOM   1077  HB  THR A  69      49.773  55.748  85.372  1.00  1.00              
ATOM   1078  CG2 THR A  69      49.859  56.606  87.295  1.00  1.00              
ATOM   1079 1HG2 THR A  69      50.315  57.539  86.962  1.00  1.00              
ATOM   1080 2HG2 THR A  69      48.777  56.733  87.321  1.00  1.00              
ATOM   1081 3HG2 THR A  69      50.217  56.372  88.296  1.00  1.00              
ATOM   1082  OG1 THR A  69      51.606  55.537  86.081  1.00  1.00              
ATOM   1083  HG1 THR A  69      51.824  54.955  85.337  1.00  1.00              
ATOM   1084  C   THR A  69      48.903  53.962  87.882  1.00  1.00              
ATOM   1085  O   THR A  69      47.687  54.161  87.804  1.00  1.00              
ATOM   1086  N   PRO A  70      49.542  53.598  89.006  1.00  1.00              
ATOM   1087  CD  PRO A  70      50.971  53.582  89.288  1.00  1.00              
ATOM   1088  HD1 PRO A  70      51.422  54.549  89.092  1.00  1.00              
ATOM   1089  HD2 PRO A  70      51.461  52.806  88.698  1.00  1.00              
ATOM   1090  CG  PRO A  70      51.093  53.236  90.765  1.00  1.00              
ATOM   1091  HG1 PRO A  70      50.916  54.125  91.370  1.00  1.00              
ATOM   1092  HG2 PRO A  70      52.056  52.779  90.999  1.00  1.00              
ATOM   1093  CB  PRO A  70      49.935  52.268  90.946  1.00  1.00              
ATOM   1094  HB1 PRO A  70      49.604  52.230  91.984  1.00  1.00              
ATOM   1095  HB2 PRO A  70      50.240  51.275  90.610  1.00  1.00              
ATOM   1096  CA  PRO A  70      48.864  52.822  89.994  1.00  1.00              
ATOM   1097  HA  PRO A  70      48.384  51.980  89.489  1.00  1.00              
ATOM   1098  C   PRO A  70      47.788  53.616  90.701  1.00  1.00              
ATOM   1099  O   PRO A  70      47.747  54.853  90.754  1.00  1.00              
ATOM   1100  N   LYS A  71      46.967  52.798  91.337  1.00  1.00              
ATOM   1101  H   LYS A  71      47.175  51.817  91.219  1.00  1.00              
ATOM   1102  CA  LYS A  71      45.708  53.123  91.961  1.00  1.00              
ATOM   1103  HA  LYS A  71      45.359  52.130  92.244  1.00  1.00              
ATOM   1104  CB  LYS A  71      45.909  53.724  93.393  1.00  1.00              
ATOM   1105  HB1 LYS A  71      46.343  52.942  94.019  1.00  1.00              
ATOM   1106  HB2 LYS A  71      44.948  53.961  93.846  1.00  1.00              
ATOM   1107  CG  LYS A  71      46.870  54.927  93.474  1.00  1.00              
ATOM   1108  HG1 LYS A  71      46.544  55.653  92.744  1.00  1.00              
ATOM   1109  HG2 LYS A  71      47.865  54.578  93.201  1.00  1.00              
ATOM   1110  CD  LYS A  71      47.050  55.670  94.802  1.00  1.00              
ATOM   1111  HD1 LYS A  71      47.758  55.121  95.424  1.00  1.00              
ATOM   1112  HD2 LYS A  71      46.099  55.719  95.335  1.00  1.00              
ATOM   1113  CE  LYS A  71      47.562  57.112  94.560  1.00  1.00              
ATOM   1114  HE1 LYS A  71      47.953  57.514  95.501  1.00  1.00              
ATOM   1115  HE2 LYS A  71      46.705  57.727  94.273  1.00  1.00              
ATOM   1116  NZ  LYS A  71      48.588  57.228  93.483  1.00  1.00              
ATOM   1117  HZ1 LYS A  71      48.266  56.779  92.631  1.00  1.00              
ATOM   1118  HZ2 LYS A  71      48.741  58.203  93.249  1.00  1.00              
ATOM   1119  HZ3 LYS A  71      49.469  56.815  93.756  1.00  1.00              
ATOM   1120  C   LYS A  71      44.563  53.448  90.981  1.00  1.00              
ATOM   1121  O   LYS A  71      44.777  53.557  89.785  1.00  1.00              
ATOM   1122  N   LYS A  72      43.313  53.378  91.461  1.00  1.00              
ATOM   1123  H   LYS A  72      43.214  53.291  92.462  1.00  1.00              
ATOM   1124  CA  LYS A  72      42.147  53.038  90.621  1.00  1.00              
ATOM   1125  HA  LYS A  72      42.488  52.357  89.840  1.00  1.00              
ATOM   1126  CB  LYS A  72      41.140  52.274  91.510  1.00  1.00              
ATOM   1127  HB1 LYS A  72      40.774  52.947  92.288  1.00  1.00              
ATOM   1128  HB2 LYS A  72      41.661  51.446  91.997  1.00  1.00              
ATOM   1129  CG  LYS A  72      39.932  51.696  90.745  1.00  1.00              
ATOM   1130  HG1 LYS A  72      40.289  51.001  89.984  1.00  1.00              
ATOM   1131  HG2 LYS A  72      39.388  52.504  90.255  1.00  1.00              
ATOM   1132  CD  LYS A  72      38.959  50.969  91.686  1.00  1.00              
ATOM   1133  HD1 LYS A  72      38.627  51.666  92.459  1.00  1.00              
ATOM   1134  HD2 LYS A  72      39.475  50.131  92.161  1.00  1.00              
ATOM   1135  CE  LYS A  72      37.741  50.455  90.903  1.00  1.00              
ATOM   1136  HE1 LYS A  72      38.086  49.749  90.141  1.00  1.00              
ATOM   1137  HE2 LYS A  72      37.278  51.301  90.385  1.00  1.00              
ATOM   1138  NZ  LYS A  72      36.744  49.803  91.793  1.00  1.00              
ATOM   1139  HZ1 LYS A  72      35.943  49.474  91.266  1.00  1.00              
ATOM   1140  HZ2 LYS A  72      37.152  49.007  92.268  1.00  1.00              
ATOM   1141  HZ3 LYS A  72      36.415  50.461  92.488  1.00  1.00              
ATOM   1142  C   LYS A  72      41.431  54.183  89.895  1.00  1.00              
ATOM   1143  O   LYS A  72      41.066  53.978  88.740  1.00  1.00              
ATOM   1144  N   THR A  73      41.209  55.331  90.543  1.00  1.00              
ATOM   1145  H   THR A  73      41.553  55.400  91.485  1.00  1.00              
ATOM   1146  CA  THR A  73      40.692  56.568  89.917  1.00  1.00              
ATOM   1147  HA  THR A  73      40.917  56.530  88.851  1.00  1.00              
ATOM   1148  CB  THR A  73      39.160  56.641  90.078  1.00  1.00              
ATOM   1149  HB  THR A  73      38.829  57.655  89.855  1.00  1.00              
ATOM   1150  CG2 THR A  73      38.402  55.702  89.142  1.00  1.00              
ATOM   1151 1HG2 THR A  73      37.333  55.901  89.220  1.00  1.00              
ATOM   1152 2HG2 THR A  73      38.721  55.867  88.112  1.00  1.00              
ATOM   1153 3HG2 THR A  73      38.587  54.665  89.415  1.00  1.00              
ATOM   1154  OG1 THR A  73      38.765  56.313  91.395  1.00  1.00              
ATOM   1155  HG1 THR A  73      39.261  56.856  92.016  1.00  1.00              
ATOM   1156  C   THR A  73      41.249  57.912  90.445  1.00  1.00              
ATOM   1157  O   THR A  73      41.529  58.083  91.629  1.00  1.00              
ATOM   1158  N   LYS A  74      41.306  58.932  89.576  1.00  1.00              
ATOM   1159  H   LYS A  74      41.046  58.716  88.625  1.00  1.00              
ATOM   1160  CA  LYS A  74      41.622  60.359  89.843  1.00  1.00              
ATOM   1161  HA  LYS A  74      41.525  60.873  88.884  1.00  1.00              
ATOM   1162  CB  LYS A  74      40.569  61.011  90.772  1.00  1.00              
ATOM   1163  HB1 LYS A  74      40.855  62.054  90.924  1.00  1.00              
ATOM   1164  HB2 LYS A  74      40.587  60.519  91.746  1.00  1.00              
ATOM   1165  CG  LYS A  74      39.127  60.993  90.235  1.00  1.00              
ATOM   1166  HG1 LYS A  74      38.789  59.964  90.120  1.00  1.00              
ATOM   1167  HG2 LYS A  74      39.099  61.487  89.263  1.00  1.00              
ATOM   1168  CD  LYS A  74      38.185  61.726  91.207  1.00  1.00              
ATOM   1169  HD1 LYS A  74      38.529  62.756  91.323  1.00  1.00              
ATOM   1170  HD2 LYS A  74      38.223  61.231  92.179  1.00  1.00              
ATOM   1171  CE  LYS A  74      36.738  61.727  90.690  1.00  1.00              
ATOM   1172  HE1 LYS A  74      36.406  60.690  90.578  1.00  1.00              
ATOM   1173  HE2 LYS A  74      36.722  62.192  89.699  1.00  1.00              
ATOM   1174  NZ  LYS A  74      35.826  62.460  91.608  1.00  1.00              
ATOM   1175  HZ1 LYS A  74      34.878  62.460  91.248  1.00  1.00              
ATOM   1176  HZ2 LYS A  74      35.815  62.030  92.525  1.00  1.00              
ATOM   1177  HZ3 LYS A  74      36.129  63.420  91.713  1.00  1.00              
ATOM   1178  C   LYS A  74      43.045  60.733  90.273  1.00  1.00              
ATOM   1179  O   LYS A  74      43.875  60.935  89.412  1.00  1.00              
ATOM   1180  N   ASN A  75      43.390  60.812  91.558  1.00  1.00              
ATOM   1181  H   ASN A  75      42.671  60.797  92.267  1.00  1.00              
ATOM   1182  CA  ASN A  75      44.814  60.786  91.980  1.00  1.00              
ATOM   1183  HA  ASN A  75      45.392  61.440  91.322  1.00  1.00              
ATOM   1184  CB  ASN A  75      44.918  61.325  93.423  1.00  1.00              
ATOM   1185  HB1 ASN A  75      45.967  61.431  93.695  1.00  1.00              
ATOM   1186  HB2 ASN A  75      44.461  60.615  94.111  1.00  1.00              
ATOM   1187  CG  ASN A  75      44.210  62.657  93.606  1.00  1.00              
ATOM   1188  OD1 ASN A  75      42.993  62.708  93.654  1.00  1.00              
ATOM   1189  ND2 ASN A  75      44.924  63.755  93.689  1.00  1.00              
ATOM   1190 1HD2 ASN A  75      45.928  63.741  93.681  1.00  1.00              
ATOM   1191 2HD2 ASN A  75      44.411  64.609  93.833  1.00  1.00              
ATOM   1192  C   ASN A  75      45.407  59.378  91.878  1.00  1.00              
ATOM   1193  O   ASN A  75      46.580  59.112  92.145  1.00  1.00              
ATOM   1194  N   MET A  76      44.519  58.472  91.512  1.00  1.00              
ATOM   1195  H   MET A  76      43.561  58.791  91.453  1.00  1.00              
ATOM   1196  CA  MET A  76      44.700  57.087  91.207  1.00  1.00              
ATOM   1197  HA  MET A  76      45.757  56.842  91.278  1.00  1.00              
ATOM   1198  CB  MET A  76      43.906  56.347  92.293  1.00  1.00              
ATOM   1199  HB1 MET A  76      44.380  55.413  92.427  1.00  1.00              
ATOM   1200  HB2 MET A  76      42.910  56.146  91.962  1.00  1.00              
ATOM   1201  CG  MET A  76      43.782  56.967  93.693  1.00  1.00              
ATOM   1202  HG1 MET A  76      43.163  57.864  93.641  1.00  1.00              
ATOM   1203  HG2 MET A  76      44.766  57.249  94.056  1.00  1.00              
ATOM   1204  SD  MET A  76      43.021  55.828  94.876  1.00  1.00              
ATOM   1205  CE  MET A  76      42.869  56.913  96.321  1.00  1.00              
ATOM   1206  HE1 MET A  76      42.427  56.355  97.147  1.00  1.00              
ATOM   1207  HE2 MET A  76      43.852  57.275  96.621  1.00  1.00              
ATOM   1208  HE3 MET A  76      42.225  57.760  96.082  1.00  1.00              
ATOM   1209  C   MET A  76      44.305  56.915  89.720  1.00  1.00              
ATOM   1210  O   MET A  76      43.536  56.065  89.322  1.00  1.00              
ATOM   1211  N   LEU A  77      44.724  57.893  88.921  1.00  1.00              
ATOM   1212  H   LEU A  77      45.425  58.483  89.338  1.00  1.00              
ATOM   1213  CA  LEU A  77      44.164  58.461  87.688  1.00  1.00              
ATOM   1214  HA  LEU A  77      43.259  59.020  87.899  1.00  1.00              
ATOM   1215  CB  LEU A  77      45.297  59.445  87.261  1.00  1.00              
ATOM   1216  HB1 LEU A  77      46.159  58.842  86.968  1.00  1.00              
ATOM   1217  HB2 LEU A  77      45.634  60.003  88.133  1.00  1.00              
ATOM   1218  CG  LEU A  77      45.078  60.467  86.124  1.00  1.00              
ATOM   1219  HG  LEU A  77      45.126  59.957  85.163  1.00  1.00              
ATOM   1220  CD1 LEU A  77      43.770  61.261  86.190  1.00  1.00              
ATOM   1221 1HD1 LEU A  77      43.707  61.909  85.317  1.00  1.00              
ATOM   1222 2HD1 LEU A  77      42.921  60.583  86.174  1.00  1.00              
ATOM   1223 3HD1 LEU A  77      43.742  61.876  87.088  1.00  1.00              
ATOM   1224  CD2 LEU A  77      46.236  61.462  86.177  1.00  1.00              
ATOM   1225 1HD2 LEU A  77      46.168  62.139  85.328  1.00  1.00              
ATOM   1226 2HD2 LEU A  77      46.196  62.047  87.096  1.00  1.00              
ATOM   1227 3HD2 LEU A  77      47.183  60.930  86.116  1.00  1.00              
ATOM   1228  C   LEU A  77      43.903  57.564  86.482  1.00  1.00              
ATOM   1229  O   LEU A  77      43.527  58.069  85.430  1.00  1.00              
ATOM   1230  N   ARG A  78      44.221  56.281  86.605  1.00  1.00              
ATOM   1231  H   ARG A  78      44.437  55.980  87.550  1.00  1.00              
ATOM   1232  CA  ARG A  78      44.459  55.301  85.539  1.00  1.00              
ATOM   1233  HA  ARG A  78      44.258  54.330  85.994  1.00  1.00              
ATOM   1234  CB  ARG A  78      43.491  55.396  84.334  1.00  1.00              
ATOM   1235  HB1 ARG A  78      43.617  54.483  83.751  1.00  1.00              
ATOM   1236  HB2 ARG A  78      43.787  56.226  83.694  1.00  1.00              
ATOM   1237  CG  ARG A  78      41.979  55.544  84.664  1.00  1.00              
ATOM   1238  HG1 ARG A  78      41.412  55.413  83.741  1.00  1.00              
ATOM   1239  HG2 ARG A  78      41.759  56.550  85.006  1.00  1.00              
ATOM   1240  CD  ARG A  78      41.437  54.577  85.725  1.00  1.00              
ATOM   1241  HD1 ARG A  78      40.439  54.901  86.026  1.00  1.00              
ATOM   1242  HD2 ARG A  78      42.086  54.596  86.599  1.00  1.00              
ATOM   1243  NE  ARG A  78      41.348  53.235  85.154  1.00  1.00              
ATOM   1244  HE  ARG A  78      41.197  53.214  84.148  1.00  1.00              
ATOM   1245  CZ  ARG A  78      41.771  52.092  85.630  1.00  1.00              
ATOM   1246  NH1 ARG A  78      41.980  51.126  84.786  1.00  1.00              
ATOM   1247 1HH1 ARG A  78      41.905  51.373  83.792  1.00  1.00              
ATOM   1248 2HH1 ARG A  78      42.291  50.217  85.061  1.00  1.00              
ATOM   1249  NH2 ARG A  78      41.999  51.913  86.900  1.00  1.00              
ATOM   1250 1HH2 ARG A  78      41.779  52.688  87.514  1.00  1.00              
ATOM   1251 2HH2 ARG A  78      42.389  51.055  87.231  1.00  1.00              
ATOM   1252  C   ARG A  78      45.912  55.190  85.194  1.00  1.00              
ATOM   1253  O   ARG A  78      46.333  54.099  84.810  1.00  1.00              
ATOM   1254  N   ARG A  79      46.624  56.326  85.211  1.00  1.00              
ATOM   1255  H   ARG A  79      46.168  57.165  85.542  1.00  1.00              
ATOM   1256  CA  ARG A  79      47.741  56.489  84.296  1.00  1.00              
ATOM   1257  HA  ARG A  79      48.498  55.762  84.545  1.00  1.00              
ATOM   1258  CB  ARG A  79      47.193  56.118  82.855  1.00  1.00              
ATOM   1259  HB1 ARG A  79      47.323  56.934  82.146  1.00  1.00              
ATOM   1260  HB2 ARG A  79      46.109  56.005  82.858  1.00  1.00              
ATOM   1261  CG  ARG A  79      47.796  54.846  82.222  1.00  1.00              
ATOM   1262  HG1 ARG A  79      48.877  54.864  82.212  1.00  1.00              
ATOM   1263  HG2 ARG A  79      47.535  53.987  82.812  1.00  1.00              
ATOM   1264  CD  ARG A  79      47.302  54.679  80.782  1.00  1.00              
ATOM   1265  HD1 ARG A  79      48.074  55.068  80.115  1.00  1.00              
ATOM   1266  HD2 ARG A  79      46.429  55.312  80.654  1.00  1.00              
ATOM   1267  NE  ARG A  79      46.972  53.297  80.356  1.00  1.00              
ATOM   1268  HE  ARG A  79      47.512  52.955  79.575  1.00  1.00              
ATOM   1269  CZ  ARG A  79      46.113  52.443  80.894  1.00  1.00              
ATOM   1270  NH1 ARG A  79      45.657  52.538  82.109  1.00  1.00              
ATOM   1271 1HH1 ARG A  79      44.879  51.938  82.366  1.00  1.00              
ATOM   1272 2HH1 ARG A  79      46.075  53.158  82.785  1.00  1.00              
ATOM   1273  NH2 ARG A  79      45.600  51.473  80.186  1.00  1.00              
ATOM   1274 1HH2 ARG A  79      44.751  51.047  80.564  1.00  1.00              
ATOM   1275 2HH2 ARG A  79      45.832  51.328  79.218  1.00  1.00              
ATOM   1276  C   ARG A  79      48.382  57.844  84.159  1.00  1.00              
ATOM   1277  O   ARG A  79      47.930  58.823  84.738  1.00  1.00              
ATOM   1278  N   PRO A  80      49.297  57.895  83.181  1.00  1.00              
ATOM   1279  CD  PRO A  80      50.252  56.891  82.757  1.00  1.00              
ATOM   1280  HD1 PRO A  80      50.010  56.553  81.754  1.00  1.00              
ATOM   1281  HD2 PRO A  80      50.343  56.049  83.437  1.00  1.00              
ATOM   1282  CG  PRO A  80      51.540  57.663  82.715  1.00  1.00              
ATOM   1283  HG1 PRO A  80      52.258  57.261  82.005  1.00  1.00              
ATOM   1284  HG2 PRO A  80      51.911  57.606  83.722  1.00  1.00              
ATOM   1285  CB  PRO A  80      51.108  59.100  82.404  1.00  1.00              
ATOM   1286  HB1 PRO A  80      51.510  59.445  81.453  1.00  1.00              
ATOM   1287  HB2 PRO A  80      51.452  59.752  83.207  1.00  1.00              
ATOM   1288  CA  PRO A  80      49.568  59.041  82.388  1.00  1.00              
ATOM   1289  HA  PRO A  80      49.170  59.915  82.892  1.00  1.00              
ATOM   1290  C   PRO A  80      48.991  59.007  80.958  1.00  1.00              
ATOM   1291  O   PRO A  80      49.673  58.689  79.992  1.00  1.00              
ATOM   1292  N   ARG A  81      47.714  59.363  80.795  1.00  1.00              
ATOM   1293  H   ARG A  81      47.192  59.541  81.649  1.00  1.00              
ATOM   1294  CA  ARG A  81      46.885  59.224  79.575  1.00  1.00              
ATOM   1295  HA  ARG A  81      45.967  58.740  79.943  1.00  1.00              
ATOM   1296  CB  ARG A  81      46.422  60.575  78.921  1.00  1.00              
ATOM   1297  HB1 ARG A  81      47.216  61.296  79.108  1.00  1.00              
ATOM   1298  HB2 ARG A  81      45.574  60.816  79.496  1.00  1.00              
ATOM   1299  CG  ARG A  81      45.826  60.914  77.504  1.00  1.00              
ATOM   1300  HG1 ARG A  81      46.537  60.750  76.703  1.00  1.00              
ATOM   1301  HG2 ARG A  81      45.721  61.999  77.525  1.00  1.00              
ATOM   1302  CD  ARG A  81      44.430  60.418  77.054  1.00  1.00              
ATOM   1303  HD1 ARG A  81      44.022  61.165  76.371  1.00  1.00              
ATOM   1304  HD2 ARG A  81      43.764  60.368  77.917  1.00  1.00              
ATOM   1305  NE  ARG A  81      44.435  59.112  76.360  1.00  1.00              
ATOM   1306  HE  ARG A  81      44.843  58.339  76.878  1.00  1.00              
ATOM   1307  CZ  ARG A  81      43.641  58.668  75.393  1.00  1.00              
ATOM   1308  NH1 ARG A  81      43.709  57.445  75.006  1.00  1.00              
ATOM   1309 1HH1 ARG A  81      44.332  56.782  75.449  1.00  1.00              
ATOM   1310 2HH1 ARG A  81      43.060  57.020  74.337  1.00  1.00              
ATOM   1311  NH2 ARG A  81      42.748  59.384  74.780  1.00  1.00              
ATOM   1312 1HH2 ARG A  81      42.600  60.336  75.031  1.00  1.00              
ATOM   1313 2HH2 ARG A  81      42.183  58.903  74.092  1.00  1.00              
ATOM   1314  C   ARG A  81      47.350  58.248  78.528  1.00  1.00              
ATOM   1315  O   ARG A  81      47.245  57.022  78.674  1.00  1.00              
ATOM   1316  N   LYS A  82      47.862  58.877  77.478  1.00  1.00              
ATOM   1317  H   LYS A  82      47.922  59.876  77.551  1.00  1.00              
ATOM   1318  CA  LYS A  82      48.471  58.264  76.361  1.00  1.00              
ATOM   1319  HA  LYS A  82      47.999  57.282  76.274  1.00  1.00              
ATOM   1320  CB  LYS A  82      48.234  58.929  74.984  1.00  1.00              
ATOM   1321  HB1 LYS A  82      49.164  58.970  74.420  1.00  1.00              
ATOM   1322  HB2 LYS A  82      47.892  59.954  75.114  1.00  1.00              
ATOM   1323  CG  LYS A  82      47.201  58.149  74.129  1.00  1.00              
ATOM   1324  HG1 LYS A  82      46.915  58.774  73.282  1.00  1.00              
ATOM   1325  HG2 LYS A  82      46.318  57.986  74.737  1.00  1.00              
ATOM   1326  CD  LYS A  82      47.672  56.781  73.578  1.00  1.00              
ATOM   1327  HD1 LYS A  82      48.050  56.161  74.391  1.00  1.00              
ATOM   1328  HD2 LYS A  82      48.483  56.944  72.868  1.00  1.00              
ATOM   1329  CE  LYS A  82      46.530  56.019  72.873  1.00  1.00              
ATOM   1330  HE1 LYS A  82      46.177  56.597  72.016  1.00  1.00              
ATOM   1331  HE2 LYS A  82      45.693  55.908  73.567  1.00  1.00              
ATOM   1332  NZ  LYS A  82      46.950  54.667  72.424  1.00  1.00              
ATOM   1333  HZ1 LYS A  82      46.209  54.099  72.012  1.00  1.00              
ATOM   1334  HZ2 LYS A  82      47.739  54.673  71.777  1.00  1.00              
ATOM   1335  HZ3 LYS A  82      47.245  54.093  73.203  1.00  1.00              
ATOM   1336  C   LYS A  82      49.899  57.949  76.712  1.00  1.00              
ATOM   1337  O   LYS A  82      50.859  58.616  76.337  1.00  1.00              
ATOM   1338  N   THR A  83      49.944  56.906  77.509  1.00  1.00              
ATOM   1339  H   THR A  83      49.057  56.525  77.816  1.00  1.00              
ATOM   1340  CA  THR A  83      51.102  56.114  77.775  1.00  1.00              
ATOM   1341  HA  THR A  83      51.944  56.457  77.177  1.00  1.00              
ATOM   1342  CB  THR A  83      51.501  56.217  79.235  1.00  1.00              
ATOM   1343  HB  THR A  83      50.622  56.100  79.864  1.00  1.00              
ATOM   1344  CG2 THR A  83      52.529  55.190  79.626  1.00  1.00              
ATOM   1345 1HG2 THR A  83      53.352  55.214  78.913  1.00  1.00              
ATOM   1346 2HG2 THR A  83      52.880  55.377  80.641  1.00  1.00              
ATOM   1347 3HG2 THR A  83      52.039  54.228  79.593  1.00  1.00              
ATOM   1348  OG1 THR A  83      52.096  57.465  79.449  1.00  1.00              
ATOM   1349  HG1 THR A  83      51.370  58.103  79.465  1.00  1.00              
ATOM   1350  C   THR A  83      50.725  54.725  77.340  1.00  1.00              
ATOM   1351  O   THR A  83      49.951  54.035  78.010  1.00  1.00              
ATOM   1352  N   GLU A  84      51.204  54.377  76.157  1.00  1.00              
ATOM   1353  H   GLU A  84      51.850  54.996  75.672  1.00  1.00              
ATOM   1354  CA  GLU A  84      50.898  53.113  75.516  1.00  1.00              
ATOM   1355  HA  GLU A  84      50.107  52.610  76.068  1.00  1.00              
ATOM   1356  CB  GLU A  84      50.343  53.384  74.097  1.00  1.00              
ATOM   1357  HB1 GLU A  84      49.456  54.003  74.225  1.00  1.00              
ATOM   1358  HB2 GLU A  84      50.023  52.440  73.655  1.00  1.00              
ATOM   1359  CG  GLU A  84      51.270  54.111  73.102  1.00  1.00              
ATOM   1360  HG1 GLU A  84      51.893  53.375  72.590  1.00  1.00              
ATOM   1361  HG2 GLU A  84      51.930  54.776  73.656  1.00  1.00              
ATOM   1362  CD  GLU A  84      50.491  54.957  72.071  1.00  1.00              
ATOM   1363  OE1 GLU A  84      49.508  54.458  71.479  1.00  1.00              
ATOM   1364  OE2 GLU A  84      50.827  56.155  71.907  1.00  1.00              
ATOM   1365  C   GLU A  84      52.139  52.216  75.582  1.00  1.00              
ATOM   1366  O   GLU A  84      53.288  52.681  75.647  1.00  1.00              
ATOM   1367  N   GLY A  85      51.868  50.918  75.722  1.00  1.00              
ATOM   1368  H   GLY A  85      50.915  50.623  75.564  1.00  1.00              
ATOM   1369  CA  GLY A  85      52.727  50.017  76.500  1.00  1.00              
ATOM   1370  HA1 GLY A  85      52.323  49.950  77.501  1.00  1.00              
ATOM   1371  HA2 GLY A  85      53.746  50.400  76.523  1.00  1.00              
ATOM   1372  C   GLY A  85      52.801  48.603  75.977  1.00  1.00              
ATOM   1373  O   GLY A  85      53.120  47.694  76.740  1.00  1.00              
ATOM   1374  N   ASP A  86      52.477  48.423  74.700  1.00  1.00              
ATOM   1375  H   ASP A  86      52.291  49.220  74.113  1.00  1.00              
ATOM   1376  CA  ASP A  86      52.515  47.106  74.105  1.00  1.00              
ATOM   1377  HA  ASP A  86      52.123  46.411  74.852  1.00  1.00              
ATOM   1378  CB  ASP A  86      51.589  46.951  72.904  1.00  1.00              
ATOM   1379  HB1 ASP A  86      51.868  47.664  72.125  1.00  1.00              
ATOM   1380  HB2 ASP A  86      50.556  47.131  73.205  1.00  1.00              
ATOM   1381  CG  ASP A  86      51.738  45.517  72.393  1.00  1.00              
ATOM   1382  OD1 ASP A  86      51.880  44.585  73.222  1.00  1.00              
ATOM   1383  OD2 ASP A  86      51.877  45.351  71.168  1.00  1.00              
ATOM   1384  C   ASP A  86      53.941  46.656  73.788  1.00  1.00              
ATOM   1385  O   ASP A  86      54.540  47.025  72.771  1.00  1.00              
ATOM   1386  N   GLY A  87      54.450  45.799  74.672  1.00  1.00              
ATOM   1387  H   GLY A  87      53.886  45.576  75.481  1.00  1.00              
ATOM   1388  CA  GLY A  87      55.710  45.100  74.494  1.00  1.00              
ATOM   1389  HA1 GLY A  87      55.841  44.402  75.319  1.00  1.00              
ATOM   1390  HA2 GLY A  87      56.521  45.829  74.520  1.00  1.00              
ATOM   1391  C   GLY A  87      55.822  44.312  73.186  1.00  1.00              
ATOM   1392  O   GLY A  87      56.935  44.158  72.678  1.00  1.00              
ATOM   1393  N   THR A  88      54.697  43.837  72.636  1.00  1.00              
ATOM   1394  H   THR A  88      53.805  44.061  73.071  1.00  1.00              
ATOM   1395  CA  THR A  88      54.665  43.036  71.405  1.00  1.00              
ATOM   1396  HA  THR A  88      55.401  42.239  71.500  1.00  1.00              
ATOM   1397  CB  THR A  88      53.284  42.391  71.159  1.00  1.00              
ATOM   1398  HB  THR A  88      52.633  43.088  70.635  1.00  1.00              
ATOM   1399  CG2 THR A  88      53.409  41.125  70.312  1.00  1.00              
ATOM   1400 1HG2 THR A  88      52.418  40.703  70.149  1.00  1.00              
ATOM   1401 2HG2 THR A  88      53.854  41.369  69.348  1.00  1.00              
ATOM   1402 3HG2 THR A  88      54.032  40.395  70.829  1.00  1.00              
ATOM   1403  OG1 THR A  88      52.651  42.012  72.362  1.00  1.00              
ATOM   1404  HG1 THR A  88      52.199  42.812  72.686  1.00  1.00              
ATOM   1405  C   THR A  88      55.047  43.867  70.180  1.00  1.00              
ATOM   1406  O   THR A  88      55.877  43.436  69.382  1.00  1.00              
ATOM   1407  N   CYS A  89      54.477  45.067  70.038  1.00  1.00              
ATOM   1408  H   CYS A  89      53.720  45.309  70.671  1.00  1.00              
ATOM   1409  CA  CYS A  89      54.781  45.991  68.945  1.00  1.00              
ATOM   1410  HA  CYS A  89      54.907  45.422  68.022  1.00  1.00              
ATOM   1411  CB  CYS A  89      53.607  46.963  68.757  1.00  1.00              
ATOM   1412  HB1 CYS A  89      53.885  47.727  68.028  1.00  1.00              
ATOM   1413  HB2 CYS A  89      53.361  47.448  69.704  1.00  1.00              
ATOM   1414  SG  CYS A  89      52.154  46.071  68.138  1.00  1.00              
ATOM   1415  HG  CYS A  89      51.828  45.513  69.323  1.00  1.00              
ATOM   1416  C   CYS A  89      56.072  46.785  69.153  1.00  1.00              
ATOM   1417  O   CYS A  89      56.823  47.019  68.204  1.00  1.00              
ATOM   1418  N   PHE A  90      56.330  47.229  70.385  1.00  1.00              
ATOM   1419  H   PHE A  90      55.678  46.994  71.130  1.00  1.00              
ATOM   1420  CA  PHE A  90      57.401  48.174  70.680  1.00  1.00              
ATOM   1421  HA  PHE A  90      58.173  48.099  69.914  1.00  1.00              
ATOM   1422  CB  PHE A  90      56.850  49.614  70.667  1.00  1.00              
ATOM   1423  HB1 PHE A  90      57.641  50.290  70.991  1.00  1.00              
ATOM   1424  HB2 PHE A  90      56.048  49.687  71.405  1.00  1.00              
ATOM   1425  CG  PHE A  90      56.337  50.117  69.330  1.00  1.00              
ATOM   1426  CD1 PHE A  90      54.980  50.461  69.177  1.00  1.00              
ATOM   1427  HD1 PHE A  90      54.294  50.360  70.008  1.00  1.00              
ATOM   1428  CE1 PHE A  90      54.505  50.932  67.940  1.00  1.00              
ATOM   1429  HE1 PHE A  90      53.460  51.188  67.826  1.00  1.00              
ATOM   1430  CZ  PHE A  90      55.385  51.059  66.851  1.00  1.00              
ATOM   1431  HZ  PHE A  90      55.014  51.406  65.897  1.00  1.00              
ATOM   1432  CE2 PHE A  90      56.742  50.722  67.000  1.00  1.00              
ATOM   1433  HE2 PHE A  90      57.413  50.797  66.157  1.00  1.00              
ATOM   1434  CD2 PHE A  90      57.218  50.255  68.240  1.00  1.00              
ATOM   1435  HD2 PHE A  90      58.256  49.976  68.343  1.00  1.00              
ATOM   1436  C   PHE A  90      58.051  47.887  72.039  1.00  1.00              
ATOM   1437  O   PHE A  90      57.592  48.320  73.093  1.00  1.00              
ATOM   1438  N   ASN A  91      59.227  47.260  72.001  1.00  1.00              
ATOM   1439  H   ASN A  91      59.529  46.868  71.125  1.00  1.00              
ATOM   1440  CA  ASN A  91      60.152  47.242  73.140  1.00  1.00              
ATOM   1441  HA  ASN A  91      59.608  46.868  74.010  1.00  1.00              
ATOM   1442  CB  ASN A  91      61.294  46.253  72.834  1.00  1.00              
ATOM   1443  HB1 ASN A  91      62.200  46.592  73.337  1.00  1.00              
ATOM   1444  HB2 ASN A  91      61.502  46.221  71.766  1.00  1.00              
ATOM   1445  CG  ASN A  91      61.026  44.837  73.329  1.00  1.00              
ATOM   1446  OD1 ASN A  91      61.823  44.273  74.056  1.00  1.00              
ATOM   1447  ND2 ASN A  91      59.929  44.205  72.972  1.00  1.00              
ATOM   1448 1HD2 ASN A  91      59.165  44.657  72.492  1.00  1.00              
ATOM   1449 2HD2 ASN A  91      59.814  43.272  73.325  1.00  1.00              
ATOM   1450  C   ASN A  91      60.668  48.639  73.561  1.00  1.00              
ATOM   1451  O   ASN A  91      61.238  48.776  74.643  1.00  1.00              
ATOM   1452  N   SER A  92      60.441  49.665  72.727  1.00  1.00              
ATOM   1453  H   SER A  92      60.025  49.442  71.841  1.00  1.00              
ATOM   1454  CA  SER A  92      60.553  51.096  73.058  1.00  1.00              
ATOM   1455  HA  SER A  92      61.536  51.267  73.494  1.00  1.00              
ATOM   1456  CB  SER A  92      60.457  51.964  71.802  1.00  1.00              
ATOM   1457  HB1 SER A  92      60.472  53.016  72.090  1.00  1.00              
ATOM   1458  HB2 SER A  92      59.527  51.746  71.274  1.00  1.00              
ATOM   1459  OG  SER A  92      61.566  51.700  70.966  1.00  1.00              
ATOM   1460  HG  SER A  92      61.388  52.016  70.077  1.00  1.00              
ATOM   1461  C   SER A  92      59.534  51.526  74.099  1.00  1.00              
ATOM   1462  O   SER A  92      58.478  52.052  73.742  1.00  1.00              
ATOM   1463  N   ALA A  93      59.797  51.198  75.363  1.00  1.00              
ATOM   1464  H   ALA A  93      60.709  50.836  75.599  1.00  1.00              
ATOM   1465  CA  ALA A  93      58.736  51.101  76.347  1.00  1.00              
ATOM   1466  HA  ALA A  93      57.967  50.467  75.902  1.00  1.00              
ATOM   1467  CB  ALA A  93      59.234  50.381  77.598  1.00  1.00              
ATOM   1468  HB1 ALA A  93      58.398  50.184  78.269  1.00  1.00              
ATOM   1469  HB2 ALA A  93      59.682  49.431  77.306  1.00  1.00              
ATOM   1470  HB3 ALA A  93      59.964  51.004  78.112  1.00  1.00              
ATOM   1471  C   ALA A  93      58.072  52.422  76.667  1.00  1.00              
ATOM   1472  O   ALA A  93      58.716  53.453  76.561  1.00  1.00              
ATOM   1473  N   ILE A  94      56.811  52.363  77.130  1.00  1.00              
ATOM   1474  H   ILE A  94      56.332  51.478  77.094  1.00  1.00              
ATOM   1475  CA  ILE A  94      56.072  53.527  77.652  1.00  1.00              
ATOM   1476  HA  ILE A  94      55.002  53.341  77.646  1.00  1.00              
ATOM   1477  CB  ILE A  94      56.540  53.823  79.096  1.00  1.00              
ATOM   1478  HB  ILE A  94      57.606  53.983  78.992  1.00  1.00              
ATOM   1479  CG2 ILE A  94      56.001  55.080  79.821  1.00  1.00              
ATOM   1480 1HG2 ILE A  94      55.870  55.915  79.136  1.00  1.00              
ATOM   1481 2HG2 ILE A  94      55.055  54.868  80.305  1.00  1.00              
ATOM   1482 3HG2 ILE A  94      56.705  55.382  80.597  1.00  1.00              
ATOM   1483  CG1 ILE A  94      56.323  52.610  80.023  1.00  1.00              
ATOM   1484 1HG1 ILE A  94      56.192  51.682  79.470  1.00  1.00              
ATOM   1485 2HG1 ILE A  94      55.436  52.751  80.636  1.00  1.00              
ATOM   1486  CD1 ILE A  94      57.506  52.435  80.950  1.00  1.00              
ATOM   1487  HD1 ILE A  94      57.851  53.398  81.314  1.00  1.00              
ATOM   1488  HD2 ILE A  94      57.172  51.854  81.789  1.00  1.00              
ATOM   1489  HD3 ILE A  94      58.305  51.898  80.443  1.00  1.00              
ATOM   1490  C   ILE A  94      56.328  54.701  76.721  1.00  1.00              
ATOM   1491  O   ILE A  94      57.095  55.635  77.008  1.00  1.00              
ATOM   1492  N   GLU A  95      55.721  54.550  75.552  1.00  1.00              
ATOM   1493  H   GLU A  95      55.118  53.742  75.434  1.00  1.00              
ATOM   1494  CA  GLU A  95      55.518  55.637  74.621  1.00  1.00              
ATOM   1495  HA  GLU A  95      56.439  56.189  74.437  1.00  1.00              
ATOM   1496  CB  GLU A  95      55.019  54.997  73.302  1.00  1.00              
ATOM   1497  HB1 GLU A  95      54.231  54.287  73.550  1.00  1.00              
ATOM   1498  HB2 GLU A  95      55.835  54.419  72.864  1.00  1.00              
ATOM   1499  CG  GLU A  95      54.453  55.936  72.225  1.00  1.00              
ATOM   1500  HG1 GLU A  95      53.771  56.645  72.683  1.00  1.00              
ATOM   1501  HG2 GLU A  95      53.880  55.332  71.519  1.00  1.00              
ATOM   1502  CD  GLU A  95      55.531  56.691  71.454  1.00  1.00              
ATOM   1503  OE1 GLU A  95      55.499  56.763  70.202  1.00  1.00              
ATOM   1504  OE2 GLU A  95      56.499  57.187  72.054  1.00  1.00              
ATOM   1505  C   GLU A  95      54.471  56.536  75.285  1.00  1.00              
ATOM   1506  O   GLU A  95      53.247  56.411  75.178  1.00  1.00              
ATOM   1507  N   ALA A  96      55.039  57.391  76.104  1.00  1.00              
ATOM   1508  H   ALA A  96      56.047  57.273  76.166  1.00  1.00              
ATOM   1509  CA  ALA A  96      54.560  58.598  76.716  1.00  1.00              
ATOM   1510  HA  ALA A  96      53.628  58.403  77.248  1.00  1.00              
ATOM   1511  CB  ALA A  96      55.691  58.901  77.718  1.00  1.00              
ATOM   1512  HB1 ALA A  96      55.310  58.793  78.724  1.00  1.00              
ATOM   1513  HB2 ALA A  96      56.520  58.194  77.641  1.00  1.00              
ATOM   1514  HB3 ALA A  96      56.107  59.886  77.547  1.00  1.00              
ATOM   1515  C   ALA A  96      54.305  59.616  75.592  1.00  1.00              
ATOM   1516  O   ALA A  96      54.990  60.633  75.444  1.00  1.00              
ATOM   1517  N   SER A  97      53.328  59.272  74.750  1.00  1.00              
ATOM   1518  H   SER A  97      52.886  58.369  74.913  1.00  1.00              
ATOM   1519  CA  SER A  97      52.789  60.107  73.675  1.00  1.00              
ATOM   1520  HA  SER A  97      53.583  60.397  72.997  1.00  1.00              
ATOM   1521  CB  SER A  97      51.723  59.310  72.907  1.00  1.00              
ATOM   1522  HB1 SER A  97      51.026  59.994  72.419  1.00  1.00              
ATOM   1523  HB2 SER A  97      51.167  58.680  73.600  1.00  1.00              
ATOM   1524  OG  SER A  97      52.307  58.503  71.915  1.00  1.00              
ATOM   1525  HG  SER A  97      51.817  57.649  71.915  1.00  1.00              
ATOM   1526  C   SER A  97      52.131  61.365  74.175  1.00  1.00              
ATOM   1527  O   SER A  97      52.089  62.371  73.472  1.00  1.00              
ATOM   1528  N   ILE A  98      51.626  61.317  75.404  1.00  1.00              
ATOM   1529  H   ILE A  98      51.637  60.425  75.893  1.00  1.00              
ATOM   1530  CA  ILE A  98      51.145  62.502  76.079  1.00  1.00              
ATOM   1531  HA  ILE A  98      50.726  63.138  75.305  1.00  1.00              
ATOM   1532  CB  ILE A  98      50.000  62.118  77.048  1.00  1.00              
ATOM   1533  HB  ILE A  98      49.523  61.212  76.671  1.00  1.00              
ATOM   1534  CG2 ILE A  98      50.478  61.801  78.475  1.00  1.00              
ATOM   1535 1HG2 ILE A  98      51.267  61.048  78.434  1.00  1.00              
ATOM   1536 2HG2 ILE A  98      50.860  62.700  78.962  1.00  1.00              
ATOM   1537 3HG2 ILE A  98      49.660  61.400  79.068  1.00  1.00              
ATOM   1538  CG1 ILE A  98      48.899  63.195  77.099  1.00  1.00              
ATOM   1539 1HG1 ILE A  98      49.335  64.152  77.384  1.00  1.00              
ATOM   1540 2HG1 ILE A  98      48.178  62.916  77.864  1.00  1.00              
ATOM   1541  CD1 ILE A  98      48.133  63.366  75.776  1.00  1.00              
ATOM   1542  HD1 ILE A  98      47.821  62.395  75.394  1.00  1.00              
ATOM   1543  HD2 ILE A  98      47.245  63.976  75.940  1.00  1.00              
ATOM   1544  HD3 ILE A  98      48.753  63.865  75.032  1.00  1.00              
ATOM   1545  C   ILE A  98      52.239  63.341  76.705  1.00  1.00              
ATOM   1546  O   ILE A  98      51.912  64.416  77.214  1.00  1.00              
ATOM   1547  N   LEU A  99      53.485  62.844  76.740  1.00  1.00              
ATOM   1548  H   LEU A  99      53.739  62.069  76.140  1.00  1.00              
ATOM   1549  CA  LEU A  99      54.336  63.070  77.900  1.00  1.00              
ATOM   1550  HA  LEU A  99      53.536  63.356  78.578  1.00  1.00              
ATOM   1551  CB  LEU A  99      54.747  61.835  78.696  1.00  1.00              
ATOM   1552  HB1 LEU A  99      55.828  61.787  78.768  1.00  1.00              
ATOM   1553  HB2 LEU A  99      54.365  61.012  78.107  1.00  1.00              
ATOM   1554  CG  LEU A  99      54.080  61.679  80.090  1.00  1.00              
ATOM   1555  HG  LEU A  99      53.022  61.938  80.032  1.00  1.00              
ATOM   1556  CD1 LEU A  99      54.119  60.228  80.549  1.00  1.00              
ATOM   1557 1HD1 LEU A  99      53.661  60.140  81.532  1.00  1.00              
ATOM   1558 2HD1 LEU A  99      53.560  59.604  79.855  1.00  1.00              
ATOM   1559 3HD1 LEU A  99      55.151  59.896  80.619  1.00  1.00              
ATOM   1560  CD2 LEU A  99      54.711  62.510  81.198  1.00  1.00              
ATOM   1561 1HD2 LEU A  99      54.510  63.566  81.044  1.00  1.00              
ATOM   1562 2HD2 LEU A  99      54.257  62.258  82.151  1.00  1.00              
ATOM   1563 3HD2 LEU A  99      55.785  62.346  81.253  1.00  1.00              
ATOM   1564  C   LEU A  99      54.925  64.487  78.100  1.00  1.00              
ATOM   1565  O   LEU A  99      55.393  64.787  79.197  1.00  1.00              
ATOM   1566  N   PHE A 100      54.633  65.410  77.168  1.00  1.00              
ATOM   1567  H   PHE A 100      54.493  65.038  76.240  1.00  1.00              
ATOM   1568  CA  PHE A 100      53.975  66.707  77.474  1.00  1.00              
ATOM   1569  HA  PHE A 100      53.202  66.537  78.220  1.00  1.00              
ATOM   1570  CB  PHE A 100      55.042  67.668  78.064  1.00  1.00              
ATOM   1571  HB1 PHE A 100      55.725  67.941  77.264  1.00  1.00              
ATOM   1572  HB2 PHE A 100      55.602  67.116  78.801  1.00  1.00              
ATOM   1573  CG  PHE A 100      54.676  68.935  78.799  1.00  1.00              
ATOM   1574  CD1 PHE A 100      53.357  69.269  79.163  1.00  1.00              
ATOM   1575  HD1 PHE A 100      52.527  68.641  78.872  1.00  1.00              
ATOM   1576  CE1 PHE A 100      53.125  70.399  79.969  1.00  1.00              
ATOM   1577  HE1 PHE A 100      52.114  70.620  80.286  1.00  1.00              
ATOM   1578  CZ  PHE A 100      54.195  71.197  80.407  1.00  1.00              
ATOM   1579  HZ  PHE A 100      54.004  72.047  81.050  1.00  1.00              
ATOM   1580  CE2 PHE A 100      55.508  70.860  80.054  1.00  1.00              
ATOM   1581  HE2 PHE A 100      56.333  71.456  80.422  1.00  1.00              
ATOM   1582  CD2 PHE A 100      55.742  69.731  79.255  1.00  1.00              
ATOM   1583  HD2 PHE A 100      56.764  69.452  79.028  1.00  1.00              
ATOM   1584  C   PHE A 100      53.380  67.302  76.204  1.00  1.00              
ATOM   1585  O   PHE A 100      54.106  67.733  75.314  1.00  1.00              
ATOM   1586  N   LYS A 101      52.041  67.358  76.102  1.00  1.00              
ATOM   1587  H   LYS A 101      51.499  66.882  76.807  1.00  1.00              
ATOM   1588  CA  LYS A 101      51.367  67.984  74.946  1.00  1.00              
ATOM   1589  HA  LYS A 101      51.713  67.435  74.070  1.00  1.00              
ATOM   1590  CB  LYS A 101      49.838  67.835  75.047  1.00  1.00              
ATOM   1591  HB1 LYS A 101      49.507  68.258  75.997  1.00  1.00              
ATOM   1592  HB2 LYS A 101      49.581  66.774  75.040  1.00  1.00              
ATOM   1593  CG  LYS A 101      49.071  68.550  73.915  1.00  1.00              
ATOM   1594  HG1 LYS A 101      49.266  69.621  73.983  1.00  1.00              
ATOM   1595  HG2 LYS A 101      48.002  68.420  74.085  1.00  1.00              
ATOM   1596  CD  LYS A 101      49.396  68.055  72.487  1.00  1.00              
ATOM   1597  HD1 LYS A 101      48.750  67.202  72.269  1.00  1.00              
ATOM   1598  HD2 LYS A 101      50.426  67.714  72.399  1.00  1.00              
ATOM   1599  CE  LYS A 101      49.144  69.159  71.448  1.00  1.00              
ATOM   1600  HE1 LYS A 101      48.273  69.737  71.767  1.00  1.00              
ATOM   1601  HE2 LYS A 101      48.903  68.692  70.489  1.00  1.00              
ATOM   1602  NZ  LYS A 101      50.323  70.052  71.279  1.00  1.00              
ATOM   1603  HZ1 LYS A 101      50.082  70.903  70.791  1.00  1.00              
ATOM   1604  HZ2 LYS A 101      50.741  70.295  72.175  1.00  1.00              
ATOM   1605  HZ3 LYS A 101      51.057  69.596  70.750  1.00  1.00              
ATOM   1606  C   LYS A 101      51.789  69.434  74.712  1.00  1.00              
ATOM   1607  O   LYS A 101      51.922  69.880  73.573  1.00  1.00              
ATOM   1608  N   ASP A 102      51.968  70.161  75.797  1.00  1.00              
ATOM   1609  H   ASP A 102      51.749  69.705  76.675  1.00  1.00              
ATOM   1610  CA  ASP A 102      52.144  71.607  75.851  1.00  1.00              
ATOM   1611  HA  ASP A 102      51.452  72.081  75.154  1.00  1.00              
ATOM   1612  CB  ASP A 102      51.795  72.071  77.287  1.00  1.00              
ATOM   1613  HB1 ASP A 102      51.622  73.147  77.254  1.00  1.00              
ATOM   1614  HB2 ASP A 102      52.674  71.921  77.909  1.00  1.00              
ATOM   1615  CG  ASP A 102      50.587  71.390  77.988  1.00  1.00              
ATOM   1616  OD1 ASP A 102      50.460  70.143  78.018  1.00  1.00              
ATOM   1617  OD2 ASP A 102      49.786  72.110  78.623  1.00  1.00              
ATOM   1618  C   ASP A 102      53.562  72.018  75.476  1.00  1.00              
ATOM   1619  O   ASP A 102      53.740  73.087  74.905  1.00  1.00              
ATOM   1620  N   LYS A 103      54.542  71.130  75.706  1.00  1.00              
ATOM   1621  H   LYS A 103      54.302  70.284  76.206  1.00  1.00              
ATOM   1622  CA  LYS A 103      55.891  71.226  75.130  1.00  1.00              
ATOM   1623  HA  LYS A 103      55.917  72.154  74.561  1.00  1.00              
ATOM   1624  CB  LYS A 103      56.967  71.405  76.208  1.00  1.00              
ATOM   1625  HB1 LYS A 103      57.916  71.564  75.700  1.00  1.00              
ATOM   1626  HB2 LYS A 103      57.024  70.486  76.785  1.00  1.00              
ATOM   1627  CG  LYS A 103      56.783  72.580  77.193  1.00  1.00              
ATOM   1628  HG1 LYS A 103      57.681  72.631  77.811  1.00  1.00              
ATOM   1629  HG2 LYS A 103      55.951  72.342  77.853  1.00  1.00              
ATOM   1630  CD  LYS A 103      56.514  73.987  76.621  1.00  1.00              
ATOM   1631  HD1 LYS A 103      56.589  74.711  77.433  1.00  1.00              
ATOM   1632  HD2 LYS A 103      55.487  74.027  76.276  1.00  1.00              
ATOM   1633  CE  LYS A 103      57.410  74.446  75.463  1.00  1.00              
ATOM   1634  HE1 LYS A 103      56.996  75.368  75.046  1.00  1.00              
ATOM   1635  HE2 LYS A 103      57.398  73.687  74.674  1.00  1.00              
ATOM   1636  NZ  LYS A 103      58.802  74.677  75.894  1.00  1.00              
ATOM   1637  HZ1 LYS A 103      59.236  73.785  76.135  1.00  1.00              
ATOM   1638  HZ2 LYS A 103      59.406  74.933  75.107  1.00  1.00              
ATOM   1639  HZ3 LYS A 103      58.913  75.341  76.641  1.00  1.00              
ATOM   1640  C   LYS A 103      56.190  70.198  74.020  1.00  1.00              
ATOM   1641  O   LYS A 103      57.309  70.053  73.551  1.00  1.00              
ATOM   1642  N   MET A 104      55.104  69.589  73.552  1.00  1.00              
ATOM   1643  H   MET A 104      54.277  69.749  74.102  1.00  1.00              
ATOM   1644  CA  MET A 104      54.896  68.755  72.371  1.00  1.00              
ATOM   1645  HA  MET A 104      53.914  68.321  72.549  1.00  1.00              
ATOM   1646  CB  MET A 104      54.737  69.663  71.136  1.00  1.00              
ATOM   1647  HB1 MET A 104      55.715  69.902  70.714  1.00  1.00              
ATOM   1648  HB2 MET A 104      54.268  70.595  71.453  1.00  1.00              
ATOM   1649  CG  MET A 104      53.835  69.031  70.064  1.00  1.00              
ATOM   1650  HG1 MET A 104      53.146  68.337  70.546  1.00  1.00              
ATOM   1651  HG2 MET A 104      54.452  68.454  69.373  1.00  1.00              
ATOM   1652  SD  MET A 104      52.832  70.218  69.125  1.00  1.00              
ATOM   1653  CE  MET A 104      54.148  71.034  68.177  1.00  1.00              
ATOM   1654  HE1 MET A 104      53.714  71.791  67.523  1.00  1.00              
ATOM   1655  HE2 MET A 104      54.858  71.508  68.855  1.00  1.00              
ATOM   1656  HE3 MET A 104      54.672  70.296  67.570  1.00  1.00              
ATOM   1657  C   MET A 104      55.761  67.528  72.172  1.00  1.00              
ATOM   1658  O   MET A 104      55.957  67.108  71.034  1.00  1.00              
ATOM   1659  N   TYR A 105      56.183  66.914  73.274  1.00  1.00              
ATOM   1660  H   TYR A 105      55.871  67.244  74.176  1.00  1.00              
ATOM   1661  CA  TYR A 105      57.223  65.899  73.212  1.00  1.00              
ATOM   1662  HA  TYR A 105      57.571  65.881  72.180  1.00  1.00              
ATOM   1663  CB  TYR A 105      58.445  66.375  73.984  1.00  1.00              
ATOM   1664  HB1 TYR A 105      58.441  67.464  74.037  1.00  1.00              
ATOM   1665  HB2 TYR A 105      59.345  66.077  73.447  1.00  1.00              
ATOM   1666  CG  TYR A 105      58.499  65.770  75.346  1.00  1.00              
ATOM   1667  CD1 TYR A 105      59.053  64.496  75.455  1.00  1.00              
ATOM   1668  HD1 TYR A 105      59.561  64.062  74.609  1.00  1.00              
ATOM   1669  CE1 TYR A 105      58.864  63.771  76.628  1.00  1.00              
ATOM   1670  HE1 TYR A 105      59.195  62.765  76.658  1.00  1.00              
ATOM   1671  CZ  TYR A 105      58.226  64.363  77.732  1.00  1.00              
ATOM   1672  OH  TYR A 105      57.927  63.638  78.831  1.00  1.00              
ATOM   1673  HH  TYR A 105      57.344  64.161  79.397  1.00  1.00              
ATOM   1674  CE2 TYR A 105      57.855  65.718  77.676  1.00  1.00              
ATOM   1675  HE2 TYR A 105      57.458  66.190  78.553  1.00  1.00              
ATOM   1676  CD2 TYR A 105      57.939  66.411  76.458  1.00  1.00              
ATOM   1677  HD2 TYR A 105      57.571  67.417  76.361  1.00  1.00              
ATOM   1678  C   TYR A 105      56.751  64.479  73.450  1.00  1.00              
ATOM   1679  O   TYR A 105      55.770  64.230  74.162  1.00  1.00              
ATOM   1680  N   LYS A 106      57.487  63.546  72.832  1.00  1.00              
ATOM   1681  H   LYS A 106      58.306  63.837  72.301  1.00  1.00              
ATOM   1682  CA  LYS A 106      57.300  62.104  73.101  1.00  1.00              
ATOM   1683  HA  LYS A 106      56.348  61.943  73.610  1.00  1.00              
ATOM   1684  CB  LYS A 106      57.296  61.308  71.781  1.00  1.00              
ATOM   1685  HB1 LYS A 106      57.738  60.324  71.951  1.00  1.00              
ATOM   1686  HB2 LYS A 106      57.902  61.829  71.039  1.00  1.00              
ATOM   1687  CG  LYS A 106      55.877  61.088  71.239  1.00  1.00              
ATOM   1688  HG1 LYS A 106      55.338  62.037  71.221  1.00  1.00              
ATOM   1689  HG2 LYS A 106      55.366  60.391  71.899  1.00  1.00              
ATOM   1690  CD  LYS A 106      55.913  60.499  69.822  1.00  1.00              
ATOM   1691  HD1 LYS A 106      56.493  59.574  69.824  1.00  1.00              
ATOM   1692  HD2 LYS A 106      56.413  61.219  69.171  1.00  1.00              
ATOM   1693  CE  LYS A 106      54.511  60.232  69.250  1.00  1.00              
ATOM   1694  HE1 LYS A 106      54.594  60.190  68.161  1.00  1.00              
ATOM   1695  HE2 LYS A 106      53.852  61.066  69.511  1.00  1.00              
ATOM   1696  NZ  LYS A 106      53.944  58.950  69.734  1.00  1.00              
ATOM   1697  HZ1 LYS A 106      53.730  58.973  70.729  1.00  1.00              
ATOM   1698  HZ2 LYS A 106      53.083  58.693  69.276  1.00  1.00              
ATOM   1699  HZ3 LYS A 106      54.604  58.181  69.623  1.00  1.00              
ATOM   1700  C   LYS A 106      58.374  61.588  74.028  1.00  1.00              
ATOM   1701  O   LYS A 106      59.543  61.856  73.792  1.00  1.00              
ATOM   1702  N   LEU A 107      58.014  60.805  75.039  1.00  1.00              
ATOM   1703  H   LEU A 107      57.030  60.614  75.183  1.00  1.00              
ATOM   1704  CA  LEU A 107      59.011  60.054  75.812  1.00  1.00              
ATOM   1705  HA  LEU A 107      60.011  60.351  75.512  1.00  1.00              
ATOM   1706  CB  LEU A 107      58.825  60.327  77.316  1.00  1.00              
ATOM   1707  HB1 LEU A 107      58.304  59.483  77.755  1.00  1.00              
ATOM   1708  HB2 LEU A 107      58.157  61.173  77.466  1.00  1.00              
ATOM   1709  CG  LEU A 107      60.098  60.555  78.146  1.00  1.00              
ATOM   1710  HG  LEU A 107      59.781  60.987  79.070  1.00  1.00              
ATOM   1711  CD1 LEU A 107      60.747  59.230  78.499  1.00  1.00              
ATOM   1712 1HD1 LEU A 107      60.006  58.466  78.725  1.00  1.00              
ATOM   1713 2HD1 LEU A 107      61.335  59.401  79.395  1.00  1.00              
ATOM   1714 3HD1 LEU A 107      61.389  58.900  77.690  1.00  1.00              
ATOM   1715  CD2 LEU A 107      61.152  61.548  77.665  1.00  1.00              
ATOM   1716 1HD2 LEU A 107      62.128  61.237  78.019  1.00  1.00              
ATOM   1717 2HD2 LEU A 107      61.180  61.613  76.588  1.00  1.00              
ATOM   1718 3HD2 LEU A 107      60.936  62.535  78.076  1.00  1.00              
ATOM   1719  C   LEU A 107      58.883  58.576  75.462  1.00  1.00              
ATOM   1720  O   LEU A 107      57.782  58.079  75.240  1.00  1.00              
ATOM   1721  N   LYS A 108      60.008  57.873  75.470  1.00  1.00              
ATOM   1722  H   LYS A 108      60.859  58.391  75.664  1.00  1.00              
ATOM   1723  CA  LYS A 108      60.085  56.418  75.562  1.00  1.00              
ATOM   1724  HA  LYS A 108      59.092  55.966  75.545  1.00  1.00              
ATOM   1725  CB  LYS A 108      60.967  55.786  74.456  1.00  1.00              
ATOM   1726  HB1 LYS A 108      60.797  54.708  74.469  1.00  1.00              
ATOM   1727  HB2 LYS A 108      62.017  55.929  74.708  1.00  1.00              
ATOM   1728  CG  LYS A 108      60.820  56.288  73.018  1.00  1.00              
ATOM   1729  HG1 LYS A 108      61.581  55.787  72.416  1.00  1.00              
ATOM   1730  HG2 LYS A 108      61.009  57.362  72.976  1.00  1.00              
ATOM   1731  CD  LYS A 108      59.449  55.984  72.424  1.00  1.00              
ATOM   1732  HD1 LYS A 108      58.714  56.622  72.915  1.00  1.00              
ATOM   1733  HD2 LYS A 108      59.190  54.939  72.601  1.00  1.00              
ATOM   1734  CE  LYS A 108      59.506  56.266  70.918  1.00  1.00              
ATOM   1735  HE1 LYS A 108      60.303  55.660  70.478  1.00  1.00              
ATOM   1736  HE2 LYS A 108      59.755  57.322  70.776  1.00  1.00              
ATOM   1737  NZ  LYS A 108      58.213  55.959  70.272  1.00  1.00              
ATOM   1738  HZ1 LYS A 108      57.907  55.019  70.473  1.00  1.00              
ATOM   1739  HZ2 LYS A 108      57.491  56.566  70.672  1.00  1.00              
ATOM   1740  HZ3 LYS A 108      58.202  56.121  69.279  1.00  1.00              
ATOM   1741  C   LYS A 108      60.764  56.104  76.885  1.00  1.00              
ATOM   1742  O   LYS A 108      61.914  56.501  77.081  1.00  1.00              
ATOM   1743  N   CYS A 109      60.116  55.404  77.802  1.00  1.00              
ATOM   1744  H   CYS A 109      59.220  55.011  77.531  1.00  1.00              
ATOM   1745  CA  CYS A 109      60.921  54.732  78.827  1.00  1.00              
ATOM   1746  HA  CYS A 109      61.630  55.433  79.249  1.00  1.00              
ATOM   1747  CB  CYS A 109      60.007  54.238  79.933  1.00  1.00              
ATOM   1748  HB1 CYS A 109      59.584  53.298  79.591  1.00  1.00              
ATOM   1749  HB2 CYS A 109      59.216  54.966  80.090  1.00  1.00              
ATOM   1750  SG  CYS A 109      60.904  53.983  81.490  1.00  1.00              
ATOM   1751  HG  CYS A 109      61.263  55.269  81.628  1.00  1.00              
ATOM   1752  C   CYS A 109      61.739  53.552  78.275  1.00  1.00              
ATOM   1753  O   CYS A 109      61.387  52.962  77.257  1.00  1.00              
ATOM   1754  N   PHE A 110      62.736  53.102  79.034  1.00  1.00              
ATOM   1755  H   PHE A 110      63.104  53.678  79.783  1.00  1.00              
ATOM   1756  CA  PHE A 110      63.286  51.766  78.871  1.00  1.00              
ATOM   1757  HA  PHE A 110      62.636  51.218  78.194  1.00  1.00              
ATOM   1758  CB  PHE A 110      64.648  51.830  78.163  1.00  1.00              
ATOM   1759  HB1 PHE A 110      65.221  50.939  78.416  1.00  1.00              
ATOM   1760  HB2 PHE A 110      65.219  52.691  78.513  1.00  1.00              
ATOM   1761  CG  PHE A 110      64.502  51.880  76.653  1.00  1.00              
ATOM   1762  CD1 PHE A 110      64.326  53.110  75.989  1.00  1.00              
ATOM   1763  HD1 PHE A 110      64.326  54.031  76.553  1.00  1.00              
ATOM   1764  CE1 PHE A 110      64.121  53.137  74.597  1.00  1.00              
ATOM   1765  HE1 PHE A 110      63.976  54.076  74.083  1.00  1.00              
ATOM   1766  CZ  PHE A 110      64.098  51.938  73.864  1.00  1.00              
ATOM   1767  HZ  PHE A 110      63.948  51.965  72.793  1.00  1.00              
ATOM   1768  CE2 PHE A 110      64.261  50.709  74.525  1.00  1.00              
ATOM   1769  HE2 PHE A 110      64.225  49.784  73.968  1.00  1.00              
ATOM   1770  CD2 PHE A 110      64.463  50.680  75.916  1.00  1.00              
ATOM   1771  HD2 PHE A 110      64.586  49.731  76.417  1.00  1.00              
ATOM   1772  C   PHE A 110      63.336  51.004  80.196  1.00  1.00              
ATOM   1773  O   PHE A 110      63.987  51.433  81.154  1.00  1.00              
ATOM   1774  N   PRO A 111      62.660  49.841  80.275  1.00  1.00              
ATOM   1775  CD  PRO A 111      62.242  49.011  79.147  1.00  1.00              
ATOM   1776  HD1 PRO A 111      63.065  48.849  78.448  1.00  1.00              
ATOM   1777  HD2 PRO A 111      61.415  49.485  78.636  1.00  1.00              
ATOM   1778  CG  PRO A 111      61.777  47.678  79.729  1.00  1.00              
ATOM   1779  HG1 PRO A 111      62.608  46.971  79.752  1.00  1.00              
ATOM   1780  HG2 PRO A 111      60.935  47.266  79.172  1.00  1.00              
ATOM   1781  CB  PRO A 111      61.383  48.069  81.150  1.00  1.00              
ATOM   1782  HB1 PRO A 111      61.403  47.213  81.827  1.00  1.00              
ATOM   1783  HB2 PRO A 111      60.398  48.510  81.126  1.00  1.00              
ATOM   1784  CA  PRO A 111      62.390  49.151  81.533  1.00  1.00              
ATOM   1785  HA  PRO A 111      61.951  49.838  82.247  1.00  1.00              
ATOM   1786  C   PRO A 111      63.636  48.460  82.111  1.00  1.00              
ATOM   1787  O   PRO A 111      63.625  47.932  83.220  1.00  1.00              
ATOM   1788  N   SER A 112      64.682  48.412  81.300  1.00  1.00              
ATOM   1789  H   SER A 112      64.590  48.835  80.386  1.00  1.00              
ATOM   1790  CA  SER A 112      65.909  47.669  81.492  1.00  1.00              
ATOM   1791  HA  SER A 112      65.698  46.711  81.971  1.00  1.00              
ATOM   1792  CB  SER A 112      66.485  47.415  80.087  1.00  1.00              
ATOM   1793  HB1 SER A 112      65.916  46.607  79.623  1.00  1.00              
ATOM   1794  HB2 SER A 112      67.530  47.106  80.150  1.00  1.00              
ATOM   1795  OG  SER A 112      66.356  48.575  79.264  1.00  1.00              
ATOM   1796  HG  SER A 112      67.126  49.152  79.380  1.00  1.00              
ATOM   1797  C   SER A 112      66.981  48.375  82.303  1.00  1.00              
ATOM   1798  O   SER A 112      67.858  47.738  82.871  1.00  1.00              
ATOM   1799  N   THR A 113      66.920  49.697  82.316  1.00  1.00              
ATOM   1800  H   THR A 113      66.188  50.124  81.766  1.00  1.00              
ATOM   1801  CA  THR A 113      67.977  50.595  82.790  1.00  1.00              
ATOM   1802  HA  THR A 113      68.639  50.087  83.492  1.00  1.00              
ATOM   1803  CB  THR A 113      68.798  51.120  81.594  1.00  1.00              
ATOM   1804  HB  THR A 113      69.391  51.980  81.907  1.00  1.00              
ATOM   1805  CG2 THR A 113      69.738  50.062  81.022  1.00  1.00              
ATOM   1806 1HG2 THR A 113      70.339  50.502  80.225  1.00  1.00              
ATOM   1807 2HG2 THR A 113      70.405  49.705  81.806  1.00  1.00              
ATOM   1808 3HG2 THR A 113      69.174  49.221  80.622  1.00  1.00              
ATOM   1809  OG1 THR A 113      67.924  51.499  80.547  1.00  1.00              
ATOM   1810  HG1 THR A 113      68.470  51.804  79.802  1.00  1.00              
ATOM   1811  C   THR A 113      67.356  51.786  83.503  1.00  1.00              
ATOM   1812  O   THR A 113      67.997  52.405  84.344  1.00  1.00              
ATOM   1813  N   GLY A 114      66.104  52.118  83.167  1.00  1.00              
ATOM   1814  H   GLY A 114      65.630  51.571  82.458  1.00  1.00              
ATOM   1815  CA  GLY A 114      65.565  53.439  83.447  1.00  1.00              
ATOM   1816  HA1 GLY A 114      65.633  53.642  84.513  1.00  1.00              
ATOM   1817  HA2 GLY A 114      64.526  53.474  83.123  1.00  1.00              
ATOM   1818  C   GLY A 114      66.292  54.555  82.714  1.00  1.00              
ATOM   1819  O   GLY A 114      66.183  55.712  83.111  1.00  1.00              
ATOM   1820  N   GLU A 115      67.002  54.211  81.642  1.00  1.00              
ATOM   1821  H   GLU A 115      67.056  53.228  81.412  1.00  1.00              
ATOM   1822  CA  GLU A 115      67.211  55.117  80.529  1.00  1.00              
ATOM   1823  HA  GLU A 115      67.703  56.014  80.890  1.00  1.00              
ATOM   1824  CB  GLU A 115      68.130  54.427  79.519  1.00  1.00              
ATOM   1825  HB1 GLU A 115      67.569  53.646  79.003  1.00  1.00              
ATOM   1826  HB2 GLU A 115      68.949  53.968  80.076  1.00  1.00              
ATOM   1827  CG  GLU A 115      68.751  55.371  78.487  1.00  1.00              
ATOM   1828  HG1 GLU A 115      69.258  56.182  79.014  1.00  1.00              
ATOM   1829  HG2 GLU A 115      67.966  55.800  77.861  1.00  1.00              
ATOM   1830  CD  GLU A 115      69.766  54.653  77.592  1.00  1.00              
ATOM   1831  OE1 GLU A 115      69.906  53.413  77.716  1.00  1.00              
ATOM   1832  OE2 GLU A 115      70.390  55.376  76.781  1.00  1.00              
ATOM   1833  C   GLU A 115      65.857  55.499  79.922  1.00  1.00              
ATOM   1834  O   GLU A 115      64.836  54.817  80.075  1.00  1.00              
ATOM   1835  N   ILE A 116      65.864  56.637  79.254  1.00  1.00              
ATOM   1836  H   ILE A 116      66.733  57.163  79.214  1.00  1.00              
ATOM   1837  CA  ILE A 116      64.703  57.244  78.647  1.00  1.00              
ATOM   1838  HA  ILE A 116      64.003  56.467  78.342  1.00  1.00              
ATOM   1839  CB  ILE A 116      63.998  58.224  79.612  1.00  1.00              
ATOM   1840  HB  ILE A 116      63.465  58.927  78.974  1.00  1.00              
ATOM   1841  CG2 ILE A 116      62.933  57.523  80.453  1.00  1.00              
ATOM   1842 1HG2 ILE A 116      62.139  57.181  79.802  1.00  1.00              
ATOM   1843 2HG2 ILE A 116      63.357  56.692  81.015  1.00  1.00              
ATOM   1844 3HG2 ILE A 116      62.513  58.253  81.136  1.00  1.00              
ATOM   1845  CG1 ILE A 116      64.884  59.104  80.520  1.00  1.00              
ATOM   1846 1HG1 ILE A 116      64.273  59.932  80.859  1.00  1.00              
ATOM   1847 2HG1 ILE A 116      65.697  59.513  79.927  1.00  1.00              
ATOM   1848  CD1 ILE A 116      65.448  58.486  81.800  1.00  1.00              
ATOM   1849  HD1 ILE A 116      66.002  59.256  82.332  1.00  1.00              
ATOM   1850  HD2 ILE A 116      64.649  58.119  82.441  1.00  1.00              
ATOM   1851  HD3 ILE A 116      66.127  57.676  81.575  1.00  1.00              
ATOM   1852  C   ILE A 116      65.156  58.001  77.404  1.00  1.00              
ATOM   1853  O   ILE A 116      66.081  58.814  77.458  1.00  1.00              
ATOM   1854  N   GLN A 117      64.461  57.774  76.298  1.00  1.00              
ATOM   1855  H   GLN A 117      63.651  57.170  76.369  1.00  1.00              
ATOM   1856  CA  GLN A 117      64.607  58.578  75.099  1.00  1.00              
ATOM   1857  HA  GLN A 117      65.587  59.059  75.115  1.00  1.00              
ATOM   1858  CB  GLN A 117      64.560  57.708  73.832  1.00  1.00              
ATOM   1859  HB1 GLN A 117      64.736  58.353  72.969  1.00  1.00              
ATOM   1860  HB2 GLN A 117      63.579  57.252  73.721  1.00  1.00              
ATOM   1861  CG  GLN A 117      65.637  56.615  73.851  1.00  1.00              
ATOM   1862  HG1 GLN A 117      65.330  55.804  74.508  1.00  1.00              
ATOM   1863  HG2 GLN A 117      66.554  57.030  74.263  1.00  1.00              
ATOM   1864  CD  GLN A 117      65.930  56.057  72.461  1.00  1.00              
ATOM   1865  OE1 GLN A 117      65.168  55.303  71.875  1.00  1.00              
ATOM   1866  NE2 GLN A 117      67.057  56.427  71.890  1.00  1.00              
ATOM   1867 1HE2 GLN A 117      67.641  57.114  72.352  1.00  1.00              
ATOM   1868 2HE2 GLN A 117      67.311  55.985  71.026  1.00  1.00              
ATOM   1869  C   GLN A 117      63.563  59.679  75.035  1.00  1.00              
ATOM   1870  O   GLN A 117      62.435  59.539  75.496  1.00  1.00              
ATOM   1871  N   VAL A 118      63.962  60.777  74.414  1.00  1.00              
ATOM   1872  H   VAL A 118      64.922  60.773  74.084  1.00  1.00              
ATOM   1873  CA  VAL A 118      63.327  62.093  74.516  1.00  1.00              
ATOM   1874  HA  VAL A 118      62.332  62.030  74.946  1.00  1.00              
ATOM   1875  CB  VAL A 118      64.267  62.949  75.390  1.00  1.00              
ATOM   1876  HB  VAL A 118      65.134  63.228  74.802  1.00  1.00              
ATOM   1877  CG1 VAL A 118      63.567  64.223  75.817  1.00  1.00              
ATOM   1878 1HG1 VAL A 118      63.287  64.808  74.941  1.00  1.00              
ATOM   1879 2HG1 VAL A 118      64.227  64.826  76.442  1.00  1.00              
ATOM   1880 3HG1 VAL A 118      62.673  63.945  76.372  1.00  1.00              
ATOM   1881  CG2 VAL A 118      64.835  62.253  76.634  1.00  1.00              
ATOM   1882 1HG2 VAL A 118      65.493  62.953  77.134  1.00  1.00              
ATOM   1883 2HG2 VAL A 118      64.034  61.931  77.289  1.00  1.00              
ATOM   1884 3HG2 VAL A 118      65.441  61.386  76.380  1.00  1.00              
ATOM   1885  C   VAL A 118      63.219  62.665  73.091  1.00  1.00              
ATOM   1886  O   VAL A 118      64.034  63.521  72.706  1.00  1.00              
ATOM   1887  N   PRO A 119      62.360  62.068  72.238  1.00  1.00              
ATOM   1888  CD  PRO A 119      61.899  60.679  72.344  1.00  1.00              
ATOM   1889  HD1 PRO A 119      61.315  60.486  73.238  1.00  1.00              
ATOM   1890  HD2 PRO A 119      62.765  60.018  72.338  1.00  1.00              
ATOM   1891  CG  PRO A 119      61.103  60.386  71.083  1.00  1.00              
ATOM   1892  HG1 PRO A 119      60.086  60.764  71.176  1.00  1.00              
ATOM   1893  HG2 PRO A 119      61.113  59.324  70.834  1.00  1.00              
ATOM   1894  CB  PRO A 119      61.900  61.217  70.085  1.00  1.00              
ATOM   1895  HB1 PRO A 119      61.341  61.386  69.163  1.00  1.00              
ATOM   1896  HB2 PRO A 119      62.836  60.704  69.865  1.00  1.00              
ATOM   1897  CA  PRO A 119      62.182  62.513  70.867  1.00  1.00              
ATOM   1898  HA  PRO A 119      63.111  62.945  70.493  1.00  1.00              
ATOM   1899  C   PRO A 119      61.053  63.483  70.564  1.00  1.00              
ATOM   1900  O   PRO A 119      60.043  63.555  71.263  1.00  1.00              
ATOM   1901  N   GLY A 120      61.217  64.159  69.419  1.00  1.00              
ATOM   1902  H   GLY A 120      62.068  63.990  68.903  1.00  1.00              
ATOM   1903  CA  GLY A 120      60.407  65.324  69.074  1.00  1.00              
ATOM   1904  HA1 GLY A 120      59.366  65.030  68.947  1.00  1.00              
ATOM   1905  HA2 GLY A 120      60.772  65.781  68.155  1.00  1.00              
ATOM   1906  C   GLY A 120      60.494  66.322  70.204  1.00  1.00              
ATOM   1907  O   GLY A 120      59.531  66.493  70.956  1.00  1.00              
ATOM   1908  N   VAL A 121      61.698  66.901  70.309  1.00  1.00              
ATOM   1909  H   VAL A 121      62.460  66.527  69.758  1.00  1.00              
ATOM   1910  CA  VAL A 121      61.881  68.259  70.837  1.00  1.00              
ATOM   1911  HA  VAL A 121      61.011  68.586  71.408  1.00  1.00              
ATOM   1912  CB  VAL A 121      63.132  68.224  71.732  1.00  1.00              
ATOM   1913  HB  VAL A 121      63.995  67.995  71.111  1.00  1.00              
ATOM   1914  CG1 VAL A 121      63.363  69.577  72.387  1.00  1.00              
ATOM   1915 1HG1 VAL A 121      63.416  70.374  71.645  1.00  1.00              
ATOM   1916 2HG1 VAL A 121      62.549  69.771  73.083  1.00  1.00              
ATOM   1917 3HG1 VAL A 121      64.312  69.551  72.913  1.00  1.00              
ATOM   1918  CG2 VAL A 121      63.063  67.154  72.838  1.00  1.00              
ATOM   1919 1HG2 VAL A 121      63.973  67.178  73.434  1.00  1.00              
ATOM   1920 2HG2 VAL A 121      62.197  67.329  73.476  1.00  1.00              
ATOM   1921 3HG2 VAL A 121      62.985  66.157  72.404  1.00  1.00              
ATOM   1922  C   VAL A 121      62.102  69.158  69.627  1.00  1.00              
ATOM   1923  O   VAL A 121      62.814  68.764  68.710  1.00  1.00              
ATOM   1924  N   ILE A 122      61.519  70.345  69.577  1.00  1.00              
ATOM   1925  H   ILE A 122      60.956  70.651  70.362  1.00  1.00              
ATOM   1926  CA  ILE A 122      61.711  71.317  68.492  1.00  1.00              
ATOM   1927  HA  ILE A 122      62.728  71.255  68.104  1.00  1.00              
ATOM   1928  CB  ILE A 122      60.681  71.138  67.346  1.00  1.00              
ATOM   1929  HB  ILE A 122      60.624  72.084  66.804  1.00  1.00              
ATOM   1930  CG2 ILE A 122      61.199  70.106  66.343  1.00  1.00              
ATOM   1931 1HG2 ILE A 122      62.242  70.321  66.122  1.00  1.00              
ATOM   1932 2HG2 ILE A 122      61.114  69.101  66.754  1.00  1.00              
ATOM   1933 3HG2 ILE A 122      60.627  70.163  65.419  1.00  1.00              
ATOM   1934  CG1 ILE A 122      59.252  70.792  67.831  1.00  1.00              
ATOM   1935 1HG1 ILE A 122      58.944  71.527  68.573  1.00  1.00              
ATOM   1936 2HG1 ILE A 122      59.249  69.811  68.309  1.00  1.00              
ATOM   1937  CD1 ILE A 122      58.205  70.781  66.710  1.00  1.00              
ATOM   1938  HD1 ILE A 122      57.213  70.664  67.147  1.00  1.00              
ATOM   1939  HD2 ILE A 122      58.244  71.717  66.154  1.00  1.00              
ATOM   1940  HD3 ILE A 122      58.386  69.947  66.032  1.00  1.00              
ATOM   1941  C   ILE A 122      61.523  72.707  69.095  1.00  1.00              
ATOM   1942  O   ILE A 122      60.821  72.859  70.096  1.00  1.00              
ATOM   1943  N   PHE A 123      62.128  73.688  68.434  1.00  1.00              
ATOM   1944  H   PHE A 123      62.743  73.404  67.688  1.00  1.00              
ATOM   1945  CA  PHE A 123      61.995  75.129  68.606  1.00  1.00              
ATOM   1946  HA  PHE A 123      62.066  75.506  67.586  1.00  1.00              
ATOM   1947  CB  PHE A 123      60.597  75.621  69.051  1.00  1.00              
ATOM   1948  HB1 PHE A 123      60.626  76.710  69.096  1.00  1.00              
ATOM   1949  HB2 PHE A 123      60.366  75.267  70.053  1.00  1.00              
ATOM   1950  CG  PHE A 123      59.447  75.246  68.130  1.00  1.00              
ATOM   1951  CD1 PHE A 123      58.449  74.351  68.562  1.00  1.00              
ATOM   1952  HD1 PHE A 123      58.511  73.909  69.547  1.00  1.00              
ATOM   1953  CE1 PHE A 123      57.373  74.025  67.717  1.00  1.00              
ATOM   1954  HE1 PHE A 123      56.616  73.333  68.055  1.00  1.00              
ATOM   1955  CZ  PHE A 123      57.288  74.594  66.435  1.00  1.00              
ATOM   1956  HZ  PHE A 123      56.464  74.340  65.785  1.00  1.00              
ATOM   1957  CE2 PHE A 123      58.275  75.497  66.003  1.00  1.00              
ATOM   1958  HE2 PHE A 123      58.204  75.944  65.022  1.00  1.00              
ATOM   1959  CD2 PHE A 123      59.349  75.824  66.850  1.00  1.00              
ATOM   1960  HD2 PHE A 123      60.099  76.528  66.521  1.00  1.00              
ATOM   1961  C   PHE A 123      63.218  75.794  69.264  1.00  1.00              
ATOM   1962  O   PHE A 123      64.173  76.036  68.525  1.00  1.00              
ATOM   1963  N   PRO A 124      63.312  76.051  70.584  1.00  1.00              
ATOM   1964  CD  PRO A 124      62.269  76.211  71.581  1.00  1.00              
ATOM   1965  HD1 PRO A 124      61.873  75.233  71.858  1.00  1.00              
ATOM   1966  HD2 PRO A 124      61.474  76.872  71.238  1.00  1.00              
ATOM   1967  CG  PRO A 124      62.973  76.847  72.774  1.00  1.00              
ATOM   1968  HG1 PRO A 124      62.469  76.616  73.712  1.00  1.00              
ATOM   1969  HG2 PRO A 124      63.026  77.926  72.626  1.00  1.00              
ATOM   1970  CB  PRO A 124      64.382  76.257  72.723  1.00  1.00              
ATOM   1971  HB1 PRO A 124      64.439  75.419  73.418  1.00  1.00              
ATOM   1972  HB2 PRO A 124      65.122  77.011  72.993  1.00  1.00              
ATOM   1973  CA  PRO A 124      64.578  75.792  71.266  1.00  1.00              
ATOM   1974  HA  PRO A 124      65.390  76.350  70.797  1.00  1.00              
ATOM   1975  C   PRO A 124      64.872  74.290  71.188  1.00  1.00              
ATOM   1976  O   PRO A 124      64.165  73.491  70.575  1.00  1.00              
ATOM   1977  N   ASP A 125      65.938  73.883  71.848  1.00  1.00              
ATOM   1978  H   ASP A 125      66.519  74.578  72.290  1.00  1.00              
ATOM   1979  CA  ASP A 125      66.509  72.575  71.591  1.00  1.00              
ATOM   1980  HA  ASP A 125      65.750  71.892  71.206  1.00  1.00              
ATOM   1981  CB  ASP A 125      67.569  72.735  70.499  1.00  1.00              
ATOM   1982  HB1 ASP A 125      67.080  72.698  69.526  1.00  1.00              
ATOM   1983  HB2 ASP A 125      68.293  71.925  70.570  1.00  1.00              
ATOM   1984  CG  ASP A 125      68.303  74.055  70.627  1.00  1.00              
ATOM   1985  OD1 ASP A 125      68.150  74.973  69.800  1.00  1.00              
ATOM   1986  OD2 ASP A 125      69.102  74.172  71.573  1.00  1.00              
ATOM   1987  C   ASP A 125      66.989  71.938  72.893  1.00  1.00              
ATOM   1988  O   ASP A 125      66.313  71.068  73.439  1.00  1.00              
ATOM   1989  N   PHE A 126      68.115  72.384  73.443  1.00  1.00              
ATOM   1990  H   PHE A 126      68.652  73.094  72.955  1.00  1.00              
ATOM   1991  CA  PHE A 126      68.618  71.860  74.703  1.00  1.00              
ATOM   1992  HA  PHE A 126      68.693  70.774  74.625  1.00  1.00              
ATOM   1993  CB  PHE A 126      70.018  72.433  74.992  1.00  1.00              
ATOM   1994  HB1 PHE A 126      70.667  72.204  74.147  1.00  1.00              
ATOM   1995  HB2 PHE A 126      70.429  71.907  75.855  1.00  1.00              
ATOM   1996  CG  PHE A 126      70.079  73.932  75.279  1.00  1.00              
ATOM   1997  CD1 PHE A 126      69.845  74.441  76.573  1.00  1.00              
ATOM   1998  HD1 PHE A 126      69.585  73.772  77.379  1.00  1.00              
ATOM   1999  CE1 PHE A 126      69.959  75.817  76.833  1.00  1.00              
ATOM   2000  HE1 PHE A 126      69.791  76.198  77.829  1.00  1.00              
ATOM   2001  CZ  PHE A 126      70.266  76.708  75.794  1.00  1.00              
ATOM   2002  HZ  PHE A 126      70.333  77.769  75.994  1.00  1.00              
ATOM   2003  CE2 PHE A 126      70.490  76.212  74.501  1.00  1.00              
ATOM   2004  HE2 PHE A 126      70.740  76.893  73.700  1.00  1.00              
ATOM   2005  CD2 PHE A 126      70.408  74.830  74.256  1.00  1.00              
ATOM   2006  HD2 PHE A 126      70.625  74.447  73.275  1.00  1.00              
ATOM   2007  C   PHE A 126      67.716  72.173  75.883  1.00  1.00              
ATOM   2008  O   PHE A 126      67.503  71.312  76.718  1.00  1.00              
ATOM   2009  N   GLU A 127      67.227  73.405  75.979  1.00  1.00              
ATOM   2010  H   GLU A 127      67.527  74.079  75.292  1.00  1.00              
ATOM   2011  CA  GLU A 127      66.423  73.887  77.094  1.00  1.00              
ATOM   2012  HA  GLU A 127      66.894  73.657  78.046  1.00  1.00              
ATOM   2013  CB  GLU A 127      66.277  75.417  76.913  1.00  1.00              
ATOM   2014  HB1 GLU A 127      65.650  75.612  76.041  1.00  1.00              
ATOM   2015  HB2 GLU A 127      67.252  75.847  76.691  1.00  1.00              
ATOM   2016  CG  GLU A 127      65.682  76.170  78.111  1.00  1.00              
ATOM   2017  HG1 GLU A 127      64.702  75.751  78.350  1.00  1.00              
ATOM   2018  HG2 GLU A 127      65.541  77.216  77.830  1.00  1.00              
ATOM   2019  CD  GLU A 127      66.607  76.098  79.328  1.00  1.00              
ATOM   2020  OE1 GLU A 127      67.816  76.381  79.198  1.00  1.00              
ATOM   2021  OE2 GLU A 127      66.184  75.601  80.388  1.00  1.00              
ATOM   2022  C   GLU A 127      65.056  73.251  77.026  1.00  1.00              
ATOM   2023  O   GLU A 127      64.507  72.880  78.055  1.00  1.00              
ATOM   2024  N   ASP A 128      64.525  73.078  75.817  1.00  1.00              
ATOM   2025  H   ASP A 128      65.044  73.355  74.998  1.00  1.00              
ATOM   2026  CA  ASP A 128      63.264  72.394  75.662  1.00  1.00              
ATOM   2027  HA  ASP A 128      62.608  72.799  76.435  1.00  1.00              
ATOM   2028  CB  ASP A 128      62.596  72.721  74.315  1.00  1.00              
ATOM   2029  HB1 ASP A 128      62.492  71.824  73.714  1.00  1.00              
ATOM   2030  HB2 ASP A 128      63.199  73.436  73.753  1.00  1.00              
ATOM   2031  CG  ASP A 128      61.209  73.311  74.573  1.00  1.00              
ATOM   2032  OD1 ASP A 128      60.405  72.669  75.286  1.00  1.00              
ATOM   2033  OD2 ASP A 128      60.950  74.487  74.227  1.00  1.00              
ATOM   2034  C   ASP A 128      63.387  70.912  75.993  1.00  1.00              
ATOM   2035  O   ASP A 128      62.677  70.462  76.879  1.00  1.00              
ATOM   2036  N   GLY A 129      64.362  70.177  75.452  1.00  1.00              
ATOM   2037  H   GLY A 129      64.971  70.609  74.762  1.00  1.00              
ATOM   2038  CA  GLY A 129      64.531  68.744  75.749  1.00  1.00              
ATOM   2039  HA1 GLY A 129      65.338  68.359  75.126  1.00  1.00              
ATOM   2040  HA2 GLY A 129      63.619  68.210  75.493  1.00  1.00              
ATOM   2041  C   GLY A 129      64.877  68.433  77.203  1.00  1.00              
ATOM   2042  O   GLY A 129      64.387  67.465  77.790  1.00  1.00              
ATOM   2043  N   LYS A 130      65.644  69.324  77.820  1.00  1.00              
ATOM   2044  H   LYS A 130      66.050  70.062  77.250  1.00  1.00              
ATOM   2045  CA  LYS A 130      65.774  69.447  79.261  1.00  1.00              
ATOM   2046  HA  LYS A 130      66.254  68.553  79.661  1.00  1.00              
ATOM   2047  CB  LYS A 130      66.667  70.661  79.533  1.00  1.00              
ATOM   2048  HB1 LYS A 130      66.321  71.458  78.886  1.00  1.00              
ATOM   2049  HB2 LYS A 130      67.692  70.423  79.241  1.00  1.00              
ATOM   2050  CG  LYS A 130      66.677  71.205  80.963  1.00  1.00              
ATOM   2051  HG1 LYS A 130      67.433  70.691  81.551  1.00  1.00              
ATOM   2052  HG2 LYS A 130      65.710  71.078  81.444  1.00  1.00              
ATOM   2053  CD  LYS A 130      66.958  72.701  80.931  1.00  1.00              
ATOM   2054  HD1 LYS A 130      66.862  73.082  81.937  1.00  1.00              
ATOM   2055  HD2 LYS A 130      66.189  73.184  80.332  1.00  1.00              
ATOM   2056  CE  LYS A 130      68.339  73.049  80.370  1.00  1.00              
ATOM   2057  HE1 LYS A 130      68.313  73.002  79.280  1.00  1.00              
ATOM   2058  HE2 LYS A 130      69.063  72.314  80.720  1.00  1.00              
ATOM   2059  NZ  LYS A 130      68.756  74.391  80.823  1.00  1.00              
ATOM   2060  HZ1 LYS A 130      69.623  74.667  80.389  1.00  1.00              
ATOM   2061  HZ2 LYS A 130      68.050  75.091  80.570  1.00  1.00              
ATOM   2062  HZ3 LYS A 130      68.841  74.395  81.835  1.00  1.00              
ATOM   2063  C   LYS A 130      64.398  69.534  79.954  1.00  1.00              
ATOM   2064  O   LYS A 130      64.091  68.693  80.800  1.00  1.00              
ATOM   2065  N   ASN A 131      63.573  70.526  79.606  1.00  1.00              
ATOM   2066  H   ASN A 131      63.866  71.138  78.852  1.00  1.00              
ATOM   2067  CA  ASN A 131      62.316  70.841  80.290  1.00  1.00              
ATOM   2068  HA  ASN A 131      62.537  70.934  81.356  1.00  1.00              
ATOM   2069  CB  ASN A 131      61.774  72.205  79.813  1.00  1.00              
ATOM   2070  HB1 ASN A 131      60.686  72.196  79.872  1.00  1.00              
ATOM   2071  HB2 ASN A 131      62.048  72.396  78.776  1.00  1.00              
ATOM   2072  CG  ASN A 131      62.247  73.347  80.701  1.00  1.00              
ATOM   2073  OD1 ASN A 131      61.545  73.763  81.604  1.00  1.00              
ATOM   2074  ND2 ASN A 131      63.425  73.873  80.476  1.00  1.00              
ATOM   2075 1HD2 ASN A 131      63.965  73.573  79.678  1.00  1.00              
ATOM   2076 2HD2 ASN A 131      63.755  74.612  81.080  1.00  1.00              
ATOM   2077  C   ASN A 131      61.256  69.734  80.211  1.00  1.00              
ATOM   2078  O   ASN A 131      60.742  69.267  81.226  1.00  1.00              
ATOM   2079  N   ILE A 132      61.014  69.268  78.994  1.00  1.00              
ATOM   2080  H   ILE A 132      61.451  69.791  78.238  1.00  1.00              
ATOM   2081  CA  ILE A 132      60.507  67.946  78.610  1.00  1.00              
ATOM   2082  HA  ILE A 132      59.423  67.956  78.515  1.00  1.00              
ATOM   2083  CB  ILE A 132      61.165  67.683  77.228  1.00  1.00              
ATOM   2084  HB  ILE A 132      62.168  68.068  77.319  1.00  1.00              
ATOM   2085  CG2 ILE A 132      61.377  66.205  76.923  1.00  1.00              
ATOM   2086 1HG2 ILE A 132      60.550  65.621  77.301  1.00  1.00              
ATOM   2087 2HG2 ILE A 132      62.280  65.867  77.421  1.00  1.00              
ATOM   2088 3HG2 ILE A 132      61.492  66.043  75.853  1.00  1.00              
ATOM   2089  CG1 ILE A 132      60.628  68.416  75.980  1.00  1.00              
ATOM   2090 1HG1 ILE A 132      60.135  67.711  75.338  1.00  1.00              
ATOM   2091 2HG1 ILE A 132      61.468  68.775  75.390  1.00  1.00              
ATOM   2092  CD1 ILE A 132      59.675  69.581  76.192  1.00  1.00              
ATOM   2093  HD1 ILE A 132      59.373  69.950  75.214  1.00  1.00              
ATOM   2094  HD2 ILE A 132      58.805  69.240  76.743  1.00  1.00              
ATOM   2095  HD3 ILE A 132      60.153  70.391  76.738  1.00  1.00              
ATOM   2096  C   ILE A 132      60.890  66.879  79.633  1.00  1.00              
ATOM   2097  O   ILE A 132      60.009  66.258  80.238  1.00  1.00              
ATOM   2098  N   ILE A 133      62.197  66.684  79.845  1.00  1.00              
ATOM   2099  H   ILE A 133      62.879  67.221  79.320  1.00  1.00              
ATOM   2100  CA  ILE A 133      62.637  65.506  80.567  1.00  1.00              
ATOM   2101  HA  ILE A 133      61.926  64.734  80.270  1.00  1.00              
ATOM   2102  CB  ILE A 133      64.004  65.006  80.084  1.00  1.00              
ATOM   2103  HB  ILE A 133      64.335  65.623  79.259  1.00  1.00              
ATOM   2104  CG2 ILE A 133      65.110  65.070  81.125  1.00  1.00              
ATOM   2105 1HG2 ILE A 133      65.497  66.086  81.153  1.00  1.00              
ATOM   2106 2HG2 ILE A 133      64.798  64.727  82.105  1.00  1.00              
ATOM   2107 3HG2 ILE A 133      65.900  64.422  80.820  1.00  1.00              
ATOM   2108  CG1 ILE A 133      63.890  63.598  79.494  1.00  1.00              
ATOM   2109 1HG1 ILE A 133      64.864  63.338  79.097  1.00  1.00              
ATOM   2110 2HG1 ILE A 133      63.172  63.627  78.676  1.00  1.00              
ATOM   2111  CD1 ILE A 133      63.494  62.482  80.449  1.00  1.00              
ATOM   2112  HD1 ILE A 133      63.359  61.573  79.871  1.00  1.00              
ATOM   2113  HD2 ILE A 133      64.285  62.338  81.181  1.00  1.00              
ATOM   2114  HD3 ILE A 133      62.558  62.708  80.945  1.00  1.00              
ATOM   2115  C   ILE A 133      62.484  65.558  82.070  1.00  1.00              
ATOM   2116  O   ILE A 133      62.191  64.537  82.685  1.00  1.00              
ATOM   2117  N   GLN A 134      62.623  66.736  82.655  1.00  1.00              
ATOM   2118  H   GLN A 134      62.942  67.503  82.073  1.00  1.00              
ATOM   2119  CA  GLN A 134      62.291  67.011  84.049  1.00  1.00              
ATOM   2120  HA  GLN A 134      62.830  66.373  84.732  1.00  1.00              
ATOM   2121  CB  GLN A 134      62.690  68.483  84.272  1.00  1.00              
ATOM   2122  HB1 GLN A 134      62.124  68.858  85.122  1.00  1.00              
ATOM   2123  HB2 GLN A 134      62.373  69.075  83.412  1.00  1.00              
ATOM   2124  CG  GLN A 134      64.176  68.789  84.547  1.00  1.00              
ATOM   2125  HG1 GLN A 134      64.426  68.439  85.543  1.00  1.00              
ATOM   2126  HG2 GLN A 134      64.275  69.871  84.523  1.00  1.00              
ATOM   2127  CD  GLN A 134      65.238  68.241  83.603  1.00  1.00              
ATOM   2128  OE1 GLN A 134      65.305  67.078  83.281  1.00  1.00              
ATOM   2129  NE2 GLN A 134      66.216  69.021  83.226  1.00  1.00              
ATOM   2130 1HE2 GLN A 134      66.373  69.840  83.787  1.00  1.00              
ATOM   2131 2HE2 GLN A 134      66.948  68.594  82.692  1.00  1.00              
ATOM   2132  C   GLN A 134      60.785  66.844  84.260  1.00  1.00              
ATOM   2133  O   GLN A 134      60.382  66.334  85.303  1.00  1.00              
ATOM   2134  N   GLN A 135      59.955  67.211  83.274  1.00  1.00              
ATOM   2135  H   GLN A 135      60.318  67.683  82.453  1.00  1.00              
ATOM   2136  CA  GLN A 135      58.529  66.935  83.366  1.00  1.00              
ATOM   2137  HA  GLN A 135      58.221  67.316  84.341  1.00  1.00              
ATOM   2138  CB  GLN A 135      57.680  67.673  82.309  1.00  1.00              
ATOM   2139  HB1 GLN A 135      57.393  66.979  81.518  1.00  1.00              
ATOM   2140  HB2 GLN A 135      58.272  68.465  81.851  1.00  1.00              
ATOM   2141  CG  GLN A 135      56.404  68.328  82.894  1.00  1.00              
ATOM   2142  HG1 GLN A 135      55.786  68.673  82.066  1.00  1.00              
ATOM   2143  HG2 GLN A 135      56.699  69.211  83.457  1.00  1.00              
ATOM   2144  CD  GLN A 135      55.535  67.433  83.789  1.00  1.00              
ATOM   2145  OE1 GLN A 135      54.719  66.652  83.325  1.00  1.00              
ATOM   2146  NE2 GLN A 135      55.647  67.529  85.098  1.00  1.00              
ATOM   2147 1HE2 GLN A 135      56.367  68.119  85.503  1.00  1.00              
ATOM   2148 2HE2 GLN A 135      55.150  66.841  85.635  1.00  1.00              
ATOM   2149  C   GLN A 135      58.204  65.438  83.378  1.00  1.00              
ATOM   2150  O   GLN A 135      57.431  64.975  84.222  1.00  1.00              
ATOM   2151  N   TRP A 136      58.852  64.654  82.516  1.00  1.00              
ATOM   2152  H   TRP A 136      59.437  65.077  81.801  1.00  1.00              
ATOM   2153  CA  TRP A 136      58.701  63.203  82.590  1.00  1.00              
ATOM   2154  HA  TRP A 136      57.648  62.947  82.479  1.00  1.00              
ATOM   2155  CB  TRP A 136      59.498  62.479  81.519  1.00  1.00              
ATOM   2156  HB1 TRP A 136      60.556  62.521  81.766  1.00  1.00              
ATOM   2157  HB2 TRP A 136      59.390  62.972  80.564  1.00  1.00              
ATOM   2158  CG  TRP A 136      59.090  61.045  81.411  1.00  1.00              
ATOM   2159  CD1 TRP A 136      58.035  60.597  80.700  1.00  1.00              
ATOM   2160  HD1 TRP A 136      57.395  61.239  80.112  1.00  1.00              
ATOM   2161  NE1 TRP A 136      58.018  59.219  80.710  1.00  1.00              
ATOM   2162  HE1 TRP A 136      57.374  58.671  80.160  1.00  1.00              
ATOM   2163  CE2 TRP A 136      59.029  58.711  81.494  1.00  1.00              
ATOM   2164  CZ2 TRP A 136      59.422  57.407  81.816  1.00  1.00              
ATOM   2165  HZ2 TRP A 136      58.864  56.575  81.425  1.00  1.00              
ATOM   2166  CH2 TRP A 136      60.498  57.220  82.699  1.00  1.00              
ATOM   2167  HH2 TRP A 136      60.797  56.228  82.993  1.00  1.00              
ATOM   2168  CZ3 TRP A 136      61.159  58.332  83.252  1.00  1.00              
ATOM   2169  HZ3 TRP A 136      61.985  58.191  83.934  1.00  1.00              
ATOM   2170  CE3 TRP A 136      60.777  59.636  82.888  1.00  1.00              
ATOM   2171  HE3 TRP A 136      61.301  60.483  83.302  1.00  1.00              
ATOM   2172  CD2 TRP A 136      59.709  59.860  81.995  1.00  1.00              
ATOM   2173  C   TRP A 136      59.200  62.619  83.894  1.00  1.00              
ATOM   2174  O   TRP A 136      58.572  61.705  84.407  1.00  1.00              
ATOM   2175  N   VAL A 137      60.331  63.095  84.429  1.00  1.00              
ATOM   2176  H   VAL A 137      60.877  63.788  83.923  1.00  1.00              
ATOM   2177  CA  VAL A 137      60.807  62.564  85.700  1.00  1.00              
ATOM   2178  HA  VAL A 137      60.781  61.479  85.593  1.00  1.00              
ATOM   2179  CB  VAL A 137      62.257  62.921  86.090  1.00  1.00              
ATOM   2180  HB  VAL A 137      62.838  62.994  85.175  1.00  1.00              
ATOM   2181  CG1 VAL A 137      62.443  64.219  86.893  1.00  1.00              
ATOM   2182 1HG1 VAL A 137      63.474  64.315  87.220  1.00  1.00              
ATOM   2183 2HG1 VAL A 137      62.180  65.066  86.279  1.00  1.00              
ATOM   2184 3HG1 VAL A 137      61.818  64.229  87.778  1.00  1.00              
ATOM   2185  CG2 VAL A 137      62.860  61.800  86.953  1.00  1.00              
ATOM   2186 1HG2 VAL A 137      63.934  61.948  87.063  1.00  1.00              
ATOM   2187 2HG2 VAL A 137      62.403  61.785  87.944  1.00  1.00              
ATOM   2188 3HG2 VAL A 137      62.695  60.831  86.485  1.00  1.00              
ATOM   2189  C   VAL A 137      59.850  62.885  86.832  1.00  1.00              
ATOM   2190  O   VAL A 137      59.740  62.093  87.761  1.00  1.00              
ATOM   2191  N   ASP A 138      59.161  64.021  86.780  1.00  1.00              
ATOM   2192  H   ASP A 138      59.326  64.672  86.020  1.00  1.00              
ATOM   2193  CA  ASP A 138      58.162  64.367  87.780  1.00  1.00              
ATOM   2194  HA  ASP A 138      58.578  64.144  88.760  1.00  1.00              
ATOM   2195  CB  ASP A 138      57.808  65.857  87.694  1.00  1.00              
ATOM   2196  HB1 ASP A 138      56.759  65.951  87.420  1.00  1.00              
ATOM   2197  HB2 ASP A 138      58.379  66.333  86.897  1.00  1.00              
ATOM   2198  CG  ASP A 138      58.060  66.633  88.989  1.00  1.00              
ATOM   2199  OD1 ASP A 138      58.060  67.876  88.896  1.00  1.00              
ATOM   2200  OD2 ASP A 138      58.368  66.038  90.045  1.00  1.00              
ATOM   2201  C   ASP A 138      56.890  63.530  87.659  1.00  1.00              
ATOM   2202  O   ASP A 138      56.312  63.145  88.672  1.00  1.00              
ATOM   2203  N   PHE A 139      56.496  63.161  86.439  1.00  1.00              
ATOM   2204  H   PHE A 139      56.977  63.542  85.630  1.00  1.00              
ATOM   2205  CA  PHE A 139      55.534  62.090  86.241  1.00  1.00              
ATOM   2206  HA  PHE A 139      54.592  62.365  86.711  1.00  1.00              
ATOM   2207  CB  PHE A 139      55.306  61.889  84.726  1.00  1.00              
ATOM   2208  HB1 PHE A 139      56.220  62.125  84.194  1.00  1.00              
ATOM   2209  HB2 PHE A 139      54.585  62.602  84.355  1.00  1.00              
ATOM   2210  CG  PHE A 139      54.892  60.479  84.345  1.00  1.00              
ATOM   2211  CD1 PHE A 139      53.902  59.810  85.085  1.00  1.00              
ATOM   2212  HD1 PHE A 139      53.333  60.338  85.837  1.00  1.00              
ATOM   2213  CE1 PHE A 139      53.772  58.421  84.971  1.00  1.00              
ATOM   2214  HE1 PHE A 139      53.077  57.892  85.605  1.00  1.00              
ATOM   2215  CZ  PHE A 139      54.495  57.719  83.992  1.00  1.00              
ATOM   2216  HZ  PHE A 139      54.349  56.654  83.881  1.00  1.00              
ATOM   2217  CE2 PHE A 139      55.390  58.408  83.160  1.00  1.00              
ATOM   2218  HE2 PHE A 139      55.945  57.874  82.403  1.00  1.00              
ATOM   2219  CD2 PHE A 139      55.635  59.774  83.382  1.00  1.00              
ATOM   2220  HD2 PHE A 139      56.414  60.280  82.831  1.00  1.00              
ATOM   2221  C   PHE A 139      55.987  60.783  86.890  1.00  1.00              
ATOM   2222  O   PHE A 139      55.261  60.208  87.698  1.00  1.00              
ATOM   2223  N   LEU A 140      57.175  60.316  86.536  1.00  1.00              
ATOM   2224  H   LEU A 140      57.720  60.857  85.874  1.00  1.00              
ATOM   2225  CA  LEU A 140      57.710  59.042  86.978  1.00  1.00              
ATOM   2226  HA  LEU A 140      56.921  58.303  86.849  1.00  1.00              
ATOM   2227  CB  LEU A 140      58.925  58.674  86.114  1.00  1.00              
ATOM   2228  HB1 LEU A 140      59.837  58.874  86.675  1.00  1.00              
ATOM   2229  HB2 LEU A 140      58.962  59.306  85.228  1.00  1.00              
ATOM   2230  CG  LEU A 140      58.910  57.217  85.634  1.00  1.00              
ATOM   2231  HG  LEU A 140      59.862  57.021  85.154  1.00  1.00              
ATOM   2232  CD1 LEU A 140      58.771  56.181  86.732  1.00  1.00              
ATOM   2233 1HD1 LEU A 140      58.999  55.193  86.344  1.00  1.00              
ATOM   2234 2HD1 LEU A 140      59.468  56.442  87.509  1.00  1.00              
ATOM   2235 3HD1 LEU A 140      57.770  56.192  87.160  1.00  1.00              
ATOM   2236  CD2 LEU A 140      57.802  56.984  84.626  1.00  1.00              
ATOM   2237 1HD2 LEU A 140      56.832  56.956  85.116  1.00  1.00              
ATOM   2238 2HD2 LEU A 140      57.818  57.797  83.906  1.00  1.00              
ATOM   2239 3HD2 LEU A 140      57.981  56.056  84.106  1.00  1.00              
ATOM   2240  C   LEU A 140      58.064  59.052  88.486  1.00  1.00              
ATOM   2241  O   LEU A 140      58.500  58.044  89.047  1.00  1.00              
ATOM   2242  N   GLN A 141      57.901  60.202  89.138  1.00  1.00              
ATOM   2243  H   GLN A 141      57.688  61.026  88.596  1.00  1.00              
ATOM   2244  CA  GLN A 141      57.932  60.336  90.579  1.00  1.00              
ATOM   2245  HA  GLN A 141      58.409  59.458  91.016  1.00  1.00              
ATOM   2246  CB  GLN A 141      58.735  61.562  90.989  1.00  1.00              
ATOM   2247  HB1 GLN A 141      58.500  61.829  92.020  1.00  1.00              
ATOM   2248  HB2 GLN A 141      58.463  62.401  90.347  1.00  1.00              
ATOM   2249  CG  GLN A 141      60.231  61.264  90.903  1.00  1.00              
ATOM   2250  HG1 GLN A 141      60.477  60.805  89.945  1.00  1.00              
ATOM   2251  HG2 GLN A 141      60.516  60.584  91.706  1.00  1.00              
ATOM   2252  CD  GLN A 141      60.990  62.561  91.037  1.00  1.00              
ATOM   2253  OE1 GLN A 141      61.555  62.891  92.069  1.00  1.00              
ATOM   2254  NE2 GLN A 141      60.971  63.379  90.016  1.00  1.00              
ATOM   2255 1HE2 GLN A 141      60.439  63.090  89.200  1.00  1.00              
ATOM   2256 2HE2 GLN A 141      61.406  64.276  90.087  1.00  1.00              
ATOM   2257  C   GLN A 141      56.532  60.408  91.221  1.00  1.00              
ATOM   2258  O   GLN A 141      56.348  59.919  92.336  1.00  1.00              
ATOM   2259  N   HIS A 142      55.549  60.996  90.530  1.00  1.00              
ATOM   2260  H   HIS A 142      55.806  61.440  89.655  1.00  1.00              
ATOM   2261  CA  HIS A 142      54.132  61.079  90.916  1.00  1.00              
ATOM   2262  HA  HIS A 142      54.078  61.433  91.946  1.00  1.00              
ATOM   2263  CB  HIS A 142      53.401  62.106  90.035  1.00  1.00              
ATOM   2264  HB1 HIS A 142      53.607  61.890  88.987  1.00  1.00              
ATOM   2265  HB2 HIS A 142      53.785  63.103  90.254  1.00  1.00              
ATOM   2266  CG  HIS A 142      51.901  62.097  90.237  1.00  1.00              
ATOM   2267  ND1 HIS A 142      51.198  62.794  91.222  1.00  1.00              
ATOM   2268  CE1 HIS A 142      49.918  62.425  91.094  1.00  1.00              
ATOM   2269  HE1 HIS A 142      49.115  62.794  91.718  1.00  1.00              
ATOM   2270  NE2 HIS A 142      49.778  61.529  90.102  1.00  1.00              
ATOM   2271  HE2 HIS A 142      48.914  61.083  89.829  1.00  1.00              
ATOM   2272  CD2 HIS A 142      51.020  61.311  89.549  1.00  1.00              
ATOM   2273  HD2 HIS A 142      51.274  60.612  88.763  1.00  1.00              
ATOM   2274  C   HIS A 142      53.385  59.748  90.893  1.00  1.00              
ATOM   2275  O   HIS A 142      52.621  59.421  91.808  1.00  1.00              
ATOM   2276  N   GLN A 143      53.626  58.963  89.846  1.00  1.00              
ATOM   2277  H   GLN A 143      54.297  59.321  89.170  1.00  1.00              
ATOM   2278  CA  GLN A 143      53.500  57.518  89.935  1.00  1.00              
ATOM   2279  HA  GLN A 143      52.585  57.299  90.482  1.00  1.00              
ATOM   2280  CB  GLN A 143      53.324  56.941  88.515  1.00  1.00              
ATOM   2281  HB1 GLN A 143      53.054  57.748  87.835  1.00  1.00              
ATOM   2282  HB2 GLN A 143      52.468  56.279  88.545  1.00  1.00              
ATOM   2283  CG  GLN A 143      54.479  56.156  87.889  1.00  1.00              
ATOM   2284  HG1 GLN A 143      55.382  56.765  87.890  1.00  1.00              
ATOM   2285  HG2 GLN A 143      54.232  55.930  86.853  1.00  1.00              
ATOM   2286  CD  GLN A 143      54.710  54.838  88.615  1.00  1.00              
ATOM   2287  OE1 GLN A 143      53.898  53.926  88.608  1.00  1.00              
ATOM   2288  NE2 GLN A 143      55.826  54.715  89.294  1.00  1.00              
ATOM   2289 1HE2 GLN A 143      56.432  55.519  89.402  1.00  1.00              
ATOM   2290 2HE2 GLN A 143      55.949  53.889  89.858  1.00  1.00              
ATOM   2291  C   GLN A 143      54.723  57.068  90.742  1.00  1.00              
ATOM   2292  O   GLN A 143      55.846  57.433  90.385  1.00  1.00              
ATOM   2293  N   PRO A 144      54.535  56.341  91.852  1.00  1.00              
ATOM   2294  CD  PRO A 144      53.296  55.740  92.304  1.00  1.00              
ATOM   2295  HD1 PRO A 144      52.850  55.154  91.504  1.00  1.00              
ATOM   2296  HD2 PRO A 144      52.615  56.523  92.639  1.00  1.00              
ATOM   2297  CG  PRO A 144      53.672  54.843  93.481  1.00  1.00              
ATOM   2298  HG1 PRO A 144      53.952  53.854  93.113  1.00  1.00              
ATOM   2299  HG2 PRO A 144      52.863  54.766  94.208  1.00  1.00              
ATOM   2300  CB  PRO A 144      54.897  55.548  94.062  1.00  1.00              
ATOM   2301  HB1 PRO A 144      55.540  54.861  94.614  1.00  1.00              
ATOM   2302  HB2 PRO A 144      54.569  56.361  94.713  1.00  1.00              
ATOM   2303  CA  PRO A 144      55.590  56.138  92.827  1.00  1.00              
ATOM   2304  HA  PRO A 144      56.021  57.103  93.098  1.00  1.00              
ATOM   2305  C   PRO A 144      56.711  55.248  92.281  1.00  1.00              
ATOM   2306  O   PRO A 144      56.538  54.033  92.238  1.00  1.00              
ATOM   2307  N   ILE A 145      57.859  55.818  91.879  1.00  1.00              
ATOM   2308  H   ILE A 145      57.916  56.827  91.808  1.00  1.00              
ATOM   2309  CA  ILE A 145      59.082  55.026  91.673  1.00  1.00              
ATOM   2310  HA  ILE A 145      58.934  54.143  92.295  1.00  1.00              
ATOM   2311  CB  ILE A 145      59.233  54.460  90.228  1.00  1.00              
ATOM   2312  HB  ILE A 145      58.337  54.700  89.664  1.00  1.00              
ATOM   2313  CG2 ILE A 145      60.412  55.052  89.454  1.00  1.00              
ATOM   2314 1HG2 ILE A 145      60.363  54.713  88.422  1.00  1.00              
ATOM   2315 2HG2 ILE A 145      60.358  56.139  89.495  1.00  1.00              
ATOM   2316 3HG2 ILE A 145      61.358  54.703  89.853  1.00  1.00              
ATOM   2317  CG1 ILE A 145      59.449  52.925  90.151  1.00  1.00              
ATOM   2318 1HG1 ILE A 145      60.342  52.651  90.713  1.00  1.00              
ATOM   2319 2HG1 ILE A 145      59.620  52.650  89.109  1.00  1.00              
ATOM   2320  CD1 ILE A 145      58.286  52.056  90.640  1.00  1.00              
ATOM   2321  HD1 ILE A 145      58.486  51.015  90.385  1.00  1.00              
ATOM   2322  HD2 ILE A 145      58.185  52.129  91.722  1.00  1.00              
ATOM   2323  HD3 ILE A 145      57.359  52.363  90.156  1.00  1.00              
ATOM   2324  C   ILE A 145      60.353  55.603  92.296  1.00  1.00              
ATOM   2325  O   ILE A 145      60.433  56.768  92.678  1.00  1.00              
ATOM   2326  N   GLU A 146      61.389  54.769  92.371  1.00  1.00              
ATOM   2327  H   GLU A 146      61.220  53.804  92.131  1.00  1.00              
ATOM   2328  CA  GLU A 146      62.731  55.106  92.851  1.00  1.00              
ATOM   2329  HA  GLU A 146      62.615  55.524  93.851  1.00  1.00              
ATOM   2330  CB  GLU A 146      63.580  53.828  93.008  1.00  1.00              
ATOM   2331  HB1 GLU A 146      64.531  54.092  93.470  1.00  1.00              
ATOM   2332  HB2 GLU A 146      63.790  53.411  92.029  1.00  1.00              
ATOM   2333  CG  GLU A 146      62.919  52.728  93.855  1.00  1.00              
ATOM   2334  HG1 GLU A 146      63.648  51.935  94.037  1.00  1.00              
ATOM   2335  HG2 GLU A 146      62.091  52.293  93.290  1.00  1.00              
ATOM   2336  CD  GLU A 146      62.410  53.280  95.188  1.00  1.00              
ATOM   2337  OE1 GLU A 146      63.219  53.834  95.968  1.00  1.00              
ATOM   2338  OE2 GLU A 146      61.179  53.299  95.416  1.00  1.00              
ATOM   2339  C   GLU A 146      63.483  56.195  92.067  1.00  1.00              
ATOM   2340  O   GLU A 146      64.603  56.561  92.417  1.00  1.00              
ATOM   2341  N   LYS A 147      62.832  56.810  91.075  1.00  1.00              
ATOM   2342  H   LYS A 147      61.893  56.490  90.884  1.00  1.00              
ATOM   2343  CA  LYS A 147      63.271  58.044  90.406  1.00  1.00              
ATOM   2344  HA  LYS A 147      64.343  57.946  90.216  1.00  1.00              
ATOM   2345  CB  LYS A 147      62.595  58.187  89.033  1.00  1.00              
ATOM   2346  HB1 LYS A 147      62.917  59.113  88.555  1.00  1.00              
ATOM   2347  HB2 LYS A 147      61.510  58.201  89.147  1.00  1.00              
ATOM   2348  CG  LYS A 147      63.040  56.995  88.168  1.00  1.00              
ATOM   2349  HG1 LYS A 147      62.770  56.075  88.674  1.00  1.00              
ATOM   2350  HG2 LYS A 147      64.126  57.009  88.071  1.00  1.00              
ATOM   2351  CD  LYS A 147      62.407  56.940  86.778  1.00  1.00              
ATOM   2352  HD1 LYS A 147      62.873  57.668  86.121  1.00  1.00              
ATOM   2353  HD2 LYS A 147      61.371  57.230  86.872  1.00  1.00              
ATOM   2354  CE  LYS A 147      62.470  55.525  86.172  1.00  1.00              
ATOM   2355  HE1 LYS A 147      62.222  55.580  85.109  1.00  1.00              
ATOM   2356  HE2 LYS A 147      61.710  54.919  86.672  1.00  1.00              
ATOM   2357  NZ  LYS A 147      63.794  54.883  86.364  1.00  1.00              
ATOM   2358  HZ1 LYS A 147      64.539  55.362  85.860  1.00  1.00              
ATOM   2359  HZ2 LYS A 147      64.078  54.927  87.338  1.00  1.00              
ATOM   2360  HZ3 LYS A 147      63.830  53.900  86.124  1.00  1.00              
ATOM   2361  C   LYS A 147      63.187  59.302  91.296  1.00  1.00              
ATOM   2362  O   LYS A 147      63.384  60.425  90.845  1.00  1.00              
ATOM   2363  N   LYS A 148      63.014  59.083  92.604  1.00  1.00              
ATOM   2364  H   LYS A 148      62.694  58.156  92.832  1.00  1.00              
ATOM   2365  CA  LYS A 148      63.681  59.822  93.693  1.00  1.00              
ATOM   2366  HA  LYS A 148      63.138  60.749  93.881  1.00  1.00              
ATOM   2367  CB  LYS A 148      63.680  58.959  94.970  1.00  1.00              
ATOM   2368  HB1 LYS A 148      64.107  59.535  95.793  1.00  1.00              
ATOM   2369  HB2 LYS A 148      64.327  58.097  94.795  1.00  1.00              
ATOM   2370  CG  LYS A 148      62.285  58.452  95.381  1.00  1.00              
ATOM   2371  HG1 LYS A 148      61.772  58.045  94.513  1.00  1.00              
ATOM   2372  HG2 LYS A 148      61.689  59.277  95.775  1.00  1.00              
ATOM   2373  CD  LYS A 148      62.384  57.332  96.424  1.00  1.00              
ATOM   2374  HD1 LYS A 148      62.572  57.755  97.412  1.00  1.00              
ATOM   2375  HD2 LYS A 148      63.208  56.664  96.159  1.00  1.00              
ATOM   2376  CE  LYS A 148      61.089  56.516  96.422  1.00  1.00              
ATOM   2377  HE1 LYS A 148      60.866  56.245  95.383  1.00  1.00              
ATOM   2378  HE2 LYS A 148      60.259  57.114  96.805  1.00  1.00              
ATOM   2379  NZ  LYS A 148      61.256  55.270  97.197  1.00  1.00              
ATOM   2380  HZ1 LYS A 148      61.177  55.381  98.192  1.00  1.00              
ATOM   2381  HZ2 LYS A 148      60.645  54.537  96.832  1.00  1.00              
ATOM   2382  HZ3 LYS A 148      62.155  54.841  96.962  1.00  1.00              
ATOM   2383  C   LYS A 148      65.114  60.201  93.304  1.00  1.00              
ATOM   2384  O   LYS A 148      65.541  61.337  93.508  1.00  1.00              
ATOM   2385  N   ILE A 149      65.812  59.254  92.681  1.00  1.00              
ATOM   2386  H   ILE A 149      65.387  58.336  92.616  1.00  1.00              
ATOM   2387  CA  ILE A 149      67.045  59.463  91.928  1.00  1.00              
ATOM   2388  HA  ILE A 149      67.756  59.975  92.577  1.00  1.00              
ATOM   2389  CB  ILE A 149      67.657  58.092  91.567  1.00  1.00              
ATOM   2390  HB  ILE A 149      66.918  57.500  91.023  1.00  1.00              
ATOM   2391  CG2 ILE A 149      68.885  58.292  90.667  1.00  1.00              
ATOM   2392 1HG2 ILE A 149      69.373  57.337  90.511  1.00  1.00              
ATOM   2393 2HG2 ILE A 149      68.589  58.687  89.694  1.00  1.00              
ATOM   2394 3HG2 ILE A 149      69.596  58.972  91.135  1.00  1.00              
ATOM   2395  CG1 ILE A 149      68.054  57.341  92.866  1.00  1.00              
ATOM   2396 1HG1 ILE A 149      67.228  57.363  93.576  1.00  1.00              
ATOM   2397 2HG1 ILE A 149      68.901  57.847  93.332  1.00  1.00              
ATOM   2398  CD1 ILE A 149      68.407  55.863  92.673  1.00  1.00              
ATOM   2399  HD1 ILE A 149      68.588  55.407  93.646  1.00  1.00              
ATOM   2400  HD2 ILE A 149      67.573  55.346  92.196  1.00  1.00              
ATOM   2401  HD3 ILE A 149      69.306  55.753  92.069  1.00  1.00              
ATOM   2402  C   ILE A 149      66.777  60.351  90.725  1.00  1.00              
ATOM   2403  O   ILE A 149      66.096  59.942  89.787  1.00  1.00              
ATOM   2404  N   GLN A 150      67.262  61.590  90.833  1.00  1.00              
ATOM   2405  H   GLN A 150      67.832  61.797  91.637  1.00  1.00              
ATOM   2406  CA  GLN A 150      66.917  62.697  89.951  1.00  1.00              
ATOM   2407  HA  GLN A 150      65.829  62.724  89.892  1.00  1.00              
ATOM   2408  CB  GLN A 150      67.398  64.031  90.579  1.00  1.00              
ATOM   2409  HB1 GLN A 150      67.269  64.851  89.874  1.00  1.00              
ATOM   2410  HB2 GLN A 150      68.463  63.958  90.808  1.00  1.00              
ATOM   2411  CG  GLN A 150      66.627  64.418  91.853  1.00  1.00              
ATOM   2412  HG1 GLN A 150      66.983  65.388  92.201  1.00  1.00              
ATOM   2413  HG2 GLN A 150      66.830  63.688  92.637  1.00  1.00              
ATOM   2414  CD  GLN A 150      65.120  64.509  91.617  1.00  1.00              
ATOM   2415  OE1 GLN A 150      64.583  65.492  91.117  1.00  1.00              
ATOM   2416  NE2 GLN A 150      64.383  63.477  91.956  1.00  1.00              
ATOM   2417 1HE2 GLN A 150      64.818  62.662  92.374  1.00  1.00              
ATOM   2418 2HE2 GLN A 150      63.404  63.408  91.692  1.00  1.00              
ATOM   2419  C   GLN A 150      67.350  62.516  88.498  1.00  1.00              
ATOM   2420  O   GLN A 150      67.930  61.519  88.076  1.00  1.00              
ATOM   2421  N   ILE A 151      67.043  63.551  87.726  1.00  1.00              
ATOM   2422  H   ILE A 151      66.557  64.318  88.159  1.00  1.00              
ATOM   2423  CA  ILE A 151      67.622  63.803  86.416  1.00  1.00              
ATOM   2424  HA  ILE A 151      67.141  63.166  85.679  1.00  1.00              
ATOM   2425  CB  ILE A 151      67.392  65.293  86.075  1.00  1.00              
ATOM   2426  HB  ILE A 151      67.831  65.905  86.866  1.00  1.00              
ATOM   2427  CG2 ILE A 151      68.072  65.711  84.760  1.00  1.00              
ATOM   2428 1HG2 ILE A 151      67.787  66.735  84.508  1.00  1.00              
ATOM   2429 2HG2 ILE A 151      69.157  65.687  84.870  1.00  1.00              
ATOM   2430 3HG2 ILE A 151      67.775  65.051  83.949  1.00  1.00              
ATOM   2431  CG1 ILE A 151      65.891  65.618  86.029  1.00  1.00              
ATOM   2432 1HG1 ILE A 151      65.771  66.648  85.714  1.00  1.00              
ATOM   2433 2HG1 ILE A 151      65.462  65.548  87.028  1.00  1.00              
ATOM   2434  CD1 ILE A 151      65.132  64.677  85.090  1.00  1.00              
ATOM   2435  HD1 ILE A 151      64.146  65.064  84.884  1.00  1.00              
ATOM   2436  HD2 ILE A 151      65.653  64.561  84.144  1.00  1.00              
ATOM   2437  HD3 ILE A 151      65.026  63.706  85.566  1.00  1.00              
ATOM   2438  C   ILE A 151      69.113  63.512  86.412  1.00  1.00              
ATOM   2439  O   ILE A 151      69.884  64.059  87.200  1.00  1.00              
ATOM   2440  N   ILE A 152      69.496  62.667  85.467  1.00  1.00              
ATOM   2441  H   ILE A 152      68.811  62.287  84.838  1.00  1.00              
ATOM   2442  CA  ILE A 152      70.866  62.269  85.237  1.00  1.00              
ATOM   2443  HA  ILE A 152      71.532  62.963  85.749  1.00  1.00              
ATOM   2444  CB  ILE A 152      71.118  60.865  85.832  1.00  1.00              
ATOM   2445  HB  ILE A 152      70.209  60.295  85.684  1.00  1.00              
ATOM   2446  CG2 ILE A 152      72.284  60.120  85.153  1.00  1.00              
ATOM   2447 1HG2 ILE A 152      72.403  59.130  85.591  1.00  1.00              
ATOM   2448 2HG2 ILE A 152      72.076  59.981  84.091  1.00  1.00              
ATOM   2449 3HG2 ILE A 152      73.211  60.680  85.273  1.00  1.00              
ATOM   2450  CG1 ILE A 152      71.361  60.983  87.356  1.00  1.00              
ATOM   2451 1HG1 ILE A 152      70.588  61.608  87.797  1.00  1.00              
ATOM   2452 2HG1 ILE A 152      72.321  61.470  87.534  1.00  1.00              
ATOM   2453  CD1 ILE A 152      71.329  59.651  88.113  1.00  1.00              
ATOM   2454  HD1 ILE A 152      71.386  59.849  89.184  1.00  1.00              
ATOM   2455  HD2 ILE A 152      70.394  59.132  87.902  1.00  1.00              
ATOM   2456  HD3 ILE A 152      72.176  59.029  87.830  1.00  1.00              
ATOM   2457  C   ILE A 152      71.120  62.413  83.753  1.00  1.00              
ATOM   2458  O   ILE A 152      70.381  61.809  82.966  1.00  1.00              
ATOM   2459  N   GLU A 153      72.126  63.248  83.459  1.00  1.00              
ATOM   2460  H   GLU A 153      72.539  63.712  84.254  1.00  1.00              
ATOM   2461  CA  GLU A 153      72.911  63.345  82.221  1.00  1.00              
ATOM   2462  HA  GLU A 153      73.042  64.383  81.953  1.00  1.00              
ATOM   2463  CB  GLU A 153      74.329  62.805  82.567  1.00  1.00              
ATOM   2464  HB1 GLU A 153      74.236  61.865  83.115  1.00  1.00              
ATOM   2465  HB2 GLU A 153      74.795  63.513  83.258  1.00  1.00              
ATOM   2466  CG  GLU A 153      75.324  62.551  81.426  1.00  1.00              
ATOM   2467  HG1 GLU A 153      75.080  61.587  80.975  1.00  1.00              
ATOM   2468  HG2 GLU A 153      76.326  62.460  81.851  1.00  1.00              
ATOM   2469  CD  GLU A 153      75.300  63.633  80.351  1.00  1.00              
ATOM   2470  OE1 GLU A 153      76.060  64.614  80.440  1.00  1.00              
ATOM   2471  OE2 GLU A 153      74.473  63.448  79.426  1.00  1.00              
ATOM   2472  C   GLU A 153      72.207  62.639  80.995  1.00  1.00              
ATOM   2473  O   GLU A 153      72.311  61.410  80.962  1.00  1.00              
ATOM   2474  N   PHE A 154      71.475  63.154  79.968  1.00  1.00              
ATOM   2475  H   PHE A 154      71.034  62.376  79.465  1.00  1.00              
ATOM   2476  CA  PHE A 154      71.145  64.428  79.202  1.00  1.00              
ATOM   2477  HA  PHE A 154      70.057  64.673  79.357  1.00  1.00              
ATOM   2478  CB  PHE A 154      71.978  65.663  79.537  1.00  1.00              
ATOM   2479  HB1 PHE A 154      72.912  65.361  79.997  1.00  1.00              
ATOM   2480  HB2 PHE A 154      71.404  66.234  80.261  1.00  1.00              
ATOM   2481  CG  PHE A 154      72.285  66.536  78.324  1.00  1.00              
ATOM   2482  CD1 PHE A 154      73.596  66.585  77.809  1.00  1.00              
ATOM   2483  HD1 PHE A 154      74.403  66.088  78.339  1.00  1.00              
ATOM   2484  CE1 PHE A 154      73.863  67.267  76.610  1.00  1.00              
ATOM   2485  HE1 PHE A 154      74.873  67.308  76.227  1.00  1.00              
ATOM   2486  CZ  PHE A 154      72.819  67.895  75.910  1.00  1.00              
ATOM   2487  HZ  PHE A 154      73.021  68.412  74.982  1.00  1.00              
ATOM   2488  CE2 PHE A 154      71.508  67.854  76.421  1.00  1.00              
ATOM   2489  HE2 PHE A 154      70.703  68.335  75.884  1.00  1.00              
ATOM   2490  CD2 PHE A 154      71.242  67.180  77.628  1.00  1.00              
ATOM   2491  HD2 PHE A 154      70.231  67.136  78.004  1.00  1.00              
ATOM   2492  C   PHE A 154      71.238  64.032  77.726  1.00  1.00              
ATOM   2493  O   PHE A 154      70.233  63.934  77.017  1.00  1.00              
ATOM   2494  N   LYS A 155      72.481  63.727  77.326  1.00  1.00              
ATOM   2495  H   LYS A 155      73.196  63.860  78.043  1.00  1.00              
ATOM   2496  CA  LYS A 155      72.963  63.524  75.965  1.00  1.00              
ATOM   2497  HA  LYS A 155      73.741  64.267  75.787  1.00  1.00              
ATOM   2498  CB  LYS A 155      73.626  62.139  75.811  1.00  1.00              
ATOM   2499  HB1 LYS A 155      73.724  61.906  74.748  1.00  1.00              
ATOM   2500  HB2 LYS A 155      72.953  61.386  76.221  1.00  1.00              
ATOM   2501  CG  LYS A 155      75.044  62.021  76.397  1.00  1.00              
ATOM   2502  HG1 LYS A 155      75.196  62.722  77.212  1.00  1.00              
ATOM   2503  HG2 LYS A 155      75.754  62.284  75.612  1.00  1.00              
ATOM   2504  CD  LYS A 155      75.342  60.587  76.872  1.00  1.00              
ATOM   2505  HD1 LYS A 155      76.420  60.425  76.823  1.00  1.00              
ATOM   2506  HD2 LYS A 155      74.873  59.875  76.189  1.00  1.00              
ATOM   2507  CE  LYS A 155      74.893  60.292  78.316  1.00  1.00              
ATOM   2508  HE1 LYS A 155      75.640  60.719  78.991  1.00  1.00              
ATOM   2509  HE2 LYS A 155      74.883  59.209  78.465  1.00  1.00              
ATOM   2510  NZ  LYS A 155      73.575  60.877  78.645  1.00  1.00              
ATOM   2511  HZ1 LYS A 155      73.243  60.597  79.564  1.00  1.00              
ATOM   2512  HZ2 LYS A 155      73.674  61.890  78.721  1.00  1.00              
ATOM   2513  HZ3 LYS A 155      72.855  60.667  77.967  1.00  1.00              
ATOM   2514  C   LYS A 155      71.960  63.673  74.807  1.00  1.00              
ATOM   2515  O   LYS A 155      71.280  62.714  74.446  1.00  1.00              
ATOM   2516  N   THR A 156      71.979  64.799  74.096  1.00  1.00              
ATOM   2517  H   THR A 156      72.392  65.629  74.491  1.00  1.00              
ATOM   2518  CA  THR A 156      71.688  64.841  72.671  1.00  1.00              
ATOM   2519  HA  THR A 156      70.614  64.757  72.581  1.00  1.00              
ATOM   2520  CB  THR A 156      72.083  66.192  72.059  1.00  1.00              
ATOM   2521  HB  THR A 156      73.169  66.279  72.035  1.00  1.00              
ATOM   2522  CG2 THR A 156      71.523  66.364  70.649  1.00  1.00              
ATOM   2523 1HG2 THR A 156      71.710  67.382  70.321  1.00  1.00              
ATOM   2524 2HG2 THR A 156      72.026  65.687  69.959  1.00  1.00              
ATOM   2525 3HG2 THR A 156      70.451  66.168  70.635  1.00  1.00              
ATOM   2526  OG1 THR A 156      71.563  67.243  72.843  1.00  1.00              
ATOM   2527  HG1 THR A 156      70.606  67.219  72.759  1.00  1.00              
ATOM   2528  C   THR A 156      72.341  63.709  71.883  1.00  1.00              
ATOM   2529  O   THR A 156      73.566  63.560  71.884  1.00  1.00              
ATOM   2530  N   ILE A 157      71.521  62.942  71.165  1.00  1.00              
ATOM   2531  H   ILE A 157      70.525  63.116  71.246  1.00  1.00              
ATOM   2532  CA  ILE A 157      71.957  61.759  70.411  1.00  1.00              
ATOM   2533  HA  ILE A 157      73.023  61.623  70.588  1.00  1.00              
ATOM   2534  CB  ILE A 157      71.244  60.501  70.966  1.00  1.00              
ATOM   2535  HB  ILE A 157      71.417  60.476  72.044  1.00  1.00              
ATOM   2536  CG2 ILE A 157      69.720  60.547  70.752  1.00  1.00              
ATOM   2537 1HG2 ILE A 157      69.264  59.665  71.205  1.00  1.00              
ATOM   2538 2HG2 ILE A 157      69.297  61.420  71.242  1.00  1.00              
ATOM   2539 3HG2 ILE A 157      69.480  60.559  69.689  1.00  1.00              
ATOM   2540  CG1 ILE A 157      71.775  59.168  70.393  1.00  1.00              
ATOM   2541 1HG1 ILE A 157      71.580  59.120  69.321  1.00  1.00              
ATOM   2542 2HG1 ILE A 157      71.231  58.349  70.866  1.00  1.00              
ATOM   2543  CD1 ILE A 157      73.271  58.934  70.639  1.00  1.00              
ATOM   2544  HD1 ILE A 157      73.531  57.924  70.321  1.00  1.00              
ATOM   2545  HD2 ILE A 157      73.868  59.641  70.063  1.00  1.00              
ATOM   2546  HD3 ILE A 157      73.494  59.042  71.701  1.00  1.00              
ATOM   2547  C   ILE A 157      71.807  61.922  68.900  1.00  1.00              
ATOM   2548  O   ILE A 157      72.582  61.334  68.148  1.00  1.00              
ATOM   2549  N   MET A 158      70.867  62.766  68.462  1.00  1.00              
ATOM   2550  H   MET A 158      70.294  63.246  69.141  1.00  1.00              
ATOM   2551  CA  MET A 158      70.763  63.204  67.074  1.00  1.00              
ATOM   2552  HA  MET A 158      71.762  63.220  66.634  1.00  1.00              
ATOM   2553  CB  MET A 158      69.878  62.259  66.238  1.00  1.00              
ATOM   2554  HB1 MET A 158      69.744  62.700  65.249  1.00  1.00              
ATOM   2555  HB2 MET A 158      68.897  62.170  66.703  1.00  1.00              
ATOM   2556  CG  MET A 158      70.459  60.857  66.042  1.00  1.00              
ATOM   2557  HG1 MET A 158      70.434  60.332  66.997  1.00  1.00              
ATOM   2558  HG2 MET A 158      71.499  60.948  65.724  1.00  1.00              
ATOM   2559  SD  MET A 158      69.571  59.863  64.814  1.00  1.00              
ATOM   2560  CE  MET A 158      70.378  58.266  65.101  1.00  1.00              
ATOM   2561  HE1 MET A 158      69.958  57.520  64.426  1.00  1.00              
ATOM   2562  HE2 MET A 158      71.449  58.358  64.925  1.00  1.00              
ATOM   2563  HE3 MET A 158      70.208  57.951  66.131  1.00  1.00              
ATOM   2564  C   MET A 158      70.181  64.609  66.958  1.00  1.00              
ATOM   2565  O   MET A 158      69.227  64.963  67.676  1.00  1.00              
ATOM   2566  N   ILE A 159      70.687  65.327  65.950  1.00  1.00              
ATOM   2567  H   ILE A 159      71.497  64.964  65.456  1.00  1.00              
ATOM   2568  CA  ILE A 159      70.033  66.512  65.392  1.00  1.00              
ATOM   2569  HA  ILE A 159      69.015  66.539  65.785  1.00  1.00              
ATOM   2570  CB  ILE A 159      70.715  67.834  65.830  1.00  1.00              
ATOM   2571  HB  ILE A 159      71.694  67.880  65.366  1.00  1.00              
ATOM   2572  CG2 ILE A 159      69.949  69.062  65.310  1.00  1.00              
ATOM   2573 1HG2 ILE A 159      68.922  69.042  65.674  1.00  1.00              
ATOM   2574 2HG2 ILE A 159      70.430  69.980  65.631  1.00  1.00              
ATOM   2575 3HG2 ILE A 159      69.963  69.070  64.223  1.00  1.00              
ATOM   2576  CG1 ILE A 159      70.859  67.928  67.369  1.00  1.00              
ATOM   2577 1HG1 ILE A 159      71.391  67.058  67.748  1.00  1.00              
ATOM   2578 2HG1 ILE A 159      69.870  67.907  67.814  1.00  1.00              
ATOM   2579  CD1 ILE A 159      71.618  69.171  67.857  1.00  1.00              
ATOM   2580  HD1 ILE A 159      71.864  69.071  68.912  1.00  1.00              
ATOM   2581  HD2 ILE A 159      72.540  69.287  67.288  1.00  1.00              
ATOM   2582  HD3 ILE A 159      70.999  70.055  67.739  1.00  1.00              
ATOM   2583  C   ILE A 159      69.929  66.425  63.877  1.00  1.00              
ATOM   2584  O   ILE A 159      70.845  65.987  63.166  1.00  1.00              
ATOM   2585  N   ASN A 160      68.772  66.907  63.424  1.00  1.00              
ATOM   2586  H   ASN A 160      68.117  67.244  64.120  1.00  1.00              
ATOM   2587  CA  ASN A 160      68.297  66.884  62.057  1.00  1.00              
ATOM   2588  HA  ASN A 160      69.103  66.586  61.391  1.00  1.00              
ATOM   2589  CB  ASN A 160      67.123  65.883  61.948  1.00  1.00              
ATOM   2590  HB1 ASN A 160      66.862  65.781  60.896  1.00  1.00              
ATOM   2591  HB2 ASN A 160      66.259  66.302  62.463  1.00  1.00              
ATOM   2592  CG  ASN A 160      67.319  64.483  62.521  1.00  1.00              
ATOM   2593  OD1 ASN A 160      68.294  64.107  63.147  1.00  1.00              
ATOM   2594  ND2 ASN A 160      66.336  63.636  62.328  1.00  1.00              
ATOM   2595 1HD2 ASN A 160      65.502  63.915  61.849  1.00  1.00              
ATOM   2596 2HD2 ASN A 160      66.471  62.710  62.700  1.00  1.00              
ATOM   2597  C   ASN A 160      67.817  68.310  61.746  1.00  1.00              
ATOM   2598  O   ASN A 160      66.845  68.811  62.354  1.00  1.00              
ATOM   2599  N   PHE A 161      68.475  68.961  60.781  1.00  1.00              
ATOM   2600  H   PHE A 161      69.226  68.484  60.297  1.00  1.00              
ATOM   2601  CA  PHE A 161      67.930  70.172  60.203  1.00  1.00              
ATOM   2602  HA  PHE A 161      66.871  69.916  60.246  1.00  1.00              
ATOM   2603  CB  PHE A 161      67.881  71.395  61.116  1.00  1.00              
ATOM   2604  HB1 PHE A 161      67.167  71.213  61.914  1.00  1.00              
ATOM   2605  HB2 PHE A 161      67.454  72.222  60.547  1.00  1.00              
ATOM   2606  CG  PHE A 161      69.148  71.887  61.731  1.00  1.00              
ATOM   2607  CD1 PHE A 161      69.946  72.784  61.013  1.00  1.00              
ATOM   2608  HD1 PHE A 161      69.717  73.011  59.980  1.00  1.00              
ATOM   2609  CE1 PHE A 161      70.978  73.457  61.667  1.00  1.00              
ATOM   2610  HE1 PHE A 161      71.573  74.174  61.125  1.00  1.00              
ATOM   2611  CZ  PHE A 161      71.208  73.213  63.029  1.00  1.00              
ATOM   2612  HZ  PHE A 161      71.997  73.750  63.531  1.00  1.00              
ATOM   2613  CE2 PHE A 161      70.455  72.267  63.734  1.00  1.00              
ATOM   2614  HE2 PHE A 161      70.659  72.078  64.773  1.00  1.00              
ATOM   2615  CD2 PHE A 161      69.417  71.598  63.077  1.00  1.00              
ATOM   2616  HD2 PHE A 161      68.795  70.898  63.611  1.00  1.00              
ATOM   2617  C   PHE A 161      68.012  70.590  58.741  1.00  1.00              
ATOM   2618  O   PHE A 161      68.971  71.152  58.253  1.00  1.00              
ATOM   2619  N   LYS A 162      66.852  70.453  58.102  1.00  1.00              
ATOM   2620  H   LYS A 162      66.256  69.731  58.485  1.00  1.00              
ATOM   2621  CA  LYS A 162      66.124  71.407  57.256  1.00  1.00              
ATOM   2622  HA  LYS A 162      65.947  70.921  56.295  1.00  1.00              
ATOM   2623  CB  LYS A 162      64.759  71.572  57.967  1.00  1.00              
ATOM   2624  HB1 LYS A 162      64.934  71.914  58.988  1.00  1.00              
ATOM   2625  HB2 LYS A 162      64.337  70.569  58.046  1.00  1.00              
ATOM   2626  CG  LYS A 162      63.665  72.447  57.316  1.00  1.00              
ATOM   2627  HG1 LYS A 162      62.711  72.110  57.720  1.00  1.00              
ATOM   2628  HG2 LYS A 162      63.643  72.241  56.245  1.00  1.00              
ATOM   2629  CD  LYS A 162      63.705  73.976  57.527  1.00  1.00              
ATOM   2630  HD1 LYS A 162      62.739  74.377  57.216  1.00  1.00              
ATOM   2631  HD2 LYS A 162      64.436  74.412  56.858  1.00  1.00              
ATOM   2632  CE  LYS A 162      63.965  74.449  58.968  1.00  1.00              
ATOM   2633  HE1 LYS A 162      63.962  73.588  59.642  1.00  1.00              
ATOM   2634  HE2 LYS A 162      63.156  75.114  59.283  1.00  1.00              
ATOM   2635  NZ  LYS A 162      65.259  75.157  59.105  1.00  1.00              
ATOM   2636  HZ1 LYS A 162      66.042  74.617  58.732  1.00  1.00              
ATOM   2637  HZ2 LYS A 162      65.292  76.075  58.683  1.00  1.00              
ATOM   2638  HZ3 LYS A 162      65.524  75.236  60.083  1.00  1.00              
ATOM   2639  C   LYS A 162      66.721  72.777  56.969  1.00  1.00              
ATOM   2640  O   LYS A 162      66.977  73.538  57.880  1.00  1.00              
ATOM   2641  N   PHE A 163      66.665  73.176  55.706  1.00  1.00              
ATOM   2642  H   PHE A 163      66.524  72.456  55.005  1.00  1.00              
ATOM   2643  CA  PHE A 163      66.711  74.553  55.230  1.00  1.00              
ATOM   2644  HA  PHE A 163      66.090  75.158  55.886  1.00  1.00              
ATOM   2645  CB  PHE A 163      68.119  75.200  55.326  1.00  1.00              
ATOM   2646  HB1 PHE A 163      67.964  76.201  55.730  1.00  1.00              
ATOM   2647  HB2 PHE A 163      68.509  75.393  54.333  1.00  1.00              
ATOM   2648  CG  PHE A 163      69.221  74.533  56.148  1.00  1.00              
ATOM   2649  CD1 PHE A 163      69.854  75.265  57.162  1.00  1.00              
ATOM   2650  HD1 PHE A 163      69.558  76.281  57.358  1.00  1.00              
ATOM   2651  CE1 PHE A 163      70.842  74.666  57.954  1.00  1.00              
ATOM   2652  HE1 PHE A 163      71.250  75.202  58.787  1.00  1.00              
ATOM   2653  CZ  PHE A 163      71.294  73.370  57.683  1.00  1.00              
ATOM   2654  HZ  PHE A 163      72.056  72.918  58.301  1.00  1.00              
ATOM   2655  CE2 PHE A 163      70.717  72.658  56.628  1.00  1.00              
ATOM   2656  HE2 PHE A 163      71.019  71.650  56.419  1.00  1.00              
ATOM   2657  CD2 PHE A 163      69.650  73.211  55.913  1.00  1.00              
ATOM   2658  HD2 PHE A 163      69.151  72.581  55.205  1.00  1.00              
ATOM   2659  C   PHE A 163      66.121  74.702  53.828  1.00  1.00              
ATOM   2660  O   PHE A 163      65.791  73.715  53.180  1.00  1.00              
ATOM   2661  N   GLN A 164      66.053  75.932  53.326  1.00  1.00              
ATOM   2662  H   GLN A 164      66.358  76.709  53.904  1.00  1.00              
ATOM   2663  CA  GLN A 164      65.898  76.237  51.906  1.00  1.00              
ATOM   2664  HA  GLN A 164      65.876  75.338  51.299  1.00  1.00              
ATOM   2665  CB  GLN A 164      64.585  77.016  51.676  1.00  1.00              
ATOM   2666  HB1 GLN A 164      64.490  77.803  52.427  1.00  1.00              
ATOM   2667  HB2 GLN A 164      63.757  76.319  51.813  1.00  1.00              
ATOM   2668  CG  GLN A 164      64.475  77.668  50.282  1.00  1.00              
ATOM   2669  HG1 GLN A 164      64.813  76.960  49.525  1.00  1.00              
ATOM   2670  HG2 GLN A 164      65.119  78.547  50.240  1.00  1.00              
ATOM   2671  CD  GLN A 164      63.042  78.071  49.933  1.00  1.00              
ATOM   2672  OE1 GLN A 164      62.170  77.221  49.826  1.00  1.00              
ATOM   2673  NE2 GLN A 164      62.729  79.329  49.714  1.00  1.00              
ATOM   2674 1HE2 GLN A 164      63.433  80.046  49.789  1.00  1.00              
ATOM   2675 2HE2 GLN A 164      61.771  79.544  49.502  1.00  1.00              
ATOM   2676  C   GLN A 164      67.145  77.036  51.537  1.00  1.00              
ATOM   2677  O   GLN A 164      67.274  78.191  51.939  1.00  1.00              
ATOM   2678  N   ILE A 165      68.072  76.438  50.781  1.00  1.00              
ATOM   2679  H   ILE A 165      67.942  75.482  50.472  1.00  1.00              
ATOM   2680  CA  ILE A 165      69.004  77.262  50.011  1.00  1.00              
ATOM   2681  HA  ILE A 165      69.647  77.807  50.703  1.00  1.00              
ATOM   2682  CB  ILE A 165      69.880  76.405  49.055  1.00  1.00              
ATOM   2683  HB  ILE A 165      69.234  75.931  48.316  1.00  1.00              
ATOM   2684  CG2 ILE A 165      70.840  77.332  48.326  1.00  1.00              
ATOM   2685 1HG2 ILE A 165      71.524  76.780  47.685  1.00  1.00              
ATOM   2686 2HG2 ILE A 165      70.229  77.932  47.683  1.00  1.00              
ATOM   2687 3HG2 ILE A 165      71.372  77.977  49.024  1.00  1.00              
ATOM   2688  CG1 ILE A 165      70.711  75.308  49.737  1.00  1.00              
ATOM   2689 1HG1 ILE A 165      70.025  74.681  50.273  1.00  1.00              
ATOM   2690 2HG1 ILE A 165      71.399  75.760  50.448  1.00  1.00              
ATOM   2691  CD1 ILE A 165      71.472  74.362  48.799  1.00  1.00              
ATOM   2692  HD1 ILE A 165      72.334  74.856  48.356  1.00  1.00              
ATOM   2693  HD2 ILE A 165      71.828  73.506  49.369  1.00  1.00              
ATOM   2694  HD3 ILE A 165      70.808  74.005  48.012  1.00  1.00              
ATOM   2695  C   ILE A 165      68.160  78.262  49.221  1.00  1.00              
ATOM   2696  O   ILE A 165      67.223  77.804  48.566  1.00  1.00              
ATOM   2697  N   ASN A 166      68.437  79.575  49.287  1.00  1.00              
ATOM   2698  H   ASN A 166      69.007  79.961  50.033  1.00  1.00              
ATOM   2699  CA  ASN A 166      67.718  80.462  48.371  1.00  1.00              
ATOM   2700  HA  ASN A 166      66.751  79.989  48.217  1.00  1.00              
ATOM   2701  CB  ASN A 166      67.317  81.778  49.057  1.00  1.00              
ATOM   2702  HB1 ASN A 166      68.172  82.428  49.117  1.00  1.00              
ATOM   2703  HB2 ASN A 166      67.000  81.536  50.069  1.00  1.00              
ATOM   2704  CG  ASN A 166      66.154  82.564  48.450  1.00  1.00              
ATOM   2705  OD1 ASN A 166      65.870  83.676  48.860  1.00  1.00              
ATOM   2706  ND2 ASN A 166      65.398  82.035  47.515  1.00  1.00              
ATOM   2707 1HD2 ASN A 166      65.763  81.256  46.981  1.00  1.00              
ATOM   2708 2HD2 ASN A 166      64.687  82.633  47.140  1.00  1.00              
ATOM   2709  C   ASN A 166      68.232  80.548  46.901  1.00  1.00              
ATOM   2710  O   ASN A 166      67.595  81.190  46.080  1.00  1.00              
ATOM   2711  N   PRO A 167      69.358  79.923  46.520  1.00  1.00              
ATOM   2712  CD  PRO A 167      70.626  80.418  47.003  1.00  1.00              
ATOM   2713  HD1 PRO A 167      70.808  80.059  48.014  1.00  1.00              
ATOM   2714  HD2 PRO A 167      70.605  81.505  46.982  1.00  1.00              
ATOM   2715  CG  PRO A 167      71.714  79.927  46.052  1.00  1.00              
ATOM   2716  HG1 PRO A 167      72.572  79.537  46.600  1.00  1.00              
ATOM   2717  HG2 PRO A 167      72.016  80.741  45.394  1.00  1.00              
ATOM   2718  CB  PRO A 167      71.032  78.831  45.243  1.00  1.00              
ATOM   2719  HB1 PRO A 167      71.201  77.866  45.712  1.00  1.00              
ATOM   2720  HB2 PRO A 167      71.442  78.779  44.250  1.00  1.00              
ATOM   2721  CA  PRO A 167      69.545  79.199  45.258  1.00  1.00              
ATOM   2722  HA  PRO A 167      69.331  79.865  44.429  1.00  1.00              
ATOM   2723  C   PRO A 167      68.707  77.884  45.092  1.00  1.00              
ATOM   2724  O   PRO A 167      68.354  77.228  46.071  1.00  1.00              
ATOM   2725  N   VAL A 168      68.388  77.423  43.867  1.00  1.00              
ATOM   2726  H   VAL A 168      69.055  77.684  43.152  1.00  1.00              
ATOM   2727  CA  VAL A 168      66.993  77.420  43.373  1.00  1.00              
ATOM   2728  HA  VAL A 168      67.070  77.428  42.291  1.00  1.00              
ATOM   2729  CB  VAL A 168      66.041  76.247  43.759  1.00  1.00              
ATOM   2730  HB  VAL A 168      66.623  75.351  43.956  1.00  1.00              
ATOM   2731  CG1 VAL A 168      65.031  76.502  44.893  1.00  1.00              
ATOM   2732 1HG1 VAL A 168      65.555  76.661  45.834  1.00  1.00              
ATOM   2733 2HG1 VAL A 168      64.410  77.373  44.691  1.00  1.00              
ATOM   2734 3HG1 VAL A 168      64.325  75.701  44.990  1.00  1.00              
ATOM   2735  CG2 VAL A 168      65.131  75.992  42.549  1.00  1.00              
ATOM   2736 1HG2 VAL A 168      65.746  75.726  41.705  1.00  1.00              
ATOM   2737 2HG2 VAL A 168      64.451  75.167  42.729  1.00  1.00              
ATOM   2738 3HG2 VAL A 168      64.558  76.886  42.302  1.00  1.00              
ATOM   2739  C   VAL A 168      66.387  78.756  43.815  1.00  1.00              
ATOM   2740  O   VAL A 168      66.125  79.052  44.982  1.00  1.00              
ATOM   2741  N   SER A 169      66.150  79.589  42.838  1.00  1.00              
ATOM   2742  H   SER A 169      66.429  79.337  41.903  1.00  1.00              
ATOM   2743  CA  SER A 169      65.195  80.662  42.970  1.00  1.00              
ATOM   2744  HA  SER A 169      64.557  80.492  43.837  1.00  1.00              
ATOM   2745  CB  SER A 169      65.952  81.966  43.231  1.00  1.00              
ATOM   2746  HB1 SER A 169      66.656  81.801  44.038  1.00  1.00              
ATOM   2747  HB2 SER A 169      65.266  82.743  43.563  1.00  1.00              
ATOM   2748  OG  SER A 169      66.671  82.397  42.102  1.00  1.00              
ATOM   2749  HG  SER A 169      67.119  83.214  42.361  1.00  1.00              
ATOM   2750  C   SER A 169      64.282  80.577  41.745  1.00  1.00              
ATOM   2751  O   SER A 169      64.191  79.465  41.200  1.00  1.00              
ATOM   2752  N   PRO A 170      63.539  81.612  41.302  1.00  1.00              
ATOM   2753  CD  PRO A 170      63.617  83.033  41.627  1.00  1.00              
ATOM   2754  HD1 PRO A 170      64.604  83.445  41.432  1.00  1.00              
ATOM   2755  HD2 PRO A 170      63.328  83.191  42.666  1.00  1.00              
ATOM   2756  CG  PRO A 170      62.622  83.739  40.714  1.00  1.00              
ATOM   2757  HG1 PRO A 170      63.079  83.920  39.739  1.00  1.00              
ATOM   2758  HG2 PRO A 170      62.254  84.667  41.152  1.00  1.00              
ATOM   2759  CB  PRO A 170      61.525  82.695  40.584  1.00  1.00              
ATOM   2760  HB1 PRO A 170      60.946  82.845  39.672  1.00  1.00              
ATOM   2761  HB2 PRO A 170      60.869  82.753  41.454  1.00  1.00              
ATOM   2762  CA  PRO A 170      62.287  81.360  40.608  1.00  1.00              
ATOM   2763  HA  PRO A 170      61.706  80.682  41.235  1.00  1.00              
ATOM   2764  C   PRO A 170      62.308  80.688  39.216  1.00  1.00              
ATOM   2765  O   PRO A 170      61.248  80.527  38.603  1.00  1.00              
ATOM   2766  N   ARG A 171      63.460  80.239  38.702  1.00  1.00              
ATOM   2767  H   ARG A 171      64.306  80.415  39.223  1.00  1.00              
ATOM   2768  CA  ARG A 171      63.488  79.259  37.607  1.00  1.00              
ATOM   2769  HA  ARG A 171      62.561  78.689  37.669  1.00  1.00              
ATOM   2770  CB  ARG A 171      63.469  80.014  36.259  1.00  1.00              
ATOM   2771  HB1 ARG A 171      64.457  80.408  36.026  1.00  1.00              
ATOM   2772  HB2 ARG A 171      62.800  80.869  36.360  1.00  1.00              
ATOM   2773  CG  ARG A 171      62.986  79.138  35.084  1.00  1.00              
ATOM   2774  HG1 ARG A 171      62.322  78.353  35.447  1.00  1.00              
ATOM   2775  HG2 ARG A 171      63.851  78.662  34.618  1.00  1.00              
ATOM   2776  CD  ARG A 171      62.235  79.947  34.020  1.00  1.00              
ATOM   2777  HD1 ARG A 171      62.050  79.293  33.165  1.00  1.00              
ATOM   2778  HD2 ARG A 171      62.864  80.779  33.697  1.00  1.00              
ATOM   2779  NE  ARG A 171      60.949  80.453  34.547  1.00  1.00              
ATOM   2780  HE  ARG A 171      60.820  80.393  35.547  1.00  1.00              
ATOM   2781  CZ  ARG A 171      59.970  81.007  33.856  1.00  1.00              
ATOM   2782  NH1 ARG A 171      58.902  81.436  34.467  1.00  1.00              
ATOM   2783 1HH1 ARG A 171      58.826  81.351  35.467  1.00  1.00              
ATOM   2784 2HH1 ARG A 171      58.155  81.854  33.948  1.00  1.00              
ATOM   2785  NH2 ARG A 171      60.031  81.152  32.562  1.00  1.00              
ATOM   2786 1HH2 ARG A 171      60.855  80.830  32.086  1.00  1.00              
ATOM   2787 2HH2 ARG A 171      59.278  81.571  32.050  1.00  1.00              
ATOM   2788  C   ARG A 171      64.575  78.177  37.682  1.00  1.00              
ATOM   2789  O   ARG A 171      64.713  77.388  36.758  1.00  1.00              
ATOM   2790  N   VAL A 172      65.350  78.113  38.763  1.00  1.00              
ATOM   2791  H   VAL A 172      65.065  78.653  39.570  1.00  1.00              
ATOM   2792  CA  VAL A 172      66.800  77.871  38.607  1.00  1.00              
ATOM   2793  HA  VAL A 172      66.956  77.458  37.608  1.00  1.00              
ATOM   2794  CB  VAL A 172      67.573  79.200  38.561  1.00  1.00              
ATOM   2795  HB  VAL A 172      68.638  78.989  38.577  1.00  1.00              
ATOM   2796  CG1 VAL A 172      67.284  79.960  37.260  1.00  1.00              
ATOM   2797 1HG1 VAL A 172      68.006  80.763  37.141  1.00  1.00              
ATOM   2798 2HG1 VAL A 172      67.398  79.292  36.405  1.00  1.00              
ATOM   2799 3HG1 VAL A 172      66.287  80.387  37.274  1.00  1.00              
ATOM   2800  CG2 VAL A 172      67.179  80.098  39.737  1.00  1.00              
ATOM   2801 1HG2 VAL A 172      66.120  80.315  39.756  1.00  1.00              
ATOM   2802 2HG2 VAL A 172      67.500  79.632  40.665  1.00  1.00              
ATOM   2803 3HG2 VAL A 172      67.663  81.061  39.651  1.00  1.00              
ATOM   2804  C   VAL A 172      67.416  76.784  39.472  1.00  1.00              
ATOM   2805  O   VAL A 172      68.435  76.983  40.149  1.00  1.00              
ATOM   2806  N   ILE A 173      66.673  75.667  39.384  1.00  1.00              
ATOM   2807  H   ILE A 173      65.893  75.791  38.756  1.00  1.00              
ATOM   2808  CA  ILE A 173      66.913  74.255  39.733  1.00  1.00              
ATOM   2809  HA  ILE A 173      66.234  73.964  40.531  1.00  1.00              
ATOM   2810  CB  ILE A 173      66.577  73.387  38.485  1.00  1.00              
ATOM   2811  HB  ILE A 173      67.303  73.608  37.700  1.00  1.00              
ATOM   2812  CG2 ILE A 173      66.667  71.886  38.814  1.00  1.00              
ATOM   2813 1HG2 ILE A 173      66.625  71.302  37.894  1.00  1.00              
ATOM   2814 2HG2 ILE A 173      67.617  71.650  39.291  1.00  1.00              
ATOM   2815 3HG2 ILE A 173      65.844  71.602  39.461  1.00  1.00              
ATOM   2816  CG1 ILE A 173      65.160  73.706  37.934  1.00  1.00              
ATOM   2817 1HG1 ILE A 173      65.123  74.747  37.616  1.00  1.00              
ATOM   2818 2HG1 ILE A 173      64.426  73.569  38.728  1.00  1.00              
ATOM   2819  CD1 ILE A 173      64.729  72.873  36.719  1.00  1.00              
ATOM   2820  HD1 ILE A 173      63.796  73.273  36.320  1.00  1.00              
ATOM   2821  HD2 ILE A 173      65.495  72.926  35.944  1.00  1.00              
ATOM   2822  HD3 ILE A 173      64.565  71.834  37.001  1.00  1.00              
ATOM   2823  C   ILE A 173      68.339  74.005  40.200  1.00  1.00              
ATOM   2824  O   ILE A 173      69.277  74.090  39.406  1.00  1.00              
ATOM   2825  N   ILE A 174      68.498  73.597  41.465  1.00  1.00              
ATOM   2826  H   ILE A 174      67.696  73.458  42.062  1.00  1.00              
ATOM   2827  CA  ILE A 174      69.795  73.020  41.828  1.00  1.00              
ATOM   2828  HA  ILE A 174      70.567  73.613  41.338  1.00  1.00              
ATOM   2829  CB  ILE A 174      70.077  73.119  43.358  1.00  1.00              
ATOM   2830  HB  ILE A 174      69.239  73.626  43.841  1.00  1.00              
ATOM   2831  CG2 ILE A 174      70.292  71.787  44.101  1.00  1.00              
ATOM   2832 1HG2 ILE A 174      70.458  71.976  45.163  1.00  1.00              
ATOM   2833 2HG2 ILE A 174      69.411  71.156  44.019  1.00  1.00              
ATOM   2834 3HG2 ILE A 174      71.155  71.259  43.694  1.00  1.00              
ATOM   2835  CG1 ILE A 174      71.350  73.961  43.615  1.00  1.00              
ATOM   2836 1HG1 ILE A 174      72.192  73.513  43.083  1.00  1.00              
ATOM   2837 2HG1 ILE A 174      71.573  73.935  44.680  1.00  1.00              
ATOM   2838  CD1 ILE A 174      71.249  75.440  43.224  1.00  1.00              
ATOM   2839  HD1 ILE A 174      70.498  75.917  43.846  1.00  1.00              
ATOM   2840  HD2 ILE A 174      72.207  75.928  43.404  1.00  1.00              
ATOM   2841  HD3 ILE A 174      70.985  75.562  42.174  1.00  1.00              
ATOM   2842  C   ILE A 174      69.850  71.630  41.207  1.00  1.00              
ATOM   2843  O   ILE A 174      69.099  70.704  41.564  1.00  1.00              
ATOM   2844  N   HIS A 175      70.697  71.594  40.171  1.00  1.00              
ATOM   2845  H   HIS A 175      71.105  72.487  39.925  1.00  1.00              
ATOM   2846  CA  HIS A 175      71.105  70.465  39.342  1.00  1.00              
ATOM   2847  HA  HIS A 175      70.201  69.970  38.984  1.00  1.00              
ATOM   2848  CB  HIS A 175      71.863  70.982  38.114  1.00  1.00              
ATOM   2849  HB1 HIS A 175      72.875  71.278  38.390  1.00  1.00              
ATOM   2850  HB2 HIS A 175      71.350  71.871  37.745  1.00  1.00              
ATOM   2851  CG  HIS A 175      71.913  69.996  36.974  1.00  1.00              
ATOM   2852  ND1 HIS A 175      72.142  68.616  37.066  1.00  1.00              
ATOM   2853  CE1 HIS A 175      72.090  68.163  35.802  1.00  1.00              
ATOM   2854  HE1 HIS A 175      72.242  67.132  35.510  1.00  1.00              
ATOM   2855  NE2 HIS A 175      71.816  69.163  34.948  1.00  1.00              
ATOM   2856  HE2 HIS A 175      71.701  69.080  33.948  1.00  1.00              
ATOM   2857  CD2 HIS A 175      71.695  70.324  35.671  1.00  1.00              
ATOM   2858  HD2 HIS A 175      71.433  71.307  35.295  1.00  1.00              
ATOM   2859  C   HIS A 175      71.877  69.477  40.196  1.00  1.00              
ATOM   2860  O   HIS A 175      73.089  69.304  40.097  1.00  1.00              
ATOM   2861  N   LEU A 176      71.129  68.816  41.070  1.00  1.00              
ATOM   2862  H   LEU A 176      70.175  69.135  41.202  1.00  1.00              
ATOM   2863  CA  LEU A 176      71.585  67.708  41.884  1.00  1.00              
ATOM   2864  HA  LEU A 176      72.184  68.073  42.716  1.00  1.00              
ATOM   2865  CB  LEU A 176      70.322  66.992  42.401  1.00  1.00              
ATOM   2866  HB1 LEU A 176      70.638  66.063  42.856  1.00  1.00              
ATOM   2867  HB2 LEU A 176      69.705  66.719  41.543  1.00  1.00              
ATOM   2868  CG  LEU A 176      69.431  67.740  43.404  1.00  1.00              
ATOM   2869  HG  LEU A 176      68.995  68.612  42.928  1.00  1.00              
ATOM   2870  CD1 LEU A 176      68.300  66.795  43.817  1.00  1.00              
ATOM   2871 1HD1 LEU A 176      67.672  67.260  44.569  1.00  1.00              
ATOM   2872 2HD1 LEU A 176      67.690  66.537  42.951  1.00  1.00              
ATOM   2873 3HD1 LEU A 176      68.712  65.882  44.246  1.00  1.00              
ATOM   2874  CD2 LEU A 176      70.190  68.188  44.647  1.00  1.00              
ATOM   2875 1HD2 LEU A 176      69.513  68.684  45.340  1.00  1.00              
ATOM   2876 2HD2 LEU A 176      70.638  67.327  45.130  1.00  1.00              
ATOM   2877 3HD2 LEU A 176      70.974  68.894  44.378  1.00  1.00              
ATOM   2878  C   LEU A 176      72.402  66.680  41.105  1.00  1.00              
ATOM   2879  O   LEU A 176      73.320  66.105  41.666  1.00  1.00              
ATOM   2880  N   LYS A 177      72.098  66.435  39.821  1.00  1.00              
ATOM   2881  H   LYS A 177      71.361  66.969  39.383  1.00  1.00              
ATOM   2882  CA  LYS A 177      72.893  65.491  39.032  1.00  1.00              
ATOM   2883  HA  LYS A 177      73.092  64.628  39.672  1.00  1.00              
ATOM   2884  CB  LYS A 177      72.127  64.967  37.807  1.00  1.00              
ATOM   2885  HB1 LYS A 177      72.845  64.544  37.102  1.00  1.00              
ATOM   2886  HB2 LYS A 177      71.585  65.777  37.321  1.00  1.00              
ATOM   2887  CG  LYS A 177      71.150  63.857  38.241  1.00  1.00              
ATOM   2888  HG1 LYS A 177      70.362  64.288  38.861  1.00  1.00              
ATOM   2889  HG2 LYS A 177      71.695  63.121  38.835  1.00  1.00              
ATOM   2890  CD  LYS A 177      70.519  63.131  37.046  1.00  1.00              
ATOM   2891  HD1 LYS A 177      71.314  62.785  36.382  1.00  1.00              
ATOM   2892  HD2 LYS A 177      69.872  63.821  36.502  1.00  1.00              
ATOM   2893  CE  LYS A 177      69.710  61.923  37.543  1.00  1.00              
ATOM   2894  HE1 LYS A 177      68.884  62.279  38.169  1.00  1.00              
ATOM   2895  HE2 LYS A 177      70.359  61.306  38.174  1.00  1.00              
ATOM   2896  NZ  LYS A 177      69.188  61.109  36.416  1.00  1.00              
ATOM   2897  HZ1 LYS A 177      68.654  60.323  36.769  1.00  1.00              
ATOM   2898  HZ2 LYS A 177      68.586  61.667  35.823  1.00  1.00              
ATOM   2899  HZ3 LYS A 177      69.952  60.751  35.854  1.00  1.00              
ATOM   2900  C   LYS A 177      74.307  66.000  38.716  1.00  1.00              
ATOM   2901  O   LYS A 177      75.259  65.238  38.832  1.00  1.00              
ATOM   2902  N   LYS A 178      74.467  67.296  38.441  1.00  1.00              
ATOM   2903  H   LYS A 178      73.634  67.870  38.387  1.00  1.00              
ATOM   2904  CA  LYS A 178      75.772  67.974  38.416  1.00  1.00              
ATOM   2905  HA  LYS A 178      76.441  67.447  37.734  1.00  1.00              
ATOM   2906  CB  LYS A 178      75.541  69.417  37.899  1.00  1.00              
ATOM   2907  HB1 LYS A 178      74.858  69.917  38.579  1.00  1.00              
ATOM   2908  HB2 LYS A 178      75.051  69.357  36.926  1.00  1.00              
ATOM   2909  CG  LYS A 178      76.773  70.331  37.757  1.00  1.00              
ATOM   2910  HG1 LYS A 178      77.411  69.952  36.957  1.00  1.00              
ATOM   2911  HG2 LYS A 178      77.339  70.342  38.688  1.00  1.00              
ATOM   2912  CD  LYS A 178      76.326  71.774  37.436  1.00  1.00              
ATOM   2913  HD1 LYS A 178      75.739  72.157  38.275  1.00  1.00              
ATOM   2914  HD2 LYS A 178      75.696  71.764  36.546  1.00  1.00              
ATOM   2915  CE  LYS A 178      77.524  72.707  37.199  1.00  1.00              
ATOM   2916  HE1 LYS A 178      78.116  72.306  36.370  1.00  1.00              
ATOM   2917  HE2 LYS A 178      78.146  72.703  38.099  1.00  1.00              
ATOM   2918  NZ  LYS A 178      77.102  74.100  36.894  1.00  1.00              
ATOM   2919  HZ1 LYS A 178      77.887  74.706  36.699  1.00  1.00              
ATOM   2920  HZ2 LYS A 178      76.460  74.159  36.115  1.00  1.00              
ATOM   2921  HZ3 LYS A 178      76.632  74.526  37.695  1.00  1.00              
ATOM   2922  C   LYS A 178      76.452  67.976  39.788  1.00  1.00              
ATOM   2923  O   LYS A 178      77.669  67.912  39.836  1.00  1.00              
ATOM   2924  N   PHE A 179      75.703  68.010  40.892  1.00  1.00              
ATOM   2925  H   PHE A 179      74.707  68.134  40.785  1.00  1.00              
ATOM   2926  CA  PHE A 179      76.265  67.871  42.249  1.00  1.00              
ATOM   2927  HA  PHE A 179      77.130  68.535  42.320  1.00  1.00              
ATOM   2928  CB  PHE A 179      75.228  68.380  43.264  1.00  1.00              
ATOM   2929  HB1 PHE A 179      74.323  67.795  43.147  1.00  1.00              
ATOM   2930  HB2 PHE A 179      74.981  69.412  43.011  1.00  1.00              
ATOM   2931  CG  PHE A 179      75.612  68.348  44.734  1.00  1.00              
ATOM   2932  CD1 PHE A 179      76.751  69.028  45.206  1.00  1.00              
ATOM   2933  HD1 PHE A 179      77.391  69.554  44.514  1.00  1.00              
ATOM   2934  CE1 PHE A 179      77.060  69.016  46.581  1.00  1.00              
ATOM   2935  HE1 PHE A 179      77.921  69.548  46.953  1.00  1.00              
ATOM   2936  CZ  PHE A 179      76.248  68.311  47.483  1.00  1.00              
ATOM   2937  HZ  PHE A 179      76.501  68.293  48.533  1.00  1.00              
ATOM   2938  CE2 PHE A 179      75.108  67.637  47.017  1.00  1.00              
ATOM   2939  HE2 PHE A 179      74.484  67.093  47.711  1.00  1.00              
ATOM   2940  CD2 PHE A 179      74.784  67.672  45.648  1.00  1.00              
ATOM   2941  HD2 PHE A 179      73.899  67.169  45.294  1.00  1.00              
ATOM   2942  C   PHE A 179      76.808  66.474  42.568  1.00  1.00              
ATOM   2943  O   PHE A 179      77.797  66.372  43.285  1.00  1.00              
ATOM   2944  N   ALA A 180      76.178  65.471  41.945  1.00  1.00              
ATOM   2945  H   ALA A 180      75.366  65.752  41.419  1.00  1.00              
ATOM   2946  CA  ALA A 180      76.354  64.022  42.034  1.00  1.00              
ATOM   2947  HA  ALA A 180      76.963  63.793  42.907  1.00  1.00              
ATOM   2948  CB  ALA A 180      74.947  63.424  42.187  1.00  1.00              
ATOM   2949  HB1 ALA A 180      75.026  62.348  42.307  1.00  1.00              
ATOM   2950  HB2 ALA A 180      74.437  63.857  43.047  1.00  1.00              
ATOM   2951  HB3 ALA A 180      74.366  63.626  41.289  1.00  1.00              
ATOM   2952  C   ALA A 180      77.076  63.433  40.801  1.00  1.00              
ATOM   2953  O   ALA A 180      76.871  62.273  40.436  1.00  1.00              
ATOM   2954  N   ALA A 181      77.854  64.273  40.121  1.00  1.00              
ATOM   2955  H   ALA A 181      77.944  65.200  40.504  1.00  1.00              
ATOM   2956  CA  ALA A 181      78.867  63.874  39.148  1.00  1.00              
ATOM   2957  HA  ALA A 181      79.263  62.897  39.431  1.00  1.00              
ATOM   2958  CB  ALA A 181      78.206  63.764  37.766  1.00  1.00              
ATOM   2959  HB1 ALA A 181      78.946  63.435  37.035  1.00  1.00              
ATOM   2960  HB2 ALA A 181      77.395  63.037  37.801  1.00  1.00              
ATOM   2961  HB3 ALA A 181      77.809  64.734  37.467  1.00  1.00              
ATOM   2962  C   ALA A 181      80.065  64.849  39.099  1.00  1.00              
ATOM   2963  O   ALA A 181      81.082  64.573  38.465  1.00  1.00              
ATOM   2964  N   LEU A 182      79.928  65.992  39.771  1.00  1.00              
ATOM   2965  H   LEU A 182      78.982  66.221  40.041  1.00  1.00              
ATOM   2966  CA  LEU A 182      80.923  66.457  40.732  1.00  1.00              
ATOM   2967  HA  LEU A 182      81.882  65.983  40.517  1.00  1.00              
ATOM   2968  CB  LEU A 182      81.100  67.991  40.611  1.00  1.00              
ATOM   2969  HB1 LEU A 182      81.809  68.305  41.377  1.00  1.00              
ATOM   2970  HB2 LEU A 182      80.151  68.484  40.827  1.00  1.00              
ATOM   2971  CG  LEU A 182      81.659  68.525  39.271  1.00  1.00              
ATOM   2972  HG  LEU A 182      81.950  69.559  39.444  1.00  1.00              
ATOM   2973  CD1 LEU A 182      82.917  67.797  38.804  1.00  1.00              
ATOM   2974 1HD1 LEU A 182      83.362  68.315  37.956  1.00  1.00              
ATOM   2975 2HD1 LEU A 182      83.641  67.750  39.619  1.00  1.00              
ATOM   2976 3HD1 LEU A 182      82.672  66.776  38.503  1.00  1.00              
ATOM   2977  CD2 LEU A 182      80.650  68.561  38.122  1.00  1.00              
ATOM   2978 1HD2 LEU A 182      81.054  69.147  37.299  1.00  1.00              
ATOM   2979 2HD2 LEU A 182      80.450  67.551  37.766  1.00  1.00              
ATOM   2980 3HD2 LEU A 182      79.721  69.009  38.470  1.00  1.00              
ATOM   2981  C   LEU A 182      80.493  65.938  42.111  1.00  1.00              
ATOM   2982  O   LEU A 182      79.812  64.914  42.177  1.00  1.00              
ATOM   2983  N   LEU A 183      80.920  66.652  43.156  1.00  1.00              
ATOM   2984  H   LEU A 183      81.336  67.520  42.887  1.00  1.00              
ATOM   2985  CA  LEU A 183      81.106  66.291  44.571  1.00  1.00              
ATOM   2986  HA  LEU A 183      82.179  66.312  44.747  1.00  1.00              
ATOM   2987  CB  LEU A 183      80.483  67.396  45.420  1.00  1.00              
ATOM   2988  HB1 LEU A 183      80.586  67.140  46.469  1.00  1.00              
ATOM   2989  HB2 LEU A 183      79.421  67.468  45.182  1.00  1.00              
ATOM   2990  CG  LEU A 183      81.184  68.743  45.138  1.00  1.00              
ATOM   2991  HG  LEU A 183      81.150  68.984  44.079  1.00  1.00              
ATOM   2992  CD1 LEU A 183      80.438  69.828  45.871  1.00  1.00              
ATOM   2993 1HD1 LEU A 183      80.980  70.773  45.819  1.00  1.00              
ATOM   2994 2HD1 LEU A 183      79.479  69.976  45.381  1.00  1.00              
ATOM   2995 3HD1 LEU A 183      80.295  69.497  46.896  1.00  1.00              
ATOM   2996  CD2 LEU A 183      82.649  68.774  45.591  1.00  1.00              
ATOM   2997 1HD2 LEU A 183      83.037  69.791  45.527  1.00  1.00              
ATOM   2998 2HD2 LEU A 183      82.735  68.411  46.613  1.00  1.00              
ATOM   2999 3HD2 LEU A 183      83.252  68.148  44.934  1.00  1.00              
ATOM   3000  C   LEU A 183      80.757  64.858  44.870  1.00  1.00              
ATOM   3001  O   LEU A 183      79.870  64.601  45.668  1.00  1.00              
ATOM   3002  N   GLU A 184      81.492  63.997  44.167  1.00  1.00              
ATOM   3003  H   GLU A 184      82.139  64.410  43.507  1.00  1.00              
ATOM   3004  CA  GLU A 184      81.256  62.566  44.051  1.00  1.00              
ATOM   3005  HA  GLU A 184      80.249  62.451  43.650  1.00  1.00              
ATOM   3006  CB  GLU A 184      82.225  61.902  43.038  1.00  1.00              
ATOM   3007  HB1 GLU A 184      81.724  61.009  42.662  1.00  1.00              
ATOM   3008  HB2 GLU A 184      83.122  61.549  43.539  1.00  1.00              
ATOM   3009  CG  GLU A 184      82.645  62.744  41.810  1.00  1.00              
ATOM   3010  HG1 GLU A 184      81.762  63.216  41.376  1.00  1.00              
ATOM   3011  HG2 GLU A 184      83.045  62.062  41.056  1.00  1.00              
ATOM   3012  CD  GLU A 184      83.722  63.799  42.130  1.00  1.00              
ATOM   3013  OE1 GLU A 184      83.382  65.008  42.193  1.00  1.00              
ATOM   3014  OE2 GLU A 184      84.889  63.407  42.354  1.00  1.00              
ATOM   3015  C   GLU A 184      81.255  61.914  45.401  1.00  1.00              
ATOM   3016  O   GLU A 184      81.717  62.540  46.359  1.00  1.00              
ATOM   3017  N   HIS A 185      80.843  60.638  45.438  1.00  1.00              
ATOM   3018  CA  HIS A 185      80.932  59.798  46.620  1.00  1.00              
ATOM   3019  CB  HIS A 185      80.855  58.315  46.225  1.00  1.00              
ATOM   3020  CG  HIS A 185      82.165  57.608  45.926  1.00  1.00              
ATOM   3021  ND1 HIS A 185      83.124  57.998  44.989  1.00  1.00              
ATOM   3022  CE1 HIS A 185      84.110  57.096  45.073  1.00  1.00              
ATOM   3023  NE2 HIS A 185      83.818  56.166  46.005  1.00  1.00              
ATOM   3024  CD2 HIS A 185      82.584  56.463  46.543  1.00  1.00              
ATOM   3025  C   HIS A 185      82.130  60.142  47.541  1.00  1.00              
ATOM   3026  O   HIS A 185      81.989  60.261  48.770  1.00  1.00              
ATOM   3027  N   ILE A 186      83.272  60.422  46.888  1.00  1.00              
ATOM   3028  H   ILE A 186      83.211  60.257  45.893  1.00  1.00              
ATOM   3029  CA  ILE A 186      84.504  61.024  47.395  1.00  1.00              
ATOM   3030  HA  ILE A 186      85.304  60.518  46.860  1.00  1.00              
ATOM   3031  CB  ILE A 186      84.747  62.549  47.180  1.00  1.00              
ATOM   3032  HB  ILE A 186      83.987  63.104  47.732  1.00  1.00              
ATOM   3033  CG2 ILE A 186      86.160  62.929  47.711  1.00  1.00              
ATOM   3034 1HG2 ILE A 186      86.341  63.994  47.620  1.00  1.00              
ATOM   3035 2HG2 ILE A 186      86.281  62.679  48.762  1.00  1.00              
ATOM   3036 3HG2 ILE A 186      86.919  62.390  47.143  1.00  1.00              
ATOM   3037  CG1 ILE A 186      84.730  63.021  45.713  1.00  1.00              
ATOM   3038 1HG1 ILE A 186      83.894  62.566  45.210  1.00  1.00              
ATOM   3039 2HG1 ILE A 186      85.631  62.694  45.191  1.00  1.00              
ATOM   3040  CD1 ILE A 186      84.579  64.545  45.586  1.00  1.00              
ATOM   3041  HD1 ILE A 186      85.443  65.069  45.986  1.00  1.00              
ATOM   3042  HD2 ILE A 186      84.490  64.820  44.539  1.00  1.00              
ATOM   3043  HD3 ILE A 186      83.677  64.867  46.103  1.00  1.00              
ATOM   3044  C   ILE A 186      84.693  60.600  48.903  1.00  1.00              
ATOM   3045  O   ILE A 186      84.363  61.498  49.654  1.00  1.00              
ATOM   3046  N   PRO A 187      85.153  59.429  49.486  1.00  1.00              
ATOM   3047  CD  PRO A 187      86.174  59.544  50.515  1.00  1.00              
ATOM   3048  HD1 PRO A 187      85.799  59.122  51.441  1.00  1.00              
ATOM   3049  HD2 PRO A 187      86.504  60.571  50.670  1.00  1.00              
ATOM   3050  CG  PRO A 187      87.335  58.690  50.021  1.00  1.00              
ATOM   3051  HG1 PRO A 187      87.945  58.333  50.850  1.00  1.00              
ATOM   3052  HG2 PRO A 187      87.944  59.271  49.327  1.00  1.00              
ATOM   3053  CB  PRO A 187      86.652  57.541  49.273  1.00  1.00              
ATOM   3054  HB1 PRO A 187      86.762  56.599  49.803  1.00  1.00              
ATOM   3055  HB2 PRO A 187      87.083  57.443  48.276  1.00  1.00              
ATOM   3056  CA  PRO A 187      85.181  57.961  49.170  1.00  1.00              
ATOM   3057  HA  PRO A 187      84.905  57.892  48.117  1.00  1.00              
ATOM   3058  C   PRO A 187      84.230  57.076  49.911  1.00  1.00              
ATOM   3059  O   PRO A 187      83.968  57.255  51.087  1.00  1.00              
ATOM   3060  N   THR A 188      83.784  56.031  49.221  1.00  1.00              
ATOM   3061  H   THR A 188      83.979  55.993  48.229  1.00  1.00              
ATOM   3062  CA  THR A 188      82.944  54.987  49.798  1.00  1.00              
ATOM   3063  HA  THR A 188      81.960  55.434  49.949  1.00  1.00              
ATOM   3064  CB  THR A 188      82.759  53.759  48.885  1.00  1.00              
ATOM   3065  HB  THR A 188      82.921  52.856  49.474  1.00  1.00              
ATOM   3066  CG2 THR A 188      81.350  53.675  48.303  1.00  1.00              
ATOM   3067 1HG2 THR A 188      81.272  52.802  47.656  1.00  1.00              
ATOM   3068 2HG2 THR A 188      80.627  53.582  49.114  1.00  1.00              
ATOM   3069 3HG2 THR A 188      81.118  54.572  47.731  1.00  1.00              
ATOM   3070  OG1 THR A 188      83.666  53.734  47.805  1.00  1.00              
ATOM   3071  HG1 THR A 188      83.413  54.446  47.196  1.00  1.00              
ATOM   3072  C   THR A 188      83.394  54.543  51.204  1.00  1.00              
ATOM   3073  O   THR A 188      82.553  54.392  52.092  1.00  1.00              
ATOM   3074  N   PRO A 189      84.708  54.406  51.471  1.00  1.00              
ATOM   3075  CD  PRO A 189      85.695  53.849  50.554  1.00  1.00              
ATOM   3076  HD1 PRO A 189      85.893  54.515  49.715  1.00  1.00              
ATOM   3077  HD2 PRO A 189      85.339  52.887  50.184  1.00  1.00              
ATOM   3078  CG  PRO A 189      86.967  53.639  51.377  1.00  1.00              
ATOM   3079  HG1 PRO A 189      87.647  54.478  51.225  1.00  1.00              
ATOM   3080  HG2 PRO A 189      87.460  52.703  51.118  1.00  1.00              
ATOM   3081  CB  PRO A 189      86.459  53.628  52.823  1.00  1.00              
ATOM   3082  HB1 PRO A 189      87.235  53.933  53.527  1.00  1.00              
ATOM   3083  HB2 PRO A 189      86.097  52.629  53.071  1.00  1.00              
ATOM   3084  CA  PRO A 189      85.278  54.604  52.799  1.00  1.00              
ATOM   3085  HA  PRO A 189      84.562  54.322  53.571  1.00  1.00              
ATOM   3086  C   PRO A 189      85.775  56.029  53.059  1.00  1.00              
ATOM   3087  O   PRO A 189      86.493  56.600  52.249  1.00  1.00              
ATOM   3088  N   TYR A 190      85.487  56.555  54.251  1.00  1.00              
ATOM   3089  H   TYR A 190      84.993  55.962  54.894  1.00  1.00              
ATOM   3090  CA  TYR A 190      85.553  57.989  54.575  1.00  1.00              
ATOM   3091  HA  TYR A 190      85.238  58.064  55.613  1.00  1.00              
ATOM   3092  CB  TYR A 190      87.006  58.525  54.551  1.00  1.00              
ATOM   3093  HB1 TYR A 190      87.003  59.538  54.957  1.00  1.00              
ATOM   3094  HB2 TYR A 190      87.342  58.614  53.517  1.00  1.00              
ATOM   3095  CG  TYR A 190      88.034  57.716  55.330  1.00  1.00              
ATOM   3096  CD1 TYR A 190      88.742  56.673  54.699  1.00  1.00              
ATOM   3097  HD1 TYR A 190      88.553  56.452  53.658  1.00  1.00              
ATOM   3098  CE1 TYR A 190      89.708  55.934  55.408  1.00  1.00              
ATOM   3099  HE1 TYR A 190      90.254  55.136  54.928  1.00  1.00              
ATOM   3100  CZ  TYR A 190      89.988  56.249  56.752  1.00  1.00              
ATOM   3101  OH  TYR A 190      90.934  55.541  57.423  1.00  1.00              
ATOM   3102  HH  TYR A 190      91.065  55.866  58.313  1.00  1.00              
ATOM   3103  CE2 TYR A 190      89.294  57.306  57.385  1.00  1.00              
ATOM   3104  HE2 TYR A 190      89.522  57.563  58.407  1.00  1.00              
ATOM   3105  CD2 TYR A 190      88.321  58.037  56.672  1.00  1.00              
ATOM   3106  HD2 TYR A 190      87.814  58.865  57.144  1.00  1.00              
ATOM   3107  C   TYR A 190      84.548  58.874  53.808  1.00  1.00              
ATOM   3108  O   TYR A 190      84.925  59.991  53.471  1.00  1.00              
ATOM   3109  N   PRO A 191      83.281  58.449  53.584  1.00  1.00              
ATOM   3110  CD  PRO A 191      82.640  57.298  54.207  1.00  1.00              
ATOM   3111  HD1 PRO A 191      82.891  57.216  55.265  1.00  1.00              
ATOM   3112  HD2 PRO A 191      82.931  56.394  53.674  1.00  1.00              
ATOM   3113  CG  PRO A 191      81.142  57.495  54.037  1.00  1.00              
ATOM   3114  HG1 PRO A 191      80.753  58.132  54.832  1.00  1.00              
ATOM   3115  HG2 PRO A 191      80.610  56.544  54.003  1.00  1.00              
ATOM   3116  CB  PRO A 191      81.059  58.225  52.708  1.00  1.00              
ATOM   3117  HB1 PRO A 191      80.163  58.843  52.670  1.00  1.00              
ATOM   3118  HB2 PRO A 191      81.063  57.487  51.904  1.00  1.00              
ATOM   3119  CA  PRO A 191      82.343  59.060  52.628  1.00  1.00              
ATOM   3120  HA  PRO A 191      82.706  58.999  51.608  1.00  1.00              
ATOM   3121  C   PRO A 191      82.114  60.552  52.874  1.00  1.00              
ATOM   3122  O   PRO A 191      81.313  60.992  53.704  1.00  1.00              
ATOM   3123  N   ILE A 192      82.895  61.320  52.131  1.00  1.00              
ATOM   3124  H   ILE A 192      83.470  60.843  51.445  1.00  1.00              
ATOM   3125  CA  ILE A 192      83.182  62.737  52.274  1.00  1.00              
ATOM   3126  HA  ILE A 192      82.938  63.026  53.294  1.00  1.00              
ATOM   3127  CB  ILE A 192      84.726  62.973  52.077  1.00  1.00              
ATOM   3128  HB  ILE A 192      85.142  62.072  51.654  1.00  1.00              
ATOM   3129  CG2 ILE A 192      85.093  64.138  51.131  1.00  1.00              
ATOM   3130 1HG2 ILE A 192      84.622  63.988  50.161  1.00  1.00              
ATOM   3131 2HG2 ILE A 192      84.771  65.087  51.547  1.00  1.00              
ATOM   3132 3HG2 ILE A 192      86.170  64.160  50.969  1.00  1.00              
ATOM   3133  CG1 ILE A 192      85.563  63.076  53.361  1.00  1.00              
ATOM   3134 1HG1 ILE A 192      85.088  62.490  54.145  1.00  1.00              
ATOM   3135 2HG1 ILE A 192      85.607  64.117  53.662  1.00  1.00              
ATOM   3136  CD1 ILE A 192      87.016  62.591  53.225  1.00  1.00              
ATOM   3137  HD1 ILE A 192      87.040  61.547  52.913  1.00  1.00              
ATOM   3138  HD2 ILE A 192      87.557  63.197  52.500  1.00  1.00              
ATOM   3139  HD3 ILE A 192      87.512  62.676  54.192  1.00  1.00              
ATOM   3140  C   ILE A 192      82.273  63.558  51.379  1.00  1.00              
ATOM   3141  O   ILE A 192      81.913  64.655  51.812  1.00  1.00              
ATOM   3142  N   ARG A 193      81.805  63.012  50.245  1.00  1.00              
ATOM   3143  H   ARG A 193      82.228  62.147  49.904  1.00  1.00              
ATOM   3144  CA  ARG A 193      80.484  63.374  49.716  1.00  1.00              
ATOM   3145  HA  ARG A 193      79.858  63.682  50.554  1.00  1.00              
ATOM   3146  CB  ARG A 193      80.476  64.537  48.697  1.00  1.00              
ATOM   3147  HB1 ARG A 193      79.439  64.698  48.396  1.00  1.00              
ATOM   3148  HB2 ARG A 193      81.020  64.231  47.816  1.00  1.00              
ATOM   3149  CG  ARG A 193      81.031  65.900  49.117  1.00  1.00              
ATOM   3150  HG1 ARG A 193      80.902  66.058  50.182  1.00  1.00              
ATOM   3151  HG2 ARG A 193      80.471  66.684  48.610  1.00  1.00              
ATOM   3152  CD  ARG A 193      82.503  66.004  48.702  1.00  1.00              
ATOM   3153  HD1 ARG A 193      82.545  66.075  47.614  1.00  1.00              
ATOM   3154  HD2 ARG A 193      83.017  65.092  49.008  1.00  1.00              
ATOM   3155  NE  ARG A 193      83.155  67.170  49.318  1.00  1.00              
ATOM   3156  HE  ARG A 193      82.583  67.713  49.939  1.00  1.00              
ATOM   3157  CZ  ARG A 193      84.439  67.458  49.266  1.00  1.00              
ATOM   3158  NH1 ARG A 193      84.931  68.387  50.034  1.00  1.00              
ATOM   3159 1HH1 ARG A 193      84.324  68.908  50.640  1.00  1.00              
ATOM   3160 2HH1 ARG A 193      85.904  68.615  49.989  1.00  1.00              
ATOM   3161  NH2 ARG A 193      85.264  66.824  48.482  1.00  1.00              
ATOM   3162 1HH2 ARG A 193      84.879  66.131  47.859  1.00  1.00              
ATOM   3163 2HH2 ARG A 193      86.245  67.016  48.483  1.00  1.00              
ATOM   3164  C   ARG A 193      79.799  62.146  49.157  1.00  1.00              
ATOM   3165  O   ARG A 193      79.553  62.099  47.973  1.00  1.00              
ATOM   3166  N   GLU A 194      79.431  61.165  49.979  1.00  1.00              
ATOM   3167  H   GLU A 194      79.657  61.221  50.957  1.00  1.00              
ATOM   3168  CA  GLU A 194      78.566  60.081  49.473  1.00  1.00              
ATOM   3169  HA  GLU A 194      78.945  59.762  48.498  1.00  1.00              
ATOM   3170  CB  GLU A 194      78.598  58.844  50.370  1.00  1.00              
ATOM   3171  HB1 GLU A 194      78.184  59.105  51.341  1.00  1.00              
ATOM   3172  HB2 GLU A 194      79.636  58.546  50.486  1.00  1.00              
ATOM   3173  CG  GLU A 194      77.835  57.641  49.788  1.00  1.00              
ATOM   3174  HG1 GLU A 194      78.465  57.130  49.059  1.00  1.00              
ATOM   3175  HG2 GLU A 194      76.941  57.980  49.268  1.00  1.00              
ATOM   3176  CD  GLU A 194      77.415  56.671  50.894  1.00  1.00              
ATOM   3177  OE1 GLU A 194      78.262  56.220  51.701  1.00  1.00              
ATOM   3178  OE2 GLU A 194      76.202  56.405  51.074  1.00  1.00              
ATOM   3179  C   GLU A 194      77.133  60.623  49.264  1.00  1.00              
ATOM   3180  O   GLU A 194      76.221  60.481  50.097  1.00  1.00              
ATOM   3181  N   ILE A 195      77.032  61.403  48.187  1.00  1.00              
ATOM   3182  H   ILE A 195      77.943  61.704  47.851  1.00  1.00              
ATOM   3183  CA  ILE A 195      76.096  61.364  47.075  1.00  1.00              
ATOM   3184  HA  ILE A 195      75.404  62.189  47.146  1.00  1.00              
ATOM   3185  CB  ILE A 195      76.901  61.583  45.773  1.00  1.00              
ATOM   3186  HB  ILE A 195      77.787  60.944  45.805  1.00  1.00              
ATOM   3187  CG2 ILE A 195      76.125  61.196  44.506  1.00  1.00              
ATOM   3188 1HG2 ILE A 195      75.153  61.685  44.501  1.00  1.00              
ATOM   3189 2HG2 ILE A 195      76.705  61.481  43.629  1.00  1.00              
ATOM   3190 3HG2 ILE A 195      76.002  60.115  44.461  1.00  1.00              
ATOM   3191  CG1 ILE A 195      77.387  63.040  45.659  1.00  1.00              
ATOM   3192 1HG1 ILE A 195      77.968  63.135  44.742  1.00  1.00              
ATOM   3193 2HG1 ILE A 195      78.059  63.231  46.484  1.00  1.00              
ATOM   3194  CD1 ILE A 195      76.343  64.159  45.706  1.00  1.00              
ATOM   3195  HD1 ILE A 195      76.825  65.104  45.456  1.00  1.00              
ATOM   3196  HD2 ILE A 195      75.540  63.971  45.000  1.00  1.00              
ATOM   3197  HD3 ILE A 195      75.939  64.247  46.713  1.00  1.00              
ATOM   3198  C   ILE A 195      75.314  60.058  47.015  1.00  1.00              
ATOM   3199  O   ILE A 195      75.868  58.968  46.859  1.00  1.00              
ATOM   3200  N   LYS A 196      73.989  60.190  46.950  1.00  1.00              
ATOM   3201  H   LYS A 196      73.611  61.090  47.213  1.00  1.00              
ATOM   3202  CA  LYS A 196      73.157  59.257  46.182  1.00  1.00              
ATOM   3203  HA  LYS A 196      73.786  58.800  45.420  1.00  1.00              
ATOM   3204  CB  LYS A 196      72.639  58.117  47.086  1.00  1.00              
ATOM   3205  HB1 LYS A 196      71.890  58.508  47.777  1.00  1.00              
ATOM   3206  HB2 LYS A 196      73.466  57.707  47.670  1.00  1.00              
ATOM   3207  CG  LYS A 196      72.030  56.985  46.235  1.00  1.00              
ATOM   3208  HG1 LYS A 196      72.833  56.495  45.682  1.00  1.00              
ATOM   3209  HG2 LYS A 196      71.331  57.406  45.513  1.00  1.00              
ATOM   3210  CD  LYS A 196      71.270  55.934  47.058  1.00  1.00              
ATOM   3211  HD1 LYS A 196      70.436  56.418  47.570  1.00  1.00              
ATOM   3212  HD2 LYS A 196      71.938  55.482  47.793  1.00  1.00              
ATOM   3213  CE  LYS A 196      70.735  54.860  46.099  1.00  1.00              
ATOM   3214  HE1 LYS A 196      71.576  54.287  45.699  1.00  1.00              
ATOM   3215  HE2 LYS A 196      70.243  55.355  45.258  1.00  1.00              
ATOM   3216  NZ  LYS A 196      69.761  53.945  46.736  1.00  1.00              
ATOM   3217  HZ1 LYS A 196      69.313  53.352  46.032  1.00  1.00              
ATOM   3218  HZ2 LYS A 196      70.139  53.382  47.476  1.00  1.00              
ATOM   3219  HZ3 LYS A 196      68.922  54.425  47.071  1.00  1.00              
ATOM   3220  C   LYS A 196      71.979  60.002  45.542  1.00  1.00              
ATOM   3221  O   LYS A 196      71.263  60.660  46.298  1.00  1.00              
ATOM   3222  N   PRO A 197      71.746  59.879  44.215  1.00  1.00              
ATOM   3223  CD  PRO A 197      72.808  59.582  43.250  1.00  1.00              
ATOM   3224  HD1 PRO A 197      72.813  58.521  42.997  1.00  1.00              
ATOM   3225  HD2 PRO A 197      73.781  59.874  43.641  1.00  1.00              
ATOM   3226  CG  PRO A 197      72.526  60.426  42.003  1.00  1.00              
ATOM   3227  HG1 PRO A 197      72.187  59.784  41.191  1.00  1.00              
ATOM   3228  HG2 PRO A 197      73.409  60.972  41.680  1.00  1.00              
ATOM   3229  CB  PRO A 197      71.412  61.380  42.453  1.00  1.00              
ATOM   3230  HB1 PRO A 197      70.783  61.702  41.622  1.00  1.00              
ATOM   3231  HB2 PRO A 197      71.860  62.247  42.930  1.00  1.00              
ATOM   3232  CA  PRO A 197      70.653  60.541  43.493  1.00  1.00              
ATOM   3233  HA  PRO A 197      70.084  61.202  44.149  1.00  1.00              
ATOM   3234  C   PRO A 197      69.674  59.557  42.795  1.00  1.00              
ATOM   3235  O   PRO A 197      69.761  59.358  41.577  1.00  1.00              
ATOM   3236  N   PRO A 198      68.797  58.860  43.530  1.00  1.00              
ATOM   3237  CD  PRO A 198      68.538  59.012  44.958  1.00  1.00              
ATOM   3238  HD1 PRO A 198      68.119  59.995  45.181  1.00  1.00              
ATOM   3239  HD2 PRO A 198      69.454  58.857  45.524  1.00  1.00              
ATOM   3240  CG  PRO A 198      67.535  57.916  45.320  1.00  1.00              
ATOM   3241  HG1 PRO A 198      66.522  58.299  45.244  1.00  1.00              
ATOM   3242  HG2 PRO A 198      67.720  57.509  46.315  1.00  1.00              
ATOM   3243  CB  PRO A 198      67.761  56.877  44.226  1.00  1.00              
ATOM   3244  HB1 PRO A 198      66.909  56.220  44.097  1.00  1.00              
ATOM   3245  HB2 PRO A 198      68.640  56.283  44.470  1.00  1.00              
ATOM   3246  CA  PRO A 198      68.056  57.724  42.986  1.00  1.00              
ATOM   3247  HA  PRO A 198      68.711  57.145  42.335  1.00  1.00              
ATOM   3248  C   PRO A 198      66.797  58.068  42.167  1.00  1.00              
ATOM   3249  O   PRO A 198      66.417  59.224  42.008  1.00  1.00              
ATOM   3250  N   LEU A 199      66.129  57.015  41.683  1.00  1.00              
ATOM   3251  H   LEU A 199      66.538  56.104  41.828  1.00  1.00              
ATOM   3252  CA  LEU A 199      64.719  57.026  41.256  1.00  1.00              
ATOM   3253  HA  LEU A 199      64.384  58.055  41.120  1.00  1.00              
ATOM   3254  CB  LEU A 199      64.587  56.266  39.917  1.00  1.00              
ATOM   3255  HB1 LEU A 199      63.530  56.216  39.648  1.00  1.00              
ATOM   3256  HB2 LEU A 199      64.933  55.243  40.069  1.00  1.00              
ATOM   3257  CG  LEU A 199      65.352  56.880  38.728  1.00  1.00              
ATOM   3258  HG  LEU A 199      66.409  56.972  38.978  1.00  1.00              
ATOM   3259  CD1 LEU A 199      65.232  55.967  37.507  1.00  1.00              
ATOM   3260 1HD1 LEU A 199      65.797  56.379  36.673  1.00  1.00              
ATOM   3261 2HD1 LEU A 199      65.631  54.981  37.747  1.00  1.00              
ATOM   3262 3HD1 LEU A 199      64.185  55.863  37.219  1.00  1.00              
ATOM   3263  CD2 LEU A 199      64.817  58.259  38.330  1.00  1.00              
ATOM   3264 1HD2 LEU A 199      65.339  58.621  37.447  1.00  1.00              
ATOM   3265 2HD2 LEU A 199      63.748  58.195  38.116  1.00  1.00              
ATOM   3266 3HD2 LEU A 199      64.974  58.965  39.145  1.00  1.00              
ATOM   3267  C   LEU A 199      63.810  56.418  42.355  1.00  1.00              
ATOM   3268  O   LEU A 199      62.706  55.959  42.085  1.00  1.00              
ATOM   3269  N   GLU A 200      64.325  56.376  43.587  1.00  1.00              
ATOM   3270  H   GLU A 200      65.239  56.773  43.705  1.00  1.00              
ATOM   3271  CA  GLU A 200      63.676  55.855  44.797  1.00  1.00              
ATOM   3272  HA  GLU A 200      62.865  55.171  44.543  1.00  1.00              
ATOM   3273  CB  GLU A 200      64.731  55.125  45.659  1.00  1.00              
ATOM   3274  HB1 GLU A 200      64.253  54.763  46.570  1.00  1.00              
ATOM   3275  HB2 GLU A 200      65.470  55.870  45.958  1.00  1.00              
ATOM   3276  CG  GLU A 200      65.473  53.942  45.003  1.00  1.00              
ATOM   3277  HG1 GLU A 200      65.585  54.123  43.932  1.00  1.00              
ATOM   3278  HG2 GLU A 200      64.879  53.035  45.125  1.00  1.00              
ATOM   3279  CD  GLU A 200      66.876  53.739  45.609  1.00  1.00              
ATOM   3280  OE1 GLU A 200      67.102  54.015  46.810  1.00  1.00              
ATOM   3281  OE2 GLU A 200      67.825  53.380  44.871  1.00  1.00              
ATOM   3282  C   GLU A 200      63.107  56.988  45.667  1.00  1.00              
ATOM   3283  O   GLU A 200      62.093  56.822  46.339  1.00  1.00              
ATOM   3284  N   ASP A 201      63.794  58.135  45.666  1.00  1.00              
ATOM   3285  H   ASP A 201      64.581  58.213  45.046  1.00  1.00              
ATOM   3286  CA  ASP A 201      63.545  59.297  46.511  1.00  1.00              
ATOM   3287  HA  ASP A 201      62.470  59.455  46.613  1.00  1.00              
ATOM   3288  CB  ASP A 201      64.148  59.041  47.910  1.00  1.00              
ATOM   3289  HB1 ASP A 201      65.222  58.875  47.807  1.00  1.00              
ATOM   3290  HB2 ASP A 201      63.710  58.129  48.319  1.00  1.00              
ATOM   3291  CG  ASP A 201      63.924  60.167  48.931  1.00  1.00              
ATOM   3292  OD1 ASP A 201      63.198  61.154  48.654  1.00  1.00              
ATOM   3293  OD2 ASP A 201      64.506  60.107  50.040  1.00  1.00              
ATOM   3294  C   ASP A 201      64.184  60.535  45.859  1.00  1.00              
ATOM   3295  O   ASP A 201      65.338  60.504  45.434  1.00  1.00              
ATOM   3296  N   SER A 202      63.436  61.630  45.748  1.00  1.00              
ATOM   3297  H   SER A 202      62.511  61.591  46.149  1.00  1.00              
ATOM   3298  CA  SER A 202      63.742  62.767  44.864  1.00  1.00              
ATOM   3299  HA  SER A 202      64.093  62.357  43.916  1.00  1.00              
ATOM   3300  CB  SER A 202      62.446  63.542  44.585  1.00  1.00              
ATOM   3301  HB1 SER A 202      62.629  64.291  43.813  1.00  1.00              
ATOM   3302  HB2 SER A 202      62.124  64.043  45.498  1.00  1.00              
ATOM   3303  OG  SER A 202      61.416  62.671  44.150  1.00  1.00              
ATOM   3304  HG  SER A 202      60.617  63.175  43.974  1.00  1.00              
ATOM   3305  C   SER A 202      64.831  63.729  45.357  1.00  1.00              
ATOM   3306  O   SER A 202      64.835  64.907  44.975  1.00  1.00              
ATOM   3307  N   LYS A 203      65.747  63.269  46.218  1.00  1.00              
ATOM   3308  H   LYS A 203      65.745  62.273  46.417  1.00  1.00              
ATOM   3309  CA  LYS A 203      66.860  64.093  46.700  1.00  1.00              
ATOM   3310  HA  LYS A 203      66.953  64.927  46.004  1.00  1.00              
ATOM   3311  CB  LYS A 203      66.550  64.737  48.073  1.00  1.00              
ATOM   3312  HB1 LYS A 203      65.486  64.955  48.140  1.00  1.00              
ATOM   3313  HB2 LYS A 203      67.050  65.700  48.095  1.00  1.00              
ATOM   3314  CG  LYS A 203      67.007  63.983  49.338  1.00  1.00              
ATOM   3315  HG1 LYS A 203      67.125  64.703  50.147  1.00  1.00              
ATOM   3316  HG2 LYS A 203      67.982  63.526  49.185  1.00  1.00              
ATOM   3317  CD  LYS A 203      66.020  62.909  49.788  1.00  1.00              
ATOM   3318  HD1 LYS A 203      66.537  62.192  50.428  1.00  1.00              
ATOM   3319  HD2 LYS A 203      65.639  62.377  48.915  1.00  1.00              
ATOM   3320  CE  LYS A 203      64.872  63.548  50.580  1.00  1.00              
ATOM   3321  HE1 LYS A 203      64.417  64.329  49.969  1.00  1.00              
ATOM   3322  HE2 LYS A 203      65.281  64.004  51.486  1.00  1.00              
ATOM   3323  NZ  LYS A 203      63.861  62.532  50.928  1.00  1.00              
ATOM   3324  HZ1 LYS A 203      63.208  62.809  51.636  1.00  1.00              
ATOM   3325  HZ2 LYS A 203      63.371  62.224  50.086  1.00  1.00              
ATOM   3326  HZ3 LYS A 203      64.310  61.647  51.165  1.00  1.00              
ATOM   3327  C   LYS A 203      68.212  63.414  46.656  1.00  1.00              
ATOM   3328  O   LYS A 203      68.326  62.197  46.758  1.00  1.00              
ATOM   3329  N   VAL A 204      69.246  64.251  46.576  1.00  1.00              
ATOM   3330  H   VAL A 204      69.060  65.245  46.633  1.00  1.00              
ATOM   3331  CA  VAL A 204      70.611  63.806  46.843  1.00  1.00              
ATOM   3332  HA  VAL A 204      70.762  62.840  46.387  1.00  1.00              
ATOM   3333  CB  VAL A 204      71.651  64.773  46.259  1.00  1.00              
ATOM   3334  HB  VAL A 204      71.352  65.796  46.476  1.00  1.00              
ATOM   3335  CG1 VAL A 204      73.070  64.566  46.788  1.00  1.00              
ATOM   3336 1HG1 VAL A 204      73.766  65.181  46.227  1.00  1.00              
ATOM   3337 2HG1 VAL A 204      73.135  64.862  47.834  1.00  1.00              
ATOM   3338 3HG1 VAL A 204      73.365  63.524  46.670  1.00  1.00              
ATOM   3339  CG2 VAL A 204      71.734  64.553  44.750  1.00  1.00              
ATOM   3340 1HG2 VAL A 204      72.290  65.371  44.292  1.00  1.00              
ATOM   3341 2HG2 VAL A 204      72.263  63.624  44.554  1.00  1.00              
ATOM   3342 3HG2 VAL A 204      70.736  64.489  44.324  1.00  1.00              
ATOM   3343  C   VAL A 204      70.786  63.706  48.353  1.00  1.00              
ATOM   3344  O   VAL A 204      70.543  64.668  49.111  1.00  1.00              
ATOM   3345  N   SER A 205      71.262  62.527  48.752  1.00  1.00              
ATOM   3346  H   SER A 205      71.358  61.803  48.047  1.00  1.00              
ATOM   3347  CA  SER A 205      72.000  62.373  50.007  1.00  1.00              
ATOM   3348  HA  SER A 205      71.495  62.919  50.803  1.00  1.00              
ATOM   3349  CB  SER A 205      72.057  60.889  50.384  1.00  1.00              
ATOM   3350  HB1 SER A 205      72.517  60.319  49.575  1.00  1.00              
ATOM   3351  HB2 SER A 205      71.042  60.523  50.542  1.00  1.00              
ATOM   3352  OG  SER A 205      72.808  60.707  51.570  1.00  1.00              
ATOM   3353  HG  SER A 205      73.734  60.584  51.315  1.00  1.00              
ATOM   3354  C   SER A 205      73.416  62.896  49.862  1.00  1.00              
ATOM   3355  O   SER A 205      74.054  62.516  48.893  1.00  1.00              
ATOM   3356  N   ALA A 206      73.941  63.643  50.837  1.00  1.00              
ATOM   3357  H   ALA A 206      73.332  64.008  51.559  1.00  1.00              
ATOM   3358  CA  ALA A 206      75.387  63.678  51.075  1.00  1.00              
ATOM   3359  HA  ALA A 206      75.841  62.890  50.474  1.00  1.00              
ATOM   3360  CB  ALA A 206      76.044  64.965  50.557  1.00  1.00              
ATOM   3361  HB1 ALA A 206      77.123  64.889  50.694  1.00  1.00              
ATOM   3362  HB2 ALA A 206      75.838  65.073  49.491  1.00  1.00              
ATOM   3363  HB3 ALA A 206      75.688  65.844  51.079  1.00  1.00              
ATOM   3364  C   ALA A 206      75.672  63.300  52.522  1.00  1.00              
ATOM   3365  O   ALA A 206      75.446  64.075  53.455  1.00  1.00              
ATOM   3366  N   LYS A 207      76.099  62.049  52.740  1.00  1.00              
ATOM   3367  H   LYS A 207      76.268  61.445  51.937  1.00  1.00              
ATOM   3368  CA  LYS A 207      76.767  61.765  54.016  1.00  1.00              
ATOM   3369  HA  LYS A 207      76.125  62.049  54.845  1.00  1.00              
ATOM   3370  CB  LYS A 207      77.180  60.290  54.129  1.00  1.00              
ATOM   3371  HB1 LYS A 207      77.714  60.161  55.073  1.00  1.00              
ATOM   3372  HB2 LYS A 207      77.892  60.081  53.329  1.00  1.00              
ATOM   3373  CG  LYS A 207      76.061  59.243  54.072  1.00  1.00              
ATOM   3374  HG1 LYS A 207      75.551  59.302  53.109  1.00  1.00              
ATOM   3375  HG2 LYS A 207      75.347  59.408  54.880  1.00  1.00              
ATOM   3376  CD  LYS A 207      76.723  57.864  54.223  1.00  1.00              
ATOM   3377  HD1 LYS A 207      77.176  57.774  55.210  1.00  1.00              
ATOM   3378  HD2 LYS A 207      77.522  57.801  53.484  1.00  1.00              
ATOM   3379  CE  LYS A 207      75.746  56.706  53.999  1.00  1.00              
ATOM   3380  HE1 LYS A 207      75.092  56.970  53.160  1.00  1.00              
ATOM   3381  HE2 LYS A 207      75.135  56.553  54.890  1.00  1.00              
ATOM   3382  NZ  LYS A 207      76.479  55.474  53.624  1.00  1.00              
ATOM   3383  HZ1 LYS A 207      77.249  55.246  54.228  1.00  1.00              
ATOM   3384  HZ2 LYS A 207      75.869  54.696  53.450  1.00  1.00              
ATOM   3385  HZ3 LYS A 207      76.905  55.661  52.706  1.00  1.00              
ATOM   3386  C   LYS A 207      78.047  62.567  54.051  1.00  1.00              
ATOM   3387  O   LYS A 207      78.695  62.816  53.035  1.00  1.00              
ATOM   3388  N   PHE A 208      78.402  62.898  55.273  1.00  1.00              
ATOM   3389  H   PHE A 208      77.795  62.636  56.037  1.00  1.00              
ATOM   3390  CA  PHE A 208      79.446  63.825  55.586  1.00  1.00              
ATOM   3391  HA  PHE A 208      80.113  63.913  54.731  1.00  1.00              
ATOM   3392  CB  PHE A 208      78.797  65.203  55.866  1.00  1.00              
ATOM   3393  HB1 PHE A 208      79.444  65.784  56.518  1.00  1.00              
ATOM   3394  HB2 PHE A 208      77.886  65.051  56.436  1.00  1.00              
ATOM   3395  CG  PHE A 208      78.435  66.111  54.691  1.00  1.00              
ATOM   3396  CD1 PHE A 208      77.616  67.223  54.956  1.00  1.00              
ATOM   3397  HD1 PHE A 208      77.191  67.361  55.937  1.00  1.00              
ATOM   3398  CE1 PHE A 208      77.392  68.201  53.975  1.00  1.00              
ATOM   3399  HE1 PHE A 208      76.833  69.087  54.226  1.00  1.00              
ATOM   3400  CZ  PHE A 208      77.918  68.040  52.684  1.00  1.00              
ATOM   3401  HZ  PHE A 208      77.742  68.788  51.923  1.00  1.00              
ATOM   3402  CE2 PHE A 208      78.683  66.903  52.387  1.00  1.00              
ATOM   3403  HE2 PHE A 208      79.081  66.765  51.393  1.00  1.00              
ATOM   3404  CD2 PHE A 208      78.956  65.953  53.387  1.00  1.00              
ATOM   3405  HD2 PHE A 208      79.586  65.118  53.129  1.00  1.00              
ATOM   3406  C   PHE A 208      80.312  63.265  56.710  1.00  1.00              
ATOM   3407  O   PHE A 208      80.454  63.838  57.787  1.00  1.00              
ATOM   3408  N   MET A 209      80.967  62.148  56.383  1.00  1.00              
ATOM   3409  H   MET A 209      80.760  61.753  55.465  1.00  1.00              
ATOM   3410  CA  MET A 209      82.269  61.756  56.929  1.00  1.00              
ATOM   3411  HA  MET A 209      82.204  61.851  58.014  1.00  1.00              
ATOM   3412  CB  MET A 209      82.578  60.282  56.591  1.00  1.00              
ATOM   3413  HB1 MET A 209      83.561  60.193  56.132  1.00  1.00              
ATOM   3414  HB2 MET A 209      81.854  59.909  55.872  1.00  1.00              
ATOM   3415  CG  MET A 209      82.507  59.368  57.822  1.00  1.00              
ATOM   3416  HG1 MET A 209      82.666  58.342  57.489  1.00  1.00              
ATOM   3417  HG2 MET A 209      81.497  59.427  58.227  1.00  1.00              
ATOM   3418  SD  MET A 209      83.678  59.707  59.173  1.00  1.00              
ATOM   3419  CE  MET A 209      85.254  59.409  58.323  1.00  1.00              
ATOM   3420  HE1 MET A 209      86.079  59.565  59.017  1.00  1.00              
ATOM   3421  HE2 MET A 209      85.282  58.384  57.952  1.00  1.00              
ATOM   3422  HE3 MET A 209      85.366  60.098  57.486  1.00  1.00              
ATOM   3423  C   MET A 209      83.399  62.714  56.506  1.00  1.00              
ATOM   3424  O   MET A 209      84.555  62.443  56.817  1.00  1.00              
ATOM   3425  N   VAL A 210      83.080  63.863  55.879  1.00  1.00              
ATOM   3426  H   VAL A 210      82.122  63.992  55.599  1.00  1.00              
ATOM   3427  CA  VAL A 210      84.014  64.979  55.640  1.00  1.00              
ATOM   3428  HA  VAL A 210      84.700  64.689  54.870  1.00  1.00              
ATOM   3429  CB  VAL A 210      83.388  66.330  55.199  1.00  1.00              
ATOM   3430  HB  VAL A 210      83.710  67.116  55.883  1.00  1.00              
ATOM   3431  CG1 VAL A 210      83.871  66.757  53.814  1.00  1.00              
ATOM   3432 1HG1 VAL A 210      84.961  66.773  53.790  1.00  1.00              
ATOM   3433 2HG1 VAL A 210      83.501  66.057  53.072  1.00  1.00              
ATOM   3434 3HG1 VAL A 210      83.496  67.752  53.583  1.00  1.00              
ATOM   3435  CG2 VAL A 210      81.870  66.356  55.205  1.00  1.00              
ATOM   3436 1HG2 VAL A 210      81.527  66.126  56.211  1.00  1.00              
ATOM   3437 2HG2 VAL A 210      81.507  67.347  54.926  1.00  1.00              
ATOM   3438 3HG2 VAL A 210      81.494  65.632  54.486  1.00  1.00              
ATOM   3439  C   VAL A 210      84.894  65.265  56.852  1.00  1.00              
ATOM   3440  O   VAL A 210      86.112  65.255  56.736  1.00  1.00              
ATOM   3441  N   SER A 211      84.254  65.496  58.002  1.00  1.00              
ATOM   3442  H   SER A 211      83.246  65.514  57.923  1.00  1.00              
ATOM   3443  CA  SER A 211      84.757  65.316  59.371  1.00  1.00              
ATOM   3444  HA  SER A 211      83.894  64.912  59.904  1.00  1.00              
ATOM   3445  CB  SER A 211      85.844  64.236  59.548  1.00  1.00              
ATOM   3446  HB1 SER A 211      86.262  64.326  60.552  1.00  1.00              
ATOM   3447  HB2 SER A 211      86.664  64.360  58.844  1.00  1.00              
ATOM   3448  OG  SER A 211      85.286  62.942  59.450  1.00  1.00              
ATOM   3449  HG  SER A 211      85.214  62.740  58.499  1.00  1.00              
ATOM   3450  C   SER A 211      85.154  66.501  60.208  1.00  1.00              
ATOM   3451  O   SER A 211      84.723  66.502  61.359  1.00  1.00              
ATOM   3452  N   PRO A 212      85.952  67.473  59.748  1.00  1.00              
ATOM   3453  CD  PRO A 212      86.632  67.608  58.470  1.00  1.00              
ATOM   3454  HD1 PRO A 212      85.924  67.622  57.643  1.00  1.00              
ATOM   3455  HD2 PRO A 212      87.352  66.796  58.353  1.00  1.00              
ATOM   3456  CG  PRO A 212      87.373  68.943  58.520  1.00  1.00              
ATOM   3457  HG1 PRO A 212      86.739  69.733  58.118  1.00  1.00              
ATOM   3458  HG2 PRO A 212      88.319  68.900  57.979  1.00  1.00              
ATOM   3459  CB  PRO A 212      87.587  69.169  60.015  1.00  1.00              
ATOM   3460  HB1 PRO A 212      87.666  70.229  60.259  1.00  1.00              
ATOM   3461  HB2 PRO A 212      88.489  68.642  60.332  1.00  1.00              
ATOM   3462  CA  PRO A 212      86.365  68.510  60.664  1.00  1.00              
ATOM   3463  HA  PRO A 212      86.668  68.081  61.620  1.00  1.00              
ATOM   3464  C   PRO A 212      85.243  69.516  60.935  1.00  1.00              
ATOM   3465  O   PRO A 212      85.083  69.965  62.068  1.00  1.00              
ATOM   3466  N   GLY A 213      84.408  69.793  59.923  1.00  1.00              
ATOM   3467  H   GLY A 213      84.616  69.419  59.012  1.00  1.00              
ATOM   3468  CA  GLY A 213      83.163  70.542  60.105  1.00  1.00              
ATOM   3469  HA1 GLY A 213      82.666  70.675  59.144  1.00  1.00              
ATOM   3470  HA2 GLY A 213      83.417  71.517  60.510  1.00  1.00              
ATOM   3471  C   GLY A 213      82.197  69.874  61.071  1.00  1.00              
ATOM   3472  O   GLY A 213      81.557  70.530  61.885  1.00  1.00              
ATOM   3473  N   LYS A 214      82.205  68.545  60.989  1.00  1.00              
ATOM   3474  H   LYS A 214      82.691  68.199  60.179  1.00  1.00              
ATOM   3475  CA  LYS A 214      81.760  67.482  61.890  1.00  1.00              
ATOM   3476  HA  LYS A 214      82.671  67.021  62.267  1.00  1.00              
ATOM   3477  CB  LYS A 214      81.046  67.961  63.169  1.00  1.00              
ATOM   3478  HB1 LYS A 214      80.539  67.135  63.669  1.00  1.00              
ATOM   3479  HB2 LYS A 214      80.300  68.704  62.901  1.00  1.00              
ATOM   3480  CG  LYS A 214      82.128  68.533  64.124  1.00  1.00              
ATOM   3481  HG1 LYS A 214      82.966  68.912  63.540  1.00  1.00              
ATOM   3482  HG2 LYS A 214      82.520  67.728  64.746  1.00  1.00              
ATOM   3483  CD  LYS A 214      81.646  69.676  65.021  1.00  1.00              
ATOM   3484  HD1 LYS A 214      81.176  69.261  65.913  1.00  1.00              
ATOM   3485  HD2 LYS A 214      80.929  70.277  64.466  1.00  1.00              
ATOM   3486  CE  LYS A 214      82.814  70.582  65.422  1.00  1.00              
ATOM   3487  HE1 LYS A 214      83.372  70.828  64.511  1.00  1.00              
ATOM   3488  HE2 LYS A 214      83.484  70.030  66.087  1.00  1.00              
ATOM   3489  NZ  LYS A 214      82.332  71.831  66.062  1.00  1.00              
ATOM   3490  HZ1 LYS A 214      83.103  72.451  66.261  1.00  1.00              
ATOM   3491  HZ2 LYS A 214      81.683  72.307  65.451  1.00  1.00              
ATOM   3492  HZ3 LYS A 214      81.844  71.657  66.941  1.00  1.00              
ATOM   3493  C   LYS A 214      81.161  66.356  61.074  1.00  1.00              
ATOM   3494  O   LYS A 214      81.073  66.442  59.849  1.00  1.00              
ATOM   3495  N   LYS A 215      80.880  65.244  61.740  1.00  1.00              
ATOM   3496  H   LYS A 215      81.017  65.233  62.739  1.00  1.00              
ATOM   3497  CA  LYS A 215      80.316  64.073  61.086  1.00  1.00              
ATOM   3498  HA  LYS A 215      80.695  64.021  60.068  1.00  1.00              
ATOM   3499  CB  LYS A 215      80.773  62.795  61.803  1.00  1.00              
ATOM   3500  HB1 LYS A 215      80.270  61.934  61.359  1.00  1.00              
ATOM   3501  HB2 LYS A 215      80.517  62.849  62.863  1.00  1.00              
ATOM   3502  CG  LYS A 215      82.294  62.640  61.627  1.00  1.00              
ATOM   3503  HG1 LYS A 215      82.801  63.515  62.037  1.00  1.00              
ATOM   3504  HG2 LYS A 215      82.526  62.575  60.563  1.00  1.00              
ATOM   3505  CD  LYS A 215      82.848  61.401  62.333  1.00  1.00              
ATOM   3506  HD1 LYS A 215      82.430  60.503  61.873  1.00  1.00              
ATOM   3507  HD2 LYS A 215      82.577  61.434  63.389  1.00  1.00              
ATOM   3508  CE  LYS A 215      84.374  61.415  62.182  1.00  1.00              
ATOM   3509  HE1 LYS A 215      84.760  62.347  62.608  1.00  1.00              
ATOM   3510  HE2 LYS A 215      84.620  61.419  61.115  1.00  1.00              
ATOM   3511  NZ  LYS A 215      84.996  60.246  62.843  1.00  1.00              
ATOM   3512  HZ1 LYS A 215      86.002  60.281  62.734  1.00  1.00              
ATOM   3513  HZ2 LYS A 215      84.766  60.237  63.830  1.00  1.00              
ATOM   3514  HZ3 LYS A 215      84.657  59.395  62.413  1.00  1.00              
ATOM   3515  C   LYS A 215      78.817  64.247  61.023  1.00  1.00              
ATOM   3516  O   LYS A 215      78.126  64.235  62.043  1.00  1.00              
ATOM   3517  N   VAL A 216      78.350  64.534  59.819  1.00  1.00              
ATOM   3518  H   VAL A 216      79.001  64.533  59.040  1.00  1.00              
ATOM   3519  CA  VAL A 216      76.962  64.895  59.571  1.00  1.00              
ATOM   3520  HA  VAL A 216      76.385  64.543  60.425  1.00  1.00              
ATOM   3521  CB  VAL A 216      76.736  66.415  59.487  1.00  1.00              
ATOM   3522  HB  VAL A 216      76.879  66.742  58.460  1.00  1.00              
ATOM   3523  CG1 VAL A 216      75.308  66.734  59.949  1.00  1.00              
ATOM   3524 1HG1 VAL A 216      75.123  66.300  60.929  1.00  1.00              
ATOM   3525 2HG1 VAL A 216      75.170  67.812  59.993  1.00  1.00              
ATOM   3526 3HG1 VAL A 216      74.566  66.363  59.266  1.00  1.00              
ATOM   3527  CG2 VAL A 216      77.656  67.216  60.428  1.00  1.00              
ATOM   3528 1HG2 VAL A 216      77.351  68.260  60.485  1.00  1.00              
ATOM   3529 2HG2 VAL A 216      77.638  66.801  61.434  1.00  1.00              
ATOM   3530 3HG2 VAL A 216      78.672  67.199  60.039  1.00  1.00              
ATOM   3531  C   VAL A 216      76.442  64.067  58.409  1.00  1.00              
ATOM   3532  O   VAL A 216      77.095  63.164  57.887  1.00  1.00              
ATOM   3533  N   ARG A 217      75.223  64.363  58.028  1.00  1.00              
ATOM   3534  H   ARG A 217      74.734  65.058  58.575  1.00  1.00              
ATOM   3535  CA  ARG A 217      74.601  64.013  56.777  1.00  1.00              
ATOM   3536  HA  ARG A 217      75.378  63.908  56.017  1.00  1.00              
ATOM   3537  CB  ARG A 217      73.790  62.700  56.852  1.00  1.00              
ATOM   3538  HB1 ARG A 217      73.482  62.417  55.844  1.00  1.00              
ATOM   3539  HB2 ARG A 217      72.887  62.887  57.425  1.00  1.00              
ATOM   3540  CG  ARG A 217      74.524  61.508  57.487  1.00  1.00              
ATOM   3541  HG1 ARG A 217      74.935  61.807  58.448  1.00  1.00              
ATOM   3542  HG2 ARG A 217      75.345  61.186  56.847  1.00  1.00              
ATOM   3543  CD  ARG A 217      73.567  60.337  57.733  1.00  1.00              
ATOM   3544  HD1 ARG A 217      73.357  59.842  56.783  1.00  1.00              
ATOM   3545  HD2 ARG A 217      72.621  60.716  58.124  1.00  1.00              
ATOM   3546  NE  ARG A 217      74.130  59.369  58.696  1.00  1.00              
ATOM   3547  HE  ARG A 217      74.417  58.480  58.334  1.00  1.00              
ATOM   3548  CZ  ARG A 217      74.190  59.517  60.011  1.00  1.00              
ATOM   3549  NH1 ARG A 217      74.652  58.560  60.759  1.00  1.00              
ATOM   3550 1HH1 ARG A 217      74.990  57.712  60.350  1.00  1.00              
ATOM   3551 2HH1 ARG A 217      74.702  58.689  61.754  1.00  1.00              
ATOM   3552  NH2 ARG A 217      73.790  60.593  60.628  1.00  1.00              
ATOM   3553 1HH2 ARG A 217      73.545  61.424  60.098  1.00  1.00              
ATOM   3554 2HH2 ARG A 217      73.729  60.619  61.628  1.00  1.00              
ATOM   3555  C   ARG A 217      73.749  65.162  56.351  1.00  1.00              
ATOM   3556  O   ARG A 217      73.570  66.085  57.136  1.00  1.00              
ATOM   3557  N   ILE A 218      73.252  65.134  55.135  1.00  1.00              
ATOM   3558  H   ILE A 218      73.591  64.456  54.463  1.00  1.00              
ATOM   3559  CA  ILE A 218      72.534  66.282  54.648  1.00  1.00              
ATOM   3560  HA  ILE A 218      71.939  66.664  55.462  1.00  1.00              
ATOM   3561  CB  ILE A 218      73.574  67.367  54.261  1.00  1.00              
ATOM   3562  HB  ILE A 218      74.455  67.225  54.889  1.00  1.00              
ATOM   3563  CG2 ILE A 218      74.063  67.250  52.817  1.00  1.00              
ATOM   3564 1HG2 ILE A 218      74.967  67.836  52.678  1.00  1.00              
ATOM   3565 2HG2 ILE A 218      74.305  66.212  52.619  1.00  1.00              
ATOM   3566 3HG2 ILE A 218      73.298  67.581  52.114  1.00  1.00              
ATOM   3567  CG1 ILE A 218      73.064  68.778  54.574  1.00  1.00              
ATOM   3568 1HG1 ILE A 218      72.461  68.768  55.472  1.00  1.00              
ATOM   3569 2HG1 ILE A 218      72.436  69.109  53.760  1.00  1.00              
ATOM   3570  CD1 ILE A 218      74.206  69.770  54.811  1.00  1.00              
ATOM   3571  HD1 ILE A 218      74.838  69.408  55.613  1.00  1.00              
ATOM   3572  HD2 ILE A 218      74.831  69.849  53.934  1.00  1.00              
ATOM   3573  HD3 ILE A 218      73.806  70.752  55.064  1.00  1.00              
ATOM   3574  C   ILE A 218      71.595  65.854  53.524  1.00  1.00              
ATOM   3575  O   ILE A 218      71.983  65.092  52.633  1.00  1.00              
ATOM   3576  N   ASN A 219      70.349  66.317  53.566  1.00  1.00              
ATOM   3577  H   ASN A 219      70.045  66.814  54.389  1.00  1.00              
ATOM   3578  CA  ASN A 219      69.614  66.448  52.326  1.00  1.00              
ATOM   3579  HA  ASN A 219      69.825  65.562  51.721  1.00  1.00              
ATOM   3580  CB  ASN A 219      68.078  66.494  52.458  1.00  1.00              
ATOM   3581  HB1 ASN A 219      67.657  66.575  51.457  1.00  1.00              
ATOM   3582  HB2 ASN A 219      67.773  67.398  52.968  1.00  1.00              
ATOM   3583  CG  ASN A 219      67.410  65.275  53.081  1.00  1.00              
ATOM   3584  OD1 ASN A 219      66.240  65.303  53.419  1.00  1.00              
ATOM   3585  ND2 ASN A 219      68.082  64.157  53.232  1.00  1.00              
ATOM   3586 1HD2 ASN A 219      67.597  63.383  53.650  1.00  1.00              
ATOM   3587 2HD2 ASN A 219      69.053  64.103  52.978  1.00  1.00              
ATOM   3588  C   ASN A 219      70.117  67.597  51.491  1.00  1.00              
ATOM   3589  O   ASN A 219      70.603  68.576  52.045  1.00  1.00              
ATOM   3590  N   VAL A 220      69.837  67.540  50.192  1.00  1.00              
ATOM   3591  H   VAL A 220      69.632  66.643  49.763  1.00  1.00              
ATOM   3592  CA  VAL A 220      69.486  68.760  49.449  1.00  1.00              
ATOM   3593  HA  VAL A 220      68.941  69.425  50.099  1.00  1.00              
ATOM   3594  CB  VAL A 220      70.773  69.484  48.994  1.00  1.00              
ATOM   3595  HB  VAL A 220      71.339  69.760  49.883  1.00  1.00              
ATOM   3596  CG1 VAL A 220      71.688  68.601  48.129  1.00  1.00              
ATOM   3597 1HG1 VAL A 220      72.606  69.128  47.893  1.00  1.00              
ATOM   3598 2HG1 VAL A 220      71.954  67.689  48.661  1.00  1.00              
ATOM   3599 3HG1 VAL A 220      71.192  68.339  47.199  1.00  1.00              
ATOM   3600  CG2 VAL A 220      70.445  70.793  48.267  1.00  1.00              
ATOM   3601 1HG2 VAL A 220      71.359  71.358  48.111  1.00  1.00              
ATOM   3602 2HG2 VAL A 220      69.995  70.596  47.294  1.00  1.00              
ATOM   3603 3HG2 VAL A 220      69.765  71.395  48.871  1.00  1.00              
ATOM   3604  C   VAL A 220      68.600  68.399  48.254  1.00  1.00              
ATOM   3605  O   VAL A 220      68.769  67.358  47.614  1.00  1.00              
ATOM   3606  N   PHE A 221      67.669  69.292  47.935  1.00  1.00              
ATOM   3607  H   PHE A 221      67.550  70.061  48.580  1.00  1.00              
ATOM   3608  CA  PHE A 221      66.712  69.175  46.846  1.00  1.00              
ATOM   3609  HA  PHE A 221      66.745  68.157  46.455  1.00  1.00              
ATOM   3610  CB  PHE A 221      65.284  69.428  47.363  1.00  1.00              
ATOM   3611  HB1 PHE A 221      64.663  69.747  46.526  1.00  1.00              
ATOM   3612  HB2 PHE A 221      65.299  70.262  48.062  1.00  1.00              
ATOM   3613  CG  PHE A 221      64.565  68.248  47.997  1.00  1.00              
ATOM   3614  CD1 PHE A 221      64.474  68.121  49.398  1.00  1.00              
ATOM   3615  HD1 PHE A 221      64.985  68.816  50.040  1.00  1.00              
ATOM   3616  CE1 PHE A 221      63.699  67.098  49.973  1.00  1.00              
ATOM   3617  HE1 PHE A 221      63.632  67.011  51.049  1.00  1.00              
ATOM   3618  CZ  PHE A 221      62.997  66.202  49.149  1.00  1.00              
ATOM   3619  HZ  PHE A 221      62.380  65.428  49.585  1.00  1.00              
ATOM   3620  CE2 PHE A 221      63.104  66.306  47.752  1.00  1.00              
ATOM   3621  HE2 PHE A 221      62.584  65.605  47.117  1.00  1.00              
ATOM   3622  CD2 PHE A 221      63.891  67.320  47.178  1.00  1.00              
ATOM   3623  HD2 PHE A 221      63.965  67.380  46.103  1.00  1.00              
ATOM   3624  C   PHE A 221      67.007  70.122  45.682  1.00  1.00              
ATOM   3625  O   PHE A 221      67.447  71.243  45.888  1.00  1.00              
ATOM   3626  N   LEU A 222      66.598  69.744  44.465  1.00  1.00              
ATOM   3627  H   LEU A 222      66.410  68.764  44.309  1.00  1.00              
ATOM   3628  CA  LEU A 222      66.381  70.628  43.328  1.00  1.00              
ATOM   3629  HA  LEU A 222      67.364  71.052  43.134  1.00  1.00              
ATOM   3630  CB  LEU A 222      66.058  69.772  42.080  1.00  1.00              
ATOM   3631  HB1 LEU A 222      66.797  68.971  42.043  1.00  1.00              
ATOM   3632  HB2 LEU A 222      66.268  70.383  41.207  1.00  1.00              
ATOM   3633  CG  LEU A 222      64.678  69.109  41.879  1.00  1.00              
ATOM   3634  HG  LEU A 222      64.803  68.332  41.125  1.00  1.00              
ATOM   3635  CD1 LEU A 222      64.109  68.443  43.132  1.00  1.00              
ATOM   3636 1HD1 LEU A 222      64.820  67.702  43.503  1.00  1.00              
ATOM   3637 2HD1 LEU A 222      63.889  69.171  43.907  1.00  1.00              
ATOM   3638 3HD1 LEU A 222      63.192  67.910  42.877  1.00  1.00              
ATOM   3639  CD2 LEU A 222      63.629  70.080  41.335  1.00  1.00              
ATOM   3640 1HD2 LEU A 222      62.696  69.540  41.165  1.00  1.00              
ATOM   3641 2HD2 LEU A 222      63.479  70.886  42.042  1.00  1.00              
ATOM   3642 3HD2 LEU A 222      63.978  70.480  40.383  1.00  1.00              
ATOM   3643  C   LEU A 222      65.522  71.882  43.510  1.00  1.00              
ATOM   3644  O   LEU A 222      65.762  72.871  42.814  1.00  1.00              
ATOM   3645  N   LYS A 223      64.590  71.859  44.480  1.00  1.00              
ATOM   3646  H   LYS A 223      64.518  70.990  44.987  1.00  1.00              
ATOM   3647  CA  LYS A 223      63.828  73.010  45.022  1.00  1.00              
ATOM   3648  HA  LYS A 223      63.831  73.791  44.269  1.00  1.00              
ATOM   3649  CB  LYS A 223      62.364  72.603  45.298  1.00  1.00              
ATOM   3650  HB1 LYS A 223      61.870  73.394  45.863  1.00  1.00              
ATOM   3651  HB2 LYS A 223      62.351  71.703  45.916  1.00  1.00              
ATOM   3652  CG  LYS A 223      61.509  72.355  44.038  1.00  1.00              
ATOM   3653  HG1 LYS A 223      60.511  72.073  44.377  1.00  1.00              
ATOM   3654  HG2 LYS A 223      61.906  71.508  43.483  1.00  1.00              
ATOM   3655  CD  LYS A 223      61.363  73.588  43.118  1.00  1.00              
ATOM   3656  HD1 LYS A 223      61.662  74.484  43.665  1.00  1.00              
ATOM   3657  HD2 LYS A 223      60.309  73.718  42.866  1.00  1.00              
ATOM   3658  CE  LYS A 223      62.185  73.509  41.819  1.00  1.00              
ATOM   3659  HE1 LYS A 223      63.190  73.138  42.049  1.00  1.00              
ATOM   3660  HE2 LYS A 223      62.297  74.527  41.429  1.00  1.00              
ATOM   3661  NZ  LYS A 223      61.528  72.659  40.788  1.00  1.00              
ATOM   3662  HZ1 LYS A 223      62.069  72.650  39.931  1.00  1.00              
ATOM   3663  HZ2 LYS A 223      61.431  71.703  41.107  1.00  1.00              
ATOM   3664  HZ3 LYS A 223      60.603  73.012  40.569  1.00  1.00              
ATOM   3665  C   LYS A 223      64.541  73.623  46.241  1.00  1.00              
ATOM   3666  O   LYS A 223      63.891  74.015  47.212  1.00  1.00              
ATOM   3667  N   GLY A 224      65.868  73.670  46.154  1.00  1.00              
ATOM   3668  H   GLY A 224      66.273  73.231  45.340  1.00  1.00              
ATOM   3669  CA  GLY A 224      66.862  74.230  47.069  1.00  1.00              
ATOM   3670  HA1 GLY A 224      66.667  75.295  47.200  1.00  1.00              
ATOM   3671  HA2 GLY A 224      67.847  74.138  46.609  1.00  1.00              
ATOM   3672  C   GLY A 224      66.953  73.618  48.465  1.00  1.00              
ATOM   3673  O   GLY A 224      67.897  73.886  49.204  1.00  1.00              
ATOM   3674  N   LYS A 225      65.957  72.849  48.899  1.00  1.00              
ATOM   3675  H   LYS A 225      65.184  72.698  48.274  1.00  1.00              
ATOM   3676  CA  LYS A 225      65.806  72.487  50.311  1.00  1.00              
ATOM   3677  HA  LYS A 225      65.980  73.375  50.901  1.00  1.00              
ATOM   3678  CB  LYS A 225      64.374  71.999  50.577  1.00  1.00              
ATOM   3679  HB1 LYS A 225      64.315  71.576  51.581  1.00  1.00              
ATOM   3680  HB2 LYS A 225      64.137  71.206  49.867  1.00  1.00              
ATOM   3681  CG  LYS A 225      63.347  73.140  50.472  1.00  1.00              
ATOM   3682  HG1 LYS A 225      63.754  73.949  49.868  1.00  1.00              
ATOM   3683  HG2 LYS A 225      63.145  73.537  51.468  1.00  1.00              
ATOM   3684  CD  LYS A 225      62.042  72.635  49.836  1.00  1.00              
ATOM   3685  HD1 LYS A 225      61.600  71.877  50.486  1.00  1.00              
ATOM   3686  HD2 LYS A 225      62.268  72.167  48.877  1.00  1.00              
ATOM   3687  CE  LYS A 225      61.013  73.747  49.605  1.00  1.00              
ATOM   3688  HE1 LYS A 225      60.703  74.162  50.569  1.00  1.00              
ATOM   3689  HE2 LYS A 225      60.131  73.303  49.134  1.00  1.00              
ATOM   3690  NZ  LYS A 225      61.553  74.828  48.748  1.00  1.00              
ATOM   3691  HZ1 LYS A 225      62.067  75.500  49.316  1.00  1.00              
ATOM   3692  HZ2 LYS A 225      62.204  74.483  48.051  1.00  1.00              
ATOM   3693  HZ3 LYS A 225      60.817  75.375  48.328  1.00  1.00              
ATOM   3694  C   LYS A 225      66.814  71.445  50.781  1.00  1.00              
ATOM   3695  O   LYS A 225      66.833  70.327  50.293  1.00  1.00              
ATOM   3696  N   ILE A 226      67.609  71.800  51.772  1.00  1.00              
ATOM   3697  H   ILE A 226      67.359  72.665  52.230  1.00  1.00              
ATOM   3698  CA  ILE A 226      68.752  71.067  52.342  1.00  1.00              
ATOM   3699  HA  ILE A 226      68.996  70.242  51.692  1.00  1.00              
ATOM   3700  CB  ILE A 226      69.969  72.042  52.337  1.00  1.00              
ATOM   3701  HB  ILE A 226      70.335  72.065  51.309  1.00  1.00              
ATOM   3702  CG2 ILE A 226      71.146  71.546  53.176  1.00  1.00              
ATOM   3703 1HG2 ILE A 226      71.507  70.642  52.718  1.00  1.00              
ATOM   3704 2HG2 ILE A 226      71.971  72.250  53.159  1.00  1.00              
ATOM   3705 3HG2 ILE A 226      70.867  71.371  54.208  1.00  1.00              
ATOM   3706  CG1 ILE A 226      69.576  73.503  52.652  1.00  1.00              
ATOM   3707 1HG1 ILE A 226      69.001  73.898  51.822  1.00  1.00              
ATOM   3708 2HG1 ILE A 226      68.864  73.502  53.456  1.00  1.00              
ATOM   3709  CD1 ILE A 226      70.722  74.485  52.952  1.00  1.00              
ATOM   3710  HD1 ILE A 226      70.350  75.508  52.902  1.00  1.00              
ATOM   3711  HD2 ILE A 226      71.521  74.361  52.223  1.00  1.00              
ATOM   3712  HD3 ILE A 226      71.132  74.308  53.945  1.00  1.00              
ATOM   3713  C   ILE A 226      68.319  70.457  53.687  1.00  1.00              
ATOM   3714  O   ILE A 226      67.254  70.823  54.171  1.00  1.00              
ATOM   3715  N   ASN A 227      69.042  69.506  54.293  1.00  1.00              
ATOM   3716  H   ASN A 227      69.890  69.185  53.839  1.00  1.00              
ATOM   3717  CA  ASN A 227      68.646  68.988  55.615  1.00  1.00              
ATOM   3718  HA  ASN A 227      68.390  69.857  56.212  1.00  1.00              
ATOM   3719  CB  ASN A 227      67.370  68.093  55.491  1.00  1.00              
ATOM   3720  HB1 ASN A 227      67.645  67.140  55.059  1.00  1.00              
ATOM   3721  HB2 ASN A 227      66.631  68.550  54.837  1.00  1.00              
ATOM   3722  CG  ASN A 227      66.661  67.739  56.786  1.00  1.00              
ATOM   3723  OD1 ASN A 227      65.526  68.117  57.044  1.00  1.00              
ATOM   3724  ND2 ASN A 227      67.290  66.994  57.661  1.00  1.00              
ATOM   3725 1HD2 ASN A 227      66.796  66.703  58.481  1.00  1.00              
ATOM   3726 2HD2 ASN A 227      68.251  66.700  57.499  1.00  1.00              
ATOM   3727  C   ASN A 227      69.737  68.230  56.381  1.00  1.00              
ATOM   3728  O   ASN A 227      69.849  67.016  56.206  1.00  1.00              
ATOM   3729  N   ILE A 228      70.485  68.885  57.271  1.00  1.00              
ATOM   3730  H   ILE A 228      70.291  69.864  57.458  1.00  1.00              
ATOM   3731  CA  ILE A 228      71.502  68.212  58.084  1.00  1.00              
ATOM   3732  HA  ILE A 228      72.187  67.804  57.362  1.00  1.00              
ATOM   3733  CB  ILE A 228      72.366  69.155  58.956  1.00  1.00              
ATOM   3734  HB  ILE A 228      73.115  68.539  59.448  1.00  1.00              
ATOM   3735  CG2 ILE A 228      73.180  70.114  58.087  1.00  1.00              
ATOM   3736 1HG2 ILE A 228      72.548  70.668  57.408  1.00  1.00              
ATOM   3737 2HG2 ILE A 228      73.890  69.525  57.521  1.00  1.00              
ATOM   3738 3HG2 ILE A 228      73.739  70.818  58.707  1.00  1.00              
ATOM   3739  CG1 ILE A 228      71.617  69.901  60.067  1.00  1.00              
ATOM   3740 1HG1 ILE A 228      72.085  70.867  60.230  1.00  1.00              
ATOM   3741 2HG1 ILE A 228      70.603  70.095  59.755  1.00  1.00              
ATOM   3742  CD1 ILE A 228      71.617  69.129  61.395  1.00  1.00              
ATOM   3743  HD1 ILE A 228      72.641  68.943  61.707  1.00  1.00              
ATOM   3744  HD2 ILE A 228      71.124  69.720  62.162  1.00  1.00              
ATOM   3745  HD3 ILE A 228      71.100  68.178  61.298  1.00  1.00              
ATOM   3746  C   ILE A 228      70.989  67.028  58.896  1.00  1.00              
ATOM   3747  O   ILE A 228      69.794  66.934  59.160  1.00  1.00              
ATOM   3748  N   LEU A 229      71.887  66.136  59.315  1.00  1.00              
ATOM   3749  H   LEU A 229      72.827  66.240  58.959  1.00  1.00              
ATOM   3750  CA  LEU A 229      71.545  64.921  60.040  1.00  1.00              
ATOM   3751  HA  LEU A 229      70.908  65.190  60.882  1.00  1.00              
ATOM   3752  CB  LEU A 229      70.695  64.022  59.094  1.00  1.00              
ATOM   3753  HB1 LEU A 229      71.172  64.004  58.116  1.00  1.00              
ATOM   3754  HB2 LEU A 229      69.721  64.487  58.952  1.00  1.00              
ATOM   3755  CG  LEU A 229      70.430  62.565  59.533  1.00  1.00              
ATOM   3756  HG  LEU A 229      71.366  62.028  59.665  1.00  1.00              
ATOM   3757  CD1 LEU A 229      69.640  62.482  60.834  1.00  1.00              
ATOM   3758 1HD1 LEU A 229      70.175  62.979  61.643  1.00  1.00              
ATOM   3759 2HD1 LEU A 229      68.673  62.961  60.699  1.00  1.00              
ATOM   3760 3HD1 LEU A 229      69.481  61.441  61.115  1.00  1.00              
ATOM   3761  CD2 LEU A 229      69.651  61.834  58.439  1.00  1.00              
ATOM   3762 1HD2 LEU A 229      69.477  60.800  58.744  1.00  1.00              
ATOM   3763 2HD2 LEU A 229      68.689  62.322  58.279  1.00  1.00              
ATOM   3764 3HD2 LEU A 229      70.216  61.840  57.507  1.00  1.00              
ATOM   3765  C   LEU A 229      72.735  64.132  60.584  1.00  1.00              
ATOM   3766  O   LEU A 229      73.418  63.386  59.887  1.00  1.00              
ATOM   3767  N   GLY A 230      72.948  64.231  61.877  1.00  1.00              
ATOM   3768  H   GLY A 230      72.305  64.806  62.422  1.00  1.00              
ATOM   3769  CA  GLY A 230      74.028  63.564  62.596  1.00  1.00              
ATOM   3770  HA1 GLY A 230      74.965  63.588  62.038  1.00  1.00              
ATOM   3771  HA2 GLY A 230      73.749  62.543  62.852  1.00  1.00              
ATOM   3772  C   GLY A 230      74.137  64.385  63.873  1.00  1.00              
ATOM   3773  O   GLY A 230      73.292  64.266  64.760  1.00  1.00              
ATOM   3774  N   CYS A 231      75.039  65.364  63.817  1.00  1.00              
ATOM   3775  H   CYS A 231      75.722  65.325  63.078  1.00  1.00              
ATOM   3776  CA  CYS A 231      74.986  66.590  64.607  1.00  1.00              
ATOM   3777  HA  CYS A 231      76.010  66.962  64.660  1.00  1.00              
ATOM   3778  CB  CYS A 231      74.170  67.664  63.890  1.00  1.00              
ATOM   3779  HB1 CYS A 231      73.868  68.437  64.600  1.00  1.00              
ATOM   3780  HB2 CYS A 231      73.277  67.234  63.432  1.00  1.00              
ATOM   3781  SG  CYS A 231      75.263  68.410  62.676  1.00  1.00              
ATOM   3782  HG  CYS A 231      75.347  67.341  61.879  1.00  1.00              
ATOM   3783  C   CYS A 231      74.584  66.447  66.071  1.00  1.00              
ATOM   3784  O   CYS A 231      73.482  66.800  66.455  1.00  1.00              
ATOM   3785  N   ASN A 232      75.500  66.043  66.944  1.00  1.00              
ATOM   3786  H   ASN A 232      76.362  65.618  66.631  1.00  1.00              
ATOM   3787  CA  ASN A 232      75.213  66.129  68.374  1.00  1.00              
ATOM   3788  HA  ASN A 232      74.256  65.632  68.547  1.00  1.00              
ATOM   3789  CB  ASN A 232      76.270  65.343  69.165  1.00  1.00              
ATOM   3790  HB1 ASN A 232      76.090  65.463  70.233  1.00  1.00              
ATOM   3791  HB2 ASN A 232      77.267  65.721  68.941  1.00  1.00              
ATOM   3792  CG  ASN A 232      76.212  63.866  68.829  1.00  1.00              
ATOM   3793  OD1 ASN A 232      76.781  63.425  67.845  1.00  1.00              
ATOM   3794  ND2 ASN A 232      75.501  63.075  69.599  1.00  1.00              
ATOM   3795 1HD2 ASN A 232      74.990  63.430  70.397  1.00  1.00              
ATOM   3796 2HD2 ASN A 232      75.410  62.124  69.292  1.00  1.00              
ATOM   3797  C   ASN A 232      75.030  67.550  68.931  1.00  1.00              
ATOM   3798  O   ASN A 232      74.550  67.730  70.051  1.00  1.00              
ATOM   3799  N   THR A 233      75.397  68.565  68.148  1.00  1.00              
ATOM   3800  H   THR A 233      75.780  68.343  67.245  1.00  1.00              
ATOM   3801  CA  THR A 233      75.320  69.979  68.512  1.00  1.00              
ATOM   3802  HA  THR A 233      74.498  70.108  69.216  1.00  1.00              
ATOM   3803  CB  THR A 233      76.619  70.441  69.202  1.00  1.00              
ATOM   3804  HB  THR A 233      76.650  71.531  69.211  1.00  1.00              
ATOM   3805  CG2 THR A 233      76.752  69.950  70.639  1.00  1.00              
ATOM   3806 1HG2 THR A 233      77.582  70.462  71.127  1.00  1.00              
ATOM   3807 2HG2 THR A 233      75.835  70.150  71.189  1.00  1.00              
ATOM   3808 3HG2 THR A 233      76.933  68.875  70.659  1.00  1.00              
ATOM   3809  OG1 THR A 233      77.749  69.934  68.530  1.00  1.00              
ATOM   3810  HG1 THR A 233      78.483  70.014  69.152  1.00  1.00              
ATOM   3811  C   THR A 233      75.036  70.854  67.297  1.00  1.00              
ATOM   3812  O   THR A 233      75.538  70.665  66.175  1.00  1.00              
ATOM   3813  N   LYS A 234      74.202  71.862  67.539  1.00  1.00              
ATOM   3814  H   LYS A 234      73.846  71.991  68.475  1.00  1.00              
ATOM   3815  CA  LYS A 234      73.803  72.802  66.498  1.00  1.00              
ATOM   3816  HA  LYS A 234      73.500  72.187  65.651  1.00  1.00              
ATOM   3817  CB  LYS A 234      72.546  73.604  66.868  1.00  1.00              
ATOM   3818  HB1 LYS A 234      72.089  73.984  65.954  1.00  1.00              
ATOM   3819  HB2 LYS A 234      72.818  74.461  67.449  1.00  1.00              
ATOM   3820  CG  LYS A 234      71.479  72.847  67.672  1.00  1.00              
ATOM   3821  HG1 LYS A 234      71.915  72.158  68.393  1.00  1.00              
ATOM   3822  HG2 LYS A 234      70.847  72.283  66.989  1.00  1.00              
ATOM   3823  CD  LYS A 234      70.631  73.832  68.465  1.00  1.00              
ATOM   3824  HD1 LYS A 234      69.785  73.257  68.822  1.00  1.00              
ATOM   3825  HD2 LYS A 234      70.262  74.621  67.812  1.00  1.00              
ATOM   3826  CE  LYS A 234      71.394  74.426  69.668  1.00  1.00              
ATOM   3827  HE1 LYS A 234      72.439  74.569  69.405  1.00  1.00              
ATOM   3828  HE2 LYS A 234      71.356  73.699  70.484  1.00  1.00              
ATOM   3829  NZ  LYS A 234      70.810  75.700  70.156  1.00  1.00              
ATOM   3830  HZ1 LYS A 234      71.239  75.981  71.029  1.00  1.00              
ATOM   3831  HZ2 LYS A 234      70.796  76.430  69.465  1.00  1.00              
ATOM   3832  HZ3 LYS A 234      69.829  75.512  70.396  1.00  1.00              
ATOM   3833  C   LYS A 234      74.999  73.617  65.960  1.00  1.00              
ATOM   3834  O   LYS A 234      74.954  74.111  64.841  1.00  1.00              
ATOM   3835  N   GLU A 235      76.106  73.692  66.708  1.00  1.00              
ATOM   3836  H   GLU A 235      75.994  73.454  67.678  1.00  1.00              
ATOM   3837  CA  GLU A 235      77.412  74.188  66.249  1.00  1.00              
ATOM   3838  HA  GLU A 235      77.315  75.195  65.964  1.00  1.00              
ATOM   3839  CB  GLU A 235      78.469  74.159  67.384  1.00  1.00              
ATOM   3840  HB1 GLU A 235      78.023  74.494  68.319  1.00  1.00              
ATOM   3841  HB2 GLU A 235      79.271  74.846  67.136  1.00  1.00              
ATOM   3842  CG  GLU A 235      79.096  72.770  67.586  1.00  1.00              
ATOM   3843  HG1 GLU A 235      79.692  72.526  66.704  1.00  1.00              
ATOM   3844  HG2 GLU A 235      78.276  72.073  67.641  1.00  1.00              
ATOM   3845  CD  GLU A 235      80.001  72.584  68.802  1.00  1.00              
ATOM   3846  OE1 GLU A 235      79.514  72.600  69.954  1.00  1.00              
ATOM   3847  OE2 GLU A 235      81.220  72.364  68.585  1.00  1.00              
ATOM   3848  C   GLU A 235      77.875  73.451  65.003  1.00  1.00              
ATOM   3849  O   GLU A 235      78.278  74.036  64.016  1.00  1.00              
ATOM   3850  N   SER A 236      77.735  72.135  65.084  1.00  1.00              
ATOM   3851  H   SER A 236      77.292  71.741  65.899  1.00  1.00              
ATOM   3852  CA  SER A 236      78.141  71.229  64.051  1.00  1.00              
ATOM   3853  HA  SER A 236      79.162  71.439  63.736  1.00  1.00              
ATOM   3854  CB  SER A 236      78.036  69.778  64.559  1.00  1.00              
ATOM   3855  HB1 SER A 236      78.463  69.112  63.814  1.00  1.00              
ATOM   3856  HB2 SER A 236      76.992  69.496  64.669  1.00  1.00              
ATOM   3857  OG  SER A 236      78.691  69.579  65.799  1.00  1.00              
ATOM   3858  HG  SER A 236      78.124  69.843  66.540  1.00  1.00              
ATOM   3859  C   SER A 236      77.241  71.332  62.844  1.00  1.00              
ATOM   3860  O   SER A 236      77.689  71.253  61.698  1.00  1.00              
ATOM   3861  N   ALA A 237      75.958  71.525  63.138  1.00  1.00              
ATOM   3862  H   ALA A 237      75.673  71.543  64.103  1.00  1.00              
ATOM   3863  CA  ALA A 237      74.969  71.732  62.102  1.00  1.00              
ATOM   3864  HA  ALA A 237      75.045  70.901  61.400  1.00  1.00              
ATOM   3865  CB  ALA A 237      73.635  71.602  62.783  1.00  1.00              
ATOM   3866  HB1 ALA A 237      73.546  70.640  63.284  1.00  1.00              
ATOM   3867  HB2 ALA A 237      73.559  72.391  63.518  1.00  1.00              
ATOM   3868  HB3 ALA A 237      72.869  71.678  62.026  1.00  1.00              
ATOM   3869  C   ALA A 237      75.190  72.987  61.247  1.00  1.00              
ATOM   3870  O   ALA A 237      75.092  72.937  60.015  1.00  1.00              
ATOM   3871  N   GLU A 238      75.586  74.072  61.900  1.00  1.00              
ATOM   3872  H   GLU A 238      75.612  74.056  62.910  1.00  1.00              
ATOM   3873  CA  GLU A 238      76.022  75.285  61.218  1.00  1.00              
ATOM   3874  HA  GLU A 238      75.257  75.572  60.507  1.00  1.00              
ATOM   3875  CB  GLU A 238      76.153  76.393  62.242  1.00  1.00              
ATOM   3876  HB1 GLU A 238      77.133  76.298  62.692  1.00  1.00              
ATOM   3877  HB2 GLU A 238      75.391  76.203  62.993  1.00  1.00              
ATOM   3878  CG  GLU A 238      75.904  77.816  61.734  1.00  1.00              
ATOM   3879  HG1 GLU A 238      75.141  77.794  60.967  1.00  1.00              
ATOM   3880  HG2 GLU A 238      75.493  78.392  62.562  1.00  1.00              
ATOM   3881  CD  GLU A 238      77.148  78.556  61.269  1.00  1.00              
ATOM   3882  OE1 GLU A 238      78.100  78.594  62.082  1.00  1.00              
ATOM   3883  OE2 GLU A 238      77.085  79.203  60.201  1.00  1.00              
ATOM   3884  C   GLU A 238      77.305  75.079  60.424  1.00  1.00              
ATOM   3885  O   GLU A 238      77.345  75.483  59.269  1.00  1.00              
ATOM   3886  N   ILE A 239      78.307  74.390  60.987  1.00  1.00              
ATOM   3887  H   ILE A 239      78.239  74.117  61.959  1.00  1.00              
ATOM   3888  CA  ILE A 239      79.579  74.224  60.268  1.00  1.00              
ATOM   3889  HA  ILE A 239      79.856  75.223  59.922  1.00  1.00              
ATOM   3890  CB  ILE A 239      80.741  73.757  61.162  1.00  1.00              
ATOM   3891  HB  ILE A 239      80.513  72.751  61.508  1.00  1.00              
ATOM   3892  CG2 ILE A 239      82.046  73.764  60.341  1.00  1.00              
ATOM   3893 1HG2 ILE A 239      82.001  73.027  59.541  1.00  1.00              
ATOM   3894 2HG2 ILE A 239      82.189  74.743  59.877  1.00  1.00              
ATOM   3895 3HG2 ILE A 239      82.904  73.558  60.976  1.00  1.00              
ATOM   3896  CG1 ILE A 239      80.979  74.679  62.378  1.00  1.00              
ATOM   3897 1HG1 ILE A 239      80.042  75.103  62.723  1.00  1.00              
ATOM   3898 2HG1 ILE A 239      81.612  75.518  62.088  1.00  1.00              
ATOM   3899  CD1 ILE A 239      81.628  73.940  63.555  1.00  1.00              
ATOM   3900  HD1 ILE A 239      81.732  74.623  64.397  1.00  1.00              
ATOM   3901  HD2 ILE A 239      80.993  73.105  63.852  1.00  1.00              
ATOM   3902  HD3 ILE A 239      82.611  73.566  63.273  1.00  1.00              
ATOM   3903  C   ILE A 239      79.447  73.405  58.978  1.00  1.00              
ATOM   3904  O   ILE A 239      79.984  73.733  57.913  1.00  1.00              
ATOM   3905  N   ILE A 240      78.664  72.334  59.047  1.00  1.00              
ATOM   3906  H   ILE A 240      78.218  72.095  59.927  1.00  1.00              
ATOM   3907  CA  ILE A 240      78.433  71.537  57.851  1.00  1.00              
ATOM   3908  HA  ILE A 240      79.378  71.497  57.314  1.00  1.00              
ATOM   3909  CB  ILE A 240      78.076  70.101  58.260  1.00  1.00              
ATOM   3910  HB  ILE A 240      78.377  69.946  59.297  1.00  1.00              
ATOM   3911  CG2 ILE A 240      76.563  69.884  58.191  1.00  1.00              
ATOM   3912 1HG2 ILE A 240      76.313  68.885  58.501  1.00  1.00              
ATOM   3913 2HG2 ILE A 240      76.067  70.601  58.849  1.00  1.00              
ATOM   3914 3HG2 ILE A 240      76.212  70.004  57.170  1.00  1.00              
ATOM   3915  CG1 ILE A 240      78.862  69.081  57.416  1.00  1.00              
ATOM   3916 1HG1 ILE A 240      78.725  69.299  56.357  1.00  1.00              
ATOM   3917 2HG1 ILE A 240      78.481  68.085  57.625  1.00  1.00              
ATOM   3918  CD1 ILE A 240      80.365  69.059  57.732  1.00  1.00              
ATOM   3919  HD1 ILE A 240      80.827  68.216  57.222  1.00  1.00              
ATOM   3920  HD2 ILE A 240      80.850  69.975  57.399  1.00  1.00              
ATOM   3921  HD3 ILE A 240      80.510  68.941  58.805  1.00  1.00              
ATOM   3922  C   ILE A 240      77.458  72.183  56.864  1.00  1.00              
ATOM   3923  O   ILE A 240      77.543  71.866  55.672  1.00  1.00              
ATOM   3924  N   TYR A 241      76.559  73.081  57.305  1.00  1.00              
ATOM   3925  H   TYR A 241      76.503  73.325  58.289  1.00  1.00              
ATOM   3926  CA  TYR A 241      75.830  73.880  56.321  1.00  1.00              
ATOM   3927  HA  TYR A 241      75.559  73.198  55.515  1.00  1.00              
ATOM   3928  CB  TYR A 241      74.485  74.424  56.816  1.00  1.00              
ATOM   3929  HB1 TYR A 241      74.047  73.655  57.449  1.00  1.00              
ATOM   3930  HB2 TYR A 241      73.837  74.503  55.942  1.00  1.00              
ATOM   3931  CG  TYR A 241      74.390  75.773  57.523  1.00  1.00              
ATOM   3932  CD1 TYR A 241      74.852  76.984  56.957  1.00  1.00              
ATOM   3933  HD1 TYR A 241      75.382  77.010  56.020  1.00  1.00              
ATOM   3934  CE1 TYR A 241      74.637  78.208  57.612  1.00  1.00              
ATOM   3935  HE1 TYR A 241      75.076  79.101  57.209  1.00  1.00              
ATOM   3936  CZ  TYR A 241      73.836  78.256  58.770  1.00  1.00              
ATOM   3937  OH  TYR A 241      73.584  79.420  59.417  1.00  1.00              
ATOM   3938  HH  TYR A 241      74.214  80.098  59.156  1.00  1.00              
ATOM   3939  CE2 TYR A 241      73.298  77.066  59.278  1.00  1.00              
ATOM   3940  HE2 TYR A 241      72.671  77.125  60.143  1.00  1.00              
ATOM   3941  CD2 TYR A 241      73.641  75.831  58.707  1.00  1.00              
ATOM   3942  HD2 TYR A 241      73.309  74.913  59.169  1.00  1.00              
ATOM   3943  C   TYR A 241      76.687  74.948  55.669  1.00  1.00              
ATOM   3944  O   TYR A 241      76.450  75.194  54.486  1.00  1.00              
ATOM   3945  N   THR A 242      77.658  75.572  56.352  1.00  1.00              
ATOM   3946  H   THR A 242      77.795  75.406  57.348  1.00  1.00              
ATOM   3947  CA  THR A 242      78.537  76.519  55.661  1.00  1.00              
ATOM   3948  HA  THR A 242      77.900  77.207  55.115  1.00  1.00              
ATOM   3949  CB  THR A 242      79.472  77.390  56.509  1.00  1.00              
ATOM   3950  HB  THR A 242      79.992  78.062  55.826  1.00  1.00              
ATOM   3951  CG2 THR A 242      78.684  78.251  57.490  1.00  1.00              
ATOM   3952 1HG2 THR A 242      78.411  77.661  58.364  1.00  1.00              
ATOM   3953 2HG2 THR A 242      79.290  79.098  57.804  1.00  1.00              
ATOM   3954 3HG2 THR A 242      77.775  78.630  57.030  1.00  1.00              
ATOM   3955  OG1 THR A 242      80.443  76.635  57.191  1.00  1.00              
ATOM   3956  HG1 THR A 242      81.321  77.026  57.010  1.00  1.00              
ATOM   3957  C   THR A 242      79.351  75.797  54.603  1.00  1.00              
ATOM   3958  O   THR A 242      79.363  76.199  53.432  1.00  1.00              
ATOM   3959  N   PHE A 243      79.901  74.636  54.968  1.00  1.00              
ATOM   3960  H   PHE A 243      79.923  74.406  55.959  1.00  1.00              
ATOM   3961  CA  PHE A 243      80.615  73.798  54.014  1.00  1.00              
ATOM   3962  HA  PHE A 243      81.458  74.361  53.607  1.00  1.00              
ATOM   3963  CB  PHE A 243      81.166  72.547  54.733  1.00  1.00              
ATOM   3964  HB1 PHE A 243      81.425  71.824  53.958  1.00  1.00              
ATOM   3965  HB2 PHE A 243      80.364  72.102  55.322  1.00  1.00              
ATOM   3966  CG  PHE A 243      82.397  72.684  55.628  1.00  1.00              
ATOM   3967  CD1 PHE A 243      83.166  71.531  55.893  1.00  1.00              
ATOM   3968  HD1 PHE A 243      82.878  70.585  55.460  1.00  1.00              
ATOM   3969  CE1 PHE A 243      84.316  71.603  56.702  1.00  1.00              
ATOM   3970  HE1 PHE A 243      84.915  70.723  56.874  1.00  1.00              
ATOM   3971  CZ  PHE A 243      84.702  72.831  57.267  1.00  1.00              
ATOM   3972  HZ  PHE A 243      85.587  72.901  57.883  1.00  1.00              
ATOM   3973  CE2 PHE A 243      83.938  73.983  57.014  1.00  1.00              
ATOM   3974  HE2 PHE A 243      84.226  74.942  57.432  1.00  1.00              
ATOM   3975  CD2 PHE A 243      82.795  73.912  56.199  1.00  1.00              
ATOM   3976  HD2 PHE A 243      82.240  74.823  56.025  1.00  1.00              
ATOM   3977  C   PHE A 243      79.755  73.362  52.805  1.00  1.00              
ATOM   3978  O   PHE A 243      80.132  73.554  51.643  1.00  1.00              
ATOM   3979  N   LEU A 244      78.557  72.803  53.035  1.00  1.00              
ATOM   3980  H   LEU A 244      78.265  72.640  53.994  1.00  1.00              
ATOM   3981  CA  LEU A 244      77.641  72.476  51.941  1.00  1.00              
ATOM   3982  HA  LEU A 244      78.142  71.778  51.273  1.00  1.00              
ATOM   3983  CB  LEU A 244      76.342  71.784  52.437  1.00  1.00              
ATOM   3984  HB1 LEU A 244      76.013  72.259  53.361  1.00  1.00              
ATOM   3985  HB2 LEU A 244      76.603  70.757  52.676  1.00  1.00              
ATOM   3986  CG  LEU A 244      75.163  71.780  51.414  1.00  1.00              
ATOM   3987  HG  LEU A 244      75.559  71.787  50.405  1.00  1.00              
ATOM   3988  CD1 LEU A 244      74.267  70.547  51.438  1.00  1.00              
ATOM   3989 1HD1 LEU A 244      73.604  70.553  50.576  1.00  1.00              
ATOM   3990 2HD1 LEU A 244      74.883  69.653  51.383  1.00  1.00              
ATOM   3991 3HD1 LEU A 244      73.655  70.542  52.327  1.00  1.00              
ATOM   3992  CD2 LEU A 244      74.240  72.995  51.616  1.00  1.00              
ATOM   3993 1HD2 LEU A 244      73.321  72.867  51.048  1.00  1.00              
ATOM   3994 2HD2 LEU A 244      73.993  73.108  52.671  1.00  1.00              
ATOM   3995 3HD2 LEU A 244      74.718  73.903  51.270  1.00  1.00              
ATOM   3996  C   LEU A 244      77.306  73.693  51.089  1.00  1.00              
ATOM   3997  O   LEU A 244      77.108  73.542  49.890  1.00  1.00              
ATOM   3998  N   LYS A 245      77.172  74.891  51.651  1.00  1.00              
ATOM   3999  H   LYS A 245      77.305  75.002  52.655  1.00  1.00              
ATOM   4000  CA  LYS A 245      76.778  76.040  50.846  1.00  1.00              
ATOM   4001  HA  LYS A 245      76.014  75.707  50.158  1.00  1.00              
ATOM   4002  CB  LYS A 245      76.292  77.189  51.750  1.00  1.00              
ATOM   4003  HB1 LYS A 245      76.445  78.150  51.256  1.00  1.00              
ATOM   4004  HB2 LYS A 245      76.896  77.206  52.659  1.00  1.00              
ATOM   4005  CG  LYS A 245      74.815  77.086  52.137  1.00  1.00              
ATOM   4006  HG1 LYS A 245      74.675  77.687  53.035  1.00  1.00              
ATOM   4007  HG2 LYS A 245      74.569  76.054  52.388  1.00  1.00              
ATOM   4008  CD  LYS A 245      73.840  77.614  51.068  1.00  1.00              
ATOM   4009  HD1 LYS A 245      74.002  78.684  50.921  1.00  1.00              
ATOM   4010  HD2 LYS A 245      72.836  77.492  51.476  1.00  1.00              
ATOM   4011  CE  LYS A 245      73.876  76.877  49.722  1.00  1.00              
ATOM   4012  HE1 LYS A 245      72.872  76.896  49.312  1.00  1.00              
ATOM   4013  HE2 LYS A 245      74.123  75.826  49.894  1.00  1.00              
ATOM   4014  NZ  LYS A 245      74.800  77.480  48.730  1.00  1.00              
ATOM   4015  HZ1 LYS A 245      74.771  76.993  47.836  1.00  1.00              
ATOM   4016  HZ2 LYS A 245      74.627  78.462  48.561  1.00  1.00              
ATOM   4017  HZ3 LYS A 245      75.777  77.417  49.010  1.00  1.00              
ATOM   4018  C   LYS A 245      77.915  76.561  49.997  1.00  1.00              
ATOM   4019  O   LYS A 245      77.585  77.066  48.931  1.00  1.00              
ATOM   4020  N   ASP A 246      79.168  76.430  50.423  1.00  1.00              
ATOM   4021  H   ASP A 246      79.340  76.078  51.362  1.00  1.00              
ATOM   4022  CA  ASP A 246      80.318  76.597  49.534  1.00  1.00              
ATOM   4023  HA  ASP A 246      80.345  77.601  49.111  1.00  1.00              
ATOM   4024  CB  ASP A 246      81.635  76.347  50.304  1.00  1.00              
ATOM   4025  HB1 ASP A 246      81.495  75.541  51.021  1.00  1.00              
ATOM   4026  HB2 ASP A 246      81.898  77.240  50.871  1.00  1.00              
ATOM   4027  CG  ASP A 246      82.792  75.971  49.366  1.00  1.00              
ATOM   4028  OD1 ASP A 246      83.334  76.903  48.738  1.00  1.00              
ATOM   4029  OD2 ASP A 246      83.069  74.754  49.240  1.00  1.00              
ATOM   4030  C   ASP A 246      80.222  75.641  48.342  1.00  1.00              
ATOM   4031  O   ASP A 246      80.265  76.044  47.179  1.00  1.00              
ATOM   4032  N   LEU A 247      80.000  74.366  48.639  1.00  1.00              
ATOM   4033  H   LEU A 247      80.075  74.093  49.614  1.00  1.00              
ATOM   4034  CA  LEU A 247      79.990  73.323  47.622  1.00  1.00              
ATOM   4035  HA  LEU A 247      80.943  73.337  47.090  1.00  1.00              
ATOM   4036  CB  LEU A 247      79.865  72.017  48.432  1.00  1.00              
ATOM   4037  HB1 LEU A 247      79.566  71.217  47.778  1.00  1.00              
ATOM   4038  HB2 LEU A 247      79.043  72.125  49.136  1.00  1.00              
ATOM   4039  CG  LEU A 247      81.128  71.627  49.240  1.00  1.00              
ATOM   4040  HG  LEU A 247      81.441  72.468  49.851  1.00  1.00              
ATOM   4041  CD1 LEU A 247      80.807  70.454  50.171  1.00  1.00              
ATOM   4042 1HD1 LEU A 247      81.689  70.210  50.760  1.00  1.00              
ATOM   4043 2HD1 LEU A 247      80.016  70.745  50.859  1.00  1.00              
ATOM   4044 3HD1 LEU A 247      80.483  69.592  49.590  1.00  1.00              
ATOM   4045  CD2 LEU A 247      82.338  71.204  48.407  1.00  1.00              
ATOM   4046 1HD2 LEU A 247      83.208  71.130  49.056  1.00  1.00              
ATOM   4047 2HD2 LEU A 247      82.163  70.251  47.923  1.00  1.00              
ATOM   4048 3HD2 LEU A 247      82.556  71.971  47.664  1.00  1.00              
ATOM   4049  C   LEU A 247      78.881  73.493  46.555  1.00  1.00              
ATOM   4050  O   LEU A 247      79.104  73.618  45.345  1.00  1.00              
ATOM   4051  N   ILE A 248      77.660  73.632  47.057  1.00  1.00              
ATOM   4052  H   ILE A 248      77.589  73.509  48.060  1.00  1.00              
ATOM   4053  CA  ILE A 248      76.455  74.109  46.377  1.00  1.00              
ATOM   4054  HA  ILE A 248      76.506  73.727  45.356  1.00  1.00              
ATOM   4055  CB  ILE A 248      75.174  73.511  47.014  1.00  1.00              
ATOM   4056  HB  ILE A 248      74.956  74.042  47.942  1.00  1.00              
ATOM   4057  CG2 ILE A 248      73.968  73.636  46.055  1.00  1.00              
ATOM   4058 1HG2 ILE A 248      73.053  73.302  46.543  1.00  1.00              
ATOM   4059 2HG2 ILE A 248      73.812  74.663  45.736  1.00  1.00              
ATOM   4060 3HG2 ILE A 248      74.140  73.022  45.169  1.00  1.00              
ATOM   4061  CG1 ILE A 248      75.390  72.012  47.335  1.00  1.00              
ATOM   4062 1HG1 ILE A 248      76.170  71.900  48.085  1.00  1.00              
ATOM   4063 2HG1 ILE A 248      75.715  71.495  46.432  1.00  1.00              
ATOM   4064  CD1 ILE A 248      74.160  71.297  47.882  1.00  1.00              
ATOM   4065  HD1 ILE A 248      73.684  71.909  48.647  1.00  1.00              
ATOM   4066  HD2 ILE A 248      73.460  71.099  47.071  1.00  1.00              
ATOM   4067  HD3 ILE A 248      74.471  70.350  48.320  1.00  1.00              
ATOM   4068  C   ILE A 248      76.484  75.650  46.247  1.00  1.00              
ATOM   4069  O   ILE A 248      75.455  76.329  46.318  1.00  1.00              
ATOM   4070  N   SER A 249      77.677  76.216  46.073  1.00  1.00              
ATOM   4071  H   SER A 249      78.492  75.641  46.249  1.00  1.00              
ATOM   4072  CA  SER A 249      77.926  77.447  45.332  1.00  1.00              
ATOM   4073  HA  SER A 249      76.973  77.847  44.996  1.00  1.00              
ATOM   4074  CB  SER A 249      78.611  78.548  46.169  1.00  1.00              
ATOM   4075  HB1 SER A 249      78.323  78.462  47.209  1.00  1.00              
ATOM   4076  HB2 SER A 249      78.253  79.510  45.811  1.00  1.00              
ATOM   4077  OG  SER A 249      80.020  78.577  46.087  1.00  1.00              
ATOM   4078  HG  SER A 249      80.380  77.801  46.549  1.00  1.00              
ATOM   4079  C   SER A 249      78.731  77.104  44.080  1.00  1.00              
ATOM   4080  O   SER A 249      78.280  77.385  42.977  1.00  1.00              
ATOM   4081  N   VAL A 250      79.820  76.341  44.201  1.00  1.00              
ATOM   4082  H   VAL A 250      80.151  76.116  45.134  1.00  1.00              
ATOM   4083  CA  VAL A 250      80.647  75.947  43.050  1.00  1.00              
ATOM   4084  HA  VAL A 250      80.990  76.865  42.572  1.00  1.00              
ATOM   4085  CB  VAL A 250      81.904  75.175  43.523  1.00  1.00              
ATOM   4086  HB  VAL A 250      81.597  74.225  43.961  1.00  1.00              
ATOM   4087  CG1 VAL A 250      82.887  74.888  42.376  1.00  1.00              
ATOM   4088 1HG1 VAL A 250      83.779  74.399  42.766  1.00  1.00              
ATOM   4089 2HG1 VAL A 250      82.430  74.222  41.648  1.00  1.00              
ATOM   4090 3HG1 VAL A 250      83.168  75.820  41.884  1.00  1.00              
ATOM   4091  CG2 VAL A 250      82.703  75.962  44.572  1.00  1.00              
ATOM   4092 1HG2 VAL A 250      83.603  75.416  44.853  1.00  1.00              
ATOM   4093 2HG2 VAL A 250      82.982  76.942  44.185  1.00  1.00              
ATOM   4094 3HG2 VAL A 250      82.123  76.097  45.482  1.00  1.00              
ATOM   4095  C   VAL A 250      79.912  75.158  41.975  1.00  1.00              
ATOM   4096  O   VAL A 250      80.220  75.269  40.784  1.00  1.00              
ATOM   4097  N   HIS A 251      78.882  74.410  42.365  1.00  1.00              
ATOM   4098  H   HIS A 251      78.763  74.252  43.362  1.00  1.00              
ATOM   4099  CA  HIS A 251      78.022  73.708  41.407  1.00  1.00              
ATOM   4100  HA  HIS A 251      78.322  73.950  40.390  1.00  1.00              
ATOM   4101  CB  HIS A 251      78.197  72.191  41.611  1.00  1.00              
ATOM   4102  HB1 HIS A 251      77.692  71.654  40.808  1.00  1.00              
ATOM   4103  HB2 HIS A 251      77.731  71.904  42.555  1.00  1.00              
ATOM   4104  CG  HIS A 251      79.642  71.760  41.654  1.00  1.00              
ATOM   4105  ND1 HIS A 251      80.297  71.300  42.795  1.00  1.00              
ATOM   4106  CE1 HIS A 251      81.588  71.186  42.461  1.00  1.00              
ATOM   4107  HE1 HIS A 251      82.370  70.872  43.141  1.00  1.00              
ATOM   4108  NE2 HIS A 251      81.772  71.529  41.176  1.00  1.00              
ATOM   4109  HE2 HIS A 251      82.661  71.533  40.697  1.00  1.00              
ATOM   4110  CD2 HIS A 251      80.555  71.904  40.650  1.00  1.00              
ATOM   4111  HD2 HIS A 251      80.368  72.316  39.671  1.00  1.00              
ATOM   4112  C   HIS A 251      76.573  74.178  41.536  1.00  1.00              
ATOM   4113  O   HIS A 251      75.651  73.373  41.406  1.00  1.00              
ATOM   4114  N   TRP A 252      76.353  75.494  41.717  1.00  1.00              
ATOM   4115  H   TRP A 252      77.143  76.113  41.883  1.00  1.00              
ATOM   4116  CA  TRP A 252      75.131  76.097  41.169  1.00  1.00              
ATOM   4117  HA  TRP A 252      74.292  75.652  41.705  1.00  1.00              
ATOM   4118  CB  TRP A 252      75.026  77.615  41.400  1.00  1.00              
ATOM   4119  HB1 TRP A 252      74.921  77.769  42.474  1.00  1.00              
ATOM   4120  HB2 TRP A 252      74.099  77.963  40.945  1.00  1.00              
ATOM   4121  CG  TRP A 252      76.128  78.516  40.924  1.00  1.00              
ATOM   4122  CD1 TRP A 252      76.650  78.568  39.675  1.00  1.00              
ATOM   4123  HD1 TRP A 252      76.341  77.952  38.840  1.00  1.00              
ATOM   4124  NE1 TRP A 252      77.651  79.520  39.629  1.00  1.00              
ATOM   4125  HE1 TRP A 252      78.189  79.733  38.803  1.00  1.00              
ATOM   4126  CE2 TRP A 252      77.837  80.123  40.851  1.00  1.00              
ATOM   4127  CZ2 TRP A 252      78.740  81.093  41.310  1.00  1.00              
ATOM   4128  HZ2 TRP A 252      79.479  81.508  40.642  1.00  1.00              
ATOM   4129  CH2 TRP A 252      78.685  81.494  42.654  1.00  1.00              
ATOM   4130  HH2 TRP A 252      79.393  82.219  43.034  1.00  1.00              
ATOM   4131  CZ3 TRP A 252      77.708  80.951  43.506  1.00  1.00              
ATOM   4132  HZ3 TRP A 252      77.681  81.267  44.539  1.00  1.00              
ATOM   4133  CE3 TRP A 252      76.786  80.000  43.025  1.00  1.00              
ATOM   4134  HE3 TRP A 252      76.050  79.575  43.685  1.00  1.00              
ATOM   4135  CD2 TRP A 252      76.847  79.535  41.691  1.00  1.00              
ATOM   4136  C   TRP A 252      74.966  75.677  39.707  1.00  1.00              
ATOM   4137  O   TRP A 252      75.952  75.384  39.020  1.00  1.00              
ATOM   4138  N   GLN A 253      73.732  75.585  39.213  1.00  1.00              
ATOM   4139  H   GLN A 253      72.933  75.811  39.789  1.00  1.00              
ATOM   4140  CA  GLN A 253      73.538  75.439  37.773  1.00  1.00              
ATOM   4141  HA  GLN A 253      74.139  74.607  37.411  1.00  1.00              
ATOM   4142  CB  GLN A 253      72.061  75.111  37.494  1.00  1.00              
ATOM   4143  HB1 GLN A 253      71.426  75.960  37.754  1.00  1.00              
ATOM   4144  HB2 GLN A 253      71.761  74.267  38.116  1.00  1.00              
ATOM   4145  CG  GLN A 253      71.840  74.727  36.028  1.00  1.00              
ATOM   4146  HG1 GLN A 253      72.394  73.815  35.807  1.00  1.00              
ATOM   4147  HG2 GLN A 253      72.211  75.513  35.373  1.00  1.00              
ATOM   4148  CD  GLN A 253      70.366  74.485  35.735  1.00  1.00              
ATOM   4149  OE1 GLN A 253      69.909  73.349  35.748  1.00  1.00              
ATOM   4150  NE2 GLN A 253      69.598  75.514  35.466  1.00  1.00              
ATOM   4151 1HE2 GLN A 253      70.033  76.440  35.382  1.00  1.00              
ATOM   4152 2HE2 GLN A 253      68.650  75.346  35.209  1.00  1.00              
ATOM   4153  C   GLN A 253      74.029  76.713  37.102  1.00  1.00              
ATOM   4154  O   GLN A 253      75.109  76.725  36.505  1.00  1.00              
ATOM   4155  N   GLU A 254      73.333  77.793  37.419  1.00  1.00              
ATOM   4156  H   GLU A 254      72.351  77.672  37.656  1.00  1.00              
ATOM   4157  CA  GLU A 254      73.801  79.159  37.288  1.00  1.00              
ATOM   4158  HA  GLU A 254      74.881  79.164  37.429  1.00  1.00              
ATOM   4159  CB  GLU A 254      73.538  79.681  35.859  1.00  1.00              
ATOM   4160  HB1 GLU A 254      74.017  79.002  35.152  1.00  1.00              
ATOM   4161  HB2 GLU A 254      74.035  80.646  35.753  1.00  1.00              
ATOM   4162  CG  GLU A 254      72.071  79.864  35.432  1.00  1.00              
ATOM   4163  HG1 GLU A 254      72.048  80.202  34.395  1.00  1.00              
ATOM   4164  HG2 GLU A 254      71.622  80.648  36.042  1.00  1.00              
ATOM   4165  CD  GLU A 254      71.260  78.570  35.564  1.00  1.00              
ATOM   4166  OE1 GLU A 254      71.308  77.713  34.657  1.00  1.00              
ATOM   4167  OE2 GLU A 254      70.659  78.370  36.645  1.00  1.00              
ATOM   4168  C   GLU A 254      73.251  80.088  38.360  1.00  1.00              
ATOM   4169  O   GLU A 254      73.844  81.158  38.508  1.00  1.00              
ATOM   4170  N   ILE A 255      72.233  79.696  39.150  1.00  1.00              
ATOM   4171  H   ILE A 255      71.672  78.878  38.945  1.00  1.00              
ATOM   4172  CA  ILE A 255      71.771  80.622  40.182  1.00  1.00              
ATOM   4173  HA  ILE A 255      72.377  81.520  40.187  1.00  1.00              
ATOM   4174  CB  ILE A 255      70.380  81.148  39.918  1.00  1.00              
ATOM   4175  HB  ILE A 255      69.717  80.305  39.882  1.00  1.00              
ATOM   4176  CG2 ILE A 255      69.921  82.077  41.040  1.00  1.00              
ATOM   4177 1HG2 ILE A 255      68.931  82.482  40.848  1.00  1.00              
ATOM   4178 2HG2 ILE A 255      69.869  81.506  41.963  1.00  1.00              
ATOM   4179 3HG2 ILE A 255      70.611  82.915  41.125  1.00  1.00              
ATOM   4180  CG1 ILE A 255      70.374  81.873  38.529  1.00  1.00              
ATOM   4181 1HG1 ILE A 255      70.215  81.119  37.761  1.00  1.00              
ATOM   4182 2HG1 ILE A 255      71.351  82.314  38.354  1.00  1.00              
ATOM   4183  CD1 ILE A 255      69.374  83.018  38.280  1.00  1.00              
ATOM   4184  HD1 ILE A 255      68.351  82.684  38.431  1.00  1.00              
ATOM   4185  HD2 ILE A 255      69.593  83.853  38.946  1.00  1.00              
ATOM   4186  HD3 ILE A 255      69.486  83.356  37.249  1.00  1.00              
ATOM   4187  C   ILE A 255      72.140  80.169  41.672  1.00  1.00              
ATOM   4188  O   ILE A 255      71.692  79.095  41.994  1.00  1.00              
ATOM   4189  N   LEU A 256      72.890  80.834  42.632  1.00  1.00              
ATOM   4190  H   LEU A 256      72.987  80.178  43.379  1.00  1.00              
ATOM   4191  CA  LEU A 256      73.609  82.159  42.936  1.00  1.00              
ATOM   4192  HA  LEU A 256      74.200  82.025  43.838  1.00  1.00              
ATOM   4193  CB  LEU A 256      74.561  82.485  41.759  1.00  1.00              
ATOM   4194  HB1 LEU A 256      73.969  82.792  40.896  1.00  1.00              
ATOM   4195  HB2 LEU A 256      75.037  81.554  41.459  1.00  1.00              
ATOM   4196  CG  LEU A 256      75.709  83.521  41.935  1.00  1.00              
ATOM   4197  HG  LEU A 256      76.602  83.045  41.537  1.00  1.00              
ATOM   4198  CD1 LEU A 256      75.504  84.787  41.097  1.00  1.00              
ATOM   4199 1HD1 LEU A 256      76.393  85.413  41.161  1.00  1.00              
ATOM   4200 2HD1 LEU A 256      75.345  84.507  40.055  1.00  1.00              
ATOM   4201 3HD1 LEU A 256      74.645  85.349  41.459  1.00  1.00              
ATOM   4202  CD2 LEU A 256      76.034  83.941  43.375  1.00  1.00              
ATOM   4203 1HD2 LEU A 256      75.263  84.592  43.780  1.00  1.00              
ATOM   4204 2HD2 LEU A 256      76.149  83.067  44.010  1.00  1.00              
ATOM   4205 3HD2 LEU A 256      76.973  84.494  43.383  1.00  1.00              
ATOM   4206  C   LEU A 256      72.618  83.302  43.218  1.00  1.00              
ATOM   4207  O   LEU A 256      72.921  84.479  43.046  1.00  1.00              
ATOM   4208  N   CYS A 257      71.402  82.975  43.642  1.00  1.00              
ATOM   4209  H   CYS A 257      71.167  82.000  43.706  1.00  1.00              
ATOM   4210  CA  CYS A 257      70.461  84.001  44.097  1.00  1.00              
ATOM   4211  HA  CYS A 257      70.450  84.816  43.368  1.00  1.00              
ATOM   4212  CB  CYS A 257      69.056  83.406  44.215  1.00  1.00              
ATOM   4213  HB1 CYS A 257      68.936  82.941  45.192  1.00  1.00              
ATOM   4214  HB2 CYS A 257      68.880  82.656  43.452  1.00  1.00              
ATOM   4215  SG  CYS A 257      67.837  84.736  44.029  1.00  1.00              
ATOM   4216  HG  CYS A 257      68.342  85.521  44.999  1.00  1.00              
ATOM   4217  C   CYS A 257      70.860  84.593  45.451  1.00  1.00              
ATOM   4218  O   CYS A 257      70.296  85.586  45.899  1.00  1.00              
ATOM   4219  N   VAL A 258      71.819  83.936  46.102  1.00  1.00              
ATOM   4220  H   VAL A 258      72.277  83.181  45.621  1.00  1.00              
ATOM   4221  CA  VAL A 258      72.435  84.377  47.336  1.00  1.00              
ATOM   4222  HA  VAL A 258      72.290  85.453  47.420  1.00  1.00              
ATOM   4223  CB  VAL A 258      71.825  83.756  48.597  1.00  1.00              
ATOM   4224  HB  VAL A 258      72.183  84.344  49.442  1.00  1.00              
ATOM   4225  CG1 VAL A 258      70.309  83.848  48.643  1.00  1.00              
ATOM   4226 1HG1 VAL A 258      69.994  83.420  49.589  1.00  1.00              
ATOM   4227 2HG1 VAL A 258      70.004  84.894  48.607  1.00  1.00              
ATOM   4228 3HG1 VAL A 258      69.841  83.314  47.821  1.00  1.00              
ATOM   4229  CG2 VAL A 258      72.323  82.321  48.818  1.00  1.00              
ATOM   4230 1HG2 VAL A 258      71.562  81.734  49.332  1.00  1.00              
ATOM   4231 2HG2 VAL A 258      72.627  81.861  47.883  1.00  1.00              
ATOM   4232 3HG2 VAL A 258      73.186  82.371  49.473  1.00  1.00              
ATOM   4233  C   VAL A 258      73.947  84.136  47.352  1.00  1.00              
ATOM   4234  O   VAL A 258      74.442  83.392  46.517  1.00  1.00              
ATOM   4235  N   LEU A 259      74.598  84.797  48.321  1.00  1.00              
ATOM   4236  H   LEU A 259      74.010  85.315  48.964  1.00  1.00              
ATOM   4237  CA  LEU A 259      76.018  85.212  48.412  1.00  1.00              
ATOM   4238  HA  LEU A 259      76.331  85.015  49.415  1.00  1.00              
ATOM   4239  CB  LEU A 259      76.936  84.497  47.419  1.00  1.00              
ATOM   4240  HB1 LEU A 259      76.654  84.768  46.408  1.00  1.00              
ATOM   4241  HB2 LEU A 259      76.820  83.423  47.518  1.00  1.00              
ATOM   4242  CG  LEU A 259      78.453  84.783  47.544  1.00  1.00              
ATOM   4243  HG  LEU A 259      78.632  85.850  47.430  1.00  1.00              
ATOM   4244  CD1 LEU A 259      79.035  84.314  48.884  1.00  1.00              
ATOM   4245 1HD1 LEU A 259      80.110  84.484  48.889  1.00  1.00              
ATOM   4246 2HD1 LEU A 259      78.588  84.883  49.694  1.00  1.00              
ATOM   4247 3HD1 LEU A 259      78.841  83.250  49.015  1.00  1.00              
ATOM   4248  CD2 LEU A 259      79.190  84.038  46.425  1.00  1.00              
ATOM   4249 1HD2 LEU A 259      80.254  84.274  46.460  1.00  1.00              
ATOM   4250 2HD2 LEU A 259      79.053  82.961  46.531  1.00  1.00              
ATOM   4251 3HD2 LEU A 259      78.803  84.350  45.457  1.00  1.00              
ATOM   4252  C   LEU A 259      76.083  86.768  48.283  1.00  1.00              
ATOM   4253  O   LEU A 259      76.966  87.385  48.861  1.00  1.00              
ATOM   4254  N   PRO A 260      75.068  87.397  47.671  1.00  1.00              
ATOM   4255  CD  PRO A 260      74.642  87.227  46.282  1.00  1.00              
ATOM   4256  HD1 PRO A 260      74.394  86.193  46.065  1.00  1.00              
ATOM   4257  HD2 PRO A 260      75.446  87.551  45.615  1.00  1.00              
ATOM   4258  CG  PRO A 260      73.414  88.118  46.097  1.00  1.00              
ATOM   4259  HG1 PRO A 260      72.640  87.629  45.499  1.00  1.00              
ATOM   4260  HG2 PRO A 260      73.703  89.048  45.603  1.00  1.00              
ATOM   4261  CB  PRO A 260      72.936  88.417  47.524  1.00  1.00              
ATOM   4262  HB1 PRO A 260      72.279  87.618  47.855  1.00  1.00              
ATOM   4263  HB2 PRO A 260      72.416  89.368  47.571  1.00  1.00              
ATOM   4264  CA  PRO A 260      74.233  88.412  48.321  1.00  1.00              
ATOM   4265  HA  PRO A 260      74.730  89.372  48.187  1.00  1.00              
ATOM   4266  C   PRO A 260      74.026  88.188  49.819  1.00  1.00              
ATOM   4267  O   PRO A 260      73.993  87.051  50.327  1.00  1.00              
ATOM   4268  N   VAL A 261      73.972  89.347  50.483  1.00  1.00              
ATOM   4269  H   VAL A 261      73.822  90.203  49.941  1.00  1.00              
ATOM   4270  CA  VAL A 261      74.407  89.529  51.859  1.00  1.00              
ATOM   4271  HA  VAL A 261      73.888  88.802  52.469  1.00  1.00              
ATOM   4272  CB  VAL A 261      75.933  89.224  51.947  1.00  1.00              
ATOM   4273  HB  VAL A 261      76.111  88.318  51.371  1.00  1.00              
ATOM   4274  CG1 VAL A 261      76.860  90.301  51.370  1.00  1.00              
ATOM   4275 1HG1 VAL A 261      76.548  90.539  50.353  1.00  1.00              
ATOM   4276 2HG1 VAL A 261      76.825  91.208  51.972  1.00  1.00              
ATOM   4277 3HG1 VAL A 261      77.879  89.923  51.338  1.00  1.00              
ATOM   4278  CG2 VAL A 261      76.384  88.889  53.363  1.00  1.00              
ATOM   4279 1HG2 VAL A 261      77.371  88.442  53.319  1.00  1.00              
ATOM   4280 2HG2 VAL A 261      76.438  89.776  53.986  1.00  1.00              
ATOM   4281 3HG2 VAL A 261      75.705  88.159  53.800  1.00  1.00              
ATOM   4282  C   VAL A 261      74.046  90.927  52.381  1.00  1.00              
ATOM   4283  O   VAL A 261      74.267  91.932  51.689  1.00  1.00              
ATOM   4284  N   PRO A 262      73.538  91.030  53.606  1.00  1.00              
ATOM   4285  CD  PRO A 262      74.438  91.459  54.681  1.00  1.00              
ATOM   4286  HD1 PRO A 262      75.244  92.058  54.256  1.00  1.00              
ATOM   4287  HD2 PRO A 262      74.848  90.591  55.196  1.00  1.00              
ATOM   4288  CG  PRO A 262      73.636  92.301  55.667  1.00  1.00              
ATOM   4289  HG1 PRO A 262      74.215  93.139  56.053  1.00  1.00              
ATOM   4290  HG2 PRO A 262      73.280  91.675  56.486  1.00  1.00              
ATOM   4291  CB  PRO A 262      72.455  92.772  54.833  1.00  1.00              
ATOM   4292  HB1 PRO A 262      72.742  93.617  54.205  1.00  1.00              
ATOM   4293  HB2 PRO A 262      71.588  93.014  55.445  1.00  1.00              
ATOM   4294  CA  PRO A 262      72.193  91.544  53.963  1.00  1.00              
ATOM   4295  HA  PRO A 262      71.756  90.785  54.607  1.00  1.00              
ATOM   4296  C   PRO A 262      71.114  91.857  52.919  1.00  1.00              
ATOM   4297  O   PRO A 262      69.933  91.715  53.257  1.00  1.00              
ATOM   4298  N   ASP A 263      71.447  92.222  51.689  1.00  1.00              
ATOM   4299  H   ASP A 263      72.427  92.325  51.466  1.00  1.00              
ATOM   4300  CA  ASP A 263      70.510  92.439  50.582  1.00  1.00              
ATOM   4301  HA  ASP A 263      69.579  91.904  50.775  1.00  1.00              
ATOM   4302  CB  ASP A 263      70.176  93.932  50.444  1.00  1.00              
ATOM   4303  HB1 ASP A 263      71.076  94.478  50.156  1.00  1.00              
ATOM   4304  HB2 ASP A 263      69.846  94.310  51.414  1.00  1.00              
ATOM   4305  CG  ASP A 263      69.074  94.194  49.408  1.00  1.00              
ATOM   4306  OD1 ASP A 263      69.021  93.439  48.410  1.00  1.00              
ATOM   4307  OD2 ASP A 263      68.295  95.145  49.622  1.00  1.00              
ATOM   4308  C   ASP A 263      71.100  91.883  49.267  1.00  1.00              
ATOM   4309  O   ASP A 263      72.198  91.337  49.163  1.00  1.00              
TER
TER
HETATM 3217  O5'  DT D 215      78.713  38.279  69.846  1.00 57.30           O  
HETATM 3218  C5'  DT D 215      79.420  37.591  68.804  1.00 57.74           C  
HETATM 3219  C4'  DT D 215      79.072  38.074  67.374  1.00 58.21           C  
HETATM 3220  O4'  DT D 215      77.774  37.650  66.925  1.00 58.00           O  
HETATM 3221  C3'  DT D 215      79.066  39.594  67.259  1.00 58.85           C  
HETATM 3222  O3'  DT D 215      79.591  39.965  65.984  1.00 61.16           O  
HETATM 3223  C2'  DT D 215      77.569  39.939  67.377  1.00 57.68           C  
HETATM 3224  C1'  DT D 215      76.907  38.767  66.653  1.00 54.98           C  
HETATM 3225  N1   DT D 215      75.592  38.443  67.249  1.00 53.20           N  
HETATM 3226  C2   DT D 215      74.528  38.195  66.400  1.00 52.12           C  
HETATM 3227  O2   DT D 215      74.611  38.295  65.174  1.00 51.62           O  
HETATM 3228  N3   DT D 215      73.342  37.832  67.024  1.00 51.19           N  
HETATM 3229  C4   DT D 215      73.139  37.705  68.385  1.00 50.86           C  
HETATM 3230  C5   DT D 215      74.294  37.991  69.184  1.00 51.40           C  
HETATM 3231  C6   DT D 215      75.456  38.342  68.611  1.00 51.83           C  
HETATM 3232  O4   DT D 215      72.052  37.354  68.829  1.00 51.08           O  
HETATM 3233  C7   DT D 215      74.188  37.896  70.706  1.00 50.53           C  
HETATM 3234  P    DG D 216      79.531  41.485  65.473  1.00 63.08           P  
HETATM 3235  OP1  DG D 216      80.640  41.676  64.510  1.00 62.03           O  
HETATM 3236  OP2  DG D 216      79.408  42.377  66.652  1.00 60.88           O  
HETATM 3237  O5'  DG D 216      78.132  41.489  64.658  1.00 60.23           O  
HETATM 3238  C5'  DG D 216      77.396  42.703  64.436  1.00 59.17           C  
HETATM 3239  C4'  DG D 216      76.212  42.459  63.485  1.00 57.40           C  
HETATM 3240  O4'  DG D 216      75.264  41.555  64.077  1.00 55.55           O  
HETATM 3241  C3'  DG D 216      75.427  43.733  63.123  1.00 56.62           C  
HETATM 3242  O3'  DG D 216      74.953  43.546  61.775  1.00 57.40           O  
HETATM 3243  C2'  DG D 216      74.313  43.690  64.183  1.00 53.72           C  
HETATM 3244  C1'  DG D 216      73.989  42.194  64.219  1.00 51.22           C  
HETATM 3245  N9   DG D 216      73.434  41.777  65.514  1.00 46.76           N  
HETATM 3246  C8   DG D 216      73.955  41.994  66.757  1.00 45.77           C  
HETATM 3247  N7   DG D 216      73.248  41.476  67.724  1.00 45.67           N  
HETATM 3248  C5   DG D 216      72.178  40.872  67.071  1.00 44.03           C  
HETATM 3249  C6   DG D 216      71.084  40.150  67.605  1.00 42.58           C  
HETATM 3250  O6   DG D 216      70.839  39.908  68.780  1.00 42.83           O  
HETATM 3251  N1   DG D 216      70.233  39.705  66.626  1.00 41.41           N  
HETATM 3252  C2   DG D 216      70.400  39.921  65.285  1.00 43.03           C  
HETATM 3253  N2   DG D 216      69.458  39.413  64.492  1.00 44.08           N  
HETATM 3254  N3   DG D 216      71.429  40.603  64.763  1.00 44.11           N  
HETATM 3255  C4   DG D 216      72.280  41.049  65.717  1.00 45.06           C  
HETATM 3256  P    DC D 217      73.922  44.512  60.989  1.00 61.29           P  
HETATM 3257  OP1  DC D 217      74.646  45.240  59.914  1.00 57.33           O  
HETATM 3258  OP2  DC D 217      73.114  45.257  61.984  1.00 59.19           O  
HETATM 3259  O5'  DC D 217      72.988  43.426  60.279  1.00 56.19           O  
HETATM 3260  C5'  DC D 217      71.775  43.878  59.718  1.00 53.77           C  
HETATM 3261  C4'  DC D 217      70.614  43.719  60.685  1.00 51.48           C  
HETATM 3262  O4'  DC D 217      70.986  43.499  62.033  1.00 49.15           O  
HETATM 3263  C3'  DC D 217      69.861  45.020  60.798  1.00 50.44           C  
HETATM 3264  O3'  DC D 217      69.072  45.156  59.621  1.00 50.66           O  
HETATM 3265  C2'  DC D 217      69.016  44.754  62.053  1.00 48.74           C  
HETATM 3266  C1'  DC D 217      69.722  43.562  62.685  1.00 45.79           C  
HETATM 3267  N1   DC D 217      69.883  43.691  64.140  1.00 43.37           N  
HETATM 3268  C2   DC D 217      68.939  43.080  64.931  1.00 42.70           C  
HETATM 3269  O2   DC D 217      67.977  42.515  64.422  1.00 43.45           O  
HETATM 3270  N3   DC D 217      69.093  43.130  66.279  1.00 42.46           N  
HETATM 3271  C4   DC D 217      70.136  43.758  66.827  1.00 42.29           C  
HETATM 3272  N4   DC D 217      70.256  43.775  68.152  1.00 42.43           N  
HETATM 3273  C5   DC D 217      71.122  44.405  66.016  1.00 42.29           C  
HETATM 3274  C6   DC D 217      70.948  44.341  64.679  1.00 42.55           C  
HETATM 3275  P    DC D 218      68.353  46.528  59.233  1.00 53.46           P  
HETATM 3276  OP1  DC D 218      68.165  46.530  57.760  1.00 53.08           O  
HETATM 3277  OP2  DC D 218      69.059  47.647  59.902  1.00 50.00           O  
HETATM 3278  O5'  DC D 218      66.910  46.354  59.929  1.00 51.04           O  
HETATM 3279  C5'  DC D 218      66.048  45.285  59.541  1.00 48.42           C  
HETATM 3280  C4'  DC D 218      65.008  44.993  60.608  1.00 46.38           C  
HETATM 3281  O4'  DC D 218      65.645  44.666  61.847  1.00 45.92           O  
HETATM 3282  C3'  DC D 218      64.138  46.230  60.870  1.00 46.65           C  
HETATM 3283  O3'  DC D 218      62.752  45.877  60.794  1.00 48.04           O  
HETATM 3284  C2'  DC D 218      64.521  46.635  62.291  1.00 44.93           C  
HETATM 3285  C1'  DC D 218      64.921  45.297  62.902  1.00 42.92           C  
HETATM 3286  N1   DC D 218      65.793  45.529  64.066  1.00 39.92           N  
HETATM 3287  C2   DC D 218      65.459  44.932  65.268  1.00 39.26           C  
HETATM 3288  O2   DC D 218      64.465  44.218  65.361  1.00 38.46           O  
HETATM 3289  N3   DC D 218      66.254  45.170  66.342  1.00 38.82           N  
HETATM 3290  C4   DC D 218      67.332  45.958  66.244  1.00 38.52           C  
HETATM 3291  N4   DC D 218      68.077  46.183  67.321  1.00 38.05           N  
HETATM 3292  C5   DC D 218      67.688  46.575  65.009  1.00 38.82           C  
HETATM 3293  C6   DC D 218      66.888  46.329  63.954  1.00 39.86           C  
HETATM 3294  P    DC D 219      61.563  46.966  60.916  1.00 48.27           P  
HETATM 3295  OP1  DC D 219      60.407  46.448  60.146  1.00 48.38           O  
HETATM 3296  OP2  DC D 219      62.115  48.312  60.619  1.00 46.04           O  
HETATM 3297  O5'  DC D 219      61.184  46.911  62.478  1.00 44.12           O  
HETATM 3298  C5'  DC D 219      60.438  45.826  63.016  1.00 40.18           C  
HETATM 3299  C4'  DC D 219      60.405  45.932  64.523  1.00 40.14           C  
HETATM 3300  O4'  DC D 219      61.724  45.888  65.056  1.00 40.46           O  
HETATM 3301  C3'  DC D 219      59.910  47.310  64.926  1.00 39.09           C  
HETATM 3302  O3'  DC D 219      58.481  47.298  64.961  1.00 38.46           O  
HETATM 3303  C2'  DC D 219      60.491  47.471  66.336  1.00 39.73           C  
HETATM 3304  C1'  DC D 219      61.710  46.535  66.330  1.00 39.18           C  
HETATM 3305  N1   DC D 219      62.976  47.265  66.530  1.00 38.07           N  
HETATM 3306  C2   DC D 219      63.537  47.263  67.797  1.00 38.27           C  
HETATM 3307  O2   DC D 219      62.977  46.699  68.736  1.00 37.72           O  
HETATM 3308  N3   DC D 219      64.726  47.905  67.964  1.00 38.56           N  
HETATM 3309  C4   DC D 219      65.342  48.523  66.941  1.00 37.75           C  
HETATM 3310  N4   DC D 219      66.530  49.098  67.138  1.00 36.92           N  
HETATM 3311  C5   DC D 219      64.764  48.535  65.636  1.00 37.12           C  
HETATM 3312  C6   DC D 219      63.586  47.895  65.482  1.00 38.07           C  
HETATM 3313  P    DA D 220      57.592  48.487  64.327  1.00 38.62           P  
HETATM 3314  OP1  DA D 220      56.180  48.041  64.315  1.00 39.94           O  
HETATM 3315  OP2  DA D 220      58.245  48.946  63.074  1.00 37.37           O  
HETATM 3316  O5'  DA D 220      57.724  49.644  65.408  1.00 34.60           O  
HETATM 3317  C5'  DA D 220      57.255  49.432  66.725  1.00 32.38           C  
HETATM 3318  C4'  DA D 220      57.377  50.695  67.520  1.00 32.09           C  
HETATM 3319  O4'  DA D 220      58.742  50.933  67.860  1.00 32.56           O  
HETATM 3320  C3'  DA D 220      56.913  51.882  66.685  1.00 31.00           C  
HETATM 3321  O3'  DA D 220      56.188  52.770  67.523  1.00 31.19           O  
HETATM 3322  C2'  DA D 220      58.228  52.502  66.198  1.00 31.21           C  
HETATM 3323  C1'  DA D 220      59.195  52.188  67.340  1.00 30.52           C  
HETATM 3324  N9   DA D 220      60.581  51.976  66.875  1.00 28.92           N  
HETATM 3325  C8   DA D 220      61.024  51.175  65.858  1.00 28.56           C  
HETATM 3326  N7   DA D 220      62.317  51.136  65.734  1.00 28.21           N  
HETATM 3327  C5   DA D 220      62.768  51.972  66.741  1.00 27.33           C  
HETATM 3328  C6   DA D 220      64.048  52.349  67.141  1.00 27.18           C  
HETATM 3329  N6   DA D 220      65.150  51.903  66.553  1.00 26.20           N  
HETATM 3330  N1   DA D 220      64.143  53.191  68.175  1.00 27.52           N  
HETATM 3331  C2   DA D 220      63.038  53.624  68.768  1.00 27.43           C  
HETATM 3332  N3   DA D 220      61.779  53.343  68.488  1.00 28.00           N  
HETATM 3333  C4   DA D 220      61.717  52.493  67.442  1.00 28.04           C  
HETATM 3334  P    DT D 221      55.430  54.036  66.913  1.00 31.62           P  
HETATM 3335  OP1  DT D 221      54.136  54.167  67.617  1.00 33.55           O  
HETATM 3336  OP2  DT D 221      55.466  53.939  65.435  1.00 32.06           O  
HETATM 3337  O5'  DT D 221      56.378  55.256  67.353  1.00 30.46           O  
HETATM 3338  C5'  DT D 221      56.484  55.712  68.701  1.00 27.61           C  
HETATM 3339  C4'  DT D 221      57.611  56.708  68.783  1.00 27.40           C  
HETATM 3340  O4'  DT D 221      58.817  56.100  68.355  1.00 25.92           O  
HETATM 3341  C3'  DT D 221      57.397  57.803  67.741  1.00 28.39           C  
HETATM 3342  O3'  DT D 221      56.651  58.891  68.308  1.00 28.90           O  
HETATM 3343  C2'  DT D 221      58.825  58.211  67.318  1.00 27.38           C  
HETATM 3344  C1'  DT D 221      59.695  57.164  68.004  1.00 26.13           C  
HETATM 3345  N1   DT D 221      60.779  56.640  67.149  1.00 26.46           N  
HETATM 3346  C2   DT D 221      62.085  56.919  67.533  1.00 27.41           C  
HETATM 3347  O2   DT D 221      62.362  57.624  68.506  1.00 28.93           O  
HETATM 3348  N3   DT D 221      63.082  56.356  66.748  1.00 25.55           N  
HETATM 3349  C4   DT D 221      62.892  55.562  65.644  1.00 24.11           C  
HETATM 3350  C5   DT D 221      61.503  55.334  65.311  1.00 24.58           C  
HETATM 3351  C6   DT D 221      60.513  55.865  66.055  1.00 25.12           C  
HETATM 3352  O4   DT D 221      63.862  55.083  65.067  1.00 24.24           O  
HETATM 3353  C7   DT D 221      61.144  54.487  64.087  1.00 23.61           C  
HETATM 3354  P    DT D 222      55.872  59.952  67.383  1.00 28.25           P  
HETATM 3355  OP1  DT D 222      54.877  60.645  68.221  1.00 30.56           O  
HETATM 3356  OP2  DT D 222      55.433  59.256  66.164  1.00 31.22           O  
HETATM 3357  O5'  DT D 222      56.992  61.008  66.944  1.00 26.77           O  
HETATM 3358  C5'  DT D 222      57.567  61.931  67.862  1.00 25.08           C  
HETATM 3359  C4'  DT D 222      58.828  62.545  67.283  1.00 23.42           C  
HETATM 3360  O4'  DT D 222      59.764  61.546  66.934  1.00 24.95           O  
HETATM 3361  C3'  DT D 222      58.532  63.223  65.973  1.00 23.60           C  
HETATM 3362  O3'  DT D 222      58.281  64.590  66.280  1.00 25.63           O  
HETATM 3363  C2'  DT D 222      59.816  63.044  65.141  1.00 20.94           C  
HETATM 3364  C1'  DT D 222      60.673  62.114  65.995  1.00 22.25           C  
HETATM 3365  N1   DT D 222      61.256  60.993  65.243  1.00 21.70           N  
HETATM 3366  C2   DT D 222      62.638  60.822  65.244  1.00 22.00           C  
HETATM 3367  O2   DT D 222      63.426  61.586  65.801  1.00 22.29           O  
HETATM 3368  N3   DT D 222      63.101  59.721  64.569  1.00 21.96           N  
HETATM 3369  C4   DT D 222      62.333  58.790  63.904  1.00 23.32           C  
HETATM 3370  C5   DT D 222      60.913  59.049  63.952  1.00 23.10           C  
HETATM 3371  C6   DT D 222      60.433  60.117  64.603  1.00 22.13           C  
HETATM 3372  O4   DT D 222      62.870  57.833  63.348  1.00 25.71           O  
HETATM 3373  C7   DT D 222      59.934  58.090  63.270  1.00 22.40           C  
HETATM 3374  P    DT D 223      57.230  65.470  65.475  1.00 25.38           P  
HETATM 3375  OP1  DT D 223      56.778  66.553  66.373  1.00 29.09           O  
HETATM 3376  OP2  DT D 223      56.247  64.563  64.852  1.00 25.07           O  
HETATM 3377  O5'  DT D 223      58.105  66.107  64.316  1.00 23.36           O  
HETATM 3378  C5'  DT D 223      59.046  67.147  64.539  1.00 22.44           C  
HETATM 3379  C4'  DT D 223      60.109  67.110  63.459  1.00 22.57           C  
HETATM 3380  O4'  DT D 223      60.764  65.864  63.503  1.00 21.98           O  
HETATM 3381  C3'  DT D 223      59.511  67.052  62.068  1.00 24.11           C  
HETATM 3382  O3'  DT D 223      59.151  68.364  61.633  1.00 26.37           O  
HETATM 3383  C2'  DT D 223      60.705  66.538  61.263  1.00 23.21           C  
HETATM 3384  C1'  DT D 223      61.485  65.725  62.286  1.00 21.11           C  
HETATM 3385  N1   DT D 223      61.594  64.289  61.945  1.00 20.50           N  
HETATM 3386  C2   DT D 223      62.857  63.712  62.020  1.00 21.11           C  
HETATM 3387  O2   DT D 223      63.866  64.347  62.330  1.00 21.19           O  
HETATM 3388  N3   DT D 223      62.926  62.361  61.725  1.00 20.33           N  
HETATM 3389  C4   DT D 223      61.866  61.548  61.366  1.00 19.65           C  
HETATM 3390  C5   DT D 223      60.591  62.241  61.315  1.00 19.32           C  
HETATM 3391  C6   DT D 223      60.497  63.552  61.596  1.00 19.37           C  
HETATM 3392  O4   DT D 223      62.066  60.355  61.119  1.00 19.20           O  
HETATM 3393  C7   DT D 223      59.323  61.488  60.938  1.00 18.79           C  
HETATM 3394  P    DA D 224      58.104  68.626  60.438  1.00 27.44           P  
HETATM 3395  OP1  DA D 224      57.199  69.711  60.870  1.00 30.81           O  
HETATM 3396  OP2  DA D 224      57.546  67.330  60.005  1.00 27.43           O  
HETATM 3397  O5'  DA D 224      59.030  69.190  59.263  1.00 27.14           O  
HETATM 3398  C5'  DA D 224      59.811  70.380  59.406  1.00 25.47           C  
HETATM 3399  C4'  DA D 224      61.141  70.225  58.681  1.00 25.40           C  
HETATM 3400  O4'  DA D 224      61.877  69.108  59.199  1.00 25.14           O  
HETATM 3401  C3'  DA D 224      60.904  69.889  57.229  1.00 25.24           C  
HETATM 3402  O3'  DA D 224      60.758  71.108  56.506  1.00 28.30           O  
HETATM 3403  C2'  DA D 224      62.223  69.203  56.880  1.00 23.52           C  
HETATM 3404  C1'  DA D 224      62.511  68.396  58.139  1.00 23.37           C  
HETATM 3405  N9   DA D 224      62.000  67.005  58.066  1.00 22.26           N  
HETATM 3406  C8   DA D 224      60.727  66.559  57.818  1.00 21.44           C  
HETATM 3407  N7   DA D 224      60.613  65.258  57.824  1.00 21.48           N  
HETATM 3408  C5   DA D 224      61.897  64.809  58.094  1.00 21.69           C  
HETATM 3409  C6   DA D 224      62.439  63.529  58.230  1.00 21.00           C  
HETATM 3410  N6   DA D 224      61.733  62.411  58.079  1.00 21.57           N  
HETATM 3411  N1   DA D 224      63.742  63.445  58.503  1.00 21.02           N  
HETATM 3412  C2   DA D 224      64.466  64.550  58.630  1.00 21.38           C  
HETATM 3413  N3   DA D 224      64.078  65.802  58.522  1.00 21.68           N  
HETATM 3414  C4   DA D 224      62.752  65.862  58.247  1.00 20.39           C  
HETATM 3415  P    DT D 225      59.846  71.226  55.176  1.00 30.76           P  
HETATM 3416  OP1  DT D 225      59.931  72.632  54.711  1.00 32.12           O  
HETATM 3417  OP2  DT D 225      58.530  70.606  55.455  1.00 30.81           O  
HETATM 3418  O5'  DT D 225      60.585  70.320  54.098  1.00 27.07           O  
HETATM 3419  C5'  DT D 225      61.840  70.712  53.567  1.00 26.35           C  
HETATM 3420  C4'  DT D 225      62.434  69.550  52.841  1.00 25.65           C  
HETATM 3421  O4'  DT D 225      62.496  68.445  53.712  1.00 25.74           O  
HETATM 3422  C3'  DT D 225      61.457  69.092  51.798  1.00 27.46           C  
HETATM 3423  O3'  DT D 225      61.637  69.931  50.643  1.00 30.92           O  
HETATM 3424  C2'  DT D 225      61.905  67.646  51.592  1.00 26.86           C  
HETATM 3425  C1'  DT D 225      62.518  67.269  52.949  1.00 26.11           C  
HETATM 3426  N1   DT D 225      61.745  66.223  53.638  1.00 27.35           N  
HETATM 3427  C2   DT D 225      62.384  65.027  53.919  1.00 27.54           C  
HETATM 3428  O2   DT D 225      63.581  64.840  53.722  1.00 28.43           O  
HETATM 3429  N3   DT D 225      61.615  64.054  54.497  1.00 27.08           N  
HETATM 3430  C4   DT D 225      60.282  64.160  54.827  1.00 27.60           C  
HETATM 3431  C5   DT D 225      59.699  65.442  54.517  1.00 27.57           C  
HETATM 3432  C6   DT D 225      60.428  66.412  53.942  1.00 26.71           C  
HETATM 3433  O4   DT D 225      59.694  63.196  55.317  1.00 29.97           O  
HETATM 3434  C7   DT D 225      58.244  65.718  54.865  1.00 27.41           C  
HETATM 3435  P    DA D 226      60.473  70.152  49.554  1.00 31.06           P  
HETATM 3436  OP1  DA D 226      60.919  71.186  48.602  1.00 32.96           O  
HETATM 3437  OP2  DA D 226      59.184  70.309  50.260  1.00 31.98           O  
HETATM 3438  O5'  DA D 226      60.491  68.738  48.814  1.00 31.45           O  
HETATM 3439  C5'  DA D 226      61.560  68.411  47.920  1.00 32.47           C  
HETATM 3440  C4'  DA D 226      61.327  67.090  47.196  1.00 32.73           C  
HETATM 3441  O4'  DA D 226      61.178  66.015  48.130  1.00 32.90           O  
HETATM 3442  C3'  DA D 226      60.029  67.105  46.391  1.00 34.73           C  
HETATM 3443  O3'  DA D 226      60.179  66.288  45.232  1.00 39.29           O  
HETATM 3444  C2'  DA D 226      59.044  66.450  47.352  1.00 32.11           C  
HETATM 3445  C1'  DA D 226      59.932  65.358  47.904  1.00 30.53           C  
HETATM 3446  N9   DA D 226      59.429  64.820  49.167  1.00 27.99           N  
HETATM 3447  C8   DA D 226      58.708  65.435  50.152  1.00 27.54           C  
HETATM 3448  N7   DA D 226      58.436  64.659  51.164  1.00 28.15           N  
HETATM 3449  C5   DA D 226      59.020  63.448  50.817  1.00 27.57           C  
HETATM 3450  C6   DA D 226      59.098  62.208  51.466  1.00 28.26           C  
HETATM 3451  N6   DA D 226      58.568  61.956  52.660  1.00 28.66           N  
HETATM 3452  N1   DA D 226      59.756  61.231  50.833  1.00 28.72           N  
HETATM 3453  C2   DA D 226      60.298  61.468  49.647  1.00 28.15           C  
HETATM 3454  N3   DA D 226      60.295  62.582  48.940  1.00 27.95           N  
HETATM 3455  C4   DA D 226      59.626  63.545  49.599  1.00 27.48           C  
HETATM 3456  P    DG D 227      59.554  66.769  43.831  1.00 43.05           P  
HETATM 3457  OP1  DG D 227      60.626  67.423  43.040  1.00 42.58           O  
HETATM 3458  OP2  DG D 227      58.284  67.487  44.105  1.00 41.43           O  
HETATM 3459  O5'  DG D 227      59.214  65.362  43.159  1.00 40.82           O  
HETATM 3460  C5'  DG D 227      60.261  64.449  42.853  1.00 40.74           C  
HETATM 3461  C4'  DG D 227      59.816  63.021  43.109  1.00 41.96           C  
HETATM 3462  O4'  DG D 227      59.669  62.782  44.515  1.00 42.11           O  
HETATM 3463  C3'  DG D 227      58.434  62.756  42.483  1.00 42.70           C  
HETATM 3464  O3'  DG D 227      58.333  61.388  42.082  1.00 46.63           O  
HETATM 3465  C2'  DG D 227      57.569  62.948  43.706  1.00 41.41           C  
HETATM 3466  C1'  DG D 227      58.408  62.164  44.687  1.00 39.28           C  
HETATM 3467  N9   DG D 227      57.828  62.305  46.021  1.00 37.81           N  
HETATM 3468  C8   DG D 227      57.220  63.401  46.580  1.00 37.96           C  
HETATM 3469  N7   DG D 227      56.694  63.170  47.750  1.00 37.92           N  
HETATM 3470  C5   DG D 227      56.976  61.829  47.983  1.00 36.27           C  
HETATM 3471  C6   DG D 227      56.603  61.011  49.075  1.00 37.20           C  
HETATM 3472  O6   DG D 227      55.948  61.335  50.069  1.00 36.39           O  
HETATM 3473  N1   DG D 227      57.047  59.702  48.899  1.00 35.98           N  
HETATM 3474  C2   DG D 227      57.757  59.247  47.802  1.00 36.36           C  
HETATM 3475  N2   DG D 227      58.101  57.960  47.801  1.00 36.12           N  
HETATM 3476  N3   DG D 227      58.104  60.023  46.769  1.00 35.40           N  
HETATM 3477  C4   DG D 227      57.678  61.294  46.932  1.00 36.24           C  
HETATM 3478  P    DC D 228      57.232  60.878  41.029  1.00 49.41           P  
HETATM 3479  OP1  DC D 228      57.460  61.591  39.744  1.00 47.66           O  
HETATM 3480  OP2  DC D 228      55.899  60.906  41.674  1.00 49.67           O  
HETATM 3481  O5'  DC D 228      57.644  59.337  40.873  1.00 49.01           O  
HETATM 3482  C5'  DC D 228      56.597  58.371  40.787  1.00 49.22           C  
HETATM 3483  C4'  DC D 228      56.726  57.272  41.827  1.00 48.91           C  
HETATM 3484  O4'  DC D 228      56.830  57.821  43.150  1.00 46.95           O  
HETATM 3485  C3'  DC D 228      55.468  56.407  41.789  1.00 48.80           C  
HETATM 3486  O3'  DC D 228      55.766  55.027  42.017  1.00 49.97           O  
HETATM 3487  C2'  DC D 228      54.654  56.994  42.938  1.00 47.78           C  
HETATM 3488  C1'  DC D 228      55.732  57.386  43.959  1.00 44.89           C  
HETATM 3489  N1   DC D 228      55.223  58.502  44.789  1.00 42.95           N  
HETATM 3490  C2   DC D 228      54.826  58.238  46.094  1.00 41.92           C  
HETATM 3491  O2   DC D 228      54.927  57.104  46.566  1.00 41.28           O  
HETATM 3492  N3   DC D 228      54.330  59.274  46.833  1.00 40.80           N  
HETATM 3493  C4   DC D 228      54.229  60.514  46.313  1.00 40.80           C  
HETATM 3494  N4   DC D 228      53.735  61.506  47.057  1.00 40.00           N  
HETATM 3495  C5   DC D 228      54.639  60.795  44.973  1.00 40.63           C  
HETATM 3496  C6   DC D 228      55.126  59.762  44.258  1.00 41.98           C  
TER TM-SITE	1qnbA_BS02 NUC:49,50,52,89,90,95,98,104,106,108,119,120,160,201,202,219,221,223,225,227
