# Supplementary material for: In silico structural and functional prediction of African swine fever virus protein-B263R reveals features of a TATA-binding protein
Source: PeerJ. 2018 Feb 22;6:e4396. doi: 10.7717/peerj.4396 (PMC5825884; doi:10.7717/peerj.4396)
Supplement: Supplemental Information 3 [file peerj-06-4396-s011.bz2 › S281013_results/threading6.pdb]

Rank   :6 Template name:1mp9_A
REMARK :Column 1 -  30 present Atom & Residue records of query sequence.
REMARK :Column 31 - 54 present XYZ coordinates of query sequence obtained after threading alignment.
REMARK :Column 55 - 59 present residue number in Template
REMARK :Column 60 - 59 present residue name of Template
ATOM   5001  CA  THR    23      22.579  23.355  72.437    5 ASP
ATOM   5002  CA  TYR    24      20.566  21.112  70.109    6 GLU
ATOM   5003  CA  GLY    25      22.179  18.130  68.433    7 ILE
ATOM   5004  CA  MET    41      21.631  18.497  64.699    8 PRO
ATOM   5005  CA  LEU    42      20.562  15.547  62.568    9 TYR
ATOM   5006  CA  GLN    43      23.597  14.659  60.442   10 LYS
ATOM   5007  CA  ILE    44      22.947  10.976  59.809   11 ALA
ATOM   5008  CA  ALA    45      23.943   9.615  56.411   12 VAL
ATOM   5009  CA  GLU    46      22.229   6.548  54.988   13 VAL
ATOM   5010  CA  PRO    47      23.856   4.211  52.459   14 ASN
ATOM   5011  CA  VAL    48      22.119   1.271  50.734   15 ILE
ATOM   5012  CA  LYS    49      24.448  -1.716  50.872   16 GLU
ATOM   5013  CA  ALA    50      22.255  -4.280  49.134   17 ASN
ATOM   5014  CA  LEU    51      18.789  -4.995  47.872   18 ILE
ATOM   5015  CA  ASN    52      17.312  -8.488  47.610   19 VAL
ATOM   5016  CA  CYS    53      14.372  -8.686  45.225   20 ALA
ATOM   5017  CA  ASN    54      12.164 -11.268  43.554   21 THR
ATOM   5018  CA  PHE    55      11.187 -11.402  39.874   22 VAL
ATOM   5019  CA  GLY    56       8.400 -13.771  38.947   23 THR
ATOM   5020  CA  HIS    57       8.712 -15.142  35.432   24 LEU
ATOM   5021  CA  GLN    58       5.294 -16.821  35.771   25 ASP
ATOM   5022  CA  CYS    59       6.250 -20.182  34.180   26 GLN
ATOM   5023  CA  LEU    60       7.986 -23.431  35.104   27 THR
ATOM   5024  CA  PRO    61      11.591 -23.678  33.953   28 LEU
ATOM   5025  CA  GLY    62      13.845 -26.569  33.038   29 ASP
ATOM   5026  CA  TYR    63      17.115 -25.525  34.714   30 LEU
ATOM   5027  CA  GLU    64      19.125 -28.339  33.139   31 TYR
ATOM   5028  CA  SER    65      18.091 -27.012  29.743   32 ALA
ATOM   5029  CA  LEU    66      18.792 -23.428  30.784   33 MET
ATOM   5030  CA  ILE    67      22.287 -24.217  32.095   34 GLU
ATOM   5031  CA  LYS    68      23.152 -25.860  28.775   35 ARG
ATOM   5032  CA  THR    69      21.580 -23.043  26.757   36 SER
ATOM   5033  CA  PRO    80      22.960 -20.055  28.655   37 VAL
ATOM   5034  CA  ARG    81      26.739 -19.777  28.775   38 PRO
ATOM   5035  CA  LYS    82      28.695 -19.610  32.005   39 ASN
ATOM   5036  CA  THR    83      25.901 -20.224  34.512   40 VAL
ATOM   5037  CA  GLU    84      25.849 -22.834  37.225   41 GLU
ATOM   5038  CA  GLY    85      23.284 -25.493  38.082   42 TYR
ATOM   5039  CA  ASP    86      23.935 -28.426  40.365   43 ASP
ATOM   5040  CA  GLY    87      20.734 -29.490  42.093   44 PRO
ATOM   5041  CA  THR    88      22.757 -31.687  44.445   45 ASP
ATOM   5042  CA  CYS    89      24.248 -28.492  45.936   46 GLN
ATOM   5043  CA  PHE    90      21.633 -25.761  45.451   47 PHE
ATOM   5044  CA  ASN    91      18.071 -25.868  43.965   48 PRO
ATOM   5045  CA  ALA    93      18.530 -22.840  41.770   49 GLY
ATOM   5046  CA  ILE    94      20.492 -21.967  38.651   50 LEU
ATOM   5047  CA  GLU    95      23.085 -19.281  39.477   51 ILE
ATOM   5048  CA  ALA    96      23.383 -16.473  36.941   52 PHE
ATOM   5049  CA  SER    97      26.149 -13.969  37.689   53 ARG
ATOM   5050  CA  PHE   100      26.493 -10.559  36.112   54 LEU
ATOM   5051  CA  LYS   101      29.690  -8.591  36.303   55 GLU
ATOM   5052  CA  ASP   102      29.971  -4.842  36.854   56 SER
ATOM   5053  CA  LYS   103      27.791  -4.145  38.501   57 PRO
ATOM   5054  CA  MET   104      28.271  -7.305  40.547   58 LYS
ATOM   5055  CA  TYR   105      24.856  -8.946  40.579   59 ILE
ATOM   5056  CA  LYS   106      23.767 -12.487  41.292   60 THR
ATOM   5057  CA  LEU   107      20.543 -13.991  40.081   61 SER
ATOM   5058  CA  LYS   108      19.258 -17.295  41.453   62 LEU
ATOM   5059  CA  CYS   109      16.723 -18.887  39.098   63 ILE
ATOM   5060  CA  PHE   110      14.314 -21.514  40.374   64 PHE
ATOM   5061  CA  PRO   111      12.222 -24.123  38.520   65 LYS
ATOM   5062  CA  THR   113       9.091 -22.255  39.625   66 SER
ATOM   5063  CA  GLY   114      10.192 -19.302  37.510   67 GLY
ATOM   5064  CA  GLU   115      10.849 -17.280  40.622   68 LYS
ATOM   5065  CA  ILE   116      14.100 -15.391  40.312   69 MET
ATOM   5066  CA  GLN   117      15.971 -13.893  43.283   70 VAL
ATOM   5067  CA  VAL   118      18.279 -10.980  42.379   71 VAL
ATOM   5068  CA  PRO   119      20.890  -9.747  44.817   72 THR
ATOM   5069  CA  GLY   120      23.651  -7.144  44.757   73 GLY
ATOM   5070  CA  VAL   121      21.980  -3.944  43.480   74 ALA
ATOM   5071  CA  ILE   122      22.449  -0.843  45.657   75 LYS
ATOM   5072  CA  ASP   125      19.629   1.217  44.182   76 SER
ATOM   5073  CA  PHE   126      16.245   0.728  42.497   77 THR
ATOM   5074  CA  GLU   127      17.641   1.982  39.194   78 ASP
ATOM   5075  CA  ASP   128      20.498  -0.466  39.509   79 GLU
ATOM   5076  CA  GLY   129      18.044  -3.248  40.323   80 LEU
ATOM   5077  CA  LYS   130      15.869  -2.503  37.284   81 ILE
ATOM   5078  CA  ASN   131      18.809  -2.345  34.901   82 LYS
ATOM   5079  CA  ILE   132      20.112  -5.629  36.236   83 ALA
ATOM   5080  CA  ILE   133      16.757  -7.352  35.865   84 VAL
ATOM   5081  CA  GLN   134      16.379  -6.099  32.292   85 LYS
ATOM   5082  CA  GLN   135      19.907  -7.211  31.566   86 ARG
ATOM   5083  CA  TRP   136      19.204 -10.668  32.988   87 ILE
ATOM   5084  CA  VAL   137      15.900 -11.061  31.164   88 ILE
ATOM   5085  CA  ASP   138      17.442  -9.927  27.871   89 LYS
ATOM   5086  CA  PHE   139      20.007 -12.743  28.110   90 THR
ATOM   5087  CA  LEU   140      17.600 -15.469  29.164   91 LEU
ATOM   5088  CA  GLN   141      15.612 -14.347  26.122   92 LYS
ATOM   5089  CA  HIS   142      18.616 -14.313  23.785   93 LYS
ATOM   5090  CA  GLN   143      19.059 -17.960  24.690   94 TYR
ATOM   5091  CA  PRO   144      15.568 -19.382  24.626   95 GLY
ATOM   5092  CA  ILE   145       9.792 -16.626  26.311   97 GLN
ATOM   5093  CA  GLU   146       7.790 -14.223  28.446   98 LEU
ATOM   5094  CA  LYS   147       4.009 -13.953  28.204   99 THR
ATOM   5095  CA  GLN   150       3.792 -10.711  30.128  100 GLY
ATOM   5096  CA  ILE   151       5.822  -8.122  32.033  101 LYS
ATOM   5097  CA  ILE   152       7.535  -9.717  35.046  102 PRO
ATOM   5098  CA  GLU   153       6.914  -7.907  38.305  103 LYS
ATOM   5099  CA  PHE   154       9.749  -7.034  40.659  104 ILE
ATOM   5100  CA  LYS   155       9.182  -7.189  44.404  105 GLN
ATOM   5101  CA  THR   156      11.697  -6.025  46.969  106 ILE
ATOM   5102  CA  ILE   157      12.218  -8.646  49.653  107 GLN
ATOM   5103  CA  MET   158      14.778  -6.854  51.822  108 ASN
ATOM   5104  CA  ILE   159      17.013  -3.818  51.833  109 ILE
ATOM   5105  CA  ASN   160      20.201  -3.803  53.881  110 VAL
ATOM   5106  CA  PHE   161      21.586  -0.341  54.574  111 ALA
ATOM   5107  CA  LYS   162      24.205   1.226  56.725  112 SER
ATOM   5108  CA  PHE   163      24.126   4.611  58.423  113 ALA
ATOM   5109  CA  GLN   164      26.491   6.974  60.150  114 ASN
ATOM   5110  CA  ILE   165      24.803   8.943  62.916  115 LEU
ATOM   5111  CA  ASN   166      27.948  11.073  63.344  116 HIS
ATOM   5112  CA  PRO   167      27.750  11.074  67.104  117 VAL
ATOM   5113  CA  VAL   168      29.092   8.672  69.671  118 ILE
ATOM   5114  CA  ILE   174      26.426   6.405  71.217  119 VAL
ATOM   5115  CA  HIS   175      26.521   5.446  74.875  120 ASN
ATOM   5116  CA  LEU   176      25.375   1.808  74.468  121 LEU
ATOM   5117  CA  LYS   177      25.535   0.912  78.207  122 ASP
ATOM   5118  CA  LYS   178      23.170   3.796  78.896  123 LYS
ATOM   5119  CA  PHE   179      20.918   3.262  75.887  124 ALA
ATOM   5120  CA  ALA   180      20.638  -0.461  76.724  125 ALA
ATOM   5121  CA  ALA   181      18.694   0.299  79.876  126 PHE
ATOM   5122  CA  LEU   182      16.617   3.252  78.701  127 LEU
ATOM   5123  CA  LEU   183      15.455   1.961  75.308  128 LEU
ATOM   5124  CA  GLU   184      13.022  -0.912  75.123  129 GLU
ATOM   5125  CA  HIS   185      13.336  -4.206  73.166  130 ASN
ATOM   5126  CA  ILE   195      17.088  -4.539  72.826  131 ASN
ATOM   5127  CA  LYS   196      20.174  -6.600  73.385  132 MET
ATOM   5128  CA  PRO   197      23.455  -5.164  74.623  133 TYR
ATOM   5129  CA  PRO   198      25.798  -7.962  75.665  134 GLU
ATOM   5130  CA  LEU   199      30.971 -10.006  75.330  136 GLU
ATOM   5131  CA  GLU   200      28.658 -11.604  72.707  137 GLN
ATOM   5132  CA  ASP   201      28.154  -8.885  70.077  138 PHE
ATOM   5133  CA  SER   202      29.854  -5.475  70.158  139 PRO
ATOM   5134  CA  LYS   203      26.792  -3.457  69.270  140 GLY
ATOM   5135  CA  VAL   204      23.246  -2.911  70.557  141 LEU
ATOM   5136  CA  SER   205      20.551  -4.773  68.643  142 ILE
ATOM   5137  CA  ALA   206      17.165  -3.103  68.474  143 TYR
ATOM   5138  CA  LYS   207      14.097  -4.848  67.042  144 ARG
ATOM   5139  CA  PHE   208      11.886  -2.000  65.780  145 MET
ATOM   5140  CA  MET   209       8.179  -2.407  65.071  146 ASP
ATOM   5141  CA  GLY   213       7.483   0.651  62.938  147 GLU
ATOM   5142  CA  LYS   214       8.979   0.263  60.469  148 PRO
ATOM   5143  CA  LYS   215       9.598  -3.459  60.947  149 ARG
ATOM   5144  CA  VAL   216      13.409  -3.575  60.921  150 VAL
ATOM   5145  CA  ARG   217      16.287  -4.773  63.013  151 VAL
ATOM   5146  CA  ILE   218      19.026  -2.302  63.875  152 LEU
ATOM   5147  CA  ASN   219      22.678  -2.969  64.797  153 LEU
ATOM   5148  CA  VAL   220      23.965   0.208  66.546  154 ILE
ATOM   5149  CA  PHE   221      27.612   0.697  67.387  155 PHE
ATOM   5150  CA  LEU   222      29.184   3.091  69.826  156 SER
ATOM   5151  CA  LYS   223      30.871   4.892  66.919  157 SER
ATOM   5152  CA  GLY   224      27.479   5.903  65.539  158 GLY
ATOM   5153  CA  LYS   225      27.677   3.377  62.740  159 LYS
ATOM   5154  CA  ILE   226      24.545   1.345  62.204  160 MET
ATOM   5155  CA  ASN   227      23.238  -1.436  60.079  161 VAL
ATOM   5156  CA  ILE   228      19.534  -1.463  59.160  162 ILE
ATOM   5157  CA  LEU   229      17.818  -4.574  57.801  163 THR
ATOM   5158  CA  GLY   230      14.221  -5.682  57.203  164 GLY
ATOM   5159  CA  CYS   231      12.926  -2.727  55.233  165 ALA
ATOM   5160  CA  ASN   232      11.341  -3.158  51.847  166 LYS
ATOM   5161  CA  THR   233      11.281   0.533  50.932  167 ARG
ATOM   5162  CA  LYS   234      14.008   3.144  51.053  168 GLU
ATOM   5163  CA  GLU   235      11.849   5.612  52.992  169 ASP
ATOM   5164  CA  SER   236      11.372   3.024  55.755  170 GLU
ATOM   5165  CA  ALA   237      15.147   2.815  56.085  171 VAL
ATOM   5166  CA  GLU   238      15.345   6.564  56.492  172 HIS
ATOM   5167  CA  ILE   239      12.435   6.629  58.883  173 LYS
ATOM   5168  CA  ILE   240      14.022   4.051  61.164  174 ALA
ATOM   5169  CA  TYR   241      17.366   5.927  61.278  175 VAL
ATOM   5170  CA  THR   242      15.827   9.318  62.164  176 LYS
ATOM   5171  CA  PHE   243      13.589   7.580  64.712  177 LYS
ATOM   5172  CA  LEU   244      16.318   5.869  66.720  178 ILE
ATOM   5173  CA  LYS   245      18.454   8.977  66.446  179 PHE
ATOM   5174  CA  ASP   246      15.672  11.118  67.928  180 ASP
ATOM   5175  CA  LEU   247      15.034   8.593  70.661  181 LYS
ATOM   5176  CA  ILE   248      18.747   8.377  71.500  182 LEU
ATOM   5177  CA  SER   249      18.917  12.215  71.711  183 VAL
ATOM   5178  CA  VAL   250      15.758  12.253  73.806  184 GLU
ATOM   5179  CA  HIS   251      17.278   9.746  76.273  185 LEU
ATOM   5180  CA  TRP   252      20.539  11.764  76.284  186 ASP
ATOM   5181  CA  GLN   253      22.580   8.829  74.955  187 CYS
ATOM   5182  CA  GLU   254      24.651  10.558  72.274  188 VAL
ATOM   5183  CA  ILE   255      27.722  12.787  72.305  189 LYS
ATOM   5184  CA  LEU   256      28.271  14.907  69.156  190 PRO
ATOM   5185  CA  CYS   257      32.086  14.675  69.234  191 VAL
ATOM   5186  CA  VAL   258      32.478  16.116  65.750  192 GLU
ATOM   5187  CA  LEU   259      31.203  19.451  67.084  193 GLU
ATOM   5188  CA  PRO   260      33.042  21.931  69.293  194 GLU
ATOM   5189  CA  VAL   261      32.638  21.724  73.028  195 GLU
ATOM   5190  CA  PRO   262      31.376  23.941  75.827  196 LEU
ATOM   5191  CA  ASP   263      34.241  25.811  77.478  197 GLU
TER
