# Supplementary material for: In silico structural and functional prediction of African swine fever virus protein-B263R reveals features of a TATA-binding protein
Source: PeerJ. 2018 Feb 22;6:e4396. doi: 10.7717/peerj.4396 (PMC5825884; doi:10.7717/peerj.4396)
Supplement: Supplemental Information 3 [file peerj-06-4396-s011.bz2 › S281013_results/threading1.pdb]

Rank   :1 Template name:3eik_A
REMARK :Column 1 -  30 present Atom & Residue records of query sequence.
REMARK :Column 31 - 54 present XYZ coordinates of query sequence obtained after threading alignment.
REMARK :Column 55 - 59 present residue number in Template
REMARK :Column 60 - 59 present residue name of Template
ATOM   1001  CA  GLN    43      28.911  -5.512 -43.970   40 GLY
ATOM   1002  CA  ILE    44      32.539  -4.459 -43.733   41 ILE
ATOM   1003  CA  ALA    45      31.761  -0.723 -43.424   42 ILE
ATOM   1004  CA  GLU    46      30.250   0.091 -39.983   43 PRO
ATOM   1005  CA  PRO    47      26.458   0.351 -40.051   44 THR
ATOM   1006  CA  VAL    48      24.772   2.644 -37.501   45 LEU
ATOM   1007  CA  LYS    49      22.708   0.524 -35.117   46 GLN
ATOM   1008  CA  ALA    50      21.542   3.214 -32.717   47 ASN
ATOM   1009  CA  LEU    51      21.706   6.964 -32.338   48 VAL
ATOM   1010  CA  ASN    52      20.870   8.566 -29.004   49 VAL
ATOM   1011  CA  CYS    53      20.037  12.270 -28.777   50 ALA
ATOM   1012  CA  ASN    54      18.842  14.757 -26.202   51 THR
ATOM   1013  CA  PHE    55      16.788  17.931 -26.356   52 VAL
ATOM   1014  CA  GLY    56      15.524  20.384 -23.765   53 ASN
ATOM   1015  CA  HIS    57      11.798  21.160 -23.969   54 LEU
ATOM   1016  CA  GLN    58      12.211  24.261 -21.820   55 SER
ATOM   1017  CA  CYS    59       9.186  23.730 -19.589   56 CYS
ATOM   1018  CA  LEU    60       8.156  21.268 -16.870   57 LYS
ATOM   1019  CA  PRO    61       5.705  18.608 -18.100   58 LEU
ATOM   1020  CA  GLY    62       3.056  16.667 -16.170   59 ASP
ATOM   1021  CA  TYR    63       4.142  13.104 -16.944   60 LEU
ATOM   1022  CA  GLU    64       0.942  11.407 -15.751   61 LYS
ATOM   1023  CA  SER    65      -1.101  13.661 -17.997   62 ASN
ATOM   1024  CA  LEU    66       1.065  13.122 -21.101   63 ILE
ATOM   1025  CA  ILE    67       0.611   9.369 -20.620   64 ALA
ATOM   1026  CA  LYS    68      -3.182   9.750 -20.264   65 LEU
ATOM   1027  CA  THR    69      -3.688  11.920 -23.359   66 ARG
ATOM   1028  CA  PRO    80      -1.095  10.394 -25.720   67 ALA
ATOM   1029  CA  ARG    81      -2.102   7.467 -27.938   68 ARG
ATOM   1030  CA  LYS    82       1.258   5.743 -27.596   69 ASN
ATOM   1031  CA  THR    83       2.874   6.814 -24.347   70 ALA
ATOM   1032  CA  GLU    84       3.022   5.259 -20.901   71 GLU
ATOM   1033  CA  GLY    85       4.106   6.368 -17.463   72 TYR
ATOM   1034  CA  ASP    86       4.891   3.860 -14.698   73 ASN
ATOM   1035  CA  GLY    87       7.223   5.610 -12.256   74 PRO
ATOM   1036  CA  THR    88       8.053   2.369 -10.387   75 LYS
ATOM   1037  CA  CYS    89       9.296   0.840 -13.645   76 ARG
ATOM   1038  CA  PHE    90      10.971   3.855 -15.281   77 PHE
ATOM   1039  CA  ASN    91      11.156   7.496 -14.160   78 ALA
ATOM   1040  CA  ALA    93      10.145   8.992 -17.484   79 ALA
ATOM   1041  CA  ILE    94       7.222   8.907 -19.842   80 VAL
ATOM   1042  CA  GLU    95       7.945   6.421 -22.590   81 ILE
ATOM   1043  CA  ALA    96       6.568   7.512 -25.951   82 MET
ATOM   1044  CA  SER    97       6.969   5.592 -29.227   83 ARG
ATOM   1045  CA  PHE   100       6.327   6.375 -32.885   84 ILE
ATOM   1046  CA  LYS   101       5.757   3.786 -35.648   85 ARG
ATOM   1047  CA  ASP   102       7.764   4.694 -38.753   86 GLU
ATOM   1048  CA  LYS   103      10.631   5.040 -38.383   87 PRO
ATOM   1049  CA  MET   104      10.669   3.018 -35.169   88 LYS
ATOM   1050  CA  TYR   105      11.990   5.224 -32.335   89 THR
ATOM   1051  CA  LYS   106      11.456   5.814 -28.614   90 THR
ATOM   1052  CA  LEU   107      11.323   9.074 -26.609   91 ALA
ATOM   1053  CA  LYS   108      12.020   9.211 -22.867   92 LEU
ATOM   1054  CA  CYS   109      10.334  12.322 -21.539   93 ILE
ATOM   1055  CA  PHE   110      11.499  13.497 -18.119   94 PHE
ATOM   1056  CA  PRO   111       9.790  15.757 -15.601   95 ALA
ATOM   1057  CA  THR   113      12.694  18.212 -15.866   96 SER
ATOM   1058  CA  GLY   114      11.678  18.846 -19.486   97 GLY
ATOM   1059  CA  GLU   115      14.666  16.895 -20.801   98 LYS
ATOM   1060  CA  ILE   116      13.896  14.398 -23.569   99 MET
ATOM   1061  CA  GLN   117      16.062  11.510 -24.750  100 VAL
ATOM   1062  CA  VAL   118      15.444  10.115 -28.240  101 ILE
ATOM   1063  CA  PRO   119      16.725   6.641 -29.033  102 THR
ATOM   1064  CA  GLY   120      16.358   4.005 -31.737  103 GLY
ATOM   1065  CA  VAL   121      17.216   6.154 -34.783  104 ALA
ATOM   1066  CA  ILE   122      19.629   4.756 -37.396  105 LYS
ATOM   1067  CA  ASP   125      21.046   8.086 -38.493  106 SER
ATOM   1068  CA  PHE   126      21.726  11.598 -37.329  107 GLU
ATOM   1069  CA  GLU   127      19.039  12.865 -39.749  108 LYS
ATOM   1070  CA  ASP   128      16.427  10.351 -38.570  109 SER
ATOM   1071  CA  GLY   129      17.249  11.291 -34.981  110 SER
ATOM   1072  CA  LYS   130      16.593  14.971 -35.636  111 ARG
ATOM   1073  CA  ASN   131      13.383  14.178 -37.540  112 MET
ATOM   1074  CA  ILE   132      12.206  11.989 -34.661  113 ALA
ATOM   1075  CA  ILE   133      12.908  14.636 -32.023  114 ALA
ATOM   1076  CA  GLN   134      10.931  17.132 -34.116  115 GLN
ATOM   1077  CA  GLN   135       8.018  14.692 -34.427  116 ARG
ATOM   1078  CA  TRP   136       7.849  14.091 -30.640  117 TYR
ATOM   1079  CA  VAL   137       8.030  17.844 -30.055  118 ALA
ATOM   1080  CA  ASP   138       5.084  18.325 -32.440  119 LYS
ATOM   1081  CA  PHE   139       3.117  15.549 -30.661  120 ILE
ATOM   1082  CA  LEU   140       3.808  17.125 -27.266  121 ILE
ATOM   1083  CA  GLN   141       2.731  20.529 -28.597  122 HIS
ATOM   1084  CA  HIS   142      -0.503  19.084 -30.066  123 LYS
ATOM   1085  CA  GLN   143      -1.223  17.621 -26.611  124 LEU
ATOM   1086  CA  PRO   144      -1.332  21.226 -25.443  125 GLY
ATOM   1087  CA  ILE   145       1.986  21.666 -23.608  126 PHE
ATOM   1088  CA  GLU   146       4.180  24.737 -24.171  127 ASN
ATOM   1089  CA  LYS   147       7.385  22.934 -25.119  128 ALA
ATOM   1090  CA  GLN   150      10.103  24.246 -27.415  129 THR
ATOM   1091  CA  ILE   151      12.848  22.498 -29.402  130 PHE
ATOM   1092  CA  ILE   152      16.093  23.551 -27.716  131 ASP
ATOM   1093  CA  GLU   153      19.679  22.280 -27.779  132 ASP
ATOM   1094  CA  PHE   154      19.294  19.117 -29.856  133 PHE
ATOM   1095  CA  LYS   155      22.471  17.087 -29.443  134 LYS
ATOM   1096  CA  THR   156      23.746  13.663 -30.490  135 ILE
ATOM   1097  CA  ILE   157      25.071  11.972 -27.342  136 GLN
ATOM   1098  CA  MET   158      26.111   8.556 -28.638  137 ASN
ATOM   1099  CA  ILE   159      26.244   6.498 -31.819  138 ILE
ATOM   1100  CA  ASN   160      26.615   2.722 -31.741  139 VAL
ATOM   1101  CA  PHE   161      27.493   0.806 -34.889  140 SER
ATOM   1102  CA  LYS   162      28.679  -2.573 -36.076  141 SER
ATOM   1103  CA  PHE   163      30.372  -4.424 -38.883  142 CYS
ATOM   1104  CA  GLN   164      31.610  -7.845 -39.832  143 ASP
ATOM   1105  CA  ILE   165      35.089  -8.519 -41.215  144 ILE
ATOM   1106  CA  ASN   166      34.046 -12.070 -42.135  145 LYS
ATOM   1107  CA  PRO   167      36.954 -13.893 -40.531  146 PHE
ATOM   1108  CA  VAL   168      37.692 -15.145 -37.029  147 SER
ATOM   1109  CA  ILE   174      40.085 -13.340 -34.730  148 ILE
ATOM   1110  CA  HIS   175      42.500 -14.809 -32.188  149 ARG
ATOM   1111  CA  LEU   176      41.510 -12.431 -29.411  150 LEU
ATOM   1112  CA  LYS   177      44.320 -13.686 -27.153  151 GLU
ATOM   1113  CA  LYS   178      46.919 -12.614 -29.714  152 GLY
ATOM   1114  CA  PHE   179      45.418  -9.157 -30.064  153 LEU
ATOM   1115  CA  ALA   180      45.087  -8.660 -26.278  154 ALA
ATOM   1116  CA  ALA   181      48.667  -9.528 -25.383  155 TYR
ATOM   1117  CA  LEU   182      50.057  -7.552 -28.299  156 ALA
ATOM   1118  CA  LEU   183      48.174  -4.435 -27.212  157 HIS
ATOM   1119  CA  GLU   184      47.519  -4.894 -23.497  158 SER
ATOM   1120  CA  HIS   185      47.673  -1.177 -22.658  159 ASN
ATOM   1121  CA  GLU   194      44.766  -0.565 -25.076  160 TYR
ATOM   1122  CA  ILE   195      42.458  -3.489 -24.493  161 CYS
ATOM   1123  CA  LYS   196      41.027  -5.983 -22.007  162 SER
ATOM   1124  CA  PRO   197      40.081  -9.584 -22.644  163 TYR
ATOM   1125  CA  PRO   198      38.715 -11.738 -19.813  164 GLU
ATOM   1126  CA  LEU   199      35.383 -15.345 -17.607  166 GLU
ATOM   1127  CA  GLU   200      33.946 -11.869 -16.968  167 LEU
ATOM   1128  CA  ASP   201      32.750 -10.604 -20.376  168 PHE
ATOM   1129  CA  SER   202      32.513 -11.896 -23.916  169 PRO
ATOM   1130  CA  LYS   203      34.759 -10.370 -26.556  170 GLY
ATOM   1131  CA  VAL   204      37.687  -7.990 -26.312  171 LEU
ATOM   1132  CA  SER   205      37.289  -4.362 -25.197  172 ILE
ATOM   1133  CA  ALA   206      39.541  -1.901 -27.013  173 TYR
ATOM   1134  CA  LYS   207      39.757   1.689 -25.772  174 ARG
ATOM   1135  CA  PHE   208      40.854   3.806 -28.728  175 MET
ATOM   1136  CA  MET   209      42.161   7.272 -27.879  176 VAL
ATOM   1137  CA  GLY   213      42.238   8.892 -31.316  177 LYS
ATOM   1138  CA  LYS   214      39.359   9.137 -31.976  178 PRO
ATOM   1139  CA  LYS   215      37.675   8.439 -28.613  179 LYS
ATOM   1140  CA  VAL   216      35.915   5.174 -29.341  180 ILE
ATOM   1141  CA  ARG   217      35.406   1.900 -27.496  181 VAL
ATOM   1142  CA  ILE   218      35.416  -1.120 -29.781  182 LEU
ATOM   1143  CA  ASN   219      34.081  -4.528 -28.849  183 LEU
ATOM   1144  CA  VAL   220      35.852  -7.194 -30.890  184 ILE
ATOM   1145  CA  PHE   221      34.459 -10.724 -31.071  185 PHE
ATOM   1146  CA  LEU   222      36.030 -14.019 -32.099  186 VAL
ATOM   1147  CA  LYS   223      33.473 -14.296 -34.925  187 SER
ATOM   1148  CA  GLY   224      34.824 -11.173 -36.589  188 GLY
ATOM   1149  CA  LYS   225      31.857  -9.071 -35.498  189 LYS
ATOM   1150  CA  ILE   226      32.923  -5.590 -34.383  190 ILE
ATOM   1151  CA  ASN   227      30.842  -3.106 -32.380  191 VAL
ATOM   1152  CA  ILE   228      31.946   0.531 -32.166  192 LEU
ATOM   1153  CA  LEU   229      30.572   2.641 -29.306  193 THR
ATOM   1154  CA  GLY   230      30.878   6.154 -27.901  194 GLY
ATOM   1155  CA  CYS   231      30.972   8.168 -31.142  195 ALA
ATOM   1156  CA  ASN   232      29.421  11.632 -31.380  196 LYS
ATOM   1157  CA  THR   233      29.863  11.975 -35.157  197 VAL
ATOM   1158  CA  LYS   234      29.862   9.368 -37.915  198 ARG
ATOM   1159  CA  GLU   235      33.352  10.288 -39.141  199 ASP
ATOM   1160  CA  SER   236      34.876   9.087 -35.851  200 ASP
ATOM   1161  CA  ALA   237      33.291   5.678 -36.347  201 ILE
ATOM   1162  CA  GLU   238      34.826   5.221 -39.789  202 TYR
ATOM   1163  CA  ILE   239      38.191   6.570 -38.657  203 GLN
ATOM   1164  CA  ILE   240      38.228   4.197 -35.656  204 ALA
ATOM   1165  CA  TYR   241      37.475   1.259 -37.919  205 PHE
ATOM   1166  CA  THR   242      40.175   2.330 -40.356  206 ASN
ATOM   1167  CA  PHE   243      42.566   2.437 -37.396  207 ASN
ATOM   1168  CA  LEU   244      41.730  -1.028 -36.024  208 ILE
ATOM   1169  CA  LYS   245      41.396  -2.989 -39.284  209 TYR
ATOM   1170  CA  ASP   246      45.141  -3.514 -39.933  210 PRO
ATOM   1171  CA  LEU   247      45.423  -4.770 -36.362  211 VAL
ATOM   1172  CA  ILE   248      42.570  -7.254 -36.835  212 LEU
ATOM   1173  CA  SER   249      44.092  -8.719 -40.010  213 ILE
ATOM   1174  CA  VAL   250      47.293  -9.382 -38.037  214 GLN
ATOM   1175  CA  HIS   251      45.364 -11.724 -35.733  215 HIS
ATOM   1176  CA  TRP   252      43.274 -13.726 -38.229  216 ARG
ATOM   1177  CA  GLN   253      42.249 -17.157 -36.878  217 LYS
TER
