# Supplementary material for: In silico structural and functional prediction of African swine fever virus protein-B263R reveals features of a TATA-binding protein
Source: PeerJ. 2018 Feb 22;6:e4396. doi: 10.7717/peerj.4396 (PMC5825884; doi:10.7717/peerj.4396)
Supplement: Supplemental Information 3 [file peerj-06-4396-s011.bz2 › S281013_results/threading8.pdb]

Rank   :8 Template name:1jfi_C
REMARK :Column 1 -  30 present Atom & Residue records of query sequence.
REMARK :Column 31 - 54 present XYZ coordinates of query sequence obtained after threading alignment.
REMARK :Column 55 - 59 present residue number in Template
REMARK :Column 60 - 59 present residue name of Template
ATOM   1001  CA  ARG    16      40.164  53.418  46.683   10 GLN
ATOM   1002  CA  LEU    17      42.982  50.926  46.270   11 LEU
ATOM   1003  CA  GLU    18      45.819  51.463  48.774   12 GLN
ATOM   1004  CA  MET    19      47.908  48.298  48.381   13 ASN
ATOM   1005  CA  PHE    20      48.439  45.272  46.204   14 ILE
ATOM   1006  CA  VAL    21      50.353  42.068  46.689   15 VAL
ATOM   1007  CA  CYS    22      51.250  40.086  43.604   16 SER
ATOM   1008  CA  THR    23      53.584  37.221  42.933   17 THR
ATOM   1009  CA  TYR    24      55.544  36.251  39.877   18 VAL
ATOM   1010  CA  ALA    50      57.903  33.335  39.245   19 ASN
ATOM   1011  CA  LEU    51      61.144  34.326  37.518   20 LEU
ATOM   1012  CA  ASN    52      61.776  30.656  36.757   21 GLY
ATOM   1013  CA  CYS    53      65.478  30.259  37.549   22 CYS
ATOM   1014  CA  ASN    54      67.577  29.745  40.677   23 LYS
ATOM   1015  CA  PHE    55      68.948  32.980  42.121   24 LEU
ATOM   1016  CA  SER    65      71.936  33.765  44.324   25 ASP
ATOM   1017  CA  LEU    66      70.756  36.430  46.740   26 LEU
ATOM   1018  CA  ILE    67      74.315  37.064  47.949   27 LYS
ATOM   1019  CA  LYS    68      75.202  38.080  44.387   28 THR
ATOM   1020  CA  THR    69      72.045  40.149  43.847   29 ILE
ATOM   1021  CA  PRO    70      72.348  41.957  47.171   30 ALA
ATOM   1022  CA  LYS    71      75.983  42.617  46.351   31 LEU
ATOM   1023  CA  LYS    72      75.413  44.810  43.282   32 ARG
ATOM   1024  CA  THR    73      71.731  45.726  43.336   33 ALA
ATOM   1025  CA  LYS    74      71.506  49.376  44.391   34 ARG
ATOM   1026  CA  ASN    75      68.603  49.491  46.872   35 ASN
ATOM   1027  CA  MET    76      68.838  45.849  47.948   36 ALA
ATOM   1028  CA  LEU    77      68.870  44.424  51.471   37 GLU
ATOM   1029  CA  ARG    78      69.823  40.920  52.569   38 TYR
ATOM   1030  CA  ARG    79      70.266  39.121  55.903   39 ASN
ATOM   1031  CA  PRO    80      69.843  35.410  55.442   40 PRO
ATOM   1032  CA  ARG    81      70.384  35.798  59.175   41 LYS
ATOM   1033  CA  LYS    82      66.987  37.457  59.785   42 ARG
ATOM   1034  CA  THR    83      65.066  36.852  56.541   43 PHE
ATOM   1035  CA  GLU    84      65.769  34.386  53.725   44 ALA
ATOM   1036  CA  GLY    85      65.107  36.784  50.844   45 ALA
ATOM   1037  CA  ALA    96      66.397  39.878  49.117   46 VAL
ATOM   1038  CA  SER    97      64.401  43.034  49.794   47 ILE
ATOM   1039  CA  ILE    98      64.520  45.320  46.783   48 MET
ATOM   1040  CA  LEU    99      62.629  48.555  46.281   49 ARG
ATOM   1041  CA  PHE   100      61.933  50.988  43.448   50 ILE
ATOM   1042  CA  LYS   101      60.656  54.560  43.365   51 ARG
ATOM   1043  CA  ASP   102      58.158  54.193  40.511   52 GLU
ATOM   1044  CA  LYS   103      55.871  52.539  40.998   53 PRO
ATOM   1045  CA  MET   104      56.784  52.985  44.665   54 ARG
ATOM   1046  CA  TYR   105      56.997  49.386  45.810   55 THR
ATOM   1047  CA  LYS   106      58.946  46.607  47.472   56 THR
ATOM   1048  CA  LEU   107      59.777  43.150  46.218   57 ALA
ATOM   1049  CA  LYS   108      60.821  40.063  48.167   58 LEU
ATOM   1050  CA  CYS   109      63.082  37.924  45.977   59 ILE
ATOM   1051  CA  PHE   110      63.666  34.332  46.976   60 PHE
ATOM   1052  CA  SER   112      66.263  31.754  45.930   61 SER
ATOM   1053  CA  THR   113      63.780  29.728  43.912   62 SER
ATOM   1054  CA  GLY   114      63.363  32.675  41.598   63 GLY
ATOM   1055  CA  GLU   115      59.857  33.303  42.920   64 LYS
ATOM   1056  CA  ILE   116      59.136  36.859  43.977   65 MET
ATOM   1057  CA  GLN   117      56.538  38.849  45.944   66 VAL
ATOM   1058  CA  VAL   118      55.684  42.426  44.983   67 CYS
ATOM   1059  CA  PRO   119      53.926  44.801  47.403   68 THR
ATOM   1060  CA  GLY   120      52.936  48.460  47.615   69 GLY
ATOM   1061  CA  VAL   121      51.198  49.126  44.284   70 ALA
ATOM   1062  CA  PRO   124      47.904  51.073  44.072   71 LYS
ATOM   1063  CA  ASP   125      46.519  49.294  41.017   72 SER
ATOM   1064  CA  PHE   126      46.693  45.969  39.146   73 GLU
ATOM   1065  CA  GLU   127      48.822  47.166  36.228   74 GLU
ATOM   1066  CA  ASP   128      50.997  49.309  38.462   75 GLN
ATOM   1067  CA  GLY   129      51.828  46.139  40.384   76 SER
ATOM   1068  CA  LYS   130      52.520  44.250  37.163   77 ARG
ATOM   1069  CA  ASN   131      54.802  47.029  35.978   78 LEU
ATOM   1070  CA  ILE   132      56.814  47.145  39.207   79 ALA
ATOM   1071  CA  ILE   133      56.986  43.367  39.024   80 ALA
ATOM   1072  CA  GLN   134      58.495  43.694  35.540   81 ARG
ATOM   1073  CA  GLN   135      61.103  46.265  36.564   82 LYS
ATOM   1074  CA  TRP   136      62.192  43.906  39.352   83 TYR
ATOM   1075  CA  VAL   137      62.406  41.197  36.701   84 ALA
ATOM   1076  CA  ASP   138      64.599  43.231  34.373   85 ARG
ATOM   1077  CA  PHE   139      66.768  44.160  37.332   86 VAL
ATOM   1078  CA  LEU   140      67.437  40.540  38.259   87 VAL
ATOM   1079  CA  GLN   141      67.872  40.138  34.511   88 GLN
ATOM   1080  CA  HIS   142      70.580  42.755  33.970   89 LYS
ATOM   1081  CA  GLN   143      72.403  41.391  37.015   90 LEU
ATOM   1082  CA  PRO   144      73.193  38.384  34.852   91 GLY
ATOM   1083  CA  ILE   145      70.360  35.968  35.484   92 PHE
ATOM   1084  CA  GLU   146      68.055  34.055  33.037   93 PRO
ATOM   1085  CA  LYS   147      65.005  36.063  34.205   94 ALA
ATOM   1086  CA  LYS   148      61.608  35.142  32.775   95 LYS
ATOM   1087  CA  ILE   149      58.214  36.583  33.803   96 PHE
ATOM   1088  CA  GLN   150      55.865  33.692  34.633   97 LEU
ATOM   1089  CA  ILE   151      52.471  33.269  36.282   98 ASP
ATOM   1090  CA  ILE   152      51.959  36.819  37.492   99 PHE
ATOM   1091  CA  GLU   153      49.017  36.810  39.909  100 LYS
ATOM   1092  CA  PHE   154      47.385  39.414  42.142  101 ILE
ATOM   1093  CA  LYS   155      47.252  37.731  45.574  102 GLN
ATOM   1094  CA  THR   156      45.686  40.479  47.668  103 ASN
ATOM   1095  CA  ILE   157      44.175  43.931  47.318  104 MET
ATOM   1096  CA  MET   158      43.475  46.501  49.990  105 VAL
ATOM   1097  CA  ILE   159      40.922  49.275  49.669  106 GLY
ATOM   1098  CA  ASN   160      39.637  52.113  51.877  107 SER
ATOM   1099  CA  PHE   161      36.963  54.809  52.060  108 CYS
ATOM   1100  CA  LYS   162      34.991  57.088  54.344  109 ASP
ATOM   1101  CA  PHE   163      31.243  56.770  54.981  110 VAL
ATOM   1102  CA  GLN   164      31.466  60.256  56.517  111 LYS
ATOM   1103  CA  ILE   165      29.679  59.629  59.839  112 PHE
ATOM   1104  CA  ASN   166      30.411  58.018  63.245  113 PRO
ATOM   1105  CA  ILE   174      29.470  54.374  63.837  114 ILE
ATOM   1106  CA  HIS   175      28.096  52.433  66.823  115 ARG
ATOM   1107  CA  LEU   176      30.575  49.546  66.761  116 LEU
ATOM   1108  CA  LYS   177      29.192  48.584  70.180  117 GLU
ATOM   1109  CA  LYS   178      25.911  47.454  68.646  118 GLY
ATOM   1110  CA  PHE   179      27.156  46.107  65.300  119 LEU
ATOM   1111  CA  ALA   180      29.179  43.541  67.230  120 VAL
ATOM   1112  CA  ALA   181      25.917  42.366  68.830  121 LEU
ATOM   1113  CA  LEU   182      23.611  42.114  65.823  122 THR
ATOM   1114  CA  LEU   183      26.444  40.533  63.800  123 HIS
ATOM   1115  CA  GLU   184      28.537  38.981  66.577  124 GLN
ATOM   1116  CA  ILE   195      29.185  35.823  64.543  125 GLN
ATOM   1117  CA  LYS   196      30.909  37.928  61.874  126 PHE
ATOM   1118  CA  PRO   197      32.530  40.522  64.169  127 SER
ATOM   1119  CA  PRO   198      35.411  40.799  66.616  128 SER
ATOM   1120  CA  LEU   199      35.469  44.028  68.658  129 TYR
ATOM   1121  CA  GLU   200      37.914  44.571  71.524  130 GLU
ATOM   1122  CA  ASP   201      38.754  48.297  71.783  131 PRO
ATOM   1123  CA  SER   202      41.183  47.378  74.562  132 GLU
ATOM   1124  CA  LYS   203      43.150  45.413  71.971  133 LEU
ATOM   1125  CA  VAL   204      42.303  47.261  68.741  134 PHE
ATOM   1126  CA  SER   205      40.202  50.442  68.216  135 PRO
ATOM   1127  CA  ALA   206      38.427  49.120  65.131  136 GLY
ATOM   1128  CA  LYS   207      35.762  46.497  64.573  137 LEU
ATOM   1129  CA  PHE   208      36.901  43.480  62.487  138 ILE
ATOM   1130  CA  MET   209      34.164  42.273  60.095  139 TYR
ATOM   1131  CA  VAL   210      34.439  38.975  58.210  140 ARG
ATOM   1132  CA  SER   211      32.235  38.859  55.119  141 MET
ATOM   1133  CA  PRO   212      31.583  35.391  53.632  142 ILE
ATOM   1134  CA  GLY   213      30.577  36.341  50.072  143 LYS
ATOM   1135  CA  LYS   214      32.628  37.767  48.754  144 PRO
ATOM   1136  CA  LYS   215      35.282  36.576  51.221  145 ARG
ATOM   1137  CA  VAL   216      36.844  39.802  52.405  146 ILE
ATOM   1138  CA  ARG   217      37.712  41.290  55.803  147 VAL
ATOM   1139  CA  ILE   218      36.700  44.799  56.816  148 LEU
ATOM   1140  CA  ASN   219      38.148  47.098  59.449  149 LEU
ATOM   1141  CA  VAL   220      35.452  49.494  60.607  150 ILE
ATOM   1142  CA  PHE   221      36.304  52.492  62.766  151 PHE
ATOM   1143  CA  LEU   222      34.109  54.659  64.980  152 VAL
ATOM   1144  CA  LYS   223      35.014  57.580  62.694  153 SER
ATOM   1145  CA  GLY   224      33.361  56.044  59.642  154 GLY
ATOM   1146  CA  LYS   225      36.644  55.247  57.913  155 LYS
ATOM   1147  CA  ILE   226      36.583  51.728  56.530  156 VAL
ATOM   1148  CA  ASN   227      39.276  49.400  55.293  157 VAL
ATOM   1149  CA  ILE   228      38.634  46.386  53.064  158 LEU
ATOM   1150  CA  LEU   229      41.150  43.598  52.453  159 THR
ATOM   1151  CA  GLY   230      41.531  40.013  51.278  160 GLY
ATOM   1152  CA  CYS   231      40.325  40.537  47.686  161 ALA
ATOM   1153  CA  ASN   232      41.698  38.757  44.620  162 LYS
ATOM   1154  CA  THR   233      39.981  41.121  42.155  163 VAL
ATOM   1155  CA  LYS   234      38.793  44.688  42.813  164 ARG
ATOM   1156  CA  GLU   235      35.134  43.793  42.149  165 ALA
ATOM   1157  CA  SER   236      35.107  41.832  45.423  166 GLU
ATOM   1158  CA  ALA   237      36.038  45.024  47.278  167 ILE
ATOM   1159  CA  GLU   238      33.244  47.042  45.643  168 TYR
ATOM   1160  CA  ILE   239      30.791  44.229  46.330  169 GLU
ATOM   1161  CA  ILE   240      31.814  44.041  49.987  170 ALA
ATOM   1162  CA  TYR   241      31.497  47.769  50.556  171 PHE
ATOM   1163  CA  THR   242      28.123  48.040  48.842  172 GLU
ATOM   1164  CA  PHE   243      26.912  45.250  51.133  173 ASN
ATOM   1165  CA  LEU   244      28.211  46.901  54.324  174 ILE
ATOM   1166  CA  LYS   245      27.154  50.476  53.590  175 TYR
ATOM   1167  CA  ASP   246      23.485  50.001  54.420  176 PRO
ATOM   1168  CA  LEU   247      24.474  48.056  57.548  177 ILE
ATOM   1169  CA  ILE   248      26.732  50.921  58.605  178 LEU
ATOM   1170  CA  SER   249      23.958  53.481  58.051  179 LYS
TER
