# Supplementary material for: In silico structural and functional prediction of African swine fever virus protein-B263R reveals features of a TATA-binding protein
Source: PeerJ. 2018 Feb 22;6:e4396. doi: 10.7717/peerj.4396 (PMC5825884; doi:10.7717/peerj.4396)
Supplement: Supplemental Information 3 [file peerj-06-4396-s011.bz2 › S281013_results/Bsites.inf]

SITE 1	0.27	34
TMS	1qn4A	BS01_NUC	67.706 59.232 65.782	0.72 :52,54,90,91,108,110,113,115,117,157,158,160,200,201,205,207,217,219,229,232
NUC(34)

SITE 2	0.23	29
TMS	1qnbA	BS02_NUC	61.921 63.412 62.719	0.73 :49,50,52,89,90,95,98,104,106,108,119,120,160,201,202,219,221,223,225,227
NUC(29)

SITE 3	0.02	2
TMS	5iy8P	BS02_NUC	63.769 65.969 58.100	0.73 :50,97,108,119,202,219,221,223,225,227
PS9(1),NUC(1)

SITE 4	0.01	1
SST	2d5nA	BS01_ZN	73.531 70.398 69.439	0.44 :35,37,53,59
ZN(1)

SITE 5	0.01	1
SST	3shyA	BS03_MG	59.489 64.870 80.832	0.43 :57,102
MG(1)

SITE 6	0.01	1
CON	NTAPP	NTAPP	55.235 49.521 74.513	0.12 :63,84,85,86,87,89,90,92,95

SITE 7	0.01	1
SST	1frvB	BS02_F3S	69.430 69.880 63.936	0.44 :155,164
F3S(1)

SITE 8	0.01	1
TMS	5fz5O	BS02_NUC	59.988 59.859 68.733	0.65 :49,50,52,89,90,95,99,106,108,119,202
NUC(1)

SITE 9	0.01	2
SST	2b3zA	BS01_ZN	70.755 66.600 73.898	0.44 :35,53,59
MG(1),ZN(1)

SITE 10	0.01	1
SST	2rkiA	BS02_MG	42.239 49.588 69.713	0.43 :1,3
MG(1)

SITE 11	0.01	1
SST	1clqA	BS03_CA	59.957 59.804 77.372	0.44 :52,54,78
CA(1)

SITE 12	0.01	1
CON	NTAPP	NTAPP	64.474 61.574 72.095	0.14 :52,117,119

SITE 13	0.01	1
CON	NTAPP	NTAPP	68.451 64.276 51.115	0.12 :201,205,219,227

SITE 14	0.01	1
SST	3ju5C	BS01_MG	52.339 64.368 77.394	0.43 :45,73,79
MG(1)

SITE 15	0.01	1
COF	5fmfQ	BS01_NUC	71.878 63.552 64.130	0.57 :117,157,158,208,219,229,232
NUC(1)

SITE 16	0.01	1
SST	2i0oA	BS04_ZN	69.914 63.021 86.086	0.44 :150,153
ZN(1)

SITE 17	0.01	1
TMS	5fz5O	BS01_NUC	65.844 56.601 72.176	0.74 :52,54,60,90,110,112,115,117,158,201,229
NUC(1)
