# Supplementary material for: In silico structural and functional prediction of African swine fever virus protein-B263R reveals features of a TATA-binding protein
Source: PeerJ. 2018 Feb 22;6:e4396. doi: 10.7717/peerj.4396 (PMC5825884; doi:10.7717/peerj.4396)
Supplement: Supplemental Information 3 [file peerj-06-4396-s011.bz2 › S281013_results/model4.pdb]

HEADER protein
METHOD
METHOD    The models are generated by I-TASSER which combines the
METHOD    methods of threading, ab initio modeling and structural
METHOD    refinement. The procedure is fully automated.
METHOD
METHOD    Please cite following articles when you use the I-TASSER server:
METHOD 1. Ambrish Roy, Alper Kucukural, Yang Zhang. I-TASSER: a unified
METHOD    platform for automated protein structure and function prediction.
METHOD    Nature Protocols, vol 5, 725-738 (2010). 
METHOD 2. Yang Zhang. I-TASSER server for protein 3D structure prediction. 
METHOD    BMC Bioinformatics, 9:40 (2008).
METHOD
MODEL  4
REMARK PARENT 3eik 1mp9_A 4b0a 2z8u 1ais 1mp9 
ATOM      1  N   MET A   1      41.993  51.356  69.159  1.00 11.22              
ATOM      2  CA  MET A   1      41.292  52.216  70.112  1.00 11.22              
ATOM      3  HA  MET A   1      40.348  51.729  70.361  1.00 11.22              
ATOM      4  CB  MET A   1      42.119  52.331  71.412  1.00 11.22              
ATOM      5  HB1 MET A   1      41.824  53.229  71.949  1.00 11.22              
ATOM      6  HB2 MET A   1      43.178  52.426  71.171  1.00 11.22              
ATOM      7  CG  MET A   1      41.918  51.148  72.368  1.00 11.22              
ATOM      8  HG1 MET A   1      42.522  50.313  72.013  1.00 11.22              
ATOM      9  HG2 MET A   1      40.871  50.844  72.336  1.00 11.22              
ATOM     10  SD  MET A   1      42.338  51.493  74.111  1.00 11.22              
ATOM     11  CE  MET A   1      40.932  52.565  74.546  1.00 11.22              
ATOM     12  HE1 MET A   1      40.944  52.791  75.610  1.00 11.22              
ATOM     13  HE2 MET A   1      40.978  53.500  73.987  1.00 11.22              
ATOM     14  HE3 MET A   1      39.995  52.063  74.301  1.00 11.22              
ATOM     15  C   MET A   1      40.912  53.605  69.581  1.00 11.22              
ATOM     16  O   MET A   1      41.367  54.088  68.547  1.00 11.22              
ATOM     17  N   GLU A   2      40.110  54.294  70.390  1.00  9.95              
ATOM     18  H   GLU A   2      39.701  53.768  71.162  1.00  9.95              
ATOM     19  CA  GLU A   2      39.862  55.740  70.355  1.00  9.95              
ATOM     20  HA  GLU A   2      39.477  55.997  69.368  1.00  9.95              
ATOM     21  CB  GLU A   2      38.809  56.135  71.421  1.00  9.95              
ATOM     22  HB1 GLU A   2      38.332  57.055  71.080  1.00  9.95              
ATOM     23  HB2 GLU A   2      39.321  56.373  72.356  1.00  9.95              
ATOM     24  CG  GLU A   2      37.698  55.115  71.743  1.00  9.95              
ATOM     25  HG1 GLU A   2      37.340  54.656  70.818  1.00  9.95              
ATOM     26  HG2 GLU A   2      36.857  55.654  72.185  1.00  9.95              
ATOM     27  CD  GLU A   2      38.177  54.044  72.740  1.00  9.95              
ATOM     28  OE1 GLU A   2      38.226  54.352  73.950  1.00  9.95              
ATOM     29  OE2 GLU A   2      38.569  52.947  72.278  1.00  9.95              
ATOM     30  C   GLU A   2      41.126  56.582  70.593  1.00  9.95              
ATOM     31  O   GLU A   2      41.071  57.800  70.454  1.00  9.95              
ATOM     32  N   ASP A   3      42.213  55.938  71.044  1.00  8.87              
ATOM     33  H   ASP A   3      42.237  54.957  70.823  1.00  8.87              
ATOM     34  CA  ASP A   3      42.936  56.297  72.272  1.00  8.87              
ATOM     35  HA  ASP A   3      42.240  56.044  73.073  1.00  8.87              
ATOM     36  CB  ASP A   3      44.176  55.386  72.496  1.00  8.87              
ATOM     37  HB1 ASP A   3      45.055  55.824  72.022  1.00  8.87              
ATOM     38  HB2 ASP A   3      43.998  54.432  72.001  1.00  8.87              
ATOM     39  CG  ASP A   3      44.488  55.070  73.975  1.00  8.87              
ATOM     40  OD1 ASP A   3      45.461  54.337  74.276  1.00  8.87              
ATOM     41  OD2 ASP A   3      43.719  55.450  74.887  1.00  8.87              
ATOM     42  C   ASP A   3      43.198  57.792  72.432  1.00  8.87              
ATOM     43  O   ASP A   3      44.302  58.261  72.161  1.00  8.87              
ATOM     44  N   GLU A   4      42.194  58.543  72.925  1.00  8.72              
ATOM     45  H   GLU A   4      41.280  58.122  72.984  1.00  8.72              
ATOM     46  CA  GLU A   4      42.321  59.973  73.243  1.00  8.72              
ATOM     47  HA  GLU A   4      42.993  60.354  72.474  1.00  8.72              
ATOM     48  CB  GLU A   4      41.042  60.815  73.111  1.00  8.72              
ATOM     49  HB1 GLU A   4      40.565  60.934  74.084  1.00  8.72              
ATOM     50  HB2 GLU A   4      40.338  60.292  72.462  1.00  8.72              
ATOM     51  CG  GLU A   4      41.318  62.207  72.478  1.00  8.72              
ATOM     52  HG1 GLU A   4      40.388  62.778  72.517  1.00  8.72              
ATOM     53  HG2 GLU A   4      41.542  62.049  71.421  1.00  8.72              
ATOM     54  CD  GLU A   4      42.465  63.066  73.075  1.00  8.72              
ATOM     55  OE1 GLU A   4      42.235  64.229  73.488  1.00  8.72              
ATOM     56  OE2 GLU A   4      43.661  62.692  73.003  1.00  8.72              
ATOM     57  C   GLU A   4      43.061  60.224  74.580  1.00  8.72              
ATOM     58  O   GLU A   4      42.820  61.162  75.340  1.00  8.72              
ATOM     59  N   THR A   5      44.009  59.339  74.852  1.00  9.55              
ATOM     60  H   THR A   5      43.981  58.543  74.228  1.00  9.55              
ATOM     61  CA  THR A   5      45.353  59.606  75.344  1.00  9.55              
ATOM     62  HA  THR A   5      45.895  58.674  75.182  1.00  9.55              
ATOM     63  CB  THR A   5      46.144  60.675  74.553  1.00  9.55              
ATOM     64  HB  THR A   5      47.150  60.669  74.968  1.00  9.55              
ATOM     65  CG2 THR A   5      46.300  60.404  73.062  1.00  9.55              
ATOM     66 1HG2 THR A   5      47.028  61.088  72.634  1.00  9.55              
ATOM     67 2HG2 THR A   5      46.643  59.381  72.904  1.00  9.55              
ATOM     68 3HG2 THR A   5      45.349  60.546  72.551  1.00  9.55              
ATOM     69  OG1 THR A   5      45.671  62.003  74.697  1.00  9.55              
ATOM     70  HG1 THR A   5      44.858  62.100  74.143  1.00  9.55              
ATOM     71  C   THR A   5      45.537  59.889  76.830  1.00  9.55              
ATOM     72  O   THR A   5      46.600  59.620  77.390  1.00  9.55              
ATOM     73  N   GLU A   6      44.541  60.490  77.473  1.00 11.02              
ATOM     74  H   GLU A   6      43.714  60.680  76.910  1.00 11.02              
ATOM     75  CA  GLU A   6      44.747  61.296  78.674  1.00 11.02              
ATOM     76  HA  GLU A   6      43.919  62.000  78.692  1.00 11.02              
ATOM     77  CB  GLU A   6      44.606  60.504  79.980  1.00 11.02              
ATOM     78  HB1 GLU A   6      45.019  61.155  80.738  1.00 11.02              
ATOM     79  HB2 GLU A   6      45.209  59.602  79.914  1.00 11.02              
ATOM     80  CG  GLU A   6      43.195  60.162  80.497  1.00 11.02              
ATOM     81  HG1 GLU A   6      42.815  59.287  79.968  1.00 11.02              
ATOM     82  HG2 GLU A   6      42.528  61.005  80.304  1.00 11.02              
ATOM     83  CD  GLU A   6      43.242  59.900  82.022  1.00 11.02              
ATOM     84  OE1 GLU A   6      43.415  58.739  82.466  1.00 11.02              
ATOM     85  OE2 GLU A   6      43.395  60.849  82.828  1.00 11.02              
ATOM     86  C   GLU A   6      46.001  62.201  78.631  1.00 11.02              
ATOM     87  O   GLU A   6      46.831  62.241  79.546  1.00 11.02              
ATOM     88  N   LEU A   7      46.099  62.943  77.525  1.00 12.30              
ATOM     89  H   LEU A   7      45.621  62.515  76.734  1.00 12.30              
ATOM     90  CA  LEU A   7      46.185  64.411  77.381  1.00 12.30              
ATOM     91  HA  LEU A   7      46.846  64.608  76.546  1.00 12.30              
ATOM     92  CB  LEU A   7      44.793  64.864  76.870  1.00 12.30              
ATOM     93  HB1 LEU A   7      44.527  64.249  76.007  1.00 12.30              
ATOM     94  HB2 LEU A   7      44.890  65.881  76.499  1.00 12.30              
ATOM     95  CG  LEU A   7      43.630  64.839  77.893  1.00 12.30              
ATOM     96  HG  LEU A   7      43.957  64.349  78.811  1.00 12.30              
ATOM     97  CD1 LEU A   7      43.125  66.244  78.247  1.00 12.30              
ATOM     98 1HD1 LEU A   7      43.924  66.833  78.693  1.00 12.30              
ATOM     99 2HD1 LEU A   7      42.760  66.746  77.351  1.00 12.30              
ATOM    100 3HD1 LEU A   7      42.307  66.168  78.964  1.00 12.30              
ATOM    101  CD2 LEU A   7      42.429  64.072  77.338  1.00 12.30              
ATOM    102 1HD2 LEU A   7      42.722  63.059  77.069  1.00 12.30              
ATOM    103 2HD2 LEU A   7      41.634  64.014  78.081  1.00 12.30              
ATOM    104 3HD2 LEU A   7      42.046  64.556  76.438  1.00 12.30              
ATOM    105  C   LEU A   7      46.614  65.340  78.550  1.00 12.30              
ATOM    106  O   LEU A   7      46.400  66.547  78.474  1.00 12.30              
ATOM    107  N   CYS A   8      47.218  64.872  79.637  1.00 12.73              
ATOM    108  H   CYS A   8      47.398  63.876  79.680  1.00 12.73              
ATOM    109  CA  CYS A   8      47.119  65.581  80.902  1.00 12.73              
ATOM    110  HA  CYS A   8      46.249  66.230  80.767  1.00 12.73              
ATOM    111  CB  CYS A   8      46.542  64.650  81.991  1.00 12.73              
ATOM    112  HB1 CYS A   8      46.931  63.641  81.872  1.00 12.73              
ATOM    113  HB2 CYS A   8      45.461  64.590  81.851  1.00 12.73              
ATOM    114  SG  CYS A   8      46.874  65.235  83.684  1.00 12.73              
ATOM    115  HG  CYS A   8      46.506  66.511  83.487  1.00 12.73              
ATOM    116  C   CYS A   8      48.108  66.664  81.338  1.00 12.73              
ATOM    117  O   CYS A   8      47.668  67.705  81.830  1.00 12.73              
ATOM    118  N   PHE A   9      49.389  66.544  81.021  1.00 13.68              
ATOM    119  H   PHE A   9      49.703  65.681  80.609  1.00 13.68              
ATOM    120  CA  PHE A   9      50.221  67.723  80.867  1.00 13.68              
ATOM    121  HA  PHE A   9      49.902  68.413  81.648  1.00 13.68              
ATOM    122  CB  PHE A   9      51.710  67.532  81.114  1.00 13.68              
ATOM    123  HB1 PHE A   9      52.236  67.409  80.167  1.00 13.68              
ATOM    124  HB2 PHE A   9      51.885  66.649  81.723  1.00 13.68              
ATOM    125  CG  PHE A   9      52.216  68.751  81.862  1.00 13.68              
ATOM    126  CD1 PHE A   9      52.094  68.813  83.266  1.00 13.68              
ATOM    127  HD1 PHE A   9      51.678  67.979  83.808  1.00 13.68              
ATOM    128  CE1 PHE A   9      52.510  69.962  83.964  1.00 13.68              
ATOM    129  HE1 PHE A   9      52.414  70.010  85.039  1.00 13.68              
ATOM    130  CZ  PHE A   9      53.041  71.058  83.261  1.00 13.68              
ATOM    131  HZ  PHE A   9      53.348  71.945  83.797  1.00 13.68              
ATOM    132  CE2 PHE A   9      53.145  71.010  81.859  1.00 13.68              
ATOM    133  HE2 PHE A   9      53.512  71.873  81.319  1.00 13.68              
ATOM    134  CD2 PHE A   9      52.720  69.864  81.162  1.00 13.68              
ATOM    135  HD2 PHE A   9      52.739  69.848  80.084  1.00 13.68              
ATOM    136  C   PHE A   9      49.889  68.475  79.546  1.00 13.68              
ATOM    137  O   PHE A   9      50.292  69.617  79.380  1.00 13.68              
ATOM    138  N   ARG A  10      49.092  67.928  78.604  1.00 15.26              
ATOM    139  H   ARG A  10      48.620  67.061  78.804  1.00 15.26              
ATOM    140  CA  ARG A  10      48.883  68.568  77.295  1.00 15.26              
ATOM    141  HA  ARG A  10      49.877  68.862  76.948  1.00 15.26              
ATOM    142  CB  ARG A  10      48.296  67.681  76.163  1.00 15.26              
ATOM    143  HB1 ARG A  10      47.579  66.981  76.553  1.00 15.26              
ATOM    144  HB2 ARG A  10      49.123  67.087  75.783  1.00 15.26              
ATOM    145  CG  ARG A  10      47.639  68.390  74.944  1.00 15.26              
ATOM    146  HG1 ARG A  10      48.154  68.084  74.035  1.00 15.26              
ATOM    147  HG2 ARG A  10      47.767  69.466  74.981  1.00 15.26              
ATOM    148  CD  ARG A  10      46.135  68.093  74.774  1.00 15.26              
ATOM    149  HD1 ARG A  10      45.676  68.927  74.240  1.00 15.26              
ATOM    150  HD2 ARG A  10      45.659  68.014  75.755  1.00 15.26              
ATOM    151  NE  ARG A  10      45.929  66.867  73.981  1.00 15.26              
ATOM    152  HE  ARG A  10      46.727  66.509  73.493  1.00 15.26              
ATOM    153  CZ  ARG A  10      44.812  66.201  73.745  1.00 15.26              
ATOM    154  NH1 ARG A  10      44.881  65.130  73.028  1.00 15.26              
ATOM    155 1HH1 ARG A  10      45.724  64.739  72.676  1.00 15.26              
ATOM    156 2HH1 ARG A  10      44.050  64.516  73.001  1.00 15.26              
ATOM    157  NH2 ARG A  10      43.629  66.511  74.183  1.00 15.26              
ATOM    158 1HH2 ARG A  10      43.442  67.333  74.716  1.00 15.26              
ATOM    159 2HH2 ARG A  10      42.888  65.827  73.973  1.00 15.26              
ATOM    160  C   ARG A  10      48.180  69.905  77.401  1.00 15.26              
ATOM    161  O   ARG A  10      48.594  70.884  76.786  1.00 15.26              
ATOM    162  N   SER A  11      47.107  69.937  78.173  1.00 14.90              
ATOM    163  H   SER A  11      46.761  69.069  78.560  1.00 14.90              
ATOM    164  CA  SER A  11      46.355  71.165  78.423  1.00 14.90              
ATOM    165  HA  SER A  11      46.106  71.635  77.472  1.00 14.90              
ATOM    166  CB  SER A  11      45.050  70.803  79.142  1.00 14.90              
ATOM    167  HB1 SER A  11      44.413  71.686  79.212  1.00 14.90              
ATOM    168  HB2 SER A  11      45.278  70.449  80.149  1.00 14.90              
ATOM    169  OG  SER A  11      44.373  69.779  78.433  1.00 14.90              
ATOM    170  HG  SER A  11      43.640  69.455  78.970  1.00 14.90              
ATOM    171  C   SER A  11      47.102  72.176  79.265  1.00 14.90              
ATOM    172  O   SER A  11      46.675  73.328  79.325  1.00 14.90              
ATOM    173  N   ASN A  12      48.226  71.789  79.876  1.00 14.05              
ATOM    174  H   ASN A  12      48.594  70.862  79.711  1.00 14.05              
ATOM    175  CA  ASN A  12      49.143  72.768  80.413  1.00 14.05              
ATOM    176  HA  ASN A  12      48.556  73.506  80.964  1.00 14.05              
ATOM    177  CB  ASN A  12      50.079  72.133  81.447  1.00 14.05              
ATOM    178  HB1 ASN A  12      50.933  72.779  81.609  1.00 14.05              
ATOM    179  HB2 ASN A  12      50.459  71.186  81.100  1.00 14.05              
ATOM    180  CG  ASN A  12      49.380  71.939  82.779  1.00 14.05              
ATOM    181  OD1 ASN A  12      49.174  72.877  83.529  1.00 14.05              
ATOM    182  ND2 ASN A  12      48.936  70.747  83.104  1.00 14.05              
ATOM    183 1HD2 ASN A  12      49.058  69.964  82.493  1.00 14.05              
ATOM    184 2HD2 ASN A  12      48.437  70.693  83.973  1.00 14.05              
ATOM    185  C   ASN A  12      49.794  73.516  79.253  1.00 14.05              
ATOM    186  O   ASN A  12      50.825  73.117  78.727  1.00 14.05              
ATOM    187  N   LYS A  13      49.181  74.644  78.882  1.00 14.11              
ATOM    188  H   LYS A  13      48.268  74.799  79.291  1.00 14.11              
ATOM    189  CA  LYS A  13      49.777  75.748  78.119  1.00 14.11              
ATOM    190  HA  LYS A  13      50.186  75.343  77.193  1.00 14.11              
ATOM    191  CB  LYS A  13      48.686  76.785  77.785  1.00 14.11              
ATOM    192  HB1 LYS A  13      49.141  77.600  77.218  1.00 14.11              
ATOM    193  HB2 LYS A  13      48.295  77.197  78.717  1.00 14.11              
ATOM    194  CG  LYS A  13      47.525  76.212  76.956  1.00 14.11              
ATOM    195  HG1 LYS A  13      47.044  75.399  77.501  1.00 14.11              
ATOM    196  HG2 LYS A  13      47.910  75.827  76.011  1.00 14.11              
ATOM    197  CD  LYS A  13      46.480  77.301  76.680  1.00 14.11              
ATOM    198  HD1 LYS A  13      46.946  78.108  76.110  1.00 14.11              
ATOM    199  HD2 LYS A  13      46.124  77.698  77.632  1.00 14.11              
ATOM    200  CE  LYS A  13      45.303  76.718  75.890  1.00 14.11              
ATOM    201  HE1 LYS A  13      44.876  75.887  76.463  1.00 14.11              
ATOM    202  HE2 LYS A  13      45.685  76.314  74.948  1.00 14.11              
ATOM    203  NZ  LYS A  13      44.264  77.746  75.627  1.00 14.11              
ATOM    204  HZ1 LYS A  13      43.491  77.350  75.107  1.00 14.11              
ATOM    205  HZ2 LYS A  13      43.906  78.117  76.499  1.00 14.11              
ATOM    206  HZ3 LYS A  13      44.651  78.512  75.090  1.00 14.11              
ATOM    207  C   LYS A  13      50.965  76.383  78.882  1.00 14.11              
ATOM    208  O   LYS A  13      51.083  77.603  78.927  1.00 14.11              
ATOM    209  N   VAL A  14      51.779  75.580  79.573  1.00 13.28              
ATOM    210  H   VAL A  14      51.779  74.593  79.328  1.00 13.28              
ATOM    211  CA  VAL A  14      52.493  75.962  80.793  1.00 13.28              
ATOM    212  HA  VAL A  14      52.470  77.052  80.804  1.00 13.28              
ATOM    213  CB  VAL A  14      51.779  75.591  82.121  1.00 13.28              
ATOM    214  HB  VAL A  14      51.904  74.531  82.324  1.00 13.28              
ATOM    215  CG1 VAL A  14      52.341  76.383  83.320  1.00 13.28              
ATOM    216 1HG1 VAL A  14      51.776  76.139  84.221  1.00 13.28              
ATOM    217 2HG1 VAL A  14      53.380  76.130  83.514  1.00 13.28              
ATOM    218 3HG1 VAL A  14      52.261  77.455  83.137  1.00 13.28              
ATOM    219  CG2 VAL A  14      50.282  75.937  82.109  1.00 13.28              
ATOM    220 1HG2 VAL A  14      49.830  75.686  83.070  1.00 13.28              
ATOM    221 2HG2 VAL A  14      50.141  77.000  81.912  1.00 13.28              
ATOM    222 3HG2 VAL A  14      49.765  75.366  81.351  1.00 13.28              
ATOM    223  C   VAL A  14      53.973  75.655  80.809  1.00 13.28              
ATOM    224  O   VAL A  14      54.526  75.007  81.692  1.00 13.28              
ATOM    225  N   THR A  15      54.653  76.325  79.897  1.00 13.46              
ATOM    226  H   THR A  15      54.102  76.830  79.217  1.00 13.46              
ATOM    227  CA  THR A  15      56.081  76.645  79.980  1.00 13.46              
ATOM    228  HA  THR A  15      56.357  77.171  79.070  1.00 13.46              
ATOM    229  CB  THR A  15      56.366  77.678  81.100  1.00 13.46              
ATOM    230  HB  THR A  15      57.408  77.992  81.025  1.00 13.46              
ATOM    231  CG2 THR A  15      55.497  78.930  80.982  1.00 13.46              
ATOM    232 1HG2 THR A  15      55.815  79.656  81.730  1.00 13.46              
ATOM    233 2HG2 THR A  15      55.614  79.375  79.993  1.00 13.46              
ATOM    234 3HG2 THR A  15      54.447  78.694  81.153  1.00 13.46              
ATOM    235  OG1 THR A  15      56.152  77.145  82.391  1.00 13.46              
ATOM    236  HG1 THR A  15      55.485  76.445  82.303  1.00 13.46              
ATOM    237  C   THR A  15      57.027  75.464  80.063  1.00 13.46              
ATOM    238  O   THR A  15      58.050  75.501  80.748  1.00 13.46              
ATOM    239  N   ARG A  16      56.684  74.390  79.360  1.00 13.32              
ATOM    240  H   ARG A  16      55.795  74.401  78.871  1.00 13.32              
ATOM    241  CA  ARG A  16      57.465  73.172  79.342  1.00 13.32              
ATOM    242  HA  ARG A  16      58.425  73.383  79.809  1.00 13.32              
ATOM    243  CB  ARG A  16      56.808  72.165  80.260  1.00 13.32              
ATOM    244  HB1 ARG A  16      57.358  71.257  80.128  1.00 13.32              
ATOM    245  HB2 ARG A  16      55.775  72.042  79.956  1.00 13.32              
ATOM    246  CG  ARG A  16      56.807  72.490  81.760  1.00 13.32              
ATOM    247  HG1 ARG A  16      56.208  71.740  82.276  1.00 13.32              
ATOM    248  HG2 ARG A  16      56.332  73.450  81.919  1.00 13.32              
ATOM    249  CD  ARG A  16      58.195  72.523  82.404  1.00 13.32              
ATOM    250  HD1 ARG A  16      58.847  73.219  81.876  1.00 13.32              
ATOM    251  HD2 ARG A  16      58.638  71.526  82.346  1.00 13.32              
ATOM    252  NE  ARG A  16      58.081  72.928  83.814  1.00 13.32              
ATOM    253  HE  ARG A  16      58.099  72.191  84.509  1.00 13.32              
ATOM    254  CZ  ARG A  16      57.961  74.148  84.299  1.00 13.32              
ATOM    255  NH1 ARG A  16      57.783  74.305  85.578  1.00 13.32              
ATOM    256 1HH1 ARG A  16      57.798  73.469  86.157  1.00 13.32              
ATOM    257 2HH1 ARG A  16      57.707  75.215  85.986  1.00 13.32              
ATOM    258  NH2 ARG A  16      58.007  75.208  83.548  1.00 13.32              
ATOM    259 1HH2 ARG A  16      58.146  75.108  82.547  1.00 13.32              
ATOM    260 2HH2 ARG A  16      57.755  76.116  83.889  1.00 13.32              
ATOM    261  C   ARG A  16      57.867  72.710  77.961  1.00 13.32              
ATOM    262  O   ARG A  16      57.177  71.915  77.364  1.00 13.32              
ATOM    263  N   LEU A  17      58.963  73.293  77.495  1.00 13.21              
ATOM    264  H   LEU A  17      59.513  73.805  78.166  1.00 13.21              
ATOM    265  CA  LEU A  17      59.410  73.447  76.124  1.00 13.21              
ATOM    266  HA  LEU A  17      58.544  73.737  75.543  1.00 13.21              
ATOM    267  CB  LEU A  17      60.339  74.687  76.112  1.00 13.21              
ATOM    268  HB1 LEU A  17      59.790  75.526  76.542  1.00 13.21              
ATOM    269  HB2 LEU A  17      60.545  74.943  75.079  1.00 13.21              
ATOM    270  CG  LEU A  17      61.722  74.607  76.801  1.00 13.21              
ATOM    271  HG  LEU A  17      62.325  73.851  76.309  1.00 13.21              
ATOM    272  CD1 LEU A  17      62.412  75.960  76.608  1.00 13.21              
ATOM    273 1HD1 LEU A  17      63.423  75.910  77.020  1.00 13.21              
ATOM    274 2HD1 LEU A  17      62.501  76.189  75.548  1.00 13.21              
ATOM    275 3HD1 LEU A  17      61.865  76.750  77.120  1.00 13.21              
ATOM    276  CD2 LEU A  17      61.667  74.324  78.306  1.00 13.21              
ATOM    277 1HD2 LEU A  17      62.671  74.445  78.719  1.00 13.21              
ATOM    278 2HD2 LEU A  17      60.995  75.016  78.810  1.00 13.21              
ATOM    279 3HD2 LEU A  17      61.382  73.288  78.476  1.00 13.21              
ATOM    280  C   LEU A  17      60.095  72.257  75.439  1.00 13.21              
ATOM    281  O   LEU A  17      60.874  71.594  76.079  1.00 13.21              
ATOM    282  N   GLU A  18      59.845  72.061  74.143  1.00 13.25              
ATOM    283  H   GLU A  18      59.209  72.714  73.733  1.00 13.25              
ATOM    284  CA  GLU A  18      60.423  71.126  73.156  1.00 13.25              
ATOM    285  HA  GLU A  18      59.744  70.368  72.944  1.00 13.25              
ATOM    286  CB  GLU A  18      60.574  71.965  71.855  1.00 13.25              
ATOM    287  HB1 GLU A  18      61.612  72.234  71.738  1.00 13.25              
ATOM    288  HB2 GLU A  18      60.072  72.924  71.940  1.00 13.25              
ATOM    289  CG  GLU A  18      60.082  71.286  70.560  1.00 13.25              
ATOM    290  HG1 GLU A  18      60.141  70.210  70.705  1.00 13.25              
ATOM    291  HG2 GLU A  18      60.760  71.560  69.754  1.00 13.25              
ATOM    292  CD  GLU A  18      58.656  71.660  70.147  1.00 13.25              
ATOM    293  OE1 GLU A  18      57.946  70.774  69.630  1.00 13.25              
ATOM    294  OE2 GLU A  18      58.217  72.805  70.424  1.00 13.25              
ATOM    295  C   GLU A  18      61.792  70.385  73.494  1.00 13.25              
ATOM    296  O   GLU A  18      62.696  71.089  73.925  1.00 13.25              
ATOM    297  N   MET A  19      62.068  69.043  73.250  1.00 12.47              
ATOM    298  H   MET A  19      61.306  68.447  72.959  1.00 12.47              
ATOM    299  CA  MET A  19      63.471  68.387  73.463  1.00 12.47              
ATOM    300  HA  MET A  19      64.133  69.167  73.264  1.00 12.47              
ATOM    301  CB  MET A  19      63.690  68.145  74.970  1.00 12.47              
ATOM    302  HB1 MET A  19      63.048  67.321  75.265  1.00 12.47              
ATOM    303  HB2 MET A  19      63.381  69.049  75.484  1.00 12.47              
ATOM    304  CG  MET A  19      65.139  67.850  75.366  1.00 12.47              
ATOM    305  HG1 MET A  19      65.364  66.820  75.103  1.00 12.47              
ATOM    306  HG2 MET A  19      65.206  67.929  76.448  1.00 12.47              
ATOM    307  SD  MET A  19      66.461  68.867  74.682  1.00 12.47              
ATOM    308  CE  MET A  19      67.819  67.715  75.009  1.00 12.47              
ATOM    309  HE1 MET A  19      67.632  67.166  75.931  1.00 12.47              
ATOM    310  HE2 MET A  19      67.900  67.009  74.188  1.00 12.47              
ATOM    311  HE3 MET A  19      68.749  68.268  75.115  1.00 12.47              
ATOM    312  C   MET A  19      64.129  67.192  72.545  1.00 12.47              
ATOM    313  O   MET A  19      64.297  66.126  73.104  1.00 12.47              
ATOM    314  N   PHE A  20      64.510  67.231  71.198  1.00 12.70              
ATOM    315  H   PHE A  20      64.621  68.163  70.828  1.00 12.70              
ATOM    316  CA  PHE A  20      64.636  66.108  70.115  1.00 12.70              
ATOM    317  HA  PHE A  20      63.958  65.454  70.528  1.00 12.70              
ATOM    318  CB  PHE A  20      63.950  66.447  68.746  1.00 12.70              
ATOM    319  HB1 PHE A  20      64.652  66.220  67.981  1.00 12.70              
ATOM    320  HB2 PHE A  20      63.765  67.504  68.674  1.00 12.70              
ATOM    321  CG  PHE A  20      62.718  65.700  68.238  1.00 12.70              
ATOM    322  CD1 PHE A  20      61.845  66.345  67.340  1.00 12.70              
ATOM    323  HD1 PHE A  20      62.040  67.360  67.021  1.00 12.70              
ATOM    324  CE1 PHE A  20      60.698  65.693  66.854  1.00 12.70              
ATOM    325  HE1 PHE A  20      60.026  66.217  66.184  1.00 12.70              
ATOM    326  CZ  PHE A  20      60.427  64.368  67.236  1.00 12.70              
ATOM    327  HZ  PHE A  20      59.552  63.864  66.848  1.00 12.70              
ATOM    328  CE2 PHE A  20      61.311  63.698  68.099  1.00 12.70              
ATOM    329  HE2 PHE A  20      61.124  62.667  68.366  1.00 12.70              
ATOM    330  CD2 PHE A  20      62.450  64.363  68.590  1.00 12.70              
ATOM    331  HD2 PHE A  20      63.126  63.843  69.240  1.00 12.70              
ATOM    332  C   PHE A  20      65.646  64.940  69.997  1.00 12.70              
ATOM    333  O   PHE A  20      66.080  64.387  70.987  1.00 12.70              
ATOM    334  N   VAL A  21      65.771  64.271  68.830  1.00 12.18              
ATOM    335  H   VAL A  21      65.423  64.707  67.987  1.00 12.18              
ATOM    336  CA  VAL A  21      66.213  62.861  68.648  1.00 12.18              
ATOM    337  HA  VAL A  21      67.155  62.696  69.144  1.00 12.18              
ATOM    338  CB  VAL A  21      65.179  61.860  69.274  1.00 12.18              
ATOM    339  HB  VAL A  21      64.724  62.345  70.136  1.00 12.18              
ATOM    340  CG1 VAL A  21      64.035  61.430  68.335  1.00 12.18              
ATOM    341 1HG1 VAL A  21      64.349  60.629  67.666  1.00 12.18              
ATOM    342 2HG1 VAL A  21      63.198  61.063  68.929  1.00 12.18              
ATOM    343 3HG1 VAL A  21      63.710  62.261  67.715  1.00 12.18              
ATOM    344  CG2 VAL A  21      65.807  60.559  69.802  1.00 12.18              
ATOM    345 1HG2 VAL A  21      66.049  59.859  69.004  1.00 12.18              
ATOM    346 2HG2 VAL A  21      66.721  60.770  70.352  1.00 12.18              
ATOM    347 3HG2 VAL A  21      65.109  60.067  70.481  1.00 12.18              
ATOM    348  C   VAL A  21      66.418  62.540  67.174  1.00 12.18              
ATOM    349  O   VAL A  21      66.195  63.379  66.304  1.00 12.18              
ATOM    350  N   CYS A  22      66.855  61.314  66.897  1.00 12.49              
ATOM    351  H   CYS A  22      66.969  60.661  67.656  1.00 12.49              
ATOM    352  CA  CYS A  22      67.401  60.934  65.604  1.00 12.49              
ATOM    353  HA  CYS A  22      66.923  61.492  64.798  1.00 12.49              
ATOM    354  CB  CYS A  22      68.893  61.298  65.681  1.00 12.49              
ATOM    355  HB1 CYS A  22      69.468  60.660  65.015  1.00 12.49              
ATOM    356  HB2 CYS A  22      69.227  61.110  66.701  1.00 12.49              
ATOM    357  SG  CYS A  22      69.274  63.008  65.255  1.00 12.49              
ATOM    358  HG  CYS A  22      69.142  63.549  66.480  1.00 12.49              
ATOM    359  C   CYS A  22      67.299  59.445  65.327  1.00 12.49              
ATOM    360  O   CYS A  22      68.117  58.688  65.867  1.00 12.49              
ATOM    361  N   THR A  23      66.353  59.101  64.448  1.00 12.48              
ATOM    362  H   THR A  23      65.891  59.879  63.983  1.00 12.48              
ATOM    363  CA  THR A  23      65.986  57.752  63.958  1.00 12.48              
ATOM    364  HA  THR A  23      66.401  56.994  64.622  1.00 12.48              
ATOM    365  CB  THR A  23      64.444  57.628  64.006  1.00 12.48              
ATOM    366  HB  THR A  23      64.138  57.684  65.052  1.00 12.48              
ATOM    367  CG2 THR A  23      63.685  58.716  63.237  1.00 12.48              
ATOM    368 1HG2 THR A  23      62.617  58.499  63.250  1.00 12.48              
ATOM    369 2HG2 THR A  23      63.838  59.686  63.712  1.00 12.48              
ATOM    370 3HG2 THR A  23      64.025  58.768  62.204  1.00 12.48              
ATOM    371  OG1 THR A  23      64.008  56.390  63.501  1.00 12.48              
ATOM    372  HG1 THR A  23      63.144  56.195  63.883  1.00 12.48              
ATOM    373  C   THR A  23      66.628  57.564  62.581  1.00 12.48              
ATOM    374  O   THR A  23      67.769  57.994  62.405  1.00 12.48              
ATOM    375  N   TYR A  24      65.960  56.927  61.616  1.00 12.75              
ATOM    376  H   TYR A  24      65.075  56.500  61.866  1.00 12.75              
ATOM    377  CA  TYR A  24      66.366  56.934  60.215  1.00 12.75              
ATOM    378  HA  TYR A  24      67.453  56.855  60.175  1.00 12.75              
ATOM    379  CB  TYR A  24      65.798  55.706  59.484  1.00 12.75              
ATOM    380  HB1 TYR A  24      64.719  55.661  59.638  1.00 12.75              
ATOM    381  HB2 TYR A  24      66.234  54.803  59.914  1.00 12.75              
ATOM    382  CG  TYR A  24      66.092  55.723  57.993  1.00 12.75              
ATOM    383  CD1 TYR A  24      67.424  55.818  57.542  1.00 12.75              
ATOM    384  HD1 TYR A  24      68.241  55.820  58.248  1.00 12.75              
ATOM    385  CE1 TYR A  24      67.700  55.933  56.168  1.00 12.75              
ATOM    386  HE1 TYR A  24      68.715  56.014  55.811  1.00 12.75              
ATOM    387  CZ  TYR A  24      66.644  55.949  55.235  1.00 12.75              
ATOM    388  OH  TYR A  24      66.927  56.086  53.913  1.00 12.75              
ATOM    389  HH  TYR A  24      66.138  56.045  53.368  1.00 12.75              
ATOM    390  CE2 TYR A  24      65.309  55.831  55.681  1.00 12.75              
ATOM    391  HE2 TYR A  24      64.502  55.841  54.964  1.00 12.75              
ATOM    392  CD2 TYR A  24      65.035  55.719  57.059  1.00 12.75              
ATOM    393  HD2 TYR A  24      64.011  55.639  57.397  1.00 12.75              
ATOM    394  C   TYR A  24      66.004  58.240  59.476  1.00 12.75              
ATOM    395  O   TYR A  24      66.897  58.979  59.075  1.00 12.75              
ATOM    396  N   GLY A  25      64.708  58.540  59.309  1.00 12.83              
ATOM    397  H   GLY A  25      64.028  57.892  59.671  1.00 12.83              
ATOM    398  CA  GLY A  25      64.249  59.537  58.321  1.00 12.83              
ATOM    399  HA1 GLY A  25      63.173  59.427  58.190  1.00 12.83              
ATOM    400  HA2 GLY A  25      64.727  59.326  57.363  1.00 12.83              
ATOM    401  C   GLY A  25      64.525  60.988  58.666  1.00 12.83              
ATOM    402  O   GLY A  25      64.903  61.801  57.824  1.00 12.83              
ATOM    403  N   GLY A  26      64.410  61.275  59.953  1.00 12.53              
ATOM    404  H   GLY A  26      64.099  60.542  60.573  1.00 12.53              
ATOM    405  CA  GLY A  26      64.944  62.474  60.543  1.00 12.53              
ATOM    406  HA1 GLY A  26      64.140  62.961  61.089  1.00 12.53              
ATOM    407  HA2 GLY A  26      65.348  63.140  59.783  1.00 12.53              
ATOM    408  C   GLY A  26      66.031  62.065  61.526  1.00 12.53              
ATOM    409  O   GLY A  26      65.785  61.442  62.568  1.00 12.53              
ATOM    410  N   LYS A  27      67.236  62.510  61.192  1.00 12.23              
ATOM    411  H   LYS A  27      67.354  62.852  60.250  1.00 12.23              
ATOM    412  CA  LYS A  27      68.240  62.912  62.165  1.00 12.23              
ATOM    413  HA  LYS A  27      67.883  62.636  63.152  1.00 12.23              
ATOM    414  CB  LYS A  27      69.561  62.166  61.917  1.00 12.23              
ATOM    415  HB1 LYS A  27      70.318  62.544  62.607  1.00 12.23              
ATOM    416  HB2 LYS A  27      69.888  62.356  60.907  1.00 12.23              
ATOM    417  CG  LYS A  27      69.440  60.644  62.068  1.00 12.23              
ATOM    418  HG1 LYS A  27      68.867  60.243  61.231  1.00 12.23              
ATOM    419  HG2 LYS A  27      68.909  60.414  62.987  1.00 12.23              
ATOM    420  CD  LYS A  27      70.834  60.003  62.084  1.00 12.23              
ATOM    421  HD1 LYS A  27      71.443  60.461  62.864  1.00 12.23              
ATOM    422  HD2 LYS A  27      71.318  60.196  61.124  1.00 12.23              
ATOM    423  CE  LYS A  27      70.786  58.483  62.296  1.00 12.23              
ATOM    424  HE1 LYS A  27      71.788  58.078  62.130  1.00 12.23              
ATOM    425  HE2 LYS A  27      70.113  58.053  61.547  1.00 12.23              
ATOM    426  NZ  LYS A  27      70.321  58.117  63.658  1.00 12.23              
ATOM    427  HZ1 LYS A  27      70.367  57.119  63.796  1.00 12.23              
ATOM    428  HZ2 LYS A  27      70.890  58.570  64.363  1.00 12.23              
ATOM    429  HZ3 LYS A  27      69.344  58.377  63.767  1.00 12.23              
ATOM    430  C   LYS A  27      68.347  64.412  62.131  1.00 12.23              
ATOM    431  O   LYS A  27      69.312  65.007  61.633  1.00 12.23              
ATOM    432  N   ILE A  28      67.198  64.963  62.526  1.00 11.69              
ATOM    433  H   ILE A  28      66.547  64.381  63.029  1.00 11.69              
ATOM    434  CA  ILE A  28      66.800  66.341  62.273  1.00 11.69              
ATOM    435  HA  ILE A  28      67.728  66.863  62.093  1.00 11.69              
ATOM    436  CB  ILE A  28      65.930  66.433  61.022  1.00 11.69              
ATOM    437  HB  ILE A  28      65.738  67.487  60.880  1.00 11.69              
ATOM    438  CG2 ILE A  28      66.684  65.939  59.772  1.00 11.69              
ATOM    439 1HG2 ILE A  28      66.821  64.862  59.800  1.00 11.69              
ATOM    440 2HG2 ILE A  28      66.143  66.196  58.865  1.00 11.69              
ATOM    441 3HG2 ILE A  28      67.672  66.406  59.737  1.00 11.69              
ATOM    442  CG1 ILE A  28      64.558  65.772  61.286  1.00 11.69              
ATOM    443 1HG1 ILE A  28      63.984  66.413  61.956  1.00 11.69              
ATOM    444 2HG1 ILE A  28      64.696  64.831  61.809  1.00 11.69              
ATOM    445  CD1 ILE A  28      63.709  65.536  60.043  1.00 11.69              
ATOM    446  HD1 ILE A  28      62.790  65.024  60.328  1.00 11.69              
ATOM    447  HD2 ILE A  28      63.473  66.499  59.611  1.00 11.69              
ATOM    448  HD3 ILE A  28      64.225  64.928  59.303  1.00 11.69              
ATOM    449  C   ILE A  28      66.082  67.064  63.448  1.00 11.69              
ATOM    450  O   ILE A  28      65.921  66.314  64.401  1.00 11.69              
ATOM    451  N   THR A  29      65.693  68.370  63.628  1.00 12.19              
ATOM    452  H   THR A  29      65.292  68.426  64.547  1.00 12.19              
ATOM    453  CA  THR A  29      65.829  69.782  63.077  1.00 12.19              
ATOM    454  HA  THR A  29      66.050  70.449  63.824  1.00 12.19              
ATOM    455  CB  THR A  29      66.825  70.062  61.928  1.00 12.19              
ATOM    456  HB  THR A  29      66.262  70.226  61.018  1.00 12.19              
ATOM    457  CG2 THR A  29      67.548  71.381  62.175  1.00 12.19              
ATOM    458 1HG2 THR A  29      68.446  71.273  62.736  1.00 12.19              
ATOM    459 2HG2 THR A  29      67.711  71.892  61.250  1.00 12.19              
ATOM    460 3HG2 THR A  29      66.957  72.076  62.731  1.00 12.19              
ATOM    461  OG1 THR A  29      67.699  69.055  61.553  1.00 12.19              
ATOM    462  HG1 THR A  29      68.485  69.467  61.164  1.00 12.19              
ATOM    463  C   THR A  29      64.594  70.313  62.454  1.00 12.19              
ATOM    464  O   THR A  29      63.966  69.636  61.640  1.00 12.19              
ATOM    465  N   SER A  30      64.536  71.631  62.644  1.00 12.31              
ATOM    466  H   SER A  30      65.215  71.996  63.295  1.00 12.31              
ATOM    467  CA  SER A  30      63.765  72.676  62.052  1.00 12.31              
ATOM    468  HA  SER A  30      63.695  73.470  62.754  1.00 12.31              
ATOM    469  CB  SER A  30      64.453  73.286  60.917  1.00 12.31              
ATOM    470  HB1 SER A  30      63.916  74.169  60.660  1.00 12.31              
ATOM    471  HB2 SER A  30      64.493  72.603  60.093  1.00 12.31              
ATOM    472  OG  SER A  30      65.724  73.649  61.396  1.00 12.31              
ATOM    473  HG  SER A  30      65.639  74.532  61.830  1.00 12.31              
ATOM    474  C   SER A  30      62.334  72.193  61.998  1.00 12.31              
ATOM    475  O   SER A  30      61.650  72.302  63.004  1.00 12.31              
ATOM    476  N   LEU A  31      62.016  71.434  60.967  1.00 11.01              
ATOM    477  H   LEU A  31      62.676  71.380  60.214  1.00 11.01              
ATOM    478  CA  LEU A  31      61.122  70.310  61.121  1.00 11.01              
ATOM    479  HA  LEU A  31      61.441  69.791  62.023  1.00 11.01              
ATOM    480  CB  LEU A  31      59.653  70.763  61.328  1.00 11.01              
ATOM    481  HB1 LEU A  31      59.119  70.695  60.381  1.00 11.01              
ATOM    482  HB2 LEU A  31      59.608  71.807  61.624  1.00 11.01              
ATOM    483  CG  LEU A  31      58.886  69.969  62.406  1.00 11.01              
ATOM    484  HG  LEU A  31      58.974  68.901  62.209  1.00 11.01              
ATOM    485  CD1 LEU A  31      59.400  70.252  63.819  1.00 11.01              
ATOM    486 1HD1 LEU A  31      58.810  69.700  64.548  1.00 11.01              
ATOM    487 2HD1 LEU A  31      60.440  69.956  63.923  1.00 11.01              
ATOM    488 3HD1 LEU A  31      59.322  71.316  64.036  1.00 11.01              
ATOM    489  CD2 LEU A  31      57.403  70.338  62.357  1.00 11.01              
ATOM    490 1HD2 LEU A  31      56.861  69.791  63.128  1.00 11.01              
ATOM    491 2HD2 LEU A  31      57.280  71.409  62.526  1.00 11.01              
ATOM    492 3HD2 LEU A  31      56.990  70.081  61.383  1.00 11.01              
ATOM    493  C   LEU A  31      61.264  69.316  60.006  1.00 11.01              
ATOM    494  O   LEU A  31      62.220  69.390  59.244  1.00 11.01              
ATOM    495  N   ALA A  32      60.346  68.367  59.943  1.00 10.81              
ATOM    496  H   ALA A  32      59.542  68.424  60.549  1.00 10.81              
ATOM    497  CA  ALA A  32      60.591  67.115  59.284  1.00 10.81              
ATOM    498  HA  ALA A  32      61.351  66.598  59.858  1.00 10.81              
ATOM    499  CB  ALA A  32      59.315  66.263  59.401  1.00 10.81              
ATOM    500  HB1 ALA A  32      59.464  65.301  58.909  1.00 10.81              
ATOM    501  HB2 ALA A  32      59.089  66.083  60.453  1.00 10.81              
ATOM    502  HB3 ALA A  32      58.464  66.770  58.943  1.00 10.81              
ATOM    503  C   ALA A  32      61.115  67.236  57.849  1.00 10.81              
ATOM    504  O   ALA A  32      62.319  67.159  57.569  1.00 10.81              
ATOM    505  N   CYS A  33      60.185  67.532  56.972  1.00 11.31              
ATOM    506  H   CYS A  33      59.223  67.576  57.285  1.00 11.31              
ATOM    507  CA  CYS A  33      60.429  68.059  55.661  1.00 11.31              
ATOM    508  HA  CYS A  33      61.286  68.721  55.695  1.00 11.31              
ATOM    509  CB  CYS A  33      60.662  66.920  54.656  1.00 11.31              
ATOM    510  HB1 CYS A  33      61.598  66.411  54.889  1.00 11.31              
ATOM    511  HB2 CYS A  33      60.726  67.324  53.647  1.00 11.31              
ATOM    512  SG  CYS A  33      59.314  65.700  54.691  1.00 11.31              
ATOM    513  HG  CYS A  33      58.308  66.583  54.794  1.00 11.31              
ATOM    514  C   CYS A  33      59.183  68.918  55.312  1.00 11.31              
ATOM    515  O   CYS A  33      58.067  68.508  55.619  1.00 11.31              
ATOM    516  N   SER A  34      59.375  70.131  54.767  1.00 11.28              
ATOM    517  H   SER A  34      60.301  70.295  54.402  1.00 11.28              
ATOM    518  CA  SER A  34      58.740  71.335  55.346  1.00 11.28              
ATOM    519  HA  SER A  34      59.146  72.185  54.800  1.00 11.28              
ATOM    520  CB  SER A  34      57.221  71.421  55.146  1.00 11.28              
ATOM    521  HB1 SER A  34      56.787  72.028  55.940  1.00 11.28              
ATOM    522  HB2 SER A  34      56.764  70.435  55.173  1.00 11.28              
ATOM    523  OG  SER A  34      56.984  72.041  53.897  1.00 11.28              
ATOM    524  HG  SER A  34      56.040  71.989  53.722  1.00 11.28              
ATOM    525  C   SER A  34      59.192  71.465  56.770  1.00 11.28              
ATOM    526  O   SER A  34      58.667  70.856  57.698  1.00 11.28              
ATOM    527  N   HIS A  35      60.321  72.155  56.838  1.00 10.30              
ATOM    528  H   HIS A  35      60.699  72.516  55.972  1.00 10.30              
ATOM    529  CA  HIS A  35      61.250  72.053  57.926  1.00 10.30              
ATOM    530  HA  HIS A  35      60.970  71.137  58.401  1.00 10.30              
ATOM    531  CB  HIS A  35      62.644  71.790  57.379  1.00 10.30              
ATOM    532  HB1 HIS A  35      63.276  71.395  58.168  1.00 10.30              
ATOM    533  HB2 HIS A  35      62.997  72.754  57.146  1.00 10.30              
ATOM    534  CG  HIS A  35      62.754  70.938  56.107  1.00 10.30              
ATOM    535  ND1 HIS A  35      62.177  71.238  54.861  1.00 10.30              
ATOM    536  CE1 HIS A  35      62.675  70.370  53.968  1.00 10.30              
ATOM    537  HE1 HIS A  35      62.436  70.366  52.911  1.00 10.30              
ATOM    538  NE2 HIS A  35      63.521  69.527  54.575  1.00 10.30              
ATOM    539  HE2 HIS A  35      64.060  68.800  54.118  1.00 10.30              
ATOM    540  CD2 HIS A  35      63.581  69.870  55.907  1.00 10.30              
ATOM    541  HD2 HIS A  35      64.207  69.397  56.625  1.00 10.30              
ATOM    542  C   HIS A  35      60.874  73.095  59.010  1.00 10.30              
ATOM    543  O   HIS A  35      59.725  73.103  59.444  1.00 10.30              
ATOM    544  N   MET A  36      61.753  73.969  59.489  1.00  9.80              
ATOM    545  H   MET A  36      62.704  73.907  59.144  1.00  9.80              
ATOM    546  CA  MET A  36      61.366  75.245  60.127  1.00  9.80              
ATOM    547  HA  MET A  36      60.374  75.545  59.829  1.00  9.80              
ATOM    548  CB  MET A  36      61.347  75.338  61.669  1.00  9.80              
ATOM    549  HB1 MET A  36      61.466  76.391  61.927  1.00  9.80              
ATOM    550  HB2 MET A  36      62.187  74.818  62.100  1.00  9.80              
ATOM    551  CG  MET A  36      60.028  74.890  62.283  1.00  9.80              
ATOM    552  HG1 MET A  36      59.872  73.833  62.088  1.00  9.80              
ATOM    553  HG2 MET A  36      59.206  75.439  61.824  1.00  9.80              
ATOM    554  SD  MET A  36      59.960  75.170  64.073  1.00  9.80              
ATOM    555  CE  MET A  36      58.350  74.415  64.422  1.00  9.80              
ATOM    556  HE1 MET A  36      58.349  73.381  64.079  1.00  9.80              
ATOM    557  HE2 MET A  36      58.163  74.436  65.496  1.00  9.80              
ATOM    558  HE3 MET A  36      57.566  74.968  63.906  1.00  9.80              
ATOM    559  C   MET A  36      62.318  76.284  59.554  1.00  9.80              
ATOM    560  O   MET A  36      61.999  76.855  58.530  1.00  9.80              
ATOM    561  N   GLU A  37      63.581  76.328  59.944  1.00  9.96              
ATOM    562  H   GLU A  37      63.838  75.978  60.866  1.00  9.96              
ATOM    563  CA  GLU A  37      64.654  76.383  58.947  1.00  9.96              
ATOM    564  HA  GLU A  37      64.554  77.323  58.440  1.00  9.96              
ATOM    565  CB  GLU A  37      66.027  76.364  59.639  1.00  9.96              
ATOM    566  HB1 GLU A  37      66.793  76.426  58.883  1.00  9.96              
ATOM    567  HB2 GLU A  37      66.245  75.416  60.074  1.00  9.96              
ATOM    568  CG  GLU A  37      66.219  77.468  60.681  1.00  9.96              
ATOM    569  HG1 GLU A  37      65.831  78.406  60.281  1.00  9.96              
ATOM    570  HG2 GLU A  37      67.286  77.598  60.835  1.00  9.96              
ATOM    571  CD  GLU A  37      65.557  77.194  62.038  1.00  9.96              
ATOM    572  OE1 GLU A  37      65.113  76.045  62.309  1.00  9.96              
ATOM    573  OE2 GLU A  37      65.470  78.148  62.841  1.00  9.96              
ATOM    574  C   GLU A  37      64.522  75.256  57.945  1.00  9.96              
ATOM    575  O   GLU A  37      64.408  74.101  58.325  1.00  9.96              
ATOM    576  N   LEU A  38      64.460  75.571  56.669  1.00 10.36              
ATOM    577  H   LEU A  38      64.621  76.538  56.456  1.00 10.36              
ATOM    578  CA  LEU A  38      64.017  74.733  55.558  1.00 10.36              
ATOM    579  HA  LEU A  38      64.261  75.284  54.654  1.00 10.36              
ATOM    580  CB  LEU A  38      64.764  73.401  55.441  1.00 10.36              
ATOM    581  HB1 LEU A  38      64.178  72.759  54.793  1.00 10.36              
ATOM    582  HB2 LEU A  38      64.876  72.924  56.397  1.00 10.36              
ATOM    583  CG  LEU A  38      66.134  73.401  54.832  1.00 10.36              
ATOM    584  HG  LEU A  38      65.980  73.631  53.808  1.00 10.36              
ATOM    585  CD1 LEU A  38      67.043  74.478  55.412  1.00 10.36              
ATOM    586 1HD1 LEU A  38      66.888  74.579  56.479  1.00 10.36              
ATOM    587 2HD1 LEU A  38      68.075  74.217  55.242  1.00 10.36              
ATOM    588 3HD1 LEU A  38      66.843  75.437  54.942  1.00 10.36              
ATOM    589  CD2 LEU A  38      66.602  71.951  54.904  1.00 10.36              
ATOM    590 1HD2 LEU A  38      65.828  71.268  54.559  1.00 10.36              
ATOM    591 2HD2 LEU A  38      67.465  71.784  54.283  1.00 10.36              
ATOM    592 3HD2 LEU A  38      66.874  71.705  55.918  1.00 10.36              
ATOM    593  C   LEU A  38      62.500  74.530  55.453  1.00 10.36              
ATOM    594  O   LEU A  38      62.075  74.230  54.340  1.00 10.36              
ATOM    595  N   ILE A  39      61.677  74.830  56.484  1.00 10.69              
ATOM    596  H   ILE A  39      62.058  75.152  57.363  1.00 10.69              
ATOM    597  CA  ILE A  39      60.311  75.218  56.126  1.00 10.69              
ATOM    598  HA  ILE A  39      59.931  74.441  55.463  1.00 10.69              
ATOM    599  CB  ILE A  39      59.203  75.468  57.202  1.00 10.69              
ATOM    600  HB  ILE A  39      59.496  74.961  58.089  1.00 10.69              
ATOM    601  CG2 ILE A  39      58.861  76.911  57.642  1.00 10.69              
ATOM    602 1HG2 ILE A  39      58.076  76.882  58.400  1.00 10.69              
ATOM    603 2HG2 ILE A  39      59.708  77.409  58.099  1.00 10.69              
ATOM    604 3HG2 ILE A  39      58.502  77.512  56.807  1.00 10.69              
ATOM    605  CG1 ILE A  39      57.863  74.818  56.784  1.00 10.69              
ATOM    606 1HG1 ILE A  39      57.127  74.973  57.575  1.00 10.69              
ATOM    607 2HG1 ILE A  39      58.007  73.748  56.717  1.00 10.69              
ATOM    608  CD1 ILE A  39      57.248  75.295  55.458  1.00 10.69              
ATOM    609  HD1 ILE A  39      57.908  75.064  54.622  1.00 10.69              
ATOM    610  HD2 ILE A  39      56.301  74.776  55.300  1.00 10.69              
ATOM    611  HD3 ILE A  39      57.054  76.366  55.486  1.00 10.69              
ATOM    612  C   ILE A  39      60.484  76.479  55.264  1.00 10.69              
ATOM    613  O   ILE A  39      60.247  76.508  54.053  1.00 10.69              
ATOM    614  N   LYS A  40      61.208  77.418  55.858  1.00  9.62              
ATOM    615  H   LYS A  40      61.270  77.348  56.874  1.00  9.62              
ATOM    616  CA  LYS A  40      62.175  78.297  55.253  1.00  9.62              
ATOM    617  HA  LYS A  40      62.621  77.829  54.381  1.00  9.62              
ATOM    618  CB  LYS A  40      61.401  79.566  54.798  1.00  9.62              
ATOM    619  HB1 LYS A  40      60.752  79.878  55.620  1.00  9.62              
ATOM    620  HB2 LYS A  40      60.742  79.294  53.972  1.00  9.62              
ATOM    621  CG  LYS A  40      62.194  80.828  54.381  1.00  9.62              
ATOM    622  HG1 LYS A  40      62.794  81.171  55.224  1.00  9.62              
ATOM    623  HG2 LYS A  40      61.472  81.614  54.154  1.00  9.62              
ATOM    624  CD  LYS A  40      63.107  80.653  53.160  1.00  9.62              
ATOM    625  HD1 LYS A  40      62.521  80.298  52.312  1.00  9.62              
ATOM    626  HD2 LYS A  40      63.842  79.895  53.409  1.00  9.62              
ATOM    627  CE  LYS A  40      63.796  81.981  52.775  1.00  9.62              
ATOM    628  HE1 LYS A  40      63.763  82.664  53.629  1.00  9.62              
ATOM    629  HE2 LYS A  40      63.230  82.443  51.961  1.00  9.62              
ATOM    630  NZ  LYS A  40      65.216  81.798  52.373  1.00  9.62              
ATOM    631  HZ1 LYS A  40      65.591  82.574  51.829  1.00  9.62              
ATOM    632  HZ2 LYS A  40      65.802  81.739  53.209  1.00  9.62              
ATOM    633  HZ3 LYS A  40      65.354  80.937  51.860  1.00  9.62              
ATOM    634  C   LYS A  40      63.277  78.663  56.225  1.00  9.62              
ATOM    635  O   LYS A  40      63.006  79.280  57.249  1.00  9.62              
ATOM    636  N   MET A  41      64.519  78.350  55.857  1.00  8.70              
ATOM    637  H   MET A  41      64.700  78.022  54.922  1.00  8.70              
ATOM    638  CA  MET A  41      65.625  78.960  56.578  1.00  8.70              
ATOM    639  HA  MET A  41      65.291  79.133  57.605  1.00  8.70              
ATOM    640  CB  MET A  41      66.879  78.127  56.770  1.00  8.70              
ATOM    641  HB1 MET A  41      67.443  78.152  55.877  1.00  8.70              
ATOM    642  HB2 MET A  41      66.609  77.094  56.946  1.00  8.70              
ATOM    643  CG  MET A  41      67.694  78.699  57.948  1.00  8.70              
ATOM    644  HG1 MET A  41      68.187  77.899  58.486  1.00  8.70              
ATOM    645  HG2 MET A  41      67.012  79.166  58.653  1.00  8.70              
ATOM    646  SD  MET A  41      68.965  79.909  57.566  1.00  8.70              
ATOM    647  CE  MET A  41      69.250  80.480  59.267  1.00  8.70              
ATOM    648  HE1 MET A  41      70.095  81.166  59.300  1.00  8.70              
ATOM    649  HE2 MET A  41      68.363  80.992  59.640  1.00  8.70              
ATOM    650  HE3 MET A  41      69.462  79.628  59.912  1.00  8.70              
ATOM    651  C   MET A  41      65.884  80.308  55.992  1.00  8.70              
ATOM    652  O   MET A  41      65.826  80.472  54.775  1.00  8.70              
ATOM    653  N   LEU A  42      66.050  81.269  56.881  1.00  9.61              
ATOM    654  H   LEU A  42      66.085  81.050  57.863  1.00  9.61              
ATOM    655  CA  LEU A  42      66.023  82.636  56.472  1.00  9.61              
ATOM    656  HA  LEU A  42      65.089  82.820  55.940  1.00  9.61              
ATOM    657  CB  LEU A  42      66.062  83.571  57.701  1.00  9.61              
ATOM    658  HB1 LEU A  42      66.045  84.602  57.341  1.00  9.61              
ATOM    659  HB2 LEU A  42      67.001  83.427  58.239  1.00  9.61              
ATOM    660  CG  LEU A  42      64.910  83.399  58.714  1.00  9.61              
ATOM    661  HG  LEU A  42      65.002  82.422  59.189  1.00  9.61              
ATOM    662  CD1 LEU A  42      65.023  84.475  59.793  1.00  9.61              
ATOM    663 1HD1 LEU A  42      64.249  84.329  60.547  1.00  9.61              
ATOM    664 2HD1 LEU A  42      65.996  84.411  60.281  1.00  9.61              
ATOM    665 3HD1 LEU A  42      64.910  85.466  59.353  1.00  9.61              
ATOM    666  CD2 LEU A  42      63.528  83.499  58.068  1.00  9.61              
ATOM    667 1HD2 LEU A  42      62.761  83.471  58.843  1.00  9.61              
ATOM    668 2HD2 LEU A  42      63.438  84.436  57.519  1.00  9.61              
ATOM    669 3HD2 LEU A  42      63.355  82.656  57.401  1.00  9.61              
ATOM    670  C   LEU A  42      67.140  82.932  55.463  1.00  9.61              
ATOM    671  O   LEU A  42      66.889  83.023  54.265  1.00  9.61              
ATOM    672  N   GLN A  43      68.367  82.937  55.966  1.00  8.81              
ATOM    673  H   GLN A  43      68.459  82.910  56.974  1.00  8.81              
ATOM    674  CA  GLN A  43      69.589  82.615  55.245  1.00  8.81              
ATOM    675  HA  GLN A  43      69.394  81.744  54.633  1.00  8.81              
ATOM    676  CB  GLN A  43      70.022  83.814  54.370  1.00  8.81              
ATOM    677  HB1 GLN A  43      69.161  84.147  53.793  1.00  8.81              
ATOM    678  HB2 GLN A  43      70.781  83.470  53.666  1.00  8.81              
ATOM    679  CG  GLN A  43      70.570  85.052  55.106  1.00  8.81              
ATOM    680  HG1 GLN A  43      70.054  85.193  56.056  1.00  8.81              
ATOM    681  HG2 GLN A  43      70.374  85.932  54.493  1.00  8.81              
ATOM    682  CD  GLN A  43      72.079  84.982  55.321  1.00  8.81              
ATOM    683  OE1 GLN A  43      72.860  85.148  54.400  1.00  8.81              
ATOM    684  NE2 GLN A  43      72.540  84.688  56.514  1.00  8.81              
ATOM    685 1HE2 GLN A  43      71.920  84.363  57.246  1.00  8.81              
ATOM    686 2HE2 GLN A  43      73.535  84.603  56.633  1.00  8.81              
ATOM    687  C   GLN A  43      70.654  82.341  56.328  1.00  8.81              
ATOM    688  O   GLN A  43      70.545  82.821  57.457  1.00  8.81              
ATOM    689  N   ILE A  44      71.698  81.629  55.945  1.00  8.13              
ATOM    690  H   ILE A  44      71.633  81.283  54.997  1.00  8.13              
ATOM    691  CA  ILE A  44      72.905  81.217  56.656  1.00  8.13              
ATOM    692  HA  ILE A  44      72.851  80.137  56.710  1.00  8.13              
ATOM    693  CB  ILE A  44      74.175  81.536  55.812  1.00  8.13              
ATOM    694  HB  ILE A  44      74.401  82.599  55.905  1.00  8.13              
ATOM    695  CG2 ILE A  44      75.372  80.734  56.363  1.00  8.13              
ATOM    696 1HG2 ILE A  44      76.289  81.011  55.846  1.00  8.13              
ATOM    697 2HG2 ILE A  44      75.533  80.954  57.419  1.00  8.13              
ATOM    698 3HG2 ILE A  44      75.199  79.664  56.250  1.00  8.13              
ATOM    699  CG1 ILE A  44      73.987  81.237  54.303  1.00  8.13              
ATOM    700 1HG1 ILE A  44      73.181  81.859  53.912  1.00  8.13              
ATOM    701 2HG1 ILE A  44      73.704  80.193  54.184  1.00  8.13              
ATOM    702  CD1 ILE A  44      75.210  81.523  53.422  1.00  8.13              
ATOM    703  HD1 ILE A  44      74.922  81.459  52.374  1.00  8.13              
ATOM    704  HD2 ILE A  44      75.585  82.528  53.623  1.00  8.13              
ATOM    705  HD3 ILE A  44      75.998  80.793  53.610  1.00  8.13              
ATOM    706  C   ILE A  44      73.119  81.668  58.119  1.00  8.13              
ATOM    707  O   ILE A  44      73.719  82.701  58.398  1.00  8.13              
ATOM    708  N   ALA A  45      72.735  80.769  59.023  1.00  7.60              
ATOM    709  H   ALA A  45      71.978  80.162  58.744  1.00  7.60              
ATOM    710  CA  ALA A  45      73.575  80.117  60.042  1.00  7.60              
ATOM    711  HA  ALA A  45      74.580  79.928  59.660  1.00  7.60              
ATOM    712  CB  ALA A  45      73.659  81.000  61.293  1.00  7.60              
ATOM    713  HB1 ALA A  45      74.254  80.499  62.058  1.00  7.60              
ATOM    714  HB2 ALA A  45      74.136  81.948  61.044  1.00  7.60              
ATOM    715  HB3 ALA A  45      72.660  81.189  61.686  1.00  7.60              
ATOM    716  C   ALA A  45      72.892  78.768  60.345  1.00  7.60              
ATOM    717  O   ALA A  45      71.711  78.616  60.010  1.00  7.60              
ATOM    718  N   GLU A  46      73.551  77.802  60.990  1.00  6.44              
ATOM    719  H   GLU A  46      74.495  77.964  61.320  1.00  6.44              
ATOM    720  CA  GLU A  46      72.769  76.770  61.665  1.00  6.44              
ATOM    721  HA  GLU A  46      72.058  76.302  60.981  1.00  6.44              
ATOM    722  CB  GLU A  46      73.635  75.697  62.329  1.00  6.44              
ATOM    723  HB1 GLU A  46      74.211  76.137  63.144  1.00  6.44              
ATOM    724  HB2 GLU A  46      74.332  75.309  61.592  1.00  6.44              
ATOM    725  CG  GLU A  46      72.725  74.575  62.863  1.00  6.44              
ATOM    726  HG1 GLU A  46      72.641  73.774  62.150  1.00  6.44              
ATOM    727  HG2 GLU A  46      71.695  74.900  62.898  1.00  6.44              
ATOM    728  CD  GLU A  46      73.102  74.066  64.258  1.00  6.44              
ATOM    729  OE1 GLU A  46      72.294  74.350  65.170  1.00  6.44              
ATOM    730  OE2 GLU A  46      74.109  73.349  64.407  1.00  6.44              
ATOM    731  C   GLU A  46      71.948  77.465  62.817  1.00  6.44              
ATOM    732  O   GLU A  46      72.513  78.253  63.581  1.00  6.44              
ATOM    733  N   PRO A  47      70.645  77.196  62.951  1.00  6.57              
ATOM    734  CD  PRO A  47      69.753  78.301  62.604  1.00  6.57              
ATOM    735  HD1 PRO A  47      69.104  77.993  61.791  1.00  6.57              
ATOM    736  HD2 PRO A  47      70.331  79.169  62.285  1.00  6.57              
ATOM    737  CG  PRO A  47      68.933  78.666  63.845  1.00  6.57              
ATOM    738  HG1 PRO A  47      67.894  78.390  63.687  1.00  6.57              
ATOM    739  HG2 PRO A  47      69.007  79.728  64.072  1.00  6.57              
ATOM    740  CB  PRO A  47      69.523  77.818  64.968  1.00  6.57              
ATOM    741  HB1 PRO A  47      68.770  77.494  65.686  1.00  6.57              
ATOM    742  HB2 PRO A  47      70.311  78.383  65.468  1.00  6.57              
ATOM    743  CA  PRO A  47      70.143  76.639  64.231  1.00  6.57              
ATOM    744  HA  PRO A  47      70.996  76.284  64.815  1.00  6.57              
ATOM    745  C   PRO A  47      69.153  75.514  63.987  1.00  6.57              
ATOM    746  O   PRO A  47      67.997  75.713  63.570  1.00  6.57              
ATOM    747  N   VAL A  48      69.602  74.308  64.349  1.00  6.41              
ATOM    748  H   VAL A  48      70.616  74.305  64.514  1.00  6.41              
ATOM    749  CA  VAL A  48      68.875  73.337  65.170  1.00  6.41              
ATOM    750  HA  VAL A  48      68.920  72.362  64.671  1.00  6.41              
ATOM    751  CB  VAL A  48      69.654  73.221  66.520  1.00  6.41              
ATOM    752  HB  VAL A  48      70.271  74.112  66.651  1.00  6.41              
ATOM    753  CG1 VAL A  48      68.852  73.148  67.835  1.00  6.41              
ATOM    754 1HG1 VAL A  48      68.031  72.445  67.737  1.00  6.41              
ATOM    755 2HG1 VAL A  48      69.512  72.828  68.643  1.00  6.41              
ATOM    756 3HG1 VAL A  48      68.467  74.136  68.085  1.00  6.41              
ATOM    757  CG2 VAL A  48      70.580  72.011  66.463  1.00  6.41              
ATOM    758 1HG2 VAL A  48      71.275  72.036  67.301  1.00  6.41              
ATOM    759 2HG2 VAL A  48      70.003  71.091  66.513  1.00  6.41              
ATOM    760 3HG2 VAL A  48      71.165  72.014  65.545  1.00  6.41              
ATOM    761  C   VAL A  48      67.406  73.700  65.424  1.00  6.41              
ATOM    762  O   VAL A  48      67.056  74.687  66.081  1.00  6.41              
ATOM    763  N   LYS A  49      66.513  72.793  64.992  1.00  6.15              
ATOM    764  H   LYS A  49      67.011  72.064  64.492  1.00  6.15              
ATOM    765  CA  LYS A  49      65.425  72.308  65.868  1.00  6.15              
ATOM    766  HA  LYS A  49      65.560  72.811  66.838  1.00  6.15              
ATOM    767  CB  LYS A  49      63.955  72.667  65.529  1.00  6.15              
ATOM    768  HB1 LYS A  49      63.351  72.514  66.417  1.00  6.15              
ATOM    769  HB2 LYS A  49      63.557  71.974  64.800  1.00  6.15              
ATOM    770  CG  LYS A  49      63.789  74.128  65.082  1.00  6.15              
ATOM    771  HG1 LYS A  49      62.814  74.238  64.610  1.00  6.15              
ATOM    772  HG2 LYS A  49      64.550  74.348  64.340  1.00  6.15              
ATOM    773  CD  LYS A  49      63.880  75.175  66.194  1.00  6.15              
ATOM    774  HD1 LYS A  49      64.659  74.911  66.903  1.00  6.15              
ATOM    775  HD2 LYS A  49      62.925  75.206  66.705  1.00  6.15              
ATOM    776  CE  LYS A  49      64.166  76.578  65.650  1.00  6.15              
ATOM    777  HE1 LYS A  49      64.130  77.291  66.475  1.00  6.15              
ATOM    778  HE2 LYS A  49      63.385  76.842  64.929  1.00  6.15              
ATOM    779  NZ  LYS A  49      65.484  76.639  64.986  1.00  6.15              
ATOM    780  HZ1 LYS A  49      65.654  77.544  64.546  1.00  6.15              
ATOM    781  HZ2 LYS A  49      66.263  76.306  65.541  1.00  6.15              
ATOM    782  HZ3 LYS A  49      65.468  76.059  64.149  1.00  6.15              
ATOM    783  C   LYS A  49      65.855  70.893  66.210  1.00  6.15              
ATOM    784  O   LYS A  49      66.877  70.447  65.687  1.00  6.15              
ATOM    785  N   ALA A  50      65.204  70.154  67.055  1.00  5.84              
ATOM    786  H   ALA A  50      64.370  70.518  67.507  1.00  5.84              
ATOM    787  CA  ALA A  50      65.912  69.031  67.634  1.00  5.84              
ATOM    788  HA  ALA A  50      65.263  68.766  68.457  1.00  5.84              
ATOM    789  CB  ALA A  50      65.901  67.871  66.707  1.00  5.84              
ATOM    790  HB1 ALA A  50      66.304  67.011  67.220  1.00  5.84              
ATOM    791  HB2 ALA A  50      64.897  67.688  66.326  1.00  5.84              
ATOM    792  HB3 ALA A  50      66.578  68.116  65.922  1.00  5.84              
ATOM    793  C   ALA A  50      67.268  69.254  68.348  1.00  5.84              
ATOM    794  O   ALA A  50      68.128  70.049  67.998  1.00  5.84              
ATOM    795  N   LEU A  51      67.387  68.535  69.451  1.00  5.86              
ATOM    796  H   LEU A  51      66.566  68.048  69.769  1.00  5.86              
ATOM    797  CA  LEU A  51      68.588  68.234  70.206  1.00  5.86              
ATOM    798  HA  LEU A  51      69.320  67.809  69.517  1.00  5.86              
ATOM    799  CB  LEU A  51      69.208  69.470  70.908  1.00  5.86              
ATOM    800  HB1 LEU A  51      68.499  69.861  71.639  1.00  5.86              
ATOM    801  HB2 LEU A  51      69.368  70.243  70.157  1.00  5.86              
ATOM    802  CG  LEU A  51      70.569  69.291  71.615  1.00  5.86              
ATOM    803  HG  LEU A  51      71.026  70.277  71.700  1.00  5.86              
ATOM    804  CD1 LEU A  51      70.409  68.754  73.031  1.00  5.86              
ATOM    805 1HD1 LEU A  51      71.387  68.653  73.495  1.00  5.86              
ATOM    806 2HD1 LEU A  51      69.800  69.449  73.611  1.00  5.86              
ATOM    807 3HD1 LEU A  51      69.935  67.779  73.019  1.00  5.86              
ATOM    808  CD2 LEU A  51      71.551  68.394  70.860  1.00  5.86              
ATOM    809 1HD2 LEU A  51      72.530  68.439  71.335  1.00  5.86              
ATOM    810 2HD2 LEU A  51      71.211  67.360  70.858  1.00  5.86              
ATOM    811 3HD2 LEU A  51      71.644  68.765  69.843  1.00  5.86              
ATOM    812  C   LEU A  51      68.114  67.186  71.176  1.00  5.86              
ATOM    813  O   LEU A  51      67.109  67.397  71.857  1.00  5.86              
ATOM    814  N   ASN A  52      68.759  66.032  71.090  1.00  5.39              
ATOM    815  H   ASN A  52      69.473  65.940  70.386  1.00  5.39              
ATOM    816  CA  ASN A  52      68.581  64.913  71.973  1.00  5.39              
ATOM    817  HA  ASN A  52      67.581  64.919  72.382  1.00  5.39              
ATOM    818  CB  ASN A  52      68.953  63.661  71.171  1.00  5.39              
ATOM    819  HB1 ASN A  52      70.019  63.688  70.948  1.00  5.39              
ATOM    820  HB2 ASN A  52      68.436  63.675  70.228  1.00  5.39              
ATOM    821  CG  ASN A  52      68.670  62.388  71.928  1.00  5.39              
ATOM    822  OD1 ASN A  52      69.578  61.642  72.229  1.00  5.39              
ATOM    823  ND2 ASN A  52      67.457  62.143  72.363  1.00  5.39              
ATOM    824 1HD2 ASN A  52      66.708  62.823  72.217  1.00  5.39              
ATOM    825 2HD2 ASN A  52      67.371  61.432  73.074  1.00  5.39              
ATOM    826  C   ASN A  52      69.439  64.927  73.223  1.00  5.39              
ATOM    827  O   ASN A  52      70.607  65.311  73.217  1.00  5.39              
ATOM    828  N   CYS A  53      68.858  64.286  74.232  1.00  5.44              
ATOM    829  H   CYS A  53      67.896  64.001  74.113  1.00  5.44              
ATOM    830  CA  CYS A  53      69.583  63.646  75.297  1.00  5.44              
ATOM    831  HA  CYS A  53      70.634  63.526  75.034  1.00  5.44              
ATOM    832  CB  CYS A  53      69.486  64.548  76.546  1.00  5.44              
ATOM    833  HB1 CYS A  53      69.798  63.994  77.433  1.00  5.44              
ATOM    834  HB2 CYS A  53      68.448  64.849  76.678  1.00  5.44              
ATOM    835  SG  CYS A  53      70.519  66.039  76.435  1.00  5.44              
ATOM    836  HG  CYS A  53      71.698  65.422  76.614  1.00  5.44              
ATOM    837  C   CYS A  53      69.025  62.246  75.623  1.00  5.44              
ATOM    838  O   CYS A  53      67.942  61.845  75.184  1.00  5.44              
ATOM    839  N   ASN A  54      69.752  61.539  76.486  1.00  5.74              
ATOM    840  H   ASN A  54      70.684  61.884  76.676  1.00  5.74              
ATOM    841  CA  ASN A  54      69.416  60.260  77.106  1.00  5.74              
ATOM    842  HA  ASN A  54      68.334  60.148  77.134  1.00  5.74              
ATOM    843  CB  ASN A  54      70.014  59.130  76.251  1.00  5.74              
ATOM    844  HB1 ASN A  54      71.090  59.261  76.180  1.00  5.74              
ATOM    845  HB2 ASN A  54      69.602  59.198  75.247  1.00  5.74              
ATOM    846  CG  ASN A  54      69.728  57.740  76.794  1.00  5.74              
ATOM    847  OD1 ASN A  54      68.794  57.084  76.360  1.00  5.74              
ATOM    848  ND2 ASN A  54      70.511  57.284  77.750  1.00  5.74              
ATOM    849 1HD2 ASN A  54      71.212  57.861  78.168  1.00  5.74              
ATOM    850 2HD2 ASN A  54      70.297  56.376  78.189  1.00  5.74              
ATOM    851  C   ASN A  54      69.933  60.222  78.549  1.00  5.74              
ATOM    852  O   ASN A  54      71.022  60.708  78.826  1.00  5.74              
ATOM    853  N   PHE A  55      69.184  59.619  79.464  1.00  5.69              
ATOM    854  H   PHE A  55      68.304  59.221  79.154  1.00  5.69              
ATOM    855  CA  PHE A  55      69.339  59.786  80.913  1.00  5.69              
ATOM    856  HA  PHE A  55      70.317  60.213  81.144  1.00  5.69              
ATOM    857  CB  PHE A  55      68.240  60.771  81.323  1.00  5.69              
ATOM    858  HB1 PHE A  55      67.284  60.261  81.296  1.00  5.69              
ATOM    859  HB2 PHE A  55      68.179  61.559  80.569  1.00  5.69              
ATOM    860  CG  PHE A  55      68.380  61.463  82.655  1.00  5.69              
ATOM    861  CD1 PHE A  55      69.124  62.649  82.707  1.00  5.69              
ATOM    862  HD1 PHE A  55      69.690  62.956  81.844  1.00  5.69              
ATOM    863  CE1 PHE A  55      69.052  63.478  83.835  1.00  5.69              
ATOM    864  HE1 PHE A  55      69.585  64.417  83.849  1.00  5.69              
ATOM    865  CZ  PHE A  55      68.276  63.090  84.932  1.00  5.69              
ATOM    866  HZ  PHE A  55      68.171  63.756  85.768  1.00  5.69              
ATOM    867  CE2 PHE A  55      67.630  61.845  84.935  1.00  5.69              
ATOM    868  HE2 PHE A  55      67.083  61.534  85.811  1.00  5.69              
ATOM    869  CD2 PHE A  55      67.656  61.037  83.785  1.00  5.69              
ATOM    870  HD2 PHE A  55      67.086  60.119  83.758  1.00  5.69              
ATOM    871  C   PHE A  55      69.194  58.450  81.653  1.00  5.69              
ATOM    872  O   PHE A  55      68.524  57.550  81.160  1.00  5.69              
ATOM    873  N   GLY A  56      69.758  58.314  82.851  1.00  5.91              
ATOM    874  H   GLY A  56      70.319  59.071  83.216  1.00  5.91              
ATOM    875  CA  GLY A  56      69.757  57.031  83.563  1.00  5.91              
ATOM    876  HA1 GLY A  56      70.756  56.596  83.509  1.00  5.91              
ATOM    877  HA2 GLY A  56      69.066  56.321  83.106  1.00  5.91              
ATOM    878  C   GLY A  56      69.383  57.186  85.023  1.00  5.91              
ATOM    879  O   GLY A  56      70.262  57.255  85.868  1.00  5.91              
ATOM    880  N   HIS A  57      68.089  57.237  85.333  1.00  6.19              
ATOM    881  H   HIS A  57      67.429  57.073  84.582  1.00  6.19              
ATOM    882  CA  HIS A  57      67.539  57.460  86.681  1.00  6.19              
ATOM    883  HA  HIS A  57      67.715  58.492  86.993  1.00  6.19              
ATOM    884  CB  HIS A  57      66.018  57.185  86.609  1.00  6.19              
ATOM    885  HB1 HIS A  57      65.707  56.706  87.532  1.00  6.19              
ATOM    886  HB2 HIS A  57      65.804  56.465  85.820  1.00  6.19              
ATOM    887  CG  HIS A  57      65.102  58.365  86.450  1.00  6.19              
ATOM    888  ND1 HIS A  57      65.454  59.648  86.048  1.00  6.19              
ATOM    889  CE1 HIS A  57      64.327  60.369  86.050  1.00  6.19              
ATOM    890  HE1 HIS A  57      64.259  61.405  85.744  1.00  6.19              
ATOM    891  NE2 HIS A  57      63.284  59.601  86.395  1.00  6.19              
ATOM    892  HE2 HIS A  57      62.312  59.890  86.337  1.00  6.19              
ATOM    893  CD2 HIS A  57      63.755  58.333  86.657  1.00  6.19              
ATOM    894  HD2 HIS A  57      63.185  57.457  86.934  1.00  6.19              
ATOM    895  C   HIS A  57      68.082  56.542  87.798  1.00  6.19              
ATOM    896  O   HIS A  57      67.863  56.825  88.976  1.00  6.19              
ATOM    897  N   GLN A  58      68.730  55.428  87.447  1.00  6.07              
ATOM    898  H   GLN A  58      68.926  55.323  86.463  1.00  6.07              
ATOM    899  CA  GLN A  58      69.248  54.396  88.352  1.00  6.07              
ATOM    900  HA  GLN A  58      69.531  53.561  87.712  1.00  6.07              
ATOM    901  CB  GLN A  58      70.579  54.856  88.990  1.00  6.07              
ATOM    902  HB1 GLN A  58      70.439  55.823  89.464  1.00  6.07              
ATOM    903  HB2 GLN A  58      71.292  55.020  88.179  1.00  6.07              
ATOM    904  CG  GLN A  58      71.222  53.869  89.992  1.00  6.07              
ATOM    905  HG1 GLN A  58      72.225  53.619  89.644  1.00  6.07              
ATOM    906  HG2 GLN A  58      70.655  52.940  90.038  1.00  6.07              
ATOM    907  CD  GLN A  58      71.328  54.457  91.400  1.00  6.07              
ATOM    908  OE1 GLN A  58      70.440  54.328  92.233  1.00  6.07              
ATOM    909  NE2 GLN A  58      72.383  55.177  91.704  1.00  6.07              
ATOM    910 1HE2 GLN A  58      73.109  55.337  91.032  1.00  6.07              
ATOM    911 2HE2 GLN A  58      72.299  55.748  92.537  1.00  6.07              
ATOM    912  C   GLN A  58      68.203  53.815  89.312  1.00  6.07              
ATOM    913  O   GLN A  58      68.112  54.163  90.489  1.00  6.07              
ATOM    914  N   CYS A  59      67.385  52.948  88.722  1.00  6.46              
ATOM    915  H   CYS A  59      67.534  52.747  87.742  1.00  6.46              
ATOM    916  CA  CYS A  59      66.268  52.220  89.311  1.00  6.46              
ATOM    917  HA  CYS A  59      66.599  51.595  90.143  1.00  6.46              
ATOM    918  CB  CYS A  59      65.216  53.247  89.787  1.00  6.46              
ATOM    919  HB1 CYS A  59      65.645  53.861  90.578  1.00  6.46              
ATOM    920  HB2 CYS A  59      64.357  52.724  90.201  1.00  6.46              
ATOM    921  SG  CYS A  59      64.621  54.289  88.423  1.00  6.46              
ATOM    922  HG  CYS A  59      65.842  54.640  88.004  1.00  6.46              
ATOM    923  C   CYS A  59      65.626  51.349  88.218  1.00  6.46              
ATOM    924  O   CYS A  59      65.955  51.480  87.025  1.00  6.46              
ATOM    925  N   LEU A  60      64.625  50.563  88.613  1.00  6.52              
ATOM    926  H   LEU A  60      64.429  50.521  89.615  1.00  6.52              
ATOM    927  CA  LEU A  60      63.720  49.867  87.698  1.00  6.52              
ATOM    928  HA  LEU A  60      64.035  50.018  86.668  1.00  6.52              
ATOM    929  CB  LEU A  60      63.768  48.349  87.959  1.00  6.52              
ATOM    930  HB1 LEU A  60      63.008  47.878  87.334  1.00  6.52              
ATOM    931  HB2 LEU A  60      63.504  48.163  89.002  1.00  6.52              
ATOM    932  CG  LEU A  60      65.119  47.673  87.666  1.00  6.52              
ATOM    933  HG  LEU A  60      65.875  48.050  88.356  1.00  6.52              
ATOM    934  CD1 LEU A  60      64.984  46.164  87.869  1.00  6.52              
ATOM    935 1HD1 LEU A  60      65.951  45.684  87.721  1.00  6.52              
ATOM    936 2HD1 LEU A  60      64.645  45.961  88.884  1.00  6.52              
ATOM    937 3HD1 LEU A  60      64.266  45.753  87.161  1.00  6.52              
ATOM    938  CD2 LEU A  60      65.596  47.912  86.233  1.00  6.52              
ATOM    939 1HD2 LEU A  60      66.466  47.291  86.017  1.00  6.52              
ATOM    940 2HD2 LEU A  60      64.803  47.663  85.526  1.00  6.52              
ATOM    941 3HD2 LEU A  60      65.880  48.953  86.109  1.00  6.52              
ATOM    942  C   LEU A  60      62.288  50.418  87.824  1.00  6.52              
ATOM    943  O   LEU A  60      61.522  49.981  88.688  1.00  6.52              
ATOM    944  N   PRO A  61      61.912  51.421  87.014  1.00  6.35              
ATOM    945  CD  PRO A  61      62.713  52.066  85.983  1.00  6.35              
ATOM    946  HD1 PRO A  61      63.053  51.346  85.239  1.00  6.35              
ATOM    947  HD2 PRO A  61      63.564  52.565  86.442  1.00  6.35              
ATOM    948  CG  PRO A  61      61.806  53.098  85.319  1.00  6.35              
ATOM    949  HG1 PRO A  61      61.328  52.659  84.446  1.00  6.35              
ATOM    950  HG2 PRO A  61      62.343  54.007  85.051  1.00  6.35              
ATOM    951  CB  PRO A  61      60.742  53.362  86.373  1.00  6.35              
ATOM    952  HB1 PRO A  61      59.813  53.701  85.913  1.00  6.35              
ATOM    953  HB2 PRO A  61      61.117  54.105  87.079  1.00  6.35              
ATOM    954  CA  PRO A  61      60.585  52.011  87.087  1.00  6.35              
ATOM    955  HA  PRO A  61      60.307  52.173  88.128  1.00  6.35              
ATOM    956  C   PRO A  61      59.533  51.128  86.406  1.00  6.35              
ATOM    957  O   PRO A  61      59.715  50.672  85.281  1.00  6.35              
ATOM    958  N   GLY A  62      58.379  50.927  87.046  1.00  6.83              
ATOM    959  H   GLY A  62      58.252  51.313  87.969  1.00  6.83              
ATOM    960  CA  GLY A  62      57.265  50.198  86.435  1.00  6.83              
ATOM    961  HA1 GLY A  62      56.487  50.036  87.180  1.00  6.83              
ATOM    962  HA2 GLY A  62      57.617  49.225  86.090  1.00  6.83              
ATOM    963  C   GLY A  62      56.657  50.956  85.270  1.00  6.83              
ATOM    964  O   GLY A  62      55.983  51.955  85.517  1.00  6.83              
ATOM    965  N   TYR A  63      56.874  50.533  84.012  1.00  6.70              
ATOM    966  H   TYR A  63      57.511  49.773  83.830  1.00  6.70              
ATOM    967  CA  TYR A  63      56.311  51.312  82.906  1.00  6.70              
ATOM    968  HA  TYR A  63      56.600  52.330  83.154  1.00  6.70              
ATOM    969  CB  TYR A  63      56.940  51.130  81.515  1.00  6.70              
ATOM    970  HB1 TYR A  63      58.020  51.111  81.604  1.00  6.70              
ATOM    971  HB2 TYR A  63      56.728  52.059  80.982  1.00  6.70              
ATOM    972  CG  TYR A  63      56.461  50.014  80.602  1.00  6.70              
ATOM    973  CD1 TYR A  63      56.584  50.188  79.206  1.00  6.70              
ATOM    974  HD1 TYR A  63      57.027  51.090  78.806  1.00  6.70              
ATOM    975  CE1 TYR A  63      56.135  49.191  78.319  1.00  6.70              
ATOM    976  HE1 TYR A  63      56.233  49.316  77.250  1.00  6.70              
ATOM    977  CZ  TYR A  63      55.556  48.011  78.829  1.00  6.70              
ATOM    978  OH  TYR A  63      55.037  47.092  77.976  1.00  6.70              
ATOM    979  HH  TYR A  63      54.724  46.319  78.453  1.00  6.70              
ATOM    980  CE2 TYR A  63      55.448  47.825  80.223  1.00  6.70              
ATOM    981  HE2 TYR A  63      54.984  46.935  80.628  1.00  6.70              
ATOM    982  CD2 TYR A  63      55.912  48.817  81.105  1.00  6.70              
ATOM    983  HD2 TYR A  63      55.817  48.647  82.169  1.00  6.70              
ATOM    984  C   TYR A  63      54.796  51.357  82.876  1.00  6.70              
ATOM    985  O   TYR A  63      54.298  52.342  82.382  1.00  6.70              
ATOM    986  N   GLU A  64      54.037  50.437  83.475  1.00  7.08              
ATOM    987  H   GLU A  64      54.423  49.523  83.690  1.00  7.08              
ATOM    988  CA  GLU A  64      52.663  50.739  83.900  1.00  7.08              
ATOM    989  HA  GLU A  64      52.055  51.064  83.063  1.00  7.08              
ATOM    990  CB  GLU A  64      52.006  49.491  84.546  1.00  7.08              
ATOM    991  HB1 GLU A  64      51.149  49.836  85.128  1.00  7.08              
ATOM    992  HB2 GLU A  64      52.705  49.043  85.254  1.00  7.08              
ATOM    993  CG  GLU A  64      51.456  48.387  83.641  1.00  7.08              
ATOM    994  HG1 GLU A  64      50.660  48.814  83.028  1.00  7.08              
ATOM    995  HG2 GLU A  64      50.999  47.623  84.274  1.00  7.08              
ATOM    996  CD  GLU A  64      52.511  47.724  82.756  1.00  7.08              
ATOM    997  OE1 GLU A  64      53.671  47.589  83.196  1.00  7.08              
ATOM    998  OE2 GLU A  64      52.148  47.435  81.593  1.00  7.08              
ATOM    999  C   GLU A  64      52.628  51.802  85.027  1.00  7.08              
ATOM   1000  O   GLU A  64      51.988  52.831  84.942  1.00  7.08              
ATOM   1001  N   SER A  65      53.184  51.558  86.200  1.00  6.73              
ATOM   1002  H   SER A  65      53.827  50.791  86.324  1.00  6.73              
ATOM   1003  CA  SER A  65      52.707  52.289  87.374  1.00  6.73              
ATOM   1004  HA  SER A  65      51.636  52.430  87.310  1.00  6.73              
ATOM   1005  CB  SER A  65      52.969  51.416  88.614  1.00  6.73              
ATOM   1006  HB1 SER A  65      52.309  50.548  88.570  1.00  6.73              
ATOM   1007  HB2 SER A  65      52.732  51.979  89.518  1.00  6.73              
ATOM   1008  OG  SER A  65      54.312  50.956  88.673  1.00  6.73              
ATOM   1009  HG  SER A  65      54.425  50.434  89.473  1.00  6.73              
ATOM   1010  C   SER A  65      53.303  53.676  87.605  1.00  6.73              
ATOM   1011  O   SER A  65      52.862  54.366  88.530  1.00  6.73              
ATOM   1012  N   LEU A  66      54.284  54.071  86.789  1.00  6.14              
ATOM   1013  H   LEU A  66      54.648  53.386  86.138  1.00  6.14              
ATOM   1014  CA  LEU A  66      54.964  55.355  86.915  1.00  6.14              
ATOM   1015  HA  LEU A  66      54.717  55.765  87.892  1.00  6.14              
ATOM   1016  CB  LEU A  66      56.472  55.137  86.928  1.00  6.14              
ATOM   1017  HB1 LEU A  66      56.963  56.004  86.506  1.00  6.14              
ATOM   1018  HB2 LEU A  66      56.749  54.277  86.315  1.00  6.14              
ATOM   1019  CG  LEU A  66      57.008  54.944  88.366  1.00  6.14              
ATOM   1020  HG  LEU A  66      56.843  55.864  88.927  1.00  6.14              
ATOM   1021  CD1 LEU A  66      56.388  53.769  89.127  1.00  6.14              
ATOM   1022 1HD1 LEU A  66      55.365  54.016  89.408  1.00  6.14              
ATOM   1023 2HD1 LEU A  66      56.386  52.876  88.502  1.00  6.14              
ATOM   1024 3HD1 LEU A  66      56.941  53.586  90.048  1.00  6.14              
ATOM   1025  CD2 LEU A  66      58.499  54.663  88.330  1.00  6.14              
ATOM   1026 1HD2 LEU A  66      58.993  55.380  87.677  1.00  6.14              
ATOM   1027 2HD2 LEU A  66      58.899  54.746  89.339  1.00  6.14              
ATOM   1028 3HD2 LEU A  66      58.643  53.655  87.963  1.00  6.14              
ATOM   1029  C   LEU A  66      54.437  56.437  86.001  1.00  6.14              
ATOM   1030  O   LEU A  66      54.259  57.550  86.472  1.00  6.14              
ATOM   1031  N   ILE A  67      54.098  56.006  84.795  1.00  6.64              
ATOM   1032  H   ILE A  67      54.554  55.124  84.634  1.00  6.64              
ATOM   1033  CA  ILE A  67      52.862  56.090  83.982  1.00  6.64              
ATOM   1034  HA  ILE A  67      52.798  56.965  83.338  1.00  6.64              
ATOM   1035  CB  ILE A  67      53.183  54.838  83.148  1.00  6.64              
ATOM   1036  HB  ILE A  67      53.549  54.086  83.838  1.00  6.64              
ATOM   1037  CG2 ILE A  67      51.949  54.100  82.595  1.00  6.64              
ATOM   1038 1HG2 ILE A  67      52.103  53.044  82.623  1.00  6.64              
ATOM   1039 2HG2 ILE A  67      51.154  54.303  83.259  1.00  6.64              
ATOM   1040 3HG2 ILE A  67      51.614  54.210  81.605  1.00  6.64              
ATOM   1041  CG1 ILE A  67      54.459  55.111  82.284  1.00  6.64              
ATOM   1042 1HG1 ILE A  67      54.448  56.139  81.942  1.00  6.64              
ATOM   1043 2HG1 ILE A  67      54.413  54.473  81.421  1.00  6.64              
ATOM   1044  CD1 ILE A  67      55.855  54.880  82.920  1.00  6.64              
ATOM   1045  HD1 ILE A  67      55.787  54.207  83.772  1.00  6.64              
ATOM   1046  HD2 ILE A  67      56.539  54.443  82.196  1.00  6.64              
ATOM   1047  HD3 ILE A  67      56.272  55.831  83.254  1.00  6.64              
ATOM   1048  C   ILE A  67      51.678  56.069  85.018  1.00  6.64              
ATOM   1049  O   ILE A  67      51.800  55.909  86.227  1.00  6.64              
ATOM   1050  N   LYS A  68      50.473  56.385  84.591  1.00  7.22              
ATOM   1051  H   LYS A  68      50.346  56.293  83.588  1.00  7.22              
ATOM   1052  CA  LYS A  68      49.628  57.401  85.266  1.00  7.22              
ATOM   1053  HA  LYS A  68      49.397  58.012  84.404  1.00  7.22              
ATOM   1054  CB  LYS A  68      48.223  56.996  85.776  1.00  7.22              
ATOM   1055  HB1 LYS A  68      48.204  56.717  86.826  1.00  7.22              
ATOM   1056  HB2 LYS A  68      47.899  56.132  85.256  1.00  7.22              
ATOM   1057  CG  LYS A  68      47.313  58.220  85.500  1.00  7.22              
ATOM   1058  HG1 LYS A  68      47.398  58.437  84.449  1.00  7.22              
ATOM   1059  HG2 LYS A  68      47.706  59.073  86.030  1.00  7.22              
ATOM   1060  CD  LYS A  68      45.816  58.149  85.759  1.00  7.22              
ATOM   1061  HD1 LYS A  68      45.631  57.712  86.737  1.00  7.22              
ATOM   1062  HD2 LYS A  68      45.405  57.539  84.962  1.00  7.22              
ATOM   1063  CE  LYS A  68      45.118  59.511  85.689  1.00  7.22              
ATOM   1064  HE1 LYS A  68      45.709  60.172  85.056  1.00  7.22              
ATOM   1065  HE2 LYS A  68      45.101  59.948  86.691  1.00  7.22              
ATOM   1066  NZ  LYS A  68      43.741  59.389  85.137  1.00  7.22              
ATOM   1067  HZ1 LYS A  68      43.297  60.291  84.992  1.00  7.22              
ATOM   1068  HZ2 LYS A  68      43.745  59.024  84.180  1.00  7.22              
ATOM   1069  HZ3 LYS A  68      43.160  58.762  85.682  1.00  7.22              
ATOM   1070  C   LYS A  68      50.316  58.446  86.160  1.00  7.22              
ATOM   1071  O   LYS A  68      50.974  59.360  85.684  1.00  7.22              
ATOM   1072  N   THR A  69      49.923  58.368  87.416  1.00  8.04              
ATOM   1073  H   THR A  69      49.525  57.462  87.602  1.00  8.04              
ATOM   1074  CA  THR A  69      49.607  59.341  88.461  1.00  8.04              
ATOM   1075  HA  THR A  69      50.526  59.519  88.995  1.00  8.04              
ATOM   1076  CB  THR A  69      49.036  60.746  88.114  1.00  8.04              
ATOM   1077  HB  THR A  69      49.081  61.301  89.052  1.00  8.04              
ATOM   1078  CG2 THR A  69      49.752  61.609  87.080  1.00  8.04              
ATOM   1079 1HG2 THR A  69      49.524  62.659  87.263  1.00  8.04              
ATOM   1080 2HG2 THR A  69      50.827  61.471  87.150  1.00  8.04              
ATOM   1081 3HG2 THR A  69      49.430  61.346  86.075  1.00  8.04              
ATOM   1082  OG1 THR A  69      47.687  60.756  87.724  1.00  8.04              
ATOM   1083  HG1 THR A  69      47.378  61.661  87.811  1.00  8.04              
ATOM   1084  C   THR A  69      48.666  58.566  89.380  1.00  8.04              
ATOM   1085  O   THR A  69      47.635  58.080  88.908  1.00  8.04              
ATOM   1086  N   PRO A  70      49.101  58.222  90.602  1.00  9.83              
ATOM   1087  CD  PRO A  70      50.030  58.952  91.447  1.00  9.83              
ATOM   1088  HD1 PRO A  70      49.776  60.011  91.501  1.00  9.83              
ATOM   1089  HD2 PRO A  70      51.048  58.814  91.081  1.00  9.83              
ATOM   1090  CG  PRO A  70      49.891  58.298  92.818  1.00  9.83              
ATOM   1091  HG1 PRO A  70      49.009  58.695  93.323  1.00  9.83              
ATOM   1092  HG2 PRO A  70      50.780  58.442  93.432  1.00  9.83              
ATOM   1093  CB  PRO A  70      49.665  56.827  92.471  1.00  9.83              
ATOM   1094  HB1 PRO A  70      49.077  56.323  93.239  1.00  9.83              
ATOM   1095  HB2 PRO A  70      50.630  56.330  92.359  1.00  9.83              
ATOM   1096  CA  PRO A  70      48.953  56.859  91.108  1.00  9.83              
ATOM   1097  HA  PRO A  70      49.512  56.195  90.447  1.00  9.83              
ATOM   1098  C   PRO A  70      47.508  56.361  91.161  1.00  9.83              
ATOM   1099  O   PRO A  70      46.700  56.775  92.000  1.00  9.83              
ATOM   1100  N   LYS A  71      47.191  55.490  90.199  1.00 11.07              
ATOM   1101  H   LYS A  71      47.925  55.267  89.541  1.00 11.07              
ATOM   1102  CA  LYS A  71      45.886  54.873  89.960  1.00 11.07              
ATOM   1103  HA  LYS A  71      45.356  54.839  90.912  1.00 11.07              
ATOM   1104  CB  LYS A  71      45.055  55.715  88.963  1.00 11.07              
ATOM   1105  HB1 LYS A  71      44.193  55.145  88.613  1.00 11.07              
ATOM   1106  HB2 LYS A  71      45.691  55.937  88.109  1.00 11.07              
ATOM   1107  CG  LYS A  71      44.521  57.041  89.534  1.00 11.07              
ATOM   1108  HG1 LYS A  71      44.144  57.650  88.712  1.00 11.07              
ATOM   1109  HG2 LYS A  71      45.336  57.597  89.988  1.00 11.07              
ATOM   1110  CD  LYS A  71      43.377  56.850  90.548  1.00 11.07              
ATOM   1111  HD1 LYS A  71      43.522  55.949  91.142  1.00 11.07              
ATOM   1112  HD2 LYS A  71      42.443  56.739  89.994  1.00 11.07              
ATOM   1113  CE  LYS A  71      43.266  58.058  91.486  1.00 11.07              
ATOM   1114  HE1 LYS A  71      42.281  58.047  91.964  1.00 11.07              
ATOM   1115  HE2 LYS A  71      43.340  58.970  90.887  1.00 11.07              
ATOM   1116  NZ  LYS A  71      44.328  58.029  92.524  1.00 11.07              
ATOM   1117  HZ1 LYS A  71      44.168  57.282  93.189  1.00 11.07              
ATOM   1118  HZ2 LYS A  71      45.242  57.835  92.108  1.00 11.07              
ATOM   1119  HZ3 LYS A  71      44.381  58.901  93.030  1.00 11.07              
ATOM   1120  C   LYS A  71      46.037  53.398  89.592  1.00 11.07              
ATOM   1121  O   LYS A  71      46.537  52.645  90.417  1.00 11.07              
ATOM   1122  N   LYS A  72      45.590  52.960  88.411  1.00 13.81              
ATOM   1123  H   LYS A  72      45.276  53.644  87.743  1.00 13.81              
ATOM   1124  CA  LYS A  72      45.629  51.549  88.002  1.00 13.81              
ATOM   1125  HA  LYS A  72      46.360  51.047  88.641  1.00 13.81              
ATOM   1126  CB  LYS A  72      44.249  50.905  88.266  1.00 13.81              
ATOM   1127  HB1 LYS A  72      43.559  51.168  87.463  1.00 13.81              
ATOM   1128  HB2 LYS A  72      43.855  51.316  89.198  1.00 13.81              
ATOM   1129  CG  LYS A  72      44.308  49.372  88.427  1.00 13.81              
ATOM   1130  HG1 LYS A  72      45.101  49.122  89.134  1.00 13.81              
ATOM   1131  HG2 LYS A  72      44.537  48.912  87.465  1.00 13.81              
ATOM   1132  CD  LYS A  72      42.982  48.796  88.958  1.00 13.81              
ATOM   1133  HD1 LYS A  72      42.191  48.989  88.231  1.00 13.81              
ATOM   1134  HD2 LYS A  72      42.729  49.292  89.897  1.00 13.81              
ATOM   1135  CE  LYS A  72      43.105  47.282  89.204  1.00 13.81              
ATOM   1136  HE1 LYS A  72      43.937  47.108  89.894  1.00 13.81              
ATOM   1137  HE2 LYS A  72      43.355  46.794  88.256  1.00 13.81              
ATOM   1138  NZ  LYS A  72      41.855  46.699  89.765  1.00 13.81              
ATOM   1139  HZ1 LYS A  72      41.963  45.702  89.917  1.00 13.81              
ATOM   1140  HZ2 LYS A  72      41.624  47.124  90.655  1.00 13.81              
ATOM   1141  HZ3 LYS A  72      41.079  46.836  89.129  1.00 13.81              
ATOM   1142  C   LYS A  72      46.136  51.364  86.590  1.00 13.81              
ATOM   1143  O   LYS A  72      46.018  52.270  85.780  1.00 13.81              
ATOM   1144  N   THR A  73      46.678  50.192  86.298  1.00 15.72              
ATOM   1145  H   THR A  73      46.640  49.476  87.005  1.00 15.72              
ATOM   1146  CA  THR A  73      47.530  49.862  85.144  1.00 15.72              
ATOM   1147  HA  THR A  73      48.501  50.327  85.298  1.00 15.72              
ATOM   1148  CB  THR A  73      47.814  48.347  85.149  1.00 15.72              
ATOM   1149  HB  THR A  73      48.342  48.064  84.238  1.00 15.72              
ATOM   1150  CG2 THR A  73      48.658  47.917  86.350  1.00 15.72              
ATOM   1151 1HG2 THR A  73      48.892  46.855  86.266  1.00 15.72              
ATOM   1152 2HG2 THR A  73      49.595  48.472  86.364  1.00 15.72              
ATOM   1153 3HG2 THR A  73      48.124  48.088  87.284  1.00 15.72              
ATOM   1154  OG1 THR A  73      46.602  47.626  85.236  1.00 15.72              
ATOM   1155  HG1 THR A  73      46.765  46.761  84.841  1.00 15.72              
ATOM   1156  C   THR A  73      47.053  50.233  83.710  1.00 15.72              
ATOM   1157  O   THR A  73      47.879  50.119  82.806  1.00 15.72              
ATOM   1158  N   LYS A  74      45.849  50.806  83.472  1.00 15.34              
ATOM   1159  H   LYS A  74      45.179  50.806  84.225  1.00 15.34              
ATOM   1160  CA  LYS A  74      45.595  51.613  82.240  1.00 15.34              
ATOM   1161  HA  LYS A  74      46.592  51.825  81.850  1.00 15.34              
ATOM   1162  CB  LYS A  74      44.907  50.811  81.094  1.00 15.34              
ATOM   1163  HB1 LYS A  74      43.822  50.879  81.188  1.00 15.34              
ATOM   1164  HB2 LYS A  74      45.178  49.760  81.212  1.00 15.34              
ATOM   1165  CG  LYS A  74      45.347  51.238  79.652  1.00 15.34              
ATOM   1166  HG1 LYS A  74      45.654  50.333  79.126  1.00 15.34              
ATOM   1167  HG2 LYS A  74      46.239  51.862  79.724  1.00 15.34              
ATOM   1168  CD  LYS A  74      44.323  51.967  78.734  1.00 15.34              
ATOM   1169  HD1 LYS A  74      43.903  52.828  79.254  1.00 15.34              
ATOM   1170  HD2 LYS A  74      43.512  51.279  78.488  1.00 15.34              
ATOM   1171  CE  LYS A  74      45.010  52.452  77.431  1.00 15.34              
ATOM   1172  HE1 LYS A  74      45.433  51.584  76.916  1.00 15.34              
ATOM   1173  HE2 LYS A  74      45.842  53.104  77.710  1.00 15.34              
ATOM   1174  NZ  LYS A  74      44.133  53.191  76.470  1.00 15.34              
ATOM   1175  HZ1 LYS A  74      43.694  54.025  76.843  1.00 15.34              
ATOM   1176  HZ2 LYS A  74      44.681  53.576  75.686  1.00 15.34              
ATOM   1177  HZ3 LYS A  74      43.437  52.609  76.021  1.00 15.34              
ATOM   1178  C   LYS A  74      45.016  53.041  82.322  1.00 15.34              
ATOM   1179  O   LYS A  74      44.945  53.748  81.325  1.00 15.34              
ATOM   1180  N   ASN A  75      44.767  53.547  83.521  1.00 16.35              
ATOM   1181  H   ASN A  75      44.863  52.889  84.280  1.00 16.35              
ATOM   1182  CA  ASN A  75      45.143  54.927  83.881  1.00 16.35              
ATOM   1183  HA  ASN A  75      44.576  55.620  83.252  1.00 16.35              
ATOM   1184  CB  ASN A  75      44.670  55.094  85.348  1.00 16.35              
ATOM   1185  HB1 ASN A  75      45.434  55.594  85.927  1.00 16.35              
ATOM   1186  HB2 ASN A  75      44.525  54.131  85.823  1.00 16.35              
ATOM   1187  CG  ASN A  75      43.330  55.811  85.483  1.00 16.35              
ATOM   1188  OD1 ASN A  75      43.176  56.765  86.232  1.00 16.35              
ATOM   1189  ND2 ASN A  75      42.310  55.370  84.786  1.00 16.35              
ATOM   1190 1HD2 ASN A  75      42.429  54.639  84.108  1.00 16.35              
ATOM   1191 2HD2 ASN A  75      41.434  55.859  84.878  1.00 16.35              
ATOM   1192  C   ASN A  75      46.590  55.180  83.555  1.00 16.35              
ATOM   1193  O   ASN A  75      46.950  56.202  82.982  1.00 16.35              
ATOM   1194  N   MET A  76      47.380  54.153  83.829  1.00 17.58              
ATOM   1195  H   MET A  76      46.980  53.436  84.424  1.00 17.58              
ATOM   1196  CA  MET A  76      48.732  53.898  83.375  1.00 17.58              
ATOM   1197  HA  MET A  76      49.272  54.804  83.546  1.00 17.58              
ATOM   1198  CB  MET A  76      49.159  52.790  84.313  1.00 17.58              
ATOM   1199  HB1 MET A  76      49.980  52.236  83.872  1.00 17.58              
ATOM   1200  HB2 MET A  76      48.342  52.115  84.374  1.00 17.58              
ATOM   1201  CG  MET A  76      49.475  53.212  85.764  1.00 17.58              
ATOM   1202  HG1 MET A  76      50.229  53.989  85.729  1.00 17.58              
ATOM   1203  HG2 MET A  76      49.913  52.323  86.211  1.00 17.58              
ATOM   1204  SD  MET A  76      48.294  53.820  86.987  1.00 17.58              
ATOM   1205  CE  MET A  76      49.412  53.640  88.408  1.00 17.58              
ATOM   1206  HE1 MET A  76      48.906  53.864  89.341  1.00 17.58              
ATOM   1207  HE2 MET A  76      49.766  52.611  88.465  1.00 17.58              
ATOM   1208  HE3 MET A  76      50.270  54.306  88.287  1.00 17.58              
ATOM   1209  C   MET A  76      48.812  53.631  81.840  1.00 17.58              
ATOM   1210  O   MET A  76      49.540  52.767  81.352  1.00 17.58              
ATOM   1211  N   LEU A  77      48.078  54.454  81.071  1.00 16.99              
ATOM   1212  H   LEU A  77      47.352  54.923  81.586  1.00 16.99              
ATOM   1213  CA  LEU A  77      48.636  55.317  80.009  1.00 16.99              
ATOM   1214  HA  LEU A  77      48.813  54.685  79.141  1.00 16.99              
ATOM   1215  CB  LEU A  77      47.537  56.354  79.681  1.00 16.99              
ATOM   1216  HB1 LEU A  77      47.936  57.206  79.145  1.00 16.99              
ATOM   1217  HB2 LEU A  77      47.149  56.750  80.611  1.00 16.99              
ATOM   1218  CG  LEU A  77      46.371  55.739  78.874  1.00 16.99              
ATOM   1219  HG  LEU A  77      46.177  54.723  79.210  1.00 16.99              
ATOM   1220  CD1 LEU A  77      45.095  56.549  79.050  1.00 16.99              
ATOM   1221 1HD1 LEU A  77      44.293  56.132  78.440  1.00 16.99              
ATOM   1222 2HD1 LEU A  77      44.780  56.530  80.094  1.00 16.99              
ATOM   1223 3HD1 LEU A  77      45.264  57.580  78.743  1.00 16.99              
ATOM   1224  CD2 LEU A  77      46.680  55.701  77.383  1.00 16.99              
ATOM   1225 1HD2 LEU A  77      45.848  55.268  76.833  1.00 16.99              
ATOM   1226 2HD2 LEU A  77      46.794  56.721  77.022  1.00 16.99              
ATOM   1227 3HD2 LEU A  77      47.569  55.111  77.180  1.00 16.99              
ATOM   1228  C   LEU A  77      49.962  55.842  80.474  1.00 16.99              
ATOM   1229  O   LEU A  77      50.059  56.254  81.635  1.00 16.99              
ATOM   1230  N   ARG A  78      50.965  55.692  79.621  1.00 14.97              
ATOM   1231  H   ARG A  78      50.754  55.361  78.696  1.00 14.97              
ATOM   1232  CA  ARG A  78      52.395  55.826  79.930  1.00 14.97              
ATOM   1233  HA  ARG A  78      52.584  55.607  80.940  1.00 14.97              
ATOM   1234  CB  ARG A  78      53.288  54.872  79.090  1.00 14.97              
ATOM   1235  HB1 ARG A  78      54.237  55.130  79.410  1.00 14.97              
ATOM   1236  HB2 ARG A  78      53.298  55.175  78.051  1.00 14.97              
ATOM   1237  CG  ARG A  78      53.450  53.328  79.152  1.00 14.97              
ATOM   1238  HG1 ARG A  78      54.333  53.063  79.733  1.00 14.97              
ATOM   1239  HG2 ARG A  78      53.678  52.988  78.141  1.00 14.97              
ATOM   1240  CD  ARG A  78      52.383  52.369  79.707  1.00 14.97              
ATOM   1241  HD1 ARG A  78      51.363  52.720  79.545  1.00 14.97              
ATOM   1242  HD2 ARG A  78      52.531  52.303  80.770  1.00 14.97              
ATOM   1243  NE  ARG A  78      52.553  51.026  79.134  1.00 14.97              
ATOM   1244  HE  ARG A  78      53.054  50.936  78.267  1.00 14.97              
ATOM   1245  CZ  ARG A  78      52.106  49.927  79.690  1.00 14.97              
ATOM   1246  NH1 ARG A  78      52.486  48.756  79.269  1.00 14.97              
ATOM   1247 1HH1 ARG A  78      53.195  48.665  78.569  1.00 14.97              
ATOM   1248 2HH1 ARG A  78      52.367  47.994  79.947  1.00 14.97              
ATOM   1249  NH2 ARG A  78      51.280  49.951  80.692  1.00 14.97              
ATOM   1250 1HH2 ARG A  78      50.902  50.829  81.012  1.00 14.97              
ATOM   1251 2HH2 ARG A  78      51.123  49.068  81.167  1.00 14.97              
ATOM   1252  C   ARG A  78      52.958  57.212  80.044  1.00 14.97              
ATOM   1253  O   ARG A  78      54.126  57.426  79.861  1.00 14.97              
ATOM   1254  N   ARG A  79      52.053  58.021  80.550  1.00 11.93              
ATOM   1255  H   ARG A  79      51.119  57.667  80.495  1.00 11.93              
ATOM   1256  CA  ARG A  79      52.105  59.150  81.446  1.00 11.93              
ATOM   1257  HA  ARG A  79      51.859  59.988  80.764  1.00 11.93              
ATOM   1258  CB  ARG A  79      50.893  59.078  82.377  1.00 11.93              
ATOM   1259  HB1 ARG A  79      51.145  58.522  83.265  1.00 11.93              
ATOM   1260  HB2 ARG A  79      50.092  58.572  81.855  1.00 11.93              
ATOM   1261  CG  ARG A  79      50.376  60.471  82.753  1.00 11.93              
ATOM   1262  HG1 ARG A  79      50.429  61.110  81.871  1.00 11.93              
ATOM   1263  HG2 ARG A  79      50.996  60.849  83.555  1.00 11.93              
ATOM   1264  CD  ARG A  79      48.953  60.550  83.241  1.00 11.93              
ATOM   1265  HD1 ARG A  79      48.661  61.597  83.309  1.00 11.93              
ATOM   1266  HD2 ARG A  79      48.897  60.122  84.238  1.00 11.93              
ATOM   1267  NE  ARG A  79      48.054  59.825  82.345  1.00 11.93              
ATOM   1268  HE  ARG A  79      48.449  59.107  81.753  1.00 11.93              
ATOM   1269  CZ  ARG A  79      46.754  59.858  82.435  1.00 11.93              
ATOM   1270  NH1 ARG A  79      46.118  58.764  82.150  1.00 11.93              
ATOM   1271 1HH1 ARG A  79      46.627  57.909  81.981  1.00 11.93              
ATOM   1272 2HH1 ARG A  79      45.103  58.724  82.202  1.00 11.93              
ATOM   1273  NH2 ARG A  79      46.144  60.910  82.913  1.00 11.93              
ATOM   1274 1HH2 ARG A  79      46.663  61.764  83.010  1.00 11.93              
ATOM   1275 2HH2 ARG A  79      45.121  60.944  82.888  1.00 11.93              
ATOM   1276  C   ARG A  79      53.454  59.459  82.136  1.00 11.93              
ATOM   1277  O   ARG A  79      54.538  59.246  81.627  1.00 11.93              
ATOM   1278  N   PRO A  80      53.427  60.030  83.337  1.00  8.34              
ATOM   1279  CD  PRO A  80      54.067  59.224  84.332  1.00  8.34              
ATOM   1280  HD1 PRO A  80      54.197  58.219  83.976  1.00  8.34              
ATOM   1281  HD2 PRO A  80      53.460  59.271  85.235  1.00  8.34              
ATOM   1282  CG  PRO A  80      55.470  59.758  84.593  1.00  8.34              
ATOM   1283  HG1 PRO A  80      56.206  59.031  84.259  1.00  8.34              
ATOM   1284  HG2 PRO A  80      55.557  59.980  85.655  1.00  8.34              
ATOM   1285  CB  PRO A  80      55.579  61.047  83.792  1.00  8.34              
ATOM   1286  HB1 PRO A  80      56.001  60.928  82.799  1.00  8.34              
ATOM   1287  HB2 PRO A  80      56.066  61.835  84.369  1.00  8.34              
ATOM   1288  CA  PRO A  80      54.097  61.263  83.644  1.00  8.34              
ATOM   1289  HA  PRO A  80      53.771  61.476  84.672  1.00  8.34              
ATOM   1290  C   PRO A  80      53.668  62.613  83.057  1.00  8.34              
ATOM   1291  O   PRO A  80      54.367  63.605  83.200  1.00  8.34              
ATOM   1292  N   ARG A  81      52.424  62.668  82.623  1.00  6.99              
ATOM   1293  H   ARG A  81      52.038  61.785  82.362  1.00  6.99              
ATOM   1294  CA  ARG A  81      51.329  63.580  83.071  1.00  6.99              
ATOM   1295  HA  ARG A  81      50.673  63.019  83.728  1.00  6.99              
ATOM   1296  CB  ARG A  81      51.754  64.818  83.887  1.00  6.99              
ATOM   1297  HB1 ARG A  81      50.942  65.547  83.908  1.00  6.99              
ATOM   1298  HB2 ARG A  81      52.630  65.309  83.465  1.00  6.99              
ATOM   1299  CG  ARG A  81      52.012  64.370  85.333  1.00  6.99              
ATOM   1300  HG1 ARG A  81      52.746  63.565  85.341  1.00  6.99              
ATOM   1301  HG2 ARG A  81      51.081  63.974  85.742  1.00  6.99              
ATOM   1302  CD  ARG A  81      52.510  65.459  86.280  1.00  6.99              
ATOM   1303  HD1 ARG A  81      51.751  66.238  86.371  1.00  6.99              
ATOM   1304  HD2 ARG A  81      53.433  65.891  85.891  1.00  6.99              
ATOM   1305  NE  ARG A  81      52.774  64.810  87.567  1.00  6.99              
ATOM   1306  HE  ARG A  81      53.088  63.844  87.520  1.00  6.99              
ATOM   1307  CZ  ARG A  81      52.575  65.235  88.791  1.00  6.99              
ATOM   1308  NH1 ARG A  81      52.782  64.386  89.745  1.00  6.99              
ATOM   1309 1HH1 ARG A  81      53.140  63.476  89.470  1.00  6.99              
ATOM   1310 2HH1 ARG A  81      52.744  64.685  90.715  1.00  6.99              
ATOM   1311  NH2 ARG A  81      52.211  66.441  89.115  1.00  6.99              
ATOM   1312 1HH2 ARG A  81      52.126  67.147  88.406  1.00  6.99              
ATOM   1313 2HH2 ARG A  81      52.123  66.664  90.094  1.00  6.99              
ATOM   1314  C   ARG A  81      50.435  63.919  81.910  1.00  6.99              
ATOM   1315  O   ARG A  81      49.240  63.703  82.070  1.00  6.99              
ATOM   1316  N   LYS A  82      50.943  64.212  80.721  1.00  7.02              
ATOM   1317  H   LYS A  82      51.941  64.405  80.671  1.00  7.02              
ATOM   1318  CA  LYS A  82      50.216  63.794  79.518  1.00  7.02              
ATOM   1319  HA  LYS A  82      49.267  63.317  79.746  1.00  7.02              
ATOM   1320  CB  LYS A  82      50.034  64.823  78.385  1.00  7.02              
ATOM   1321  HB1 LYS A  82      50.959  65.298  78.101  1.00  7.02              
ATOM   1322  HB2 LYS A  82      49.406  65.587  78.761  1.00  7.02              
ATOM   1323  CG  LYS A  82      49.305  64.258  77.141  1.00  7.02              
ATOM   1324  HG1 LYS A  82      48.870  65.117  76.651  1.00  7.02              
ATOM   1325  HG2 LYS A  82      48.528  63.635  77.555  1.00  7.02              
ATOM   1326  CD  LYS A  82      49.900  63.378  76.034  1.00  7.02              
ATOM   1327  HD1 LYS A  82      49.966  62.376  76.400  1.00  7.02              
ATOM   1328  HD2 LYS A  82      50.899  63.694  75.755  1.00  7.02              
ATOM   1329  CE  LYS A  82      48.950  63.368  74.822  1.00  7.02              
ATOM   1330  HE1 LYS A  82      48.840  64.384  74.445  1.00  7.02              
ATOM   1331  HE2 LYS A  82      47.968  63.008  75.154  1.00  7.02              
ATOM   1332  NZ  LYS A  82      49.430  62.478  73.739  1.00  7.02              
ATOM   1333  HZ1 LYS A  82      50.390  62.654  73.468  1.00  7.02              
ATOM   1334  HZ2 LYS A  82      49.486  61.519  74.095  1.00  7.02              
ATOM   1335  HZ3 LYS A  82      48.822  62.422  72.939  1.00  7.02              
ATOM   1336  C   LYS A  82      51.114  62.806  78.883  1.00  7.02              
ATOM   1337  O   LYS A  82      52.089  63.149  78.201  1.00  7.02              
ATOM   1338  N   THR A  83      50.740  61.553  79.062  1.00  6.64              
ATOM   1339  H   THR A  83      49.881  61.389  79.563  1.00  6.64              
ATOM   1340  CA  THR A  83      51.231  60.543  78.179  1.00  6.64              
ATOM   1341  HA  THR A  83      51.027  60.870  77.201  1.00  6.64              
ATOM   1342  CB  THR A  83      52.739  60.408  78.187  1.00  6.64              
ATOM   1343  HB  THR A  83      52.986  60.957  77.282  1.00  6.64              
ATOM   1344  CG2 THR A  83      53.601  61.049  79.311  1.00  6.64              
ATOM   1345 1HG2 THR A  83      54.400  60.362  79.570  1.00  6.64              
ATOM   1346 2HG2 THR A  83      54.055  61.961  78.930  1.00  6.64              
ATOM   1347 3HG2 THR A  83      53.059  61.419  80.176  1.00  6.64              
ATOM   1348  OG1 THR A  83      53.126  59.093  77.953  1.00  6.64              
ATOM   1349  HG1 THR A  83      53.380  58.955  77.025  1.00  6.64              
ATOM   1350  C   THR A  83      50.416  59.295  78.302  1.00  6.64              
ATOM   1351  O   THR A  83      49.734  59.004  79.293  1.00  6.64              
ATOM   1352  N   GLU A  84      50.529  58.572  77.220  1.00  7.08              
ATOM   1353  H   GLU A  84      51.106  58.956  76.491  1.00  7.08              
ATOM   1354  CA  GLU A  84      49.931  57.330  76.918  1.00  7.08              
ATOM   1355  HA  GLU A  84      49.353  56.990  77.760  1.00  7.08              
ATOM   1356  CB  GLU A  84      48.990  57.482  75.699  1.00  7.08              
ATOM   1357  HB1 GLU A  84      48.185  58.172  75.938  1.00  7.08              
ATOM   1358  HB2 GLU A  84      48.533  56.511  75.517  1.00  7.08              
ATOM   1359  CG  GLU A  84      49.628  57.907  74.361  1.00  7.08              
ATOM   1360  HG1 GLU A  84      48.929  57.644  73.565  1.00  7.08              
ATOM   1361  HG2 GLU A  84      50.542  57.336  74.190  1.00  7.08              
ATOM   1362  CD  GLU A  84      49.921  59.406  74.249  1.00  7.08              
ATOM   1363  OE1 GLU A  84      49.597  60.201  75.159  1.00  7.08              
ATOM   1364  OE2 GLU A  84      50.458  59.866  73.219  1.00  7.08              
ATOM   1365  C   GLU A  84      50.998  56.313  76.603  1.00  7.08              
ATOM   1366  O   GLU A  84      52.183  56.581  76.436  1.00  7.08              
ATOM   1367  N   GLY A  85      50.547  55.076  76.616  1.00  7.15              
ATOM   1368  H   GLY A  85      49.550  54.917  76.557  1.00  7.15              
ATOM   1369  CA  GLY A  85      51.382  53.947  76.929  1.00  7.15              
ATOM   1370  HA1 GLY A  85      51.356  53.837  77.989  1.00  7.15              
ATOM   1371  HA2 GLY A  85      52.404  54.106  76.595  1.00  7.15              
ATOM   1372  C   GLY A  85      50.847  52.701  76.338  1.00  7.15              
ATOM   1373  O   GLY A  85      50.897  51.636  76.913  1.00  7.15              
ATOM   1374  N   ASP A  86      50.273  52.880  75.159  1.00  7.81              
ATOM   1375  H   ASP A  86      50.232  53.780  74.716  1.00  7.81              
ATOM   1376  CA  ASP A  86      50.120  51.776  74.282  1.00  7.81              
ATOM   1377  HA  ASP A  86      49.628  50.965  74.820  1.00  7.81              
ATOM   1378  CB  ASP A  86      49.186  52.161  73.131  1.00  7.81              
ATOM   1379  HB1 ASP A  86      49.606  53.002  72.580  1.00  7.81              
ATOM   1380  HB2 ASP A  86      48.212  52.444  73.532  1.00  7.81              
ATOM   1381  CG  ASP A  86      49.007  50.968  72.197  1.00  7.81              
ATOM   1382  OD1 ASP A  86      49.072  49.824  72.694  1.00  7.81              
ATOM   1383  OD2 ASP A  86      48.968  51.178  70.976  1.00  7.81              
ATOM   1384  C   ASP A  86      51.480  51.261  73.813  1.00  7.81              
ATOM   1385  O   ASP A  86      52.085  51.800  72.890  1.00  7.81              
ATOM   1386  N   GLY A  87      51.945  50.202  74.475  1.00  7.54              
ATOM   1387  H   GLY A  87      51.390  49.862  75.246  1.00  7.54              
ATOM   1388  CA  GLY A  87      53.090  49.411  74.036  1.00  7.54              
ATOM   1389  HA1 GLY A  87      53.303  48.645  74.781  1.00  7.54              
ATOM   1390  HA2 GLY A  87      53.958  50.063  73.949  1.00  7.54              
ATOM   1391  C   GLY A  87      52.870  48.716  72.683  1.00  7.54              
ATOM   1392  O   GLY A  87      53.770  48.001  72.248  1.00  7.54              
ATOM   1393  N   THR A  88      51.722  48.895  72.016  1.00  7.69              
ATOM   1394  H   THR A  88      50.946  49.364  72.471  1.00  7.69              
ATOM   1395  CA  THR A  88      51.597  48.655  70.570  1.00  7.69              
ATOM   1396  HA  THR A  88      52.234  47.809  70.314  1.00  7.69              
ATOM   1397  CB  THR A  88      50.166  48.298  70.116  1.00  7.69              
ATOM   1398  HB  THR A  88      49.634  49.193  69.806  1.00  7.69              
ATOM   1399  CG2 THR A  88      50.192  47.334  68.930  1.00  7.69              
ATOM   1400 1HG2 THR A  88      49.168  47.129  68.617  1.00  7.69              
ATOM   1401 2HG2 THR A  88      50.735  47.785  68.101  1.00  7.69              
ATOM   1402 3HG2 THR A  88      50.674  46.401  69.221  1.00  7.69              
ATOM   1403  OG1 THR A  88      49.432  47.672  71.142  1.00  7.69              
ATOM   1404  HG1 THR A  88      49.157  48.403  71.736  1.00  7.69              
ATOM   1405  C   THR A  88      52.123  49.857  69.773  1.00  7.69              
ATOM   1406  O   THR A  88      53.058  49.702  68.991  1.00  7.69              
ATOM   1407  N   CYS A  89      51.597  51.064  70.012  1.00  7.67              
ATOM   1408  H   CYS A  89      50.772  51.109  70.605  1.00  7.67              
ATOM   1409  CA  CYS A  89      51.993  52.312  69.351  1.00  7.67              
ATOM   1410  HA  CYS A  89      51.825  52.196  68.279  1.00  7.67              
ATOM   1411  CB  CYS A  89      51.060  53.419  69.864  1.00  7.67              
ATOM   1412  HB1 CYS A  89      51.237  53.584  70.928  1.00  7.67              
ATOM   1413  HB2 CYS A  89      50.025  53.100  69.729  1.00  7.67              
ATOM   1414  SG  CYS A  89      51.320  54.969  68.956  1.00  7.67              
ATOM   1415  HG  CYS A  89      50.346  55.660  69.556  1.00  7.67              
ATOM   1416  C   CYS A  89      53.475  52.685  69.523  1.00  7.67              
ATOM   1417  O   CYS A  89      54.156  53.082  68.581  1.00  7.67              
ATOM   1418  N   PHE A  90      53.986  52.498  70.736  1.00  7.25              
ATOM   1419  H   PHE A  90      53.336  52.201  71.458  1.00  7.25              
ATOM   1420  CA  PHE A  90      55.385  52.627  71.110  1.00  7.25              
ATOM   1421  HA  PHE A  90      56.008  52.469  70.229  1.00  7.25              
ATOM   1422  CB  PHE A  90      55.689  54.022  71.697  1.00  7.25              
ATOM   1423  HB1 PHE A  90      56.558  53.941  72.351  1.00  7.25              
ATOM   1424  HB2 PHE A  90      54.851  54.336  72.322  1.00  7.25              
ATOM   1425  CG  PHE A  90      56.027  55.108  70.692  1.00  7.25              
ATOM   1426  CD1 PHE A  90      55.301  56.314  70.673  1.00  7.25              
ATOM   1427  HD1 PHE A  90      54.449  56.450  71.327  1.00  7.25              
ATOM   1428  CE1 PHE A  90      55.680  57.352  69.802  1.00  7.25              
ATOM   1429  HE1 PHE A  90      55.114  58.275  69.782  1.00  7.25              
ATOM   1430  CZ  PHE A  90      56.767  57.179  68.928  1.00  7.25              
ATOM   1431  HZ  PHE A  90      57.030  57.968  68.237  1.00  7.25              
ATOM   1432  CE2 PHE A  90      57.483  55.970  68.929  1.00  7.25              
ATOM   1433  HE2 PHE A  90      58.290  55.815  68.224  1.00  7.25              
ATOM   1434  CD2 PHE A  90      57.121  54.943  69.819  1.00  7.25              
ATOM   1435  HD2 PHE A  90      57.668  54.010  69.811  1.00  7.25              
ATOM   1436  C   PHE A  90      55.709  51.511  72.105  1.00  7.25              
ATOM   1437  O   PHE A  90      55.813  51.699  73.317  1.00  7.25              
ATOM   1438  N   ASN A  91      55.928  50.314  71.568  1.00  7.21              
ATOM   1439  H   ASN A  91      55.692  50.176  70.594  1.00  7.21              
ATOM   1440  CA  ASN A  91      56.885  49.385  72.163  1.00  7.21              
ATOM   1441  HA  ASN A  91      56.631  49.220  73.212  1.00  7.21              
ATOM   1442  CB  ASN A  91      56.809  48.041  71.398  1.00  7.21              
ATOM   1443  HB1 ASN A  91      57.555  47.993  70.607  1.00  7.21              
ATOM   1444  HB2 ASN A  91      55.843  47.932  70.907  1.00  7.21              
ATOM   1445  CG  ASN A  91      57.018  46.858  72.319  1.00  7.21              
ATOM   1446  OD1 ASN A  91      58.121  46.517  72.706  1.00  7.21              
ATOM   1447  ND2 ASN A  91      55.946  46.238  72.742  1.00  7.21              
ATOM   1448 1HD2 ASN A  91      55.038  46.624  72.492  1.00  7.21              
ATOM   1449 2HD2 ASN A  91      56.071  45.506  73.414  1.00  7.21              
ATOM   1450  C   ASN A  91      58.266  50.010  72.042  1.00  7.21              
ATOM   1451  O   ASN A  91      58.932  50.009  71.007  1.00  7.21              
ATOM   1452  N   SER A  92      58.621  50.722  73.084  1.00  8.26              
ATOM   1453  H   SER A  92      57.959  50.790  73.850  1.00  8.26              
ATOM   1454  CA  SER A  92      59.863  51.448  73.231  1.00  8.26              
ATOM   1455  HA  SER A  92      60.690  50.904  72.778  1.00  8.26              
ATOM   1456  CB  SER A  92      59.724  52.835  72.573  1.00  8.26              
ATOM   1457  HB1 SER A  92      60.588  53.449  72.826  1.00  8.26              
ATOM   1458  HB2 SER A  92      58.823  53.324  72.943  1.00  8.26              
ATOM   1459  OG  SER A  92      59.662  52.749  71.163  1.00  8.26              
ATOM   1460  HG  SER A  92      59.482  51.818  70.931  1.00  8.26              
ATOM   1461  C   SER A  92      60.069  51.485  74.753  1.00  8.26              
ATOM   1462  O   SER A  92      59.801  50.524  75.474  1.00  8.26              
ATOM   1463  N   ALA A  93      60.459  52.632  75.268  1.00  7.90              
ATOM   1464  H   ALA A  93      60.799  53.326  74.627  1.00  7.90              
ATOM   1465  CA  ALA A  93      59.854  53.194  76.463  1.00  7.90              
ATOM   1466  HA  ALA A  93      60.021  52.557  77.326  1.00  7.90              
ATOM   1467  CB  ALA A  93      60.638  54.489  76.592  1.00  7.90              
ATOM   1468  HB1 ALA A  93      60.139  55.120  77.303  1.00  7.90              
ATOM   1469  HB2 ALA A  93      61.665  54.297  76.904  1.00  7.90              
ATOM   1470  HB3 ALA A  93      60.616  55.009  75.639  1.00  7.90              
ATOM   1471  C   ALA A  93      58.341  53.449  76.319  1.00  7.90              
ATOM   1472  O   ALA A  93      57.732  53.161  75.290  1.00  7.90              
ATOM   1473  N   ILE A  94      57.761  54.133  77.305  1.00  8.82              
ATOM   1474  H   ILE A  94      58.295  54.247  78.159  1.00  8.82              
ATOM   1475  CA  ILE A  94      56.725  55.144  77.031  1.00  8.82              
ATOM   1476  HA  ILE A  94      55.808  54.633  76.733  1.00  8.82              
ATOM   1477  CB  ILE A  94      56.453  55.981  78.302  1.00  8.82              
ATOM   1478  HB  ILE A  94      55.463  56.401  78.172  1.00  8.82              
ATOM   1479  CG2 ILE A  94      56.569  55.094  79.557  1.00  8.82              
ATOM   1480 1HG2 ILE A  94      56.067  55.599  80.366  1.00  8.82              
ATOM   1481 2HG2 ILE A  94      56.142  54.108  79.404  1.00  8.82              
ATOM   1482 3HG2 ILE A  94      57.586  54.956  79.880  1.00  8.82              
ATOM   1483  CG1 ILE A  94      57.411  57.141  78.567  1.00  8.82              
ATOM   1484 1HG1 ILE A  94      57.480  57.804  77.716  1.00  8.82              
ATOM   1485 2HG1 ILE A  94      58.340  56.637  78.684  1.00  8.82              
ATOM   1486  CD1 ILE A  94      57.174  58.026  79.802  1.00  8.82              
ATOM   1487  HD1 ILE A  94      57.986  58.745  79.895  1.00  8.82              
ATOM   1488  HD2 ILE A  94      56.246  58.571  79.677  1.00  8.82              
ATOM   1489  HD3 ILE A  94      57.125  57.454  80.726  1.00  8.82              
ATOM   1490  C   ILE A  94      57.182  56.036  75.890  1.00  8.82              
ATOM   1491  O   ILE A  94      58.379  56.329  75.839  1.00  8.82              
ATOM   1492  N   GLU A  95      56.260  56.588  75.095  1.00  8.34              
ATOM   1493  H   GLU A  95      55.304  56.258  75.162  1.00  8.34              
ATOM   1494  CA  GLU A  95      56.441  57.987  74.718  1.00  8.34              
ATOM   1495  HA  GLU A  95      57.469  58.262  74.956  1.00  8.34              
ATOM   1496  CB  GLU A  95      56.281  58.282  73.224  1.00  8.34              
ATOM   1497  HB1 GLU A  95      55.230  58.396  72.957  1.00  8.34              
ATOM   1498  HB2 GLU A  95      56.720  57.469  72.654  1.00  8.34              
ATOM   1499  CG  GLU A  95      57.065  59.577  72.948  1.00  8.34              
ATOM   1500  HG1 GLU A  95      58.108  59.425  73.229  1.00  8.34              
ATOM   1501  HG2 GLU A  95      56.680  60.375  73.580  1.00  8.34              
ATOM   1502  CD  GLU A  95      57.031  60.030  71.494  1.00  8.34              
ATOM   1503  OE1 GLU A  95      56.110  60.785  71.125  1.00  8.34              
ATOM   1504  OE2 GLU A  95      58.011  59.754  70.760  1.00  8.34              
ATOM   1505  C   GLU A  95      55.557  58.851  75.589  1.00  8.34              
ATOM   1506  O   GLU A  95      54.330  58.901  75.472  1.00  8.34              
ATOM   1507  N   ALA A  96      56.248  59.580  76.450  1.00  7.90              
ATOM   1508  H   ALA A  96      57.257  59.490  76.445  1.00  7.90              
ATOM   1509  CA  ALA A  96      55.753  60.773  77.050  1.00  7.90              
ATOM   1510  HA  ALA A  96      54.860  60.480  77.459  1.00  7.90              
ATOM   1511  CB  ALA A  96      56.675  61.220  78.176  1.00  7.90              
ATOM   1512  HB1 ALA A  96      57.659  61.427  77.785  1.00  7.90              
ATOM   1513  HB2 ALA A  96      56.250  62.118  78.605  1.00  7.90              
ATOM   1514  HB3 ALA A  96      56.741  60.469  78.948  1.00  7.90              
ATOM   1515  C   ALA A  96      55.543  61.811  75.957  1.00  7.90              
ATOM   1516  O   ALA A  96      56.405  62.651  75.755  1.00  7.90              
ATOM   1517  N   SER A  97      54.515  61.641  75.133  1.00  7.36              
ATOM   1518  H   SER A  97      53.932  60.826  75.286  1.00  7.36              
ATOM   1519  CA  SER A  97      54.442  62.269  73.815  1.00  7.36              
ATOM   1520  HA  SER A  97      55.410  62.177  73.329  1.00  7.36              
ATOM   1521  CB  SER A  97      53.412  61.516  72.970  1.00  7.36              
ATOM   1522  HB1 SER A  97      53.647  60.451  72.967  1.00  7.36              
ATOM   1523  HB2 SER A  97      53.435  61.884  71.942  1.00  7.36              
ATOM   1524  OG  SER A  97      52.121  61.724  73.519  1.00  7.36              
ATOM   1525  HG  SER A  97      51.573  60.903  73.348  1.00  7.36              
ATOM   1526  C   SER A  97      54.076  63.740  73.823  1.00  7.36              
ATOM   1527  O   SER A  97      54.397  64.482  72.898  1.00  7.36              
ATOM   1528  N   ILE A  98      53.438  64.163  74.904  1.00  8.08              
ATOM   1529  H   ILE A  98      53.215  63.471  75.606  1.00  8.08              
ATOM   1530  CA  ILE A  98      53.357  65.558  75.276  1.00  8.08              
ATOM   1531  HA  ILE A  98      54.094  66.110  74.690  1.00  8.08              
ATOM   1532  CB  ILE A  98      51.978  66.202  74.951  1.00  8.08              
ATOM   1533  HB  ILE A  98      51.225  65.811  75.627  1.00  8.08              
ATOM   1534  CG2 ILE A  98      52.027  67.723  75.172  1.00  8.08              
ATOM   1535 1HG2 ILE A  98      52.291  67.942  76.205  1.00  8.08              
ATOM   1536 2HG2 ILE A  98      52.776  68.163  74.523  1.00  8.08              
ATOM   1537 3HG2 ILE A  98      51.062  68.180  74.971  1.00  8.08              
ATOM   1538  CG1 ILE A  98      51.568  65.884  73.488  1.00  8.08              
ATOM   1539 1HG1 ILE A  98      51.480  64.805  73.370  1.00  8.08              
ATOM   1540 2HG1 ILE A  98      52.359  66.226  72.820  1.00  8.08              
ATOM   1541  CD1 ILE A  98      50.245  66.477  72.995  1.00  8.08              
ATOM   1542  HD1 ILE A  98      50.036  66.100  71.993  1.00  8.08              
ATOM   1543  HD2 ILE A  98      49.436  66.177  73.657  1.00  8.08              
ATOM   1544  HD3 ILE A  98      50.308  67.564  72.943  1.00  8.08              
ATOM   1545  C   ILE A  98      53.852  65.644  76.700  1.00  8.08              
ATOM   1546  O   ILE A  98      53.099  66.065  77.570  1.00  8.08              
ATOM   1547  N   LEU A  99      55.086  65.149  76.921  1.00  7.63              
ATOM   1548  H   LEU A  99      55.649  64.878  76.132  1.00  7.63              
ATOM   1549  CA  LEU A  99      55.658  65.019  78.252  1.00  7.63              
ATOM   1550  HA  LEU A  99      55.119  64.196  78.718  1.00  7.63              
ATOM   1551  CB  LEU A  99      57.164  64.690  78.332  1.00  7.63              
ATOM   1552  HB1 LEU A  99      57.727  65.491  77.853  1.00  7.63              
ATOM   1553  HB2 LEU A  99      57.389  63.761  77.831  1.00  7.63              
ATOM   1554  CG  LEU A  99      57.608  64.614  79.815  1.00  7.63              
ATOM   1555  HG  LEU A  99      57.309  65.542  80.243  1.00  7.63              
ATOM   1556  CD1 LEU A  99      57.008  63.531  80.713  1.00  7.63              
ATOM   1557 1HD1 LEU A  99      57.266  63.739  81.749  1.00  7.63              
ATOM   1558 2HD1 LEU A  99      55.921  63.539  80.648  1.00  7.63              
ATOM   1559 3HD1 LEU A  99      57.395  62.549  80.455  1.00  7.63              
ATOM   1560  CD2 LEU A  99      59.108  64.597  80.013  1.00  7.63              
ATOM   1561 1HD2 LEU A  99      59.352  65.294  80.805  1.00  7.63              
ATOM   1562 2HD2 LEU A  99      59.439  63.619  80.341  1.00  7.63              
ATOM   1563 3HD2 LEU A  99      59.610  64.917  79.106  1.00  7.63              
ATOM   1564  C   LEU A  99      55.337  66.234  79.090  1.00  7.63              
ATOM   1565  O   LEU A  99      54.595  66.143  80.071  1.00  7.63              
ATOM   1566  N   PHE A 100      55.883  67.359  78.647  1.00  6.23              
ATOM   1567  H   PHE A 100      56.399  67.363  77.772  1.00  6.23              
ATOM   1568  CA  PHE A 100      55.459  68.623  79.191  1.00  6.23              
ATOM   1569  HA  PHE A 100      54.437  68.484  79.540  1.00  6.23              
ATOM   1570  CB  PHE A 100      56.276  69.023  80.438  1.00  6.23              
ATOM   1571  HB1 PHE A 100      55.815  69.921  80.828  1.00  6.23              
ATOM   1572  HB2 PHE A 100      57.284  69.209  80.110  1.00  6.23              
ATOM   1573  CG  PHE A 100      56.357  68.081  81.629  1.00  6.23              
ATOM   1574  CD1 PHE A 100      57.480  67.274  81.842  1.00  6.23              
ATOM   1575  HD1 PHE A 100      58.313  67.336  81.173  1.00  6.23              
ATOM   1576  CE1 PHE A 100      57.457  66.264  82.814  1.00  6.23              
ATOM   1577  HE1 PHE A 100      58.280  65.578  82.889  1.00  6.23              
ATOM   1578  CZ  PHE A 100      56.312  66.075  83.597  1.00  6.23              
ATOM   1579  HZ  PHE A 100      56.245  65.233  84.264  1.00  6.23              
ATOM   1580  CE2 PHE A 100      55.264  67.003  83.524  1.00  6.23              
ATOM   1581  HE2 PHE A 100      54.415  66.917  84.180  1.00  6.23              
ATOM   1582  CD2 PHE A 100      55.320  68.024  82.566  1.00  6.23              
ATOM   1583  HD2 PHE A 100      54.555  68.758  82.525  1.00  6.23              
ATOM   1584  C   PHE A 100      55.345  69.640  78.061  1.00  6.23              
ATOM   1585  O   PHE A 100      55.855  69.429  76.955  1.00  6.23              
ATOM   1586  N   LYS A 101      54.547  70.683  78.304  1.00  6.52              
ATOM   1587  H   LYS A 101      54.136  70.790  79.218  1.00  6.52              
ATOM   1588  CA  LYS A 101      54.081  71.555  77.241  1.00  6.52              
ATOM   1589  HA  LYS A 101      54.692  71.350  76.362  1.00  6.52              
ATOM   1590  CB  LYS A 101      52.639  71.158  76.885  1.00  6.52              
ATOM   1591  HB1 LYS A 101      52.011  71.248  77.768  1.00  6.52              
ATOM   1592  HB2 LYS A 101      52.637  70.105  76.612  1.00  6.52              
ATOM   1593  CG  LYS A 101      52.011  71.947  75.725  1.00  6.52              
ATOM   1594  HG1 LYS A 101      51.952  73.002  75.996  1.00  6.52              
ATOM   1595  HG2 LYS A 101      50.997  71.578  75.572  1.00  6.52              
ATOM   1596  CD  LYS A 101      52.797  71.800  74.414  1.00  6.52              
ATOM   1597  HD1 LYS A 101      52.885  70.744  74.156  1.00  6.52              
ATOM   1598  HD2 LYS A 101      53.797  72.211  74.546  1.00  6.52              
ATOM   1599  CE  LYS A 101      52.078  72.543  73.283  1.00  6.52              
ATOM   1600  HE1 LYS A 101      51.670  73.472  73.690  1.00  6.52              
ATOM   1601  HE2 LYS A 101      51.245  71.928  72.928  1.00  6.52              
ATOM   1602  NZ  LYS A 101      53.004  72.875  72.174  1.00  6.52              
ATOM   1603  HZ1 LYS A 101      52.516  73.348  71.428  1.00  6.52              
ATOM   1604  HZ2 LYS A 101      53.723  73.505  72.537  1.00  6.52              
ATOM   1605  HZ3 LYS A 101      53.450  72.047  71.800  1.00  6.52              
ATOM   1606  C   LYS A 101      54.286  73.052  77.521  1.00  6.52              
ATOM   1607  O   LYS A 101      53.680  73.640  78.400  1.00  6.52              
ATOM   1608  N   ASP A 102      55.146  73.687  76.731  1.00  6.37              
ATOM   1609  H   ASP A 102      55.804  73.069  76.254  1.00  6.37              
ATOM   1610  CA  ASP A 102      54.940  75.001  76.121  1.00  6.37              
ATOM   1611  HA  ASP A 102      53.868  75.206  76.136  1.00  6.37              
ATOM   1612  CB  ASP A 102      55.596  76.173  76.849  1.00  6.37              
ATOM   1613  HB1 ASP A 102      56.482  75.802  77.352  1.00  6.37              
ATOM   1614  HB2 ASP A 102      54.855  76.555  77.534  1.00  6.37              
ATOM   1615  CG  ASP A 102      56.042  77.369  76.010  1.00  6.37              
ATOM   1616  OD1 ASP A 102      55.279  77.881  75.165  1.00  6.37              
ATOM   1617  OD2 ASP A 102      57.232  77.723  76.130  1.00  6.37              
ATOM   1618  C   ASP A 102      55.294  74.954  74.643  1.00  6.37              
ATOM   1619  O   ASP A 102      54.463  74.607  73.796  1.00  6.37              
ATOM   1620  N   LYS A 103      56.584  75.110  74.354  1.00  6.35              
ATOM   1621  H   LYS A 103      57.187  75.441  75.096  1.00  6.35              
ATOM   1622  CA  LYS A 103      57.192  74.327  73.294  1.00  6.35              
ATOM   1623  HA  LYS A 103      56.577  74.453  72.396  1.00  6.35              
ATOM   1624  CB  LYS A 103      58.570  74.917  72.908  1.00  6.35              
ATOM   1625  HB1 LYS A 103      58.753  74.725  71.854  1.00  6.35              
ATOM   1626  HB2 LYS A 103      59.351  74.431  73.463  1.00  6.35              
ATOM   1627  CG  LYS A 103      58.732  76.441  73.108  1.00  6.35              
ATOM   1628  HG1 LYS A 103      59.748  76.712  72.832  1.00  6.35              
ATOM   1629  HG2 LYS A 103      58.622  76.681  74.164  1.00  6.35              
ATOM   1630  CD  LYS A 103      57.753  77.288  72.271  1.00  6.35              
ATOM   1631  HD1 LYS A 103      56.724  76.975  72.450  1.00  6.35              
ATOM   1632  HD2 LYS A 103      57.975  77.119  71.216  1.00  6.35              
ATOM   1633  CE  LYS A 103      57.875  78.792  72.565  1.00  6.35              
ATOM   1634  HE1 LYS A 103      57.347  79.339  71.780  1.00  6.35              
ATOM   1635  HE2 LYS A 103      58.931  79.076  72.524  1.00  6.35              
ATOM   1636  NZ  LYS A 103      57.298  79.155  73.883  1.00  6.35              
ATOM   1637  HZ1 LYS A 103      57.721  78.637  74.659  1.00  6.35              
ATOM   1638  HZ2 LYS A 103      57.352  80.139  74.093  1.00  6.35              
ATOM   1639  HZ3 LYS A 103      56.325  78.854  73.989  1.00  6.35              
ATOM   1640  C   LYS A 103      57.021  72.853  73.659  1.00  6.35              
ATOM   1641  O   LYS A 103      56.804  72.550  74.818  1.00  6.35              
ATOM   1642  N   MET A 104      57.004  71.912  72.743  1.00  6.14              
ATOM   1643  H   MET A 104      57.253  72.132  71.776  1.00  6.14              
ATOM   1644  CA  MET A 104      56.489  70.591  73.100  1.00  6.14              
ATOM   1645  HA  MET A 104      55.927  70.623  74.035  1.00  6.14              
ATOM   1646  CB  MET A 104      55.497  70.168  72.007  1.00  6.14              
ATOM   1647  HB1 MET A 104      56.026  69.937  71.083  1.00  6.14              
ATOM   1648  HB2 MET A 104      54.830  71.001  71.808  1.00  6.14              
ATOM   1649  CG  MET A 104      54.660  68.968  72.434  1.00  6.14              
ATOM   1650  HG1 MET A 104      54.397  69.083  73.484  1.00  6.14              
ATOM   1651  HG2 MET A 104      55.250  68.055  72.335  1.00  6.14              
ATOM   1652  SD  MET A 104      53.124  68.805  71.481  1.00  6.14              
ATOM   1653  CE  MET A 104      53.832  68.318  69.882  1.00  6.14              
ATOM   1654  HE1 MET A 104      53.030  68.100  69.177  1.00  6.14              
ATOM   1655  HE2 MET A 104      54.448  69.125  69.483  1.00  6.14              
ATOM   1656  HE3 MET A 104      54.450  67.429  70.011  1.00  6.14              
ATOM   1657  C   MET A 104      57.595  69.545  73.250  1.00  6.14              
ATOM   1658  O   MET A 104      58.146  69.018  72.280  1.00  6.14              
ATOM   1659  N   TYR A 105      58.027  69.253  74.484  1.00  5.47              
ATOM   1660  H   TYR A 105      57.554  69.654  75.281  1.00  5.47              
ATOM   1661  CA  TYR A 105      58.961  68.145  74.664  1.00  5.47              
ATOM   1662  HA  TYR A 105      59.415  67.920  73.687  1.00  5.47              
ATOM   1663  CB  TYR A 105      60.075  68.422  75.658  1.00  5.47              
ATOM   1664  HB1 TYR A 105      60.554  69.343  75.379  1.00  5.47              
ATOM   1665  HB2 TYR A 105      60.828  67.652  75.521  1.00  5.47              
ATOM   1666  CG  TYR A 105      59.734  68.492  77.116  1.00  5.47              
ATOM   1667  CD1 TYR A 105      60.088  67.455  77.988  1.00  5.47              
ATOM   1668  HD1 TYR A 105      60.443  66.513  77.593  1.00  5.47              
ATOM   1669  CE1 TYR A 105      60.121  67.700  79.372  1.00  5.47              
ATOM   1670  HE1 TYR A 105      60.466  66.942  80.049  1.00  5.47              
ATOM   1671  CZ  TYR A 105      59.824  68.983  79.864  1.00  5.47              
ATOM   1672  OH  TYR A 105      59.918  69.270  81.180  1.00  5.47              
ATOM   1673  HH  TYR A 105      60.457  68.608  81.640  1.00  5.47              
ATOM   1674  CE2 TYR A 105      59.433  69.995  78.987  1.00  5.47              
ATOM   1675  HE2 TYR A 105      59.293  70.985  79.366  1.00  5.47              
ATOM   1676  CD2 TYR A 105      59.308  69.718  77.625  1.00  5.47              
ATOM   1677  HD2 TYR A 105      59.001  70.483  76.943  1.00  5.47              
ATOM   1678  C   TYR A 105      58.230  66.933  75.162  1.00  5.47              
ATOM   1679  O   TYR A 105      57.148  66.962  75.822  1.00  5.47              
ATOM   1680  N   LYS A 106      58.911  65.874  74.890  1.00  5.38              
ATOM   1681  H   LYS A 106      59.811  66.014  74.451  1.00  5.38              
ATOM   1682  CA  LYS A 106      58.580  64.520  75.070  1.00  5.38              
ATOM   1683  HA  LYS A 106      57.659  64.472  75.623  1.00  5.38              
ATOM   1684  CB  LYS A 106      58.403  63.858  73.673  1.00  5.38              
ATOM   1685  HB1 LYS A 106      57.888  62.903  73.761  1.00  5.38              
ATOM   1686  HB2 LYS A 106      59.385  63.670  73.260  1.00  5.38              
ATOM   1687  CG  LYS A 106      57.644  64.756  72.664  1.00  5.38              
ATOM   1688  HG1 LYS A 106      58.308  65.555  72.326  1.00  5.38              
ATOM   1689  HG2 LYS A 106      56.801  65.218  73.175  1.00  5.38              
ATOM   1690  CD  LYS A 106      57.117  64.027  71.422  1.00  5.38              
ATOM   1691  HD1 LYS A 106      56.629  64.755  70.772  1.00  5.38              
ATOM   1692  HD2 LYS A 106      56.366  63.308  71.739  1.00  5.38              
ATOM   1693  CE  LYS A 106      58.204  63.291  70.638  1.00  5.38              
ATOM   1694  HE1 LYS A 106      58.755  62.668  71.347  1.00  5.38              
ATOM   1695  HE2 LYS A 106      58.890  64.016  70.193  1.00  5.38              
ATOM   1696  NZ  LYS A 106      57.608  62.412  69.607  1.00  5.38              
ATOM   1697  HZ1 LYS A 106      56.866  61.858  70.052  1.00  5.38              
ATOM   1698  HZ2 LYS A 106      57.210  62.923  68.834  1.00  5.38              
ATOM   1699  HZ3 LYS A 106      58.256  61.701  69.294  1.00  5.38              
ATOM   1700  C   LYS A 106      59.683  63.912  75.907  1.00  5.38              
ATOM   1701  O   LYS A 106      60.784  64.455  76.065  1.00  5.38              
ATOM   1702  N   LEU A 107      59.399  62.728  76.381  1.00  5.24              
ATOM   1703  H   LEU A 107      58.471  62.371  76.189  1.00  5.24              
ATOM   1704  CA  LEU A 107      60.380  61.866  76.999  1.00  5.24              
ATOM   1705  HA  LEU A 107      61.365  62.089  76.595  1.00  5.24              
ATOM   1706  CB  LEU A 107      60.437  62.183  78.469  1.00  5.24              
ATOM   1707  HB1 LEU A 107      59.437  62.083  78.884  1.00  5.24              
ATOM   1708  HB2 LEU A 107      60.733  63.228  78.492  1.00  5.24              
ATOM   1709  CG  LEU A 107      61.445  61.411  79.320  1.00  5.24              
ATOM   1710  HG  LEU A 107      62.120  60.834  78.717  1.00  5.24              
ATOM   1711  CD1 LEU A 107      62.291  62.421  80.093  1.00  5.24              
ATOM   1712 1HD1 LEU A 107      62.919  61.926  80.821  1.00  5.24              
ATOM   1713 2HD1 LEU A 107      62.933  62.960  79.395  1.00  5.24              
ATOM   1714 3HD1 LEU A 107      61.653  63.135  80.599  1.00  5.24              
ATOM   1715  CD2 LEU A 107      60.662  60.406  80.148  1.00  5.24              
ATOM   1716 1HD2 LEU A 107      59.950  60.933  80.771  1.00  5.24              
ATOM   1717 2HD2 LEU A 107      60.108  59.738  79.496  1.00  5.24              
ATOM   1718 3HD2 LEU A 107      61.335  59.817  80.761  1.00  5.24              
ATOM   1719  C   LEU A 107      60.058  60.437  76.595  1.00  5.24              
ATOM   1720  O   LEU A 107      59.035  60.158  75.980  1.00  5.24              
ATOM   1721  N   LYS A 108      60.953  59.515  76.877  1.00  5.10              
ATOM   1722  H   LYS A 108      61.852  59.817  77.249  1.00  5.10              
ATOM   1723  CA  LYS A 108      60.781  58.118  76.591  1.00  5.10              
ATOM   1724  HA  LYS A 108      59.731  57.890  76.565  1.00  5.10              
ATOM   1725  CB  LYS A 108      61.443  57.792  75.228  1.00  5.10              
ATOM   1726  HB1 LYS A 108      61.713  56.741  75.198  1.00  5.10              
ATOM   1727  HB2 LYS A 108      62.375  58.348  75.139  1.00  5.10              
ATOM   1728  CG  LYS A 108      60.560  58.100  74.008  1.00  5.10              
ATOM   1729  HG1 LYS A 108      60.488  59.180  73.888  1.00  5.10              
ATOM   1730  HG2 LYS A 108      59.563  57.702  74.169  1.00  5.10              
ATOM   1731  CD  LYS A 108      61.127  57.478  72.723  1.00  5.10              
ATOM   1732  HD1 LYS A 108      61.182  56.392  72.825  1.00  5.10              
ATOM   1733  HD2 LYS A 108      62.140  57.858  72.572  1.00  5.10              
ATOM   1734  CE  LYS A 108      60.283  57.846  71.494  1.00  5.10              
ATOM   1735  HE1 LYS A 108      60.868  57.640  70.594  1.00  5.10              
ATOM   1736  HE2 LYS A 108      60.088  58.922  71.522  1.00  5.10              
ATOM   1737  NZ  LYS A 108      58.983  57.127  71.414  1.00  5.10              
ATOM   1738  HZ1 LYS A 108      58.398  57.587  70.715  1.00  5.10              
ATOM   1739  HZ2 LYS A 108      59.081  56.157  71.142  1.00  5.10              
ATOM   1740  HZ3 LYS A 108      58.465  57.179  72.281  1.00  5.10              
ATOM   1741  C   LYS A 108      61.406  57.331  77.730  1.00  5.10              
ATOM   1742  O   LYS A 108      62.586  56.999  77.699  1.00  5.10              
ATOM   1743  N   CYS A 109      60.581  57.111  78.749  1.00  5.48              
ATOM   1744  H   CYS A 109      59.654  57.478  78.637  1.00  5.48              
ATOM   1745  CA  CYS A 109      60.857  56.320  79.959  1.00  5.48              
ATOM   1746  HA  CYS A 109      61.874  56.565  80.270  1.00  5.48              
ATOM   1747  CB  CYS A 109      59.947  56.663  81.125  1.00  5.48              
ATOM   1748  HB1 CYS A 109      58.938  56.306  80.944  1.00  5.48              
ATOM   1749  HB2 CYS A 109      59.940  57.742  81.231  1.00  5.48              
ATOM   1750  SG  CYS A 109      60.602  55.840  82.621  1.00  5.48              
ATOM   1751  HG  CYS A 109      60.414  54.563  82.255  1.00  5.48              
ATOM   1752  C   CYS A 109      60.813  54.811  79.747  1.00  5.48              
ATOM   1753  O   CYS A 109      59.756  54.204  79.571  1.00  5.48              
ATOM   1754  N   PHE A 110      61.972  54.187  79.763  1.00  5.90              
ATOM   1755  H   PHE A 110      62.834  54.722  79.834  1.00  5.90              
ATOM   1756  CA  PHE A 110      62.104  52.751  79.724  1.00  5.90              
ATOM   1757  HA  PHE A 110      61.376  52.375  79.014  1.00  5.90              
ATOM   1758  CB  PHE A 110      63.497  52.438  79.154  1.00  5.90              
ATOM   1759  HB1 PHE A 110      64.231  52.670  79.920  1.00  5.90              
ATOM   1760  HB2 PHE A 110      63.679  53.118  78.320  1.00  5.90              
ATOM   1761  CG  PHE A 110      63.778  51.056  78.596  1.00  5.90              
ATOM   1762  CD1 PHE A 110      62.946  50.497  77.605  1.00  5.90              
ATOM   1763  HD1 PHE A 110      62.059  51.019  77.282  1.00  5.90              
ATOM   1764  CE1 PHE A 110      63.283  49.272  77.003  1.00  5.90              
ATOM   1765  HE1 PHE A 110      62.634  48.846  76.250  1.00  5.90              
ATOM   1766  CZ  PHE A 110      64.482  48.624  77.352  1.00  5.90              
ATOM   1767  HZ  PHE A 110      64.756  47.699  76.866  1.00  5.90              
ATOM   1768  CE2 PHE A 110      65.333  49.196  78.314  1.00  5.90              
ATOM   1769  HE2 PHE A 110      66.271  48.722  78.576  1.00  5.90              
ATOM   1770  CD2 PHE A 110      64.976  50.402  78.939  1.00  5.90              
ATOM   1771  HD2 PHE A 110      65.655  50.850  79.653  1.00  5.90              
ATOM   1772  C   PHE A 110      61.830  52.120  81.091  1.00  5.90              
ATOM   1773  O   PHE A 110      62.170  52.731  82.108  1.00  5.90              
ATOM   1774  N   PRO A 111      61.181  50.939  81.137  1.00  6.28              
ATOM   1775  CD  PRO A 111      60.382  50.317  80.084  1.00  6.28              
ATOM   1776  HD1 PRO A 111      60.978  50.109  79.200  1.00  6.28              
ATOM   1777  HD2 PRO A 111      59.550  50.973  79.825  1.00  6.28              
ATOM   1778  CG  PRO A 111      59.849  49.001  80.655  1.00  6.28              
ATOM   1779  HG1 PRO A 111      60.486  48.181  80.330  1.00  6.28              
ATOM   1780  HG2 PRO A 111      58.827  48.802  80.339  1.00  6.28              
ATOM   1781  CB  PRO A 111      59.957  49.166  82.173  1.00  6.28              
ATOM   1782  HB1 PRO A 111      60.152  48.209  82.660  1.00  6.28              
ATOM   1783  HB2 PRO A 111      59.046  49.580  82.589  1.00  6.28              
ATOM   1784  CA  PRO A 111      61.113  50.155  82.356  1.00  6.28              
ATOM   1785  HA  PRO A 111      60.934  50.790  83.219  1.00  6.28              
ATOM   1786  C   PRO A 111      62.392  49.334  82.598  1.00  6.28              
ATOM   1787  O   PRO A 111      62.889  49.249  83.722  1.00  6.28              
ATOM   1788  N   SER A 112      62.884  48.667  81.544  1.00  6.81              
ATOM   1789  H   SER A 112      62.421  48.781  80.655  1.00  6.81              
ATOM   1790  CA  SER A 112      63.745  47.486  81.672  1.00  6.81              
ATOM   1791  HA  SER A 112      63.280  46.820  82.399  1.00  6.81              
ATOM   1792  CB  SER A 112      63.839  46.718  80.349  1.00  6.81              
ATOM   1793  HB1 SER A 112      64.202  45.710  80.551  1.00  6.81              
ATOM   1794  HB2 SER A 112      64.556  47.211  79.698  1.00  6.81              
ATOM   1795  OG  SER A 112      62.581  46.648  79.689  1.00  6.81              
ATOM   1796  HG  SER A 112      62.685  46.131  78.883  1.00  6.81              
ATOM   1797  C   SER A 112      65.152  47.793  82.204  1.00  6.81              
ATOM   1798  O   SER A 112      65.752  46.980  82.902  1.00  6.81              
ATOM   1799  N   THR A 113      65.620  49.005  81.935  1.00  6.43              
ATOM   1800  H   THR A 113      65.101  49.525  81.243  1.00  6.43              
ATOM   1801  CA  THR A 113      66.276  49.878  82.918  1.00  6.43              
ATOM   1802  HA  THR A 113      66.213  49.418  83.902  1.00  6.43              
ATOM   1803  CB  THR A 113      67.764  50.132  82.602  1.00  6.43              
ATOM   1804  HB  THR A 113      68.114  50.985  83.186  1.00  6.43              
ATOM   1805  CG2 THR A 113      68.623  48.919  82.952  1.00  6.43              
ATOM   1806 1HG2 THR A 113      69.669  49.137  82.733  1.00  6.43              
ATOM   1807 2HG2 THR A 113      68.519  48.687  84.011  1.00  6.43              
ATOM   1808 3HG2 THR A 113      68.305  48.058  82.363  1.00  6.43              
ATOM   1809  OG1 THR A 113      67.978  50.386  81.236  1.00  6.43              
ATOM   1810  HG1 THR A 113      68.621  51.107  81.144  1.00  6.43              
ATOM   1811  C   THR A 113      65.467  51.163  82.969  1.00  6.43              
ATOM   1812  O   THR A 113      64.717  51.419  82.026  1.00  6.43              
ATOM   1813  N   GLY A 114      65.585  51.984  84.020  1.00  6.12              
ATOM   1814  H   GLY A 114      66.071  51.680  84.857  1.00  6.12              
ATOM   1815  CA  GLY A 114      65.070  53.358  83.971  1.00  6.12              
ATOM   1816  HA1 GLY A 114      65.023  53.758  84.982  1.00  6.12              
ATOM   1817  HA2 GLY A 114      64.065  53.361  83.553  1.00  6.12              
ATOM   1818  C   GLY A 114      65.946  54.298  83.126  1.00  6.12              
ATOM   1819  O   GLY A 114      66.658  55.157  83.660  1.00  6.12              
ATOM   1820  N   GLU A 115      65.874  54.075  81.816  1.00  5.45              
ATOM   1821  H   GLU A 115      65.239  53.330  81.546  1.00  5.45              
ATOM   1822  CA  GLU A 115      66.659  54.644  80.724  1.00  5.45              
ATOM   1823  HA  GLU A 115      67.501  55.211  81.125  1.00  5.45              
ATOM   1824  CB  GLU A 115      67.177  53.494  79.846  1.00  5.45              
ATOM   1825  HB1 GLU A 115      66.365  53.118  79.226  1.00  5.45              
ATOM   1826  HB2 GLU A 115      67.488  52.678  80.488  1.00  5.45              
ATOM   1827  CG  GLU A 115      68.335  53.878  78.919  1.00  5.45              
ATOM   1828  HG1 GLU A 115      68.079  54.793  78.379  1.00  5.45              
ATOM   1829  HG2 GLU A 115      68.467  53.082  78.182  1.00  5.45              
ATOM   1830  CD  GLU A 115      69.646  54.054  79.689  1.00  5.45              
ATOM   1831  OE1 GLU A 115      69.931  53.193  80.554  1.00  5.45              
ATOM   1832  OE2 GLU A 115      70.344  55.057  79.407  1.00  5.45              
ATOM   1833  C   GLU A 115      65.767  55.541  79.868  1.00  5.45              
ATOM   1834  O   GLU A 115      64.674  55.167  79.470  1.00  5.45              
ATOM   1835  N   ILE A 116      66.144  56.786  79.661  1.00  5.30              
ATOM   1836  H   ILE A 116      67.079  57.034  79.974  1.00  5.30              
ATOM   1837  CA  ILE A 116      65.166  57.870  79.625  1.00  5.30              
ATOM   1838  HA  ILE A 116      64.179  57.499  79.370  1.00  5.30              
ATOM   1839  CB  ILE A 116      65.095  58.442  81.061  1.00  5.30              
ATOM   1840  HB  ILE A 116      66.102  58.434  81.473  1.00  5.30              
ATOM   1841  CG2 ILE A 116      64.561  59.871  81.191  1.00  5.30              
ATOM   1842 1HG2 ILE A 116      64.828  60.258  82.170  1.00  5.30              
ATOM   1843 2HG2 ILE A 116      64.996  60.557  80.472  1.00  5.30              
ATOM   1844 3HG2 ILE A 116      63.486  59.861  81.055  1.00  5.30              
ATOM   1845  CG1 ILE A 116      64.207  57.524  81.941  1.00  5.30              
ATOM   1846 1HG1 ILE A 116      64.389  56.478  81.729  1.00  5.30              
ATOM   1847 2HG1 ILE A 116      63.155  57.711  81.732  1.00  5.30              
ATOM   1848  CD1 ILE A 116      64.465  57.696  83.431  1.00  5.30              
ATOM   1849  HD1 ILE A 116      64.155  58.684  83.748  1.00  5.30              
ATOM   1850  HD2 ILE A 116      63.898  56.947  83.985  1.00  5.30              
ATOM   1851  HD3 ILE A 116      65.528  57.570  83.635  1.00  5.30              
ATOM   1852  C   ILE A 116      65.596  58.837  78.518  1.00  5.30              
ATOM   1853  O   ILE A 116      66.347  59.789  78.718  1.00  5.30              
ATOM   1854  N   GLN A 117      65.168  58.533  77.297  1.00  5.17              
ATOM   1855  H   GLN A 117      64.561  57.728  77.191  1.00  5.17              
ATOM   1856  CA  GLN A 117      65.413  59.424  76.165  1.00  5.17              
ATOM   1857  HA  GLN A 117      66.453  59.746  76.206  1.00  5.17              
ATOM   1858  CB  GLN A 117      65.185  58.674  74.842  1.00  5.17              
ATOM   1859  HB1 GLN A 117      64.509  59.233  74.192  1.00  5.17              
ATOM   1860  HB2 GLN A 117      64.721  57.706  75.049  1.00  5.17              
ATOM   1861  CG  GLN A 117      66.511  58.453  74.100  1.00  5.17              
ATOM   1862  HG1 GLN A 117      67.328  58.359  74.809  1.00  5.17              
ATOM   1863  HG2 GLN A 117      66.722  59.304  73.453  1.00  5.17              
ATOM   1864  CD  GLN A 117      66.450  57.184  73.268  1.00  5.17              
ATOM   1865  OE1 GLN A 117      65.829  57.143  72.216  1.00  5.17              
ATOM   1866  NE2 GLN A 117      67.022  56.102  73.747  1.00  5.17              
ATOM   1867 1HE2 GLN A 117      67.557  56.157  74.610  1.00  5.17              
ATOM   1868 2HE2 GLN A 117      66.930  55.248  73.225  1.00  5.17              
ATOM   1869  C   GLN A 117      64.585  60.689  76.269  1.00  5.17              
ATOM   1870  O   GLN A 117      63.571  60.732  76.945  1.00  5.17              
ATOM   1871  N   VAL A 118      64.980  61.724  75.556  1.00  5.27              
ATOM   1872  H   VAL A 118      65.873  61.664  75.078  1.00  5.27              
ATOM   1873  CA  VAL A 118      64.406  63.064  75.689  1.00  5.27              
ATOM   1874  HA  VAL A 118      63.463  63.050  76.234  1.00  5.27              
ATOM   1875  CB  VAL A 118      65.404  63.955  76.435  1.00  5.27              
ATOM   1876  HB  VAL A 118      66.147  64.335  75.733  1.00  5.27              
ATOM   1877  CG1 VAL A 118      64.621  65.114  77.029  1.00  5.27              
ATOM   1878 1HG1 VAL A 118      65.335  65.876  77.323  1.00  5.27              
ATOM   1879 2HG1 VAL A 118      63.937  65.521  76.288  1.00  5.27              
ATOM   1880 3HG1 VAL A 118      64.036  64.794  77.892  1.00  5.27              
ATOM   1881  CG2 VAL A 118      66.137  63.228  77.579  1.00  5.27              
ATOM   1882 1HG2 VAL A 118      66.888  63.882  77.992  1.00  5.27              
ATOM   1883 2HG2 VAL A 118      65.430  62.910  78.346  1.00  5.27              
ATOM   1884 3HG2 VAL A 118      66.680  62.350  77.244  1.00  5.27              
ATOM   1885  C   VAL A 118      64.159  63.483  74.226  1.00  5.27              
ATOM   1886  O   VAL A 118      65.143  63.501  73.488  1.00  5.27              
ATOM   1887  N   PRO A 119      62.892  63.560  73.736  1.00  5.15              
ATOM   1888  CD  PRO A 119      62.032  62.405  73.965  1.00  5.15              
ATOM   1889  HD1 PRO A 119      61.045  62.730  74.248  1.00  5.15              
ATOM   1890  HD2 PRO A 119      62.419  61.714  74.709  1.00  5.15              
ATOM   1891  CG  PRO A 119      61.933  61.702  72.625  1.00  5.15              
ATOM   1892  HG1 PRO A 119      61.055  61.060  72.565  1.00  5.15              
ATOM   1893  HG2 PRO A 119      62.849  61.141  72.433  1.00  5.15              
ATOM   1894  CB  PRO A 119      61.831  62.884  71.676  1.00  5.15              
ATOM   1895  HB1 PRO A 119      60.792  63.170  71.550  1.00  5.15              
ATOM   1896  HB2 PRO A 119      62.267  62.620  70.721  1.00  5.15              
ATOM   1897  CA  PRO A 119      62.605  64.037  72.351  1.00  5.15              
ATOM   1898  HA  PRO A 119      63.551  64.102  71.839  1.00  5.15              
ATOM   1899  C   PRO A 119      61.813  65.425  72.177  1.00  5.15              
ATOM   1900  O   PRO A 119      61.199  65.907  73.111  1.00  5.15              
ATOM   1901  N   GLY A 120      61.808  66.096  70.985  1.00  5.39              
ATOM   1902  H   GLY A 120      62.260  65.610  70.238  1.00  5.39              
ATOM   1903  CA  GLY A 120      61.239  67.427  70.551  1.00  5.39              
ATOM   1904  HA1 GLY A 120      60.655  67.796  71.392  1.00  5.39              
ATOM   1905  HA2 GLY A 120      60.490  67.187  69.795  1.00  5.39              
ATOM   1906  C   GLY A 120      62.051  68.689  69.959  1.00  5.39              
ATOM   1907  O   GLY A 120      61.776  69.077  68.841  1.00  5.39              
ATOM   1908  N   VAL A 121      63.052  69.306  70.652  1.00  5.41              
ATOM   1909  H   VAL A 121      63.236  68.835  71.519  1.00  5.41              
ATOM   1910  CA  VAL A 121      63.711  70.652  70.745  1.00  5.41              
ATOM   1911  HA  VAL A 121      63.260  71.051  71.637  1.00  5.41              
ATOM   1912  CB  VAL A 121      65.235  70.669  71.160  1.00  5.41              
ATOM   1913  HB  VAL A 121      65.562  69.635  71.224  1.00  5.41              
ATOM   1914  CG1 VAL A 121      66.204  71.424  70.224  1.00  5.41              
ATOM   1915 1HG1 VAL A 121      66.226  72.490  70.424  1.00  5.41              
ATOM   1916 2HG1 VAL A 121      67.221  71.099  70.391  1.00  5.41              
ATOM   1917 3HG1 VAL A 121      65.957  71.300  69.184  1.00  5.41              
ATOM   1918  CG2 VAL A 121      65.552  71.365  72.500  1.00  5.41              
ATOM   1919 1HG2 VAL A 121      66.623  71.290  72.725  1.00  5.41              
ATOM   1920 2HG2 VAL A 121      65.300  72.429  72.487  1.00  5.41              
ATOM   1921 3HG2 VAL A 121      65.054  70.963  73.336  1.00  5.41              
ATOM   1922  C   VAL A 121      63.471  71.803  69.826  1.00  5.41              
ATOM   1923  O   VAL A 121      63.408  71.571  68.636  1.00  5.41              
ATOM   1924  N   ILE A 122      63.652  72.995  70.427  1.00  6.06              
ATOM   1925  H   ILE A 122      63.745  72.979  71.440  1.00  6.06              
ATOM   1926  CA  ILE A 122      64.121  74.213  69.790  1.00  6.06              
ATOM   1927  HA  ILE A 122      64.498  73.937  68.804  1.00  6.06              
ATOM   1928  CB  ILE A 122      62.948  75.213  69.598  1.00  6.06              
ATOM   1929  HB  ILE A 122      63.297  75.965  68.891  1.00  6.06              
ATOM   1930  CG2 ILE A 122      61.708  74.534  68.970  1.00  6.06              
ATOM   1931 1HG2 ILE A 122      62.006  73.815  68.206  1.00  6.06              
ATOM   1932 2HG2 ILE A 122      61.145  74.000  69.736  1.00  6.06              
ATOM   1933 3HG2 ILE A 122      61.059  75.282  68.513  1.00  6.06              
ATOM   1934  CG1 ILE A 122      62.530  75.969  70.880  1.00  6.06              
ATOM   1935 1HG1 ILE A 122      63.397  76.464  71.316  1.00  6.06              
ATOM   1936 2HG1 ILE A 122      62.138  75.266  71.617  1.00  6.06              
ATOM   1937  CD1 ILE A 122      61.490  77.070  70.625  1.00  6.06              
ATOM   1938  HD1 ILE A 122      61.386  77.678  71.523  1.00  6.06              
ATOM   1939  HD2 ILE A 122      61.823  77.712  69.808  1.00  6.06              
ATOM   1940  HD3 ILE A 122      60.524  76.630  70.379  1.00  6.06              
ATOM   1941  C   ILE A 122      65.295  74.901  70.498  1.00  6.06              
ATOM   1942  O   ILE A 122      65.408  74.870  71.703  1.00  6.06              
ATOM   1943  N   PHE A 123      66.068  75.587  69.661  1.00  7.47              
ATOM   1944  H   PHE A 123      65.896  75.420  68.684  1.00  7.47              
ATOM   1945  CA  PHE A 123      67.134  76.543  69.936  1.00  7.47              
ATOM   1946  HA  PHE A 123      67.785  76.397  69.073  1.00  7.47              
ATOM   1947  CB  PHE A 123      66.635  77.990  69.738  1.00  7.47              
ATOM   1948  HB1 PHE A 123      66.109  78.343  70.620  1.00  7.47              
ATOM   1949  HB2 PHE A 123      65.908  77.994  68.925  1.00  7.47              
ATOM   1950  CG  PHE A 123      67.744  78.965  69.376  1.00  7.47              
ATOM   1951  CD1 PHE A 123      67.972  79.303  68.027  1.00  7.47              
ATOM   1952  HD1 PHE A 123      67.349  78.889  67.250  1.00  7.47              
ATOM   1953  CE1 PHE A 123      69.020  80.175  67.682  1.00  7.47              
ATOM   1954  HE1 PHE A 123      69.200  80.432  66.646  1.00  7.47              
ATOM   1955  CZ  PHE A 123      69.848  80.712  68.682  1.00  7.47              
ATOM   1956  HZ  PHE A 123      70.661  81.374  68.415  1.00  7.47              
ATOM   1957  CE2 PHE A 123      69.623  80.381  70.030  1.00  7.47              
ATOM   1958  HE2 PHE A 123      70.260  80.793  70.800  1.00  7.47              
ATOM   1959  CD2 PHE A 123      68.573  79.511  70.374  1.00  7.47              
ATOM   1960  HD2 PHE A 123      68.418  79.256  71.412  1.00  7.47              
ATOM   1961  C   PHE A 123      68.121  76.337  71.094  1.00  7.47              
ATOM   1962  O   PHE A 123      69.261  76.008  70.759  1.00  7.47              
ATOM   1963  N   PRO A 124      67.809  76.604  72.378  1.00  7.04              
ATOM   1964  CD  PRO A 124      66.656  77.300  72.935  1.00  7.04              
ATOM   1965  HD1 PRO A 124      65.714  77.037  72.463  1.00  7.04              
ATOM   1966  HD2 PRO A 124      66.812  78.375  72.851  1.00  7.04              
ATOM   1967  CG  PRO A 124      66.639  76.922  74.409  1.00  7.04              
ATOM   1968  HG1 PRO A 124      66.189  75.935  74.532  1.00  7.04              
ATOM   1969  HG2 PRO A 124      66.123  77.666  75.016  1.00  7.04              
ATOM   1970  CB  PRO A 124      68.133  76.864  74.718  1.00  7.04              
ATOM   1971  HB1 PRO A 124      68.364  76.295  75.613  1.00  7.04              
ATOM   1972  HB2 PRO A 124      68.513  77.880  74.831  1.00  7.04              
ATOM   1973  CA  PRO A 124      68.722  76.241  73.452  1.00  7.04              
ATOM   1974  HA  PRO A 124      69.692  76.705  73.267  1.00  7.04              
ATOM   1975  C   PRO A 124      68.927  74.716  73.514  1.00  7.04              
ATOM   1976  O   PRO A 124      68.009  73.924  73.328  1.00  7.04              
ATOM   1977  N   ASP A 125      70.187  74.319  73.684  1.00  5.78              
ATOM   1978  H   ASP A 125      70.880  75.035  73.824  1.00  5.78              
ATOM   1979  CA  ASP A 125      70.683  72.993  73.302  1.00  5.78              
ATOM   1980  HA  ASP A 125      70.026  72.551  72.549  1.00  5.78              
ATOM   1981  CB  ASP A 125      72.074  73.203  72.678  1.00  5.78              
ATOM   1982  HB1 ASP A 125      72.480  72.247  72.342  1.00  5.78              
ATOM   1983  HB2 ASP A 125      72.753  73.627  73.421  1.00  5.78              
ATOM   1984  CG  ASP A 125      71.995  74.127  71.481  1.00  5.78              
ATOM   1985  OD1 ASP A 125      71.632  73.625  70.396  1.00  5.78              
ATOM   1986  OD2 ASP A 125      72.323  75.331  71.611  1.00  5.78              
ATOM   1987  C   ASP A 125      70.726  72.041  74.516  1.00  5.78              
ATOM   1988  O   ASP A 125      69.786  71.928  75.297  1.00  5.78              
ATOM   1989  N   PHE A 126      71.858  71.363  74.700  1.00  5.70              
ATOM   1990  H   PHE A 126      72.581  71.520  74.014  1.00  5.70              
ATOM   1991  CA  PHE A 126      72.152  70.418  75.774  1.00  5.70              
ATOM   1992  HA  PHE A 126      71.620  69.490  75.567  1.00  5.70              
ATOM   1993  CB  PHE A 126      73.665  70.166  75.679  1.00  5.70              
ATOM   1994  HB1 PHE A 126      74.188  71.058  76.028  1.00  5.70              
ATOM   1995  HB2 PHE A 126      73.930  70.035  74.628  1.00  5.70              
ATOM   1996  CG  PHE A 126      74.212  68.954  76.398  1.00  5.70              
ATOM   1997  CD1 PHE A 126      73.732  67.672  76.076  1.00  5.70              
ATOM   1998  HD1 PHE A 126      72.913  67.552  75.381  1.00  5.70              
ATOM   1999  CE1 PHE A 126      74.348  66.532  76.617  1.00  5.70              
ATOM   2000  HE1 PHE A 126      73.976  65.554  76.351  1.00  5.70              
ATOM   2001  CZ  PHE A 126      75.464  66.672  77.460  1.00  5.70              
ATOM   2002  HZ  PHE A 126      75.958  65.794  77.850  1.00  5.70              
ATOM   2003  CE2 PHE A 126      75.928  67.953  77.804  1.00  5.70              
ATOM   2004  HE2 PHE A 126      76.788  68.063  78.447  1.00  5.70              
ATOM   2005  CD2 PHE A 126      75.302  69.094  77.275  1.00  5.70              
ATOM   2006  HD2 PHE A 126      75.686  70.079  77.508  1.00  5.70              
ATOM   2007  C   PHE A 126      71.720  70.859  77.198  1.00  5.70              
ATOM   2008  O   PHE A 126      71.107  70.108  77.970  1.00  5.70              
ATOM   2009  N   GLU A 127      72.010  72.108  77.556  1.00  5.67              
ATOM   2010  H   GLU A 127      72.518  72.681  76.901  1.00  5.67              
ATOM   2011  CA  GLU A 127      71.636  72.680  78.855  1.00  5.67              
ATOM   2012  HA  GLU A 127      71.986  72.018  79.645  1.00  5.67              
ATOM   2013  CB  GLU A 127      72.321  74.048  79.030  1.00  5.67              
ATOM   2014  HB1 GLU A 127      72.096  74.423  80.029  1.00  5.67              
ATOM   2015  HB2 GLU A 127      71.907  74.751  78.305  1.00  5.67              
ATOM   2016  CG  GLU A 127      73.850  74.003  78.847  1.00  5.67              
ATOM   2017  HG1 GLU A 127      74.261  74.985  79.092  1.00  5.67              
ATOM   2018  HG2 GLU A 127      74.084  73.804  77.798  1.00  5.67              
ATOM   2019  CD  GLU A 127      74.501  72.942  79.739  1.00  5.67              
ATOM   2020  OE1 GLU A 127      74.390  73.039  80.982  1.00  5.67              
ATOM   2021  OE2 GLU A 127      75.067  71.946  79.230  1.00  5.67              
ATOM   2022  C   GLU A 127      70.098  72.805  79.041  1.00  5.67              
ATOM   2023  O   GLU A 127      69.559  72.507  80.117  1.00  5.67              
ATOM   2024  N   ASP A 128      69.357  73.151  77.983  1.00  5.70              
ATOM   2025  H   ASP A 128      69.789  73.228  77.073  1.00  5.70              
ATOM   2026  CA  ASP A 128      67.895  73.060  78.029  1.00  5.70              
ATOM   2027  HA  ASP A 128      67.573  73.528  78.958  1.00  5.70              
ATOM   2028  CB  ASP A 128      67.199  73.804  76.879  1.00  5.70              
ATOM   2029  HB1 ASP A 128      66.721  73.095  76.201  1.00  5.70              
ATOM   2030  HB2 ASP A 128      67.946  74.345  76.306  1.00  5.70              
ATOM   2031  CG  ASP A 128      66.141  74.773  77.428  1.00  5.70              
ATOM   2032  OD1 ASP A 128      66.306  75.995  77.239  1.00  5.70              
ATOM   2033  OD2 ASP A 128      65.229  74.346  78.170  1.00  5.70              
ATOM   2034  C   ASP A 128      67.400  71.611  78.086  1.00  5.70              
ATOM   2035  O   ASP A 128      66.416  71.308  78.771  1.00  5.70              
ATOM   2036  N   GLY A 129      68.174  70.690  77.498  1.00  5.40              
ATOM   2037  H   GLY A 129      68.929  71.025  76.907  1.00  5.40              
ATOM   2038  CA  GLY A 129      68.106  69.265  77.815  1.00  5.40              
ATOM   2039  HA1 GLY A 129      69.005  68.757  77.470  1.00  5.40              
ATOM   2040  HA2 GLY A 129      67.230  68.843  77.330  1.00  5.40              
ATOM   2041  C   GLY A 129      67.937  69.042  79.301  1.00  5.40              
ATOM   2042  O   GLY A 129      66.944  68.480  79.765  1.00  5.40              
ATOM   2043  N   LYS A 130      68.851  69.620  80.075  1.00  5.36              
ATOM   2044  H   LYS A 130      69.559  70.194  79.631  1.00  5.36              
ATOM   2045  CA  LYS A 130      68.719  69.609  81.535  1.00  5.36              
ATOM   2046  HA  LYS A 130      68.632  68.562  81.824  1.00  5.36              
ATOM   2047  CB  LYS A 130      69.987  70.144  82.229  1.00  5.36              
ATOM   2048  HB1 LYS A 130      69.919  69.937  83.299  1.00  5.36              
ATOM   2049  HB2 LYS A 130      70.050  71.223  82.109  1.00  5.36              
ATOM   2050  CG  LYS A 130      71.259  69.479  81.671  1.00  5.36              
ATOM   2051  HG1 LYS A 130      71.266  69.564  80.586  1.00  5.36              
ATOM   2052  HG2 LYS A 130      71.264  68.419  81.929  1.00  5.36              
ATOM   2053  CD  LYS A 130      72.546  70.134  82.172  1.00  5.36              
ATOM   2054  HD1 LYS A 130      72.750  69.835  83.201  1.00  5.36              
ATOM   2055  HD2 LYS A 130      72.444  71.221  82.116  1.00  5.36              
ATOM   2056  CE  LYS A 130      73.673  69.689  81.235  1.00  5.36              
ATOM   2057  HE1 LYS A 130      73.343  69.876  80.208  1.00  5.36              
ATOM   2058  HE2 LYS A 130      73.847  68.616  81.339  1.00  5.36              
ATOM   2059  NZ  LYS A 130      74.907  70.463  81.470  1.00  5.36              
ATOM   2060  HZ1 LYS A 130      75.450  70.518  80.610  1.00  5.36              
ATOM   2061  HZ2 LYS A 130      74.662  71.454  81.560  1.00  5.36              
ATOM   2062  HZ3 LYS A 130      75.438  70.171  82.268  1.00  5.36              
ATOM   2063  C   LYS A 130      67.435  70.254  82.059  1.00  5.36              
ATOM   2064  O   LYS A 130      66.862  69.666  82.972  1.00  5.36              
ATOM   2065  N   ASN A 131      66.938  71.376  81.535  1.00  5.65              
ATOM   2066  H   ASN A 131      67.428  71.814  80.764  1.00  5.65              
ATOM   2067  CA  ASN A 131      65.646  71.947  82.024  1.00  5.65              
ATOM   2068  HA  ASN A 131      65.768  72.190  83.081  1.00  5.65              
ATOM   2069  CB  ASN A 131      65.341  73.259  81.288  1.00  5.65              
ATOM   2070  HB1 ASN A 131      64.390  73.660  81.636  1.00  5.65              
ATOM   2071  HB2 ASN A 131      65.233  73.048  80.229  1.00  5.65              
ATOM   2072  CG  ASN A 131      66.376  74.352  81.449  1.00  5.65              
ATOM   2073  OD1 ASN A 131      67.170  74.395  82.377  1.00  5.65              
ATOM   2074  ND2 ASN A 131      66.358  75.293  80.543  1.00  5.65              
ATOM   2075 1HD2 ASN A 131      65.790  75.164  79.696  1.00  5.65              
ATOM   2076 2HD2 ASN A 131      67.076  75.983  80.570  1.00  5.65              
ATOM   2077  C   ASN A 131      64.429  71.008  81.936  1.00  5.65              
ATOM   2078  O   ASN A 131      63.815  70.616  82.943  1.00  5.65              
ATOM   2079  N   ILE A 132      64.100  70.644  80.700  1.00  5.47              
ATOM   2080  H   ILE A 132      64.686  71.002  79.944  1.00  5.47              
ATOM   2081  CA  ILE A 132      63.025  69.708  80.342  1.00  5.47              
ATOM   2082  HA  ILE A 132      62.056  70.177  80.468  1.00  5.47              
ATOM   2083  CB  ILE A 132      63.334  69.367  78.854  1.00  5.47              
ATOM   2084  HB  ILE A 132      64.417  69.459  78.734  1.00  5.47              
ATOM   2085  CG2 ILE A 132      63.117  67.912  78.378  1.00  5.47              
ATOM   2086 1HG2 ILE A 132      62.547  67.304  79.066  1.00  5.47              
ATOM   2087 2HG2 ILE A 132      62.636  67.869  77.409  1.00  5.47              
ATOM   2088 3HG2 ILE A 132      64.090  67.446  78.284  1.00  5.47              
ATOM   2089  CG1 ILE A 132      62.726  70.410  77.909  1.00  5.47              
ATOM   2090 1HG1 ILE A 132      62.000  71.028  78.435  1.00  5.47              
ATOM   2091 2HG1 ILE A 132      62.200  69.901  77.112  1.00  5.47              
ATOM   2092  CD1 ILE A 132      63.776  71.327  77.273  1.00  5.47              
ATOM   2093  HD1 ILE A 132      63.340  71.899  76.461  1.00  5.47              
ATOM   2094  HD2 ILE A 132      64.144  72.021  78.023  1.00  5.47              
ATOM   2095  HD3 ILE A 132      64.598  70.742  76.860  1.00  5.47              
ATOM   2096  C   ILE A 132      63.136  68.426  81.185  1.00  5.47              
ATOM   2097  O   ILE A 132      62.193  67.986  81.871  1.00  5.47              
ATOM   2098  N   ILE A 133      64.314  67.798  81.086  1.00  5.13              
ATOM   2099  H   ILE A 133      65.052  68.218  80.524  1.00  5.13              
ATOM   2100  CA  ILE A 133      64.518  66.476  81.645  1.00  5.13              
ATOM   2101  HA  ILE A 133      63.793  65.770  81.242  1.00  5.13              
ATOM   2102  CB  ILE A 133      65.961  65.951  81.431  1.00  5.13              
ATOM   2103  HB  ILE A 133      66.657  66.710  81.796  1.00  5.13              
ATOM   2104  CG2 ILE A 133      66.227  64.640  82.200  1.00  5.13              
ATOM   2105 1HG2 ILE A 133      67.194  64.233  81.928  1.00  5.13              
ATOM   2106 2HG2 ILE A 133      66.250  64.808  83.277  1.00  5.13              
ATOM   2107 3HG2 ILE A 133      65.461  63.901  81.963  1.00  5.13              
ATOM   2108  CG1 ILE A 133      66.278  65.655  79.968  1.00  5.13              
ATOM   2109 1HG1 ILE A 133      65.857  66.435  79.347  1.00  5.13              
ATOM   2110 2HG1 ILE A 133      65.780  64.730  79.696  1.00  5.13              
ATOM   2111  CD1 ILE A 133      67.795  65.564  79.701  1.00  5.13              
ATOM   2112  HD1 ILE A 133      67.987  65.790  78.654  1.00  5.13              
ATOM   2113  HD2 ILE A 133      68.342  66.288  80.305  1.00  5.13              
ATOM   2114  HD3 ILE A 133      68.165  64.564  79.926  1.00  5.13              
ATOM   2115  C   ILE A 133      64.360  66.549  83.154  1.00  5.13              
ATOM   2116  O   ILE A 133      63.789  65.634  83.742  1.00  5.13              
ATOM   2117  N   GLN A 134      64.864  67.610  83.787  1.00  5.44              
ATOM   2118  H   GLN A 134      65.341  68.337  83.264  1.00  5.44              
ATOM   2119  CA  GLN A 134      64.663  67.785  85.209  1.00  5.44              
ATOM   2120  HA  GLN A 134      65.054  66.908  85.725  1.00  5.44              
ATOM   2121  CB  GLN A 134      65.402  69.008  85.756  1.00  5.44              
ATOM   2122  HB1 GLN A 134      64.978  69.284  86.724  1.00  5.44              
ATOM   2123  HB2 GLN A 134      65.269  69.850  85.078  1.00  5.44              
ATOM   2124  CG  GLN A 134      66.889  68.693  85.968  1.00  5.44              
ATOM   2125  HG1 GLN A 134      67.307  68.237  85.072  1.00  5.44              
ATOM   2126  HG2 GLN A 134      66.989  67.989  86.793  1.00  5.44              
ATOM   2127  CD  GLN A 134      67.679  69.951  86.286  1.00  5.44              
ATOM   2128  OE1 GLN A 134      68.262  70.114  87.342  1.00  5.44              
ATOM   2129  NE2 GLN A 134      67.753  70.884  85.367  1.00  5.44              
ATOM   2130 1HE2 GLN A 134      67.288  70.737  84.481  1.00  5.44              
ATOM   2131 2HE2 GLN A 134      68.222  71.733  85.614  1.00  5.44              
ATOM   2132  C   GLN A 134      63.192  67.855  85.565  1.00  5.44              
ATOM   2133  O   GLN A 134      62.775  67.135  86.464  1.00  5.44              
ATOM   2134  N   GLN A 135      62.380  68.577  84.791  1.00  5.57              
ATOM   2135  H   GLN A 135      62.764  69.143  84.043  1.00  5.57              
ATOM   2136  CA  GLN A 135      60.935  68.538  85.029  1.00  5.57              
ATOM   2137  HA  GLN A 135      60.830  68.739  86.098  1.00  5.57              
ATOM   2138  CB  GLN A 135      60.259  69.731  84.357  1.00  5.57              
ATOM   2139  HB1 GLN A 135      59.178  69.588  84.302  1.00  5.57              
ATOM   2140  HB2 GLN A 135      60.674  69.841  83.363  1.00  5.57              
ATOM   2141  CG  GLN A 135      60.594  71.023  85.133  1.00  5.57              
ATOM   2142  HG1 GLN A 135      60.460  71.872  84.467  1.00  5.57              
ATOM   2143  HG2 GLN A 135      61.643  71.030  85.432  1.00  5.57              
ATOM   2144  CD  GLN A 135      59.715  71.239  86.363  1.00  5.57              
ATOM   2145  OE1 GLN A 135      58.587  71.711  86.255  1.00  5.57              
ATOM   2146  NE2 GLN A 135      60.173  70.975  87.558  1.00  5.57              
ATOM   2147 1HE2 GLN A 135      61.053  70.460  87.712  1.00  5.57              
ATOM   2148 2HE2 GLN A 135      59.547  71.059  88.332  1.00  5.57              
ATOM   2149  C   GLN A 135      60.284  67.143  84.939  1.00  5.57              
ATOM   2150  O   GLN A 135      59.385  66.809  85.727  1.00  5.57              
ATOM   2151  N   TRP A 136      60.868  66.246  84.142  1.00  5.12              
ATOM   2152  H   TRP A 136      61.650  66.548  83.576  1.00  5.12              
ATOM   2153  CA  TRP A 136      60.595  64.802  84.275  1.00  5.12              
ATOM   2154  HA  TRP A 136      59.518  64.650  84.307  1.00  5.12              
ATOM   2155  CB  TRP A 136      61.108  64.126  83.020  1.00  5.12              
ATOM   2156  HB1 TRP A 136      61.912  64.688  82.551  1.00  5.12              
ATOM   2157  HB2 TRP A 136      60.283  64.102  82.325  1.00  5.12              
ATOM   2158  CG  TRP A 136      61.541  62.731  83.223  1.00  5.12              
ATOM   2159  CD1 TRP A 136      62.802  62.312  83.446  1.00  5.12              
ATOM   2160  HD1 TRP A 136      63.674  62.959  83.499  1.00  5.12              
ATOM   2161  NE1 TRP A 136      62.785  60.938  83.556  1.00  5.12              
ATOM   2162  HE1 TRP A 136      63.621  60.382  83.673  1.00  5.12              
ATOM   2163  CE2 TRP A 136      61.520  60.423  83.403  1.00  5.12              
ATOM   2164  CZ2 TRP A 136      61.010  59.126  83.368  1.00  5.12              
ATOM   2165  HZ2 TRP A 136      61.660  58.276  83.501  1.00  5.12              
ATOM   2166  CH2 TRP A 136      59.621  58.956  83.277  1.00  5.12              
ATOM   2167  HH2 TRP A 136      59.174  57.976  83.328  1.00  5.12              
ATOM   2168  CZ3 TRP A 136      58.783  60.059  83.122  1.00  5.12              
ATOM   2169  HZ3 TRP A 136      57.741  59.880  82.969  1.00  5.12              
ATOM   2170  CE3 TRP A 136      59.297  61.365  83.155  1.00  5.12              
ATOM   2171  HE3 TRP A 136      58.643  62.215  83.033  1.00  5.12              
ATOM   2172  CD2 TRP A 136      60.688  61.566  83.271  1.00  5.12              
ATOM   2173  C   TRP A 136      61.107  64.101  85.544  1.00  5.12              
ATOM   2174  O   TRP A 136      60.400  63.256  86.080  1.00  5.12              
ATOM   2175  N   VAL A 137      62.300  64.394  86.039  1.00  5.19              
ATOM   2176  H   VAL A 137      62.845  65.112  85.570  1.00  5.19              
ATOM   2177  CA  VAL A 137      62.795  63.825  87.306  1.00  5.19              
ATOM   2178  HA  VAL A 137      62.836  62.742  87.237  1.00  5.19              
ATOM   2179  CB  VAL A 137      64.219  64.392  87.570  1.00  5.19              
ATOM   2180  HB  VAL A 137      64.173  65.477  87.572  1.00  5.19              
ATOM   2181  CG1 VAL A 137      64.834  63.983  88.913  1.00  5.19              
ATOM   2182 1HG1 VAL A 137      64.888  62.904  88.987  1.00  5.19              
ATOM   2183 2HG1 VAL A 137      65.837  64.398  89.001  1.00  5.19              
ATOM   2184 3HG1 VAL A 137      64.242  64.389  89.735  1.00  5.19              
ATOM   2185  CG2 VAL A 137      65.233  63.981  86.494  1.00  5.19              
ATOM   2186 1HG2 VAL A 137      66.128  64.591  86.598  1.00  5.19              
ATOM   2187 2HG2 VAL A 137      65.504  62.938  86.621  1.00  5.19              
ATOM   2188 3HG2 VAL A 137      64.835  64.135  85.495  1.00  5.19              
ATOM   2189  C   VAL A 137      61.922  64.205  88.496  1.00  5.19              
ATOM   2190  O   VAL A 137      61.725  63.374  89.382  1.00  5.19              
ATOM   2191  N   ASP A 138      61.418  65.437  88.498  1.00  5.69              
ATOM   2192  H   ASP A 138      61.739  66.070  87.769  1.00  5.69              
ATOM   2193  CA  ASP A 138      60.607  66.023  89.560  1.00  5.69              
ATOM   2194  HA  ASP A 138      61.058  65.803  90.528  1.00  5.69              
ATOM   2195  CB  ASP A 138      60.569  67.554  89.365  1.00  5.69              
ATOM   2196  HB1 ASP A 138      60.037  67.999  90.207  1.00  5.69              
ATOM   2197  HB2 ASP A 138      60.000  67.777  88.459  1.00  5.69              
ATOM   2198  CG  ASP A 138      61.950  68.221  89.250  1.00  5.69              
ATOM   2199  OD1 ASP A 138      62.888  67.744  89.926  1.00  5.69              
ATOM   2200  OD2 ASP A 138      62.040  69.205  88.473  1.00  5.69              
ATOM   2201  C   ASP A 138      59.180  65.461  89.523  1.00  5.69              
ATOM   2202  O   ASP A 138      58.622  65.058  90.550  1.00  5.69              
ATOM   2203  N   PHE A 139      58.588  65.306  88.332  1.00  5.58              
ATOM   2204  H   PHE A 139      59.028  65.674  87.494  1.00  5.58              
ATOM   2205  CA  PHE A 139      57.270  64.668  88.262  1.00  5.58              
ATOM   2206  HA  PHE A 139      56.730  64.969  89.156  1.00  5.58              
ATOM   2207  CB  PHE A 139      56.479  65.270  87.102  1.00  5.58              
ATOM   2208  HB1 PHE A 139      55.578  64.681  86.935  1.00  5.58              
ATOM   2209  HB2 PHE A 139      57.101  65.207  86.211  1.00  5.58              
ATOM   2210  CG  PHE A 139      56.069  66.723  87.353  1.00  5.58              
ATOM   2211  CD1 PHE A 139      56.446  67.746  86.461  1.00  5.58              
ATOM   2212  HD1 PHE A 139      57.042  67.516  85.594  1.00  5.58              
ATOM   2213  CE1 PHE A 139      56.072  69.081  86.694  1.00  5.58              
ATOM   2214  HE1 PHE A 139      56.379  69.853  86.003  1.00  5.58              
ATOM   2215  CZ  PHE A 139      55.327  69.413  87.837  1.00  5.58              
ATOM   2216  HZ  PHE A 139      55.060  70.442  88.026  1.00  5.58              
ATOM   2217  CE2 PHE A 139      54.969  68.408  88.751  1.00  5.58              
ATOM   2218  HE2 PHE A 139      54.441  68.669  89.657  1.00  5.58              
ATOM   2219  CD2 PHE A 139      55.337  67.072  88.508  1.00  5.58              
ATOM   2220  HD2 PHE A 139      55.072  66.317  89.229  1.00  5.58              
ATOM   2221  C   PHE A 139      57.273  63.149  88.366  1.00  5.58              
ATOM   2222  O   PHE A 139      56.358  62.603  88.970  1.00  5.58              
ATOM   2223  N   LEU A 140      58.358  62.477  88.002  1.00  5.13              
ATOM   2224  H   LEU A 140      59.080  62.978  87.490  1.00  5.13              
ATOM   2225  CA  LEU A 140      58.684  61.126  88.463  1.00  5.13              
ATOM   2226  HA  LEU A 140      57.753  60.577  88.599  1.00  5.13              
ATOM   2227  CB  LEU A 140      59.532  60.441  87.384  1.00  5.13              
ATOM   2228  HB1 LEU A 140      60.588  60.538  87.637  1.00  5.13              
ATOM   2229  HB2 LEU A 140      59.392  60.929  86.418  1.00  5.13              
ATOM   2230  CG  LEU A 140      59.141  58.964  87.247  1.00  5.13              
ATOM   2231  HG  LEU A 140      58.983  58.519  88.224  1.00  5.13              
ATOM   2232  CD1 LEU A 140      57.867  58.818  86.439  1.00  5.13              
ATOM   2233 1HD1 LEU A 140      57.803  57.838  85.981  1.00  5.13              
ATOM   2234 2HD1 LEU A 140      57.002  58.969  87.084  1.00  5.13              
ATOM   2235 3HD1 LEU A 140      57.874  59.554  85.641  1.00  5.13              
ATOM   2236  CD2 LEU A 140      60.247  58.248  86.492  1.00  5.13              
ATOM   2237 1HD2 LEU A 140      60.466  58.833  85.628  1.00  5.13              
ATOM   2238 2HD2 LEU A 140      61.147  58.217  87.078  1.00  5.13              
ATOM   2239 3HD2 LEU A 140      59.953  57.236  86.212  1.00  5.13              
ATOM   2240  C   LEU A 140      59.401  61.153  89.813  1.00  5.13              
ATOM   2241  O   LEU A 140      60.148  60.240  90.129  1.00  5.13              
ATOM   2242  N   GLN A 141      59.243  62.213  90.599  1.00  5.35              
ATOM   2243  H   GLN A 141      58.905  63.071  90.183  1.00  5.35              
ATOM   2244  CA  GLN A 141      59.377  62.192  92.053  1.00  5.35              
ATOM   2245  HA  GLN A 141      59.715  61.205  92.351  1.00  5.35              
ATOM   2246  CB  GLN A 141      60.425  63.241  92.489  1.00  5.35              
ATOM   2247  HB1 GLN A 141      60.028  64.243  92.355  1.00  5.35              
ATOM   2248  HB2 GLN A 141      61.309  63.142  91.861  1.00  5.35              
ATOM   2249  CG  GLN A 141      60.886  63.121  93.943  1.00  5.35              
ATOM   2250  HG1 GLN A 141      60.052  63.304  94.620  1.00  5.35              
ATOM   2251  HG2 GLN A 141      61.641  63.881  94.135  1.00  5.35              
ATOM   2252  CD  GLN A 141      61.480  61.749  94.204  1.00  5.35              
ATOM   2253  OE1 GLN A 141      62.616  61.456  93.863  1.00  5.35              
ATOM   2254  NE2 GLN A 141      60.696  60.837  94.728  1.00  5.35              
ATOM   2255 1HE2 GLN A 141      59.729  61.060  94.927  1.00  5.35              
ATOM   2256 2HE2 GLN A 141      61.068  59.909  94.811  1.00  5.35              
ATOM   2257  C   GLN A 141      58.003  62.417  92.710  1.00  5.35              
ATOM   2258  O   GLN A 141      57.851  62.136  93.900  1.00  5.35              
ATOM   2259  N   HIS A 142      57.002  62.857  91.925  1.00  5.68              
ATOM   2260  H   HIS A 142      57.237  63.105  90.975  1.00  5.68              
ATOM   2261  CA  HIS A 142      55.640  63.151  92.381  1.00  5.68              
ATOM   2262  HA  HIS A 142      55.658  63.132  93.471  1.00  5.68              
ATOM   2263  CB  HIS A 142      55.292  64.590  91.964  1.00  5.68              
ATOM   2264  HB1 HIS A 142      55.086  64.617  90.898  1.00  5.68              
ATOM   2265  HB2 HIS A 142      56.164  65.224  92.137  1.00  5.68              
ATOM   2266  CG  HIS A 142      54.152  65.204  92.742  1.00  5.68              
ATOM   2267  ND1 HIS A 142      53.010  65.825  92.212  1.00  5.68              
ATOM   2268  CE1 HIS A 142      52.303  66.253  93.274  1.00  5.68              
ATOM   2269  HE1 HIS A 142      51.361  66.784  93.221  1.00  5.68              
ATOM   2270  NE2 HIS A 142      52.934  65.939  94.416  1.00  5.68              
ATOM   2271  HE2 HIS A 142      52.608  66.160  95.348  1.00  5.68              
ATOM   2272  CD2 HIS A 142      54.102  65.287  94.101  1.00  5.68              
ATOM   2273  HD2 HIS A 142      54.849  64.920  94.794  1.00  5.68              
ATOM   2274  C   HIS A 142      54.580  62.097  91.996  1.00  5.68              
ATOM   2275  O   HIS A 142      53.483  62.052  92.552  1.00  5.68              
ATOM   2276  N   GLN A 143      54.934  61.206  91.078  1.00  5.55              
ATOM   2277  H   GLN A 143      55.798  61.413  90.587  1.00  5.55              
ATOM   2278  CA  GLN A 143      54.521  59.807  91.016  1.00  5.55              
ATOM   2279  HA  GLN A 143      53.520  59.680  91.419  1.00  5.55              
ATOM   2280  CB  GLN A 143      54.580  59.356  89.547  1.00  5.55              
ATOM   2281  HB1 GLN A 143      54.697  58.272  89.510  1.00  5.55              
ATOM   2282  HB2 GLN A 143      55.455  59.796  89.064  1.00  5.55              
ATOM   2283  CG  GLN A 143      53.323  59.717  88.741  1.00  5.55              
ATOM   2284  HG1 GLN A 143      52.556  58.985  88.984  1.00  5.55              
ATOM   2285  HG2 GLN A 143      53.547  59.615  87.681  1.00  5.55              
ATOM   2286  CD  GLN A 143      52.773  61.126  88.961  1.00  5.55              
ATOM   2287  OE1 GLN A 143      53.049  62.073  88.240  1.00  5.55              
ATOM   2288  NE2 GLN A 143      51.950  61.360  89.969  1.00  5.55              
ATOM   2289 1HE2 GLN A 143      51.964  60.727  90.748  1.00  5.55              
ATOM   2290 2HE2 GLN A 143      51.652  62.307  90.114  1.00  5.55              
ATOM   2291  C   GLN A 143      55.529  59.024  91.879  1.00  5.55              
ATOM   2292  O   GLN A 143      56.720  59.342  91.823  1.00  5.55              
ATOM   2293  N   PRO A 144      55.087  58.065  92.711  1.00  5.58              
ATOM   2294  CD  PRO A 144      53.734  57.540  92.797  1.00  5.58              
ATOM   2295  HD1 PRO A 144      53.333  57.307  91.809  1.00  5.58              
ATOM   2296  HD2 PRO A 144      53.101  58.266  93.307  1.00  5.58              
ATOM   2297  CG  PRO A 144      53.836  56.267  93.634  1.00  5.58              
ATOM   2298  HG1 PRO A 144      54.046  55.417  92.981  1.00  5.58              
ATOM   2299  HG2 PRO A 144      52.929  56.091  94.213  1.00  5.58              
ATOM   2300  CB  PRO A 144      55.044  56.538  94.532  1.00  5.58              
ATOM   2301  HB1 PRO A 144      55.517  55.612  94.864  1.00  5.58              
ATOM   2302  HB2 PRO A 144      54.728  57.131  95.391  1.00  5.58              
ATOM   2303  CA  PRO A 144      55.971  57.380  93.648  1.00  5.58              
ATOM   2304  HA  PRO A 144      56.498  58.109  94.266  1.00  5.58              
ATOM   2305  C   PRO A 144      56.996  56.519  92.904  1.00  5.58              
ATOM   2306  O   PRO A 144      56.657  55.869  91.915  1.00  5.58              
ATOM   2307  N   ILE A 145      58.250  56.531  93.361  1.00  5.42              
ATOM   2308  H   ILE A 145      58.468  57.012  94.220  1.00  5.42              
ATOM   2309  CA  ILE A 145      59.372  56.077  92.538  1.00  5.42              
ATOM   2310  HA  ILE A 145      59.013  55.249  91.925  1.00  5.42              
ATOM   2311  CB  ILE A 145      59.789  57.203  91.586  1.00  5.42              
ATOM   2312  HB  ILE A 145      58.947  57.463  90.941  1.00  5.42              
ATOM   2313  CG2 ILE A 145      60.189  58.429  92.428  1.00  5.42              
ATOM   2314 1HG2 ILE A 145      60.936  59.012  91.913  1.00  5.42              
ATOM   2315 2HG2 ILE A 145      59.305  59.037  92.615  1.00  5.42              
ATOM   2316 3HG2 ILE A 145      60.630  58.150  93.381  1.00  5.42              
ATOM   2317  CG1 ILE A 145      60.925  56.657  90.713  1.00  5.42              
ATOM   2318 1HG1 ILE A 145      60.803  55.586  90.563  1.00  5.42              
ATOM   2319 2HG1 ILE A 145      61.833  56.871  91.244  1.00  5.42              
ATOM   2320  CD1 ILE A 145      61.072  57.171  89.315  1.00  5.42              
ATOM   2321  HD1 ILE A 145      61.926  56.687  88.842  1.00  5.42              
ATOM   2322  HD2 ILE A 145      60.180  56.885  88.774  1.00  5.42              
ATOM   2323  HD3 ILE A 145      61.219  58.245  89.319  1.00  5.42              
ATOM   2324  C   ILE A 145      60.567  55.523  93.355  1.00  5.42              
ATOM   2325  O   ILE A 145      60.814  55.932  94.485  1.00  5.42              
ATOM   2326  N   GLU A 146      61.370  54.644  92.739  1.00  6.29              
ATOM   2327  H   GLU A 146      61.063  54.276  91.852  1.00  6.29              
ATOM   2328  CA  GLU A 146      62.660  54.170  93.245  1.00  6.29              
ATOM   2329  HA  GLU A 146      62.647  54.244  94.336  1.00  6.29              
ATOM   2330  CB  GLU A 146      62.740  52.666  92.905  1.00  6.29              
ATOM   2331  HB1 GLU A 146      62.762  52.547  91.821  1.00  6.29              
ATOM   2332  HB2 GLU A 146      61.811  52.209  93.250  1.00  6.29              
ATOM   2333  CG  GLU A 146      63.889  51.872  93.556  1.00  6.29              
ATOM   2334  HG1 GLU A 146      63.487  50.928  93.927  1.00  6.29              
ATOM   2335  HG2 GLU A 146      64.273  52.420  94.420  1.00  6.29              
ATOM   2336  CD  GLU A 146      65.019  51.557  92.567  1.00  6.29              
ATOM   2337  OE1 GLU A 146      64.761  50.833  91.578  1.00  6.29              
ATOM   2338  OE2 GLU A 146      66.127  52.118  92.737  1.00  6.29              
ATOM   2339  C   GLU A 146      63.911  54.950  92.781  1.00  6.29              
ATOM   2340  O   GLU A 146      64.905  54.993  93.504  1.00  6.29              
ATOM   2341  N   LYS A 147      63.861  55.694  91.664  1.00  5.86              
ATOM   2342  H   LYS A 147      63.070  55.563  91.052  1.00  5.86              
ATOM   2343  CA  LYS A 147      64.623  56.953  91.531  1.00  5.86              
ATOM   2344  HA  LYS A 147      65.686  56.710  91.591  1.00  5.86              
ATOM   2345  CB  LYS A 147      64.389  57.666  90.182  1.00  5.86              
ATOM   2346  HB1 LYS A 147      63.378  58.041  90.150  1.00  5.86              
ATOM   2347  HB2 LYS A 147      64.499  56.944  89.379  1.00  5.86              
ATOM   2348  CG  LYS A 147      65.380  58.827  89.945  1.00  5.86              
ATOM   2349  HG1 LYS A 147      66.030  58.539  89.125  1.00  5.86              
ATOM   2350  HG2 LYS A 147      66.043  58.894  90.800  1.00  5.86              
ATOM   2351  CD  LYS A 147      64.866  60.250  89.615  1.00  5.86              
ATOM   2352  HD1 LYS A 147      65.215  60.475  88.610  1.00  5.86              
ATOM   2353  HD2 LYS A 147      65.382  60.969  90.249  1.00  5.86              
ATOM   2354  CE  LYS A 147      63.357  60.552  89.640  1.00  5.86              
ATOM   2355  HE1 LYS A 147      62.823  59.724  89.170  1.00  5.86              
ATOM   2356  HE2 LYS A 147      63.175  61.440  89.029  1.00  5.86              
ATOM   2357  NZ  LYS A 147      62.812  60.812  90.993  1.00  5.86              
ATOM   2358  HZ1 LYS A 147      63.072  60.094  91.665  1.00  5.86              
ATOM   2359  HZ2 LYS A 147      63.123  61.696  91.373  1.00  5.86              
ATOM   2360  HZ3 LYS A 147      61.796  60.831  90.948  1.00  5.86              
ATOM   2361  C   LYS A 147      64.272  57.870  92.696  1.00  5.86              
ATOM   2362  O   LYS A 147      63.296  58.615  92.648  1.00  5.86              
ATOM   2363  N   LYS A 148      65.134  57.836  93.703  1.00  6.22              
ATOM   2364  H   LYS A 148      65.695  56.997  93.737  1.00  6.22              
ATOM   2365  CA  LYS A 148      65.482  58.925  94.621  1.00  6.22              
ATOM   2366  HA  LYS A 148      64.703  58.998  95.381  1.00  6.22              
ATOM   2367  CB  LYS A 148      66.838  58.563  95.296  1.00  6.22              
ATOM   2368  HB1 LYS A 148      66.887  59.107  96.240  1.00  6.22              
ATOM   2369  HB2 LYS A 148      67.657  58.932  94.676  1.00  6.22              
ATOM   2370  CG  LYS A 148      67.110  57.062  95.593  1.00  6.22              
ATOM   2371  HG1 LYS A 148      66.169  56.577  95.858  1.00  6.22              
ATOM   2372  HG2 LYS A 148      67.761  56.998  96.466  1.00  6.22              
ATOM   2373  CD  LYS A 148      67.799  56.285  94.441  1.00  6.22              
ATOM   2374  HD1 LYS A 148      68.858  56.549  94.408  1.00  6.22              
ATOM   2375  HD2 LYS A 148      67.365  56.571  93.486  1.00  6.22              
ATOM   2376  CE  LYS A 148      67.657  54.760  94.609  1.00  6.22              
ATOM   2377  HE1 LYS A 148      66.641  54.546  94.956  1.00  6.22              
ATOM   2378  HE2 LYS A 148      68.354  54.406  95.372  1.00  6.22              
ATOM   2379  NZ  LYS A 148      67.865  54.026  93.334  1.00  6.22              
ATOM   2380  HZ1 LYS A 148      67.517  53.062  93.377  1.00  6.22              
ATOM   2381  HZ2 LYS A 148      67.281  54.384  92.590  1.00  6.22              
ATOM   2382  HZ3 LYS A 148      68.824  54.034  92.994  1.00  6.22              
ATOM   2383  C   LYS A 148      65.562  60.286  93.890  1.00  6.22              
ATOM   2384  O   LYS A 148      65.454  60.365  92.668  1.00  6.22              
ATOM   2385  N   ILE A 149      65.827  61.380  94.595  1.00  7.07              
ATOM   2386  H   ILE A 149      65.922  61.313  95.594  1.00  7.07              
ATOM   2387  CA  ILE A 149      66.101  62.667  93.932  1.00  7.07              
ATOM   2388  HA  ILE A 149      65.376  62.802  93.128  1.00  7.07              
ATOM   2389  CB  ILE A 149      65.918  63.870  94.895  1.00  7.07              
ATOM   2390  HB  ILE A 149      66.714  63.852  95.642  1.00  7.07              
ATOM   2391  CG2 ILE A 149      66.017  65.185  94.092  1.00  7.07              
ATOM   2392 1HG2 ILE A 149      65.972  66.045  94.760  1.00  7.07              
ATOM   2393 2HG2 ILE A 149      66.968  65.244  93.563  1.00  7.07              
ATOM   2394 3HG2 ILE A 149      65.204  65.253  93.367  1.00  7.07              
ATOM   2395  CG1 ILE A 149      64.562  63.798  95.638  1.00  7.07              
ATOM   2396 1HG1 ILE A 149      64.507  62.869  96.205  1.00  7.07              
ATOM   2397 2HG1 ILE A 149      63.759  63.793  94.904  1.00  7.07              
ATOM   2398  CD1 ILE A 149      64.307  64.938  96.634  1.00  7.07              
ATOM   2399  HD1 ILE A 149      63.402  64.721  97.202  1.00  7.07              
ATOM   2400  HD2 ILE A 149      65.147  65.024  97.324  1.00  7.07              
ATOM   2401  HD3 ILE A 149      64.163  65.881  96.108  1.00  7.07              
ATOM   2402  C   ILE A 149      67.507  62.637  93.298  1.00  7.07              
ATOM   2403  O   ILE A 149      68.500  63.052  93.888  1.00  7.07              
ATOM   2404  N   GLN A 150      67.574  62.019  92.124  1.00  5.53              
ATOM   2405  H   GLN A 150      66.698  61.651  91.780  1.00  5.53              
ATOM   2406  CA  GLN A 150      68.774  61.486  91.492  1.00  5.53              
ATOM   2407  HA  GLN A 150      69.656  61.997  91.884  1.00  5.53              
ATOM   2408  CB  GLN A 150      68.885  59.998  91.857  1.00  5.53              
ATOM   2409  HB1 GLN A 150      67.977  59.484  91.552  1.00  5.53              
ATOM   2410  HB2 GLN A 150      68.961  59.926  92.942  1.00  5.53              
ATOM   2411  CG  GLN A 150      70.085  59.263  91.251  1.00  5.53              
ATOM   2412  HG1 GLN A 150      71.003  59.801  91.486  1.00  5.53              
ATOM   2413  HG2 GLN A 150      69.975  59.198  90.170  1.00  5.53              
ATOM   2414  CD  GLN A 150      70.170  57.854  91.825  1.00  5.53              
ATOM   2415  OE1 GLN A 150      70.984  57.550  92.682  1.00  5.53              
ATOM   2416  NE2 GLN A 150      69.300  56.951  91.432  1.00  5.53              
ATOM   2417 1HE2 GLN A 150      68.694  57.125  90.632  1.00  5.53              
ATOM   2418 2HE2 GLN A 150      69.473  56.007  91.752  1.00  5.53              
ATOM   2419  C   GLN A 150      68.682  61.784  89.995  1.00  5.53              
ATOM   2420  O   GLN A 150      68.244  60.974  89.178  1.00  5.53              
ATOM   2421  N   ILE A 151      69.038  63.024  89.666  1.00  5.38              
ATOM   2422  H   ILE A 151      69.311  63.637  90.419  1.00  5.38              
ATOM   2423  CA  ILE A 151      69.477  63.405  88.323  1.00  5.38              
ATOM   2424  HA  ILE A 151      68.686  63.161  87.623  1.00  5.38              
ATOM   2425  CB  ILE A 151      69.790  64.929  88.304  1.00  5.38              
ATOM   2426  HB  ILE A 151      70.521  65.115  89.094  1.00  5.38              
ATOM   2427  CG2 ILE A 151      70.420  65.416  86.980  1.00  5.38              
ATOM   2428 1HG2 ILE A 151      70.720  66.460  87.068  1.00  5.38              
ATOM   2429 2HG2 ILE A 151      71.320  64.847  86.748  1.00  5.38              
ATOM   2430 3HG2 ILE A 151      69.711  65.326  86.161  1.00  5.38              
ATOM   2431  CG1 ILE A 151      68.526  65.765  88.623  1.00  5.38              
ATOM   2432 1HG1 ILE A 151      68.003  65.341  89.478  1.00  5.38              
ATOM   2433 2HG1 ILE A 151      67.848  65.739  87.770  1.00  5.38              
ATOM   2434  CD1 ILE A 151      68.827  67.225  88.978  1.00  5.38              
ATOM   2435  HD1 ILE A 151      67.898  67.726  89.257  1.00  5.38              
ATOM   2436  HD2 ILE A 151      69.518  67.270  89.820  1.00  5.38              
ATOM   2437  HD3 ILE A 151      69.258  67.749  88.127  1.00  5.38              
ATOM   2438  C   ILE A 151      70.718  62.577  88.005  1.00  5.38              
ATOM   2439  O   ILE A 151      71.530  62.324  88.896  1.00  5.38              
ATOM   2440  N   ILE A 152      70.882  62.184  86.746  1.00  5.43              
ATOM   2441  H   ILE A 152      70.207  62.465  86.048  1.00  5.43              
ATOM   2442  CA  ILE A 152      72.110  61.562  86.254  1.00  5.43              
ATOM   2443  HA  ILE A 152      72.912  61.759  86.964  1.00  5.43              
ATOM   2444  CB  ILE A 152      71.930  60.017  86.182  1.00  5.43              
ATOM   2445  HB  ILE A 152      70.980  59.828  85.680  1.00  5.43              
ATOM   2446  CG2 ILE A 152      73.005  59.249  85.387  1.00  5.43              
ATOM   2447 1HG2 ILE A 152      72.832  58.176  85.481  1.00  5.43              
ATOM   2448 2HG2 ILE A 152      72.935  59.495  84.327  1.00  5.43              
ATOM   2449 3HG2 ILE A 152      74.003  59.477  85.758  1.00  5.43              
ATOM   2450  CG1 ILE A 152      71.842  59.393  87.604  1.00  5.43              
ATOM   2451 1HG1 ILE A 152      71.613  58.335  87.520  1.00  5.43              
ATOM   2452 2HG1 ILE A 152      71.005  59.839  88.137  1.00  5.43              
ATOM   2453  CD1 ILE A 152      73.097  59.480  88.490  1.00  5.43              
ATOM   2454  HD1 ILE A 152      73.400  60.514  88.648  1.00  5.43              
ATOM   2455  HD2 ILE A 152      72.878  59.034  89.460  1.00  5.43              
ATOM   2456  HD3 ILE A 152      73.920  58.929  88.035  1.00  5.43              
ATOM   2457  C   ILE A 152      72.550  62.293  84.979  1.00  5.43              
ATOM   2458  O   ILE A 152      71.888  63.203  84.482  1.00  5.43              
ATOM   2459  N   GLU A 153      73.755  61.992  84.520  1.00  5.53              
ATOM   2460  H   GLU A 153      74.247  61.252  84.993  1.00  5.53              
ATOM   2461  CA  GLU A 153      74.298  62.432  83.243  1.00  5.53              
ATOM   2462  HA  GLU A 153      74.355  63.520  83.247  1.00  5.53              
ATOM   2463  CB  GLU A 153      75.737  61.881  83.223  1.00  5.53              
ATOM   2464  HB1 GLU A 153      75.710  60.806  83.407  1.00  5.53              
ATOM   2465  HB2 GLU A 153      76.255  62.328  84.074  1.00  5.53              
ATOM   2466  CG  GLU A 153      76.592  62.168  81.988  1.00  5.53              
ATOM   2467  HG1 GLU A 153      77.629  62.307  82.303  1.00  5.53              
ATOM   2468  HG2 GLU A 153      76.261  63.095  81.513  1.00  5.53              
ATOM   2469  CD  GLU A 153      76.533  60.995  81.013  1.00  5.53              
ATOM   2470  OE1 GLU A 153      77.003  59.881  81.339  1.00  5.53              
ATOM   2471  OE2 GLU A 153      75.952  61.151  79.917  1.00  5.53              
ATOM   2472  C   GLU A 153      73.386  62.022  82.049  1.00  5.53              
ATOM   2473  O   GLU A 153      72.524  61.145  82.137  1.00  5.53              
ATOM   2474  N   PHE A 154      73.540  62.739  80.937  1.00  5.17              
ATOM   2475  H   PHE A 154      74.377  63.298  80.874  1.00  5.17              
ATOM   2476  CA  PHE A 154      72.440  63.149  80.053  1.00  5.17              
ATOM   2477  HA  PHE A 154      71.611  62.461  80.190  1.00  5.17              
ATOM   2478  CB  PHE A 154      71.945  64.548  80.519  1.00  5.17              
ATOM   2479  HB1 PHE A 154      71.158  64.391  81.251  1.00  5.17              
ATOM   2480  HB2 PHE A 154      71.481  65.091  79.695  1.00  5.17              
ATOM   2481  CG  PHE A 154      72.997  65.430  81.177  1.00  5.17              
ATOM   2482  CD1 PHE A 154      74.111  65.857  80.438  1.00  5.17              
ATOM   2483  HD1 PHE A 154      74.153  65.633  79.384  1.00  5.17              
ATOM   2484  CE1 PHE A 154      75.176  66.519  81.073  1.00  5.17              
ATOM   2485  HE1 PHE A 154      76.046  66.808  80.500  1.00  5.17              
ATOM   2486  CZ  PHE A 154      75.121  66.775  82.456  1.00  5.17              
ATOM   2487  HZ  PHE A 154      75.953  67.255  82.953  1.00  5.17              
ATOM   2488  CE2 PHE A 154      73.988  66.387  83.193  1.00  5.17              
ATOM   2489  HE2 PHE A 154      73.946  66.567  84.260  1.00  5.17              
ATOM   2490  CD2 PHE A 154      72.931  65.714  82.555  1.00  5.17              
ATOM   2491  HD2 PHE A 154      72.089  65.366  83.136  1.00  5.17              
ATOM   2492  C   PHE A 154      72.856  63.100  78.556  1.00  5.17              
ATOM   2493  O   PHE A 154      72.571  63.997  77.764  1.00  5.17              
ATOM   2494  N   LYS A 155      73.602  62.060  78.178  1.00  4.92              
ATOM   2495  H   LYS A 155      73.820  61.395  78.910  1.00  4.92              
ATOM   2496  CA  LYS A 155      74.200  61.822  76.856  1.00  4.92              
ATOM   2497  HA  LYS A 155      75.047  62.505  76.804  1.00  4.92              
ATOM   2498  CB  LYS A 155      74.823  60.408  76.817  1.00  4.92              
ATOM   2499  HB1 LYS A 155      75.601  60.371  77.571  1.00  4.92              
ATOM   2500  HB2 LYS A 155      75.318  60.269  75.854  1.00  4.92              
ATOM   2501  CG  LYS A 155      73.830  59.245  77.027  1.00  4.92              
ATOM   2502  HG1 LYS A 155      73.313  59.088  76.082  1.00  4.92              
ATOM   2503  HG2 LYS A 155      73.087  59.511  77.777  1.00  4.92              
ATOM   2504  CD  LYS A 155      74.449  57.896  77.434  1.00  4.92              
ATOM   2505  HD1 LYS A 155      75.340  57.696  76.837  1.00  4.92              
ATOM   2506  HD2 LYS A 155      73.715  57.122  77.199  1.00  4.92              
ATOM   2507  CE  LYS A 155      74.763  57.772  78.937  1.00  4.92              
ATOM   2508  HE1 LYS A 155      74.879  56.712  79.179  1.00  4.92              
ATOM   2509  HE2 LYS A 155      73.909  58.147  79.510  1.00  4.92              
ATOM   2510  NZ  LYS A 155      75.989  58.507  79.321  1.00  4.92              
ATOM   2511  HZ1 LYS A 155      76.194  58.489  80.323  1.00  4.92              
ATOM   2512  HZ2 LYS A 155      76.817  58.215  78.831  1.00  4.92              
ATOM   2513  HZ3 LYS A 155      75.875  59.519  79.205  1.00  4.92              
ATOM   2514  C   LYS A 155      73.375  62.115  75.605  1.00  4.92              
ATOM   2515  O   LYS A 155      72.423  61.407  75.298  1.00  4.92              
ATOM   2516  N   THR A 156      73.819  63.092  74.817  1.00  4.86              
ATOM   2517  H   THR A 156      74.538  63.708  75.160  1.00  4.86              
ATOM   2518  CA  THR A 156      73.386  63.289  73.431  1.00  4.86              
ATOM   2519  HA  THR A 156      72.329  63.547  73.433  1.00  4.86              
ATOM   2520  CB  THR A 156      74.169  64.437  72.768  1.00  4.86              
ATOM   2521  HB  THR A 156      75.190  64.113  72.563  1.00  4.86              
ATOM   2522  CG2 THR A 156      73.517  64.853  71.455  1.00  4.86              
ATOM   2523 1HG2 THR A 156      73.974  65.770  71.094  1.00  4.86              
ATOM   2524 2HG2 THR A 156      73.656  64.063  70.718  1.00  4.86              
ATOM   2525 3HG2 THR A 156      72.454  65.034  71.592  1.00  4.86              
ATOM   2526  OG1 THR A 156      74.252  65.573  73.591  1.00  4.86              
ATOM   2527  HG1 THR A 156      74.727  66.241  73.082  1.00  4.86              
ATOM   2528  C   THR A 156      73.580  62.022  72.601  1.00  4.86              
ATOM   2529  O   THR A 156      74.726  61.617  72.394  1.00  4.86              
ATOM   2530  N   ILE A 157      72.493  61.431  72.083  1.00  4.74              
ATOM   2531  H   ILE A 157      71.569  61.735  72.372  1.00  4.74              
ATOM   2532  CA  ILE A 157      72.586  60.382  71.061  1.00  4.74              
ATOM   2533  HA  ILE A 157      73.474  59.789  71.282  1.00  4.74              
ATOM   2534  CB  ILE A 157      71.397  59.385  71.075  1.00  4.74              
ATOM   2535  HB  ILE A 157      70.483  59.904  70.793  1.00  4.74              
ATOM   2536  CG2 ILE A 157      71.633  58.277  70.028  1.00  4.74              
ATOM   2537 1HG2 ILE A 157      72.526  57.706  70.287  1.00  4.74              
ATOM   2538 2HG2 ILE A 157      70.780  57.602  69.986  1.00  4.74              
ATOM   2539 3HG2 ILE A 157      71.758  58.696  69.031  1.00  4.74              
ATOM   2540  CG1 ILE A 157      71.207  58.766  72.483  1.00  4.74              
ATOM   2541 1HG1 ILE A 157      71.084  59.565  73.215  1.00  4.74              
ATOM   2542 2HG1 ILE A 157      72.100  58.201  72.754  1.00  4.74              
ATOM   2543  CD1 ILE A 157      69.982  57.851  72.606  1.00  4.74              
ATOM   2544  HD1 ILE A 157      69.869  57.535  73.642  1.00  4.74              
ATOM   2545  HD2 ILE A 157      69.086  58.389  72.296  1.00  4.74              
ATOM   2546  HD3 ILE A 157      70.103  56.956  71.997  1.00  4.74              
ATOM   2547  C   ILE A 157      72.822  60.999  69.698  1.00  4.74              
ATOM   2548  O   ILE A 157      73.984  61.047  69.302  1.00  4.74              
ATOM   2549  N   MET A 158      71.789  61.519  69.006  1.00  4.50              
ATOM   2550  H   MET A 158      70.845  61.450  69.352  1.00  4.50              
ATOM   2551  CA  MET A 158      72.094  62.349  67.843  1.00  4.50              
ATOM   2552  HA  MET A 158      73.125  62.697  67.941  1.00  4.50              
ATOM   2553  CB  MET A 158      72.084  61.448  66.582  1.00  4.50              
ATOM   2554  HB1 MET A 158      72.023  62.063  65.684  1.00  4.50              
ATOM   2555  HB2 MET A 158      71.222  60.797  66.627  1.00  4.50              
ATOM   2556  CG  MET A 158      73.285  60.509  66.415  1.00  4.50              
ATOM   2557  HG1 MET A 158      73.353  59.856  67.283  1.00  4.50              
ATOM   2558  HG2 MET A 158      74.199  61.102  66.363  1.00  4.50              
ATOM   2559  SD  MET A 158      73.177  59.439  64.952  1.00  4.50              
ATOM   2560  CE  MET A 158      74.819  58.678  65.063  1.00  4.50              
ATOM   2561  HE1 MET A 158      75.585  59.453  65.014  1.00  4.50              
ATOM   2562  HE2 MET A 158      74.915  58.140  66.007  1.00  4.50              
ATOM   2563  HE3 MET A 158      74.957  57.982  64.236  1.00  4.50              
ATOM   2564  C   MET A 158      71.331  63.644  67.649  1.00  4.50              
ATOM   2565  O   MET A 158      70.239  63.861  68.182  1.00  4.50              
ATOM   2566  N   ILE A 159      71.974  64.484  66.839  1.00  4.71              
ATOM   2567  H   ILE A 159      72.819  64.128  66.400  1.00  4.71              
ATOM   2568  CA  ILE A 159      71.723  65.896  66.623  1.00  4.71              
ATOM   2569  HA  ILE A 159      70.773  66.035  67.097  1.00  4.71              
ATOM   2570  CB  ILE A 159      72.684  66.827  67.442  1.00  4.71              
ATOM   2571  HB  ILE A 159      72.059  67.236  68.234  1.00  4.71              
ATOM   2572  CG2 ILE A 159      73.780  66.060  68.197  1.00  4.71              
ATOM   2573 1HG2 ILE A 159      74.371  66.749  68.800  1.00  4.71              
ATOM   2574 2HG2 ILE A 159      73.312  65.349  68.869  1.00  4.71              
ATOM   2575 3HG2 ILE A 159      74.419  65.513  67.512  1.00  4.71              
ATOM   2576  CG1 ILE A 159      73.332  68.052  66.736  1.00  4.71              
ATOM   2577 1HG1 ILE A 159      73.466  67.870  65.672  1.00  4.71              
ATOM   2578 2HG1 ILE A 159      74.327  68.241  67.143  1.00  4.71              
ATOM   2579  CD1 ILE A 159      72.545  69.353  66.920  1.00  4.71              
ATOM   2580  HD1 ILE A 159      72.635  69.695  67.951  1.00  4.71              
ATOM   2581  HD2 ILE A 159      72.959  70.121  66.264  1.00  4.71              
ATOM   2582  HD3 ILE A 159      71.492  69.210  66.687  1.00  4.71              
ATOM   2583  C   ILE A 159      71.576  66.224  65.136  1.00  4.71              
ATOM   2584  O   ILE A 159      71.924  65.449  64.248  1.00  4.71              
ATOM   2585  N   ASN A 160      70.951  67.367  64.899  1.00  4.81              
ATOM   2586  H   ASN A 160      70.735  67.925  65.718  1.00  4.81              
ATOM   2587  CA  ASN A 160      69.957  67.542  63.897  1.00  4.81              
ATOM   2588  HA  ASN A 160      70.162  66.936  63.013  1.00  4.81              
ATOM   2589  CB  ASN A 160      68.717  67.049  64.633  1.00  4.81              
ATOM   2590  HB1 ASN A 160      68.468  66.124  64.164  1.00  4.81              
ATOM   2591  HB2 ASN A 160      68.013  67.844  64.504  1.00  4.81              
ATOM   2592  CG  ASN A 160      68.679  66.708  66.118  1.00  4.81              
ATOM   2593  OD1 ASN A 160      69.095  67.460  66.977  1.00  4.81              
ATOM   2594  ND2 ASN A 160      68.170  65.554  66.499  1.00  4.81              
ATOM   2595 1HD2 ASN A 160      67.615  65.010  65.848  1.00  4.81              
ATOM   2596 2HD2 ASN A 160      68.265  65.319  67.473  1.00  4.81              
ATOM   2597  C   ASN A 160      69.880  69.037  63.537  1.00  4.81              
ATOM   2598  O   ASN A 160      69.391  69.895  64.281  1.00  4.81              
ATOM   2599  N   PHE A 161      70.372  69.314  62.335  1.00  4.88              
ATOM   2600  H   PHE A 161      70.657  68.514  61.775  1.00  4.88              
ATOM   2601  CA  PHE A 161      70.758  70.621  61.825  1.00  4.88              
ATOM   2602  HA  PHE A 161      70.507  71.392  62.554  1.00  4.88              
ATOM   2603  CB  PHE A 161      72.292  70.603  61.761  1.00  4.88              
ATOM   2604  HB1 PHE A 161      72.603  69.584  61.552  1.00  4.88              
ATOM   2605  HB2 PHE A 161      72.641  70.796  62.777  1.00  4.88              
ATOM   2606  CG  PHE A 161      73.048  71.540  60.817  1.00  4.88              
ATOM   2607  CD1 PHE A 161      74.192  72.184  61.302  1.00  4.88              
ATOM   2608  HD1 PHE A 161      74.425  72.125  62.346  1.00  4.88              
ATOM   2609  CE1 PHE A 161      74.934  73.050  60.496  1.00  4.88              
ATOM   2610  HE1 PHE A 161      75.743  73.610  60.937  1.00  4.88              
ATOM   2611  CZ  PHE A 161      74.565  73.240  59.161  1.00  4.88              
ATOM   2612  HZ  PHE A 161      75.063  73.978  58.560  1.00  4.88              
ATOM   2613  CE2 PHE A 161      73.532  72.477  58.612  1.00  4.88              
ATOM   2614  HE2 PHE A 161      73.303  72.539  57.562  1.00  4.88              
ATOM   2615  CD2 PHE A 161      72.764  71.662  59.441  1.00  4.88              
ATOM   2616  HD2 PHE A 161      71.960  71.136  58.984  1.00  4.88              
ATOM   2617  C   PHE A 161      70.088  70.991  60.532  1.00  4.88              
ATOM   2618  O   PHE A 161      69.734  70.055  59.832  1.00  4.88              
ATOM   2619  N   LYS A 162      69.895  72.291  60.230  1.00  5.04              
ATOM   2620  H   LYS A 162      70.227  72.973  60.906  1.00  5.04              
ATOM   2621  CA  LYS A 162      69.437  72.838  58.931  1.00  5.04              
ATOM   2622  HA  LYS A 162      69.989  72.294  58.185  1.00  5.04              
ATOM   2623  CB  LYS A 162      67.895  72.687  58.715  1.00  5.04              
ATOM   2624  HB1 LYS A 162      67.627  73.207  57.808  1.00  5.04              
ATOM   2625  HB2 LYS A 162      67.362  73.177  59.524  1.00  5.04              
ATOM   2626  CG  LYS A 162      67.425  71.230  58.552  1.00  5.04              
ATOM   2627  HG1 LYS A 162      67.682  70.730  59.454  1.00  5.04              
ATOM   2628  HG2 LYS A 162      67.951  70.776  57.723  1.00  5.04              
ATOM   2629  CD  LYS A 162      65.967  70.825  58.432  1.00  5.04              
ATOM   2630  HD1 LYS A 162      65.511  71.224  57.537  1.00  5.04              
ATOM   2631  HD2 LYS A 162      65.446  71.161  59.308  1.00  5.04              
ATOM   2632  CE  LYS A 162      65.955  69.291  58.423  1.00  5.04              
ATOM   2633  HE1 LYS A 162      66.814  68.927  58.997  1.00  5.04              
ATOM   2634  HE2 LYS A 162      66.076  68.953  57.392  1.00  5.04              
ATOM   2635  NZ  LYS A 162      64.724  68.733  59.013  1.00  5.04              
ATOM   2636  HZ1 LYS A 162      64.687  67.727  58.951  1.00  5.04              
ATOM   2637  HZ2 LYS A 162      64.612  68.992  59.994  1.00  5.04              
ATOM   2638  HZ3 LYS A 162      63.868  69.064  58.575  1.00  5.04              
ATOM   2639  C   LYS A 162      69.858  74.303  58.781  1.00  5.04              
ATOM   2640  O   LYS A 162      69.876  75.040  59.762  1.00  5.04              
ATOM   2641  N   PHE A 163      70.144  74.729  57.545  1.00  5.26              
ATOM   2642  H   PHE A 163      70.082  74.053  56.795  1.00  5.26              
ATOM   2643  CA  PHE A 163      70.224  76.149  57.170  1.00  5.26              
ATOM   2644  HA  PHE A 163      69.447  76.649  57.725  1.00  5.26              
ATOM   2645  CB  PHE A 163      71.546  76.800  57.591  1.00  5.26              
ATOM   2646  HB1 PHE A 163      71.822  76.459  58.589  1.00  5.26              
ATOM   2647  HB2 PHE A 163      71.385  77.876  57.641  1.00  5.26              
ATOM   2648  CG  PHE A 163      72.703  76.555  56.655  1.00  5.26              
ATOM   2649  CD1 PHE A 163      73.105  77.517  55.715  1.00  5.26              
ATOM   2650  HD1 PHE A 163      72.573  78.445  55.622  1.00  5.26              
ATOM   2651  CE1 PHE A 163      74.212  77.264  54.893  1.00  5.26              
ATOM   2652  HE1 PHE A 163      74.547  78.025  54.214  1.00  5.26              
ATOM   2653  CZ  PHE A 163      74.871  76.024  54.947  1.00  5.26              
ATOM   2654  HZ  PHE A 163      75.712  75.824  54.300  1.00  5.26              
ATOM   2655  CE2 PHE A 163      74.434  75.050  55.858  1.00  5.26              
ATOM   2656  HE2 PHE A 163      74.919  74.091  55.911  1.00  5.26              
ATOM   2657  CD2 PHE A 163      73.366  75.332  56.720  1.00  5.26              
ATOM   2658  HD2 PHE A 163      73.028  74.621  57.446  1.00  5.26              
ATOM   2659  C   PHE A 163      69.987  76.435  55.703  1.00  5.26              
ATOM   2660  O   PHE A 163      70.120  75.544  54.891  1.00  5.26              
ATOM   2661  N   GLN A 164      69.720  77.681  55.314  1.00  5.68              
ATOM   2662  H   GLN A 164      69.677  78.417  56.005  1.00  5.68              
ATOM   2663  CA  GLN A 164      69.540  78.026  53.907  1.00  5.68              
ATOM   2664  HA  GLN A 164      69.640  77.120  53.322  1.00  5.68              
ATOM   2665  CB  GLN A 164      68.142  78.557  53.544  1.00  5.68              
ATOM   2666  HB1 GLN A 164      67.951  79.457  54.122  1.00  5.68              
ATOM   2667  HB2 GLN A 164      67.404  77.784  53.760  1.00  5.68              
ATOM   2668  CG  GLN A 164      68.052  78.907  52.056  1.00  5.68              
ATOM   2669  HG1 GLN A 164      68.513  78.119  51.467  1.00  5.68              
ATOM   2670  HG2 GLN A 164      68.595  79.836  51.898  1.00  5.68              
ATOM   2671  CD  GLN A 164      66.659  79.112  51.489  1.00  5.68              
ATOM   2672  OE1 GLN A 164      65.626  78.883  52.100  1.00  5.68              
ATOM   2673  NE2 GLN A 164      66.585  79.620  50.281  1.00  5.68              
ATOM   2674 1HE2 GLN A 164      67.451  79.703  49.764  1.00  5.68              
ATOM   2675 2HE2 GLN A 164      65.713  79.568  49.791  1.00  5.68              
ATOM   2676  C   GLN A 164      70.650  78.942  53.437  1.00  5.68              
ATOM   2677  O   GLN A 164      70.658  80.124  53.738  1.00  5.68              
ATOM   2678  N   ILE A 165      71.534  78.451  52.589  1.00  5.70              
ATOM   2679  H   ILE A 165      71.434  77.475  52.325  1.00  5.70              
ATOM   2680  CA  ILE A 165      72.208  79.334  51.643  1.00  5.70              
ATOM   2681  HA  ILE A 165      72.812  80.067  52.170  1.00  5.70              
ATOM   2682  CB  ILE A 165      73.126  78.474  50.720  1.00  5.70              
ATOM   2683  HB  ILE A 165      72.464  77.944  50.032  1.00  5.70              
ATOM   2684  CG2 ILE A 165      74.007  79.401  49.880  1.00  5.70              
ATOM   2685 1HG2 ILE A 165      74.567  78.817  49.149  1.00  5.70              
ATOM   2686 2HG2 ILE A 165      73.355  80.080  49.361  1.00  5.70              
ATOM   2687 3HG2 ILE A 165      74.687  79.980  50.503  1.00  5.70              
ATOM   2688  CG1 ILE A 165      74.008  77.366  51.361  1.00  5.70              
ATOM   2689 1HG1 ILE A 165      74.067  76.545  50.647  1.00  5.70              
ATOM   2690 2HG1 ILE A 165      73.522  76.949  52.240  1.00  5.70              
ATOM   2691  CD1 ILE A 165      75.461  77.733  51.725  1.00  5.70              
ATOM   2692  HD1 ILE A 165      75.920  76.906  52.264  1.00  5.70              
ATOM   2693  HD2 ILE A 165      76.048  77.908  50.824  1.00  5.70              
ATOM   2694  HD3 ILE A 165      75.484  78.630  52.342  1.00  5.70              
ATOM   2695  C   ILE A 165      71.119  80.039  50.826  1.00  5.70              
ATOM   2696  O   ILE A 165      70.342  79.384  50.133  1.00  5.70              
ATOM   2697  N   ASN A 166      70.962  81.355  50.988  1.00  6.23              
ATOM   2698  H   ASN A 166      71.571  81.848  51.623  1.00  6.23              
ATOM   2699  CA  ASN A 166      70.028  82.107  50.146  1.00  6.23              
ATOM   2700  HA  ASN A 166      69.162  81.466  49.979  1.00  6.23              
ATOM   2701  CB  ASN A 166      69.500  83.325  50.911  1.00  6.23              
ATOM   2702  HB1 ASN A 166      70.212  84.148  50.874  1.00  6.23              
ATOM   2703  HB2 ASN A 166      69.350  83.022  51.940  1.00  6.23              
ATOM   2704  CG  ASN A 166      68.130  83.759  50.423  1.00  6.23              
ATOM   2705  OD1 ASN A 166      67.124  83.104  50.671  1.00  6.23              
ATOM   2706  ND2 ASN A 166      68.040  84.862  49.719  1.00  6.23              
ATOM   2707 1HD2 ASN A 166      68.862  85.391  49.487  1.00  6.23              
ATOM   2708 2HD2 ASN A 166      67.131  85.123  49.387  1.00  6.23              
ATOM   2709  C   ASN A 166      70.592  82.387  48.743  1.00  6.23              
ATOM   2710  O   ASN A 166      69.834  82.783  47.860  1.00  6.23              
ATOM   2711  N   PRO A 167      71.883  82.104  48.481  1.00  6.17              
ATOM   2712  CD  PRO A 167      72.992  82.766  49.154  1.00  6.17              
ATOM   2713  HD1 PRO A 167      73.322  82.184  50.013  1.00  6.17              
ATOM   2714  HD2 PRO A 167      72.716  83.771  49.477  1.00  6.17              
ATOM   2715  CG  PRO A 167      74.114  82.841  48.118  1.00  6.17              
ATOM   2716  HG1 PRO A 167      75.096  82.764  48.586  1.00  6.17              
ATOM   2717  HG2 PRO A 167      74.030  83.774  47.559  1.00  6.17              
ATOM   2718  CB  PRO A 167      73.834  81.664  47.181  1.00  6.17              
ATOM   2719  HB1 PRO A 167      74.306  80.759  47.550  1.00  6.17              
ATOM   2720  HB2 PRO A 167      74.190  81.865  46.171  1.00  6.17              
ATOM   2721  CA  PRO A 167      72.322  81.533  47.219  1.00  6.17              
ATOM   2722  HA  PRO A 167      71.943  82.204  46.445  1.00  6.17              
ATOM   2723  C   PRO A 167      71.825  80.120  46.873  1.00  6.17              
ATOM   2724  O   PRO A 167      71.837  79.185  47.653  1.00  6.17              
ATOM   2725  N   VAL A 168      71.350  80.036  45.636  1.00  6.41              
ATOM   2726  H   VAL A 168      71.692  80.750  45.010  1.00  6.41              
ATOM   2727  CA  VAL A 168      70.052  79.512  45.208  1.00  6.41              
ATOM   2728  HA  VAL A 168      70.230  78.771  44.426  1.00  6.41              
ATOM   2729  CB  VAL A 168      69.186  78.823  46.295  1.00  6.41              
ATOM   2730  HB  VAL A 168      69.769  78.004  46.711  1.00  6.41              
ATOM   2731  CG1 VAL A 168      68.625  79.641  47.466  1.00  6.41              
ATOM   2732 1HG1 VAL A 168      68.249  78.946  48.214  1.00  6.41              
ATOM   2733 2HG1 VAL A 168      69.417  80.213  47.921  1.00  6.41              
ATOM   2734 3HG1 VAL A 168      67.816  80.298  47.149  1.00  6.41              
ATOM   2735  CG2 VAL A 168      67.971  78.218  45.619  1.00  6.41              
ATOM   2736 1HG2 VAL A 168      67.152  78.079  46.319  1.00  6.41              
ATOM   2737 2HG2 VAL A 168      67.641  78.872  44.821  1.00  6.41              
ATOM   2738 3HG2 VAL A 168      68.267  77.268  45.190  1.00  6.41              
ATOM   2739  C   VAL A 168      69.434  80.730  44.563  1.00  6.41              
ATOM   2740  O   VAL A 168      69.610  80.904  43.376  1.00  6.41              
ATOM   2741  N   SER A 169      68.912  81.711  45.289  1.00  8.07              
ATOM   2742  H   SER A 169      68.948  81.638  46.297  1.00  8.07              
ATOM   2743  CA  SER A 169      68.125  82.795  44.696  1.00  8.07              
ATOM   2744  HA  SER A 169      67.665  83.349  45.515  1.00  8.07              
ATOM   2745  CB  SER A 169      69.054  83.783  43.969  1.00  8.07              
ATOM   2746  HB1 SER A 169      68.517  84.403  43.259  1.00  8.07              
ATOM   2747  HB2 SER A 169      69.828  83.261  43.412  1.00  8.07              
ATOM   2748  OG  SER A 169      69.644  84.606  44.952  1.00  8.07              
ATOM   2749  HG  SER A 169      69.961  84.037  45.663  1.00  8.07              
ATOM   2750  C   SER A 169      66.937  82.284  43.860  1.00  8.07              
ATOM   2751  O   SER A 169      66.747  81.074  43.756  1.00  8.07              
ATOM   2752  N   PRO A 170      66.051  83.121  43.300  1.00  9.19              
ATOM   2753  CD  PRO A 170      65.837  84.537  43.574  1.00  9.19              
ATOM   2754  HD1 PRO A 170      66.692  85.156  43.312  1.00  9.19              
ATOM   2755  HD2 PRO A 170      65.590  84.668  44.628  1.00  9.19              
ATOM   2756  CG  PRO A 170      64.646  84.951  42.711  1.00  9.19              
ATOM   2757  HG1 PRO A 170      64.998  85.282  41.733  1.00  9.19              
ATOM   2758  HG2 PRO A 170      64.052  85.731  43.188  1.00  9.19              
ATOM   2759  CB  PRO A 170      63.861  83.650  42.564  1.00  9.19              
ATOM   2760  HB1 PRO A 170      63.241  83.652  41.665  1.00  9.19              
ATOM   2761  HB2 PRO A 170      63.237  83.503  43.447  1.00  9.19              
ATOM   2762  CA  PRO A 170      64.949  82.569  42.525  1.00  9.19              
ATOM   2763  HA  PRO A 170      64.546  81.689  43.019  1.00  9.19              
ATOM   2764  C   PRO A 170      65.288  82.195  41.074  1.00  9.19              
ATOM   2765  O   PRO A 170      65.845  83.012  40.347  1.00  9.19              
ATOM   2766  N   ARG A 171      64.879  80.974  40.672  1.00  9.44              
ATOM   2767  H   ARG A 171      64.418  80.425  41.389  1.00  9.44              
ATOM   2768  CA  ARG A 171      64.717  80.383  39.310  1.00  9.44              
ATOM   2769  HA  ARG A 171      63.638  80.468  39.225  1.00  9.44              
ATOM   2770  CB  ARG A 171      65.116  81.310  38.134  1.00  9.44              
ATOM   2771  HB1 ARG A 171      66.186  81.438  38.114  1.00  9.44              
ATOM   2772  HB2 ARG A 171      64.687  82.297  38.306  1.00  9.44              
ATOM   2773  CG  ARG A 171      64.647  80.872  36.730  1.00  9.44              
ATOM   2774  HG1 ARG A 171      64.955  79.851  36.537  1.00  9.44              
ATOM   2775  HG2 ARG A 171      65.139  81.502  35.988  1.00  9.44              
ATOM   2776  CD  ARG A 171      63.130  80.960  36.514  1.00  9.44              
ATOM   2777  HD1 ARG A 171      62.616  80.424  37.312  1.00  9.44              
ATOM   2778  HD2 ARG A 171      62.885  80.468  35.571  1.00  9.44              
ATOM   2779  NE  ARG A 171      62.681  82.363  36.442  1.00  9.44              
ATOM   2780  HE  ARG A 171      63.337  83.037  36.094  1.00  9.44              
ATOM   2781  CZ  ARG A 171      61.507  82.835  36.814  1.00  9.44              
ATOM   2782  NH1 ARG A 171      61.245  84.101  36.693  1.00  9.44              
ATOM   2783 1HH1 ARG A 171      61.901  84.766  36.345  1.00  9.44              
ATOM   2784 2HH1 ARG A 171      60.425  84.449  37.211  1.00  9.44              
ATOM   2785  NH2 ARG A 171      60.569  82.095  37.314  1.00  9.44              
ATOM   2786 1HH2 ARG A 171      60.683  81.115  37.527  1.00  9.44              
ATOM   2787 2HH2 ARG A 171      59.664  82.556  37.441  1.00  9.44              
ATOM   2788  C   ARG A 171      64.813  78.859  39.023  1.00  9.44              
ATOM   2789  O   ARG A 171      63.808  78.325  38.547  1.00  9.44              
ATOM   2790  N   VAL A 172      65.925  78.159  39.322  1.00  8.34              
ATOM   2791  H   VAL A 172      66.655  78.672  39.778  1.00  8.34              
ATOM   2792  CA  VAL A 172      66.235  76.747  38.957  1.00  8.34              
ATOM   2793  HA  VAL A 172      65.270  76.279  38.773  1.00  8.34              
ATOM   2794  CB  VAL A 172      66.973  76.618  37.598  1.00  8.34              
ATOM   2795  HB  VAL A 172      68.027  76.811  37.759  1.00  8.34              
ATOM   2796  CG1 VAL A 172      66.796  75.216  36.992  1.00  8.34              
ATOM   2797 1HG1 VAL A 172      67.135  74.442  37.672  1.00  8.34              
ATOM   2798 2HG1 VAL A 172      65.745  75.039  36.759  1.00  8.34              
ATOM   2799 3HG1 VAL A 172      67.381  75.134  36.075  1.00  8.34              
ATOM   2800  CG2 VAL A 172      66.486  77.584  36.512  1.00  8.34              
ATOM   2801 1HG2 VAL A 172      66.744  78.604  36.784  1.00  8.34              
ATOM   2802 2HG2 VAL A 172      66.982  77.364  35.566  1.00  8.34              
ATOM   2803 3HG2 VAL A 172      65.408  77.487  36.379  1.00  8.34              
ATOM   2804  C   VAL A 172      66.850  75.867  40.051  1.00  8.34              
ATOM   2805  O   VAL A 172      66.156  75.615  41.011  1.00  8.34              
ATOM   2806  N   ILE A 173      68.061  75.312  39.958  1.00  6.51              
ATOM   2807  H   ILE A 173      68.668  75.514  39.177  1.00  6.51              
ATOM   2808  CA  ILE A 173      68.541  74.354  40.970  1.00  6.51              
ATOM   2809  HA  ILE A 173      67.995  74.500  41.903  1.00  6.51              
ATOM   2810  CB  ILE A 173      68.296  72.891  40.506  1.00  6.51              
ATOM   2811  HB  ILE A 173      68.687  72.266  41.304  1.00  6.51              
ATOM   2812  CG2 ILE A 173      66.782  72.612  40.401  1.00  6.51              
ATOM   2813 1HG2 ILE A 173      66.592  71.543  40.337  1.00  6.51              
ATOM   2814 2HG2 ILE A 173      66.273  72.996  41.282  1.00  6.51              
ATOM   2815 3HG2 ILE A 173      66.367  73.098  39.518  1.00  6.51              
ATOM   2816  CG1 ILE A 173      69.034  72.458  39.209  1.00  6.51              
ATOM   2817 1HG1 ILE A 173      70.104  72.435  39.401  1.00  6.51              
ATOM   2818 2HG1 ILE A 173      68.854  73.186  38.419  1.00  6.51              
ATOM   2819  CD1 ILE A 173      68.675  71.065  38.674  1.00  6.51              
ATOM   2820  HD1 ILE A 173      69.341  70.818  37.847  1.00  6.51              
ATOM   2821  HD2 ILE A 173      68.797  70.321  39.462  1.00  6.51              
ATOM   2822  HD3 ILE A 173      67.649  71.050  38.306  1.00  6.51              
ATOM   2823  C   ILE A 173      70.001  74.600  41.319  1.00  6.51              
ATOM   2824  O   ILE A 173      70.802  74.505  40.397  1.00  6.51              
ATOM   2825  N   ILE A 174      70.344  74.859  42.601  1.00  5.74              
ATOM   2826  H   ILE A 174      69.604  75.007  43.282  1.00  5.74              
ATOM   2827  CA  ILE A 174      71.727  75.251  43.011  1.00  5.74              
ATOM   2828  HA  ILE A 174      71.697  76.322  43.137  1.00  5.74              
ATOM   2829  CB  ILE A 174      72.003  74.784  44.463  1.00  5.74              
ATOM   2830  HB  ILE A 174      71.133  75.094  45.042  1.00  5.74              
ATOM   2831  CG2 ILE A 174      72.138  73.259  44.659  1.00  5.74              
ATOM   2832 1HG2 ILE A 174      71.859  73.008  45.683  1.00  5.74              
ATOM   2833 2HG2 ILE A 174      71.469  72.733  43.982  1.00  5.74              
ATOM   2834 3HG2 ILE A 174      73.167  72.931  44.513  1.00  5.74              
ATOM   2835  CG1 ILE A 174      73.204  75.546  45.060  1.00  5.74              
ATOM   2836 1HG1 ILE A 174      73.097  76.608  44.832  1.00  5.74              
ATOM   2837 2HG1 ILE A 174      74.130  75.190  44.608  1.00  5.74              
ATOM   2838  CD1 ILE A 174      73.297  75.411  46.584  1.00  5.74              
ATOM   2839  HD1 ILE A 174      72.341  75.667  47.038  1.00  5.74              
ATOM   2840  HD2 ILE A 174      73.573  74.393  46.860  1.00  5.74              
ATOM   2841  HD3 ILE A 174      74.050  76.101  46.958  1.00  5.74              
ATOM   2842  C   ILE A 174      72.870  75.020  41.996  1.00  5.74              
ATOM   2843  O   ILE A 174      73.139  75.933  41.216  1.00  5.74              
ATOM   2844  N   HIS A 175      73.446  73.802  41.985  1.00  6.21              
ATOM   2845  H   HIS A 175      73.364  73.335  42.871  1.00  6.21              
ATOM   2846  CA  HIS A 175      73.715  72.864  40.858  1.00  6.21              
ATOM   2847  HA  HIS A 175      72.770  72.723  40.332  1.00  6.21              
ATOM   2848  CB  HIS A 175      74.708  73.378  39.830  1.00  6.21              
ATOM   2849  HB1 HIS A 175      75.736  73.240  40.166  1.00  6.21              
ATOM   2850  HB2 HIS A 175      74.532  74.438  39.710  1.00  6.21              
ATOM   2851  CG  HIS A 175      74.486  72.687  38.505  1.00  6.21              
ATOM   2852  ND1 HIS A 175      74.985  71.437  38.132  1.00  6.21              
ATOM   2853  CE1 HIS A 175      74.587  71.240  36.866  1.00  6.21              
ATOM   2854  HE1 HIS A 175      74.868  70.390  36.259  1.00  6.21              
ATOM   2855  NE2 HIS A 175      73.808  72.255  36.455  1.00  6.21              
ATOM   2856  HE2 HIS A 175      73.433  72.384  35.522  1.00  6.21              
ATOM   2857  CD2 HIS A 175      73.706  73.157  37.488  1.00  6.21              
ATOM   2858  HD2 HIS A 175      73.159  74.091  37.484  1.00  6.21              
ATOM   2859  C   HIS A 175      74.132  71.510  41.458  1.00  6.21              
ATOM   2860  O   HIS A 175      75.274  71.038  41.437  1.00  6.21              
ATOM   2861  N   LEU A 176      73.138  70.896  42.094  1.00  5.83              
ATOM   2862  H   LEU A 176      72.245  71.367  42.099  1.00  5.83              
ATOM   2863  CA  LEU A 176      73.254  69.668  42.889  1.00  5.83              
ATOM   2864  HA  LEU A 176      73.875  69.878  43.761  1.00  5.83              
ATOM   2865  CB  LEU A 176      71.820  69.383  43.360  1.00  5.83              
ATOM   2866  HB1 LEU A 176      71.188  69.212  42.488  1.00  5.83              
ATOM   2867  HB2 LEU A 176      71.466  70.298  43.837  1.00  5.83              
ATOM   2868  CG  LEU A 176      71.635  68.226  44.356  1.00  5.83              
ATOM   2869  HG  LEU A 176      72.582  68.006  44.845  1.00  5.83              
ATOM   2870  CD1 LEU A 176      70.627  68.659  45.419  1.00  5.83              
ATOM   2871 1HD1 LEU A 176      69.688  68.951  44.962  1.00  5.83              
ATOM   2872 2HD1 LEU A 176      70.435  67.841  46.093  1.00  5.83              
ATOM   2873 3HD1 LEU A 176      71.035  69.495  45.990  1.00  5.83              
ATOM   2874  CD2 LEU A 176      71.086  66.974  43.664  1.00  5.83              
ATOM   2875 1HD2 LEU A 176      70.873  66.198  44.399  1.00  5.83              
ATOM   2876 2HD2 LEU A 176      70.165  67.203  43.130  1.00  5.83              
ATOM   2877 3HD2 LEU A 176      71.830  66.595  42.962  1.00  5.83              
ATOM   2878  C   LEU A 176      73.913  68.488  42.141  1.00  5.83              
ATOM   2879  O   LEU A 176      74.567  67.631  42.737  1.00  5.83              
ATOM   2880  N   LYS A 177      73.783  68.472  40.810  1.00  5.82              
ATOM   2881  H   LYS A 177      73.255  69.219  40.390  1.00  5.82              
ATOM   2882  CA  LYS A 177      74.471  67.510  39.944  1.00  5.82              
ATOM   2883  HA  LYS A 177      74.360  66.516  40.384  1.00  5.82              
ATOM   2884  CB  LYS A 177      73.837  67.489  38.542  1.00  5.82              
ATOM   2885  HB1 LYS A 177      74.490  66.917  37.879  1.00  5.82              
ATOM   2886  HB2 LYS A 177      73.754  68.505  38.154  1.00  5.82              
ATOM   2887  CG  LYS A 177      72.456  66.812  38.565  1.00  5.82              
ATOM   2888  HG1 LYS A 177      71.769  67.400  39.177  1.00  5.82              
ATOM   2889  HG2 LYS A 177      72.558  65.822  39.012  1.00  5.82              
ATOM   2890  CD  LYS A 177      71.867  66.657  37.155  1.00  5.82              
ATOM   2891  HD1 LYS A 177      72.592  66.143  36.521  1.00  5.82              
ATOM   2892  HD2 LYS A 177      71.665  67.646  36.739  1.00  5.82              
ATOM   2893  CE  LYS A 177      70.570  65.835  37.219  1.00  5.82              
ATOM   2894  HE1 LYS A 177      69.858  66.352  37.869  1.00  5.82              
ATOM   2895  HE2 LYS A 177      70.799  64.868  37.679  1.00  5.82              
ATOM   2896  NZ  LYS A 177      69.974  65.622  35.874  1.00  5.82              
ATOM   2897  HZ1 LYS A 177      69.143  65.046  35.941  1.00  5.82              
ATOM   2898  HZ2 LYS A 177      69.717  66.505  35.453  1.00  5.82              
ATOM   2899  HZ3 LYS A 177      70.632  65.153  35.263  1.00  5.82              
ATOM   2900  C   LYS A 177      75.990  67.727  39.865  1.00  5.82              
ATOM   2901  O   LYS A 177      76.747  66.763  39.985  1.00  5.82              
ATOM   2902  N   LYS A 178      76.435  68.982  39.722  1.00  5.69              
ATOM   2903  H   LYS A 178      75.760  69.737  39.670  1.00  5.69              
ATOM   2904  CA  LYS A 178      77.851  69.359  39.824  1.00  5.69              
ATOM   2905  HA  LYS A 178      78.438  68.753  39.132  1.00  5.69              
ATOM   2906  CB  LYS A 178      78.005  70.849  39.431  1.00  5.69              
ATOM   2907  HB1 LYS A 178      77.406  71.448  40.115  1.00  5.69              
ATOM   2908  HB2 LYS A 178      77.600  70.979  38.427  1.00  5.69              
ATOM   2909  CG  LYS A 178      79.437  71.427  39.426  1.00  5.69              
ATOM   2910  HG1 LYS A 178      80.034  70.920  38.667  1.00  5.69              
ATOM   2911  HG2 LYS A 178      79.902  71.266  40.398  1.00  5.69              
ATOM   2912  CD  LYS A 178      79.401  72.942  39.132  1.00  5.69              
ATOM   2913  HD1 LYS A 178      78.696  73.414  39.819  1.00  5.69              
ATOM   2914  HD2 LYS A 178      79.039  73.101  38.115  1.00  5.69              
ATOM   2915  CE  LYS A 178      80.774  73.621  39.290  1.00  5.69              
ATOM   2916  HE1 LYS A 178      81.460  73.228  38.536  1.00  5.69              
ATOM   2917  HE2 LYS A 178      81.181  73.381  40.277  1.00  5.69              
ATOM   2918  NZ  LYS A 178      80.673  75.096  39.161  1.00  5.69              
ATOM   2919  HZ1 LYS A 178      81.565  75.590  39.253  1.00  5.69              
ATOM   2920  HZ2 LYS A 178      80.372  75.423  38.240  1.00  5.69              
ATOM   2921  HZ3 LYS A 178      80.052  75.517  39.843  1.00  5.69              
ATOM   2922  C   LYS A 178      78.416  69.086  41.210  1.00  5.69              
ATOM   2923  O   LYS A 178      79.573  68.710  41.295  1.00  5.69              
ATOM   2924  N   PHE A 179      77.626  69.196  42.284  1.00  5.45              
ATOM   2925  H   PHE A 179      76.714  69.618  42.180  1.00  5.45              
ATOM   2926  CA  PHE A 179      78.058  68.651  43.589  1.00  5.45              
ATOM   2927  HA  PHE A 179      78.991  69.136  43.873  1.00  5.45              
ATOM   2928  CB  PHE A 179      76.994  68.984  44.663  1.00  5.45              
ATOM   2929  HB1 PHE A 179      76.106  68.382  44.492  1.00  5.45              
ATOM   2930  HB2 PHE A 179      76.701  70.023  44.508  1.00  5.45              
ATOM   2931  CG  PHE A 179      77.350  68.836  46.141  1.00  5.45              
ATOM   2932  CD1 PHE A 179      78.338  67.944  46.612  1.00  5.45              
ATOM   2933  HD1 PHE A 179      78.878  67.298  45.942  1.00  5.45              
ATOM   2934  CE1 PHE A 179      78.651  67.876  47.980  1.00  5.45              
ATOM   2935  HE1 PHE A 179      79.411  67.189  48.317  1.00  5.45              
ATOM   2936  CZ  PHE A 179      78.003  68.715  48.896  1.00  5.45              
ATOM   2937  HZ  PHE A 179      78.264  68.680  49.944  1.00  5.45              
ATOM   2938  CE2 PHE A 179      77.019  69.605  48.440  1.00  5.45              
ATOM   2939  HE2 PHE A 179      76.546  70.273  49.141  1.00  5.45              
ATOM   2940  CD2 PHE A 179      76.669  69.640  47.078  1.00  5.45              
ATOM   2941  HD2 PHE A 179      75.920  70.341  46.736  1.00  5.45              
ATOM   2942  C   PHE A 179      78.341  67.148  43.491  1.00  5.45              
ATOM   2943  O   PHE A 179      79.488  66.736  43.655  1.00  5.45              
ATOM   2944  N   ALA A 180      77.323  66.341  43.187  1.00  5.69              
ATOM   2945  H   ALA A 180      76.401  66.735  43.043  1.00  5.69              
ATOM   2946  CA  ALA A 180      77.455  64.881  43.217  1.00  5.69              
ATOM   2947  HA  ALA A 180      77.879  64.586  44.175  1.00  5.69              
ATOM   2948  CB  ALA A 180      76.039  64.307  43.112  1.00  5.69              
ATOM   2949  HB1 ALA A 180      76.075  63.226  43.254  1.00  5.69              
ATOM   2950  HB2 ALA A 180      75.412  64.747  43.885  1.00  5.69              
ATOM   2951  HB3 ALA A 180      75.618  64.532  42.131  1.00  5.69              
ATOM   2952  C   ALA A 180      78.387  64.251  42.159  1.00  5.69              
ATOM   2953  O   ALA A 180      78.596  63.040  42.181  1.00  5.69              
ATOM   2954  N   ALA A 181      78.945  65.048  41.243  1.00  6.24              
ATOM   2955  H   ALA A 181      78.637  66.006  41.191  1.00  6.24              
ATOM   2956  CA  ALA A 181      79.987  64.608  40.310  1.00  6.24              
ATOM   2957  HA  ALA A 181      80.408  63.666  40.665  1.00  6.24              
ATOM   2958  CB  ALA A 181      79.324  64.353  38.948  1.00  6.24              
ATOM   2959  HB1 ALA A 181      80.066  63.968  38.248  1.00  6.24              
ATOM   2960  HB2 ALA A 181      78.530  63.615  39.061  1.00  6.24              
ATOM   2961  HB3 ALA A 181      78.910  65.284  38.560  1.00  6.24              
ATOM   2962  C   ALA A 181      81.175  65.602  40.225  1.00  6.24              
ATOM   2963  O   ALA A 181      81.837  65.725  39.194  1.00  6.24              
ATOM   2964  N   LEU A 182      81.441  66.311  41.324  1.00  6.03              
ATOM   2965  H   LEU A 182      80.720  66.355  42.032  1.00  6.03              
ATOM   2966  CA  LEU A 182      82.751  66.909  41.639  1.00  6.03              
ATOM   2967  HA  LEU A 182      83.485  66.528  40.927  1.00  6.03              
ATOM   2968  CB  LEU A 182      82.609  68.435  41.453  1.00  6.03              
ATOM   2969  HB1 LEU A 182      81.896  68.796  42.194  1.00  6.03              
ATOM   2970  HB2 LEU A 182      82.186  68.609  40.462  1.00  6.03              
ATOM   2971  CG  LEU A 182      83.874  69.299  41.589  1.00  6.03              
ATOM   2972  HG  LEU A 182      84.213  69.301  42.623  1.00  6.03              
ATOM   2973  CD1 LEU A 182      85.011  68.818  40.687  1.00  6.03              
ATOM   2974 1HD1 LEU A 182      85.841  69.522  40.726  1.00  6.03              
ATOM   2975 2HD1 LEU A 182      85.369  67.847  41.030  1.00  6.03              
ATOM   2976 3HD1 LEU A 182      84.658  68.727  39.660  1.00  6.03              
ATOM   2977  CD2 LEU A 182      83.527  70.742  41.201  1.00  6.03              
ATOM   2978 1HD2 LEU A 182      84.393  71.386  41.350  1.00  6.03              
ATOM   2979 2HD2 LEU A 182      83.225  70.782  40.154  1.00  6.03              
ATOM   2980 3HD2 LEU A 182      82.711  71.101  41.827  1.00  6.03              
ATOM   2981  C   LEU A 182      83.262  66.547  43.033  1.00  6.03              
ATOM   2982  O   LEU A 182      84.392  66.852  43.413  1.00  6.03              
ATOM   2983  N   LEU A 183      82.374  65.927  43.796  1.00  5.97              
ATOM   2984  H   LEU A 183      81.454  65.797  43.402  1.00  5.97              
ATOM   2985  CA  LEU A 183      82.550  65.308  45.086  1.00  5.97              
ATOM   2986  HA  LEU A 183      83.578  64.965  45.212  1.00  5.97              
ATOM   2987  CB  LEU A 183      82.136  66.319  46.190  1.00  5.97              
ATOM   2988  HB1 LEU A 183      82.376  65.902  47.162  1.00  5.97              
ATOM   2989  HB2 LEU A 183      81.053  66.420  46.150  1.00  5.97              
ATOM   2990  CG  LEU A 183      82.703  67.753  46.079  1.00  5.97              
ATOM   2991  HG  LEU A 183      82.454  68.165  45.102  1.00  5.97              
ATOM   2992  CD1 LEU A 183      82.025  68.657  47.105  1.00  5.97              
ATOM   2993 1HD1 LEU A 183      82.167  68.268  48.112  1.00  5.97              
ATOM   2994 2HD1 LEU A 183      82.434  69.661  47.014  1.00  5.97              
ATOM   2995 3HD1 LEU A 183      80.965  68.690  46.877  1.00  5.97              
ATOM   2996  CD2 LEU A 183      84.216  67.888  46.290  1.00  5.97              
ATOM   2997 1HD2 LEU A 183      84.450  68.265  47.280  1.00  5.97              
ATOM   2998 2HD2 LEU A 183      84.706  66.934  46.094  1.00  5.97              
ATOM   2999 3HD2 LEU A 183      84.593  68.605  45.558  1.00  5.97              
ATOM   3000  C   LEU A 183      81.606  64.106  44.981  1.00  5.97              
ATOM   3001  O   LEU A 183      80.412  64.212  45.234  1.00  5.97              
ATOM   3002  N   GLU A 184      82.105  63.025  44.417  1.00  6.48              
ATOM   3003  H   GLU A 184      83.092  63.045  44.160  1.00  6.48              
ATOM   3004  CA  GLU A 184      81.424  61.739  44.321  1.00  6.48              
ATOM   3005  HA  GLU A 184      80.438  61.901  43.883  1.00  6.48              
ATOM   3006  CB  GLU A 184      82.242  60.827  43.369  1.00  6.48              
ATOM   3007  HB1 GLU A 184      81.577  60.031  43.031  1.00  6.48              
ATOM   3008  HB2 GLU A 184      83.055  60.358  43.925  1.00  6.48              
ATOM   3009  CG  GLU A 184      82.859  61.480  42.115  1.00  6.48              
ATOM   3010  HG1 GLU A 184      82.241  62.319  41.784  1.00  6.48              
ATOM   3011  HG2 GLU A 184      82.853  60.738  41.312  1.00  6.48              
ATOM   3012  CD  GLU A 184      84.314  61.933  42.356  1.00  6.48              
ATOM   3013  OE1 GLU A 184      85.233  61.200  41.925  1.00  6.48              
ATOM   3014  OE2 GLU A 184      84.499  63.010  42.971  1.00  6.48              
ATOM   3015  C   GLU A 184      81.235  61.066  45.702  1.00  6.48              
ATOM   3016  O   GLU A 184      81.246  61.702  46.761  1.00  6.48              
ATOM   3017  N   HIS A 185      81.180  59.732  45.740  1.00  7.00              
ATOM   3018  CA  HIS A 185      81.505  58.986  46.958  1.00  7.00              
ATOM   3019  CB  HIS A 185      80.936  57.566  46.901  1.00  7.00              
ATOM   3020  CG  HIS A 185      79.434  57.474  47.100  1.00  7.00              
ATOM   3021  ND1 HIS A 185      78.767  56.350  47.585  1.00  7.00              
ATOM   3022  CE1 HIS A 185      77.470  56.685  47.624  1.00  7.00              
ATOM   3023  NE2 HIS A 185      77.294  57.949  47.193  1.00  7.00              
ATOM   3024  CD2 HIS A 185      78.524  58.466  46.849  1.00  7.00              
ATOM   3025  C   HIS A 185      82.908  59.107  47.507  1.00  7.00              
ATOM   3026  O   HIS A 185      83.237  58.702  48.625  1.00  7.00              
ATOM   3027  N   ILE A 186      83.708  59.760  46.694  1.00  8.30              
ATOM   3028  H   ILE A 186      83.304  60.118  45.848  1.00  8.30              
ATOM   3029  CA  ILE A 186      85.038  60.165  47.001  1.00  8.30              
ATOM   3030  HA  ILE A 186      85.174  60.127  48.089  1.00  8.30              
ATOM   3031  CB  ILE A 186      86.068  59.264  46.307  1.00  8.30              
ATOM   3032  HB  ILE A 186      87.066  59.614  46.582  1.00  8.30              
ATOM   3033  CG2 ILE A 186      85.972  57.813  46.846  1.00  8.30              
ATOM   3034 1HG2 ILE A 186      86.831  57.237  46.506  1.00  8.30              
ATOM   3035 2HG2 ILE A 186      85.953  57.834  47.938  1.00  8.30              
ATOM   3036 3HG2 ILE A 186      85.052  57.353  46.478  1.00  8.30              
ATOM   3037  CG1 ILE A 186      85.959  59.308  44.770  1.00  8.30              
ATOM   3038 1HG1 ILE A 186      85.978  60.345  44.438  1.00  8.30              
ATOM   3039 2HG1 ILE A 186      85.015  58.870  44.446  1.00  8.30              
ATOM   3040  CD1 ILE A 186      87.101  58.584  44.039  1.00  8.30              
ATOM   3041  HD1 ILE A 186      87.047  57.512  44.229  1.00  8.30              
ATOM   3042  HD2 ILE A 186      86.999  58.760  42.968  1.00  8.30              
ATOM   3043  HD3 ILE A 186      88.059  58.977  44.377  1.00  8.30              
ATOM   3044  C   ILE A 186      85.328  61.716  46.613  1.00  8.30              
ATOM   3045  O   ILE A 186      84.358  62.259  46.143  1.00  8.30              
ATOM   3046  N   PRO A 187      86.479  62.465  46.743  1.00 10.92              
ATOM   3047  CD  PRO A 187      86.551  63.661  45.855  1.00 10.92              
ATOM   3048  HD1 PRO A 187      85.976  64.469  46.307  1.00 10.92              
ATOM   3049  HD2 PRO A 187      86.142  63.418  44.873  1.00 10.92              
ATOM   3050  CG  PRO A 187      88.006  64.060  45.722  1.00 10.92              
ATOM   3051  HG1 PRO A 187      88.107  65.117  45.477  1.00 10.92              
ATOM   3052  HG2 PRO A 187      88.498  63.439  44.973  1.00 10.92              
ATOM   3053  CB  PRO A 187      88.567  63.737  47.098  1.00 10.92              
ATOM   3054  HB1 PRO A 187      88.347  64.558  47.771  1.00 10.92              
ATOM   3055  HB2 PRO A 187      89.645  63.577  47.054  1.00 10.92              
ATOM   3056  CA  PRO A 187      87.803  62.470  47.478  1.00 10.92              
ATOM   3057  HA  PRO A 187      88.344  61.650  47.006  1.00 10.92              
ATOM   3058  C   PRO A 187      87.791  62.168  48.965  1.00 10.92              
ATOM   3059  O   PRO A 187      86.853  62.441  49.730  1.00 10.92              
ATOM   3060  N   THR A 188      88.982  61.684  49.292  1.00 13.07              
ATOM   3061  H   THR A 188      89.655  61.528  48.553  1.00 13.07              
ATOM   3062  CA  THR A 188      89.590  61.689  50.618  1.00 13.07              
ATOM   3063  HA  THR A 188      89.030  61.124  51.238  1.00 13.07              
ATOM   3064  CB  THR A 188      90.979  61.023  50.572  1.00 13.07              
ATOM   3065  HB  THR A 188      91.480  61.201  51.522  1.00 13.07              
ATOM   3066  CG2 THR A 188      90.868  59.518  50.350  1.00 13.07              
ATOM   3067 1HG2 THR A 188      91.859  59.065  50.364  1.00 13.07              
ATOM   3068 2HG2 THR A 188      90.275  59.072  51.147  1.00 13.07              
ATOM   3069 3HG2 THR A 188      90.389  59.307  49.394  1.00 13.07              
ATOM   3070  OG1 THR A 188      91.745  61.549  49.513  1.00 13.07              
ATOM   3071  HG1 THR A 188      92.600  61.110  49.524  1.00 13.07              
ATOM   3072  C   THR A 188      89.720  63.132  51.274  1.00 13.07              
ATOM   3073  O   THR A 188      89.537  64.080  50.467  1.00 13.07              
ATOM   3074  N   PRO A 189      89.983  63.521  52.593  1.00 14.61              
ATOM   3075  CD  PRO A 189      90.075  64.969  52.876  1.00 14.61              
ATOM   3076  HD1 PRO A 189      89.177  65.469  52.514  1.00 14.61              
ATOM   3077  HD2 PRO A 189      90.939  65.385  52.356  1.00 14.61              
ATOM   3078  CG  PRO A 189      90.217  65.189  54.378  1.00 14.61              
ATOM   3079  HG1 PRO A 189      89.595  66.011  54.731  1.00 14.61              
ATOM   3080  HG2 PRO A 189      91.263  65.385  54.620  1.00 14.61              
ATOM   3081  CB  PRO A 189      89.788  63.874  55.003  1.00 14.61              
ATOM   3082  HB1 PRO A 189      88.703  63.799  55.059  1.00 14.61              
ATOM   3083  HB2 PRO A 189      90.265  63.693  55.969  1.00 14.61              
ATOM   3084  CA  PRO A 189      90.310  62.900  53.943  1.00 14.61              
ATOM   3085  HA  PRO A 189      91.382  62.885  54.036  1.00 14.61              
ATOM   3086  C   PRO A 189      89.836  61.463  54.156  1.00 14.61              
ATOM   3087  O   PRO A 189      90.627  60.641  54.592  1.00 14.61              
ATOM   3088  N   TYR A 190      88.605  61.124  53.763  1.00 12.63              
ATOM   3089  H   TYR A 190      87.975  61.835  53.428  1.00 12.63              
ATOM   3090  CA  TYR A 190      88.122  59.732  53.719  1.00 12.63              
ATOM   3091  HA  TYR A 190      88.957  59.102  53.414  1.00 12.63              
ATOM   3092  CB  TYR A 190      87.700  59.297  55.146  1.00 12.63              
ATOM   3093  HB1 TYR A 190      86.623  59.406  55.251  1.00 12.63              
ATOM   3094  HB2 TYR A 190      88.157  59.958  55.884  1.00 12.63              
ATOM   3095  CG  TYR A 190      88.091  57.881  55.535  1.00 12.63              
ATOM   3096  CD1 TYR A 190      89.435  57.468  55.447  1.00 12.63              
ATOM   3097  HD1 TYR A 190      90.200  58.163  55.125  1.00 12.63              
ATOM   3098  CE1 TYR A 190      89.793  56.147  55.775  1.00 12.63              
ATOM   3099  HE1 TYR A 190      90.820  55.821  55.702  1.00 12.63              
ATOM   3100  CZ  TYR A 190      88.810  55.235  56.207  1.00 12.63              
ATOM   3101  OH  TYR A 190      89.163  53.959  56.505  1.00 12.63              
ATOM   3102  HH  TYR A 190      88.419  53.434  56.798  1.00 12.63              
ATOM   3103  CE2 TYR A 190      87.466  55.651  56.323  1.00 12.63              
ATOM   3104  HE2 TYR A 190      86.710  54.955  56.653  1.00 12.63              
ATOM   3105  CD2 TYR A 190      87.112  56.974  55.993  1.00 12.63              
ATOM   3106  HD2 TYR A 190      86.080  57.284  56.058  1.00 12.63              
ATOM   3107  C   TYR A 190      87.040  59.543  52.652  1.00 12.63              
ATOM   3108  O   TYR A 190      86.946  60.354  51.737  1.00 12.63              
ATOM   3109  N   PRO A 191      86.100  58.612  52.795  1.00 10.95              
ATOM   3110  CD  PRO A 191      86.333  57.185  52.645  1.00 10.95              
ATOM   3111  HD1 PRO A 191      86.833  56.778  53.517  1.00 10.95              
ATOM   3112  HD2 PRO A 191      86.932  56.984  51.756  1.00 10.95              
ATOM   3113  CG  PRO A 191      84.948  56.555  52.496  1.00 10.95              
ATOM   3114  HG1 PRO A 191      84.872  55.614  53.042  1.00 10.95              
ATOM   3115  HG2 PRO A 191      84.735  56.397  51.437  1.00 10.95              
ATOM   3116  CB  PRO A 191      83.989  57.611  53.053  1.00 10.95              
ATOM   3117  HB1 PRO A 191      83.924  57.511  54.137  1.00 10.95              
ATOM   3118  HB2 PRO A 191      83.011  57.523  52.584  1.00 10.95              
ATOM   3119  CA  PRO A 191      84.679  58.924  52.679  1.00 10.95              
ATOM   3120  HA  PRO A 191      84.472  59.117  51.623  1.00 10.95              
ATOM   3121  C   PRO A 191      84.212  60.178  53.458  1.00 10.95              
ATOM   3122  O   PRO A 191      83.280  60.118  54.255  1.00 10.95              
ATOM   3123  N   ILE A 192      84.898  61.309  53.256  1.00  9.84              
ATOM   3124  H   ILE A 192      85.655  61.241  52.592  1.00  9.84              
ATOM   3125  CA  ILE A 192      84.463  62.663  53.590  1.00  9.84              
ATOM   3126  HA  ILE A 192      83.862  62.611  54.487  1.00  9.84              
ATOM   3127  CB  ILE A 192      85.652  63.610  53.875  1.00  9.84              
ATOM   3128  HB  ILE A 192      86.287  63.155  54.629  1.00  9.84              
ATOM   3129  CG2 ILE A 192      86.525  63.812  52.642  1.00  9.84              
ATOM   3130 1HG2 ILE A 192      87.425  64.344  52.920  1.00  9.84              
ATOM   3131 2HG2 ILE A 192      86.807  62.861  52.203  1.00  9.84              
ATOM   3132 3HG2 ILE A 192      85.975  64.407  51.922  1.00  9.84              
ATOM   3133  CG1 ILE A 192      85.156  64.972  54.419  1.00  9.84              
ATOM   3134 1HG1 ILE A 192      84.648  64.801  55.368  1.00  9.84              
ATOM   3135 2HG1 ILE A 192      84.435  65.409  53.731  1.00  9.84              
ATOM   3136  CD1 ILE A 192      86.247  66.030  54.624  1.00  9.84              
ATOM   3137  HD1 ILE A 192      86.558  66.437  53.662  1.00  9.84              
ATOM   3138  HD2 ILE A 192      85.853  66.844  55.232  1.00  9.84              
ATOM   3139  HD3 ILE A 192      87.109  65.589  55.118  1.00  9.84              
ATOM   3140  C   ILE A 192      83.598  63.207  52.471  1.00  9.84              
ATOM   3141  O   ILE A 192      82.665  63.961  52.756  1.00  9.84              
ATOM   3142  N   ARG A 193      83.856  62.791  51.219  1.00  8.40              
ATOM   3143  H   ARG A 193      84.622  62.154  51.042  1.00  8.40              
ATOM   3144  CA  ARG A 193      82.701  62.748  50.330  1.00  8.40              
ATOM   3145  HA  ARG A 193      82.022  63.563  50.580  1.00  8.40              
ATOM   3146  CB  ARG A 193      83.071  63.018  48.873  1.00  8.40              
ATOM   3147  HB1 ARG A 193      82.168  63.335  48.356  1.00  8.40              
ATOM   3148  HB2 ARG A 193      83.390  62.077  48.434  1.00  8.40              
ATOM   3149  CG  ARG A 193      84.133  64.092  48.584  1.00  8.40              
ATOM   3150  HG1 ARG A 193      84.046  64.372  47.537  1.00  8.40              
ATOM   3151  HG2 ARG A 193      85.101  63.633  48.700  1.00  8.40              
ATOM   3152  CD  ARG A 193      84.131  65.384  49.416  1.00  8.40              
ATOM   3153  HD1 ARG A 193      84.284  65.160  50.471  1.00  8.40              
ATOM   3154  HD2 ARG A 193      83.155  65.862  49.318  1.00  8.40              
ATOM   3155  NE  ARG A 193      85.186  66.312  48.953  1.00  8.40              
ATOM   3156  HE  ARG A 193      84.877  67.036  48.328  1.00  8.40              
ATOM   3157  CZ  ARG A 193      86.490  66.238  49.170  1.00  8.40              
ATOM   3158  NH1 ARG A 193      87.300  67.162  48.730  1.00  8.40              
ATOM   3159 1HH1 ARG A 193      86.950  67.939  48.195  1.00  8.40              
ATOM   3160 2HH1 ARG A 193      88.287  67.043  48.870  1.00  8.40              
ATOM   3161  NH2 ARG A 193      87.029  65.244  49.808  1.00  8.40              
ATOM   3162 1HH2 ARG A 193      86.483  64.402  49.955  1.00  8.40              
ATOM   3163 2HH2 ARG A 193      88.030  65.145  49.926  1.00  8.40              
ATOM   3164  C   ARG A 193      81.848  61.488  50.547  1.00  8.40              
ATOM   3165  O   ARG A 193      82.177  60.644  51.380  1.00  8.40              
ATOM   3166  N   GLU A 194      80.719  61.463  49.844  1.00  6.88              
ATOM   3167  H   GLU A 194      80.675  62.145  49.104  1.00  6.88              
ATOM   3168  CA  GLU A 194      79.653  60.455  49.768  1.00  6.88              
ATOM   3169  HA  GLU A 194      79.885  59.846  48.865  1.00  6.88              
ATOM   3170  CB  GLU A 194      79.594  59.410  50.882  1.00  6.88              
ATOM   3171  HB1 GLU A 194      79.351  59.929  51.794  1.00  6.88              
ATOM   3172  HB2 GLU A 194      80.559  58.908  50.987  1.00  6.88              
ATOM   3173  CG  GLU A 194      78.565  58.283  50.627  1.00  6.88              
ATOM   3174  HG1 GLU A 194      79.086  57.436  50.180  1.00  6.88              
ATOM   3175  HG2 GLU A 194      77.797  58.619  49.930  1.00  6.88              
ATOM   3176  CD  GLU A 194      77.879  57.828  51.918  1.00  6.88              
ATOM   3177  OE1 GLU A 194      78.589  57.557  52.914  1.00  6.88              
ATOM   3178  OE2 GLU A 194      76.632  57.867  51.983  1.00  6.88              
ATOM   3179  C   GLU A 194      78.313  61.066  49.460  1.00  6.88              
ATOM   3180  O   GLU A 194      77.615  61.413  50.412  1.00  6.88              
ATOM   3181  N   ILE A 195      77.985  61.288  48.189  1.00  6.04              
ATOM   3182  H   ILE A 195      78.567  60.852  47.482  1.00  6.04              
ATOM   3183  CA  ILE A 195      77.065  62.334  47.734  1.00  6.04              
ATOM   3184  HA  ILE A 195      76.641  62.791  48.628  1.00  6.04              
ATOM   3185  CB  ILE A 195      77.854  63.481  47.039  1.00  6.04              
ATOM   3186  HB  ILE A 195      78.218  63.084  46.090  1.00  6.04              
ATOM   3187  CG2 ILE A 195      76.980  64.703  46.727  1.00  6.04              
ATOM   3188 1HG2 ILE A 195      77.549  65.407  46.129  1.00  6.04              
ATOM   3189 2HG2 ILE A 195      76.114  64.412  46.148  1.00  6.04              
ATOM   3190 3HG2 ILE A 195      76.680  65.197  47.642  1.00  6.04              
ATOM   3191  CG1 ILE A 195      79.077  64.048  47.817  1.00  6.04              
ATOM   3192 1HG1 ILE A 195      79.442  64.922  47.284  1.00  6.04              
ATOM   3193 2HG1 ILE A 195      79.868  63.314  47.797  1.00  6.04              
ATOM   3194  CD1 ILE A 195      78.933  64.500  49.266  1.00  6.04              
ATOM   3195  HD1 ILE A 195      79.776  65.141  49.526  1.00  6.04              
ATOM   3196  HD2 ILE A 195      78.009  65.054  49.409  1.00  6.04              
ATOM   3197  HD3 ILE A 195      78.976  63.636  49.917  1.00  6.04              
ATOM   3198  C   ILE A 195      75.836  61.804  46.973  1.00  6.04              
ATOM   3199  O   ILE A 195      75.661  62.039  45.779  1.00  6.04              
ATOM   3200  N   LYS A 196      74.946  61.117  47.697  1.00  6.66              
ATOM   3201  H   LYS A 196      75.187  60.982  48.674  1.00  6.66              
ATOM   3202  CA  LYS A 196      73.727  60.457  47.180  1.00  6.66              
ATOM   3203  HA  LYS A 196      74.031  59.781  46.384  1.00  6.66              
ATOM   3204  CB  LYS A 196      73.224  59.571  48.338  1.00  6.66              
ATOM   3205  HB1 LYS A 196      73.188  60.168  49.245  1.00  6.66              
ATOM   3206  HB2 LYS A 196      73.964  58.786  48.504  1.00  6.66              
ATOM   3207  CG  LYS A 196      71.855  58.910  48.143  1.00  6.66              
ATOM   3208  HG1 LYS A 196      71.883  58.275  47.256  1.00  6.66              
ATOM   3209  HG2 LYS A 196      71.098  59.681  48.021  1.00  6.66              
ATOM   3210  CD  LYS A 196      71.475  58.072  49.370  1.00  6.66              
ATOM   3211  HD1 LYS A 196      71.395  58.715  50.249  1.00  6.66              
ATOM   3212  HD2 LYS A 196      72.261  57.335  49.549  1.00  6.66              
ATOM   3213  CE  LYS A 196      70.155  57.327  49.152  1.00  6.66              
ATOM   3214  HE1 LYS A 196      69.997  56.629  49.978  1.00  6.66              
ATOM   3215  HE2 LYS A 196      70.228  56.735  48.235  1.00  6.66              
ATOM   3216  NZ  LYS A 196      68.984  58.226  49.046  1.00  6.66              
ATOM   3217  HZ1 LYS A 196      68.728  58.701  49.908  1.00  6.66              
ATOM   3218  HZ2 LYS A 196      69.082  58.958  48.352  1.00  6.66              
ATOM   3219  HZ3 LYS A 196      68.183  57.671  48.726  1.00  6.66              
ATOM   3220  C   LYS A 196      72.689  61.417  46.626  1.00  6.66              
ATOM   3221  O   LYS A 196      72.013  62.054  47.425  1.00  6.66              
ATOM   3222  N   PRO A 197      72.504  61.529  45.300  1.00  6.62              
ATOM   3223  CD  PRO A 197      73.223  60.845  44.224  1.00  6.62              
ATOM   3224  HD1 PRO A 197      72.757  59.884  44.005  1.00  6.62              
ATOM   3225  HD2 PRO A 197      74.270  60.685  44.467  1.00  6.62              
ATOM   3226  CG  PRO A 197      73.123  61.765  43.005  1.00  6.62              
ATOM   3227  HG1 PRO A 197      72.384  61.373  42.305  1.00  6.62              
ATOM   3228  HG2 PRO A 197      74.089  61.887  42.515  1.00  6.62              
ATOM   3229  CB  PRO A 197      72.628  63.083  43.607  1.00  6.62              
ATOM   3230  HB1 PRO A 197      72.136  63.716  42.869  1.00  6.62              
ATOM   3231  HB2 PRO A 197      73.467  63.617  44.048  1.00  6.62              
ATOM   3232  CA  PRO A 197      71.702  62.596  44.728  1.00  6.62              
ATOM   3233  HA  PRO A 197      71.543  63.402  45.441  1.00  6.62              
ATOM   3234  C   PRO A 197      70.315  62.196  44.147  1.00  6.62              
ATOM   3235  O   PRO A 197      69.829  62.931  43.280  1.00  6.62              
ATOM   3236  N   PRO A 198      69.703  61.034  44.462  1.00  6.85              
ATOM   3237  CD  PRO A 198      69.924  60.155  45.602  1.00  6.85              
ATOM   3238  HD1 PRO A 198      69.816  60.705  46.537  1.00  6.85              
ATOM   3239  HD2 PRO A 198      70.899  59.680  45.527  1.00  6.85              
ATOM   3240  CG  PRO A 198      68.881  59.047  45.516  1.00  6.85              
ATOM   3241  HG1 PRO A 198      67.975  59.361  46.033  1.00  6.85              
ATOM   3242  HG2 PRO A 198      69.251  58.105  45.919  1.00  6.85              
ATOM   3243  CB  PRO A 198      68.643  58.971  44.010  1.00  6.85              
ATOM   3244  HB1 PRO A 198      67.693  58.493  43.768  1.00  6.85              
ATOM   3245  HB2 PRO A 198      69.466  58.431  43.537  1.00  6.85              
ATOM   3246  CA  PRO A 198      68.687  60.447  43.599  1.00  6.85              
ATOM   3247  HA  PRO A 198      68.997  60.523  42.557  1.00  6.85              
ATOM   3248  C   PRO A 198      67.286  61.068  43.754  1.00  6.85              
ATOM   3249  O   PRO A 198      66.871  61.522  44.820  1.00  6.85              
ATOM   3250  N   LEU A 199      66.489  60.916  42.690  1.00  7.25              
ATOM   3251  H   LEU A 199      66.897  60.523  41.859  1.00  7.25              
ATOM   3252  CA  LEU A 199      65.040  61.187  42.671  1.00  7.25              
ATOM   3253  HA  LEU A 199      64.882  62.217  42.990  1.00  7.25              
ATOM   3254  CB  LEU A 199      64.505  61.028  41.232  1.00  7.25              
ATOM   3255  HB1 LEU A 199      63.447  61.292  41.236  1.00  7.25              
ATOM   3256  HB2 LEU A 199      64.580  59.978  40.947  1.00  7.25              
ATOM   3257  CG  LEU A 199      65.213  61.879  40.161  1.00  7.25              
ATOM   3258  HG  LEU A 199      66.248  61.548  40.065  1.00  7.25              
ATOM   3259  CD1 LEU A 199      64.532  61.684  38.806  1.00  7.25              
ATOM   3260 1HD1 LEU A 199      65.058  62.250  38.038  1.00  7.25              
ATOM   3261 2HD1 LEU A 199      64.543  60.628  38.534  1.00  7.25              
ATOM   3262 3HD1 LEU A 199      63.497  62.025  38.858  1.00  7.25              
ATOM   3263  CD2 LEU A 199      65.212  63.372  40.500  1.00  7.25              
ATOM   3264 1HD2 LEU A 199      65.646  63.939  39.679  1.00  7.25              
ATOM   3265 2HD2 LEU A 199      64.189  63.712  40.671  1.00  7.25              
ATOM   3266 3HD2 LEU A 199      65.804  63.554  41.396  1.00  7.25              
ATOM   3267  C   LEU A 199      64.210  60.325  43.643  1.00  7.25              
ATOM   3268  O   LEU A 199      63.041  60.611  43.876  1.00  7.25              
ATOM   3269  N   GLU A 200      64.824  59.283  44.200  1.00  6.95              
ATOM   3270  H   GLU A 200      65.780  59.134  43.936  1.00  6.95              
ATOM   3271  CA  GLU A 200      64.331  58.478  45.319  1.00  6.95              
ATOM   3272  HA  GLU A 200      63.377  58.016  45.064  1.00  6.95              
ATOM   3273  CB  GLU A 200      65.394  57.385  45.532  1.00  6.95              
ATOM   3274  HB1 GLU A 200      66.343  57.900  45.661  1.00  6.95              
ATOM   3275  HB2 GLU A 200      65.477  56.793  44.618  1.00  6.95              
ATOM   3276  CG  GLU A 200      65.231  56.419  46.713  1.00  6.95              
ATOM   3277  HG1 GLU A 200      64.528  55.627  46.445  1.00  6.95              
ATOM   3278  HG2 GLU A 200      64.841  56.943  47.586  1.00  6.95              
ATOM   3279  CD  GLU A 200      66.609  55.844  47.070  1.00  6.95              
ATOM   3280  OE1 GLU A 200      67.399  56.608  47.678  1.00  6.95              
ATOM   3281  OE2 GLU A 200      66.910  54.697  46.684  1.00  6.95              
ATOM   3282  C   GLU A 200      64.128  59.305  46.598  1.00  6.95              
ATOM   3283  O   GLU A 200      63.197  59.013  47.346  1.00  6.95              
ATOM   3284  N   ASP A 201      64.972  60.319  46.869  1.00  6.49              
ATOM   3285  H   ASP A 201      65.722  60.541  46.223  1.00  6.49              
ATOM   3286  CA  ASP A 201      64.952  60.978  48.184  1.00  6.49              
ATOM   3287  HA  ASP A 201      63.911  60.950  48.510  1.00  6.49              
ATOM   3288  CB  ASP A 201      65.719  60.150  49.236  1.00  6.49              
ATOM   3289  HB1 ASP A 201      65.600  59.084  49.035  1.00  6.49              
ATOM   3290  HB2 ASP A 201      65.265  60.348  50.209  1.00  6.49              
ATOM   3291  CG  ASP A 201      67.204  60.473  49.338  1.00  6.49              
ATOM   3292  OD1 ASP A 201      67.780  60.399  50.449  1.00  6.49              
ATOM   3293  OD2 ASP A 201      67.854  60.791  48.322  1.00  6.49              
ATOM   3294  C   ASP A 201      65.273  62.481  48.233  1.00  6.49              
ATOM   3295  O   ASP A 201      65.726  62.995  49.256  1.00  6.49              
ATOM   3296  N   SER A 202      65.000  63.221  47.163  1.00  6.39              
ATOM   3297  H   SER A 202      64.685  62.710  46.348  1.00  6.39              
ATOM   3298  CA  SER A 202      64.656  64.659  47.215  1.00  6.39              
ATOM   3299  HA  SER A 202      64.126  64.867  46.285  1.00  6.39              
ATOM   3300  CB  SER A 202      63.658  64.988  48.341  1.00  6.39              
ATOM   3301  HB1 SER A 202      63.300  66.011  48.217  1.00  6.39              
ATOM   3302  HB2 SER A 202      64.151  64.913  49.310  1.00  6.39              
ATOM   3303  OG  SER A 202      62.553  64.104  48.304  1.00  6.39              
ATOM   3304  HG  SER A 202      62.087  64.152  49.144  1.00  6.39              
ATOM   3305  C   SER A 202      65.807  65.654  47.246  1.00  6.39              
ATOM   3306  O   SER A 202      65.592  66.832  46.963  1.00  6.39              
ATOM   3307  N   LYS A 203      67.022  65.221  47.587  1.00  5.89              
ATOM   3308  H   LYS A 203      67.145  64.219  47.694  1.00  5.89              
ATOM   3309  CA  LYS A 203      68.181  66.103  47.786  1.00  5.89              
ATOM   3310  HA  LYS A 203      68.224  66.785  46.937  1.00  5.89              
ATOM   3311  CB  LYS A 203      67.974  66.942  49.072  1.00  5.89              
ATOM   3312  HB1 LYS A 203      66.959  67.341  49.101  1.00  5.89              
ATOM   3313  HB2 LYS A 203      68.621  67.805  48.997  1.00  5.89              
ATOM   3314  CG  LYS A 203      68.274  66.290  50.430  1.00  5.89              
ATOM   3315  HG1 LYS A 203      68.285  67.100  51.159  1.00  5.89              
ATOM   3316  HG2 LYS A 203      69.267  65.865  50.414  1.00  5.89              
ATOM   3317  CD  LYS A 203      67.284  65.230  50.931  1.00  5.89              
ATOM   3318  HD1 LYS A 203      66.495  65.079  50.201  1.00  5.89              
ATOM   3319  HD2 LYS A 203      66.801  65.623  51.826  1.00  5.89              
ATOM   3320  CE  LYS A 203      67.946  63.891  51.312  1.00  5.89              
ATOM   3321  HE1 LYS A 203      67.221  63.311  51.891  1.00  5.89              
ATOM   3322  HE2 LYS A 203      68.820  64.077  51.939  1.00  5.89              
ATOM   3323  NZ  LYS A 203      68.337  63.067  50.149  1.00  5.89              
ATOM   3324  HZ1 LYS A 203      69.069  63.450  49.559  1.00  5.89              
ATOM   3325  HZ2 LYS A 203      68.622  62.126  50.426  1.00  5.89              
ATOM   3326  HZ3 LYS A 203      67.535  62.892  49.551  1.00  5.89              
ATOM   3327  C   LYS A 203      69.486  65.322  47.787  1.00  5.89              
ATOM   3328  O   LYS A 203      69.461  64.102  47.909  1.00  5.89              
ATOM   3329  N   VAL A 204      70.624  66.002  47.720  1.00  5.58              
ATOM   3330  H   VAL A 204      70.598  67.014  47.769  1.00  5.58              
ATOM   3331  CA  VAL A 204      71.909  65.331  47.909  1.00  5.58              
ATOM   3332  HA  VAL A 204      71.916  64.428  47.307  1.00  5.58              
ATOM   3333  CB  VAL A 204      73.089  66.232  47.461  1.00  5.58              
ATOM   3334  HB  VAL A 204      72.735  67.255  47.322  1.00  5.58              
ATOM   3335  CG1 VAL A 204      74.297  66.285  48.412  1.00  5.58              
ATOM   3336 1HG1 VAL A 204      75.049  66.966  48.012  1.00  5.58              
ATOM   3337 2HG1 VAL A 204      74.007  66.639  49.399  1.00  5.58              
ATOM   3338 3HG1 VAL A 204      74.729  65.293  48.521  1.00  5.58              
ATOM   3339  CG2 VAL A 204      73.601  65.710  46.116  1.00  5.58              
ATOM   3340 1HG2 VAL A 204      72.803  65.706  45.384  1.00  5.58              
ATOM   3341 2HG2 VAL A 204      74.413  66.339  45.747  1.00  5.58              
ATOM   3342 3HG2 VAL A 204      73.955  64.686  46.231  1.00  5.58              
ATOM   3343  C   VAL A 204      72.058  64.905  49.357  1.00  5.58              
ATOM   3344  O   VAL A 204      71.604  65.600  50.262  1.00  5.58              
ATOM   3345  N   SER A 205      72.798  63.833  49.587  1.00  5.35              
ATOM   3346  H   SER A 205      73.035  63.241  48.800  1.00  5.35              
ATOM   3347  CA  SER A 205      73.150  63.369  50.911  1.00  5.35              
ATOM   3348  HA  SER A 205      72.962  64.160  51.633  1.00  5.35              
ATOM   3349  CB  SER A 205      72.267  62.184  51.327  1.00  5.35              
ATOM   3350  HB1 SER A 205      72.690  61.704  52.210  1.00  5.35              
ATOM   3351  HB2 SER A 205      72.215  61.460  50.519  1.00  5.35              
ATOM   3352  OG  SER A 205      70.956  62.617  51.631  1.00  5.35              
ATOM   3353  HG  SER A 205      71.021  63.141  52.453  1.00  5.35              
ATOM   3354  C   SER A 205      74.616  63.039  50.994  1.00  5.35              
ATOM   3355  O   SER A 205      75.002  61.927  50.658  1.00  5.35              
ATOM   3356  N   ALA A 206      75.381  64.037  51.442  1.00  5.02              
ATOM   3357  H   ALA A 206      74.892  64.870  51.751  1.00  5.02              
ATOM   3358  CA  ALA A 206      76.756  63.909  51.875  1.00  5.02              
ATOM   3359  HA  ALA A 206      77.305  63.480  51.063  1.00  5.02              
ATOM   3360  CB  ALA A 206      77.357  65.288  52.151  1.00  5.02              
ATOM   3361  HB1 ALA A 206      78.442  65.226  52.065  1.00  5.02              
ATOM   3362  HB2 ALA A 206      76.981  66.026  51.441  1.00  5.02              
ATOM   3363  HB3 ALA A 206      77.122  65.582  53.166  1.00  5.02              
ATOM   3364  C   ALA A 206      76.880  63.021  53.116  1.00  5.02              
ATOM   3365  O   ALA A 206      76.048  63.076  54.032  1.00  5.02              
ATOM   3366  N   LYS A 207      78.004  62.318  53.211  1.00  5.23              
ATOM   3367  H   LYS A 207      78.523  62.180  52.351  1.00  5.23              
ATOM   3368  CA  LYS A 207      78.525  61.781  54.462  1.00  5.23              
ATOM   3369  HA  LYS A 207      77.981  62.255  55.277  1.00  5.23              
ATOM   3370  CB  LYS A 207      78.235  60.282  54.578  1.00  5.23              
ATOM   3371  HB1 LYS A 207      78.615  59.800  53.704  1.00  5.23              
ATOM   3372  HB2 LYS A 207      77.165  60.166  54.533  1.00  5.23              
ATOM   3373  CG  LYS A 207      78.681  59.524  55.846  1.00  5.23              
ATOM   3374  HG1 LYS A 207      78.133  58.581  55.867  1.00  5.23              
ATOM   3375  HG2 LYS A 207      78.357  60.103  56.712  1.00  5.23              
ATOM   3376  CD  LYS A 207      80.173  59.180  56.035  1.00  5.23              
ATOM   3377  HD1 LYS A 207      80.263  58.699  57.009  1.00  5.23              
ATOM   3378  HD2 LYS A 207      80.759  60.091  56.096  1.00  5.23              
ATOM   3379  CE  LYS A 207      80.825  58.228  55.015  1.00  5.23              
ATOM   3380  HE1 LYS A 207      80.262  57.291  54.982  1.00  5.23              
ATOM   3381  HE2 LYS A 207      81.843  58.016  55.345  1.00  5.23              
ATOM   3382  NZ  LYS A 207      80.881  58.791  53.651  1.00  5.23              
ATOM   3383  HZ1 LYS A 207      79.952  58.708  53.234  1.00  5.23              
ATOM   3384  HZ2 LYS A 207      81.186  59.767  53.645  1.00  5.23              
ATOM   3385  HZ3 LYS A 207      81.495  58.279  53.037  1.00  5.23              
ATOM   3386  C   LYS A 207      79.960  62.184  54.650  1.00  5.23              
ATOM   3387  O   LYS A 207      80.852  61.583  54.073  1.00  5.23              
ATOM   3388  N   PHE A 208      80.165  63.190  55.488  1.00  5.07              
ATOM   3389  H   PHE A 208      79.379  63.617  55.961  1.00  5.07              
ATOM   3390  CA  PHE A 208      81.480  63.595  55.933  1.00  5.07              
ATOM   3391  HA  PHE A 208      82.162  63.507  55.096  1.00  5.07              
ATOM   3392  CB  PHE A 208      81.496  65.077  56.341  1.00  5.07              
ATOM   3393  HB1 PHE A 208      82.351  65.218  57.004  1.00  5.07              
ATOM   3394  HB2 PHE A 208      80.604  65.318  56.917  1.00  5.07              
ATOM   3395  CG  PHE A 208      81.627  66.064  55.184  1.00  5.07              
ATOM   3396  CD1 PHE A 208      80.754  66.019  54.078  1.00  5.07              
ATOM   3397  HD1 PHE A 208      79.969  65.284  54.033  1.00  5.07              
ATOM   3398  CE1 PHE A 208      80.901  66.928  53.015  1.00  5.07              
ATOM   3399  HE1 PHE A 208      80.236  66.881  52.165  1.00  5.07              
ATOM   3400  CZ  PHE A 208      81.908  67.905  53.059  1.00  5.07              
ATOM   3401  HZ  PHE A 208      82.011  68.607  52.247  1.00  5.07              
ATOM   3402  CE2 PHE A 208      82.776  67.968  54.161  1.00  5.07              
ATOM   3403  HE2 PHE A 208      83.543  68.728  54.209  1.00  5.07              
ATOM   3404  CD2 PHE A 208      82.641  67.044  55.211  1.00  5.07              
ATOM   3405  HD2 PHE A 208      83.326  67.090  56.042  1.00  5.07              
ATOM   3406  C   PHE A 208      81.979  62.645  57.031  1.00  5.07              
ATOM   3407  O   PHE A 208      81.603  62.773  58.196  1.00  5.07              
ATOM   3408  N   MET A 209      82.838  61.693  56.653  1.00  5.48              
ATOM   3409  H   MET A 209      82.990  61.546  55.658  1.00  5.48              
ATOM   3410  CA  MET A 209      83.713  60.944  57.556  1.00  5.48              
ATOM   3411  HA  MET A 209      83.462  61.218  58.582  1.00  5.48              
ATOM   3412  CB  MET A 209      83.499  59.422  57.444  1.00  5.48              
ATOM   3413  HB1 MET A 209      83.549  59.113  56.406  1.00  5.48              
ATOM   3414  HB2 MET A 209      82.511  59.177  57.830  1.00  5.48              
ATOM   3415  CG  MET A 209      84.545  58.594  58.202  1.00  5.48              
ATOM   3416  HG1 MET A 209      85.524  58.785  57.761  1.00  5.48              
ATOM   3417  HG2 MET A 209      84.323  57.537  58.050  1.00  5.48              
ATOM   3418  SD  MET A 209      84.654  58.901  59.984  1.00  5.48              
ATOM   3419  CE  MET A 209      86.237  58.083  60.320  1.00  5.48              
ATOM   3420  HE1 MET A 209      86.481  58.181  61.378  1.00  5.48              
ATOM   3421  HE2 MET A 209      86.171  57.026  60.062  1.00  5.48              
ATOM   3422  HE3 MET A 209      87.026  58.550  59.729  1.00  5.48              
ATOM   3423  C   MET A 209      85.171  61.348  57.332  1.00  5.48              
ATOM   3424  O   MET A 209      85.643  61.424  56.206  1.00  5.48              
ATOM   3425  N   VAL A 210      85.856  61.703  58.417  1.00  6.81              
ATOM   3426  H   VAL A 210      85.442  61.519  59.323  1.00  6.81              
ATOM   3427  CA  VAL A 210      86.959  62.675  58.420  1.00  6.81              
ATOM   3428  HA  VAL A 210      87.801  62.297  57.841  1.00  6.81              
ATOM   3429  CB  VAL A 210      86.451  64.026  57.813  1.00  6.81              
ATOM   3430  HB  VAL A 210      86.297  63.857  56.754  1.00  6.81              
ATOM   3431  CG1 VAL A 210      85.114  64.531  58.393  1.00  6.81              
ATOM   3432 1HG1 VAL A 210      84.312  63.829  58.184  1.00  6.81              
ATOM   3433 2HG1 VAL A 210      85.191  64.654  59.472  1.00  6.81              
ATOM   3434 3HG1 VAL A 210      84.839  65.479  57.932  1.00  6.81              
ATOM   3435  CG2 VAL A 210      87.430  65.205  57.908  1.00  6.81              
ATOM   3436 1HG2 VAL A 210      87.057  66.045  57.324  1.00  6.81              
ATOM   3437 2HG2 VAL A 210      87.512  65.545  58.937  1.00  6.81              
ATOM   3438 3HG2 VAL A 210      88.405  64.914  57.518  1.00  6.81              
ATOM   3439  C   VAL A 210      87.393  62.914  59.873  1.00  6.81              
ATOM   3440  O   VAL A 210      86.640  62.603  60.800  1.00  6.81              
ATOM   3441  N   SER A 211      88.565  63.522  60.086  1.00  7.65              
ATOM   3442  H   SER A 211      89.174  63.705  59.303  1.00  7.65              
ATOM   3443  CA  SER A 211      89.107  63.800  61.417  1.00  7.65              
ATOM   3444  HA  SER A 211      88.561  63.179  62.128  1.00  7.65              
ATOM   3445  CB  SER A 211      90.557  63.296  61.496  1.00  7.65              
ATOM   3446  HB1 SER A 211      90.537  62.212  61.621  1.00  7.65              
ATOM   3447  HB2 SER A 211      91.053  63.731  62.366  1.00  7.65              
ATOM   3448  OG  SER A 211      91.290  63.590  60.317  1.00  7.65              
ATOM   3449  HG  SER A 211      92.172  63.206  60.406  1.00  7.65              
ATOM   3450  C   SER A 211      88.959  65.244  61.980  1.00  7.65              
ATOM   3451  O   SER A 211      88.535  65.358  63.136  1.00  7.65              
ATOM   3452  N   PRO A 212      89.250  66.362  61.271  1.00  7.61              
ATOM   3453  CD  PRO A 212      90.130  66.429  60.110  1.00  7.61              
ATOM   3454  HD1 PRO A 212      89.765  65.836  59.275  1.00  7.61              
ATOM   3455  HD2 PRO A 212      91.124  66.089  60.401  1.00  7.61              
ATOM   3456  CG  PRO A 212      90.227  67.903  59.724  1.00  7.61              
ATOM   3457  HG1 PRO A 212      89.422  68.164  59.034  1.00  7.61              
ATOM   3458  HG2 PRO A 212      91.196  68.141  59.284  1.00  7.61              
ATOM   3459  CB  PRO A 212      90.026  68.609  61.065  1.00  7.61              
ATOM   3460  HB1 PRO A 212      89.671  69.633  60.935  1.00  7.61              
ATOM   3461  HB2 PRO A 212      90.968  68.609  61.616  1.00  7.61              
ATOM   3462  CA  PRO A 212      89.009  67.724  61.798  1.00  7.61              
ATOM   3463  HA  PRO A 212      89.226  67.764  62.865  1.00  7.61              
ATOM   3464  C   PRO A 212      87.592  68.251  61.572  1.00  7.61              
ATOM   3465  O   PRO A 212      86.984  68.793  62.498  1.00  7.61              
ATOM   3466  N   GLY A 213      87.016  67.952  60.406  1.00  6.42              
ATOM   3467  H   GLY A 213      87.599  67.521  59.706  1.00  6.42              
ATOM   3468  CA  GLY A 213      85.580  67.698  60.323  1.00  6.42              
ATOM   3469  HA1 GLY A 213      85.339  67.322  59.331  1.00  6.42              
ATOM   3470  HA2 GLY A 213      85.031  68.625  60.492  1.00  6.42              
ATOM   3471  C   GLY A 213      85.155  66.668  61.367  1.00  6.42              
ATOM   3472  O   GLY A 213      85.972  66.028  62.031  1.00  6.42              
ATOM   3473  N   LYS A 214      83.859  66.489  61.528  1.00  5.61              
ATOM   3474  H   LYS A 214      83.217  66.933  60.885  1.00  5.61              
ATOM   3475  CA  LYS A 214      83.305  65.491  62.425  1.00  5.61              
ATOM   3476  HA  LYS A 214      84.089  64.808  62.750  1.00  5.61              
ATOM   3477  CB  LYS A 214      82.698  66.196  63.642  1.00  5.61              
ATOM   3478  HB1 LYS A 214      82.153  65.478  64.258  1.00  5.61              
ATOM   3479  HB2 LYS A 214      82.002  66.938  63.255  1.00  5.61              
ATOM   3480  CG  LYS A 214      83.754  66.922  64.508  1.00  5.61              
ATOM   3481  HG1 LYS A 214      83.238  67.506  65.270  1.00  5.61              
ATOM   3482  HG2 LYS A 214      84.302  67.629  63.886  1.00  5.61              
ATOM   3483  CD  LYS A 214      84.743  65.978  65.221  1.00  5.61              
ATOM   3484  HD1 LYS A 214      85.081  65.185  64.556  1.00  5.61              
ATOM   3485  HD2 LYS A 214      84.228  65.513  66.063  1.00  5.61              
ATOM   3486  CE  LYS A 214      85.979  66.716  65.749  1.00  5.61              
ATOM   3487  HE1 LYS A 214      86.484  66.066  66.469  1.00  5.61              
ATOM   3488  HE2 LYS A 214      85.659  67.620  66.278  1.00  5.61              
ATOM   3489  NZ  LYS A 214      86.929  67.060  64.661  1.00  5.61              
ATOM   3490  HZ1 LYS A 214      87.775  67.471  65.025  1.00  5.61              
ATOM   3491  HZ2 LYS A 214      87.196  66.245  64.105  1.00  5.61              
ATOM   3492  HZ3 LYS A 214      86.533  67.723  63.998  1.00  5.61              
ATOM   3493  C   LYS A 214      82.360  64.634  61.591  1.00  5.61              
ATOM   3494  O   LYS A 214      81.960  65.007  60.490  1.00  5.61              
ATOM   3495  N   LYS A 215      82.102  63.442  62.114  1.00  4.99              
ATOM   3496  H   LYS A 215      82.515  63.235  63.008  1.00  4.99              
ATOM   3497  CA  LYS A 215      81.382  62.364  61.447  1.00  4.99              
ATOM   3498  HA  LYS A 215      81.810  62.200  60.460  1.00  4.99              
ATOM   3499  CB  LYS A 215      81.535  61.069  62.278  1.00  4.99              
ATOM   3500  HB1 LYS A 215      81.126  60.241  61.696  1.00  4.99              
ATOM   3501  HB2 LYS A 215      80.937  61.175  63.182  1.00  4.99              
ATOM   3502  CG  LYS A 215      82.964  60.709  62.721  1.00  4.99              
ATOM   3503  HG1 LYS A 215      83.353  61.486  63.380  1.00  4.99              
ATOM   3504  HG2 LYS A 215      83.607  60.657  61.846  1.00  4.99              
ATOM   3505  CD  LYS A 215      83.007  59.369  63.479  1.00  4.99              
ATOM   3506  HD1 LYS A 215      84.045  59.160  63.744  1.00  4.99              
ATOM   3507  HD2 LYS A 215      82.651  58.574  62.821  1.00  4.99              
ATOM   3508  CE  LYS A 215      82.146  59.416  64.755  1.00  4.99              
ATOM   3509  HE1 LYS A 215      81.101  59.571  64.468  1.00  4.99              
ATOM   3510  HE2 LYS A 215      82.453  60.279  65.352  1.00  4.99              
ATOM   3511  NZ  LYS A 215      82.259  58.180  65.566  1.00  4.99              
ATOM   3512  HZ1 LYS A 215      81.735  58.284  66.427  1.00  4.99              
ATOM   3513  HZ2 LYS A 215      81.881  57.383  65.070  1.00  4.99              
ATOM   3514  HZ3 LYS A 215      83.227  57.996  65.798  1.00  4.99              
ATOM   3515  C   LYS A 215      79.896  62.690  61.286  1.00  4.99              
ATOM   3516  O   LYS A 215      79.062  62.241  62.077  1.00  4.99              
ATOM   3517  N   VAL A 216      79.569  63.524  60.311  1.00  4.66              
ATOM   3518  H   VAL A 216      80.295  63.841  59.677  1.00  4.66              
ATOM   3519  CA  VAL A 216      78.214  64.048  60.155  1.00  4.66              
ATOM   3520  HA  VAL A 216      77.544  63.420  60.741  1.00  4.66              
ATOM   3521  CB  VAL A 216      78.026  65.463  60.728  1.00  4.66              
ATOM   3522  HB  VAL A 216      76.963  65.588  60.922  1.00  4.66              
ATOM   3523  CG1 VAL A 216      78.750  65.687  62.063  1.00  4.66              
ATOM   3524 1HG1 VAL A 216      78.466  66.653  62.478  1.00  4.66              
ATOM   3525 2HG1 VAL A 216      78.476  64.904  62.768  1.00  4.66              
ATOM   3526 3HG1 VAL A 216      79.826  65.690  61.913  1.00  4.66              
ATOM   3527  CG2 VAL A 216      78.465  66.533  59.745  1.00  4.66              
ATOM   3528 1HG2 VAL A 216      78.481  67.503  60.237  1.00  4.66              
ATOM   3529 2HG2 VAL A 216      79.451  66.271  59.365  1.00  4.66              
ATOM   3530 3HG2 VAL A 216      77.768  66.585  58.909  1.00  4.66              
ATOM   3531  C   VAL A 216      77.756  63.886  58.715  1.00  4.66              
ATOM   3532  O   VAL A 216      78.486  64.152  57.758  1.00  4.66              
ATOM   3533  N   ARG A 217      76.527  63.410  58.555  1.00  4.65              
ATOM   3534  H   ARG A 217      75.969  63.208  59.380  1.00  4.65              
ATOM   3535  CA  ARG A 217      75.834  63.551  57.287  1.00  4.65              
ATOM   3536  HA  ARG A 217      76.536  63.372  56.476  1.00  4.65              
ATOM   3537  CB  ARG A 217      74.665  62.551  57.172  1.00  4.65              
ATOM   3538  HB1 ARG A 217      73.906  62.978  56.513  1.00  4.65              
ATOM   3539  HB2 ARG A 217      74.207  62.392  58.145  1.00  4.65              
ATOM   3540  CG  ARG A 217      75.066  61.187  56.604  1.00  4.65              
ATOM   3541  HG1 ARG A 217      75.407  60.543  57.416  1.00  4.65              
ATOM   3542  HG2 ARG A 217      75.874  61.313  55.892  1.00  4.65              
ATOM   3543  CD  ARG A 217      73.870  60.551  55.879  1.00  4.65              
ATOM   3544  HD1 ARG A 217      73.586  61.178  55.030  1.00  4.65              
ATOM   3545  HD2 ARG A 217      73.024  60.511  56.568  1.00  4.65              
ATOM   3546  NE  ARG A 217      74.174  59.187  55.419  1.00  4.65              
ATOM   3547  HE  ARG A 217      73.976  58.438  56.057  1.00  4.65              
ATOM   3548  CZ  ARG A 217      74.721  58.819  54.277  1.00  4.65              
ATOM   3549  NH1 ARG A 217      75.013  57.572  54.091  1.00  4.65              
ATOM   3550 1HH1 ARG A 217      74.887  56.874  54.792  1.00  4.65              
ATOM   3551 2HH1 ARG A 217      75.580  57.379  53.252  1.00  4.65              
ATOM   3552  NH2 ARG A 217      75.043  59.628  53.312  1.00  4.65              
ATOM   3553 1HH2 ARG A 217      75.003  60.623  53.395  1.00  4.65              
ATOM   3554 2HH2 ARG A 217      75.581  59.205  52.544  1.00  4.65              
ATOM   3555  C   ARG A 217      75.313  64.954  57.074  1.00  4.65              
ATOM   3556  O   ARG A 217      75.034  65.668  58.027  1.00  4.65              
ATOM   3557  N   ILE A 218      75.071  65.277  55.808  1.00  4.90              
ATOM   3558  H   ILE A 218      75.287  64.588  55.094  1.00  4.90              
ATOM   3559  CA  ILE A 218      74.535  66.559  55.361  1.00  4.90              
ATOM   3560  HA  ILE A 218      74.079  67.087  56.193  1.00  4.90              
ATOM   3561  CB  ILE A 218      75.653  67.448  54.743  1.00  4.90              
ATOM   3562  HB  ILE A 218      75.814  67.103  53.726  1.00  4.90              
ATOM   3563  CG2 ILE A 218      75.168  68.894  54.577  1.00  4.90              
ATOM   3564 1HG2 ILE A 218      75.789  69.390  53.835  1.00  4.90              
ATOM   3565 2HG2 ILE A 218      74.142  68.921  54.218  1.00  4.90              
ATOM   3566 3HG2 ILE A 218      75.227  69.430  55.522  1.00  4.90              
ATOM   3567  CG1 ILE A 218      77.038  67.366  55.440  1.00  4.90              
ATOM   3568 1HG1 ILE A 218      77.388  66.334  55.433  1.00  4.90              
ATOM   3569 2HG1 ILE A 218      76.969  67.682  56.476  1.00  4.90              
ATOM   3570  CD1 ILE A 218      78.120  68.202  54.752  1.00  4.90              
ATOM   3571  HD1 ILE A 218      77.922  69.264  54.892  1.00  4.90              
ATOM   3572  HD2 ILE A 218      79.088  67.971  55.194  1.00  4.90              
ATOM   3573  HD3 ILE A 218      78.155  67.960  53.690  1.00  4.90              
ATOM   3574  C   ILE A 218      73.501  66.291  54.283  1.00  4.90              
ATOM   3575  O   ILE A 218      73.828  65.694  53.265  1.00  4.90              
ATOM   3576  N   ASN A 219      72.279  66.772  54.464  1.00  5.17              
ATOM   3577  H   ASN A 219      72.151  67.416  55.236  1.00  5.17              
ATOM   3578  CA  ASN A 219      71.336  66.827  53.361  1.00  5.17              
ATOM   3579  HA  ASN A 219      71.683  66.152  52.581  1.00  5.17              
ATOM   3580  CB  ASN A 219      69.984  66.238  53.789  1.00  5.17              
ATOM   3581  HB1 ASN A 219      69.269  66.366  52.987  1.00  5.17              
ATOM   3582  HB2 ASN A 219      69.607  66.774  54.644  1.00  5.17              
ATOM   3583  CG  ASN A 219      70.066  64.741  54.110  1.00  5.17              
ATOM   3584  OD1 ASN A 219      71.031  64.040  53.853  1.00  5.17              
ATOM   3585  ND2 ASN A 219      69.016  64.149  54.624  1.00  5.17              
ATOM   3586 1HD2 ASN A 219      68.181  64.654  54.842  1.00  5.17              
ATOM   3587 2HD2 ASN A 219      69.111  63.155  54.775  1.00  5.17              
ATOM   3588  C   ASN A 219      71.401  68.205  52.712  1.00  5.17              
ATOM   3589  O   ASN A 219      71.624  69.194  53.382  1.00  5.17              
ATOM   3590  N   VAL A 220      71.326  68.304  51.394  1.00  5.28              
ATOM   3591  H   VAL A 220      71.242  67.445  50.857  1.00  5.28              
ATOM   3592  CA  VAL A 220      71.672  69.533  50.669  1.00  5.28              
ATOM   3593  HA  VAL A 220      71.596  70.407  51.313  1.00  5.28              
ATOM   3594  CB  VAL A 220      73.097  69.469  50.075  1.00  5.28              
ATOM   3595  HB  VAL A 220      73.154  68.606  49.421  1.00  5.28              
ATOM   3596  CG1 VAL A 220      73.429  70.697  49.214  1.00  5.28              
ATOM   3597 1HG1 VAL A 220      74.422  70.592  48.793  1.00  5.28              
ATOM   3598 2HG1 VAL A 220      72.738  70.790  48.377  1.00  5.28              
ATOM   3599 3HG1 VAL A 220      73.388  71.605  49.805  1.00  5.28              
ATOM   3600  CG2 VAL A 220      74.180  69.308  51.148  1.00  5.28              
ATOM   3601 1HG2 VAL A 220      75.159  69.232  50.680  1.00  5.28              
ATOM   3602 2HG2 VAL A 220      74.163  70.152  51.835  1.00  5.28              
ATOM   3603 3HG2 VAL A 220      74.017  68.390  51.711  1.00  5.28              
ATOM   3604  C   VAL A 220      70.700  69.684  49.521  1.00  5.28              
ATOM   3605  O   VAL A 220      70.730  68.887  48.579  1.00  5.28              
ATOM   3606  N   PHE A 221      69.827  70.687  49.588  1.00  5.23              
ATOM   3607  H   PHE A 221      69.752  71.219  50.448  1.00  5.23              
ATOM   3608  CA  PHE A 221      68.775  70.832  48.594  1.00  5.23              
ATOM   3609  HA  PHE A 221      68.651  69.861  48.124  1.00  5.23              
ATOM   3610  CB  PHE A 221      67.431  71.124  49.281  1.00  5.23              
ATOM   3611  HB1 PHE A 221      67.481  72.143  49.654  1.00  5.23              
ATOM   3612  HB2 PHE A 221      67.332  70.454  50.137  1.00  5.23              
ATOM   3613  CG  PHE A 221      66.152  70.978  48.465  1.00  5.23              
ATOM   3614  CD1 PHE A 221      65.997  69.974  47.487  1.00  5.23              
ATOM   3615  HD1 PHE A 221      66.777  69.250  47.299  1.00  5.23              
ATOM   3616  CE1 PHE A 221      64.794  69.863  46.769  1.00  5.23              
ATOM   3617  HE1 PHE A 221      64.682  69.078  46.031  1.00  5.23              
ATOM   3618  CZ  PHE A 221      63.714  70.712  47.053  1.00  5.23              
ATOM   3619  HZ  PHE A 221      62.778  70.586  46.526  1.00  5.23              
ATOM   3620  CE2 PHE A 221      63.839  71.674  48.067  1.00  5.23              
ATOM   3621  HE2 PHE A 221      62.993  72.286  48.338  1.00  5.23              
ATOM   3622  CD2 PHE A 221      65.055  71.810  48.759  1.00  5.23              
ATOM   3623  HD2 PHE A 221      65.131  72.531  49.554  1.00  5.23              
ATOM   3624  C   PHE A 221      69.094  71.799  47.418  1.00  5.23              
ATOM   3625  O   PHE A 221      69.822  72.793  47.473  1.00  5.23              
ATOM   3626  N   LEU A 222      68.403  71.564  46.308  1.00  5.51              
ATOM   3627  H   LEU A 222      67.829  70.736  46.277  1.00  5.51              
ATOM   3628  CA  LEU A 222      68.367  72.465  45.159  1.00  5.51              
ATOM   3629  HA  LEU A 222      69.334  72.466  44.658  1.00  5.51              
ATOM   3630  CB  LEU A 222      67.264  71.940  44.194  1.00  5.51              
ATOM   3631  HB1 LEU A 222      67.324  72.508  43.268  1.00  5.51              
ATOM   3632  HB2 LEU A 222      66.298  72.179  44.640  1.00  5.51              
ATOM   3633  CG  LEU A 222      67.220  70.432  43.852  1.00  5.51              
ATOM   3634  HG  LEU A 222      67.348  69.850  44.763  1.00  5.51              
ATOM   3635  CD1 LEU A 222      65.864  70.042  43.260  1.00  5.51              
ATOM   3636 1HD1 LEU A 222      65.846  68.967  43.079  1.00  5.51              
ATOM   3637 2HD1 LEU A 222      65.064  70.283  43.958  1.00  5.51              
ATOM   3638 3HD1 LEU A 222      65.688  70.567  42.323  1.00  5.51              
ATOM   3639  CD2 LEU A 222      68.297  70.015  42.858  1.00  5.51              
ATOM   3640 1HD2 LEU A 222      68.428  68.934  42.909  1.00  5.51              
ATOM   3641 2HD2 LEU A 222      68.004  70.270  41.844  1.00  5.51              
ATOM   3642 3HD2 LEU A 222      69.234  70.505  43.107  1.00  5.51              
ATOM   3643  C   LEU A 222      67.995  73.898  45.526  1.00  5.51              
ATOM   3644  O   LEU A 222      68.597  74.838  45.032  1.00  5.51              
ATOM   3645  N   LYS A 223      66.998  74.049  46.410  1.00  5.92              
ATOM   3646  H   LYS A 223      66.605  73.203  46.799  1.00  5.92              
ATOM   3647  CA  LYS A 223      66.475  75.345  46.870  1.00  5.92              
ATOM   3648  HA  LYS A 223      66.531  76.032  46.028  1.00  5.92              
ATOM   3649  CB  LYS A 223      64.976  75.199  47.254  1.00  5.92              
ATOM   3650  HB1 LYS A 223      64.638  76.151  47.666  1.00  5.92              
ATOM   3651  HB2 LYS A 223      64.875  74.446  48.034  1.00  5.92              
ATOM   3652  CG  LYS A 223      64.038  74.851  46.068  1.00  5.92              
ATOM   3653  HG1 LYS A 223      64.324  73.892  45.636  1.00  5.92              
ATOM   3654  HG2 LYS A 223      64.188  75.617  45.313  1.00  5.92              
ATOM   3655  CD  LYS A 223      62.532  74.806  46.443  1.00  5.92              
ATOM   3656  HD1 LYS A 223      62.394  75.430  47.327  1.00  5.92              
ATOM   3657  HD2 LYS A 223      62.245  73.791  46.716  1.00  5.92              
ATOM   3658  CE  LYS A 223      61.571  75.366  45.365  1.00  5.92              
ATOM   3659  HE1 LYS A 223      62.114  76.136  44.822  1.00  5.92              
ATOM   3660  HE2 LYS A 223      60.732  75.858  45.868  1.00  5.92              
ATOM   3661  NZ  LYS A 223      61.030  74.381  44.386  1.00  5.92              
ATOM   3662  HZ1 LYS A 223      60.548  74.856  43.619  1.00  5.92              
ATOM   3663  HZ2 LYS A 223      61.771  73.839  43.963  1.00  5.92              
ATOM   3664  HZ3 LYS A 223      60.370  73.753  44.825  1.00  5.92              
ATOM   3665  C   LYS A 223      67.354  75.957  47.976  1.00  5.92              
ATOM   3666  O   LYS A 223      66.823  76.565  48.903  1.00  5.92              
ATOM   3667  N   GLY A 224      68.671  75.747  47.895  1.00  5.50              
ATOM   3668  H   GLY A 224      69.013  75.357  47.023  1.00  5.50              
ATOM   3669  CA  GLY A 224      69.686  76.090  48.927  1.00  5.50              
ATOM   3670  HA1 GLY A 224      69.781  77.175  48.961  1.00  5.50              
ATOM   3671  HA2 GLY A 224      70.644  75.707  48.581  1.00  5.50              
ATOM   3672  C   GLY A 224      69.527  75.611  50.371  1.00  5.50              
ATOM   3673  O   GLY A 224      70.107  76.192  51.279  1.00  5.50              
ATOM   3674  N   LYS A 225      68.738  74.575  50.616  1.00  5.56              
ATOM   3675  H   LYS A 225      68.432  74.068  49.799  1.00  5.56              
ATOM   3676  CA  LYS A 225      68.067  74.275  51.901  1.00  5.56              
ATOM   3677  HA  LYS A 225      68.195  75.094  52.611  1.00  5.56              
ATOM   3678  CB  LYS A 225      66.581  74.136  51.472  1.00  5.56              
ATOM   3679  HB1 LYS A 225      66.164  73.204  51.850  1.00  5.56              
ATOM   3680  HB2 LYS A 225      66.509  74.038  50.388  1.00  5.56              
ATOM   3681  CG  LYS A 225      65.696  75.344  51.839  1.00  5.56              
ATOM   3682  HG1 LYS A 225      65.987  76.206  51.244  1.00  5.56              
ATOM   3683  HG2 LYS A 225      65.826  75.611  52.884  1.00  5.56              
ATOM   3684  CD  LYS A 225      64.219  75.008  51.577  1.00  5.56              
ATOM   3685  HD1 LYS A 225      63.960  74.118  52.155  1.00  5.56              
ATOM   3686  HD2 LYS A 225      64.081  74.795  50.515  1.00  5.56              
ATOM   3687  CE  LYS A 225      63.296  76.160  51.990  1.00  5.56              
ATOM   3688  HE1 LYS A 225      63.430  76.997  51.298  1.00  5.56              
ATOM   3689  HE2 LYS A 225      63.597  76.492  52.985  1.00  5.56              
ATOM   3690  NZ  LYS A 225      61.878  75.717  52.037  1.00  5.56              
ATOM   3691  HZ1 LYS A 225      61.260  76.420  52.442  1.00  5.56              
ATOM   3692  HZ2 LYS A 225      61.525  75.421  51.144  1.00  5.56              
ATOM   3693  HZ3 LYS A 225      61.778  74.945  52.698  1.00  5.56              
ATOM   3694  C   LYS A 225      68.715  73.007  52.477  1.00  5.56              
ATOM   3695  O   LYS A 225      68.513  71.909  51.972  1.00  5.56              
ATOM   3696  N   ILE A 226      69.555  73.171  53.483  1.00  5.18              
ATOM   3697  H   ILE A 226      69.670  74.124  53.811  1.00  5.18              
ATOM   3698  CA  ILE A 226      70.475  72.200  54.087  1.00  5.18              
ATOM   3699  HA  ILE A 226      70.649  71.418  53.352  1.00  5.18              
ATOM   3700  CB  ILE A 226      71.837  72.905  54.358  1.00  5.18              
ATOM   3701  HB  ILE A 226      71.708  73.546  55.229  1.00  5.18              
ATOM   3702  CG2 ILE A 226      72.948  71.904  54.712  1.00  5.18              
ATOM   3703 1HG2 ILE A 226      73.896  72.416  54.843  1.00  5.18              
ATOM   3704 2HG2 ILE A 226      72.718  71.402  55.646  1.00  5.18              
ATOM   3705 3HG2 ILE A 226      73.064  71.161  53.927  1.00  5.18              
ATOM   3706  CG1 ILE A 226      72.339  73.818  53.206  1.00  5.18              
ATOM   3707 1HG1 ILE A 226      73.306  74.233  53.479  1.00  5.18              
ATOM   3708 2HG1 ILE A 226      71.666  74.665  53.082  1.00  5.18              
ATOM   3709  CD1 ILE A 226      72.496  73.142  51.843  1.00  5.18              
ATOM   3710  HD1 ILE A 226      72.852  73.876  51.120  1.00  5.18              
ATOM   3711  HD2 ILE A 226      73.227  72.340  51.919  1.00  5.18              
ATOM   3712  HD3 ILE A 226      71.542  72.746  51.497  1.00  5.18              
ATOM   3713  C   ILE A 226      69.920  71.542  55.343  1.00  5.18              
ATOM   3714  O   ILE A 226      69.292  72.237  56.119  1.00  5.18              
ATOM   3715  N   ASN A 227      70.236  70.270  55.593  1.00  5.20              
ATOM   3716  H   ASN A 227      70.788  69.817  54.871  1.00  5.20              
ATOM   3717  CA  ASN A 227      70.270  69.615  56.895  1.00  5.20              
ATOM   3718  HA  ASN A 227      69.947  70.328  57.629  1.00  5.20              
ATOM   3719  CB  ASN A 227      69.437  68.312  56.981  1.00  5.20              
ATOM   3720  HB1 ASN A 227      69.279  68.103  58.039  1.00  5.20              
ATOM   3721  HB2 ASN A 227      70.058  67.509  56.596  1.00  5.20              
ATOM   3722  CG  ASN A 227      68.093  68.149  56.305  1.00  5.20              
ATOM   3723  OD1 ASN A 227      67.526  68.989  55.641  1.00  5.20              
ATOM   3724  ND2 ASN A 227      67.487  66.999  56.507  1.00  5.20              
ATOM   3725 1HD2 ASN A 227      67.937  66.300  57.079  1.00  5.20              
ATOM   3726 2HD2 ASN A 227      66.628  66.848  56.010  1.00  5.20              
ATOM   3727  C   ASN A 227      71.707  69.169  57.244  1.00  5.20              
ATOM   3728  O   ASN A 227      72.528  69.002  56.353  1.00  5.20              
ATOM   3729  N   ILE A 228      71.929  68.758  58.492  1.00  4.67              
ATOM   3730  H   ILE A 228      71.176  68.930  59.153  1.00  4.67              
ATOM   3731  CA  ILE A 228      72.966  67.853  58.985  1.00  4.67              
ATOM   3732  HA  ILE A 228      73.267  67.230  58.150  1.00  4.67              
ATOM   3733  CB  ILE A 228      74.243  68.593  59.496  1.00  4.67              
ATOM   3734  HB  ILE A 228      73.939  69.466  60.018  1.00  4.67              
ATOM   3735  CG2 ILE A 228      75.088  67.822  60.522  1.00  4.67              
ATOM   3736 1HG2 ILE A 228      75.887  68.456  60.904  1.00  4.67              
ATOM   3737 2HG2 ILE A 228      74.484  67.532  61.382  1.00  4.67              
ATOM   3738 3HG2 ILE A 228      75.520  66.945  60.058  1.00  4.67              
ATOM   3739  CG1 ILE A 228      75.086  69.121  58.322  1.00  4.67              
ATOM   3740 1HG1 ILE A 228      74.472  69.804  57.740  1.00  4.67              
ATOM   3741 2HG1 ILE A 228      75.354  68.281  57.693  1.00  4.67              
ATOM   3742  CD1 ILE A 228      76.359  69.889  58.701  1.00  4.67              
ATOM   3743  HD1 ILE A 228      76.768  70.366  57.810  1.00  4.67              
ATOM   3744  HD2 ILE A 228      76.128  70.658  59.437  1.00  4.67              
ATOM   3745  HD3 ILE A 228      77.105  69.209  59.108  1.00  4.67              
ATOM   3746  C   ILE A 228      72.324  66.901  60.006  1.00  4.67              
ATOM   3747  O   ILE A 228      71.268  67.184  60.562  1.00  4.67              
ATOM   3748  N   LEU A 229      72.913  65.725  60.143  1.00  4.63              
ATOM   3749  H   LEU A 229      73.757  65.597  59.599  1.00  4.63              
ATOM   3750  CA  LEU A 229      72.403  64.513  60.733  1.00  4.63              
ATOM   3751  HA  LEU A 229      71.648  64.721  61.489  1.00  4.63              
ATOM   3752  CB  LEU A 229      71.836  63.660  59.549  1.00  4.63              
ATOM   3753  HB1 LEU A 229      71.789  62.632  59.906  1.00  4.63              
ATOM   3754  HB2 LEU A 229      72.597  63.662  58.774  1.00  4.63              
ATOM   3755  CG  LEU A 229      70.503  63.941  58.803  1.00  4.63              
ATOM   3756  HG  LEU A 229      69.666  63.966  59.489  1.00  4.63              
ATOM   3757  CD1 LEU A 229      70.461  65.213  57.958  1.00  4.63              
ATOM   3758 1HD1 LEU A 229      69.645  65.159  57.243  1.00  4.63              
ATOM   3759 2HD1 LEU A 229      70.279  66.052  58.620  1.00  4.63              
ATOM   3760 3HD1 LEU A 229      71.404  65.339  57.426  1.00  4.63              
ATOM   3761  CD2 LEU A 229      70.237  62.788  57.826  1.00  4.63              
ATOM   3762 1HD2 LEU A 229      69.236  62.885  57.406  1.00  4.63              
ATOM   3763 2HD2 LEU A 229      70.973  62.797  57.020  1.00  4.63              
ATOM   3764 3HD2 LEU A 229      70.290  61.833  58.349  1.00  4.63              
ATOM   3765  C   LEU A 229      73.551  63.702  61.338  1.00  4.63              
ATOM   3766  O   LEU A 229      74.406  63.179  60.617  1.00  4.63              
ATOM   3767  N   GLY A 230      73.538  63.551  62.653  1.00  4.82              
ATOM   3768  H   GLY A 230      72.861  64.091  63.188  1.00  4.82              
ATOM   3769  CA  GLY A 230      74.491  62.744  63.398  1.00  4.82              
ATOM   3770  HA1 GLY A 230      75.326  62.436  62.770  1.00  4.82              
ATOM   3771  HA2 GLY A 230      73.993  61.854  63.774  1.00  4.82              
ATOM   3772  C   GLY A 230      75.020  63.524  64.569  1.00  4.82              
ATOM   3773  O   GLY A 230      74.398  63.503  65.622  1.00  4.82              
ATOM   3774  N   CYS A 231      76.102  64.269  64.345  1.00  4.94              
ATOM   3775  H   CYS A 231      76.510  64.261  63.425  1.00  4.94              
ATOM   3776  CA  CYS A 231      76.726  65.123  65.350  1.00  4.94              
ATOM   3777  HA  CYS A 231      77.731  65.375  65.011  1.00  4.94              
ATOM   3778  CB  CYS A 231      75.927  66.435  65.401  1.00  4.94              
ATOM   3779  HB1 CYS A 231      76.267  67.070  66.218  1.00  4.94              
ATOM   3780  HB2 CYS A 231      74.873  66.197  65.531  1.00  4.94              
ATOM   3781  SG  CYS A 231      76.119  67.352  63.853  1.00  4.94              
ATOM   3782  HG  CYS A 231      75.370  68.409  64.191  1.00  4.94              
ATOM   3783  C   CYS A 231      76.922  64.405  66.708  1.00  4.94              
ATOM   3784  O   CYS A 231      76.788  63.195  66.862  1.00  4.94              
ATOM   3785  N   ASN A 232      77.255  65.206  67.704  1.00  5.20              
ATOM   3786  H   ASN A 232      77.425  66.154  67.409  1.00  5.20              
ATOM   3787  CA  ASN A 232      76.965  65.012  69.134  1.00  5.20              
ATOM   3788  HA  ASN A 232      75.982  64.557  69.267  1.00  5.20              
ATOM   3789  CB  ASN A 232      78.039  64.136  69.826  1.00  5.20              
ATOM   3790  HB1 ASN A 232      77.922  64.225  70.906  1.00  5.20              
ATOM   3791  HB2 ASN A 232      79.033  64.502  69.569  1.00  5.20              
ATOM   3792  CG  ASN A 232      77.972  62.655  69.499  1.00  5.20              
ATOM   3793  OD1 ASN A 232      78.832  62.117  68.815  1.00  5.20              
ATOM   3794  ND2 ASN A 232      76.987  61.944  70.002  1.00  5.20              
ATOM   3795 1HD2 ASN A 232      76.298  62.320  70.632  1.00  5.20              
ATOM   3796 2HD2 ASN A 232      76.847  61.028  69.619  1.00  5.20              
ATOM   3797  C   ASN A 232      76.970  66.382  69.822  1.00  5.20              
ATOM   3798  O   ASN A 232      76.364  66.570  70.876  1.00  5.20              
ATOM   3799  N   THR A 233      77.634  67.336  69.159  1.00  5.31              
ATOM   3800  H   THR A 233      78.226  67.059  68.394  1.00  5.31              
ATOM   3801  CA  THR A 233      77.717  68.734  69.520  1.00  5.31              
ATOM   3802  HA  THR A 233      76.965  68.928  70.285  1.00  5.31              
ATOM   3803  CB  THR A 233      79.071  69.073  70.165  1.00  5.31              
ATOM   3804  HB  THR A 233      78.898  69.922  70.817  1.00  5.31              
ATOM   3805  CG2 THR A 233      79.697  67.976  71.029  1.00  5.31              
ATOM   3806 1HG2 THR A 233      80.566  68.388  71.543  1.00  5.31              
ATOM   3807 2HG2 THR A 233      78.978  67.638  71.776  1.00  5.31              
ATOM   3808 3HG2 THR A 233      80.017  67.136  70.413  1.00  5.31              
ATOM   3809  OG1 THR A 233      80.021  69.427  69.190  1.00  5.31              
ATOM   3810  HG1 THR A 233      80.539  70.120  69.669  1.00  5.31              
ATOM   3811  C   THR A 233      77.415  69.661  68.335  1.00  5.31              
ATOM   3812  O   THR A 233      77.744  69.417  67.152  1.00  5.31              
ATOM   3813  N   LYS A 234      76.783  70.778  68.679  1.00  5.45              
ATOM   3814  H   LYS A 234      76.669  70.980  69.664  1.00  5.45              
ATOM   3815  CA  LYS A 234      76.447  71.843  67.740  1.00  5.45              
ATOM   3816  HA  LYS A 234      75.750  71.479  66.982  1.00  5.45              
ATOM   3817  CB  LYS A 234      75.766  72.963  68.542  1.00  5.45              
ATOM   3818  HB1 LYS A 234      76.524  73.550  69.065  1.00  5.45              
ATOM   3819  HB2 LYS A 234      75.119  72.502  69.291  1.00  5.45              
ATOM   3820  CG  LYS A 234      74.889  73.893  67.689  1.00  5.45              
ATOM   3821  HG1 LYS A 234      74.128  73.290  67.193  1.00  5.45              
ATOM   3822  HG2 LYS A 234      75.488  74.408  66.938  1.00  5.45              
ATOM   3823  CD  LYS A 234      74.207  74.917  68.609  1.00  5.45              
ATOM   3824  HD1 LYS A 234      74.923  75.684  68.906  1.00  5.45              
ATOM   3825  HD2 LYS A 234      73.882  74.397  69.508  1.00  5.45              
ATOM   3826  CE  LYS A 234      72.992  75.570  67.942  1.00  5.45              
ATOM   3827  HE1 LYS A 234      72.604  74.876  67.193  1.00  5.45              
ATOM   3828  HE2 LYS A 234      73.302  76.481  67.426  1.00  5.45              
ATOM   3829  NZ  LYS A 234      71.920  75.836  68.931  1.00  5.45              
ATOM   3830  HZ1 LYS A 234      72.258  76.241  69.801  1.00  5.45              
ATOM   3831  HZ2 LYS A 234      71.133  76.338  68.565  1.00  5.45              
ATOM   3832  HZ3 LYS A 234      71.573  74.940  69.287  1.00  5.45              
ATOM   3833  C   LYS A 234      77.689  72.368  66.993  1.00  5.45              
ATOM   3834  O   LYS A 234      77.598  72.815  65.860  1.00  5.45              
ATOM   3835  N   GLU A 235      78.877  72.226  67.584  1.00  5.30              
ATOM   3836  H   GLU A 235      78.857  71.967  68.567  1.00  5.30              
ATOM   3837  CA  GLU A 235      80.169  72.604  66.991  1.00  5.30              
ATOM   3838  HA  GLU A 235      80.014  73.553  66.473  1.00  5.30              
ATOM   3839  CB  GLU A 235      81.275  72.850  68.040  1.00  5.30              
ATOM   3840  HB1 GLU A 235      81.994  73.540  67.596  1.00  5.30              
ATOM   3841  HB2 GLU A 235      81.810  71.915  68.218  1.00  5.30              
ATOM   3842  CG  GLU A 235      80.833  73.430  69.394  1.00  5.30              
ATOM   3843  HG1 GLU A 235      80.117  74.240  69.236  1.00  5.30              
ATOM   3844  HG2 GLU A 235      81.707  73.842  69.902  1.00  5.30              
ATOM   3845  CD  GLU A 235      80.233  72.317  70.255  1.00  5.30              
ATOM   3846  OE1 GLU A 235      78.985  72.242  70.338  1.00  5.30              
ATOM   3847  OE2 GLU A 235      80.998  71.398  70.634  1.00  5.30              
ATOM   3848  C   GLU A 235      80.695  71.621  65.943  1.00  5.30              
ATOM   3849  O   GLU A 235      81.297  72.044  64.953  1.00  5.30              
ATOM   3850  N   SER A 236      80.428  70.315  66.100  1.00  5.15              
ATOM   3851  H   SER A 236      79.938  70.023  66.941  1.00  5.15              
ATOM   3852  CA  SER A 236      80.609  69.376  64.978  1.00  5.15              
ATOM   3853  HA  SER A 236      81.659  69.416  64.690  1.00  5.15              
ATOM   3854  CB  SER A 236      80.308  67.923  65.389  1.00  5.15              
ATOM   3855  HB1 SER A 236      81.007  67.636  66.175  1.00  5.15              
ATOM   3856  HB2 SER A 236      80.470  67.283  64.531  1.00  5.15              
ATOM   3857  OG  SER A 236      79.001  67.630  65.832  1.00  5.15              
ATOM   3858  HG  SER A 236      78.609  68.410  66.285  1.00  5.15              
ATOM   3859  C   SER A 236      79.820  69.845  63.752  1.00  5.15              
ATOM   3860  O   SER A 236      80.347  69.887  62.624  1.00  5.15              
ATOM   3861  N   ALA A 237      78.601  70.319  64.033  1.00  5.04              
ATOM   3862  H   ALA A 237      78.276  70.308  64.989  1.00  5.04              
ATOM   3863  CA  ALA A 237      77.756  70.976  63.041  1.00  5.04              
ATOM   3864  HA  ALA A 237      77.626  70.262  62.226  1.00  5.04              
ATOM   3865  CB  ALA A 237      76.382  71.161  63.677  1.00  5.04              
ATOM   3866  HB1 ALA A 237      76.138  72.221  63.693  1.00  5.04              
ATOM   3867  HB2 ALA A 237      75.649  70.599  63.102  1.00  5.04              
ATOM   3868  HB3 ALA A 237      76.348  70.789  64.701  1.00  5.04              
ATOM   3869  C   ALA A 237      78.359  72.255  62.367  1.00  5.04              
ATOM   3870  O   ALA A 237      78.548  72.264  61.140  1.00  5.04              
ATOM   3871  N   GLU A 238      78.725  73.285  63.143  1.00  5.18              
ATOM   3872  H   GLU A 238      78.455  73.257  64.124  1.00  5.18              
ATOM   3873  CA  GLU A 238      79.339  74.540  62.646  1.00  5.18              
ATOM   3874  HA  GLU A 238      78.609  75.054  62.027  1.00  5.18              
ATOM   3875  CB  GLU A 238      79.650  75.467  63.841  1.00  5.18              
ATOM   3876  HB1 GLU A 238      80.490  75.041  64.392  1.00  5.18              
ATOM   3877  HB2 GLU A 238      78.798  75.474  64.522  1.00  5.18              
ATOM   3878  CG  GLU A 238      80.008  76.927  63.471  1.00  5.18              
ATOM   3879  HG1 GLU A 238      80.800  76.921  62.719  1.00  5.18              
ATOM   3880  HG2 GLU A 238      80.419  77.405  64.363  1.00  5.18              
ATOM   3881  CD  GLU A 238      78.816  77.774  62.980  1.00  5.18              
ATOM   3882  OE1 GLU A 238      77.700  77.587  63.506  1.00  5.18              
ATOM   3883  OE2 GLU A 238      78.992  78.587  62.042  1.00  5.18              
ATOM   3884  C   GLU A 238      80.596  74.305  61.798  1.00  5.18              
ATOM   3885  O   GLU A 238      80.755  74.897  60.723  1.00  5.18              
ATOM   3886  N   ILE A 239      81.469  73.385  62.233  1.00  5.13              
ATOM   3887  H   ILE A 239      81.283  72.928  63.123  1.00  5.13              
ATOM   3888  CA  ILE A 239      82.656  73.014  61.453  1.00  5.13              
ATOM   3889  HA  ILE A 239      83.229  73.922  61.259  1.00  5.13              
ATOM   3890  CB  ILE A 239      83.558  72.043  62.254  1.00  5.13              
ATOM   3891  HB  ILE A 239      82.957  71.187  62.564  1.00  5.13              
ATOM   3892  CG2 ILE A 239      84.725  71.538  61.380  1.00  5.13              
ATOM   3893 1HG2 ILE A 239      85.372  70.872  61.948  1.00  5.13              
ATOM   3894 2HG2 ILE A 239      84.345  70.979  60.527  1.00  5.13              
ATOM   3895 3HG2 ILE A 239      85.308  72.386  61.018  1.00  5.13              
ATOM   3896  CG1 ILE A 239      84.133  72.737  63.513  1.00  5.13              
ATOM   3897 1HG1 ILE A 239      83.344  73.285  64.027  1.00  5.13              
ATOM   3898 2HG1 ILE A 239      84.887  73.467  63.216  1.00  5.13              
ATOM   3899  CD1 ILE A 239      84.746  71.763  64.529  1.00  5.13              
ATOM   3900  HD1 ILE A 239      85.020  72.313  65.429  1.00  5.13              
ATOM   3901  HD2 ILE A 239      84.018  70.995  64.793  1.00  5.13              
ATOM   3902  HD3 ILE A 239      85.642  71.294  64.123  1.00  5.13              
ATOM   3903  C   ILE A 239      82.248  72.450  60.089  1.00  5.13              
ATOM   3904  O   ILE A 239      82.710  72.931  59.033  1.00  5.13              
ATOM   3905  N   ILE A 240      81.376  71.431  60.099  1.00  4.95              
ATOM   3906  H   ILE A 240      80.938  71.130  60.965  1.00  4.95              
ATOM   3907  CA  ILE A 240      81.074  70.762  58.832  1.00  4.95              
ATOM   3908  HA  ILE A 240      82.033  70.564  58.357  1.00  4.95              
ATOM   3909  CB  ILE A 240      80.413  69.394  59.045  1.00  4.95              
ATOM   3910  HB  ILE A 240      79.586  69.515  59.746  1.00  4.95              
ATOM   3911  CG2 ILE A 240      79.852  68.862  57.708  1.00  4.95              
ATOM   3912 1HG2 ILE A 240      79.602  67.809  57.772  1.00  4.95              
ATOM   3913 2HG2 ILE A 240      78.950  69.409  57.441  1.00  4.95              
ATOM   3914 3HG2 ILE A 240      80.584  68.980  56.906  1.00  4.95              
ATOM   3915  CG1 ILE A 240      81.460  68.431  59.669  1.00  4.95              
ATOM   3916 1HG1 ILE A 240      80.947  67.594  60.130  1.00  4.95              
ATOM   3917 2HG1 ILE A 240      81.997  68.929  60.476  1.00  4.95              
ATOM   3918  CD1 ILE A 240      82.484  67.874  58.668  1.00  4.95              
ATOM   3919  HD1 ILE A 240      83.110  67.131  59.146  1.00  4.95              
ATOM   3920  HD2 ILE A 240      81.967  67.367  57.862  1.00  4.95              
ATOM   3921  HD3 ILE A 240      83.110  68.669  58.266  1.00  4.95              
ATOM   3922  C   ILE A 240      80.367  71.662  57.819  1.00  4.95              
ATOM   3923  O   ILE A 240      80.734  71.601  56.641  1.00  4.95              
ATOM   3924  N   TYR A 241      79.434  72.534  58.221  1.00  5.00              
ATOM   3925  H   TYR A 241      79.175  72.608  59.204  1.00  5.00              
ATOM   3926  CA  TYR A 241      78.845  73.423  57.212  1.00  5.00              
ATOM   3927  HA  TYR A 241      78.727  72.826  56.321  1.00  5.00              
ATOM   3928  CB  TYR A 241      77.442  73.861  57.601  1.00  5.00              
ATOM   3929  HB1 TYR A 241      77.037  73.116  58.285  1.00  5.00              
ATOM   3930  HB2 TYR A 241      76.847  73.835  56.696  1.00  5.00              
ATOM   3931  CG  TYR A 241      77.325  75.253  58.203  1.00  5.00              
ATOM   3932  CD1 TYR A 241      77.204  76.400  57.385  1.00  5.00              
ATOM   3933  HD1 TYR A 241      77.180  76.296  56.313  1.00  5.00              
ATOM   3934  CE1 TYR A 241      77.198  77.688  57.957  1.00  5.00              
ATOM   3935  HE1 TYR A 241      77.169  78.573  57.343  1.00  5.00              
ATOM   3936  CZ  TYR A 241      77.291  77.826  59.358  1.00  5.00              
ATOM   3937  OH  TYR A 241      77.400  79.052  59.924  1.00  5.00              
ATOM   3938  HH  TYR A 241      77.844  78.968  60.802  1.00  5.00              
ATOM   3939  CE2 TYR A 241      77.322  76.673  60.167  1.00  5.00              
ATOM   3940  HE2 TYR A 241      77.321  76.778  61.237  1.00  5.00              
ATOM   3941  CD2 TYR A 241      77.379  75.395  59.593  1.00  5.00              
ATOM   3942  HD2 TYR A 241      77.492  74.526  60.220  1.00  5.00              
ATOM   3943  C   TYR A 241      79.701  74.636  56.877  1.00  5.00              
ATOM   3944  O   TYR A 241      79.492  75.204  55.811  1.00  5.00              
ATOM   3945  N   THR A 242      80.667  75.029  57.712  1.00  5.12              
ATOM   3946  H   THR A 242      80.741  74.614  58.636  1.00  5.12              
ATOM   3947  CA  THR A 242      81.694  75.978  57.271  1.00  5.12              
ATOM   3948  HA  THR A 242      81.202  76.906  56.992  1.00  5.12              
ATOM   3949  CB  THR A 242      82.683  76.298  58.401  1.00  5.12              
ATOM   3950  HB  THR A 242      83.096  75.382  58.819  1.00  5.12              
ATOM   3951  CG2 THR A 242      83.833  77.199  57.948  1.00  5.12              
ATOM   3952 1HG2 THR A 242      84.452  77.443  58.811  1.00  5.12              
ATOM   3953 2HG2 THR A 242      84.453  76.683  57.215  1.00  5.12              
ATOM   3954 3HG2 THR A 242      83.440  78.119  57.519  1.00  5.12              
ATOM   3955  OG1 THR A 242      82.008  77.012  59.405  1.00  5.12              
ATOM   3956  HG1 THR A 242      81.450  76.394  59.910  1.00  5.12              
ATOM   3957  C   THR A 242      82.388  75.411  56.023  1.00  5.12              
ATOM   3958  O   THR A 242      82.376  76.035  54.946  1.00  5.12              
ATOM   3959  N   PHE A 243      82.873  74.162  56.132  1.00  5.03              
ATOM   3960  H   PHE A 243      82.825  73.666  57.017  1.00  5.03              
ATOM   3961  CA  PHE A 243      83.461  73.512  54.956  1.00  5.03              
ATOM   3962  HA  PHE A 243      84.280  74.141  54.602  1.00  5.03              
ATOM   3963  CB  PHE A 243      84.038  72.137  55.330  1.00  5.03              
ATOM   3964  HB1 PHE A 243      84.283  71.607  54.408  1.00  5.03              
ATOM   3965  HB2 PHE A 243      83.275  71.553  55.844  1.00  5.03              
ATOM   3966  CG  PHE A 243      85.303  72.182  56.169  1.00  5.03              
ATOM   3967  CD1 PHE A 243      85.326  71.619  57.460  1.00  5.03              
ATOM   3968  HD1 PHE A 243      84.430  71.176  57.870  1.00  5.03              
ATOM   3969  CE1 PHE A 243      86.509  71.644  58.222  1.00  5.03              
ATOM   3970  HE1 PHE A 243      86.524  71.218  59.214  1.00  5.03              
ATOM   3971  CZ  PHE A 243      87.671  72.236  57.699  1.00  5.03              
ATOM   3972  HZ  PHE A 243      88.574  72.274  58.291  1.00  5.03              
ATOM   3973  CE2 PHE A 243      87.654  72.791  56.408  1.00  5.03              
ATOM   3974  HE2 PHE A 243      88.546  73.252  56.005  1.00  5.03              
ATOM   3975  CD2 PHE A 243      86.474  72.761  55.643  1.00  5.03              
ATOM   3976  HD2 PHE A 243      86.468  73.196  54.652  1.00  5.03              
ATOM   3977  C   PHE A 243      82.492  73.386  53.749  1.00  5.03              
ATOM   3978  O   PHE A 243      82.806  73.717  52.590  1.00  5.03              
ATOM   3979  N   LEU A 244      81.272  72.926  54.037  1.00  4.97              
ATOM   3980  H   LEU A 244      81.095  72.615  54.988  1.00  4.97              
ATOM   3981  CA  LEU A 244      80.216  72.758  53.046  1.00  4.97              
ATOM   3982  HA  LEU A 244      80.518  71.983  52.341  1.00  4.97              
ATOM   3983  CB  LEU A 244      78.913  72.350  53.742  1.00  4.97              
ATOM   3984  HB1 LEU A 244      78.631  73.183  54.378  1.00  4.97              
ATOM   3985  HB2 LEU A 244      79.077  71.462  54.353  1.00  4.97              
ATOM   3986  CG  LEU A 244      77.722  72.127  52.797  1.00  4.97              
ATOM   3987  HG  LEU A 244      77.625  72.964  52.114  1.00  4.97              
ATOM   3988  CD1 LEU A 244      77.900  70.860  51.971  1.00  4.97              
ATOM   3989 1HD1 LEU A 244      77.005  70.689  51.381  1.00  4.97              
ATOM   3990 2HD1 LEU A 244      78.746  70.975  51.295  1.00  4.97              
ATOM   3991 3HD1 LEU A 244      78.071  70.009  52.623  1.00  4.97              
ATOM   3992  CD2 LEU A 244      76.434  72.090  53.614  1.00  4.97              
ATOM   3993 1HD2 LEU A 244      76.537  71.403  54.451  1.00  4.97              
ATOM   3994 2HD2 LEU A 244      76.233  73.088  54.002  1.00  4.97              
ATOM   3995 3HD2 LEU A 244      75.599  71.793  52.980  1.00  4.97              
ATOM   3996  C   LEU A 244      79.939  74.034  52.273  1.00  4.97              
ATOM   3997  O   LEU A 244      79.777  73.946  51.075  1.00  4.97              
ATOM   3998  N   LYS A 245      79.844  75.183  52.936  1.00  5.02              
ATOM   3999  H   LYS A 245      79.972  75.134  53.944  1.00  5.02              
ATOM   4000  CA  LYS A 245      79.566  76.509  52.375  1.00  5.02              
ATOM   4001  HA  LYS A 245      78.576  76.516  51.922  1.00  5.02              
ATOM   4002  CB  LYS A 245      79.593  77.516  53.550  1.00  5.02              
ATOM   4003  HB1 LYS A 245      80.293  77.133  54.281  1.00  5.02              
ATOM   4004  HB2 LYS A 245      78.614  77.512  54.032  1.00  5.02              
ATOM   4005  CG  LYS A 245      79.996  78.977  53.255  1.00  5.02              
ATOM   4006  HG1 LYS A 245      79.171  79.474  52.744  1.00  5.02              
ATOM   4007  HG2 LYS A 245      80.868  79.012  52.604  1.00  5.02              
ATOM   4008  CD  LYS A 245      80.346  79.753  54.542  1.00  5.02              
ATOM   4009  HD1 LYS A 245      79.489  79.712  55.216  1.00  5.02              
ATOM   4010  HD2 LYS A 245      80.522  80.799  54.286  1.00  5.02              
ATOM   4011  CE  LYS A 245      81.579  79.200  55.286  1.00  5.02              
ATOM   4012  HE1 LYS A 245      81.427  78.135  55.465  1.00  5.02              
ATOM   4013  HE2 LYS A 245      81.661  79.681  56.264  1.00  5.02              
ATOM   4014  NZ  LYS A 245      82.840  79.379  54.530  1.00  5.02              
ATOM   4015  HZ1 LYS A 245      83.329  80.237  54.717  1.00  5.02              
ATOM   4016  HZ2 LYS A 245      83.493  78.594  54.625  1.00  5.02              
ATOM   4017  HZ3 LYS A 245      82.712  79.333  53.516  1.00  5.02              
ATOM   4018  C   LYS A 245      80.536  76.879  51.260  1.00  5.02              
ATOM   4019  O   LYS A 245      80.082  77.485  50.279  1.00  5.02              
ATOM   4020  N   ASP A 246      81.817  76.521  51.455  1.00  5.13              
ATOM   4021  H   ASP A 246      82.064  76.042  52.311  1.00  5.13              
ATOM   4022  CA  ASP A 246      82.882  76.785  50.462  1.00  5.13              
ATOM   4023  HA  ASP A 246      82.687  77.756  50.002  1.00  5.13              
ATOM   4024  CB  ASP A 246      84.235  76.887  51.185  1.00  5.13              
ATOM   4025  HB1 ASP A 246      85.014  77.118  50.457  1.00  5.13              
ATOM   4026  HB2 ASP A 246      84.470  75.927  51.648  1.00  5.13              
ATOM   4027  CG  ASP A 246      84.216  77.985  52.255  1.00  5.13              
ATOM   4028  OD1 ASP A 246      83.620  79.063  52.018  1.00  5.13              
ATOM   4029  OD2 ASP A 246      84.673  77.753  53.398  1.00  5.13              
ATOM   4030  C   ASP A 246      82.925  75.766  49.293  1.00  5.13              
ATOM   4031  O   ASP A 246      83.280  76.114  48.154  1.00  5.13              
ATOM   4032  N   LEU A 247      82.482  74.522  49.546  1.00  5.03              
ATOM   4033  H   LEU A 247      82.199  74.300  50.492  1.00  5.03              
ATOM   4034  CA  LEU A 247      82.276  73.540  48.458  1.00  5.03              
ATOM   4035  HA  LEU A 247      83.111  73.619  47.763  1.00  5.03              
ATOM   4036  CB  LEU A 247      82.282  72.136  49.086  1.00  5.03              
ATOM   4037  HB1 LEU A 247      82.000  71.414  48.324  1.00  5.03              
ATOM   4038  HB2 LEU A 247      81.527  72.105  49.873  1.00  5.03              
ATOM   4039  CG  LEU A 247      83.648  71.733  49.683  1.00  5.03              
ATOM   4040  HG  LEU A 247      83.987  72.488  50.390  1.00  5.03              
ATOM   4041  CD1 LEU A 247      83.498  70.415  50.442  1.00  5.03              
ATOM   4042 1HD1 LEU A 247      83.119  69.638  49.784  1.00  5.03              
ATOM   4043 2HD1 LEU A 247      84.462  70.117  50.852  1.00  5.03              
ATOM   4044 3HD1 LEU A 247      82.807  70.569  51.270  1.00  5.03              
ATOM   4045  CD2 LEU A 247      84.729  71.542  48.614  1.00  5.03              
ATOM   4046 1HD2 LEU A 247      84.399  70.826  47.863  1.00  5.03              
ATOM   4047 2HD2 LEU A 247      84.937  72.498  48.133  1.00  5.03              
ATOM   4048 3HD2 LEU A 247      85.650  71.198  49.082  1.00  5.03              
ATOM   4049  C   LEU A 247      81.009  73.780  47.604  1.00  5.03              
ATOM   4050  O   LEU A 247      81.082  73.855  46.379  1.00  5.03              
ATOM   4051  N   ILE A 248      79.858  73.978  48.256  1.00  5.44              
ATOM   4052  H   ILE A 248      79.933  73.861  49.259  1.00  5.44              
ATOM   4053  CA  ILE A 248      78.801  74.919  47.841  1.00  5.44              
ATOM   4054  HA  ILE A 248      78.401  74.593  46.881  1.00  5.44              
ATOM   4055  CB  ILE A 248      77.624  74.983  48.867  1.00  5.44              
ATOM   4056  HB  ILE A 248      78.020  75.296  49.832  1.00  5.44              
ATOM   4057  CG2 ILE A 248      76.543  76.012  48.460  1.00  5.44              
ATOM   4058 1HG2 ILE A 248      75.645  75.905  49.059  1.00  5.44              
ATOM   4059 2HG2 ILE A 248      76.900  77.024  48.648  1.00  5.44              
ATOM   4060 3HG2 ILE A 248      76.282  75.877  47.411  1.00  5.44              
ATOM   4061  CG1 ILE A 248      76.980  73.585  49.034  1.00  5.44              
ATOM   4062 1HG1 ILE A 248      77.744  72.889  49.381  1.00  5.44              
ATOM   4063 2HG1 ILE A 248      76.617  73.242  48.065  1.00  5.44              
ATOM   4064  CD1 ILE A 248      75.814  73.508  50.030  1.00  5.44              
ATOM   4065  HD1 ILE A 248      75.652  72.471  50.317  1.00  5.44              
ATOM   4066  HD2 ILE A 248      76.037  74.096  50.921  1.00  5.44              
ATOM   4067  HD3 ILE A 248      74.899  73.881  49.570  1.00  5.44              
ATOM   4068  C   ILE A 248      79.470  76.279  47.610  1.00  5.44              
ATOM   4069  O   ILE A 248      80.632  76.481  47.893  1.00  5.44              
ATOM   4070  N   SER A 249      78.789  77.245  47.039  1.00  5.83              
ATOM   4071  H   SER A 249      77.794  77.144  46.983  1.00  5.83              
ATOM   4072  CA  SER A 249      79.415  78.267  46.199  1.00  5.83              
ATOM   4073  HA  SER A 249      78.635  78.829  45.715  1.00  5.83              
ATOM   4074  CB  SER A 249      80.192  79.284  47.066  1.00  5.83              
ATOM   4075  HB1 SER A 249      80.263  80.228  46.525  1.00  5.83              
ATOM   4076  HB2 SER A 249      81.203  78.917  47.249  1.00  5.83              
ATOM   4077  OG  SER A 249      79.561  79.502  48.322  1.00  5.83              
ATOM   4078  HG  SER A 249      79.821  78.760  48.901  1.00  5.83              
ATOM   4079  C   SER A 249      80.288  77.709  45.055  1.00  5.83              
ATOM   4080  O   SER A 249      79.923  77.943  43.906  1.00  5.83              
ATOM   4081  N   VAL A 250      81.350  76.912  45.284  1.00  6.05              
ATOM   4082  H   VAL A 250      81.611  76.681  46.244  1.00  6.05              
ATOM   4083  CA  VAL A 250      82.130  76.340  44.155  1.00  6.05              
ATOM   4084  HA  VAL A 250      82.455  77.173  43.533  1.00  6.05              
ATOM   4085  CB  VAL A 250      83.413  75.657  44.688  1.00  6.05              
ATOM   4086  HB  VAL A 250      83.158  74.990  45.508  1.00  6.05              
ATOM   4087  CG1 VAL A 250      84.184  74.838  43.641  1.00  6.05              
ATOM   4088 1HG1 VAL A 250      85.126  74.490  44.064  1.00  6.05              
ATOM   4089 2HG1 VAL A 250      83.604  73.962  43.349  1.00  6.05              
ATOM   4090 3HG1 VAL A 250      84.386  75.451  42.762  1.00  6.05              
ATOM   4091  CG2 VAL A 250      84.390  76.719  45.210  1.00  6.05              
ATOM   4092 1HG2 VAL A 250      85.237  76.234  45.695  1.00  6.05              
ATOM   4093 2HG2 VAL A 250      84.744  77.345  44.392  1.00  6.05              
ATOM   4094 3HG2 VAL A 250      83.900  77.350  45.952  1.00  6.05              
ATOM   4095  C   VAL A 250      81.338  75.427  43.198  1.00  6.05              
ATOM   4096  O   VAL A 250      81.659  75.329  42.009  1.00  6.05              
ATOM   4097  N   HIS A 251      80.250  74.808  43.654  1.00  6.47              
ATOM   4098  H   HIS A 251      80.112  74.779  44.656  1.00  6.47              
ATOM   4099  CA  HIS A 251      79.305  74.093  42.785  1.00  6.47              
ATOM   4100  HA  HIS A 251      79.577  74.299  41.757  1.00  6.47              
ATOM   4101  CB  HIS A 251      79.444  72.572  42.948  1.00  6.47              
ATOM   4102  HB1 HIS A 251      80.424  72.284  42.569  1.00  6.47              
ATOM   4103  HB2 HIS A 251      78.695  72.068  42.342  1.00  6.47              
ATOM   4104  CG  HIS A 251      79.324  72.067  44.355  1.00  6.47              
ATOM   4105  ND1 HIS A 251      78.308  72.387  45.255  1.00  6.47              
ATOM   4106  CE1 HIS A 251      78.648  71.771  46.392  1.00  6.47              
ATOM   4107  HE1 HIS A 251      78.085  71.828  47.309  1.00  6.47              
ATOM   4108  NE2 HIS A 251      79.779  71.067  46.243  1.00  6.47              
ATOM   4109  HE2 HIS A 251      80.215  70.505  46.959  1.00  6.47              
ATOM   4110  CD2 HIS A 251      80.229  71.248  44.960  1.00  6.47              
ATOM   4111  HD2 HIS A 251      81.135  70.858  44.518  1.00  6.47              
ATOM   4112  C   HIS A 251      77.857  74.622  42.860  1.00  6.47              
ATOM   4113  O   HIS A 251      76.909  73.907  42.542  1.00  6.47              
ATOM   4114  N   TRP A 252      77.692  75.934  43.085  1.00  6.46              
ATOM   4115  H   TRP A 252      78.513  76.446  43.383  1.00  6.46              
ATOM   4116  CA  TRP A 252      76.802  76.711  42.196  1.00  6.46              
ATOM   4117  HA  TRP A 252      75.766  76.400  42.340  1.00  6.46              
ATOM   4118  CB  TRP A 252      76.951  78.194  42.539  1.00  6.46              
ATOM   4119  HB1 TRP A 252      76.347  78.772  41.873  1.00  6.46              
ATOM   4120  HB2 TRP A 252      77.981  78.494  42.345  1.00  6.46              
ATOM   4121  CG  TRP A 252      76.574  78.666  43.907  1.00  6.46              
ATOM   4122  CD1 TRP A 252      75.990  77.954  44.898  1.00  6.46              
ATOM   4123  HD1 TRP A 252      75.686  76.919  44.813  1.00  6.46              
ATOM   4124  NE1 TRP A 252      75.907  78.734  46.035  1.00  6.46              
ATOM   4125  HE1 TRP A 252      75.525  78.404  46.909  1.00  6.46              
ATOM   4126  CE2 TRP A 252      76.479  79.977  45.834  1.00  6.46              
ATOM   4127  CZ2 TRP A 252      76.799  81.049  46.681  1.00  6.46              
ATOM   4128  HZ2 TRP A 252      76.638  80.969  47.743  1.00  6.46              
ATOM   4129  CH2 TRP A 252      77.346  82.222  46.131  1.00  6.46              
ATOM   4130  HH2 TRP A 252      77.589  83.060  46.770  1.00  6.46              
ATOM   4131  CZ3 TRP A 252      77.603  82.297  44.751  1.00  6.46              
ATOM   4132  HZ3 TRP A 252      78.042  83.193  44.330  1.00  6.46              
ATOM   4133  CE3 TRP A 252      77.358  81.186  43.923  1.00  6.46              
ATOM   4134  HE3 TRP A 252      77.626  81.223  42.874  1.00  6.46              
ATOM   4135  CD2 TRP A 252      76.809  79.997  44.449  1.00  6.46              
ATOM   4136  C   TRP A 252      77.227  76.399  40.742  1.00  6.46              
ATOM   4137  O   TRP A 252      78.404  76.123  40.486  1.00  6.46              
ATOM   4138  N   GLN A 253      76.325  76.443  39.763  1.00  7.41              
ATOM   4139  H   GLN A 253      75.400  76.777  40.001  1.00  7.41              
ATOM   4140  CA  GLN A 253      76.694  76.430  38.337  1.00  7.41              
ATOM   4141  HA  GLN A 253      77.398  75.613  38.179  1.00  7.41              
ATOM   4142  CB  GLN A 253      75.456  76.174  37.469  1.00  7.41              
ATOM   4143  HB1 GLN A 253      74.902  77.104  37.379  1.00  7.41              
ATOM   4144  HB2 GLN A 253      74.793  75.473  37.944  1.00  7.41              
ATOM   4145  CG  GLN A 253      75.820  75.641  36.073  1.00  7.41              
ATOM   4146  HG1 GLN A 253      75.675  74.562  36.038  1.00  7.41              
ATOM   4147  HG2 GLN A 253      76.867  75.841  35.842  1.00  7.41              
ATOM   4148  CD  GLN A 253      74.958  76.309  35.014  1.00  7.41              
ATOM   4149  OE1 GLN A 253      73.911  75.811  34.632  1.00  7.41              
ATOM   4150  NE2 GLN A 253      75.337  77.489  34.578  1.00  7.41              
ATOM   4151 1HE2 GLN A 253      76.137  77.930  35.026  1.00  7.41              
ATOM   4152 2HE2 GLN A 253      74.737  77.962  33.932  1.00  7.41              
ATOM   4153  C   GLN A 253      77.387  77.736  37.862  1.00  7.41              
ATOM   4154  O   GLN A 253      77.050  78.294  36.812  1.00  7.41              
ATOM   4155  N   GLU A 254      78.276  78.276  38.693  1.00  8.09              
ATOM   4156  H   GLU A 254      78.543  77.698  39.478  1.00  8.09              
ATOM   4157  CA  GLU A 254      78.850  79.618  38.664  1.00  8.09              
ATOM   4158  HA  GLU A 254      79.541  79.688  39.506  1.00  8.09              
ATOM   4159  CB  GLU A 254      79.703  79.845  37.394  1.00  8.09              
ATOM   4160  HB1 GLU A 254      79.858  80.920  37.288  1.00  8.09              
ATOM   4161  HB2 GLU A 254      79.171  79.521  36.502  1.00  8.09              
ATOM   4162  CG  GLU A 254      81.104  79.198  37.411  1.00  8.09              
ATOM   4163  HG1 GLU A 254      81.683  79.692  38.195  1.00  8.09              
ATOM   4164  HG2 GLU A 254      81.592  79.429  36.461  1.00  8.09              
ATOM   4165  CD  GLU A 254      81.168  77.673  37.634  1.00  8.09              
ATOM   4166  OE1 GLU A 254      80.297  76.903  37.159  1.00  8.09              
ATOM   4167  OE2 GLU A 254      82.103  77.219  38.334  1.00  8.09              
ATOM   4168  C   GLU A 254      77.814  80.718  38.926  1.00  8.09              
ATOM   4169  O   GLU A 254      77.979  81.498  39.865  1.00  8.09              
ATOM   4170  N   ILE A 255      76.682  80.691  38.228  1.00 10.35              
ATOM   4171  H   ILE A 255      76.613  79.993  37.496  1.00 10.35              
ATOM   4172  CA  ILE A 255      75.430  81.152  38.832  1.00 10.35              
ATOM   4173  HA  ILE A 255      75.615  82.164  39.198  1.00 10.35              
ATOM   4174  CB  ILE A 255      74.283  81.259  37.795  1.00 10.35              
ATOM   4175  HB  ILE A 255      73.373  81.494  38.346  1.00 10.35              
ATOM   4176  CG2 ILE A 255      74.560  82.439  36.849  1.00 10.35              
ATOM   4177 1HG2 ILE A 255      73.705  82.614  36.196  1.00 10.35              
ATOM   4178 2HG2 ILE A 255      74.732  83.347  37.429  1.00 10.35              
ATOM   4179 3HG2 ILE A 255      75.442  82.239  36.239  1.00 10.35              
ATOM   4180  CG1 ILE A 255      74.044  79.961  36.996  1.00 10.35              
ATOM   4181 1HG1 ILE A 255      74.025  79.124  37.685  1.00 10.35              
ATOM   4182 2HG1 ILE A 255      74.864  79.803  36.296  1.00 10.35              
ATOM   4183  CD1 ILE A 255      72.722  79.942  36.219  1.00 10.35              
ATOM   4184  HD1 ILE A 255      72.581  78.956  35.774  1.00 10.35              
ATOM   4185  HD2 ILE A 255      71.890  80.147  36.894  1.00 10.35              
ATOM   4186  HD3 ILE A 255      72.736  80.684  35.422  1.00 10.35              
ATOM   4187  C   ILE A 255      75.095  80.307  40.033  1.00 10.35              
ATOM   4188  O   ILE A 255      75.203  79.094  39.949  1.00 10.35              
ATOM   4189  N   LEU A 256      74.563  80.929  41.100  1.00 11.90              
ATOM   4190  H   LEU A 256      74.717  81.924  41.109  1.00 11.90              
ATOM   4191  CA  LEU A 256      73.331  80.468  41.747  1.00 11.90              
ATOM   4192  HA  LEU A 256      73.539  79.550  42.299  1.00 11.90              
ATOM   4193  CB  LEU A 256      72.897  81.527  42.786  1.00 11.90              
ATOM   4194  HB1 LEU A 256      73.427  81.272  43.705  1.00 11.90              
ATOM   4195  HB2 LEU A 256      71.847  81.397  42.985  1.00 11.90              
ATOM   4196  CG  LEU A 256      73.169  83.025  42.506  1.00 11.90              
ATOM   4197  HG  LEU A 256      74.211  83.177  42.227  1.00 11.90              
ATOM   4198  CD1 LEU A 256      72.286  83.617  41.408  1.00 11.90              
ATOM   4199 1HD1 LEU A 256      72.436  84.695  41.340  1.00 11.90              
ATOM   4200 2HD1 LEU A 256      72.547  83.174  40.448  1.00 11.90              
ATOM   4201 3HD1 LEU A 256      71.237  83.409  41.616  1.00 11.90              
ATOM   4202  CD2 LEU A 256      72.944  83.809  43.799  1.00 11.90              
ATOM   4203 1HD2 LEU A 256      73.685  83.515  44.540  1.00 11.90              
ATOM   4204 2HD2 LEU A 256      73.056  84.878  43.610  1.00 11.90              
ATOM   4205 3HD2 LEU A 256      71.948  83.613  44.183  1.00 11.90              
ATOM   4206  C   LEU A 256      72.374  80.073  40.611  1.00 11.90              
ATOM   4207  O   LEU A 256      71.538  80.848  40.185  1.00 11.90              
ATOM   4208  N   CYS A 257      72.597  78.892  40.008  1.00 12.07              
ATOM   4209  H   CYS A 257      73.386  78.354  40.341  1.00 12.07              
ATOM   4210  CA  CYS A 257      71.516  78.144  39.438  1.00 12.07              
ATOM   4211  HA  CYS A 257      71.003  78.803  38.751  1.00 12.07              
ATOM   4212  CB  CYS A 257      71.969  76.942  38.601  1.00 12.07              
ATOM   4213  HB1 CYS A 257      72.176  76.072  39.207  1.00 12.07              
ATOM   4214  HB2 CYS A 257      72.869  77.219  38.061  1.00 12.07              
ATOM   4215  SG  CYS A 257      70.683  76.522  37.394  1.00 12.07              
ATOM   4216  HG  CYS A 257      71.490  75.961  36.480  1.00 12.07              
ATOM   4217  C   CYS A 257      70.600  77.920  40.691  1.00 12.07              
ATOM   4218  O   CYS A 257      71.034  77.953  41.839  1.00 12.07              
ATOM   4219  N   VAL A 258      69.296  77.968  40.511  1.00 14.28              
ATOM   4220  H   VAL A 258      69.028  77.819  39.558  1.00 14.28              
ATOM   4221  CA  VAL A 258      68.439  78.912  41.319  1.00 14.28              
ATOM   4222  HA  VAL A 258      69.123  79.324  42.028  1.00 14.28              
ATOM   4223  CB  VAL A 258      68.053  80.109  40.382  1.00 14.28              
ATOM   4224  HB  VAL A 258      67.003  80.116  40.349  1.00 14.28              
ATOM   4225  CG1 VAL A 258      68.466  81.519  40.800  1.00 14.28              
ATOM   4226 1HG1 VAL A 258      69.519  81.573  41.026  1.00 14.28              
ATOM   4227 2HG1 VAL A 258      68.247  82.250  40.023  1.00 14.28              
ATOM   4228 3HG1 VAL A 258      67.929  81.806  41.680  1.00 14.28              
ATOM   4229  CG2 VAL A 258      68.530  80.031  38.910  1.00 14.28              
ATOM   4230 1HG2 VAL A 258      68.290  79.084  38.439  1.00 14.28              
ATOM   4231 2HG2 VAL A 258      68.100  80.824  38.312  1.00 14.28              
ATOM   4232 3HG2 VAL A 258      69.594  80.217  38.859  1.00 14.28              
ATOM   4233  C   VAL A 258      67.488  78.100  42.217  1.00 14.28              
ATOM   4234  O   VAL A 258      67.906  77.074  42.806  1.00 14.28              
ATOM   4235  N   LEU A 259      66.227  78.548  42.296  1.00 13.61              
ATOM   4236  H   LEU A 259      66.066  79.490  41.978  1.00 13.61              
ATOM   4237  CA  LEU A 259      65.108  77.838  42.918  1.00 13.61              
ATOM   4238  HA  LEU A 259      65.524  76.874  43.209  1.00 13.61              
ATOM   4239  CB  LEU A 259      64.730  78.511  44.272  1.00 13.61              
ATOM   4240  HB1 LEU A 259      65.575  79.107  44.585  1.00 13.61              
ATOM   4241  HB2 LEU A 259      64.669  77.731  45.025  1.00 13.61              
ATOM   4242  CG  LEU A 259      63.491  79.414  44.416  1.00 13.61              
ATOM   4243  HG  LEU A 259      63.283  79.937  43.488  1.00 13.61              
ATOM   4244  CD1 LEU A 259      62.284  78.586  44.858  1.00 13.61              
ATOM   4245 1HD1 LEU A 259      61.418  79.243  44.956  1.00 13.61              
ATOM   4246 2HD1 LEU A 259      62.072  77.848  44.095  1.00 13.61              
ATOM   4247 3HD1 LEU A 259      62.481  78.113  45.820  1.00 13.61              
ATOM   4248  CD2 LEU A 259      63.687  80.453  45.523  1.00 13.61              
ATOM   4249 1HD2 LEU A 259      62.801  81.086  45.599  1.00 13.61              
ATOM   4250 2HD2 LEU A 259      63.873  79.964  46.478  1.00 13.61              
ATOM   4251 3HD2 LEU A 259      64.538  81.090  45.286  1.00 13.61              
ATOM   4252  C   LEU A 259      63.990  77.522  41.956  1.00 13.61              
ATOM   4253  O   LEU A 259      63.495  78.491  41.422  1.00 13.61              
ATOM   4254  N   PRO A 260      63.608  76.253  41.676  1.00 14.96              
ATOM   4255  CD  PRO A 260      63.805  75.062  42.499  1.00 14.96              
ATOM   4256  HD1 PRO A 260      63.258  75.184  43.420  1.00 14.96              
ATOM   4257  HD2 PRO A 260      64.850  74.885  42.744  1.00 14.96              
ATOM   4258  CG  PRO A 260      63.240  73.868  41.720  1.00 14.96              
ATOM   4259  HG1 PRO A 260      62.282  73.566  42.138  1.00 14.96              
ATOM   4260  HG2 PRO A 260      63.929  73.024  41.730  1.00 14.96              
ATOM   4261  CB  PRO A 260      63.023  74.387  40.300  1.00 14.96              
ATOM   4262  HB1 PRO A 260      62.151  73.932  39.827  1.00 14.96              
ATOM   4263  HB2 PRO A 260      63.916  74.184  39.707  1.00 14.96              
ATOM   4264  CA  PRO A 260      62.868  75.900  40.463  1.00 14.96              
ATOM   4265  HA  PRO A 260      63.274  76.376  39.582  1.00 14.96              
ATOM   4266  C   PRO A 260      61.480  76.369  40.726  1.00 14.96              
ATOM   4267  O   PRO A 260      60.727  75.760  41.506  1.00 14.96              
ATOM   4268  N   VAL A 261      61.292  77.588  40.245  1.00 14.08              
ATOM   4269  H   VAL A 261      62.039  78.016  39.704  1.00 14.08              
ATOM   4270  CA  VAL A 261      60.271  78.443  40.794  1.00 14.08              
ATOM   4271  HA  VAL A 261      59.615  77.794  41.358  1.00 14.08              
ATOM   4272  CB  VAL A 261      60.704  79.492  41.831  1.00 14.08              
ATOM   4273  HB  VAL A 261      61.416  79.008  42.470  1.00 14.08              
ATOM   4274  CG1 VAL A 261      61.359  80.771  41.311  1.00 14.08              
ATOM   4275 1HG1 VAL A 261      62.213  80.512  40.706  1.00 14.08              
ATOM   4276 2HG1 VAL A 261      60.673  81.332  40.692  1.00 14.08              
ATOM   4277 3HG1 VAL A 261      61.677  81.394  42.147  1.00 14.08              
ATOM   4278  CG2 VAL A 261      59.523  79.831  42.742  1.00 14.08              
ATOM   4279 1HG2 VAL A 261      59.823  80.578  43.478  1.00 14.08              
ATOM   4280 2HG2 VAL A 261      58.693  80.227  42.163  1.00 14.08              
ATOM   4281 3HG2 VAL A 261      59.185  78.942  43.272  1.00 14.08              
ATOM   4282  C   VAL A 261      59.477  79.008  39.641  1.00 14.08              
ATOM   4283  O   VAL A 261      60.031  79.724  38.795  1.00 14.08              
ATOM   4284  N   PRO A 262      58.170  78.720  39.601  1.00 16.05              
ATOM   4285  CD  PRO A 262      57.428  77.665  40.296  1.00 16.05              
ATOM   4286  HD1 PRO A 262      57.589  77.699  41.373  1.00 16.05              
ATOM   4287  HD2 PRO A 262      57.723  76.693  39.899  1.00 16.05              
ATOM   4288  CG  PRO A 262      55.943  77.910  40.021  1.00 16.05              
ATOM   4289  HG1 PRO A 262      55.492  78.416  40.875  1.00 16.05              
ATOM   4290  HG2 PRO A 262      55.413  76.981  39.807  1.00 16.05              
ATOM   4291  CB  PRO A 262      55.949  78.844  38.813  1.00 16.05              
ATOM   4292  HB1 PRO A 262      55.067  79.487  38.787  1.00 16.05              
ATOM   4293  HB2 PRO A 262      56.007  78.252  37.899  1.00 16.05              
ATOM   4294  CA  PRO A 262      57.250  79.633  38.989  1.00 16.05              
ATOM   4295  HA  PRO A 262      57.607  79.944  38.005  1.00 16.05              
ATOM   4296  C   PRO A 262      57.111  80.886  39.875  1.00 16.05              
ATOM   4297  O   PRO A 262      56.140  81.060  40.604  1.00 16.05              
ATOM   4298  N   ASP A 263      58.174  81.689  39.888  1.00 17.41              
ATOM   4299  H   ASP A 263      58.899  81.466  39.223  1.00 17.41              
ATOM   4300  CA  ASP A 263      58.396  82.882  40.710  1.00 17.41              
ATOM   4301  HA  ASP A 263      59.465  83.040  40.840  1.00 17.41              
ATOM   4302  CB  ASP A 263      57.863  84.114  39.961  1.00 17.41              
ATOM   4303  HB1 ASP A 263      57.974  84.994  40.596  1.00 17.41              
ATOM   4304  HB2 ASP A 263      56.802  83.983  39.739  1.00 17.41              
ATOM   4305  CG  ASP A 263      58.639  84.332  38.665  1.00 17.41              
ATOM   4306  OD1 ASP A 263      59.642  85.074  38.673  1.00 17.41              
ATOM   4307  OD2 ASP A 263      58.372  83.632  37.665  1.00 17.41              
ATOM   4308  C   ASP A 263      57.788  82.824  42.116  1.00 17.41              
ATOM   4309  O   ASP A 263      57.160  81.847  42.525  1.00 17.41              
TER
END
