# Supplementary material for: In silico structural and functional prediction of African swine fever virus protein-B263R reveals features of a TATA-binding protein
Source: PeerJ. 2018 Feb 22;6:e4396. doi: 10.7717/peerj.4396 (PMC5825884; doi:10.7717/peerj.4396)
Supplement: Supplemental Information 3 [file peerj-06-4396-s011.bz2 › S281013_results/model3.pdb]

HEADER protein
METHOD
METHOD    The models are generated by I-TASSER which combines the
METHOD    methods of threading, ab initio modeling and structural
METHOD    refinement. The procedure is fully automated.
METHOD
METHOD    Please cite following articles when you use the I-TASSER server:
METHOD 1. Ambrish Roy, Alper Kucukural, Yang Zhang. I-TASSER: a unified
METHOD    platform for automated protein structure and function prediction.
METHOD    Nature Protocols, vol 5, 725-738 (2010). 
METHOD 2. Yang Zhang. I-TASSER server for protein 3D structure prediction. 
METHOD    BMC Bioinformatics, 9:40 (2008).
METHOD
MODEL  3
REMARK PARENT 3eik 1mp9_A 4b0a 2z8u 1ais 1mp9 
ATOM      1  N   MET A   1      41.568  65.715  81.555  1.00 19.05              
ATOM      2  CA  MET A   1      40.926  64.403  81.478  1.00 19.05              
ATOM      3  HA  MET A   1      41.694  63.676  81.257  1.00 19.05              
ATOM      4  CB  MET A   1      40.343  64.031  82.850  1.00 19.05              
ATOM      5  HB1 MET A   1      41.130  64.129  83.589  1.00 19.05              
ATOM      6  HB2 MET A   1      40.026  62.987  82.832  1.00 19.05              
ATOM      7  CG  MET A   1      39.159  64.903  83.284  1.00 19.05              
ATOM      8  HG1 MET A   1      38.369  64.824  82.536  1.00 19.05              
ATOM      9  HG2 MET A   1      39.485  65.943  83.323  1.00 19.05              
ATOM     10  SD  MET A   1      38.463  64.449  84.901  1.00 19.05              
ATOM     11  CE  MET A   1      37.180  65.724  85.023  1.00 19.05              
ATOM     12  HE1 MET A   1      36.630  65.601  85.957  1.00 19.05              
ATOM     13  HE2 MET A   1      37.642  66.712  85.003  1.00 19.05              
ATOM     14  HE3 MET A   1      36.492  65.631  84.183  1.00 19.05              
ATOM     15  C   MET A   1      39.886  64.210  80.382  1.00 19.05              
ATOM     16  O   MET A   1      39.331  63.115  80.246  1.00 19.05              
ATOM     17  N   GLU A   2      39.659  65.240  79.574  1.00 16.50              
ATOM     18  H   GLU A   2      40.098  66.128  79.812  1.00 16.50              
ATOM     19  CA  GLU A   2      38.988  65.073  78.280  1.00 16.50              
ATOM     20  HA  GLU A   2      38.054  64.539  78.457  1.00 16.50              
ATOM     21  CB  GLU A   2      38.628  66.423  77.616  1.00 16.50              
ATOM     22  HB1 GLU A   2      37.673  66.283  77.107  1.00 16.50              
ATOM     23  HB2 GLU A   2      39.361  66.647  76.841  1.00 16.50              
ATOM     24  CG  GLU A   2      38.499  67.656  78.529  1.00 16.50              
ATOM     25  HG1 GLU A   2      37.975  67.388  79.451  1.00 16.50              
ATOM     26  HG2 GLU A   2      37.892  68.404  78.014  1.00 16.50              
ATOM     27  CD  GLU A   2      39.875  68.266  78.826  1.00 16.50              
ATOM     28  OE1 GLU A   2      40.353  68.195  79.979  1.00 16.50              
ATOM     29  OE2 GLU A   2      40.536  68.746  77.883  1.00 16.50              
ATOM     30  C   GLU A   2      39.790  64.219  77.292  1.00 16.50              
ATOM     31  O   GLU A   2      39.265  63.754  76.281  1.00 16.50              
ATOM     32  N   ASP A   3      41.063  63.985  77.604  1.00 14.11              
ATOM     33  H   ASP A   3      41.415  64.394  78.457  1.00 14.11              
ATOM     34  CA  ASP A   3      41.815  62.892  77.024  1.00 14.11              
ATOM     35  HA  ASP A   3      41.588  62.876  75.956  1.00 14.11              
ATOM     36  CB  ASP A   3      43.303  63.186  77.135  1.00 14.11              
ATOM     37  HB1 ASP A   3      43.832  62.310  76.794  1.00 14.11              
ATOM     38  HB2 ASP A   3      43.582  63.402  78.167  1.00 14.11              
ATOM     39  CG  ASP A   3      43.680  64.343  76.205  1.00 14.11              
ATOM     40  OD1 ASP A   3      44.118  65.395  76.725  1.00 14.11              
ATOM     41  OD2 ASP A   3      43.608  64.144  74.971  1.00 14.11              
ATOM     42  C   ASP A   3      41.330  61.571  77.584  1.00 14.11              
ATOM     43  O   ASP A   3      41.436  61.350  78.777  1.00 14.11              
ATOM     44  N   GLU A   4      40.806  60.689  76.725  1.00 11.46              
ATOM     45  H   GLU A   4      40.555  61.024  75.810  1.00 11.46              
ATOM     46  CA  GLU A   4      40.460  59.289  77.067  1.00 11.46              
ATOM     47  HA  GLU A   4      39.948  59.325  78.025  1.00 11.46              
ATOM     48  CB  GLU A   4      39.454  58.741  76.032  1.00 11.46              
ATOM     49  HB1 GLU A   4      40.003  58.343  75.177  1.00 11.46              
ATOM     50  HB2 GLU A   4      38.838  59.563  75.662  1.00 11.46              
ATOM     51  CG  GLU A   4      38.494  57.655  76.563  1.00 11.46              
ATOM     52  HG1 GLU A   4      39.075  56.777  76.847  1.00 11.46              
ATOM     53  HG2 GLU A   4      37.836  57.355  75.745  1.00 11.46              
ATOM     54  CD  GLU A   4      37.623  58.104  77.754  1.00 11.46              
ATOM     55  OE1 GLU A   4      37.251  59.295  77.838  1.00 11.46              
ATOM     56  OE2 GLU A   4      37.354  57.278  78.653  1.00 11.46              
ATOM     57  C   GLU A   4      41.685  58.390  77.278  1.00 11.46              
ATOM     58  O   GLU A   4      41.579  57.196  77.541  1.00 11.46              
ATOM     59  N   THR A   5      42.857  59.016  77.208  1.00  9.45              
ATOM     60  H   THR A   5      42.772  59.980  76.936  1.00  9.45              
ATOM     61  CA  THR A   5      43.916  58.768  78.191  1.00  9.45              
ATOM     62  HA  THR A   5      43.963  57.698  78.409  1.00  9.45              
ATOM     63  CB  THR A   5      45.272  59.164  77.620  1.00  9.45              
ATOM     64  HB  THR A   5      46.064  59.108  78.362  1.00  9.45              
ATOM     65  CG2 THR A   5      45.590  58.238  76.461  1.00  9.45              
ATOM     66 1HG2 THR A   5      46.329  58.727  75.840  1.00  9.45              
ATOM     67 2HG2 THR A   5      45.971  57.295  76.853  1.00  9.45              
ATOM     68 3HG2 THR A   5      44.722  58.026  75.839  1.00  9.45              
ATOM     69  OG1 THR A   5      45.258  60.437  77.039  1.00  9.45              
ATOM     70  HG1 THR A   5      44.619  60.382  76.322  1.00  9.45              
ATOM     71  C   THR A   5      43.457  59.405  79.467  1.00  9.45              
ATOM     72  O   THR A   5      42.547  58.871  80.065  1.00  9.45              
ATOM     73  N   GLU A   6      44.035  60.497  79.937  1.00  8.67              
ATOM     74  H   GLU A   6      44.753  60.948  79.391  1.00  8.67              
ATOM     75  CA  GLU A   6      44.057  60.697  81.375  1.00  8.67              
ATOM     76  HA  GLU A   6      43.132  60.305  81.773  1.00  8.67              
ATOM     77  CB  GLU A   6      45.260  59.847  81.839  1.00  8.67              
ATOM     78  HB1 GLU A   6      45.131  59.769  82.867  1.00  8.67              
ATOM     79  HB2 GLU A   6      46.135  60.461  81.764  1.00  8.67              
ATOM     80  CG  GLU A   6      45.687  58.437  81.311  1.00  8.67              
ATOM     81  HG1 GLU A   6      46.748  58.351  81.515  1.00  8.67              
ATOM     82  HG2 GLU A   6      45.642  58.384  80.235  1.00  8.67              
ATOM     83  CD  GLU A   6      45.016  57.188  81.921  1.00  8.67              
ATOM     84  OE1 GLU A   6      45.354  56.835  83.076  1.00  8.67              
ATOM     85  OE2 GLU A   6      44.131  56.598  81.271  1.00  8.67              
ATOM     86  C   GLU A   6      44.112  62.189  81.776  1.00  8.67              
ATOM     87  O   GLU A   6      43.860  63.033  80.925  1.00  8.67              
ATOM     88  N   LEU A   7      44.571  62.580  82.992  1.00  9.29              
ATOM     89  H   LEU A   7      44.801  61.847  83.641  1.00  9.29              
ATOM     90  CA  LEU A   7      44.457  63.961  83.544  1.00  9.29              
ATOM     91  HA  LEU A   7      43.774  64.512  82.892  1.00  9.29              
ATOM     92  CB  LEU A   7      43.688  63.737  84.872  1.00  9.29              
ATOM     93  HB1 LEU A   7      44.307  63.153  85.553  1.00  9.29              
ATOM     94  HB2 LEU A   7      42.828  63.112  84.632  1.00  9.29              
ATOM     95  CG  LEU A   7      43.169  64.986  85.622  1.00  9.29              
ATOM     96  HG  LEU A   7      42.875  65.755  84.909  1.00  9.29              
ATOM     97  CD1 LEU A   7      41.958  64.620  86.483  1.00  9.29              
ATOM     98 1HD1 LEU A   7      41.168  64.214  85.856  1.00  9.29              
ATOM     99 2HD1 LEU A   7      42.230  63.885  87.237  1.00  9.29              
ATOM    100 3HD1 LEU A   7      41.565  65.515  86.966  1.00  9.29              
ATOM    101  CD2 LEU A   7      44.193  65.553  86.613  1.00  9.29              
ATOM    102 1HD2 LEU A   7      43.741  66.366  87.182  1.00  9.29              
ATOM    103 2HD2 LEU A   7      44.530  64.780  87.302  1.00  9.29              
ATOM    104 3HD2 LEU A   7      45.037  65.971  86.080  1.00  9.29              
ATOM    105  C   LEU A   7      45.643  64.926  83.789  1.00  9.29              
ATOM    106  O   LEU A   7      45.550  66.096  83.412  1.00  9.29              
ATOM    107  N   CYS A   8      46.741  64.527  84.417  1.00  8.96              
ATOM    108  H   CYS A   8      46.773  63.576  84.766  1.00  8.96              
ATOM    109  CA  CYS A   8      47.984  65.321  84.542  1.00  8.96              
ATOM    110  HA  CYS A   8      48.248  65.912  83.670  1.00  8.96              
ATOM    111  CB  CYS A   8      47.927  66.271  85.749  1.00  8.96              
ATOM    112  HB1 CYS A   8      48.931  66.513  86.104  1.00  8.96              
ATOM    113  HB2 CYS A   8      47.396  65.798  86.574  1.00  8.96              
ATOM    114  SG  CYS A   8      47.128  67.851  85.326  1.00  8.96              
ATOM    115  HG  CYS A   8      46.035  67.329  84.739  1.00  8.96              
ATOM    116  C   CYS A   8      49.080  64.268  84.816  1.00  8.96              
ATOM    117  O   CYS A   8      49.004  63.521  85.788  1.00  8.96              
ATOM    118  N   PHE A   9      50.164  64.305  84.044  1.00  7.80              
ATOM    119  H   PHE A   9      50.068  64.699  83.126  1.00  7.80              
ATOM    120  CA  PHE A   9      51.487  64.270  84.678  1.00  7.80              
ATOM    121  HA  PHE A   9      51.327  64.327  85.752  1.00  7.80              
ATOM    122  CB  PHE A   9      52.215  62.943  84.442  1.00  7.80              
ATOM    123  HB1 PHE A   9      53.161  63.128  83.946  1.00  7.80              
ATOM    124  HB2 PHE A   9      51.622  62.297  83.794  1.00  7.80              
ATOM    125  CG  PHE A   9      52.469  62.241  85.767  1.00  7.80              
ATOM    126  CD1 PHE A   9      53.466  62.723  86.638  1.00  7.80              
ATOM    127  HD1 PHE A   9      54.112  63.535  86.329  1.00  7.80              
ATOM    128  CE1 PHE A   9      53.616  62.164  87.919  1.00  7.80              
ATOM    129  HE1 PHE A   9      54.382  62.543  88.584  1.00  7.80              
ATOM    130  CZ  PHE A   9      52.777  61.116  88.337  1.00  7.80              
ATOM    131  HZ  PHE A   9      52.908  60.677  89.318  1.00  7.80              
ATOM    132  CE2 PHE A   9      51.775  60.636  87.474  1.00  7.80              
ATOM    133  HE2 PHE A   9      51.133  59.827  87.790  1.00  7.80              
ATOM    134  CD2 PHE A   9      51.624  61.195  86.192  1.00  7.80              
ATOM    135  HD2 PHE A   9      50.859  60.818  85.534  1.00  7.80              
ATOM    136  C   PHE A   9      52.290  65.550  84.423  1.00  7.80              
ATOM    137  O   PHE A   9      53.385  65.728  84.933  1.00  7.80              
ATOM    138  N   ARG A  10      51.671  66.519  83.727  1.00  7.95              
ATOM    139  H   ARG A  10      50.756  66.335  83.360  1.00  7.95              
ATOM    140  CA  ARG A  10      52.205  67.865  83.586  1.00  7.95              
ATOM    141  HA  ARG A  10      53.132  67.776  83.013  1.00  7.95              
ATOM    142  CB  ARG A  10      51.230  68.770  82.796  1.00  7.95              
ATOM    143  HB1 ARG A  10      51.093  68.363  81.794  1.00  7.95              
ATOM    144  HB2 ARG A  10      51.692  69.751  82.678  1.00  7.95              
ATOM    145  CG  ARG A  10      49.842  68.935  83.463  1.00  7.95              
ATOM    146  HG1 ARG A  10      49.917  68.814  84.542  1.00  7.95              
ATOM    147  HG2 ARG A  10      49.197  68.138  83.093  1.00  7.95              
ATOM    148  CD  ARG A  10      49.153  70.284  83.200  1.00  7.95              
ATOM    149  HD1 ARG A  10      48.128  70.207  83.565  1.00  7.95              
ATOM    150  HD2 ARG A  10      49.114  70.462  82.123  1.00  7.95              
ATOM    151  NE  ARG A  10      49.843  71.411  83.871  1.00  7.95              
ATOM    152  HE  ARG A  10      50.856  71.411  83.865  1.00  7.95              
ATOM    153  CZ  ARG A  10      49.308  72.484  84.435  1.00  7.95              
ATOM    154  NH1 ARG A  10      50.098  73.425  84.853  1.00  7.95              
ATOM    155 1HH1 ARG A  10      51.097  73.280  84.748  1.00  7.95              
ATOM    156 2HH1 ARG A  10      49.738  74.268  85.257  1.00  7.95              
ATOM    157  NH2 ARG A  10      48.025  72.667  84.587  1.00  7.95              
ATOM    158 1HH2 ARG A  10      47.388  71.953  84.284  1.00  7.95              
ATOM    159 2HH2 ARG A  10      47.683  73.495  85.041  1.00  7.95              
ATOM    160  C   ARG A  10      52.566  68.550  84.897  1.00  7.95              
ATOM    161  O   ARG A  10      51.947  68.315  85.925  1.00  7.95              
ATOM    162  N   SER A  11      53.478  69.512  84.790  1.00  8.88              
ATOM    163  H   SER A  11      53.944  69.617  83.901  1.00  8.88              
ATOM    164  CA  SER A  11      53.863  70.435  85.867  1.00  8.88              
ATOM    165  HA  SER A  11      54.746  70.947  85.498  1.00  8.88              
ATOM    166  CB  SER A  11      52.838  71.557  86.040  1.00  8.88              
ATOM    167  HB1 SER A  11      53.206  72.281  86.769  1.00  8.88              
ATOM    168  HB2 SER A  11      51.897  71.139  86.403  1.00  8.88              
ATOM    169  OG  SER A  11      52.628  72.210  84.786  1.00  8.88              
ATOM    170  HG  SER A  11      53.463  72.570  84.435  1.00  8.88              
ATOM    171  C   SER A  11      54.365  69.801  87.164  1.00  8.88              
ATOM    172  O   SER A  11      54.626  70.508  88.131  1.00  8.88              
ATOM    173  N   ASN A  12      54.665  68.504  87.123  1.00  8.06              
ATOM    174  H   ASN A  12      54.345  67.967  86.331  1.00  8.06              
ATOM    175  CA  ASN A  12      55.502  67.780  88.064  1.00  8.06              
ATOM    176  HA  ASN A  12      55.196  68.046  89.078  1.00  8.06              
ATOM    177  CB  ASN A  12      55.172  66.299  87.850  1.00  8.06              
ATOM    178  HB1 ASN A  12      55.618  65.936  86.933  1.00  8.06              
ATOM    179  HB2 ASN A  12      54.093  66.169  87.764  1.00  8.06              
ATOM    180  CG  ASN A  12      55.617  65.447  89.010  1.00  8.06              
ATOM    181  OD1 ASN A  12      54.819  65.117  89.871  1.00  8.06              
ATOM    182  ND2 ASN A  12      56.877  65.101  89.063  1.00  8.06              
ATOM    183 1HD2 ASN A  12      57.547  65.444  88.392  1.00  8.06              
ATOM    184 2HD2 ASN A  12      57.106  64.408  89.771  1.00  8.06              
ATOM    185  C   ASN A  12      56.991  68.165  87.918  1.00  8.06              
ATOM    186  O   ASN A  12      57.822  67.411  87.411  1.00  8.06              
ATOM    187  N   LYS A  13      57.298  69.421  88.257  1.00  8.35              
ATOM    188  H   LYS A  13      56.561  69.978  88.674  1.00  8.35              
ATOM    189  CA  LYS A  13      58.626  70.023  88.087  1.00  8.35              
ATOM    190  HA  LYS A  13      59.039  69.705  87.127  1.00  8.35              
ATOM    191  CB  LYS A  13      58.532  71.559  88.072  1.00  8.35              
ATOM    192  HB1 LYS A  13      59.545  71.967  88.062  1.00  8.35              
ATOM    193  HB2 LYS A  13      58.033  71.905  88.980  1.00  8.35              
ATOM    194  CG  LYS A  13      57.782  72.084  86.841  1.00  8.35              
ATOM    195  HG1 LYS A  13      56.745  71.752  86.885  1.00  8.35              
ATOM    196  HG2 LYS A  13      58.248  71.678  85.942  1.00  8.35              
ATOM    197  CD  LYS A  13      57.813  73.618  86.776  1.00  8.35              
ATOM    198  HD1 LYS A  13      58.833  73.960  86.591  1.00  8.35              
ATOM    199  HD2 LYS A  13      57.486  74.018  87.738  1.00  8.35              
ATOM    200  CE  LYS A  13      56.869  74.148  85.689  1.00  8.35              
ATOM    201  HE1 LYS A  13      56.828  75.240  85.752  1.00  8.35              
ATOM    202  HE2 LYS A  13      55.865  73.769  85.896  1.00  8.35              
ATOM    203  NZ  LYS A  13      57.279  73.737  84.326  1.00  8.35              
ATOM    204  HZ1 LYS A  13      56.488  73.873  83.686  1.00  8.35              
ATOM    205  HZ2 LYS A  13      58.068  74.273  83.994  1.00  8.35              
ATOM    206  HZ3 LYS A  13      57.510  72.752  84.297  1.00  8.35              
ATOM    207  C   LYS A  13      59.593  69.559  89.170  1.00  8.35              
ATOM    208  O   LYS A  13      59.588  70.080  90.282  1.00  8.35              
ATOM    209  N   VAL A  14      60.460  68.627  88.792  1.00  7.06              
ATOM    210  H   VAL A  14      60.395  68.275  87.848  1.00  7.06              
ATOM    211  CA  VAL A  14      61.591  68.161  89.592  1.00  7.06              
ATOM    212  HA  VAL A  14      61.778  68.883  90.389  1.00  7.06              
ATOM    213  CB  VAL A  14      61.284  66.802  90.266  1.00  7.06              
ATOM    214  HB  VAL A  14      61.184  66.033  89.501  1.00  7.06              
ATOM    215  CG1 VAL A  14      62.378  66.386  91.260  1.00  7.06              
ATOM    216 1HG1 VAL A  14      62.069  65.494  91.806  1.00  7.06              
ATOM    217 2HG1 VAL A  14      63.293  66.119  90.733  1.00  7.06              
ATOM    218 3HG1 VAL A  14      62.573  67.188  91.973  1.00  7.06              
ATOM    219  CG2 VAL A  14      59.974  66.871  91.073  1.00  7.06              
ATOM    220 1HG2 VAL A  14      59.860  65.986  91.696  1.00  7.06              
ATOM    221 2HG2 VAL A  14      59.974  67.750  91.718  1.00  7.06              
ATOM    222 3HG2 VAL A  14      59.122  66.920  90.397  1.00  7.06              
ATOM    223  C   VAL A  14      62.842  68.144  88.706  1.00  7.06              
ATOM    224  O   VAL A  14      62.761  68.167  87.476  1.00  7.06              
ATOM    225  N   THR A  15      64.011  68.187  89.334  1.00  6.71              
ATOM    226  H   THR A  15      64.011  68.165  90.344  1.00  6.71              
ATOM    227  CA  THR A  15      65.319  68.321  88.684  1.00  6.71              
ATOM    228  HA  THR A  15      65.222  68.170  87.610  1.00  6.71              
ATOM    229  CB  THR A  15      65.927  69.711  88.936  1.00  6.71              
ATOM    230  HB  THR A  15      66.967  69.711  88.607  1.00  6.71              
ATOM    231  CG2 THR A  15      65.176  70.800  88.170  1.00  6.71              
ATOM    232 1HG2 THR A  15      65.665  71.760  88.338  1.00  6.71              
ATOM    233 2HG2 THR A  15      65.189  70.574  87.104  1.00  6.71              
ATOM    234 3HG2 THR A  15      64.145  70.858  88.517  1.00  6.71              
ATOM    235  OG1 THR A  15      65.872  70.043  90.306  1.00  6.71              
ATOM    236  HG1 THR A  15      66.410  69.398  90.781  1.00  6.71              
ATOM    237  C   THR A  15      66.251  67.258  89.235  1.00  6.71              
ATOM    238  O   THR A  15      66.323  67.095  90.456  1.00  6.71              
ATOM    239  N   ARG A  16      66.907  66.489  88.355  1.00  6.44              
ATOM    240  H   ARG A  16      66.943  66.749  87.379  1.00  6.44              
ATOM    241  CA  ARG A  16      67.493  65.215  88.766  1.00  6.44              
ATOM    242  HA  ARG A  16      67.904  65.353  89.770  1.00  6.44              
ATOM    243  CB  ARG A  16      66.368  64.147  88.868  1.00  6.44              
ATOM    244  HB1 ARG A  16      66.053  63.861  87.867  1.00  6.44              
ATOM    245  HB2 ARG A  16      65.497  64.590  89.354  1.00  6.44              
ATOM    246  CG  ARG A  16      66.731  62.875  89.668  1.00  6.44              
ATOM    247  HG1 ARG A  16      66.608  63.089  90.730  1.00  6.44              
ATOM    248  HG2 ARG A  16      67.768  62.595  89.487  1.00  6.44              
ATOM    249  CD  ARG A  16      65.828  61.694  89.257  1.00  6.44              
ATOM    250  HD1 ARG A  16      66.229  61.262  88.343  1.00  6.44              
ATOM    251  HD2 ARG A  16      64.836  62.064  89.004  1.00  6.44              
ATOM    252  NE  ARG A  16      65.709  60.624  90.277  1.00  6.44              
ATOM    253  HE  ARG A  16      66.303  59.822  90.176  1.00  6.44              
ATOM    254  CZ  ARG A  16      64.785  60.561  91.227  1.00  6.44              
ATOM    255  NH1 ARG A  16      64.631  59.496  91.967  1.00  6.44              
ATOM    256 1HH1 ARG A  16      65.083  58.613  91.785  1.00  6.44              
ATOM    257 2HH1 ARG A  16      63.910  59.462  92.673  1.00  6.44              
ATOM    258  NH2 ARG A  16      63.970  61.542  91.455  1.00  6.44              
ATOM    259 1HH2 ARG A  16      63.945  62.350  90.826  1.00  6.44              
ATOM    260 2HH2 ARG A  16      63.155  61.462  92.032  1.00  6.44              
ATOM    261  C   ARG A  16      68.632  64.711  87.892  1.00  6.44              
ATOM    262  O   ARG A  16      68.422  64.067  86.866  1.00  6.44              
ATOM    263  N   LEU A  17      69.833  64.859  88.421  1.00  6.41              
ATOM    264  H   LEU A  17      69.951  65.624  89.087  1.00  6.41              
ATOM    265  CA  LEU A  17      71.031  64.130  88.035  1.00  6.41              
ATOM    266  HA  LEU A  17      71.840  64.660  88.517  1.00  6.41              
ATOM    267  CB  LEU A  17      71.012  62.728  88.681  1.00  6.41              
ATOM    268  HB1 LEU A  17      71.819  62.123  88.269  1.00  6.41              
ATOM    269  HB2 LEU A  17      70.064  62.267  88.438  1.00  6.41              
ATOM    270  CG  LEU A  17      71.129  62.738  90.221  1.00  6.41              
ATOM    271  HG  LEU A  17      70.393  63.427  90.635  1.00  6.41              
ATOM    272  CD1 LEU A  17      70.814  61.342  90.762  1.00  6.41              
ATOM    273 1HD1 LEU A  17      70.859  61.355  91.851  1.00  6.41              
ATOM    274 2HD1 LEU A  17      69.812  61.047  90.460  1.00  6.41              
ATOM    275 3HD1 LEU A  17      71.535  60.619  90.384  1.00  6.41              
ATOM    276  CD2 LEU A  17      72.519  63.139  90.717  1.00  6.41              
ATOM    277 1HD2 LEU A  17      72.567  63.059  91.802  1.00  6.41              
ATOM    278 2HD2 LEU A  17      73.281  62.499  90.275  1.00  6.41              
ATOM    279 3HD2 LEU A  17      72.729  64.174  90.454  1.00  6.41              
ATOM    280  C   LEU A  17      71.421  64.246  86.548  1.00  6.41              
ATOM    281  O   LEU A  17      71.737  63.260  85.884  1.00  6.41              
ATOM    282  N   GLU A  18      71.383  65.470  85.997  1.00  6.59              
ATOM    283  H   GLU A  18      70.745  66.123  86.448  1.00  6.59              
ATOM    284  CA  GLU A  18      72.508  66.164  85.320  1.00  6.59              
ATOM    285  HA  GLU A  18      72.169  66.419  84.310  1.00  6.59              
ATOM    286  CB  GLU A  18      72.787  67.532  86.003  1.00  6.59              
ATOM    287  HB1 GLU A  18      72.214  68.287  85.465  1.00  6.59              
ATOM    288  HB2 GLU A  18      73.839  67.771  85.843  1.00  6.59              
ATOM    289  CG  GLU A  18      72.476  67.691  87.513  1.00  6.59              
ATOM    290  HG1 GLU A  18      72.897  68.645  87.838  1.00  6.59              
ATOM    291  HG2 GLU A  18      73.003  66.903  88.054  1.00  6.59              
ATOM    292  CD  GLU A  18      70.978  67.670  87.899  1.00  6.59              
ATOM    293  OE1 GLU A  18      70.104  67.757  87.002  1.00  6.59              
ATOM    294  OE2 GLU A  18      70.678  67.383  89.079  1.00  6.59              
ATOM    295  C   GLU A  18      73.749  65.267  85.165  1.00  6.59              
ATOM    296  O   GLU A  18      74.309  64.776  86.142  1.00  6.59              
ATOM    297  N   MET A  19      74.102  64.962  83.913  1.00  6.37              
ATOM    298  H   MET A  19      73.794  65.566  83.165  1.00  6.37              
ATOM    299  CA  MET A  19      74.953  63.828  83.535  1.00  6.37              
ATOM    300  HA  MET A  19      75.685  63.667  84.329  1.00  6.37              
ATOM    301  CB  MET A  19      74.076  62.558  83.407  1.00  6.37              
ATOM    302  HB1 MET A  19      73.866  62.324  82.363  1.00  6.37              
ATOM    303  HB2 MET A  19      73.119  62.743  83.882  1.00  6.37              
ATOM    304  CG  MET A  19      74.664  61.335  84.122  1.00  6.37              
ATOM    305  HG1 MET A  19      73.880  60.587  84.226  1.00  6.37              
ATOM    306  HG2 MET A  19      74.956  61.635  85.129  1.00  6.37              
ATOM    307  SD  MET A  19      76.072  60.526  83.328  1.00  6.37              
ATOM    308  CE  MET A  19      75.247  59.713  81.925  1.00  6.37              
ATOM    309  HE1 MET A  19      75.966  59.081  81.402  1.00  6.37              
ATOM    310  HE2 MET A  19      74.425  59.095  82.287  1.00  6.37              
ATOM    311  HE3 MET A  19      74.862  60.456  81.227  1.00  6.37              
ATOM    312  C   MET A  19      75.746  64.175  82.261  1.00  6.37              
ATOM    313  O   MET A  19      75.999  65.350  82.003  1.00  6.37              
ATOM    314  N   PHE A  20      76.186  63.177  81.489  1.00  6.79              
ATOM    315  H   PHE A  20      76.000  62.224  81.770  1.00  6.79              
ATOM    316  CA  PHE A  20      76.963  63.378  80.264  1.00  6.79              
ATOM    317  HA  PHE A  20      77.932  63.784  80.550  1.00  6.79              
ATOM    318  CB  PHE A  20      77.198  62.032  79.555  1.00  6.79              
ATOM    319  HB1 PHE A  20      77.675  62.234  78.595  1.00  6.79              
ATOM    320  HB2 PHE A  20      76.225  61.589  79.335  1.00  6.79              
ATOM    321  CG  PHE A  20      78.055  60.983  80.252  1.00  6.79              
ATOM    322  CD1 PHE A  20      78.102  59.692  79.691  1.00  6.79              
ATOM    323  HD1 PHE A  20      77.537  59.480  78.794  1.00  6.79              
ATOM    324  CE1 PHE A  20      78.875  58.680  80.288  1.00  6.79              
ATOM    325  HE1 PHE A  20      78.903  57.694  79.845  1.00  6.79              
ATOM    326  CZ  PHE A  20      79.609  58.953  81.453  1.00  6.79              
ATOM    327  HZ  PHE A  20      80.194  58.174  81.920  1.00  6.79              
ATOM    328  CE2 PHE A  20      79.582  60.243  82.010  1.00  6.79              
ATOM    329  HE2 PHE A  20      80.150  60.457  82.905  1.00  6.79              
ATOM    330  CD2 PHE A  20      78.816  61.258  81.409  1.00  6.79              
ATOM    331  HD2 PHE A  20      78.814  62.239  81.856  1.00  6.79              
ATOM    332  C   PHE A  20      76.354  64.380  79.281  1.00  6.79              
ATOM    333  O   PHE A  20      75.137  64.487  79.135  1.00  6.79              
ATOM    334  N   VAL A  21      77.245  65.050  78.550  1.00  6.53              
ATOM    335  H   VAL A  21      78.225  64.855  78.689  1.00  6.53              
ATOM    336  CA  VAL A  21      76.926  65.968  77.459  1.00  6.53              
ATOM    337  HA  VAL A  21      75.919  65.738  77.107  1.00  6.53              
ATOM    338  CB  VAL A  21      76.921  67.444  77.907  1.00  6.53              
ATOM    339  HB  VAL A  21      76.776  68.062  77.020  1.00  6.53              
ATOM    340  CG1 VAL A  21      75.750  67.729  78.857  1.00  6.53              
ATOM    341 1HG1 VAL A  21      75.690  68.798  79.057  1.00  6.53              
ATOM    342 2HG1 VAL A  21      74.813  67.400  78.409  1.00  6.53              
ATOM    343 3HG1 VAL A  21      75.889  67.200  79.801  1.00  6.53              
ATOM    344  CG2 VAL A  21      78.216  67.895  78.595  1.00  6.53              
ATOM    345 1HG2 VAL A  21      78.167  68.965  78.796  1.00  6.53              
ATOM    346 2HG2 VAL A  21      78.352  67.364  79.537  1.00  6.53              
ATOM    347 3HG2 VAL A  21      79.070  67.700  77.946  1.00  6.53              
ATOM    348  C   VAL A  21      77.864  65.740  76.278  1.00  6.53              
ATOM    349  O   VAL A  21      79.017  65.345  76.442  1.00  6.53              
ATOM    350  N   CYS A  22      77.324  65.902  75.075  1.00  7.47              
ATOM    351  H   CYS A  22      76.368  66.212  75.019  1.00  7.47              
ATOM    352  CA  CYS A  22      77.921  65.372  73.857  1.00  7.47              
ATOM    353  HA  CYS A  22      78.415  64.425  74.087  1.00  7.47              
ATOM    354  CB  CYS A  22      76.765  65.100  72.868  1.00  7.47              
ATOM    355  HB1 CYS A  22      77.145  64.576  71.991  1.00  7.47              
ATOM    356  HB2 CYS A  22      76.332  66.050  72.549  1.00  7.47              
ATOM    357  SG  CYS A  22      75.453  64.084  73.620  1.00  7.47              
ATOM    358  HG  CYS A  22      74.706  63.899  72.518  1.00  7.47              
ATOM    359  C   CYS A  22      78.964  66.313  73.237  1.00  7.47              
ATOM    360  O   CYS A  22      79.246  67.400  73.737  1.00  7.47              
ATOM    361  N   THR A  23      79.539  65.887  72.113  1.00  6.99              
ATOM    362  H   THR A  23      79.272  64.979  71.763  1.00  6.99              
ATOM    363  CA  THR A  23      80.837  66.381  71.650  1.00  6.99              
ATOM    364  HA  THR A  23      81.093  67.282  72.207  1.00  6.99              
ATOM    365  CB  THR A  23      81.914  65.324  71.977  1.00  6.99              
ATOM    366  HB  THR A  23      82.853  65.584  71.488  1.00  6.99              
ATOM    367  CG2 THR A  23      82.189  65.206  73.475  1.00  6.99              
ATOM    368 1HG2 THR A  23      83.012  64.513  73.648  1.00  6.99              
ATOM    369 2HG2 THR A  23      82.461  66.182  73.877  1.00  6.99              
ATOM    370 3HG2 THR A  23      81.306  64.842  74.004  1.00  6.99              
ATOM    371  OG1 THR A  23      81.499  64.057  71.527  1.00  6.99              
ATOM    372  HG1 THR A  23      82.229  63.444  71.654  1.00  6.99              
ATOM    373  C   THR A  23      80.869  66.782  70.169  1.00  6.99              
ATOM    374  O   THR A  23      79.877  66.750  69.440  1.00  6.99              
ATOM    375  N   TYR A  24      82.053  67.196  69.709  1.00  7.64              
ATOM    376  H   TYR A  24      82.820  67.191  70.360  1.00  7.64              
ATOM    377  CA  TYR A  24      82.362  67.567  68.327  1.00  7.64              
ATOM    378  HA  TYR A  24      83.449  67.591  68.301  1.00  7.64              
ATOM    379  CB  TYR A  24      82.001  66.474  67.297  1.00  7.64              
ATOM    380  HB1 TYR A  24      82.480  66.733  66.354  1.00  7.64              
ATOM    381  HB2 TYR A  24      80.925  66.470  67.125  1.00  7.64              
ATOM    382  CG  TYR A  24      82.445  65.077  67.674  1.00  7.64              
ATOM    383  CD1 TYR A  24      83.811  64.724  67.618  1.00  7.64              
ATOM    384  HD1 TYR A  24      84.552  65.435  67.282  1.00  7.64              
ATOM    385  CE1 TYR A  24      84.216  63.436  68.015  1.00  7.64              
ATOM    386  HE1 TYR A  24      85.257  63.149  67.990  1.00  7.64              
ATOM    387  CZ  TYR A  24      83.258  62.501  68.463  1.00  7.64              
ATOM    388  OH  TYR A  24      83.653  61.268  68.867  1.00  7.64              
ATOM    389  HH  TYR A  24      82.914  60.748  69.191  1.00  7.64              
ATOM    390  CE2 TYR A  24      81.893  62.850  68.493  1.00  7.64              
ATOM    391  HE2 TYR A  24      81.161  62.132  68.827  1.00  7.64              
ATOM    392  CD2 TYR A  24      81.491  64.139  68.101  1.00  7.64              
ATOM    393  HD2 TYR A  24      80.446  64.413  68.149  1.00  7.64              
ATOM    394  C   TYR A  24      81.953  68.968  67.915  1.00  7.64              
ATOM    395  O   TYR A  24      81.172  69.105  66.981  1.00  7.64              
ATOM    396  N   GLY A  25      82.513  69.986  68.592  1.00  7.62              
ATOM    397  H   GLY A  25      83.229  69.761  69.259  1.00  7.62              
ATOM    398  CA  GLY A  25      82.146  71.408  68.477  1.00  7.62              
ATOM    399  HA1 GLY A  25      81.677  71.713  69.424  1.00  7.62              
ATOM    400  HA2 GLY A  25      81.423  71.471  67.690  1.00  7.62              
ATOM    401  C   GLY A  25      83.332  72.335  68.133  1.00  7.62              
ATOM    402  O   GLY A  25      84.496  71.980  68.388  1.00  7.62              
ATOM    403  N   GLY A  26      83.110  73.405  67.335  1.00  8.42              
ATOM    404  H   GLY A  26      82.159  73.802  67.367  1.00  8.42              
ATOM    405  CA  GLY A  26      83.701  73.527  65.981  1.00  8.42              
ATOM    406  HA1 GLY A  26      84.697  73.985  66.025  1.00  8.42              
ATOM    407  HA2 GLY A  26      83.064  74.131  65.326  1.00  8.42              
ATOM    408  C   GLY A  26      83.796  72.090  65.395  1.00  8.42              
ATOM    409  O   GLY A  26      83.050  71.163  65.748  1.00  8.42              
ATOM    410  N   LYS A  27      84.834  71.867  64.617  1.00  8.80              
ATOM    411  H   LYS A  27      85.241  72.744  64.300  1.00  8.80              
ATOM    412  CA  LYS A  27      85.430  70.636  64.061  1.00  8.80              
ATOM    413  HA  LYS A  27      86.431  70.533  64.462  1.00  8.80              
ATOM    414  CB  LYS A  27      84.747  69.268  64.301  1.00  8.80              
ATOM    415  HB1 LYS A  27      84.866  68.670  63.395  1.00  8.80              
ATOM    416  HB2 LYS A  27      83.674  69.351  64.445  1.00  8.80              
ATOM    417  CG  LYS A  27      85.396  68.451  65.437  1.00  8.80              
ATOM    418  HG1 LYS A  27      86.366  68.089  65.095  1.00  8.80              
ATOM    419  HG2 LYS A  27      84.770  67.571  65.589  1.00  8.80              
ATOM    420  CD  LYS A  27      85.588  69.128  66.810  1.00  8.80              
ATOM    421  HD1 LYS A  27      85.576  68.330  67.553  1.00  8.80              
ATOM    422  HD2 LYS A  27      84.740  69.771  67.027  1.00  8.80              
ATOM    423  CE  LYS A  27      86.920  69.879  67.012  1.00  8.80              
ATOM    424  HE1 LYS A  27      87.653  69.537  66.275  1.00  8.80              
ATOM    425  HE2 LYS A  27      87.303  69.612  68.002  1.00  8.80              
ATOM    426  NZ  LYS A  27      86.775  71.357  66.955  1.00  8.80              
ATOM    427  HZ1 LYS A  27      87.621  71.826  67.249  1.00  8.80              
ATOM    428  HZ2 LYS A  27      86.562  71.673  66.017  1.00  8.80              
ATOM    429  HZ3 LYS A  27      86.011  71.656  67.565  1.00  8.80              
ATOM    430  C   LYS A  27      85.714  70.918  62.575  1.00  8.80              
ATOM    431  O   LYS A  27      86.880  70.819  62.199  1.00  8.80              
ATOM    432  N   ILE A  28      84.777  71.532  61.828  1.00  9.47              
ATOM    433  H   ILE A  28      83.843  71.551  62.215  1.00  9.47              
ATOM    434  CA  ILE A  28      85.182  72.719  61.052  1.00  9.47              
ATOM    435  HA  ILE A  28      86.080  72.447  60.501  1.00  9.47              
ATOM    436  CB  ILE A  28      84.175  73.225  59.997  1.00  9.47              
ATOM    437  HB  ILE A  28      83.240  73.484  60.491  1.00  9.47              
ATOM    438  CG2 ILE A  28      84.682  74.516  59.336  1.00  9.47              
ATOM    439 1HG2 ILE A  28      84.033  74.790  58.502  1.00  9.47              
ATOM    440 2HG2 ILE A  28      84.645  75.333  60.052  1.00  9.47              
ATOM    441 3HG2 ILE A  28      85.702  74.407  58.970  1.00  9.47              
ATOM    442  CG1 ILE A  28      83.913  72.155  58.908  1.00  9.47              
ATOM    443 1HG1 ILE A  28      83.070  72.487  58.300  1.00  9.47              
ATOM    444 2HG1 ILE A  28      83.625  71.225  59.393  1.00  9.47              
ATOM    445  CD1 ILE A  28      85.077  71.826  57.962  1.00  9.47              
ATOM    446  HD1 ILE A  28      84.766  71.042  57.271  1.00  9.47              
ATOM    447  HD2 ILE A  28      85.357  72.701  57.376  1.00  9.47              
ATOM    448  HD3 ILE A  28      85.940  71.470  58.523  1.00  9.47              
ATOM    449  C   ILE A  28      85.574  73.769  62.080  1.00  9.47              
ATOM    450  O   ILE A  28      84.792  74.117  62.956  1.00  9.47              
ATOM    451  N   THR A  29      86.867  74.085  62.097  1.00  9.40              
ATOM    452  H   THR A  29      87.459  73.708  61.373  1.00  9.40              
ATOM    453  CA  THR A  29      87.501  74.841  63.189  1.00  9.40              
ATOM    454  HA  THR A  29      86.716  75.207  63.852  1.00  9.40              
ATOM    455  CB  THR A  29      88.408  73.947  64.066  1.00  9.40              
ATOM    456  HB  THR A  29      89.368  73.810  63.568  1.00  9.40              
ATOM    457  CG2 THR A  29      88.625  74.484  65.477  1.00  9.40              
ATOM    458 1HG2 THR A  29      89.212  73.782  66.066  1.00  9.40              
ATOM    459 2HG2 THR A  29      89.181  75.419  65.451  1.00  9.40              
ATOM    460 3HG2 THR A  29      87.672  74.663  65.973  1.00  9.40              
ATOM    461  OG1 THR A  29      87.816  72.671  64.277  1.00  9.40              
ATOM    462  HG1 THR A  29      87.943  72.168  63.458  1.00  9.40              
ATOM    463  C   THR A  29      88.174  76.109  62.646  1.00  9.40              
ATOM    464  O   THR A  29      89.015  76.706  63.322  1.00  9.40              
ATOM    465  N   SER A  30      87.758  76.557  61.462  1.00  8.87              
ATOM    466  H   SER A  30      87.103  75.978  60.960  1.00  8.87              
ATOM    467  CA  SER A  30      87.476  77.987  61.268  1.00  8.87              
ATOM    468  HA  SER A  30      88.091  78.595  61.935  1.00  8.87              
ATOM    469  CB  SER A  30      87.786  78.465  59.849  1.00  8.87              
ATOM    470  HB1 SER A  30      87.078  78.013  59.153  1.00  8.87              
ATOM    471  HB2 SER A  30      88.806  78.183  59.583  1.00  8.87              
ATOM    472  OG  SER A  30      87.658  79.868  59.842  1.00  8.87              
ATOM    473  HG  SER A  30      87.445  80.092  58.894  1.00  8.87              
ATOM    474  C   SER A  30      86.013  78.230  61.584  1.00  8.87              
ATOM    475  O   SER A  30      85.157  77.425  61.226  1.00  8.87              
ATOM    476  N   LEU A  31      85.764  79.329  62.272  1.00  8.46              
ATOM    477  H   LEU A  31      86.564  79.885  62.525  1.00  8.46              
ATOM    478  CA  LEU A  31      84.444  79.903  62.533  1.00  8.46              
ATOM    479  HA  LEU A  31      83.728  79.533  61.795  1.00  8.46              
ATOM    480  CB  LEU A  31      83.972  79.499  63.951  1.00  8.46              
ATOM    481  HB1 LEU A  31      83.003  79.967  64.138  1.00  8.46              
ATOM    482  HB2 LEU A  31      84.678  79.919  64.668  1.00  8.46              
ATOM    483  CG  LEU A  31      83.827  77.988  64.243  1.00  8.46              
ATOM    484  HG  LEU A  31      84.763  77.477  64.017  1.00  8.46              
ATOM    485  CD1 LEU A  31      83.536  77.779  65.730  1.00  8.46              
ATOM    486 1HD1 LEU A  31      83.417  76.716  65.939  1.00  8.46              
ATOM    487 2HD1 LEU A  31      84.357  78.168  66.331  1.00  8.46              
ATOM    488 3HD1 LEU A  31      82.612  78.291  66.003  1.00  8.46              
ATOM    489  CD2 LEU A  31      82.694  77.323  63.466  1.00  8.46              
ATOM    490 1HD2 LEU A  31      82.639  76.265  63.722  1.00  8.46              
ATOM    491 2HD2 LEU A  31      81.742  77.798  63.703  1.00  8.46              
ATOM    492 3HD2 LEU A  31      82.877  77.405  62.398  1.00  8.46              
ATOM    493  C   LEU A  31      84.527  81.442  62.375  1.00  8.46              
ATOM    494  O   LEU A  31      83.657  82.180  62.839  1.00  8.46              
ATOM    495  N   ALA A  32      85.629  81.941  61.793  1.00  8.48              
ATOM    496  H   ALA A  32      86.185  81.295  61.243  1.00  8.48              
ATOM    497  CA  ALA A  32      86.358  83.094  62.337  1.00  8.48              
ATOM    498  HA  ALA A  32      86.588  82.877  63.381  1.00  8.48              
ATOM    499  CB  ALA A  32      87.692  83.210  61.590  1.00  8.48              
ATOM    500  HB1 ALA A  32      88.295  84.002  62.038  1.00  8.48              
ATOM    501  HB2 ALA A  32      88.242  82.270  61.651  1.00  8.48              
ATOM    502  HB3 ALA A  32      87.513  83.454  60.545  1.00  8.48              
ATOM    503  C   ALA A  32      85.607  84.438  62.342  1.00  8.48              
ATOM    504  O   ALA A  32      85.878  85.274  63.202  1.00  8.48              
ATOM    505  N   CYS A  33      84.652  84.645  61.431  1.00  7.59              
ATOM    506  H   CYS A  33      84.473  83.921  60.756  1.00  7.59              
ATOM    507  CA  CYS A  33      83.823  85.849  61.396  1.00  7.59              
ATOM    508  HA  CYS A  33      83.804  86.258  62.408  1.00  7.59              
ATOM    509  CB  CYS A  33      84.422  86.966  60.514  1.00  7.59              
ATOM    510  HB1 CYS A  33      83.827  87.869  60.664  1.00  7.59              
ATOM    511  HB2 CYS A  33      84.335  86.706  59.465  1.00  7.59              
ATOM    512  SG  CYS A  33      86.156  87.354  60.894  1.00  7.59              
ATOM    513  HG  CYS A  33      86.135  86.938  62.172  1.00  7.59              
ATOM    514  C   CYS A  33      82.361  85.581  61.061  1.00  7.59              
ATOM    515  O   CYS A  33      81.905  85.912  59.973  1.00  7.59              
ATOM    516  N   SER A  34      81.653  84.928  61.986  1.00  7.51              
ATOM    517  H   SER A  34      82.087  84.726  62.874  1.00  7.51              
ATOM    518  CA  SER A  34      80.366  84.278  61.686  1.00  7.51              
ATOM    519  HA  SER A  34      80.072  83.744  62.589  1.00  7.51              
ATOM    520  CB  SER A  34      79.259  85.310  61.440  1.00  7.51              
ATOM    521  HB1 SER A  34      78.303  84.796  61.332  1.00  7.51              
ATOM    522  HB2 SER A  34      79.472  85.878  60.533  1.00  7.51              
ATOM    523  OG  SER A  34      79.178  86.195  62.546  1.00  7.51              
ATOM    524  HG  SER A  34      78.757  87.005  62.244  1.00  7.51              
ATOM    525  C   SER A  34      80.537  83.194  60.619  1.00  7.51              
ATOM    526  O   SER A  34      79.694  83.002  59.755  1.00  7.51              
ATOM    527  N   HIS A  35      81.686  82.510  60.665  1.00  7.80              
ATOM    528  H   HIS A  35      82.221  82.581  61.523  1.00  7.80              
ATOM    529  CA  HIS A  35      82.422  82.070  59.481  1.00  7.80              
ATOM    530  HA  HIS A  35      83.343  81.590  59.812  1.00  7.80              
ATOM    531  CB  HIS A  35      81.649  80.973  58.714  1.00  7.80              
ATOM    532  HB1 HIS A  35      82.328  80.547  57.985  1.00  7.80              
ATOM    533  HB2 HIS A  35      80.816  81.411  58.170  1.00  7.80              
ATOM    534  CG  HIS A  35      81.109  79.821  59.529  1.00  7.80              
ATOM    535  ND1 HIS A  35      81.743  78.592  59.695  1.00  7.80              
ATOM    536  CE1 HIS A  35      80.893  77.830  60.404  1.00  7.80              
ATOM    537  HE1 HIS A  35      81.089  76.811  60.712  1.00  7.80              
ATOM    538  NE2 HIS A  35      79.764  78.507  60.673  1.00  7.80              
ATOM    539  HE2 HIS A  35      78.962  78.142  61.173  1.00  7.80              
ATOM    540  CD2 HIS A  35      79.878  79.762  60.119  1.00  7.80              
ATOM    541  HD2 HIS A  35      79.135  80.546  60.121  1.00  7.80              
ATOM    542  C   HIS A  35      82.816  83.248  58.607  1.00  7.80              
ATOM    543  O   HIS A  35      81.972  83.791  57.894  1.00  7.80              
ATOM    544  N   MET A  36      84.106  83.612  58.645  1.00  7.13              
ATOM    545  H   MET A  36      84.758  82.946  59.043  1.00  7.13              
ATOM    546  CA  MET A  36      84.639  84.606  57.707  1.00  7.13              
ATOM    547  HA  MET A  36      84.101  85.540  57.859  1.00  7.13              
ATOM    548  CB  MET A  36      86.141  84.867  57.916  1.00  7.13              
ATOM    549  HB1 MET A  36      86.294  85.225  58.932  1.00  7.13              
ATOM    550  HB2 MET A  36      86.449  85.659  57.233  1.00  7.13              
ATOM    551  CG  MET A  36      87.057  83.657  57.700  1.00  7.13              
ATOM    552  HG1 MET A  36      86.914  83.261  56.696  1.00  7.13              
ATOM    553  HG2 MET A  36      86.794  82.880  58.416  1.00  7.13              
ATOM    554  SD  MET A  36      88.814  84.044  57.891  1.00  7.13              
ATOM    555  CE  MET A  36      89.476  82.360  57.799  1.00  7.13              
ATOM    556  HE1 MET A  36      90.564  82.389  57.853  1.00  7.13              
ATOM    557  HE2 MET A  36      89.091  81.770  58.631  1.00  7.13              
ATOM    558  HE3 MET A  36      89.170  81.892  56.863  1.00  7.13              
ATOM    559  C   MET A  36      84.286  84.167  56.283  1.00  7.13              
ATOM    560  O   MET A  36      83.755  84.934  55.480  1.00  7.13              
ATOM    561  N   GLU A  37      84.421  82.861  56.069  1.00  6.66              
ATOM    562  H   GLU A  37      84.794  82.329  56.853  1.00  6.66              
ATOM    563  CA  GLU A  37      83.818  82.069  55.017  1.00  6.66              
ATOM    564  HA  GLU A  37      84.392  82.240  54.106  1.00  6.66              
ATOM    565  CB  GLU A  37      83.933  80.560  55.330  1.00  6.66              
ATOM    566  HB1 GLU A  37      83.632  80.024  54.431  1.00  6.66              
ATOM    567  HB2 GLU A  37      83.235  80.276  56.109  1.00  6.66              
ATOM    568  CG  GLU A  37      85.340  80.051  55.712  1.00  6.66              
ATOM    569  HG1 GLU A  37      86.049  80.423  54.969  1.00  6.66              
ATOM    570  HG2 GLU A  37      85.328  78.962  55.633  1.00  6.66              
ATOM    571  CD  GLU A  37      85.841  80.420  57.125  1.00  6.66              
ATOM    572  OE1 GLU A  37      85.075  80.971  57.953  1.00  6.66              
ATOM    573  OE2 GLU A  37      87.043  80.219  57.390  1.00  6.66              
ATOM    574  C   GLU A  37      82.371  82.537  54.706  1.00  6.66              
ATOM    575  O   GLU A  37      82.090  83.246  53.726  1.00  6.66              
ATOM    576  N   LEU A  38      81.420  82.195  55.569  1.00  6.76              
ATOM    577  H   LEU A  38      81.699  81.759  56.436  1.00  6.76              
ATOM    578  CA  LEU A  38      80.070  81.959  55.087  1.00  6.76              
ATOM    579  HA  LEU A  38      80.005  82.359  54.079  1.00  6.76              
ATOM    580  CB  LEU A  38      79.878  80.443  54.917  1.00  6.76              
ATOM    581  HB1 LEU A  38      78.960  80.145  55.425  1.00  6.76              
ATOM    582  HB2 LEU A  38      80.704  79.905  55.384  1.00  6.76              
ATOM    583  CG  LEU A  38      79.786  80.029  53.431  1.00  6.76              
ATOM    584  HG  LEU A  38      78.945  80.540  52.975  1.00  6.76              
ATOM    585  CD1 LEU A  38      81.037  80.237  52.570  1.00  6.76              
ATOM    586 1HD1 LEU A  38      80.876  79.829  51.569  1.00  6.76              
ATOM    587 2HD1 LEU A  38      81.273  81.288  52.466  1.00  6.76              
ATOM    588 3HD1 LEU A  38      81.886  79.717  53.010  1.00  6.76              
ATOM    589  CD2 LEU A  38      79.504  78.552  53.348  1.00  6.76              
ATOM    590 1HD2 LEU A  38      79.207  78.297  52.332  1.00  6.76              
ATOM    591 2HD2 LEU A  38      80.400  77.982  53.594  1.00  6.76              
ATOM    592 3HD2 LEU A  38      78.715  78.290  54.042  1.00  6.76              
ATOM    593  C   LEU A  38      78.916  82.682  55.777  1.00  6.76              
ATOM    594  O   LEU A  38      77.847  82.699  55.179  1.00  6.76              
ATOM    595  N   ILE A  39      79.154  83.451  56.845  1.00  7.65              
ATOM    596  H   ILE A  39      80.008  83.324  57.383  1.00  7.65              
ATOM    597  CA  ILE A  39      78.455  84.735  57.017  1.00  7.65              
ATOM    598  HA  ILE A  39      77.729  84.807  56.215  1.00  7.65              
ATOM    599  CB  ILE A  39      77.543  84.829  58.275  1.00  7.65              
ATOM    600  HB  ILE A  39      78.142  84.711  59.163  1.00  7.65              
ATOM    601  CG2 ILE A  39      76.821  86.186  58.396  1.00  7.65              
ATOM    602 1HG2 ILE A  39      76.099  86.174  59.212  1.00  7.65              
ATOM    603 2HG2 ILE A  39      77.533  86.976  58.628  1.00  7.65              
ATOM    604 3HG2 ILE A  39      76.301  86.424  57.467  1.00  7.65              
ATOM    605  CG1 ILE A  39      76.420  83.748  58.264  1.00  7.65              
ATOM    606 1HG1 ILE A  39      76.029  83.647  57.252  1.00  7.65              
ATOM    607 2HG1 ILE A  39      75.590  84.079  58.889  1.00  7.65              
ATOM    608  CD1 ILE A  39      76.796  82.356  58.791  1.00  7.65              
ATOM    609  HD1 ILE A  39      77.129  82.433  59.825  1.00  7.65              
ATOM    610  HD2 ILE A  39      75.915  81.715  58.759  1.00  7.65              
ATOM    611  HD3 ILE A  39      77.574  81.898  58.186  1.00  7.65              
ATOM    612  C   ILE A  39      79.417  85.902  56.602  1.00  7.65              
ATOM    613  O   ILE A  39      79.151  87.071  56.855  1.00  7.65              
ATOM    614  N   LYS A  40      80.405  85.626  55.713  1.00  8.26              
ATOM    615  H   LYS A  40      80.862  84.725  55.750  1.00  8.26              
ATOM    616  CA  LYS A  40      80.482  86.403  54.438  1.00  8.26              
ATOM    617  HA  LYS A  40      79.626  87.062  54.443  1.00  8.26              
ATOM    618  CB  LYS A  40      81.710  87.334  54.509  1.00  8.26              
ATOM    619  HB1 LYS A  40      82.569  86.782  54.846  1.00  8.26              
ATOM    620  HB2 LYS A  40      81.515  88.038  55.318  1.00  8.26              
ATOM    621  CG  LYS A  40      82.118  88.171  53.282  1.00  8.26              
ATOM    622  HG1 LYS A  40      82.028  89.221  53.560  1.00  8.26              
ATOM    623  HG2 LYS A  40      81.442  88.012  52.451  1.00  8.26              
ATOM    624  CD  LYS A  40      83.572  87.932  52.825  1.00  8.26              
ATOM    625  HD1 LYS A  40      84.233  87.962  53.693  1.00  8.26              
ATOM    626  HD2 LYS A  40      83.848  88.773  52.186  1.00  8.26              
ATOM    627  CE  LYS A  40      83.840  86.648  52.016  1.00  8.26              
ATOM    628  HE1 LYS A  40      84.893  86.654  51.722  1.00  8.26              
ATOM    629  HE2 LYS A  40      83.234  86.677  51.106  1.00  8.26              
ATOM    630  NZ  LYS A  40      83.544  85.397  52.755  1.00  8.26              
ATOM    631  HZ1 LYS A  40      83.979  84.580  52.356  1.00  8.26              
ATOM    632  HZ2 LYS A  40      83.775  85.446  53.747  1.00  8.26              
ATOM    633  HZ3 LYS A  40      82.545  85.199  52.725  1.00  8.26              
ATOM    634  C   LYS A  40      80.223  85.519  53.192  1.00  8.26              
ATOM    635  O   LYS A  40      80.867  85.670  52.156  1.00  8.26              
ATOM    636  N   MET A  41      79.246  84.615  53.276  1.00  7.71              
ATOM    637  H   MET A  41      78.922  84.416  54.209  1.00  7.71              
ATOM    638  CA  MET A  41      78.172  84.506  52.252  1.00  7.71              
ATOM    639  HA  MET A  41      78.439  85.111  51.387  1.00  7.71              
ATOM    640  CB  MET A  41      78.045  83.051  51.758  1.00  7.71              
ATOM    641  HB1 MET A  41      77.159  82.932  51.135  1.00  7.71              
ATOM    642  HB2 MET A  41      77.932  82.399  52.618  1.00  7.71              
ATOM    643  CG  MET A  41      79.229  82.599  50.901  1.00  7.71              
ATOM    644  HG1 MET A  41      79.165  81.516  50.797  1.00  7.71              
ATOM    645  HG2 MET A  41      80.165  82.843  51.401  1.00  7.71              
ATOM    646  SD  MET A  41      79.254  83.306  49.232  1.00  7.71              
ATOM    647  CE  MET A  41      80.175  81.995  48.373  1.00  7.71              
ATOM    648  HE1 MET A  41      80.318  82.269  47.328  1.00  7.71              
ATOM    649  HE2 MET A  41      81.148  81.850  48.843  1.00  7.71              
ATOM    650  HE3 MET A  41      79.618  81.057  48.412  1.00  7.71              
ATOM    651  C   MET A  41      76.863  85.077  52.811  1.00  7.71              
ATOM    652  O   MET A  41      76.900  85.962  53.658  1.00  7.71              
ATOM    653  N   LEU A  42      75.706  84.648  52.290  1.00  6.83              
ATOM    654  H   LEU A  42      75.764  83.866  51.660  1.00  6.83              
ATOM    655  CA  LEU A  42      74.375  85.045  52.752  1.00  6.83              
ATOM    656  HA  LEU A  42      74.236  86.100  52.564  1.00  6.83              
ATOM    657  CB  LEU A  42      73.324  84.263  51.970  1.00  6.83              
ATOM    658  HB1 LEU A  42      73.598  83.211  51.990  1.00  6.83              
ATOM    659  HB2 LEU A  42      73.393  84.548  50.947  1.00  6.83              
ATOM    660  CG  LEU A  42      71.852  84.405  52.389  1.00  6.83              
ATOM    661  HG  LEU A  42      71.743  84.019  53.393  1.00  6.83              
ATOM    662  CD1 LEU A  42      71.220  85.792  52.312  1.00  6.83              
ATOM    663 1HD1 LEU A  42      71.357  86.220  51.318  1.00  6.83              
ATOM    664 2HD1 LEU A  42      70.150  85.711  52.514  1.00  6.83              
ATOM    665 3HD1 LEU A  42      71.636  86.444  53.066  1.00  6.83              
ATOM    666  CD2 LEU A  42      71.048  83.547  51.451  1.00  6.83              
ATOM    667 1HD2 LEU A  42      71.575  82.613  51.302  1.00  6.83              
ATOM    668 2HD2 LEU A  42      70.080  83.339  51.892  1.00  6.83              
ATOM    669 3HD2 LEU A  42      70.918  84.045  50.491  1.00  6.83              
ATOM    670  C   LEU A  42      74.229  84.856  54.262  1.00  6.83              
ATOM    671  O   LEU A  42      74.854  83.998  54.870  1.00  6.83              
ATOM    672  N   GLN A  43      73.297  85.615  54.816  1.00  6.51              
ATOM    673  H   GLN A  43      72.914  86.358  54.258  1.00  6.51              
ATOM    674  CA  GLN A  43      72.638  85.373  56.084  1.00  6.51              
ATOM    675  HA  GLN A  43      73.419  85.239  56.836  1.00  6.51              
ATOM    676  CB  GLN A  43      71.853  86.665  56.421  1.00  6.51              
ATOM    677  HB1 GLN A  43      71.025  86.771  55.718  1.00  6.51              
ATOM    678  HB2 GLN A  43      72.513  87.522  56.271  1.00  6.51              
ATOM    679  CG  GLN A  43      71.293  86.755  57.853  1.00  6.51              
ATOM    680  HG1 GLN A  43      70.559  85.969  58.019  1.00  6.51              
ATOM    681  HG2 GLN A  43      70.779  87.709  57.968  1.00  6.51              
ATOM    682  CD  GLN A  43      72.374  86.668  58.922  1.00  6.51              
ATOM    683  OE1 GLN A  43      73.489  87.124  58.752  1.00  6.51              
ATOM    684  NE2 GLN A  43      72.103  86.064  60.055  1.00  6.51              
ATOM    685 1HE2 GLN A  43      71.190  85.689  60.236  1.00  6.51              
ATOM    686 2HE2 GLN A  43      72.863  86.019  60.712  1.00  6.51              
ATOM    687  C   GLN A  43      71.752  84.113  56.115  1.00  6.51              
ATOM    688  O   GLN A  43      70.535  84.199  56.275  1.00  6.51              
ATOM    689  N   ILE A  44      72.360  82.938  55.937  1.00  5.77              
ATOM    690  H   ILE A  44      73.366  82.958  55.784  1.00  5.77              
ATOM    691  CA  ILE A  44      71.714  81.638  56.106  1.00  5.77              
ATOM    692  HA  ILE A  44      70.780  81.868  56.621  1.00  5.77              
ATOM    693  CB  ILE A  44      71.234  80.926  54.819  1.00  5.77              
ATOM    694  HB  ILE A  44      70.833  79.968  55.152  1.00  5.77              
ATOM    695  CG2 ILE A  44      70.010  81.698  54.292  1.00  5.77              
ATOM    696 1HG2 ILE A  44      69.656  81.290  53.351  1.00  5.77              
ATOM    697 2HG2 ILE A  44      69.194  81.629  55.013  1.00  5.77              
ATOM    698 3HG2 ILE A  44      70.232  82.747  54.149  1.00  5.77              
ATOM    699  CG1 ILE A  44      72.233  80.562  53.692  1.00  5.77              
ATOM    700 1HG1 ILE A  44      71.820  80.862  52.731  1.00  5.77              
ATOM    701 2HG1 ILE A  44      72.312  79.477  53.658  1.00  5.77              
ATOM    702  CD1 ILE A  44      73.650  81.123  53.778  1.00  5.77              
ATOM    703  HD1 ILE A  44      74.209  80.862  52.881  1.00  5.77              
ATOM    704  HD2 ILE A  44      73.596  82.196  53.840  1.00  5.77              
ATOM    705  HD3 ILE A  44      74.168  80.742  54.651  1.00  5.77              
ATOM    706  C   ILE A  44      72.434  80.754  57.106  1.00  5.77              
ATOM    707  O   ILE A  44      73.657  80.615  57.108  1.00  5.77              
ATOM    708  N   ALA A  45      71.607  80.202  57.982  1.00  5.91              
ATOM    709  H   ALA A  45      70.616  80.295  57.828  1.00  5.91              
ATOM    710  CA  ALA A  45      71.990  79.553  59.212  1.00  5.91              
ATOM    711  HA  ALA A  45      72.981  79.124  59.082  1.00  5.91              
ATOM    712  CB  ALA A  45      72.070  80.615  60.320  1.00  5.91              
ATOM    713  HB1 ALA A  45      72.439  80.158  61.240  1.00  5.91              
ATOM    714  HB2 ALA A  45      72.771  81.398  60.027  1.00  5.91              
ATOM    715  HB3 ALA A  45      71.087  81.052  60.497  1.00  5.91              
ATOM    716  C   ALA A  45      71.014  78.412  59.551  1.00  5.91              
ATOM    717  O   ALA A  45      70.059  78.145  58.816  1.00  5.91              
ATOM    718  N   GLU A  46      71.256  77.716  60.655  1.00  6.10              
ATOM    719  H   GLU A  46      72.120  77.984  61.132  1.00  6.10              
ATOM    720  CA  GLU A  46      70.913  76.300  60.754  1.00  6.10              
ATOM    721  HA  GLU A  46      70.460  75.977  59.829  1.00  6.10              
ATOM    722  CB  GLU A  46      72.277  75.563  60.976  1.00  6.10              
ATOM    723  HB1 GLU A  46      72.073  74.500  61.098  1.00  6.10              
ATOM    724  HB2 GLU A  46      72.691  75.913  61.921  1.00  6.10              
ATOM    725  CG  GLU A  46      73.419  75.602  59.967  1.00  6.10              
ATOM    726  HG1 GLU A  46      73.005  75.255  59.032  1.00  6.10              
ATOM    727  HG2 GLU A  46      74.128  74.835  60.257  1.00  6.10              
ATOM    728  CD  GLU A  46      74.175  76.944  59.848  1.00  6.10              
ATOM    729  OE1 GLU A  46      74.069  77.780  60.773  1.00  6.10              
ATOM    730  OE2 GLU A  46      74.767  77.205  58.769  1.00  6.10              
ATOM    731  C   GLU A  46      70.069  75.904  62.001  1.00  6.10              
ATOM    732  O   GLU A  46      70.521  75.106  62.837  1.00  6.10              
ATOM    733  N   PRO A  47      68.880  76.456  62.283  1.00  5.60              
ATOM    734  CD  PRO A  47      68.157  77.492  61.569  1.00  5.60              
ATOM    735  HD1 PRO A  47      67.595  77.047  60.748  1.00  5.60              
ATOM    736  HD2 PRO A  47      68.816  78.273  61.196  1.00  5.60              
ATOM    737  CG  PRO A  47      67.204  78.086  62.605  1.00  5.60              
ATOM    738  HG1 PRO A  47      66.289  78.458  62.143  1.00  5.60              
ATOM    739  HG2 PRO A  47      67.713  78.891  63.138  1.00  5.60              
ATOM    740  CB  PRO A  47      66.928  76.934  63.575  1.00  5.60              
ATOM    741  HB1 PRO A  47      66.055  76.381  63.243  1.00  5.60              
ATOM    742  HB2 PRO A  47      66.764  77.303  64.588  1.00  5.60              
ATOM    743  CA  PRO A  47      68.183  76.056  63.502  1.00  5.60              
ATOM    744  HA  PRO A  47      68.822  76.325  64.346  1.00  5.60              
ATOM    745  C   PRO A  47      67.865  74.570  63.590  1.00  5.60              
ATOM    746  O   PRO A  47      67.333  73.981  62.643  1.00  5.60              
ATOM    747  N   VAL A  48      68.096  73.999  64.773  1.00  5.52              
ATOM    748  H   VAL A  48      68.518  74.569  65.489  1.00  5.52              
ATOM    749  CA  VAL A  48      67.597  72.677  65.166  1.00  5.52              
ATOM    750  HA  VAL A  48      68.116  71.942  64.569  1.00  5.52              
ATOM    751  CB  VAL A  48      67.911  72.429  66.665  1.00  5.52              
ATOM    752  HB  VAL A  48      67.312  73.124  67.244  1.00  5.52              
ATOM    753  CG1 VAL A  48      67.626  71.000  67.155  1.00  5.52              
ATOM    754 1HG1 VAL A  48      68.334  70.287  66.757  1.00  5.52              
ATOM    755 2HG1 VAL A  48      67.710  70.978  68.243  1.00  5.52              
ATOM    756 3HG1 VAL A  48      66.613  70.691  66.913  1.00  5.52              
ATOM    757  CG2 VAL A  48      69.380  72.718  67.015  1.00  5.52              
ATOM    758 1HG2 VAL A  48      69.571  72.451  68.057  1.00  5.52              
ATOM    759 2HG2 VAL A  48      70.042  72.143  66.374  1.00  5.52              
ATOM    760 3HG2 VAL A  48      69.592  73.779  66.905  1.00  5.52              
ATOM    761  C   VAL A  48      66.088  72.619  64.834  1.00  5.52              
ATOM    762  O   VAL A  48      65.386  73.627  64.672  1.00  5.52              
ATOM    763  N   LYS A  49      65.590  71.414  64.603  1.00  5.61              
ATOM    764  H   LYS A  49      66.201  70.640  64.815  1.00  5.61              
ATOM    765  CA  LYS A  49      64.243  71.143  64.076  1.00  5.61              
ATOM    766  HA  LYS A  49      63.603  72.024  64.111  1.00  5.61              
ATOM    767  CB  LYS A  49      64.408  70.624  62.634  1.00  5.61              
ATOM    768  HB1 LYS A  49      65.141  69.819  62.676  1.00  5.61              
ATOM    769  HB2 LYS A  49      64.844  71.414  62.026  1.00  5.61              
ATOM    770  CG  LYS A  49      63.162  70.076  61.899  1.00  5.61              
ATOM    771  HG1 LYS A  49      62.619  70.894  61.429  1.00  5.61              
ATOM    772  HG2 LYS A  49      62.498  69.547  62.584  1.00  5.61              
ATOM    773  CD  LYS A  49      63.677  69.084  60.843  1.00  5.61              
ATOM    774  HD1 LYS A  49      63.989  68.179  61.366  1.00  5.61              
ATOM    775  HD2 LYS A  49      64.553  69.527  60.379  1.00  5.61              
ATOM    776  CE  LYS A  49      62.735  68.677  59.707  1.00  5.61              
ATOM    777  HE1 LYS A  49      62.437  69.574  59.158  1.00  5.61              
ATOM    778  HE2 LYS A  49      61.840  68.211  60.127  1.00  5.61              
ATOM    779  NZ  LYS A  49      63.427  67.732  58.786  1.00  5.61              
ATOM    780  HZ1 LYS A  49      63.661  66.861  59.241  1.00  5.61              
ATOM    781  HZ2 LYS A  49      62.893  67.538  57.951  1.00  5.61              
ATOM    782  HZ3 LYS A  49      64.327  68.093  58.456  1.00  5.61              
ATOM    783  C   LYS A  49      63.602  70.091  64.956  1.00  5.61              
ATOM    784  O   LYS A  49      62.486  70.278  65.418  1.00  5.61              
ATOM    785  N   ALA A  50      64.349  69.007  65.160  1.00  5.51              
ATOM    786  H   ALA A  50      65.236  68.934  64.702  1.00  5.51              
ATOM    787  CA  ALA A  50      64.017  67.968  66.100  1.00  5.51              
ATOM    788  HA  ALA A  50      63.674  68.434  67.026  1.00  5.51              
ATOM    789  CB  ALA A  50      62.857  67.129  65.534  1.00  5.51              
ATOM    790  HB1 ALA A  50      62.604  66.340  66.243  1.00  5.51              
ATOM    791  HB2 ALA A  50      61.972  67.748  65.383  1.00  5.51              
ATOM    792  HB3 ALA A  50      63.145  66.672  64.586  1.00  5.51              
ATOM    793  C   ALA A  50      65.177  67.047  66.422  1.00  5.51              
ATOM    794  O   ALA A  50      65.729  66.411  65.520  1.00  5.51              
ATOM    795  N   LEU A  51      65.487  66.963  67.709  1.00  5.39              
ATOM    796  H   LEU A  51      64.987  67.573  68.352  1.00  5.39              
ATOM    797  CA  LEU A  51      66.318  65.940  68.318  1.00  5.39              
ATOM    798  HA  LEU A  51      67.006  65.560  67.566  1.00  5.39              
ATOM    799  CB  LEU A  51      67.125  66.630  69.431  1.00  5.39              
ATOM    800  HB1 LEU A  51      66.426  67.105  70.116  1.00  5.39              
ATOM    801  HB2 LEU A  51      67.740  67.418  68.992  1.00  5.39              
ATOM    802  CG  LEU A  51      68.033  65.691  70.232  1.00  5.39              
ATOM    803  HG  LEU A  51      67.421  64.892  70.642  1.00  5.39              
ATOM    804  CD1 LEU A  51      69.163  65.095  69.398  1.00  5.39              
ATOM    805 1HD1 LEU A  51      69.692  64.394  70.027  1.00  5.39              
ATOM    806 2HD1 LEU A  51      68.763  64.532  68.559  1.00  5.39              
ATOM    807 3HD1 LEU A  51      69.843  65.872  69.053  1.00  5.39              
ATOM    808  CD2 LEU A  51      68.657  66.437  71.403  1.00  5.39              
ATOM    809 1HD2 LEU A  51      69.046  65.733  72.135  1.00  5.39              
ATOM    810 2HD2 LEU A  51      69.466  67.079  71.064  1.00  5.39              
ATOM    811 3HD2 LEU A  51      67.896  67.036  71.902  1.00  5.39              
ATOM    812  C   LEU A  51      65.460  64.761  68.773  1.00  5.39              
ATOM    813  O   LEU A  51      64.375  64.999  69.349  1.00  5.39              
ATOM    814  N   ASN A  52      65.975  63.528  68.540  1.00  4.94              
ATOM    815  H   ASN A  52      66.841  63.415  68.019  1.00  4.94              
ATOM    816  CA  ASN A  52      65.582  62.424  69.421  1.00  4.94              
ATOM    817  HA  ASN A  52      64.740  62.736  70.039  1.00  4.94              
ATOM    818  CB  ASN A  52      65.084  61.213  68.587  1.00  4.94              
ATOM    819  HB1 ASN A  52      65.571  61.222  67.613  1.00  4.94              
ATOM    820  HB2 ASN A  52      64.017  61.330  68.412  1.00  4.94              
ATOM    821  CG  ASN A  52      65.314  59.824  69.183  1.00  4.94              
ATOM    822  OD1 ASN A  52      65.847  58.938  68.543  1.00  4.94              
ATOM    823  ND2 ASN A  52      64.893  59.544  70.395  1.00  4.94              
ATOM    824 1HD2 ASN A  52      64.424  60.224  70.978  1.00  4.94              
ATOM    825 2HD2 ASN A  52      65.201  58.654  70.778  1.00  4.94              
ATOM    826  C   ASN A  52      66.732  62.156  70.411  1.00  4.94              
ATOM    827  O   ASN A  52      67.910  62.358  70.122  1.00  4.94              
ATOM    828  N   CYS A  53      66.392  61.755  71.632  1.00  5.21              
ATOM    829  H   CYS A  53      65.413  61.648  71.873  1.00  5.21              
ATOM    830  CA  CYS A  53      67.358  61.203  72.567  1.00  5.21              
ATOM    831  HA  CYS A  53      68.175  60.790  71.980  1.00  5.21              
ATOM    832  CB  CYS A  53      67.963  62.278  73.508  1.00  5.21              
ATOM    833  HB1 CYS A  53      69.007  62.428  73.234  1.00  5.21              
ATOM    834  HB2 CYS A  53      67.968  61.904  74.534  1.00  5.21              
ATOM    835  SG  CYS A  53      67.130  63.901  73.485  1.00  5.21              
ATOM    836  HG  CYS A  53      67.284  64.112  72.175  1.00  5.21              
ATOM    837  C   CYS A  53      66.791  60.004  73.335  1.00  5.21              
ATOM    838  O   CYS A  53      65.587  59.740  73.336  1.00  5.21              
ATOM    839  N   ASN A  54      67.677  59.244  73.967  1.00  5.09              
ATOM    840  H   ASN A  54      68.655  59.530  73.959  1.00  5.09              
ATOM    841  CA  ASN A  54      67.404  57.878  74.368  1.00  5.09              
ATOM    842  HA  ASN A  54      66.349  57.793  74.619  1.00  5.09              
ATOM    843  CB  ASN A  54      67.705  56.952  73.163  1.00  5.09              
ATOM    844  HB1 ASN A  54      68.281  56.095  73.501  1.00  5.09              
ATOM    845  HB2 ASN A  54      68.320  57.471  72.428  1.00  5.09              
ATOM    846  CG  ASN A  54      66.452  56.439  72.458  1.00  5.09              
ATOM    847  OD1 ASN A  54      65.886  57.051  71.562  1.00  5.09              
ATOM    848  ND2 ASN A  54      65.992  55.266  72.811  1.00  5.09              
ATOM    849 1HD2 ASN A  54      66.450  54.778  73.585  1.00  5.09              
ATOM    850 2HD2 ASN A  54      65.193  54.899  72.334  1.00  5.09              
ATOM    851  C   ASN A  54      68.216  57.536  75.617  1.00  5.09              
ATOM    852  O   ASN A  54      69.440  57.713  75.679  1.00  5.09              
ATOM    853  N   PHE A  55      67.491  57.049  76.622  1.00  5.24              
ATOM    854  H   PHE A  55      66.522  56.818  76.422  1.00  5.24              
ATOM    855  CA  PHE A  55      67.861  57.112  78.026  1.00  5.24              
ATOM    856  HA  PHE A  55      68.941  57.124  78.103  1.00  5.24              
ATOM    857  CB  PHE A  55      67.367  58.441  78.560  1.00  5.24              
ATOM    858  HB1 PHE A  55      66.279  58.456  78.505  1.00  5.24              
ATOM    859  HB2 PHE A  55      67.745  59.248  77.930  1.00  5.24              
ATOM    860  CG  PHE A  55      67.792  58.697  79.975  1.00  5.24              
ATOM    861  CD1 PHE A  55      68.897  59.509  80.265  1.00  5.24              
ATOM    862  HD1 PHE A  55      69.518  59.893  79.488  1.00  5.24              
ATOM    863  CE1 PHE A  55      69.106  59.963  81.568  1.00  5.24              
ATOM    864  HE1 PHE A  55      69.914  60.653  81.756  1.00  5.24              
ATOM    865  CZ  PHE A  55      68.233  59.553  82.582  1.00  5.24              
ATOM    866  HZ  PHE A  55      68.324  59.955  83.563  1.00  5.24              
ATOM    867  CE2 PHE A  55      67.239  58.603  82.328  1.00  5.24              
ATOM    868  HE2 PHE A  55      66.628  58.217  83.129  1.00  5.24              
ATOM    869  CD2 PHE A  55      67.008  58.193  81.012  1.00  5.24              
ATOM    870  HD2 PHE A  55      66.199  57.524  80.774  1.00  5.24              
ATOM    871  C   PHE A  55      67.366  55.910  78.805  1.00  5.24              
ATOM    872  O   PHE A  55      66.174  55.752  79.009  1.00  5.24              
ATOM    873  N   GLY A  56      68.264  55.053  79.271  1.00  5.50              
ATOM    874  H   GLY A  56      69.248  55.223  79.144  1.00  5.50              
ATOM    875  CA  GLY A  56      67.809  53.974  80.137  1.00  5.50              
ATOM    876  HA1 GLY A  56      68.568  53.203  80.227  1.00  5.50              
ATOM    877  HA2 GLY A  56      66.936  53.497  79.693  1.00  5.50              
ATOM    878  C   GLY A  56      67.426  54.515  81.514  1.00  5.50              
ATOM    879  O   GLY A  56      68.203  55.234  82.142  1.00  5.50              
ATOM    880  N   HIS A  57      66.276  54.096  82.032  1.00  5.60              
ATOM    881  H   HIS A  57      65.619  53.596  81.441  1.00  5.60              
ATOM    882  CA  HIS A  57      66.042  54.083  83.469  1.00  5.60              
ATOM    883  HA  HIS A  57      66.788  54.699  83.974  1.00  5.60              
ATOM    884  CB  HIS A  57      64.663  54.619  83.884  1.00  5.60              
ATOM    885  HB1 HIS A  57      64.726  54.736  84.960  1.00  5.60              
ATOM    886  HB2 HIS A  57      63.904  53.882  83.620  1.00  5.60              
ATOM    887  CG  HIS A  57      64.135  55.937  83.413  1.00  5.60              
ATOM    888  ND1 HIS A  57      64.626  56.717  82.391  1.00  5.60              
ATOM    889  CE1 HIS A  57      63.804  57.761  82.271  1.00  5.60              
ATOM    890  HE1 HIS A  57      63.932  58.559  81.553  1.00  5.60              
ATOM    891  NE2 HIS A  57      62.789  57.647  83.137  1.00  5.60              
ATOM    892  HE2 HIS A  57      62.035  58.315  83.236  1.00  5.60              
ATOM    893  CD2 HIS A  57      63.020  56.538  83.913  1.00  5.60              
ATOM    894  HD2 HIS A  57      62.444  56.201  84.758  1.00  5.60              
ATOM    895  C   HIS A  57      66.177  52.650  83.940  1.00  5.60              
ATOM    896  O   HIS A  57      65.323  51.822  83.626  1.00  5.60              
ATOM    897  N   GLN A  58      67.250  52.338  84.665  1.00  5.67              
ATOM    898  H   GLN A  58      67.910  53.057  84.918  1.00  5.67              
ATOM    899  CA  GLN A  58      67.512  50.950  85.028  1.00  5.67              
ATOM    900  HA  GLN A  58      67.645  50.421  84.085  1.00  5.67              
ATOM    901  CB  GLN A  58      68.822  50.843  85.829  1.00  5.67              
ATOM    902  HB1 GLN A  58      68.775  51.553  86.654  1.00  5.67              
ATOM    903  HB2 GLN A  58      69.649  51.130  85.178  1.00  5.67              
ATOM    904  CG  GLN A  58      69.134  49.462  86.444  1.00  5.67              
ATOM    905  HG1 GLN A  58      68.431  49.266  87.252  1.00  5.67              
ATOM    906  HG2 GLN A  58      70.126  49.511  86.894  1.00  5.67              
ATOM    907  CD  GLN A  58      69.106  48.270  85.484  1.00  5.67              
ATOM    908  OE1 GLN A  58      68.697  48.336  84.337  1.00  5.67              
ATOM    909  NE2 GLN A  58      69.527  47.104  85.913  1.00  5.67              
ATOM    910 1HE2 GLN A  58      69.912  46.993  86.836  1.00  5.67              
ATOM    911 2HE2 GLN A  58      69.499  46.359  85.241  1.00  5.67              
ATOM    912  C   GLN A  58      66.319  50.320  85.760  1.00  5.67              
ATOM    913  O   GLN A  58      65.826  50.850  86.755  1.00  5.67              
ATOM    914  N   CYS A  59      65.896  49.184  85.210  1.00  5.66              
ATOM    915  H   CYS A  59      66.415  48.920  84.385  1.00  5.66              
ATOM    916  CA  CYS A  59      64.851  48.239  85.603  1.00  5.66              
ATOM    917  HA  CYS A  59      65.322  47.262  85.490  1.00  5.66              
ATOM    918  CB  CYS A  59      64.472  48.269  87.092  1.00  5.66              
ATOM    919  HB1 CYS A  59      63.810  47.431  87.305  1.00  5.66              
ATOM    920  HB2 CYS A  59      63.965  49.197  87.348  1.00  5.66              
ATOM    921  SG  CYS A  59      65.929  48.054  88.147  1.00  5.66              
ATOM    922  HG  CYS A  59      66.237  49.362  88.160  1.00  5.66              
ATOM    923  C   CYS A  59      63.702  48.169  84.580  1.00  5.66              
ATOM    924  O   CYS A  59      63.709  48.879  83.582  1.00  5.66              
ATOM    925  N   LEU A  60      62.725  47.279  84.765  1.00  5.52              
ATOM    926  H   LEU A  60      62.582  46.917  85.705  1.00  5.52              
ATOM    927  CA  LEU A  60      61.855  46.741  83.710  1.00  5.52              
ATOM    928  HA  LEU A  60      62.178  47.115  82.739  1.00  5.52              
ATOM    929  CB  LEU A  60      62.012  45.206  83.666  1.00  5.52              
ATOM    930  HB1 LEU A  60      61.384  44.823  82.861  1.00  5.52              
ATOM    931  HB2 LEU A  60      61.640  44.791  84.604  1.00  5.52              
ATOM    932  CG  LEU A  60      63.452  44.696  83.454  1.00  5.52              
ATOM    933  HG  LEU A  60      64.081  45.020  84.284  1.00  5.52              
ATOM    934  CD1 LEU A  60      63.460  43.168  83.429  1.00  5.52              
ATOM    935 1HD1 LEU A  60      64.481  42.806  83.310  1.00  5.52              
ATOM    936 2HD1 LEU A  60      63.056  42.782  84.365  1.00  5.52              
ATOM    937 3HD1 LEU A  60      62.853  42.804  82.599  1.00  5.52              
ATOM    938  CD2 LEU A  60      64.066  45.210  82.151  1.00  5.52              
ATOM    939 1HD2 LEU A  60      65.047  44.758  82.003  1.00  5.52              
ATOM    940 2HD2 LEU A  60      63.420  44.941  81.313  1.00  5.52              
ATOM    941 3HD2 LEU A  60      64.186  46.290  82.194  1.00  5.52              
ATOM    942  C   LEU A  60      60.378  47.157  83.906  1.00  5.52              
ATOM    943  O   LEU A  60      59.659  46.536  84.689  1.00  5.52              
ATOM    944  N   PRO A  61      59.926  48.273  83.290  1.00  5.24              
ATOM    945  CD  PRO A  61      60.587  49.052  82.249  1.00  5.24              
ATOM    946  HD1 PRO A  61      60.708  48.466  81.335  1.00  5.24              
ATOM    947  HD2 PRO A  61      61.555  49.394  82.601  1.00  5.24              
ATOM    948  CG  PRO A  61      59.693  50.266  81.979  1.00  5.24              
ATOM    949  HG1 PRO A  61      59.037  50.057  81.138  1.00  5.24              
ATOM    950  HG2 PRO A  61      60.276  51.168  81.794  1.00  5.24              
ATOM    951  CB  PRO A  61      58.825  50.392  83.227  1.00  5.24              
ATOM    952  HB1 PRO A  61      57.855  50.827  82.992  1.00  5.24              
ATOM    953  HB2 PRO A  61      59.321  51.007  83.974  1.00  5.24              
ATOM    954  CA  PRO A  61      58.696  48.940  83.701  1.00  5.24              
ATOM    955  HA  PRO A  61      58.601  48.922  84.790  1.00  5.24              
ATOM    956  C   PRO A  61      57.431  48.331  83.077  1.00  5.24              
ATOM    957  O   PRO A  61      57.270  48.260  81.859  1.00  5.24              
ATOM    958  N   GLY A  62      56.455  48.010  83.921  1.00  5.59              
ATOM    959  H   GLY A  62      56.637  48.063  84.914  1.00  5.59              
ATOM    960  CA  GLY A  62      55.117  47.629  83.472  1.00  5.59              
ATOM    961  HA1 GLY A  62      54.558  47.242  84.325  1.00  5.59              
ATOM    962  HA2 GLY A  62      55.197  46.830  82.735  1.00  5.59              
ATOM    963  C   GLY A  62      54.324  48.795  82.876  1.00  5.59              
ATOM    964  O   GLY A  62      53.667  49.564  83.582  1.00  5.59              
ATOM    965  N   TYR A  63      54.384  48.915  81.549  1.00  5.31              
ATOM    966  H   TYR A  63      55.055  48.336  81.064  1.00  5.31              
ATOM    967  CA  TYR A  63      53.670  49.938  80.784  1.00  5.31              
ATOM    968  HA  TYR A  63      54.059  50.897  81.121  1.00  5.31              
ATOM    969  CB  TYR A  63      54.023  49.841  79.288  1.00  5.31              
ATOM    970  HB1 TYR A  63      55.105  49.736  79.191  1.00  5.31              
ATOM    971  HB2 TYR A  63      53.773  50.805  78.843  1.00  5.31              
ATOM    972  CG  TYR A  63      53.365  48.749  78.448  1.00  5.31              
ATOM    973  CD1 TYR A  63      52.642  49.121  77.297  1.00  5.31              
ATOM    974  HD1 TYR A  63      52.520  50.166  77.049  1.00  5.31              
ATOM    975  CE1 TYR A  63      52.082  48.145  76.453  1.00  5.31              
ATOM    976  HE1 TYR A  63      51.525  48.438  75.575  1.00  5.31              
ATOM    977  CZ  TYR A  63      52.239  46.777  76.752  1.00  5.31              
ATOM    978  OH  TYR A  63      51.727  45.846  75.902  1.00  5.31              
ATOM    979  HH  TYR A  63      51.803  44.949  76.233  1.00  5.31              
ATOM    980  CE2 TYR A  63      52.959  46.395  77.907  1.00  5.31              
ATOM    981  HE2 TYR A  63      53.085  45.347  78.139  1.00  5.31              
ATOM    982  CD2 TYR A  63      53.527  47.378  78.745  1.00  5.31              
ATOM    983  HD2 TYR A  63      54.103  47.067  79.602  1.00  5.31              
ATOM    984  C   TYR A  63      52.149  49.987  81.071  1.00  5.31              
ATOM    985  O   TYR A  63      51.575  51.064  81.056  1.00  5.31              
ATOM    986  N   GLU A  64      51.492  48.892  81.477  1.00  5.16              
ATOM    987  H   GLU A  64      51.978  48.010  81.482  1.00  5.16              
ATOM    988  CA  GLU A  64      50.097  48.922  81.975  1.00  5.16              
ATOM    989  HA  GLU A  64      49.460  49.365  81.207  1.00  5.16              
ATOM    990  CB  GLU A  64      49.588  47.478  82.218  1.00  5.16              
ATOM    991  HB1 GLU A  64      50.431  46.878  82.565  1.00  5.16              
ATOM    992  HB2 GLU A  64      49.277  47.063  81.259  1.00  5.16              
ATOM    993  CG  GLU A  64      48.448  47.264  83.252  1.00  5.16              
ATOM    994  HG1 GLU A  64      48.836  47.481  84.249  1.00  5.16              
ATOM    995  HG2 GLU A  64      48.184  46.205  83.245  1.00  5.16              
ATOM    996  CD  GLU A  64      47.164  48.084  83.021  1.00  5.16              
ATOM    997  OE1 GLU A  64      46.527  48.534  84.010  1.00  5.16              
ATOM    998  OE2 GLU A  64      46.801  48.317  81.848  1.00  5.16              
ATOM    999  C   GLU A  64      49.894  49.763  83.242  1.00  5.16              
ATOM   1000  O   GLU A  64      48.960  50.554  83.286  1.00  5.16              
ATOM   1001  N   SER A  65      50.759  49.608  84.243  1.00  5.10              
ATOM   1002  H   SER A  65      51.505  48.933  84.135  1.00  5.10              
ATOM   1003  CA  SER A  65      50.806  50.409  85.477  1.00  5.10              
ATOM   1004  HA  SER A  65      49.790  50.652  85.790  1.00  5.10              
ATOM   1005  CB  SER A  65      51.476  49.581  86.586  1.00  5.10              
ATOM   1006  HB1 SER A  65      50.741  48.881  86.984  1.00  5.10              
ATOM   1007  HB2 SER A  65      51.801  50.228  87.402  1.00  5.10              
ATOM   1008  OG  SER A  65      52.575  48.827  86.096  1.00  5.10              
ATOM   1009  HG  SER A  65      53.183  49.417  85.627  1.00  5.10              
ATOM   1010  C   SER A  65      51.547  51.743  85.293  1.00  5.10              
ATOM   1011  O   SER A  65      51.760  52.473  86.256  1.00  5.10              
ATOM   1012  N   LEU A  66      51.957  52.061  84.058  1.00  5.01              
ATOM   1013  H   LEU A  66      51.902  51.355  83.341  1.00  5.01              
ATOM   1014  CA  LEU A  66      52.254  53.438  83.675  1.00  5.01              
ATOM   1015  HA  LEU A  66      52.466  54.032  84.564  1.00  5.01              
ATOM   1016  CB  LEU A  66      53.477  53.478  82.740  1.00  5.01              
ATOM   1017  HB1 LEU A  66      53.631  54.517  82.441  1.00  5.01              
ATOM   1018  HB2 LEU A  66      53.251  52.913  81.837  1.00  5.01              
ATOM   1019  CG  LEU A  66      54.790  52.961  83.339  1.00  5.01              
ATOM   1020  HG  LEU A  66      54.707  51.905  83.580  1.00  5.01              
ATOM   1021  CD1 LEU A  66      55.901  53.138  82.305  1.00  5.01              
ATOM   1022 1HD1 LEU A  66      56.856  52.846  82.737  1.00  5.01              
ATOM   1023 2HD1 LEU A  66      55.690  52.505  81.446  1.00  5.01              
ATOM   1024 3HD1 LEU A  66      55.961  54.178  81.988  1.00  5.01              
ATOM   1025  CD2 LEU A  66      55.150  53.728  84.606  1.00  5.01              
ATOM   1026 1HD2 LEU A  66      56.141  53.431  84.946  1.00  5.01              
ATOM   1027 2HD2 LEU A  66      55.126  54.799  84.415  1.00  5.01              
ATOM   1028 3HD2 LEU A  66      54.440  53.489  85.399  1.00  5.01              
ATOM   1029  C   LEU A  66      51.098  54.155  82.961  1.00  5.01              
ATOM   1030  O   LEU A  66      51.030  55.381  83.027  1.00  5.01              
ATOM   1031  N   ILE A  67      50.239  53.413  82.252  1.00  5.09              
ATOM   1032  H   ILE A  67      50.449  52.426  82.185  1.00  5.09              
ATOM   1033  CA  ILE A  67      49.158  53.923  81.387  1.00  5.09              
ATOM   1034  HA  ILE A  67      49.388  54.937  81.061  1.00  5.09              
ATOM   1035  CB  ILE A  67      49.016  53.008  80.127  1.00  5.09              
ATOM   1036  HB  ILE A  67      48.956  51.975  80.474  1.00  5.09              
ATOM   1037  CG2 ILE A  67      47.756  53.291  79.273  1.00  5.09              
ATOM   1038 1HG2 ILE A  67      47.718  52.638  78.403  1.00  5.09              
ATOM   1039 2HG2 ILE A  67      46.840  53.129  79.834  1.00  5.09              
ATOM   1040 3HG2 ILE A  67      47.759  54.330  78.936  1.00  5.09              
ATOM   1041  CG1 ILE A  67      50.231  53.131  79.182  1.00  5.09              
ATOM   1042 1HG1 ILE A  67      51.146  53.178  79.766  1.00  5.09              
ATOM   1043 2HG1 ILE A  67      50.134  54.059  78.626  1.00  5.09              
ATOM   1044  CD1 ILE A  67      50.397  51.985  78.174  1.00  5.09              
ATOM   1045  HD1 ILE A  67      51.334  52.126  77.638  1.00  5.09              
ATOM   1046  HD2 ILE A  67      50.424  51.025  78.691  1.00  5.09              
ATOM   1047  HD3 ILE A  67      49.586  51.978  77.450  1.00  5.09              
ATOM   1048  C   ILE A  67      47.818  53.988  82.097  1.00  5.09              
ATOM   1049  O   ILE A  67      46.972  54.793  81.757  1.00  5.09              
ATOM   1050  N   LYS A  68      47.624  53.125  83.085  1.00  5.69              
ATOM   1051  H   LYS A  68      48.383  52.473  83.270  1.00  5.69              
ATOM   1052  CA  LYS A  68      46.810  53.439  84.236  1.00  5.69              
ATOM   1053  HA  LYS A  68      46.180  54.312  84.024  1.00  5.69              
ATOM   1054  CB  LYS A  68      45.929  52.267  84.698  1.00  5.69              
ATOM   1055  HB1 LYS A  68      45.806  52.385  85.775  1.00  5.69              
ATOM   1056  HB2 LYS A  68      46.424  51.310  84.526  1.00  5.69              
ATOM   1057  CG  LYS A  68      44.513  52.287  84.086  1.00  5.69              
ATOM   1058  HG1 LYS A  68      44.232  53.313  83.843  1.00  5.69              
ATOM   1059  HG2 LYS A  68      43.818  51.952  84.857  1.00  5.69              
ATOM   1060  CD  LYS A  68      44.265  51.399  82.856  1.00  5.69              
ATOM   1061  HD1 LYS A  68      43.224  51.539  82.562  1.00  5.69              
ATOM   1062  HD2 LYS A  68      44.394  50.349  83.124  1.00  5.69              
ATOM   1063  CE  LYS A  68      45.132  51.737  81.641  1.00  5.69              
ATOM   1064  HE1 LYS A  68      45.368  52.808  81.655  1.00  5.69              
ATOM   1065  HE2 LYS A  68      44.553  51.539  80.736  1.00  5.69              
ATOM   1066  NZ  LYS A  68      46.369  50.920  81.615  1.00  5.69              
ATOM   1067  HZ1 LYS A  68      46.180  49.915  81.561  1.00  5.69              
ATOM   1068  HZ2 LYS A  68      46.950  51.156  80.830  1.00  5.69              
ATOM   1069  HZ3 LYS A  68      46.910  51.033  82.466  1.00  5.69              
ATOM   1070  C   LYS A  68      47.827  53.840  85.277  1.00  5.69              
ATOM   1071  O   LYS A  68      48.714  53.054  85.601  1.00  5.69              
ATOM   1072  N   THR A  69      47.694  55.068  85.754  1.00  5.78              
ATOM   1073  H   THR A  69      46.957  55.635  85.356  1.00  5.78              
ATOM   1074  CA  THR A  69      48.434  55.560  86.919  1.00  5.78              
ATOM   1075  HA  THR A  69      49.476  55.709  86.646  1.00  5.78              
ATOM   1076  CB  THR A  69      47.770  56.867  87.421  1.00  5.78              
ATOM   1077  HB  THR A  69      47.108  57.201  86.637  1.00  5.78              
ATOM   1078  CG2 THR A  69      46.867  56.798  88.670  1.00  5.78              
ATOM   1079 1HG2 THR A  69      46.352  57.731  88.813  1.00  5.78              
ATOM   1080 2HG2 THR A  69      46.110  56.024  88.543  1.00  5.78              
ATOM   1081 3HG2 THR A  69      47.439  56.648  89.581  1.00  5.78              
ATOM   1082  OG1 THR A  69      48.743  57.864  87.626  1.00  5.78              
ATOM   1083  HG1 THR A  69      49.470  57.725  86.986  1.00  5.78              
ATOM   1084  C   THR A  69      48.332  54.574  88.093  1.00  5.78              
ATOM   1085  O   THR A  69      47.442  53.720  88.120  1.00  5.78              
ATOM   1086  N   PRO A  70      49.083  54.792  89.178  1.00  6.85              
ATOM   1087  CD  PRO A  70      50.206  55.717  89.295  1.00  6.85              
ATOM   1088  HD1 PRO A  70      49.851  56.741  89.357  1.00  6.85              
ATOM   1089  HD2 PRO A  70      50.901  55.599  88.464  1.00  6.85              
ATOM   1090  CG  PRO A  70      50.892  55.409  90.619  1.00  6.85              
ATOM   1091  HG1 PRO A  70      51.280  56.312  91.089  1.00  6.85              
ATOM   1092  HG2 PRO A  70      51.673  54.661  90.471  1.00  6.85              
ATOM   1093  CB  PRO A  70      49.762  54.817  91.441  1.00  6.85              
ATOM   1094  HB1 PRO A  70      49.139  55.619  91.841  1.00  6.85              
ATOM   1095  HB2 PRO A  70      50.143  54.180  92.240  1.00  6.85              
ATOM   1096  CA  PRO A  70      48.990  54.021  90.391  1.00  6.85              
ATOM   1097  HA  PRO A  70      49.594  53.136  90.180  1.00  6.85              
ATOM   1098  C   PRO A  70      47.715  53.450  91.013  1.00  6.85              
ATOM   1099  O   PRO A  70      47.840  52.437  91.708  1.00  6.85              
ATOM   1100  N   LYS A  71      46.541  54.077  90.904  1.00  7.88              
ATOM   1101  H   LYS A  71      46.456  54.790  90.189  1.00  7.88              
ATOM   1102  CA  LYS A  71      45.301  53.599  91.555  1.00  7.88              
ATOM   1103  HA  LYS A  71      45.403  52.521  91.687  1.00  7.88              
ATOM   1104  CB  LYS A  71      45.121  54.204  92.965  1.00  7.88              
ATOM   1105  HB1 LYS A  71      44.068  54.137  93.238  1.00  7.88              
ATOM   1106  HB2 LYS A  71      45.427  55.248  92.944  1.00  7.88              
ATOM   1107  CG  LYS A  71      45.891  53.464  94.082  1.00  7.88              
ATOM   1108  HG1 LYS A  71      45.967  52.410  93.820  1.00  7.88              
ATOM   1109  HG2 LYS A  71      45.307  53.525  95.002  1.00  7.88              
ATOM   1110  CD  LYS A  71      47.284  54.054  94.381  1.00  7.88              
ATOM   1111  HD1 LYS A  71      47.153  54.939  95.006  1.00  7.88              
ATOM   1112  HD2 LYS A  71      47.750  54.394  93.462  1.00  7.88              
ATOM   1113  CE  LYS A  71      48.244  53.086  95.093  1.00  7.88              
ATOM   1114  HE1 LYS A  71      47.842  52.833  96.079  1.00  7.88              
ATOM   1115  HE2 LYS A  71      49.190  53.614  95.248  1.00  7.88              
ATOM   1116  NZ  LYS A  71      48.497  51.849  94.307  1.00  7.88              
ATOM   1117  HZ1 LYS A  71      47.706  51.223  94.358  1.00  7.88              
ATOM   1118  HZ2 LYS A  71      48.602  52.073  93.316  1.00  7.88              
ATOM   1119  HZ3 LYS A  71      49.326  51.365  94.628  1.00  7.88              
ATOM   1120  C   LYS A  71      44.109  53.680  90.598  1.00  7.88              
ATOM   1121  O   LYS A  71      44.303  54.198  89.511  1.00  7.88              
ATOM   1122  N   LYS A  72      42.920  53.146  90.966  1.00  9.20              
ATOM   1123  H   LYS A  72      42.848  52.720  91.877  1.00  9.20              
ATOM   1124  CA  LYS A  72      41.825  52.911  89.996  1.00  9.20              
ATOM   1125  HA  LYS A  72      42.094  53.508  89.122  1.00  9.20              
ATOM   1126  CB  LYS A  72      41.895  51.460  89.436  1.00  9.20              
ATOM   1127  HB1 LYS A  72      41.081  51.312  88.724  1.00  9.20              
ATOM   1128  HB2 LYS A  72      41.778  50.737  90.246  1.00  9.20              
ATOM   1129  CG  LYS A  72      43.229  51.203  88.680  1.00  9.20              
ATOM   1130  HG1 LYS A  72      44.042  51.160  89.406  1.00  9.20              
ATOM   1131  HG2 LYS A  72      43.410  52.055  88.022  1.00  9.20              
ATOM   1132  CD  LYS A  72      43.296  49.934  87.809  1.00  9.20              
ATOM   1133  HD1 LYS A  72      42.469  49.949  87.097  1.00  9.20              
ATOM   1134  HD2 LYS A  72      43.214  49.047  88.439  1.00  9.20              
ATOM   1135  CE  LYS A  72      44.640  49.918  87.041  1.00  9.20              
ATOM   1136  HE1 LYS A  72      45.463  49.844  87.757  1.00  9.20              
ATOM   1137  HE2 LYS A  72      44.740  50.884  86.543  1.00  9.20              
ATOM   1138  NZ  LYS A  72      44.747  48.835  86.023  1.00  9.20              
ATOM   1139  HZ1 LYS A  72      45.599  48.922  85.450  1.00  9.20              
ATOM   1140  HZ2 LYS A  72      44.786  47.916  86.436  1.00  9.20              
ATOM   1141  HZ3 LYS A  72      43.991  48.874  85.357  1.00  9.20              
ATOM   1142  C   LYS A  72      40.404  53.515  90.204  1.00  9.20              
ATOM   1143  O   LYS A  72      39.427  52.873  89.832  1.00  9.20              
ATOM   1144  N   THR A  73      40.267  54.765  90.679  1.00 11.32              
ATOM   1145  H   THR A  73      41.110  55.110  91.099  1.00 11.32              
ATOM   1146  CA  THR A  73      39.506  55.864  89.973  1.00 11.32              
ATOM   1147  HA  THR A  73      39.852  55.915  88.941  1.00 11.32              
ATOM   1148  CB  THR A  73      37.989  55.560  89.928  1.00 11.32              
ATOM   1149  HB  THR A  73      37.680  55.082  90.858  1.00 11.32              
ATOM   1150  CG2 THR A  73      37.070  56.758  89.666  1.00 11.32              
ATOM   1151 1HG2 THR A  73      37.072  57.436  90.518  1.00 11.32              
ATOM   1152 2HG2 THR A  73      37.384  57.283  88.764  1.00 11.32              
ATOM   1153 3HG2 THR A  73      36.050  56.400  89.525  1.00 11.32              
ATOM   1154  OG1 THR A  73      37.742  54.704  88.848  1.00 11.32              
ATOM   1155  HG1 THR A  73      38.152  53.849  89.066  1.00 11.32              
ATOM   1156  C   THR A  73      39.724  57.266  90.612  1.00 11.32              
ATOM   1157  O   THR A  73      39.654  57.383  91.838  1.00 11.32              
ATOM   1158  N   LYS A  74      39.936  58.328  89.805  1.00 12.14              
ATOM   1159  H   LYS A  74      39.839  58.099  88.828  1.00 12.14              
ATOM   1160  CA  LYS A  74      40.323  59.761  90.058  1.00 12.14              
ATOM   1161  HA  LYS A  74      40.667  60.123  89.129  1.00 12.14              
ATOM   1162  CB  LYS A  74      39.091  60.650  90.365  1.00 12.14              
ATOM   1163  HB1 LYS A  74      38.196  60.208  89.929  1.00 12.14              
ATOM   1164  HB2 LYS A  74      39.229  61.594  89.840  1.00 12.14              
ATOM   1165  CG  LYS A  74      38.762  61.076  91.810  1.00 12.14              
ATOM   1166  HG1 LYS A  74      38.014  61.875  91.769  1.00 12.14              
ATOM   1167  HG2 LYS A  74      39.644  61.472  92.320  1.00 12.14              
ATOM   1168  CD  LYS A  74      38.125  59.978  92.712  1.00 12.14              
ATOM   1169  HD1 LYS A  74      37.916  59.118  92.084  1.00 12.14              
ATOM   1170  HD2 LYS A  74      37.168  60.359  93.069  1.00 12.14              
ATOM   1171  CE  LYS A  74      39.018  59.623  93.906  1.00 12.14              
ATOM   1172  HE1 LYS A  74      38.813  60.320  94.718  1.00 12.14              
ATOM   1173  HE2 LYS A  74      40.057  59.761  93.617  1.00 12.14              
ATOM   1174  NZ  LYS A  74      38.825  58.228  94.338  1.00 12.14              
ATOM   1175  HZ1 LYS A  74      39.443  57.961  95.089  1.00 12.14              
ATOM   1176  HZ2 LYS A  74      37.882  58.025  94.628  1.00 12.14              
ATOM   1177  HZ3 LYS A  74      39.043  57.597  93.569  1.00 12.14              
ATOM   1178  C   LYS A  74      41.553  60.048  90.938  1.00 12.14              
ATOM   1179  O   LYS A  74      41.613  59.677  92.097  1.00 12.14              
ATOM   1180  N   ASN A  75      42.562  60.693  90.320  1.00 11.20              
ATOM   1181  H   ASN A  75      42.314  61.085  89.425  1.00 11.20              
ATOM   1182  CA  ASN A  75      44.002  60.712  90.657  1.00 11.20              
ATOM   1183  HA  ASN A  75      44.506  61.099  89.779  1.00 11.20              
ATOM   1184  CB  ASN A  75      44.267  61.696  91.811  1.00 11.20              
ATOM   1185  HB1 ASN A  75      45.265  61.529  92.214  1.00 11.20              
ATOM   1186  HB2 ASN A  75      43.553  61.534  92.615  1.00 11.20              
ATOM   1187  CG  ASN A  75      44.225  63.140  91.347  1.00 11.20              
ATOM   1188  OD1 ASN A  75      44.827  63.491  90.349  1.00 11.20              
ATOM   1189  ND2 ASN A  75      43.527  64.008  92.033  1.00 11.20              
ATOM   1190 1HD2 ASN A  75      43.050  63.742  92.874  1.00 11.20              
ATOM   1191 2HD2 ASN A  75      43.538  64.962  91.711  1.00 11.20              
ATOM   1192  C   ASN A  75      44.694  59.363  90.892  1.00 11.20              
ATOM   1193  O   ASN A  75      45.875  59.211  90.675  1.00 11.20              
ATOM   1194  N   MET A  76      43.876  58.390  91.221  1.00 11.18              
ATOM   1195  H   MET A  76      43.032  58.701  91.669  1.00 11.18              
ATOM   1196  CA  MET A  76      43.770  57.019  90.772  1.00 11.18              
ATOM   1197  HA  MET A  76      44.753  56.546  90.742  1.00 11.18              
ATOM   1198  CB  MET A  76      42.876  56.454  91.903  1.00 11.18              
ATOM   1199  HB1 MET A  76      42.836  55.386  91.868  1.00 11.18              
ATOM   1200  HB2 MET A  76      41.885  56.784  91.681  1.00 11.18              
ATOM   1201  CG  MET A  76      43.094  56.877  93.372  1.00 11.18              
ATOM   1202  HG1 MET A  76      42.971  57.953  93.485  1.00 11.18              
ATOM   1203  HG2 MET A  76      44.101  56.642  93.705  1.00 11.18              
ATOM   1204  SD  MET A  76      41.910  56.108  94.510  1.00 11.18              
ATOM   1205  CE  MET A  76      42.595  56.683  96.088  1.00 11.18              
ATOM   1206  HE1 MET A  76      42.619  57.772  96.109  1.00 11.18              
ATOM   1207  HE2 MET A  76      41.977  56.319  96.910  1.00 11.18              
ATOM   1208  HE3 MET A  76      43.608  56.298  96.211  1.00 11.18              
ATOM   1209  C   MET A  76      43.086  56.958  89.389  1.00 11.18              
ATOM   1210  O   MET A  76      42.321  56.048  89.144  1.00 11.18              
ATOM   1211  N   LEU A  77      43.145  58.005  88.550  1.00 11.27              
ATOM   1212  H   LEU A  77      43.906  58.653  88.647  1.00 11.27              
ATOM   1213  CA  LEU A  77      42.228  58.084  87.412  1.00 11.27              
ATOM   1214  HA  LEU A  77      41.300  57.671  87.718  1.00 11.27              
ATOM   1215  CB  LEU A  77      41.861  59.547  86.989  1.00 11.27              
ATOM   1216  HB1 LEU A  77      42.554  59.875  86.209  1.00 11.27              
ATOM   1217  HB2 LEU A  77      42.136  60.203  87.793  1.00 11.27              
ATOM   1218  CG  LEU A  77      40.394  59.949  86.550  1.00 11.27              
ATOM   1219  HG  LEU A  77      39.953  60.484  87.371  1.00 11.27              
ATOM   1220  CD1 LEU A  77      40.352  60.999  85.452  1.00 11.27              
ATOM   1221 1HD1 LEU A  77      40.531  60.560  84.475  1.00 11.27              
ATOM   1222 2HD1 LEU A  77      39.370  61.467  85.421  1.00 11.27              
ATOM   1223 3HD1 LEU A  77      41.094  61.772  85.627  1.00 11.27              
ATOM   1224  CD2 LEU A  77      39.364  58.857  86.240  1.00 11.27              
ATOM   1225 1HD2 LEU A  77      38.375  59.312  86.231  1.00 11.27              
ATOM   1226 2HD2 LEU A  77      39.514  58.450  85.246  1.00 11.27              
ATOM   1227 3HD2 LEU A  77      39.359  58.064  86.973  1.00 11.27              
ATOM   1228  C   LEU A  77      42.588  57.111  86.230  1.00 11.27              
ATOM   1229  O   LEU A  77      43.633  56.447  86.293  1.00 11.27              
ATOM   1230  N   ARG A  78      41.829  57.155  85.120  1.00 10.11              
ATOM   1231  H   ARG A  78      40.894  57.478  85.259  1.00 10.11              
ATOM   1232  CA  ARG A  78      42.370  57.554  83.795  1.00 10.11              
ATOM   1233  HA  ARG A  78      42.965  56.754  83.381  1.00 10.11              
ATOM   1234  CB  ARG A  78      41.229  57.923  82.842  1.00 10.11              
ATOM   1235  HB1 ARG A  78      41.720  58.498  82.085  1.00 10.11              
ATOM   1236  HB2 ARG A  78      40.526  58.590  83.323  1.00 10.11              
ATOM   1237  CG  ARG A  78      40.476  56.784  82.157  1.00 10.11              
ATOM   1238  HG1 ARG A  78      39.627  56.473  82.767  1.00 10.11              
ATOM   1239  HG2 ARG A  78      41.147  55.932  82.032  1.00 10.11              
ATOM   1240  CD  ARG A  78      39.952  57.160  80.734  1.00 10.11              
ATOM   1241  HD1 ARG A  78      39.491  56.249  80.342  1.00 10.11              
ATOM   1242  HD2 ARG A  78      40.818  57.335  80.099  1.00 10.11              
ATOM   1243  NE  ARG A  78      38.974  58.261  80.655  1.00 10.11              
ATOM   1244  HE  ARG A  78      38.099  57.963  80.224  1.00 10.11              
ATOM   1245  CZ  ARG A  78      39.175  59.568  80.587  1.00 10.11              
ATOM   1246  NH1 ARG A  78      38.257  60.369  80.141  1.00 10.11              
ATOM   1247 1HH1 ARG A  78      37.602  59.972  79.457  1.00 10.11              
ATOM   1248 2HH1 ARG A  78      38.495  61.350  80.054  1.00 10.11              
ATOM   1249  NH2 ARG A  78      40.296  60.146  80.873  1.00 10.11              
ATOM   1250 1HH2 ARG A  78      41.095  59.525  80.851  1.00 10.11              
ATOM   1251 2HH2 ARG A  78      40.468  61.038  80.422  1.00 10.11              
ATOM   1252  C   ARG A  78      43.281  58.790  84.122  1.00 10.11              
ATOM   1253  O   ARG A  78      42.834  59.926  83.948  1.00 10.11              
ATOM   1254  N   ARG A  79      44.446  58.661  84.803  1.00  9.47              
ATOM   1255  H   ARG A  79      44.819  57.712  84.810  1.00  9.47              
ATOM   1256  CA  ARG A  79      45.214  59.779  85.443  1.00  9.47              
ATOM   1257  HA  ARG A  79      44.541  60.635  85.404  1.00  9.47              
ATOM   1258  CB  ARG A  79      45.453  59.593  86.952  1.00  9.47              
ATOM   1259  HB1 ARG A  79      45.532  58.527  87.102  1.00  9.47              
ATOM   1260  HB2 ARG A  79      44.570  59.932  87.485  1.00  9.47              
ATOM   1261  CG  ARG A  79      46.673  60.316  87.594  1.00  9.47              
ATOM   1262  HG1 ARG A  79      47.561  60.163  86.983  1.00  9.47              
ATOM   1263  HG2 ARG A  79      46.909  59.852  88.545  1.00  9.47              
ATOM   1264  CD  ARG A  79      46.494  61.822  87.869  1.00  9.47              
ATOM   1265  HD1 ARG A  79      45.924  61.962  88.777  1.00  9.47              
ATOM   1266  HD2 ARG A  79      45.948  62.290  87.054  1.00  9.47              
ATOM   1267  NE  ARG A  79      47.797  62.487  88.006  1.00  9.47              
ATOM   1268  HE  ARG A  79      48.388  62.433  87.186  1.00  9.47              
ATOM   1269  CZ  ARG A  79      48.299  63.223  88.980  1.00  9.47              
ATOM   1270  NH1 ARG A  79      49.540  63.612  88.898  1.00  9.47              
ATOM   1271 1HH1 ARG A  79      50.113  63.276  88.135  1.00  9.47              
ATOM   1272 2HH1 ARG A  79      49.979  64.112  89.653  1.00  9.47              
ATOM   1273  NH2 ARG A  79      47.607  63.623  90.010  1.00  9.47              
ATOM   1274 1HH2 ARG A  79      46.609  63.438  90.027  1.00  9.47              
ATOM   1275 2HH2 ARG A  79      48.022  64.226  90.695  1.00  9.47              
ATOM   1276  C   ARG A  79      46.457  60.362  84.744  1.00  9.47              
ATOM   1277  O   ARG A  79      46.576  61.587  84.806  1.00  9.47              
ATOM   1278  N   PRO A  80      47.340  59.601  84.082  1.00  7.96              
ATOM   1279  CD  PRO A  80      47.656  58.246  84.472  1.00  7.96              
ATOM   1280  HD1 PRO A  80      46.792  57.620  84.649  1.00  7.96              
ATOM   1281  HD2 PRO A  80      48.236  58.344  85.377  1.00  7.96              
ATOM   1282  CG  PRO A  80      48.598  57.633  83.448  1.00  7.96              
ATOM   1283  HG1 PRO A  80      48.059  56.994  82.751  1.00  7.96              
ATOM   1284  HG2 PRO A  80      49.375  57.067  83.958  1.00  7.96              
ATOM   1285  CB  PRO A  80      49.176  58.845  82.733  1.00  7.96              
ATOM   1286  HB1 PRO A  80      48.905  58.811  81.679  1.00  7.96              
ATOM   1287  HB2 PRO A  80      50.262  58.873  82.832  1.00  7.96              
ATOM   1288  CA  PRO A  80      48.538  60.064  83.416  1.00  7.96              
ATOM   1289  HA  PRO A  80      49.205  60.311  84.241  1.00  7.96              
ATOM   1290  C   PRO A  80      48.638  61.345  82.496  1.00  7.96              
ATOM   1291  O   PRO A  80      49.629  61.486  81.783  1.00  7.96              
ATOM   1292  N   ARG A  81      47.697  62.305  82.472  1.00  7.28              
ATOM   1293  H   ARG A  81      47.010  62.204  83.204  1.00  7.28              
ATOM   1294  CA  ARG A  81      47.195  63.048  81.282  1.00  7.28              
ATOM   1295  HA  ARG A  81      46.160  62.962  81.381  1.00  7.28              
ATOM   1296  CB  ARG A  81      47.292  64.613  81.154  1.00  7.28              
ATOM   1297  HB1 ARG A  81      48.156  64.910  80.571  1.00  7.28              
ATOM   1298  HB2 ARG A  81      47.457  65.084  82.088  1.00  7.28              
ATOM   1299  CG  ARG A  81      45.978  65.193  80.506  1.00  7.28              
ATOM   1300  HG1 ARG A  81      45.152  65.052  81.187  1.00  7.28              
ATOM   1301  HG2 ARG A  81      45.707  64.604  79.634  1.00  7.28              
ATOM   1302  CD  ARG A  81      45.892  66.664  80.074  1.00  7.28              
ATOM   1303  HD1 ARG A  81      46.839  66.957  79.621  1.00  7.28              
ATOM   1304  HD2 ARG A  81      45.709  67.293  80.947  1.00  7.28              
ATOM   1305  NE  ARG A  81      44.820  66.833  79.062  1.00  7.28              
ATOM   1306  HE  ARG A  81      44.934  66.356  78.168  1.00  7.28              
ATOM   1307  CZ  ARG A  81      43.643  67.445  79.107  1.00  7.28              
ATOM   1308  NH1 ARG A  81      42.942  67.469  78.017  1.00  7.28              
ATOM   1309 1HH1 ARG A  81      43.200  66.838  77.259  1.00  7.28              
ATOM   1310 2HH1 ARG A  81      42.054  67.983  77.984  1.00  7.28              
ATOM   1311  NH2 ARG A  81      43.123  68.004  80.160  1.00  7.28              
ATOM   1312 1HH2 ARG A  81      43.456  67.716  81.056  1.00  7.28              
ATOM   1313 2HH2 ARG A  81      42.121  68.234  80.090  1.00  7.28              
ATOM   1314  C   ARG A  81      47.280  62.391  79.910  1.00  7.28              
ATOM   1315  O   ARG A  81      46.869  61.258  79.739  1.00  7.28              
ATOM   1316  N   LYS A  82      47.575  63.211  78.903  1.00  7.14              
ATOM   1317  H   LYS A  82      47.976  64.098  79.146  1.00  7.14              
ATOM   1318  CA  LYS A  82      47.190  63.049  77.523  1.00  7.14              
ATOM   1319  HA  LYS A  82      46.213  62.579  77.445  1.00  7.14              
ATOM   1320  CB  LYS A  82      47.191  64.407  76.793  1.00  7.14              
ATOM   1321  HB1 LYS A  82      48.137  64.917  76.982  1.00  7.14              
ATOM   1322  HB2 LYS A  82      46.427  65.032  77.243  1.00  7.14              
ATOM   1323  CG  LYS A  82      46.981  64.369  75.257  1.00  7.14              
ATOM   1324  HG1 LYS A  82      47.940  64.580  74.780  1.00  7.14              
ATOM   1325  HG2 LYS A  82      46.312  65.190  74.996  1.00  7.14              
ATOM   1326  CD  LYS A  82      46.433  63.061  74.645  1.00  7.14              
ATOM   1327  HD1 LYS A  82      45.648  62.659  75.280  1.00  7.14              
ATOM   1328  HD2 LYS A  82      47.224  62.316  74.577  1.00  7.14              
ATOM   1329  CE  LYS A  82      45.832  63.268  73.252  1.00  7.14              
ATOM   1330  HE1 LYS A  82      45.092  64.075  73.307  1.00  7.14              
ATOM   1331  HE2 LYS A  82      45.304  62.353  72.971  1.00  7.14              
ATOM   1332  NZ  LYS A  82      46.875  63.567  72.248  1.00  7.14              
ATOM   1333  HZ1 LYS A  82      47.525  62.774  72.213  1.00  7.14              
ATOM   1334  HZ2 LYS A  82      46.480  63.664  71.327  1.00  7.14              
ATOM   1335  HZ3 LYS A  82      47.394  64.386  72.515  1.00  7.14              
ATOM   1336  C   LYS A  82      48.287  62.148  76.950  1.00  7.14              
ATOM   1337  O   LYS A  82      49.316  62.634  76.478  1.00  7.14              
ATOM   1338  N   THR A  83      48.112  60.854  77.152  1.00  7.05              
ATOM   1339  H   THR A  83      47.209  60.596  77.533  1.00  7.05              
ATOM   1340  CA  THR A  83      49.204  59.936  77.450  1.00  7.05              
ATOM   1341  HA  THR A  83      50.089  60.264  76.906  1.00  7.05              
ATOM   1342  CB  THR A  83      49.576  59.925  78.931  1.00  7.05              
ATOM   1343  HB  THR A  83      48.695  59.751  79.542  1.00  7.05              
ATOM   1344  CG2 THR A  83      50.647  58.931  79.351  1.00  7.05              
ATOM   1345 1HG2 THR A  83      51.041  59.189  80.335  1.00  7.05              
ATOM   1346 2HG2 THR A  83      50.180  57.954  79.401  1.00  7.05              
ATOM   1347 3HG2 THR A  83      51.449  58.914  78.624  1.00  7.05              
ATOM   1348  OG1 THR A  83      50.133  61.178  79.220  1.00  7.05              
ATOM   1349  HG1 THR A  83      50.009  61.296  80.181  1.00  7.05              
ATOM   1350  C   THR A  83      48.879  58.553  76.915  1.00  7.05              
ATOM   1351  O   THR A  83      48.480  57.640  77.634  1.00  7.05              
ATOM   1352  N   GLU A  84      48.917  58.480  75.593  1.00  5.96              
ATOM   1353  H   GLU A  84      49.262  59.290  75.085  1.00  5.96              
ATOM   1354  CA  GLU A  84      48.378  57.395  74.789  1.00  5.96              
ATOM   1355  HA  GLU A  84      47.374  57.148  75.105  1.00  5.96              
ATOM   1356  CB  GLU A  84      48.320  57.802  73.302  1.00  5.96              
ATOM   1357  HB1 GLU A  84      47.774  57.019  72.776  1.00  5.96              
ATOM   1358  HB2 GLU A  84      49.327  57.825  72.888  1.00  5.96              
ATOM   1359  CG  GLU A  84      47.618  59.136  72.992  1.00  5.96              
ATOM   1360  HG1 GLU A  84      46.805  59.306  73.700  1.00  5.96              
ATOM   1361  HG2 GLU A  84      47.164  59.049  72.003  1.00  5.96              
ATOM   1362  CD  GLU A  84      48.561  60.347  72.979  1.00  5.96              
ATOM   1363  OE1 GLU A  84      49.558  60.388  73.736  1.00  5.96              
ATOM   1364  OE2 GLU A  84      48.280  61.304  72.223  1.00  5.96              
ATOM   1365  C   GLU A  84      49.177  56.092  74.906  1.00  5.96              
ATOM   1366  O   GLU A  84      50.366  56.055  75.247  1.00  5.96              
ATOM   1367  N   GLY A  85      48.488  54.995  74.589  1.00  6.64              
ATOM   1368  H   GLY A  85      47.564  55.119  74.193  1.00  6.64              
ATOM   1369  CA  GLY A  85      48.845  53.668  75.077  1.00  6.64              
ATOM   1370  HA1 GLY A  85      48.478  53.568  76.098  1.00  6.64              
ATOM   1371  HA2 GLY A  85      49.929  53.567  75.100  1.00  6.64              
ATOM   1372  C   GLY A  85      48.276  52.517  74.254  1.00  6.64              
ATOM   1373  O   GLY A  85      48.062  51.440  74.797  1.00  6.64              
ATOM   1374  N   ASP A  86      48.011  52.767  72.973  1.00  6.01              
ATOM   1375  H   ASP A  86      48.142  53.725  72.650  1.00  6.01              
ATOM   1376  CA  ASP A  86      47.218  51.953  72.050  1.00  6.01              
ATOM   1377  HA  ASP A  86      46.166  52.138  72.271  1.00  6.01              
ATOM   1378  CB  ASP A  86      47.472  52.447  70.622  1.00  6.01              
ATOM   1379  HB1 ASP A  86      46.917  51.804  69.937  1.00  6.01              
ATOM   1380  HB2 ASP A  86      48.534  52.344  70.397  1.00  6.01              
ATOM   1381  CG  ASP A  86      47.056  53.904  70.381  1.00  6.01              
ATOM   1382  OD1 ASP A  86      47.440  54.764  71.212  1.00  6.01              
ATOM   1383  OD2 ASP A  86      46.392  54.128  69.348  1.00  6.01              
ATOM   1384  C   ASP A  86      47.409  50.431  72.124  1.00  6.01              
ATOM   1385  O   ASP A  86      46.438  49.688  71.961  1.00  6.01              
ATOM   1386  N   GLY A  87      48.635  49.935  72.337  1.00  6.70              
ATOM   1387  H   GLY A  87      49.418  50.575  72.359  1.00  6.70              
ATOM   1388  CA  GLY A  87      48.846  48.536  72.734  1.00  6.70              
ATOM   1389  HA1 GLY A  87      48.054  48.233  73.420  1.00  6.70              
ATOM   1390  HA2 GLY A  87      49.800  48.449  73.251  1.00  6.70              
ATOM   1391  C   GLY A  87      48.849  47.568  71.553  1.00  6.70              
ATOM   1392  O   GLY A  87      49.624  46.615  71.518  1.00  6.70              
ATOM   1393  N   THR A  88      48.024  47.889  70.560  1.00  6.23              
ATOM   1394  H   THR A  88      47.431  48.690  70.746  1.00  6.23              
ATOM   1395  CA  THR A  88      47.750  47.137  69.333  1.00  6.23              
ATOM   1396  HA  THR A  88      48.481  46.332  69.255  1.00  6.23              
ATOM   1397  CB  THR A  88      46.341  46.504  69.377  1.00  6.23              
ATOM   1398  HB  THR A  88      45.607  47.224  69.012  1.00  6.23              
ATOM   1399  CG2 THR A  88      46.250  45.219  68.554  1.00  6.23              
ATOM   1400 1HG2 THR A  88      45.242  44.813  68.633  1.00  6.23              
ATOM   1401 2HG2 THR A  88      46.463  45.425  67.506  1.00  6.23              
ATOM   1402 3HG2 THR A  88      46.962  44.485  68.931  1.00  6.23              
ATOM   1403  OG1 THR A  88      45.981  46.139  70.694  1.00  6.23              
ATOM   1404  HG1 THR A  88      45.877  46.950  71.201  1.00  6.23              
ATOM   1405  C   THR A  88      47.934  48.040  68.100  1.00  6.23              
ATOM   1406  O   THR A  88      47.363  47.798  67.042  1.00  6.23              
ATOM   1407  N   CYS A  89      48.740  49.100  68.250  1.00  5.83              
ATOM   1408  H   CYS A  89      49.195  49.194  69.147  1.00  5.83              
ATOM   1409  CA  CYS A  89      49.120  50.038  67.188  1.00  5.83              
ATOM   1410  HA  CYS A  89      48.888  49.606  66.211  1.00  5.83              
ATOM   1411  CB  CYS A  89      48.301  51.327  67.343  1.00  5.83              
ATOM   1412  HB1 CYS A  89      48.525  51.797  68.294  1.00  5.83              
ATOM   1413  HB2 CYS A  89      47.235  51.090  67.307  1.00  5.83              
ATOM   1414  SG  CYS A  89      48.693  52.504  66.023  1.00  5.83              
ATOM   1415  HG  CYS A  89      47.883  53.483  66.459  1.00  5.83              
ATOM   1416  C   CYS A  89      50.639  50.269  67.226  1.00  5.83              
ATOM   1417  O   CYS A  89      51.355  49.839  66.323  1.00  5.83              
ATOM   1418  N   PHE A  90      51.151  50.749  68.363  1.00  5.53              
ATOM   1419  H   PHE A  90      50.510  51.122  69.048  1.00  5.53              
ATOM   1420  CA  PHE A  90      52.446  50.297  68.866  1.00  5.53              
ATOM   1421  HA  PHE A  90      52.997  49.793  68.072  1.00  5.53              
ATOM   1422  CB  PHE A  90      53.298  51.487  69.348  1.00  5.53              
ATOM   1423  HB1 PHE A  90      54.186  51.096  69.844  1.00  5.53              
ATOM   1424  HB2 PHE A  90      52.732  52.042  70.091  1.00  5.53              
ATOM   1425  CG  PHE A  90      53.792  52.456  68.289  1.00  5.53              
ATOM   1426  CD1 PHE A  90      53.399  53.808  68.329  1.00  5.53              
ATOM   1427  HD1 PHE A  90      52.693  54.154  69.074  1.00  5.53              
ATOM   1428  CE1 PHE A  90      53.918  54.724  67.397  1.00  5.53              
ATOM   1429  HE1 PHE A  90      53.590  55.756  67.420  1.00  5.53              
ATOM   1430  CZ  PHE A  90      54.829  54.293  66.416  1.00  5.53              
ATOM   1431  HZ  PHE A  90      55.204  54.991  65.679  1.00  5.53              
ATOM   1432  CE2 PHE A  90      55.226  52.946  66.373  1.00  5.53              
ATOM   1433  HE2 PHE A  90      55.913  52.610  65.607  1.00  5.53              
ATOM   1434  CD2 PHE A  90      54.712  52.030  67.311  1.00  5.53              
ATOM   1435  HD2 PHE A  90      55.018  50.995  67.270  1.00  5.53              
ATOM   1436  C   PHE A  90      52.207  49.271  69.987  1.00  5.53              
ATOM   1437  O   PHE A  90      51.165  49.297  70.656  1.00  5.53              
ATOM   1438  N   ASN A  91      53.253  48.488  70.302  1.00  6.68              
ATOM   1439  H   ASN A  91      54.006  48.439  69.635  1.00  6.68              
ATOM   1440  CA  ASN A  91      53.643  48.311  71.702  1.00  6.68              
ATOM   1441  HA  ASN A  91      52.783  47.926  72.256  1.00  6.68              
ATOM   1442  CB  ASN A  91      54.811  47.319  71.862  1.00  6.68              
ATOM   1443  HB1 ASN A  91      55.665  47.656  71.275  1.00  6.68              
ATOM   1444  HB2 ASN A  91      54.498  46.344  71.490  1.00  6.68              
ATOM   1445  CG  ASN A  91      55.247  47.180  73.312  1.00  6.68              
ATOM   1446  OD1 ASN A  91      56.373  47.444  73.687  1.00  6.68              
ATOM   1447  ND2 ASN A  91      54.360  46.781  74.197  1.00  6.68              
ATOM   1448 1HD2 ASN A  91      53.430  46.495  73.940  1.00  6.68              
ATOM   1449 2HD2 ASN A  91      54.698  46.676  75.138  1.00  6.68              
ATOM   1450  C   ASN A  91      53.945  49.699  72.244  1.00  6.68              
ATOM   1451  O   ASN A  91      55.086  50.144  72.227  1.00  6.68              
ATOM   1452  N   SER A  92      52.876  50.412  72.566  1.00  8.43              
ATOM   1453  H   SER A  92      51.956  50.029  72.360  1.00  8.43              
ATOM   1454  CA  SER A  92      52.917  51.786  72.996  1.00  8.43              
ATOM   1455  HA  SER A  92      53.529  52.379  72.322  1.00  8.43              
ATOM   1456  CB  SER A  92      51.500  52.409  73.026  1.00  8.43              
ATOM   1457  HB1 SER A  92      51.610  53.460  73.308  1.00  8.43              
ATOM   1458  HB2 SER A  92      50.937  51.889  73.801  1.00  8.43              
ATOM   1459  OG  SER A  92      50.864  52.285  71.787  1.00  8.43              
ATOM   1460  HG  SER A  92      50.309  53.071  71.684  1.00  8.43              
ATOM   1461  C   SER A  92      53.544  51.837  74.419  1.00  8.43              
ATOM   1462  O   SER A  92      52.850  52.102  75.385  1.00  8.43              
ATOM   1463  N   ALA A  93      54.858  51.489  74.597  1.00  5.85              
ATOM   1464  H   ALA A  93      55.177  50.870  73.858  1.00  5.85              
ATOM   1465  CA  ALA A  93      55.917  52.472  74.946  1.00  5.85              
ATOM   1466  HA  ALA A  93      56.461  52.135  75.850  1.00  5.85              
ATOM   1467  CB  ALA A  93      56.817  52.472  73.696  1.00  5.85              
ATOM   1468  HB1 ALA A  93      57.416  53.376  73.663  1.00  5.85              
ATOM   1469  HB2 ALA A  93      57.461  51.599  73.691  1.00  5.85              
ATOM   1470  HB3 ALA A  93      56.224  52.474  72.782  1.00  5.85              
ATOM   1471  C   ALA A  93      55.251  53.812  75.169  1.00  5.85              
ATOM   1472  O   ALA A  93      55.096  54.552  74.186  1.00  5.85              
ATOM   1473  N   ILE A  94      54.659  53.977  76.358  1.00  5.43              
ATOM   1474  H   ILE A  94      54.838  53.275  77.055  1.00  5.43              
ATOM   1475  CA  ILE A  94      53.618  54.974  76.657  1.00  5.43              
ATOM   1476  HA  ILE A  94      52.674  54.656  76.211  1.00  5.43              
ATOM   1477  CB  ILE A  94      53.460  55.094  78.190  1.00  5.43              
ATOM   1478  HB  ILE A  94      53.255  54.090  78.565  1.00  5.43              
ATOM   1479  CG2 ILE A  94      54.704  55.633  78.930  1.00  5.43              
ATOM   1480 1HG2 ILE A  94      54.688  55.323  79.973  1.00  5.43              
ATOM   1481 2HG2 ILE A  94      55.612  55.278  78.462  1.00  5.43              
ATOM   1482 3HG2 ILE A  94      54.738  56.723  78.883  1.00  5.43              
ATOM   1483  CG1 ILE A  94      52.270  55.990  78.551  1.00  5.43              
ATOM   1484 1HG1 ILE A  94      51.382  55.654  78.021  1.00  5.43              
ATOM   1485 2HG1 ILE A  94      52.469  57.010  78.230  1.00  5.43              
ATOM   1486  CD1 ILE A  94      52.011  55.979  80.067  1.00  5.43              
ATOM   1487  HD1 ILE A  94      50.971  56.207  80.278  1.00  5.43              
ATOM   1488  HD2 ILE A  94      52.224  54.996  80.480  1.00  5.43              
ATOM   1489  HD3 ILE A  94      52.646  56.714  80.561  1.00  5.43              
ATOM   1490  C   ILE A  94      54.087  56.250  76.023  1.00  5.43              
ATOM   1491  O   ILE A  94      55.233  56.627  76.239  1.00  5.43              
ATOM   1492  N   GLU A  95      53.260  56.829  75.163  1.00  5.49              
ATOM   1493  H   GLU A  95      52.339  56.423  75.008  1.00  5.49              
ATOM   1494  CA  GLU A  95      53.695  57.911  74.280  1.00  5.49              
ATOM   1495  HA  GLU A  95      54.524  57.566  73.661  1.00  5.49              
ATOM   1496  CB  GLU A  95      52.490  58.278  73.393  1.00  5.49              
ATOM   1497  HB1 GLU A  95      52.635  59.263  72.972  1.00  5.49              
ATOM   1498  HB2 GLU A  95      51.596  58.341  74.015  1.00  5.49              
ATOM   1499  CG  GLU A  95      52.224  57.298  72.237  1.00  5.49              
ATOM   1500  HG1 GLU A  95      51.321  57.616  71.715  1.00  5.49              
ATOM   1501  HG2 GLU A  95      52.042  56.302  72.647  1.00  5.49              
ATOM   1502  CD  GLU A  95      53.372  57.247  71.218  1.00  5.49              
ATOM   1503  OE1 GLU A  95      53.996  58.303  70.948  1.00  5.49              
ATOM   1504  OE2 GLU A  95      53.685  56.139  70.730  1.00  5.49              
ATOM   1505  C   GLU A  95      54.183  59.141  75.053  1.00  5.49              
ATOM   1506  O   GLU A  95      54.839  60.026  74.475  1.00  5.49              
ATOM   1507  N   ALA A  96      53.771  59.174  76.333  1.00  5.39              
ATOM   1508  H   ALA A  96      53.410  58.297  76.668  1.00  5.39              
ATOM   1509  CA  ALA A  96      53.678  60.281  77.261  1.00  5.39              
ATOM   1510  HA  ALA A  96      52.667  60.274  77.658  1.00  5.39              
ATOM   1511  CB  ALA A  96      54.576  60.099  78.479  1.00  5.39              
ATOM   1512  HB1 ALA A  96      55.585  59.883  78.174  1.00  5.39              
ATOM   1513  HB2 ALA A  96      54.563  61.003  79.088  1.00  5.39              
ATOM   1514  HB3 ALA A  96      54.211  59.258  79.065  1.00  5.39              
ATOM   1515  C   ALA A  96      53.761  61.611  76.519  1.00  5.39              
ATOM   1516  O   ALA A  96      54.684  62.404  76.662  1.00  5.39              
ATOM   1517  N   SER A  97      52.755  61.796  75.655  1.00  6.19              
ATOM   1518  H   SER A  97      52.116  61.034  75.492  1.00  6.19              
ATOM   1519  CA  SER A  97      52.641  62.964  74.795  1.00  6.19              
ATOM   1520  HA  SER A  97      53.575  63.059  74.248  1.00  6.19              
ATOM   1521  CB  SER A  97      51.499  62.829  73.790  1.00  6.19              
ATOM   1522  HB1 SER A  97      51.491  63.696  73.129  1.00  6.19              
ATOM   1523  HB2 SER A  97      50.546  62.782  74.316  1.00  6.19              
ATOM   1524  OG  SER A  97      51.664  61.665  73.017  1.00  6.19              
ATOM   1525  HG  SER A  97      50.829  61.145  73.179  1.00  6.19              
ATOM   1526  C   SER A  97      52.451  64.267  75.544  1.00  6.19              
ATOM   1527  O   SER A  97      52.638  65.356  75.007  1.00  6.19              
ATOM   1528  N   ILE A  98      52.084  64.125  76.806  1.00  9.61              
ATOM   1529  H   ILE A  98      51.833  63.193  77.106  1.00  9.61              
ATOM   1530  CA  ILE A  98      52.097  65.174  77.792  1.00  9.61              
ATOM   1531  HA  ILE A  98      51.601  66.041  77.356  1.00  9.61              
ATOM   1532  CB  ILE A  98      51.273  64.674  79.016  1.00  9.61              
ATOM   1533  HB  ILE A  98      50.352  64.235  78.628  1.00  9.61              
ATOM   1534  CG2 ILE A  98      51.997  63.567  79.813  1.00  9.61              
ATOM   1535 1HG2 ILE A  98      51.326  63.147  80.560  1.00  9.61              
ATOM   1536 2HG2 ILE A  98      52.317  62.763  79.151  1.00  9.61              
ATOM   1537 3HG2 ILE A  98      52.871  63.969  80.327  1.00  9.61              
ATOM   1538  CG1 ILE A  98      50.845  65.767  80.022  1.00  9.61              
ATOM   1539 1HG1 ILE A  98      51.718  66.228  80.481  1.00  9.61              
ATOM   1540 2HG1 ILE A  98      50.287  65.295  80.829  1.00  9.61              
ATOM   1541  CD1 ILE A  98      49.965  66.857  79.399  1.00  9.61              
ATOM   1542  HD1 ILE A  98      49.142  66.404  78.847  1.00  9.61              
ATOM   1543  HD2 ILE A  98      49.557  67.492  80.185  1.00  9.61              
ATOM   1544  HD3 ILE A  98      50.555  67.474  78.722  1.00  9.61              
ATOM   1545  C   ILE A  98      53.476  65.616  78.245  1.00  9.61              
ATOM   1546  O   ILE A  98      53.488  66.694  78.839  1.00  9.61              
ATOM   1547  N   LEU A  99      54.539  64.790  78.057  1.00  8.36              
ATOM   1548  H   LEU A  99      54.431  64.047  77.379  1.00  8.36              
ATOM   1549  CA  LEU A  99      55.610  64.557  79.054  1.00  8.36              
ATOM   1550  HA  LEU A  99      55.213  63.860  79.790  1.00  8.36              
ATOM   1551  CB  LEU A  99      56.920  63.911  78.519  1.00  8.36              
ATOM   1552  HB1 LEU A  99      56.906  63.910  77.435  1.00  8.36              
ATOM   1553  HB2 LEU A  99      56.901  62.866  78.824  1.00  8.36              
ATOM   1554  CG  LEU A  99      58.265  64.534  79.012  1.00  8.36              
ATOM   1555  HG  LEU A  99      58.315  65.578  78.727  1.00  8.36              
ATOM   1556  CD1 LEU A  99      58.480  64.417  80.533  1.00  8.36              
ATOM   1557 1HD1 LEU A  99      59.506  64.661  80.796  1.00  8.36              
ATOM   1558 2HD1 LEU A  99      57.853  65.101  81.089  1.00  8.36              
ATOM   1559 3HD1 LEU A  99      58.254  63.408  80.860  1.00  8.36              
ATOM   1560  CD2 LEU A  99      59.519  63.959  78.386  1.00  8.36              
ATOM   1561 1HD2 LEU A  99      59.706  62.969  78.773  1.00  8.36              
ATOM   1562 2HD2 LEU A  99      59.446  63.978  77.299  1.00  8.36              
ATOM   1563 3HD2 LEU A  99      60.358  64.562  78.689  1.00  8.36              
ATOM   1564  C   LEU A  99      55.858  65.838  79.805  1.00  8.36              
ATOM   1565  O   LEU A  99      55.507  65.961  80.977  1.00  8.36              
ATOM   1566  N   PHE A 100      56.308  66.834  79.061  1.00  5.69              
ATOM   1567  H   PHE A 100      56.543  66.663  78.090  1.00  5.69              
ATOM   1568  CA  PHE A 100      56.187  68.166  79.538  1.00  5.69              
ATOM   1569  HA  PHE A 100      55.458  68.167  80.349  1.00  5.69              
ATOM   1570  CB  PHE A 100      57.483  68.684  80.152  1.00  5.69              
ATOM   1571  HB1 PHE A 100      57.810  69.577  79.623  1.00  5.69              
ATOM   1572  HB2 PHE A 100      58.251  67.917  80.058  1.00  5.69              
ATOM   1573  CG  PHE A 100      57.314  69.023  81.617  1.00  5.69              
ATOM   1574  CD1 PHE A 100      56.661  70.207  81.997  1.00  5.69              
ATOM   1575  HD1 PHE A 100      56.318  70.892  81.240  1.00  5.69              
ATOM   1576  CE1 PHE A 100      56.438  70.483  83.356  1.00  5.69              
ATOM   1577  HE1 PHE A 100      55.912  71.378  83.639  1.00  5.69              
ATOM   1578  CZ  PHE A 100      56.883  69.582  84.339  1.00  5.69              
ATOM   1579  HZ  PHE A 100      56.740  69.786  85.388  1.00  5.69              
ATOM   1580  CE2 PHE A 100      57.523  68.395  83.958  1.00  5.69              
ATOM   1581  HE2 PHE A 100      57.863  67.703  84.713  1.00  5.69              
ATOM   1582  CD2 PHE A 100      57.728  68.110  82.599  1.00  5.69              
ATOM   1583  HD2 PHE A 100      58.192  67.181  82.303  1.00  5.69              
ATOM   1584  C   PHE A 100      55.574  69.056  78.490  1.00  5.69              
ATOM   1585  O   PHE A 100      56.219  69.445  77.528  1.00  5.69              
ATOM   1586  N   LYS A 101      54.313  69.438  78.720  1.00  6.18              
ATOM   1587  H   LYS A 101      53.782  68.886  79.384  1.00  6.18              
ATOM   1588  CA  LYS A 101      53.630  70.460  77.930  1.00  6.18              
ATOM   1589  HA  LYS A 101      53.607  70.095  76.903  1.00  6.18              
ATOM   1590  CB  LYS A 101      52.174  70.629  78.409  1.00  6.18              
ATOM   1591  HB1 LYS A 101      52.148  71.085  79.401  1.00  6.18              
ATOM   1592  HB2 LYS A 101      51.732  69.634  78.483  1.00  6.18              
ATOM   1593  CG  LYS A 101      51.312  71.445  77.424  1.00  6.18              
ATOM   1594  HG1 LYS A 101      50.273  71.133  77.534  1.00  6.18              
ATOM   1595  HG2 LYS A 101      51.611  71.192  76.406  1.00  6.18              
ATOM   1596  CD  LYS A 101      51.367  72.972  77.643  1.00  6.18              
ATOM   1597  HD1 LYS A 101      52.282  73.263  78.156  1.00  6.18              
ATOM   1598  HD2 LYS A 101      50.546  73.251  78.306  1.00  6.18              
ATOM   1599  CE  LYS A 101      51.246  73.790  76.345  1.00  6.18              
ATOM   1600  HE1 LYS A 101      51.200  74.846  76.625  1.00  6.18              
ATOM   1601  HE2 LYS A 101      50.310  73.533  75.840  1.00  6.18              
ATOM   1602  NZ  LYS A 101      52.400  73.576  75.433  1.00  6.18              
ATOM   1603  HZ1 LYS A 101      52.359  72.667  74.986  1.00  6.18              
ATOM   1604  HZ2 LYS A 101      52.460  74.284  74.718  1.00  6.18              
ATOM   1605  HZ3 LYS A 101      53.274  73.552  75.962  1.00  6.18              
ATOM   1606  C   LYS A 101      54.408  71.776  77.888  1.00  6.18              
ATOM   1607  O   LYS A 101      54.417  72.466  76.873  1.00  6.18              
ATOM   1608  N   ASP A 102      55.030  72.143  79.002  1.00  5.85              
ATOM   1609  H   ASP A 102      54.819  71.616  79.834  1.00  5.85              
ATOM   1610  CA  ASP A 102      55.754  73.410  79.150  1.00  5.85              
ATOM   1611  HA  ASP A 102      55.167  74.209  78.694  1.00  5.85              
ATOM   1612  CB  ASP A 102      55.942  73.746  80.652  1.00  5.85              
ATOM   1613  HB1 ASP A 102      56.228  74.796  80.729  1.00  5.85              
ATOM   1614  HB2 ASP A 102      56.787  73.164  81.024  1.00  5.85              
ATOM   1615  CG  ASP A 102      54.756  73.499  81.612  1.00  5.85              
ATOM   1616  OD1 ASP A 102      53.624  73.210  81.169  1.00  5.85              
ATOM   1617  OD2 ASP A 102      55.024  73.511  82.841  1.00  5.85              
ATOM   1618  C   ASP A 102      57.123  73.379  78.460  1.00  5.85              
ATOM   1619  O   ASP A 102      57.644  74.410  78.052  1.00  5.85              
ATOM   1620  N   LYS A 103      57.692  72.178  78.328  1.00  5.44              
ATOM   1621  H   LYS A 103      57.149  71.377  78.622  1.00  5.44              
ATOM   1622  CA  LYS A 103      58.956  71.897  77.649  1.00  5.44              
ATOM   1623  HA  LYS A 103      59.207  72.750  77.016  1.00  5.44              
ATOM   1624  CB  LYS A 103      60.116  71.777  78.653  1.00  5.44              
ATOM   1625  HB1 LYS A 103      60.966  71.300  78.162  1.00  5.44              
ATOM   1626  HB2 LYS A 103      59.787  71.191  79.506  1.00  5.44              
ATOM   1627  CG  LYS A 103      60.548  73.155  79.184  1.00  5.44              
ATOM   1628  HG1 LYS A 103      59.686  73.635  79.645  1.00  5.44              
ATOM   1629  HG2 LYS A 103      60.877  73.782  78.354  1.00  5.44              
ATOM   1630  CD  LYS A 103      61.650  73.090  80.256  1.00  5.44              
ATOM   1631  HD1 LYS A 103      61.349  72.376  81.026  1.00  5.44              
ATOM   1632  HD2 LYS A 103      61.725  74.070  80.730  1.00  5.44              
ATOM   1633  CE  LYS A 103      63.042  72.696  79.743  1.00  5.44              
ATOM   1634  HE1 LYS A 103      63.001  71.701  79.291  1.00  5.44              
ATOM   1635  HE2 LYS A 103      63.720  72.637  80.601  1.00  5.44              
ATOM   1636  NZ  LYS A 103      63.574  73.671  78.764  1.00  5.44              
ATOM   1637  HZ1 LYS A 103      63.271  73.451  77.811  1.00  5.44              
ATOM   1638  HZ2 LYS A 103      63.397  74.635  78.990  1.00  5.44              
ATOM   1639  HZ3 LYS A 103      64.584  73.549  78.636  1.00  5.44              
ATOM   1640  C   LYS A 103      58.713  70.744  76.679  1.00  5.44              
ATOM   1641  O   LYS A 103      58.939  69.588  77.017  1.00  5.44              
ATOM   1642  N   MET A 104      58.050  71.160  75.586  1.00  5.28              
ATOM   1643  H   MET A 104      58.102  72.157  75.464  1.00  5.28              
ATOM   1644  CA  MET A 104      56.939  70.555  74.809  1.00  5.28              
ATOM   1645  HA  MET A 104      56.094  70.485  75.485  1.00  5.28              
ATOM   1646  CB  MET A 104      56.507  71.588  73.744  1.00  5.28              
ATOM   1647  HB1 MET A 104      57.302  71.680  73.002  1.00  5.28              
ATOM   1648  HB2 MET A 104      56.408  72.557  74.238  1.00  5.28              
ATOM   1649  CG  MET A 104      55.178  71.332  73.002  1.00  5.28              
ATOM   1650  HG1 MET A 104      55.297  70.503  72.306  1.00  5.28              
ATOM   1651  HG2 MET A 104      54.991  72.212  72.387  1.00  5.28              
ATOM   1652  SD  MET A 104      53.676  71.043  73.991  1.00  5.28              
ATOM   1653  CE  MET A 104      53.742  69.238  74.223  1.00  5.28              
ATOM   1654  HE1 MET A 104      52.791  68.881  74.621  1.00  5.28              
ATOM   1655  HE2 MET A 104      53.933  68.748  73.267  1.00  5.28              
ATOM   1656  HE3 MET A 104      54.531  68.970  74.923  1.00  5.28              
ATOM   1657  C   MET A 104      57.129  69.145  74.247  1.00  5.28              
ATOM   1658  O   MET A 104      56.910  68.920  73.057  1.00  5.28              
ATOM   1659  N   TYR A 105      57.586  68.204  75.063  1.00  4.91              
ATOM   1660  H   TYR A 105      57.724  68.442  76.040  1.00  4.91              
ATOM   1661  CA  TYR A 105      58.326  67.066  74.514  1.00  4.91              
ATOM   1662  HA  TYR A 105      58.364  67.164  73.430  1.00  4.91              
ATOM   1663  CB  TYR A 105      59.797  67.145  74.938  1.00  4.91              
ATOM   1664  HB1 TYR A 105      60.349  66.342  74.452  1.00  4.91              
ATOM   1665  HB2 TYR A 105      59.820  66.924  75.995  1.00  4.91              
ATOM   1666  CG  TYR A 105      60.523  68.478  74.666  1.00  4.91              
ATOM   1667  CD1 TYR A 105      61.524  68.906  75.553  1.00  4.91              
ATOM   1668  HD1 TYR A 105      61.773  68.299  76.391  1.00  4.91              
ATOM   1669  CE1 TYR A 105      62.202  70.121  75.381  1.00  4.91              
ATOM   1670  HE1 TYR A 105      62.959  70.411  76.090  1.00  4.91              
ATOM   1671  CZ  TYR A 105      61.879  70.949  74.292  1.00  4.91              
ATOM   1672  OH  TYR A 105      62.535  72.122  74.116  1.00  4.91              
ATOM   1673  HH  TYR A 105      63.114  72.322  74.882  1.00  4.91              
ATOM   1674  CE2 TYR A 105      60.885  70.539  73.380  1.00  4.91              
ATOM   1675  HE2 TYR A 105      60.633  71.171  72.546  1.00  4.91              
ATOM   1676  CD2 TYR A 105      60.221  69.308  73.561  1.00  4.91              
ATOM   1677  HD2 TYR A 105      59.485  68.992  72.837  1.00  4.91              
ATOM   1678  C   TYR A 105      57.640  65.733  74.732  1.00  4.91              
ATOM   1679  O   TYR A 105      56.932  65.556  75.725  1.00  4.91              
ATOM   1680  N   LYS A 106      57.805  64.823  73.757  1.00  4.98              
ATOM   1681  H   LYS A 106      58.468  65.005  73.008  1.00  4.98              
ATOM   1682  CA  LYS A 106      57.147  63.491  73.857  1.00  4.98              
ATOM   1683  HA  LYS A 106      56.179  63.599  74.353  1.00  4.98              
ATOM   1684  CB  LYS A 106      56.940  62.848  72.479  1.00  4.98              
ATOM   1685  HB1 LYS A 106      56.472  61.875  72.610  1.00  4.98              
ATOM   1686  HB2 LYS A 106      57.923  62.650  72.078  1.00  4.98              
ATOM   1687  CG  LYS A 106      56.160  63.675  71.440  1.00  4.98              
ATOM   1688  HG1 LYS A 106      56.633  63.531  70.468  1.00  4.98              
ATOM   1689  HG2 LYS A 106      56.231  64.737  71.674  1.00  4.98              
ATOM   1690  CD  LYS A 106      54.678  63.300  71.296  1.00  4.98              
ATOM   1691  HD1 LYS A 106      54.232  63.999  70.588  1.00  4.98              
ATOM   1692  HD2 LYS A 106      54.165  63.432  72.246  1.00  4.98              
ATOM   1693  CE  LYS A 106      54.477  61.878  70.746  1.00  4.98              
ATOM   1694  HE1 LYS A 106      55.387  61.560  70.229  1.00  4.98              
ATOM   1695  HE2 LYS A 106      53.670  61.907  70.007  1.00  4.98              
ATOM   1696  NZ  LYS A 106      54.113  60.894  71.792  1.00  4.98              
ATOM   1697  HZ1 LYS A 106      53.193  61.094  72.182  1.00  4.98              
ATOM   1698  HZ2 LYS A 106      54.057  59.948  71.400  1.00  4.98              
ATOM   1699  HZ3 LYS A 106      54.752  60.842  72.577  1.00  4.98              
ATOM   1700  C   LYS A 106      57.993  62.570  74.720  1.00  4.98              
ATOM   1701  O   LYS A 106      59.188  62.810  74.892  1.00  4.98              
ATOM   1702  N   LEU A 107      57.432  61.453  75.182  1.00  4.70              
ATOM   1703  H   LEU A 107      56.441  61.281  75.069  1.00  4.70              
ATOM   1704  CA  LEU A 107      58.237  60.486  75.916  1.00  4.70              
ATOM   1705  HA  LEU A 107      59.233  60.470  75.476  1.00  4.70              
ATOM   1706  CB  LEU A 107      58.343  60.936  77.360  1.00  4.70              
ATOM   1707  HB1 LEU A 107      57.436  60.724  77.909  1.00  4.70              
ATOM   1708  HB2 LEU A 107      58.439  62.004  77.341  1.00  4.70              
ATOM   1709  CG  LEU A 107      59.531  60.359  78.106  1.00  4.70              
ATOM   1710  HG  LEU A 107      59.488  60.797  79.083  1.00  4.70              
ATOM   1711  CD1 LEU A 107      59.432  58.857  78.271  1.00  4.70              
ATOM   1712 1HD1 LEU A 107      60.198  58.516  78.950  1.00  4.70              
ATOM   1713 2HD1 LEU A 107      58.454  58.589  78.669  1.00  4.70              
ATOM   1714 3HD1 LEU A 107      59.577  58.377  77.317  1.00  4.70              
ATOM   1715  CD2 LEU A 107      60.868  60.745  77.484  1.00  4.70              
ATOM   1716 1HD2 LEU A 107      61.628  60.661  78.252  1.00  4.70              
ATOM   1717 2HD2 LEU A 107      61.114  60.103  76.641  1.00  4.70              
ATOM   1718 3HD2 LEU A 107      60.831  61.778  77.142  1.00  4.70              
ATOM   1719  C   LEU A 107      57.674  59.087  75.766  1.00  4.70              
ATOM   1720  O   LEU A 107      56.903  58.638  76.597  1.00  4.70              
ATOM   1721  N   LYS A 108      58.119  58.380  74.731  1.00  4.54              
ATOM   1722  H   LYS A 108      58.821  58.802  74.135  1.00  4.54              
ATOM   1723  CA  LYS A 108      58.041  56.927  74.715  1.00  4.54              
ATOM   1724  HA  LYS A 108      56.999  56.641  74.801  1.00  4.54              
ATOM   1725  CB  LYS A 108      58.545  56.350  73.382  1.00  4.54              
ATOM   1726  HB1 LYS A 108      58.811  55.304  73.541  1.00  4.54              
ATOM   1727  HB2 LYS A 108      59.442  56.873  73.069  1.00  4.54              
ATOM   1728  CG  LYS A 108      57.516  56.415  72.244  1.00  4.54              
ATOM   1729  HG1 LYS A 108      57.319  57.455  71.982  1.00  4.54              
ATOM   1730  HG2 LYS A 108      56.587  55.946  72.566  1.00  4.54              
ATOM   1731  CD  LYS A 108      58.076  55.664  71.023  1.00  4.54              
ATOM   1732  HD1 LYS A 108      58.337  54.644  71.310  1.00  4.54              
ATOM   1733  HD2 LYS A 108      58.993  56.161  70.705  1.00  4.54              
ATOM   1734  CE  LYS A 108      57.122  55.614  69.824  1.00  4.54              
ATOM   1735  HE1 LYS A 108      57.656  55.147  68.992  1.00  4.54              
ATOM   1736  HE2 LYS A 108      56.861  56.635  69.531  1.00  4.54              
ATOM   1737  NZ  LYS A 108      55.885  54.849  70.107  1.00  4.54              
ATOM   1738  HZ1 LYS A 108      55.213  55.428  70.624  1.00  4.54              
ATOM   1739  HZ2 LYS A 108      55.377  54.635  69.257  1.00  4.54              
ATOM   1740  HZ3 LYS A 108      56.044  54.009  70.639  1.00  4.54              
ATOM   1741  C   LYS A 108      58.765  56.284  75.894  1.00  4.54              
ATOM   1742  O   LYS A 108      59.980  56.401  75.969  1.00  4.54              
ATOM   1743  N   CYS A 109      58.084  55.555  76.784  1.00  5.38              
ATOM   1744  H   CYS A 109      57.073  55.551  76.736  1.00  5.38              
ATOM   1745  CA  CYS A 109      58.838  54.522  77.536  1.00  5.38              
ATOM   1746  HA  CYS A 109      59.805  54.936  77.787  1.00  5.38              
ATOM   1747  CB  CYS A 109      58.137  54.161  78.864  1.00  5.38              
ATOM   1748  HB1 CYS A 109      57.727  55.068  79.310  1.00  5.38              
ATOM   1749  HB2 CYS A 109      58.894  53.761  79.541  1.00  5.38              
ATOM   1750  SG  CYS A 109      56.831  52.897  78.677  1.00  5.38              
ATOM   1751  HG  CYS A 109      56.683  52.653  79.985  1.00  5.38              
ATOM   1752  C   CYS A 109      59.161  53.303  76.664  1.00  5.38              
ATOM   1753  O   CYS A 109      58.932  53.316  75.463  1.00  5.38              
ATOM   1754  N   PHE A 110      59.618  52.218  77.263  1.00  5.29              
ATOM   1755  H   PHE A 110      59.950  52.269  78.217  1.00  5.29              
ATOM   1756  CA  PHE A 110      59.567  50.895  76.667  1.00  5.29              
ATOM   1757  HA  PHE A 110      58.704  50.835  76.009  1.00  5.29              
ATOM   1758  CB  PHE A 110      60.872  50.679  75.866  1.00  5.29              
ATOM   1759  HB1 PHE A 110      61.684  50.521  76.579  1.00  5.29              
ATOM   1760  HB2 PHE A 110      61.104  51.603  75.333  1.00  5.29              
ATOM   1761  CG  PHE A 110      60.918  49.575  74.818  1.00  5.29              
ATOM   1762  CD1 PHE A 110      59.837  49.351  73.942  1.00  5.29              
ATOM   1763  HD1 PHE A 110      58.933  49.930  74.035  1.00  5.29              
ATOM   1764  CE1 PHE A 110      59.923  48.383  72.925  1.00  5.29              
ATOM   1765  HE1 PHE A 110      59.073  48.210  72.278  1.00  5.29              
ATOM   1766  CZ  PHE A 110      61.120  47.671  72.735  1.00  5.29              
ATOM   1767  HZ  PHE A 110      61.204  46.953  71.931  1.00  5.29              
ATOM   1768  CE2 PHE A 110      62.220  47.921  73.575  1.00  5.29              
ATOM   1769  HE2 PHE A 110      63.153  47.402  73.411  1.00  5.29              
ATOM   1770  CD2 PHE A 110      62.114  48.857  74.621  1.00  5.29              
ATOM   1771  HD2 PHE A 110      62.971  49.062  75.246  1.00  5.29              
ATOM   1772  C   PHE A 110      59.425  49.914  77.824  1.00  5.29              
ATOM   1773  O   PHE A 110      59.962  50.183  78.899  1.00  5.29              
ATOM   1774  N   PRO A 111      58.674  48.812  77.671  1.00  5.55              
ATOM   1775  CD  PRO A 111      57.714  48.511  76.615  1.00  5.55              
ATOM   1776  HD1 PRO A 111      58.194  48.447  75.643  1.00  5.55              
ATOM   1777  HD2 PRO A 111      56.933  49.273  76.602  1.00  5.55              
ATOM   1778  CG  PRO A 111      57.107  47.153  76.968  1.00  5.55              
ATOM   1779  HG1 PRO A 111      57.656  46.362  76.454  1.00  5.55              
ATOM   1780  HG2 PRO A 111      56.048  47.108  76.712  1.00  5.55              
ATOM   1781  CB  PRO A 111      57.328  47.042  78.477  1.00  5.55              
ATOM   1782  HB1 PRO A 111      57.386  46.003  78.805  1.00  5.55              
ATOM   1783  HB2 PRO A 111      56.523  47.558  79.000  1.00  5.55              
ATOM   1784  CA  PRO A 111      58.638  47.798  78.709  1.00  5.55              
ATOM   1785  HA  PRO A 111      58.609  48.257  79.696  1.00  5.55              
ATOM   1786  C   PRO A 111      59.853  46.856  78.663  1.00  5.55              
ATOM   1787  O   PRO A 111      60.298  46.365  79.701  1.00  5.55              
ATOM   1788  N   SER A 112      60.369  46.580  77.459  1.00  6.23              
ATOM   1789  H   SER A 112      59.926  46.991  76.649  1.00  6.23              
ATOM   1790  CA  SER A 112      61.255  45.438  77.194  1.00  6.23              
ATOM   1791  HA  SER A 112      60.781  44.548  77.607  1.00  6.23              
ATOM   1792  CB  SER A 112      61.400  45.222  75.685  1.00  6.23              
ATOM   1793  HB1 SER A 112      61.828  44.235  75.502  1.00  6.23              
ATOM   1794  HB2 SER A 112      62.078  45.973  75.285  1.00  6.23              
ATOM   1795  OG  SER A 112      60.150  45.329  75.026  1.00  6.23              
ATOM   1796  HG  SER A 112      60.300  45.293  74.076  1.00  6.23              
ATOM   1797  C   SER A 112      62.658  45.513  77.793  1.00  6.23              
ATOM   1798  O   SER A 112      63.297  44.501  78.061  1.00  6.23              
ATOM   1799  N   THR A 113      63.117  46.735  77.988  1.00  5.77              
ATOM   1800  H   THR A 113      62.470  47.469  77.723  1.00  5.77              
ATOM   1801  CA  THR A 113      64.112  47.186  78.964  1.00  5.77              
ATOM   1802  HA  THR A 113      64.215  46.461  79.765  1.00  5.77              
ATOM   1803  CB  THR A 113      65.487  47.447  78.327  1.00  5.77              
ATOM   1804  HB  THR A 113      66.135  47.915  79.068  1.00  5.77              
ATOM   1805  CG2 THR A 113      66.165  46.169  77.842  1.00  5.77              
ATOM   1806 1HG2 THR A 113      67.157  46.405  77.459  1.00  5.77              
ATOM   1807 2HG2 THR A 113      66.261  45.470  78.673  1.00  5.77              
ATOM   1808 3HG2 THR A 113      65.578  45.700  77.051  1.00  5.77              
ATOM   1809  OG1 THR A 113      65.368  48.310  77.221  1.00  5.77              
ATOM   1810  HG1 THR A 113      64.791  47.880  76.584  1.00  5.77              
ATOM   1811  C   THR A 113      63.515  48.470  79.523  1.00  5.77              
ATOM   1812  O   THR A 113      62.523  48.958  78.982  1.00  5.77              
ATOM   1813  N   GLY A 114      64.102  49.079  80.546  1.00  4.97              
ATOM   1814  H   GLY A 114      64.886  48.663  81.021  1.00  4.97              
ATOM   1815  CA  GLY A 114      63.666  50.414  80.957  1.00  4.97              
ATOM   1816  HA1 GLY A 114      64.060  50.636  81.944  1.00  4.97              
ATOM   1817  HA2 GLY A 114      62.580  50.445  81.002  1.00  4.97              
ATOM   1818  C   GLY A 114      64.096  51.534  80.028  1.00  4.97              
ATOM   1819  O   GLY A 114      64.197  52.670  80.479  1.00  4.97              
ATOM   1820  N   GLU A 115      64.399  51.232  78.765  1.00  5.07              
ATOM   1821  H   GLU A 115      64.186  50.305  78.429  1.00  5.07              
ATOM   1822  CA  GLU A 115      64.720  52.248  77.789  1.00  5.07              
ATOM   1823  HA  GLU A 115      65.568  52.800  78.191  1.00  5.07              
ATOM   1824  CB  GLU A 115      65.203  51.633  76.464  1.00  5.07              
ATOM   1825  HB1 GLU A 115      64.379  51.067  76.028  1.00  5.07              
ATOM   1826  HB2 GLU A 115      66.014  50.936  76.676  1.00  5.07              
ATOM   1827  CG  GLU A 115      65.706  52.644  75.409  1.00  5.07              
ATOM   1828  HG1 GLU A 115      64.912  53.360  75.188  1.00  5.07              
ATOM   1829  HG2 GLU A 115      65.877  52.085  74.487  1.00  5.07              
ATOM   1830  CD  GLU A 115      67.007  53.413  75.735  1.00  5.07              
ATOM   1831  OE1 GLU A 115      67.568  53.346  76.850  1.00  5.07              
ATOM   1832  OE2 GLU A 115      67.528  54.102  74.826  1.00  5.07              
ATOM   1833  C   GLU A 115      63.590  53.252  77.621  1.00  5.07              
ATOM   1834  O   GLU A 115      62.406  52.930  77.565  1.00  5.07              
ATOM   1835  N   ILE A 116      64.006  54.497  77.507  1.00  4.43              
ATOM   1836  H   ILE A 116      64.986  54.683  77.686  1.00  4.43              
ATOM   1837  CA  ILE A 116      63.181  55.643  77.204  1.00  4.43              
ATOM   1838  HA  ILE A 116      62.144  55.333  77.077  1.00  4.43              
ATOM   1839  CB  ILE A 116      63.262  56.677  78.342  1.00  4.43              
ATOM   1840  HB  ILE A 116      64.295  56.953  78.494  1.00  4.43              
ATOM   1841  CG2 ILE A 116      62.613  58.003  77.960  1.00  4.43              
ATOM   1842 1HG2 ILE A 116      62.506  58.636  78.838  1.00  4.43              
ATOM   1843 2HG2 ILE A 116      63.238  58.535  77.244  1.00  4.43              
ATOM   1844 3HG2 ILE A 116      61.655  57.796  77.501  1.00  4.43              
ATOM   1845  CG1 ILE A 116      62.728  56.150  79.687  1.00  4.43              
ATOM   1846 1HG1 ILE A 116      62.653  57.004  80.336  1.00  4.43              
ATOM   1847 2HG1 ILE A 116      63.454  55.452  80.108  1.00  4.43              
ATOM   1848  CD1 ILE A 116      61.351  55.501  79.737  1.00  4.43              
ATOM   1849  HD1 ILE A 116      61.091  55.304  80.776  1.00  4.43              
ATOM   1850  HD2 ILE A 116      60.614  56.178  79.309  1.00  4.43              
ATOM   1851  HD3 ILE A 116      61.368  54.553  79.207  1.00  4.43              
ATOM   1852  C   ILE A 116      63.664  56.249  75.899  1.00  4.43              
ATOM   1853  O   ILE A 116      64.849  56.259  75.576  1.00  4.43              
ATOM   1854  N   GLN A 117      62.712  56.833  75.198  1.00  4.54              
ATOM   1855  H   GLN A 117      61.771  56.755  75.571  1.00  4.54              
ATOM   1856  CA  GLN A 117      62.836  57.487  73.931  1.00  4.54              
ATOM   1857  HA  GLN A 117      63.883  57.744  73.767  1.00  4.54              
ATOM   1858  CB  GLN A 117      62.444  56.468  72.854  1.00  4.54              
ATOM   1859  HB1 GLN A 117      61.459  56.055  73.063  1.00  4.54              
ATOM   1860  HB2 GLN A 117      63.156  55.642  72.910  1.00  4.54              
ATOM   1861  CG  GLN A 117      62.468  57.028  71.432  1.00  4.54              
ATOM   1862  HG1 GLN A 117      63.342  57.659  71.307  1.00  4.54              
ATOM   1863  HG2 GLN A 117      61.576  57.626  71.251  1.00  4.54              
ATOM   1864  CD  GLN A 117      62.525  55.887  70.427  1.00  4.54              
ATOM   1865  OE1 GLN A 117      61.519  55.288  70.078  1.00  4.54              
ATOM   1866  NE2 GLN A 117      63.702  55.521  69.961  1.00  4.54              
ATOM   1867 1HE2 GLN A 117      64.534  56.034  70.239  1.00  4.54              
ATOM   1868 2HE2 GLN A 117      63.717  54.767  69.297  1.00  4.54              
ATOM   1869  C   GLN A 117      62.038  58.788  73.927  1.00  4.54              
ATOM   1870  O   GLN A 117      60.831  58.802  73.720  1.00  4.54              
ATOM   1871  N   VAL A 118      62.726  59.905  74.167  1.00  4.82              
ATOM   1872  H   VAL A 118      63.734  59.822  74.255  1.00  4.82              
ATOM   1873  CA  VAL A 118      62.193  61.253  73.949  1.00  4.82              
ATOM   1874  HA  VAL A 118      61.139  61.271  74.227  1.00  4.82              
ATOM   1875  CB  VAL A 118      62.905  62.323  74.820  1.00  4.82              
ATOM   1876  HB  VAL A 118      62.642  62.140  75.858  1.00  4.82              
ATOM   1877  CG1 VAL A 118      64.434  62.310  74.755  1.00  4.82              
ATOM   1878 1HG1 VAL A 118      64.843  63.098  75.385  1.00  4.82              
ATOM   1879 2HG1 VAL A 118      64.819  61.359  75.109  1.00  4.82              
ATOM   1880 3HG1 VAL A 118      64.761  62.486  73.736  1.00  4.82              
ATOM   1881  CG2 VAL A 118      62.460  63.749  74.473  1.00  4.82              
ATOM   1882 1HG2 VAL A 118      62.985  64.459  75.107  1.00  4.82              
ATOM   1883 2HG2 VAL A 118      62.696  63.989  73.437  1.00  4.82              
ATOM   1884 3HG2 VAL A 118      61.392  63.863  74.633  1.00  4.82              
ATOM   1885  C   VAL A 118      62.297  61.598  72.456  1.00  4.82              
ATOM   1886  O   VAL A 118      63.400  61.564  71.888  1.00  4.82              
ATOM   1887  N   PRO A 119      61.166  61.914  71.795  1.00  4.79              
ATOM   1888  CD  PRO A 119      60.115  60.907  71.679  1.00  4.79              
ATOM   1889  HD1 PRO A 119      59.364  61.012  72.461  1.00  4.79              
ATOM   1890  HD2 PRO A 119      60.570  59.921  71.721  1.00  4.79              
ATOM   1891  CG  PRO A 119      59.506  61.030  70.280  1.00  4.79              
ATOM   1892  HG1 PRO A 119      58.624  61.668  70.286  1.00  4.79              
ATOM   1893  HG2 PRO A 119      59.262  60.052  69.863  1.00  4.79              
ATOM   1894  CB  PRO A 119      60.626  61.708  69.500  1.00  4.79              
ATOM   1895  HB1 PRO A 119      60.250  62.229  68.619  1.00  4.79              
ATOM   1896  HB2 PRO A 119      61.379  60.969  69.218  1.00  4.79              
ATOM   1897  CA  PRO A 119      61.205  62.661  70.548  1.00  4.79              
ATOM   1898  HA  PRO A 119      62.236  62.879  70.269  1.00  4.79              
ATOM   1899  C   PRO A 119      60.453  63.993  70.548  1.00  4.79              
ATOM   1900  O   PRO A 119      59.525  64.232  71.320  1.00  4.79              
ATOM   1901  N   GLY A 120      60.874  64.863  69.624  1.00  4.80              
ATOM   1902  H   GLY A 120      61.668  64.603  69.056  1.00  4.80              
ATOM   1903  CA  GLY A 120      60.551  66.275  69.735  1.00  4.80              
ATOM   1904  HA1 GLY A 120      59.474  66.411  69.846  1.00  4.80              
ATOM   1905  HA2 GLY A 120      60.899  66.816  68.856  1.00  4.80              
ATOM   1906  C   GLY A 120      61.245  66.804  70.972  1.00  4.80              
ATOM   1907  O   GLY A 120      60.614  66.835  72.029  1.00  4.80              
ATOM   1908  N   VAL A 121      62.530  67.161  70.792  1.00  4.89              
ATOM   1909  H   VAL A 121      62.996  66.849  69.951  1.00  4.89              
ATOM   1910  CA  VAL A 121      63.204  68.257  71.534  1.00  4.89              
ATOM   1911  HA  VAL A 121      62.503  68.724  72.224  1.00  4.89              
ATOM   1912  CB  VAL A 121      64.371  67.672  72.348  1.00  4.89              
ATOM   1913  HB  VAL A 121      64.917  66.967  71.722  1.00  4.89              
ATOM   1914  CG1 VAL A 121      65.351  68.744  72.825  1.00  4.89              
ATOM   1915 1HG1 VAL A 121      66.107  68.282  73.456  1.00  4.89              
ATOM   1916 2HG1 VAL A 121      65.851  69.199  71.971  1.00  4.89              
ATOM   1917 3HG1 VAL A 121      64.826  69.511  73.393  1.00  4.89              
ATOM   1918  CG2 VAL A 121      63.850  66.906  73.567  1.00  4.89              
ATOM   1919 1HG2 VAL A 121      64.630  66.236  73.920  1.00  4.89              
ATOM   1920 2HG2 VAL A 121      63.567  67.597  74.359  1.00  4.89              
ATOM   1921 3HG2 VAL A 121      62.987  66.304  73.290  1.00  4.89              
ATOM   1922  C   VAL A 121      63.670  69.308  70.523  1.00  4.89              
ATOM   1923  O   VAL A 121      64.156  68.921  69.458  1.00  4.89              
ATOM   1924  N   ILE A 122      63.471  70.611  70.790  1.00  5.61              
ATOM   1925  H   ILE A 122      63.121  70.873  71.703  1.00  5.61              
ATOM   1926  CA  ILE A 122      63.429  71.602  69.695  1.00  5.61              
ATOM   1927  HA  ILE A 122      63.365  71.019  68.775  1.00  5.61              
ATOM   1928  CB  ILE A 122      62.141  72.453  69.670  1.00  5.61              
ATOM   1929  HB  ILE A 122      62.230  73.135  68.822  1.00  5.61              
ATOM   1930  CG2 ILE A 122      60.933  71.555  69.347  1.00  5.61              
ATOM   1931 1HG2 ILE A 122      60.034  72.165  69.253  1.00  5.61              
ATOM   1932 2HG2 ILE A 122      61.097  71.033  68.402  1.00  5.61              
ATOM   1933 3HG2 ILE A 122      60.781  70.820  70.139  1.00  5.61              
ATOM   1934  CG1 ILE A 122      61.892  73.300  70.941  1.00  5.61              
ATOM   1935 1HG1 ILE A 122      62.640  73.068  71.696  1.00  5.61              
ATOM   1936 2HG1 ILE A 122      60.913  73.071  71.361  1.00  5.61              
ATOM   1937  CD1 ILE A 122      61.936  74.807  70.662  1.00  5.61              
ATOM   1938  HD1 ILE A 122      61.779  75.351  71.594  1.00  5.61              
ATOM   1939  HD2 ILE A 122      62.904  75.089  70.249  1.00  5.61              
ATOM   1940  HD3 ILE A 122      61.149  75.076  69.957  1.00  5.61              
ATOM   1941  C   ILE A 122      64.674  72.439  69.450  1.00  5.61              
ATOM   1942  O   ILE A 122      65.264  72.296  68.385  1.00  5.61              
ATOM   1943  N   PHE A 123      65.034  73.321  70.376  1.00  6.90              
ATOM   1944  H   PHE A 123      64.473  73.405  71.213  1.00  6.90              
ATOM   1945  CA  PHE A 123      66.259  74.120  70.350  1.00  6.90              
ATOM   1946  HA  PHE A 123      67.093  73.435  70.264  1.00  6.90              
ATOM   1947  CB  PHE A 123      66.257  75.129  69.175  1.00  6.90              
ATOM   1948  HB1 PHE A 123      65.522  75.906  69.385  1.00  6.90              
ATOM   1949  HB2 PHE A 123      65.913  74.645  68.267  1.00  6.90              
ATOM   1950  CG  PHE A 123      67.577  75.804  68.808  1.00  6.90              
ATOM   1951  CD1 PHE A 123      68.833  75.295  69.205  1.00  6.90              
ATOM   1952  HD1 PHE A 123      68.907  74.412  69.830  1.00  6.90              
ATOM   1953  CE1 PHE A 123      70.019  75.929  68.791  1.00  6.90              
ATOM   1954  HE1 PHE A 123      70.977  75.545  69.117  1.00  6.90              
ATOM   1955  CZ  PHE A 123      69.962  77.070  67.971  1.00  6.90              
ATOM   1956  HZ  PHE A 123      70.874  77.567  67.670  1.00  6.90              
ATOM   1957  CE2 PHE A 123      68.716  77.580  67.569  1.00  6.90              
ATOM   1958  HE2 PHE A 123      68.672  78.470  66.956  1.00  6.90              
ATOM   1959  CD2 PHE A 123      67.532  76.950  67.987  1.00  6.90              
ATOM   1960  HD2 PHE A 123      66.575  77.350  67.684  1.00  6.90              
ATOM   1961  C   PHE A 123      66.388  74.882  71.758  1.00  6.90              
ATOM   1962  O   PHE A 123      65.476  75.714  71.907  1.00  6.90              
ATOM   1963  N   PRO A 124      67.310  74.772  72.795  1.00  6.73              
ATOM   1964  CD  PRO A 124      67.183  75.735  73.908  1.00  6.73              
ATOM   1965  HD1 PRO A 124      66.243  75.522  74.418  1.00  6.73              
ATOM   1966  HD2 PRO A 124      67.178  76.751  73.513  1.00  6.73              
ATOM   1967  CG  PRO A 124      68.349  75.539  74.861  1.00  6.73              
ATOM   1968  HG1 PRO A 124      68.092  75.830  75.878  1.00  6.73              
ATOM   1969  HG2 PRO A 124      69.222  76.089  74.509  1.00  6.73              
ATOM   1970  CB  PRO A 124      68.614  74.049  74.761  1.00  6.73              
ATOM   1971  HB1 PRO A 124      67.880  73.506  75.347  1.00  6.73              
ATOM   1972  HB2 PRO A 124      69.626  73.782  75.069  1.00  6.73              
ATOM   1973  CA  PRO A 124      68.396  73.814  73.261  1.00  6.73              
ATOM   1974  HA  PRO A 124      69.314  74.076  72.745  1.00  6.73              
ATOM   1975  C   PRO A 124      68.056  72.369  72.920  1.00  6.73              
ATOM   1976  O   PRO A 124      66.914  72.044  72.630  1.00  6.73              
ATOM   1977  N   ASP A 125      69.071  71.510  72.936  1.00  5.57              
ATOM   1978  H   ASP A 125      70.020  71.845  73.056  1.00  5.57              
ATOM   1979  CA  ASP A 125      68.948  70.154  72.420  1.00  5.57              
ATOM   1980  HA  ASP A 125      67.897  69.919  72.264  1.00  5.57              
ATOM   1981  CB  ASP A 125      69.627  70.109  71.026  1.00  5.57              
ATOM   1982  HB1 ASP A 125      69.209  70.904  70.405  1.00  5.57              
ATOM   1983  HB2 ASP A 125      69.373  69.173  70.533  1.00  5.57              
ATOM   1984  CG  ASP A 125      71.159  70.272  71.041  1.00  5.57              
ATOM   1985  OD1 ASP A 125      71.638  71.143  71.803  1.00  5.57              
ATOM   1986  OD2 ASP A 125      71.852  69.492  70.349  1.00  5.57              
ATOM   1987  C   ASP A 125      69.470  69.114  73.408  1.00  5.57              
ATOM   1988  O   ASP A 125      68.673  68.352  73.950  1.00  5.57              
ATOM   1989  N   PHE A 126      70.766  69.104  73.720  1.00  5.23              
ATOM   1990  H   PHE A 126      71.394  69.762  73.263  1.00  5.23              
ATOM   1991  CA  PHE A 126      71.306  68.136  74.668  1.00  5.23              
ATOM   1992  HA  PHE A 126      70.909  67.150  74.417  1.00  5.23              
ATOM   1993  CB  PHE A 126      72.839  68.064  74.540  1.00  5.23              
ATOM   1994  HB1 PHE A 126      73.090  67.749  73.526  1.00  5.23              
ATOM   1995  HB2 PHE A 126      73.208  67.291  75.216  1.00  5.23              
ATOM   1996  CG  PHE A 126      73.571  69.361  74.844  1.00  5.23              
ATOM   1997  CD1 PHE A 126      73.899  69.694  76.173  1.00  5.23              
ATOM   1998  HD1 PHE A 126      73.659  69.011  76.976  1.00  5.23              
ATOM   1999  CE1 PHE A 126      74.483  70.937  76.468  1.00  5.23              
ATOM   2000  HE1 PHE A 126      74.703  71.200  77.494  1.00  5.23              
ATOM   2001  CZ  PHE A 126      74.755  71.848  75.433  1.00  5.23              
ATOM   2002  HZ  PHE A 126      75.189  72.810  75.663  1.00  5.23              
ATOM   2003  CE2 PHE A 126      74.457  71.508  74.102  1.00  5.23              
ATOM   2004  HE2 PHE A 126      74.657  72.207  73.302  1.00  5.23              
ATOM   2005  CD2 PHE A 126      73.878  70.261  73.807  1.00  5.23              
ATOM   2006  HD2 PHE A 126      73.642  70.011  72.781  1.00  5.23              
ATOM   2007  C   PHE A 126      70.869  68.434  76.092  1.00  5.23              
ATOM   2008  O   PHE A 126      70.513  67.501  76.796  1.00  5.23              
ATOM   2009  N   GLU A 127      70.830  69.701  76.509  1.00  5.06              
ATOM   2010  H   GLU A 127      71.191  70.430  75.913  1.00  5.06              
ATOM   2011  CA  GLU A 127      70.311  70.010  77.835  1.00  5.06              
ATOM   2012  HA  GLU A 127      70.679  69.243  78.519  1.00  5.06              
ATOM   2013  CB  GLU A 127      70.831  71.347  78.382  1.00  5.06              
ATOM   2014  HB1 GLU A 127      70.632  72.135  77.653  1.00  5.06              
ATOM   2015  HB2 GLU A 127      71.913  71.270  78.502  1.00  5.06              
ATOM   2016  CG  GLU A 127      70.211  71.766  79.737  1.00  5.06              
ATOM   2017  HG1 GLU A 127      69.215  72.170  79.535  1.00  5.06              
ATOM   2018  HG2 GLU A 127      70.807  72.585  80.145  1.00  5.06              
ATOM   2019  CD  GLU A 127      70.089  70.650  80.800  1.00  5.06              
ATOM   2020  OE1 GLU A 127      69.074  70.679  81.544  1.00  5.06              
ATOM   2021  OE2 GLU A 127      70.971  69.762  80.848  1.00  5.06              
ATOM   2022  C   GLU A 127      68.795  69.921  77.868  1.00  5.06              
ATOM   2023  O   GLU A 127      68.286  69.314  78.781  1.00  5.06              
ATOM   2024  N   ASP A 128      68.030  70.433  76.905  1.00  4.89              
ATOM   2025  H   ASP A 128      68.454  70.901  76.123  1.00  4.89              
ATOM   2026  CA  ASP A 128      66.561  70.369  77.012  1.00  4.89              
ATOM   2027  HA  ASP A 128      66.277  70.751  77.993  1.00  4.89              
ATOM   2028  CB  ASP A 128      65.923  71.264  75.931  1.00  4.89              
ATOM   2029  HB1 ASP A 128      65.214  70.681  75.344  1.00  4.89              
ATOM   2030  HB2 ASP A 128      66.684  71.620  75.242  1.00  4.89              
ATOM   2031  CG  ASP A 128      65.191  72.458  76.540  1.00  4.89              
ATOM   2032  OD1 ASP A 128      65.779  73.172  77.384  1.00  4.89              
ATOM   2033  OD2 ASP A 128      63.975  72.633  76.277  1.00  4.89              
ATOM   2034  C   ASP A 128      66.008  68.946  76.920  1.00  4.89              
ATOM   2035  O   ASP A 128      65.089  68.581  77.656  1.00  4.89              
ATOM   2036  N   GLY A 129      66.633  68.120  76.085  1.00  4.94              
ATOM   2037  H   GLY A 129      67.376  68.492  75.503  1.00  4.94              
ATOM   2038  CA  GLY A 129      66.447  66.683  76.098  1.00  4.94              
ATOM   2039  HA1 GLY A 129      67.047  66.239  75.305  1.00  4.94              
ATOM   2040  HA2 GLY A 129      65.397  66.452  75.934  1.00  4.94              
ATOM   2041  C   GLY A 129      66.866  66.082  77.421  1.00  4.94              
ATOM   2042  O   GLY A 129      66.088  65.307  77.968  1.00  4.94              
ATOM   2043  N   LYS A 130      68.015  66.460  77.993  1.00  4.88              
ATOM   2044  H   LYS A 130      68.635  67.102  77.508  1.00  4.88              
ATOM   2045  CA  LYS A 130      68.452  65.942  79.290  1.00  4.88              
ATOM   2046  HA  LYS A 130      68.471  64.859  79.189  1.00  4.88              
ATOM   2047  CB  LYS A 130      69.878  66.398  79.648  1.00  4.88              
ATOM   2048  HB1 LYS A 130      69.903  67.483  79.730  1.00  4.88              
ATOM   2049  HB2 LYS A 130      70.553  66.096  78.848  1.00  4.88              
ATOM   2050  CG  LYS A 130      70.420  65.806  80.962  1.00  4.88              
ATOM   2051  HG1 LYS A 130      69.816  66.158  81.798  1.00  4.88              
ATOM   2052  HG2 LYS A 130      71.435  66.180  81.104  1.00  4.88              
ATOM   2053  CD  LYS A 130      70.456  64.267  80.957  1.00  4.88              
ATOM   2054  HD1 LYS A 130      70.984  63.940  80.059  1.00  4.88              
ATOM   2055  HD2 LYS A 130      69.445  63.860  80.930  1.00  4.88              
ATOM   2056  CE  LYS A 130      71.198  63.710  82.174  1.00  4.88              
ATOM   2057  HE1 LYS A 130      72.165  64.216  82.239  1.00  4.88              
ATOM   2058  HE2 LYS A 130      71.393  62.648  82.003  1.00  4.88              
ATOM   2059  NZ  LYS A 130      70.444  63.879  83.441  1.00  4.88              
ATOM   2060  HZ1 LYS A 130      69.575  63.368  83.451  1.00  4.88              
ATOM   2061  HZ2 LYS A 130      70.982  63.602  84.262  1.00  4.88              
ATOM   2062  HZ3 LYS A 130      70.156  64.845  83.607  1.00  4.88              
ATOM   2063  C   LYS A 130      67.447  66.236  80.413  1.00  4.88              
ATOM   2064  O   LYS A 130      67.119  65.354  81.208  1.00  4.88              
ATOM   2065  N   ASN A 131      66.918  67.449  80.410  1.00  4.74              
ATOM   2066  H   ASN A 131      67.346  68.082  79.739  1.00  4.74              
ATOM   2067  CA  ASN A 131      65.939  68.063  81.289  1.00  4.74              
ATOM   2068  HA  ASN A 131      66.326  68.049  82.308  1.00  4.74              
ATOM   2069  CB  ASN A 131      65.797  69.536  80.837  1.00  4.74              
ATOM   2070  HB1 ASN A 131      65.066  69.630  80.037  1.00  4.74              
ATOM   2071  HB2 ASN A 131      66.745  69.892  80.449  1.00  4.74              
ATOM   2072  CG  ASN A 131      65.440  70.506  81.938  1.00  4.74              
ATOM   2073  OD1 ASN A 131      64.280  70.805  82.198  1.00  4.74              
ATOM   2074  ND2 ASN A 131      66.443  71.065  82.571  1.00  4.74              
ATOM   2075 1HD2 ASN A 131      67.411  70.858  82.270  1.00  4.74              
ATOM   2076 2HD2 ASN A 131      66.255  71.784  83.240  1.00  4.74              
ATOM   2077  C   ASN A 131      64.593  67.359  81.252  1.00  4.74              
ATOM   2078  O   ASN A 131      63.983  67.089  82.292  1.00  4.74              
ATOM   2079  N   ILE A 132      64.139  67.044  80.041  1.00  4.74              
ATOM   2080  H   ILE A 132      64.677  67.340  79.228  1.00  4.74              
ATOM   2081  CA  ILE A 132      62.851  66.401  79.832  1.00  4.74              
ATOM   2082  HA  ILE A 132      62.210  66.770  80.625  1.00  4.74              
ATOM   2083  CB  ILE A 132      62.270  66.832  78.489  1.00  4.74              
ATOM   2084  HB  ILE A 132      62.822  67.708  78.156  1.00  4.74              
ATOM   2085  CG2 ILE A 132      62.473  65.807  77.361  1.00  4.74              
ATOM   2086 1HG2 ILE A 132      61.967  66.130  76.457  1.00  4.74              
ATOM   2087 2HG2 ILE A 132      63.538  65.735  77.142  1.00  4.74              
ATOM   2088 3HG2 ILE A 132      62.117  64.814  77.612  1.00  4.74              
ATOM   2089  CG1 ILE A 132      60.850  67.339  78.787  1.00  4.74              
ATOM   2090 1HG1 ILE A 132      60.288  66.618  79.374  1.00  4.74              
ATOM   2091 2HG1 ILE A 132      60.315  67.524  77.870  1.00  4.74              
ATOM   2092  CD1 ILE A 132      60.910  68.660  79.563  1.00  4.74              
ATOM   2093  HD1 ILE A 132      59.955  69.140  79.452  1.00  4.74              
ATOM   2094  HD2 ILE A 132      61.083  68.498  80.625  1.00  4.74              
ATOM   2095  HD3 ILE A 132      61.679  69.318  79.159  1.00  4.74              
ATOM   2096  C   ILE A 132      62.888  64.909  80.111  1.00  4.74              
ATOM   2097  O   ILE A 132      61.971  64.348  80.705  1.00  4.74              
ATOM   2098  N   ILE A 133      64.033  64.306  79.849  1.00  4.81              
ATOM   2099  H   ILE A 133      64.751  64.840  79.369  1.00  4.81              
ATOM   2100  CA  ILE A 133      64.369  62.989  80.334  1.00  4.81              
ATOM   2101  HA  ILE A 133      63.616  62.294  79.964  1.00  4.81              
ATOM   2102  CB  ILE A 133      65.742  62.615  79.741  1.00  4.81              
ATOM   2103  HB  ILE A 133      66.354  63.511  79.698  1.00  4.81              
ATOM   2104  CG2 ILE A 133      66.538  61.654  80.607  1.00  4.81              
ATOM   2105 1HG2 ILE A 133      67.462  61.469  80.077  1.00  4.81              
ATOM   2106 2HG2 ILE A 133      66.808  62.109  81.557  1.00  4.81              
ATOM   2107 3HG2 ILE A 133      65.987  60.731  80.783  1.00  4.81              
ATOM   2108  CG1 ILE A 133      65.645  62.078  78.295  1.00  4.81              
ATOM   2109 1HG1 ILE A 133      66.643  61.811  77.950  1.00  4.81              
ATOM   2110 2HG1 ILE A 133      65.282  62.875  77.649  1.00  4.81              
ATOM   2111  CD1 ILE A 133      64.732  60.864  78.097  1.00  4.81              
ATOM   2112  HD1 ILE A 133      65.001  60.352  77.175  1.00  4.81              
ATOM   2113  HD2 ILE A 133      64.817  60.167  78.928  1.00  4.81              
ATOM   2114  HD3 ILE A 133      63.705  61.208  78.016  1.00  4.81              
ATOM   2115  C   ILE A 133      64.301  62.889  81.846  1.00  4.81              
ATOM   2116  O   ILE A 133      63.604  62.006  82.342  1.00  4.81              
ATOM   2117  N   GLN A 134      64.975  63.779  82.579  1.00  4.72              
ATOM   2118  H   GLN A 134      65.545  64.477  82.112  1.00  4.72              
ATOM   2119  CA  GLN A 134      64.956  63.721  84.039  1.00  4.72              
ATOM   2120  HA  GLN A 134      65.087  62.673  84.307  1.00  4.72              
ATOM   2121  CB  GLN A 134      66.172  64.429  84.647  1.00  4.72              
ATOM   2122  HB1 GLN A 134      67.052  63.899  84.280  1.00  4.72              
ATOM   2123  HB2 GLN A 134      66.133  64.293  85.723  1.00  4.72              
ATOM   2124  CG  GLN A 134      66.338  65.927  84.361  1.00  4.72              
ATOM   2125  HG1 GLN A 134      65.618  66.487  84.960  1.00  4.72              
ATOM   2126  HG2 GLN A 134      66.133  66.123  83.319  1.00  4.72              
ATOM   2127  CD  GLN A 134      67.762  66.403  84.661  1.00  4.72              
ATOM   2128  OE1 GLN A 134      68.740  65.763  84.306  1.00  4.72              
ATOM   2129  NE2 GLN A 134      67.909  67.513  85.347  1.00  4.72              
ATOM   2130 1HE2 GLN A 134      67.154  68.156  85.473  1.00  4.72              
ATOM   2131 2HE2 GLN A 134      68.850  67.729  85.705  1.00  4.72              
ATOM   2132  C   GLN A 134      63.603  64.104  84.646  1.00  4.72              
ATOM   2133  O   GLN A 134      63.243  63.555  85.686  1.00  4.72              
ATOM   2134  N   GLN A 135      62.793  64.907  83.950  1.00  4.66              
ATOM   2135  H   GLN A 135      63.135  65.373  83.118  1.00  4.66              
ATOM   2136  CA  GLN A 135      61.391  65.050  84.334  1.00  4.66              
ATOM   2137  HA  GLN A 135      61.384  65.205  85.416  1.00  4.66              
ATOM   2138  CB  GLN A 135      60.760  66.314  83.728  1.00  4.66              
ATOM   2139  HB1 GLN A 135      59.684  66.174  83.639  1.00  4.66              
ATOM   2140  HB2 GLN A 135      61.182  66.508  82.742  1.00  4.66              
ATOM   2141  CG  GLN A 135      61.031  67.485  84.701  1.00  4.66              
ATOM   2142  HG1 GLN A 135      62.016  67.344  85.147  1.00  4.66              
ATOM   2143  HG2 GLN A 135      60.297  67.460  85.507  1.00  4.66              
ATOM   2144  CD  GLN A 135      61.057  68.874  84.082  1.00  4.66              
ATOM   2145  OE1 GLN A 135      60.307  69.778  84.437  1.00  4.66              
ATOM   2146  NE2 GLN A 135      62.014  69.114  83.212  1.00  4.66              
ATOM   2147 1HE2 GLN A 135      62.660  68.375  82.964  1.00  4.66              
ATOM   2148 2HE2 GLN A 135      62.239  70.066  82.980  1.00  4.66              
ATOM   2149  C   GLN A 135      60.570  63.766  84.186  1.00  4.66              
ATOM   2150  O   GLN A 135      59.938  63.343  85.155  1.00  4.66              
ATOM   2151  N   TRP A 136      60.679  63.058  83.061  1.00  4.63              
ATOM   2152  H   TRP A 136      61.239  63.414  82.293  1.00  4.63              
ATOM   2153  CA  TRP A 136      60.013  61.766  82.929  1.00  4.63              
ATOM   2154  HA  TRP A 136      58.943  61.911  83.095  1.00  4.63              
ATOM   2155  CB  TRP A 136      60.205  61.158  81.555  1.00  4.63              
ATOM   2156  HB1 TRP A 136      61.268  61.010  81.359  1.00  4.63              
ATOM   2157  HB2 TRP A 136      59.823  61.863  80.827  1.00  4.63              
ATOM   2158  CG  TRP A 136      59.483  59.845  81.446  1.00  4.63              
ATOM   2159  CD1 TRP A 136      60.064  58.625  81.427  1.00  4.63              
ATOM   2160  HD1 TRP A 136      61.129  58.456  81.403  1.00  4.63              
ATOM   2161  NE1 TRP A 136      59.096  57.645  81.366  1.00  4.63              
ATOM   2162  HE1 TRP A 136      59.309  56.658  81.342  1.00  4.63              
ATOM   2163  CE2 TRP A 136      57.826  58.186  81.383  1.00  4.63              
ATOM   2164  CZ2 TRP A 136      56.540  57.623  81.365  1.00  4.63              
ATOM   2165  HZ2 TRP A 136      56.407  56.557  81.292  1.00  4.63              
ATOM   2166  CH2 TRP A 136      55.422  58.469  81.461  1.00  4.63              
ATOM   2167  HH2 TRP A 136      54.425  58.053  81.463  1.00  4.63              
ATOM   2168  CZ3 TRP A 136      55.600  59.861  81.535  1.00  4.63              
ATOM   2169  HZ3 TRP A 136      54.733  60.506  81.602  1.00  4.63              
ATOM   2170  CE3 TRP A 136      56.894  60.419  81.504  1.00  4.63              
ATOM   2171  HE3 TRP A 136      57.022  61.491  81.551  1.00  4.63              
ATOM   2172  CD2 TRP A 136      58.042  59.596  81.446  1.00  4.63              
ATOM   2173  C   TRP A 136      60.487  60.734  83.952  1.00  4.63              
ATOM   2174  O   TRP A 136      59.696  59.946  84.460  1.00  4.63              
ATOM   2175  N   VAL A 137      61.782  60.695  84.261  1.00  4.57              
ATOM   2176  H   VAL A 137      62.411  61.318  83.761  1.00  4.57              
ATOM   2177  CA  VAL A 137      62.293  59.867  85.356  1.00  4.57              
ATOM   2178  HA  VAL A 137      62.126  58.814  85.172  1.00  4.57              
ATOM   2179  CB  VAL A 137      63.807  60.130  85.614  1.00  4.57              
ATOM   2180  HB  VAL A 137      63.948  61.194  85.774  1.00  4.57              
ATOM   2181  CG1 VAL A 137      64.368  59.413  86.857  1.00  4.57              
ATOM   2182 1HG1 VAL A 137      64.140  58.348  86.803  1.00  4.57              
ATOM   2183 2HG1 VAL A 137      65.446  59.542  86.916  1.00  4.57              
ATOM   2184 3HG1 VAL A 137      63.932  59.824  87.768  1.00  4.57              
ATOM   2185  CG2 VAL A 137      64.739  59.741  84.471  1.00  4.57              
ATOM   2186 1HG2 VAL A 137      64.309  60.009  83.514  1.00  4.57              
ATOM   2187 2HG2 VAL A 137      65.681  60.271  84.571  1.00  4.57              
ATOM   2188 3HG2 VAL A 137      64.930  58.670  84.501  1.00  4.57              
ATOM   2189  C   VAL A 137      61.624  60.182  86.668  1.00  4.57              
ATOM   2190  O   VAL A 137      61.223  59.242  87.348  1.00  4.57              
ATOM   2191  N   ASP A 138      61.513  61.454  87.052  1.00  4.76              
ATOM   2192  H   ASP A 138      61.876  62.217  86.485  1.00  4.76              
ATOM   2193  CA  ASP A 138      60.792  61.752  88.279  1.00  4.76              
ATOM   2194  HA  ASP A 138      61.237  61.144  89.062  1.00  4.76              
ATOM   2195  CB  ASP A 138      60.972  63.215  88.720  1.00  4.76              
ATOM   2196  HB1 ASP A 138      60.008  63.642  89.002  1.00  4.76              
ATOM   2197  HB2 ASP A 138      61.377  63.815  87.903  1.00  4.76              
ATOM   2198  CG  ASP A 138      61.910  63.262  89.930  1.00  4.76              
ATOM   2199  OD1 ASP A 138      63.123  63.480  89.731  1.00  4.76              
ATOM   2200  OD2 ASP A 138      61.474  62.938  91.058  1.00  4.76              
ATOM   2201  C   ASP A 138      59.324  61.333  88.220  1.00  4.76              
ATOM   2202  O   ASP A 138      58.799  60.895  89.230  1.00  4.76              
ATOM   2203  N   PHE A 139      58.671  61.315  87.056  1.00  4.91              
ATOM   2204  H   PHE A 139      59.114  61.699  86.230  1.00  4.91              
ATOM   2205  CA  PHE A 139      57.309  60.765  86.983  1.00  4.91              
ATOM   2206  HA  PHE A 139      56.699  61.206  87.773  1.00  4.91              
ATOM   2207  CB  PHE A 139      56.641  61.047  85.627  1.00  4.91              
ATOM   2208  HB1 PHE A 139      55.630  60.639  85.679  1.00  4.91              
ATOM   2209  HB2 PHE A 139      57.165  60.474  84.862  1.00  4.91              
ATOM   2210  CG  PHE A 139      56.514  62.459  85.094  1.00  4.91              
ATOM   2211  CD1 PHE A 139      57.065  63.592  85.722  1.00  4.91              
ATOM   2212  HD1 PHE A 139      57.574  63.517  86.669  1.00  4.91              
ATOM   2213  CE1 PHE A 139      56.999  64.842  85.089  1.00  4.91              
ATOM   2214  HE1 PHE A 139      57.463  65.696  85.552  1.00  4.91              
ATOM   2215  CZ  PHE A 139      56.322  64.984  83.869  1.00  4.91              
ATOM   2216  HZ  PHE A 139      56.236  65.952  83.403  1.00  4.91              
ATOM   2217  CE2 PHE A 139      55.729  63.866  83.265  1.00  4.91              
ATOM   2218  HE2 PHE A 139      55.192  63.971  82.337  1.00  4.91              
ATOM   2219  CD2 PHE A 139      55.830  62.612  83.878  1.00  4.91              
ATOM   2220  HD2 PHE A 139      55.372  61.754  83.417  1.00  4.91              
ATOM   2221  C   PHE A 139      57.279  59.247  87.138  1.00  4.91              
ATOM   2222  O   PHE A 139      56.376  58.721  87.781  1.00  4.91              
ATOM   2223  N   LEU A 140      58.249  58.524  86.563  1.00  4.63              
ATOM   2224  H   LEU A 140      58.934  59.004  85.987  1.00  4.63              
ATOM   2225  CA  LEU A 140      58.381  57.092  86.790  1.00  4.63              
ATOM   2226  HA  LEU A 140      57.425  56.620  86.565  1.00  4.63              
ATOM   2227  CB  LEU A 140      59.495  56.428  85.955  1.00  4.63              
ATOM   2228  HB1 LEU A 140      59.646  55.433  86.377  1.00  4.63              
ATOM   2229  HB2 LEU A 140      60.426  56.977  86.094  1.00  4.63              
ATOM   2230  CG  LEU A 140      59.237  56.256  84.448  1.00  4.63              
ATOM   2231  HG  LEU A 140      59.666  57.106  83.923  1.00  4.63              
ATOM   2232  CD1 LEU A 140      59.878  54.962  83.925  1.00  4.63              
ATOM   2233 1HD1 LEU A 140      59.852  54.953  82.836  1.00  4.63              
ATOM   2234 2HD1 LEU A 140      60.910  54.879  84.245  1.00  4.63              
ATOM   2235 3HD1 LEU A 140      59.331  54.098  84.305  1.00  4.63              
ATOM   2236  CD2 LEU A 140      57.760  56.128  84.093  1.00  4.63              
ATOM   2237 1HD2 LEU A 140      57.645  55.805  83.063  1.00  4.63              
ATOM   2238 2HD2 LEU A 140      57.304  55.392  84.747  1.00  4.63              
ATOM   2239 3HD2 LEU A 140      57.263  57.092  84.222  1.00  4.63              
ATOM   2240  C   LEU A 140      58.614  56.792  88.281  1.00  4.63              
ATOM   2241  O   LEU A 140      58.120  55.799  88.809  1.00  4.63              
ATOM   2242  N   GLN A 141      59.323  57.682  88.969  1.00  4.93              
ATOM   2243  H   GLN A 141      59.729  58.457  88.451  1.00  4.93              
ATOM   2244  CA  GLN A 141      59.485  57.687  90.410  1.00  4.93              
ATOM   2245  HA  GLN A 141      59.760  56.678  90.720  1.00  4.93              
ATOM   2246  CB  GLN A 141      60.680  58.609  90.753  1.00  4.93              
ATOM   2247  HB1 GLN A 141      60.612  59.480  90.116  1.00  4.93              
ATOM   2248  HB2 GLN A 141      61.603  58.098  90.476  1.00  4.93              
ATOM   2249  CG  GLN A 141      60.828  59.154  92.185  1.00  4.93              
ATOM   2250  HG1 GLN A 141      59.885  59.564  92.531  1.00  4.93              
ATOM   2251  HG2 GLN A 141      61.537  59.981  92.155  1.00  4.93              
ATOM   2252  CD  GLN A 141      61.332  58.146  93.206  1.00  4.93              
ATOM   2253  OE1 GLN A 141      62.472  58.195  93.646  1.00  4.93              
ATOM   2254  NE2 GLN A 141      60.508  57.222  93.645  1.00  4.93              
ATOM   2255 1HE2 GLN A 141      59.547  57.218  93.309  1.00  4.93              
ATOM   2256 2HE2 GLN A 141      60.853  56.561  94.312  1.00  4.93              
ATOM   2257  C   GLN A 141      58.195  58.032  91.187  1.00  4.93              
ATOM   2258  O   GLN A 141      58.022  57.550  92.309  1.00  4.93              
ATOM   2259  N   HIS A 142      57.285  58.822  90.612  1.00  5.25              
ATOM   2260  H   HIS A 142      57.541  59.244  89.727  1.00  5.25              
ATOM   2261  CA  HIS A 142      56.010  59.275  91.192  1.00  5.25              
ATOM   2262  HA  HIS A 142      56.074  59.140  92.271  1.00  5.25              
ATOM   2263  CB  HIS A 142      55.796  60.783  90.960  1.00  5.25              
ATOM   2264  HB1 HIS A 142      54.867  61.090  91.442  1.00  5.25              
ATOM   2265  HB2 HIS A 142      55.692  60.957  89.890  1.00  5.25              
ATOM   2266  CG  HIS A 142      56.907  61.672  91.483  1.00  5.25              
ATOM   2267  ND1 HIS A 142      57.251  62.908  90.938  1.00  5.25              
ATOM   2268  CE1 HIS A 142      58.418  63.249  91.495  1.00  5.25              
ATOM   2269  HE1 HIS A 142      59.021  64.092  91.191  1.00  5.25              
ATOM   2270  NE2 HIS A 142      58.812  62.322  92.375  1.00  5.25              
ATOM   2271  HE2 HIS A 142      59.766  62.266  92.710  1.00  5.25              
ATOM   2272  CD2 HIS A 142      57.851  61.334  92.413  1.00  5.25              
ATOM   2273  HD2 HIS A 142      57.896  60.405  92.957  1.00  5.25              
ATOM   2274  C   HIS A 142      54.817  58.411  90.776  1.00  5.25              
ATOM   2275  O   HIS A 142      53.684  58.663  91.184  1.00  5.25              
ATOM   2276  N   GLN A 143      55.096  57.312  90.076  1.00  5.38              
ATOM   2277  H   GLN A 143      56.025  57.248  89.678  1.00  5.38              
ATOM   2278  CA  GLN A 143      54.194  56.194  89.849  1.00  5.38              
ATOM   2279  HA  GLN A 143      53.286  56.366  90.411  1.00  5.38              
ATOM   2280  CB  GLN A 143      53.818  56.107  88.345  1.00  5.38              
ATOM   2281  HB1 GLN A 143      53.157  55.249  88.213  1.00  5.38              
ATOM   2282  HB2 GLN A 143      54.720  55.925  87.759  1.00  5.38              
ATOM   2283  CG  GLN A 143      53.112  57.355  87.775  1.00  5.38              
ATOM   2284  HG1 GLN A 143      53.842  58.149  87.633  1.00  5.38              
ATOM   2285  HG2 GLN A 143      52.374  57.701  88.499  1.00  5.38              
ATOM   2286  CD  GLN A 143      52.394  57.105  86.442  1.00  5.38              
ATOM   2287  OE1 GLN A 143      51.199  57.351  86.308  1.00  5.38              
ATOM   2288  NE2 GLN A 143      53.060  56.603  85.419  1.00  5.38              
ATOM   2289 1HE2 GLN A 143      54.044  56.421  85.493  1.00  5.38              
ATOM   2290 2HE2 GLN A 143      52.509  56.391  84.596  1.00  5.38              
ATOM   2291  C   GLN A 143      54.837  54.892  90.369  1.00  5.38              
ATOM   2292  O   GLN A 143      55.193  54.027  89.576  1.00  5.38              
ATOM   2293  N   PRO A 144      55.055  54.783  91.693  1.00  5.09              
ATOM   2294  CD  PRO A 144      54.257  55.451  92.717  1.00  5.09              
ATOM   2295  HD1 PRO A 144      53.214  55.155  92.611  1.00  5.09              
ATOM   2296  HD2 PRO A 144      54.346  56.535  92.653  1.00  5.09              
ATOM   2297  CG  PRO A 144      54.791  54.974  94.071  1.00  5.09              
ATOM   2298  HG1 PRO A 144      53.984  54.802  94.784  1.00  5.09              
ATOM   2299  HG2 PRO A 144      55.497  55.709  94.462  1.00  5.09              
ATOM   2300  CB  PRO A 144      55.533  53.681  93.734  1.00  5.09              
ATOM   2301  HB1 PRO A 144      54.827  52.853  93.652  1.00  5.09              
ATOM   2302  HB2 PRO A 144      56.315  53.460  94.462  1.00  5.09              
ATOM   2303  CA  PRO A 144      56.112  54.026  92.363  1.00  5.09              
ATOM   2304  HA  PRO A 144      56.903  54.755  92.553  1.00  5.09              
ATOM   2305  C   PRO A 144      56.817  52.858  91.662  1.00  5.09              
ATOM   2306  O   PRO A 144      56.377  51.713  91.761  1.00  5.09              
ATOM   2307  N   ILE A 145      57.953  53.160  91.013  1.00  5.06              
ATOM   2308  H   ILE A 145      58.222  54.129  90.955  1.00  5.06              
ATOM   2309  CA  ILE A 145      58.631  52.232  90.100  1.00  5.06              
ATOM   2310  HA  ILE A 145      58.312  51.236  90.410  1.00  5.06              
ATOM   2311  CB  ILE A 145      58.032  52.439  88.675  1.00  5.06              
ATOM   2312  HB  ILE A 145      57.389  53.315  88.708  1.00  5.06              
ATOM   2313  CG2 ILE A 145      59.026  52.746  87.551  1.00  5.06              
ATOM   2314 1HG2 ILE A 145      58.489  53.167  86.702  1.00  5.06              
ATOM   2315 2HG2 ILE A 145      59.756  53.479  87.892  1.00  5.06              
ATOM   2316 3HG2 ILE A 145      59.504  51.827  87.239  1.00  5.06              
ATOM   2317  CG1 ILE A 145      57.111  51.242  88.337  1.00  5.06              
ATOM   2318 1HG1 ILE A 145      56.380  51.131  89.138  1.00  5.06              
ATOM   2319 2HG1 ILE A 145      57.697  50.325  88.300  1.00  5.06              
ATOM   2320  CD1 ILE A 145      56.324  51.373  87.029  1.00  5.06              
ATOM   2321  HD1 ILE A 145      55.653  50.521  86.925  1.00  5.06              
ATOM   2322  HD2 ILE A 145      55.731  52.287  87.059  1.00  5.06              
ATOM   2323  HD3 ILE A 145      57.001  51.392  86.175  1.00  5.06              
ATOM   2324  C   ILE A 145      60.149  52.121  90.237  1.00  5.06              
ATOM   2325  O   ILE A 145      60.809  52.965  90.837  1.00  5.06              
ATOM   2326  N   GLU A 146      60.711  51.010  89.746  1.00  6.44              
ATOM   2327  H   GLU A 146      60.125  50.419  89.156  1.00  6.44              
ATOM   2328  CA  GLU A 146      61.963  50.411  90.266  1.00  6.44              
ATOM   2329  HA  GLU A 146      61.893  50.503  91.351  1.00  6.44              
ATOM   2330  CB  GLU A 146      62.067  48.888  90.000  1.00  6.44              
ATOM   2331  HB1 GLU A 146      62.266  48.407  90.959  1.00  6.44              
ATOM   2332  HB2 GLU A 146      62.936  48.690  89.375  1.00  6.44              
ATOM   2333  CG  GLU A 146      60.852  48.181  89.371  1.00  6.44              
ATOM   2334  HG1 GLU A 146      59.941  48.444  89.913  1.00  6.44              
ATOM   2335  HG2 GLU A 146      60.994  47.102  89.457  1.00  6.44              
ATOM   2336  CD  GLU A 146      60.739  48.552  87.894  1.00  6.44              
ATOM   2337  OE1 GLU A 146      59.938  49.441  87.532  1.00  6.44              
ATOM   2338  OE2 GLU A 146      61.595  48.125  87.096  1.00  6.44              
ATOM   2339  C   GLU A 146      63.253  51.150  89.927  1.00  6.44              
ATOM   2340  O   GLU A 146      64.338  50.809  90.392  1.00  6.44              
ATOM   2341  N   LYS A 147      63.096  52.244  89.191  1.00  5.57              
ATOM   2342  H   LYS A 147      62.130  52.484  89.019  1.00  5.57              
ATOM   2343  CA  LYS A 147      64.102  53.177  88.678  1.00  5.57              
ATOM   2344  HA  LYS A 147      64.942  52.613  88.270  1.00  5.57              
ATOM   2345  CB  LYS A 147      63.435  53.979  87.548  1.00  5.57              
ATOM   2346  HB1 LYS A 147      64.068  54.824  87.273  1.00  5.57              
ATOM   2347  HB2 LYS A 147      62.479  54.380  87.892  1.00  5.57              
ATOM   2348  CG  LYS A 147      63.219  53.145  86.276  1.00  5.57              
ATOM   2349  HG1 LYS A 147      64.197  52.888  85.877  1.00  5.57              
ATOM   2350  HG2 LYS A 147      62.672  53.767  85.569  1.00  5.57              
ATOM   2351  CD  LYS A 147      62.474  51.830  86.416  1.00  5.57              
ATOM   2352  HD1 LYS A 147      61.585  51.995  87.011  1.00  5.57              
ATOM   2353  HD2 LYS A 147      63.115  51.107  86.915  1.00  5.57              
ATOM   2354  CE  LYS A 147      62.090  51.264  85.065  1.00  5.57              
ATOM   2355  HE1 LYS A 147      62.999  51.028  84.499  1.00  5.57              
ATOM   2356  HE2 LYS A 147      61.513  52.005  84.507  1.00  5.57              
ATOM   2357  NZ  LYS A 147      61.288  50.053  85.295  1.00  5.57              
ATOM   2358  HZ1 LYS A 147      60.974  49.621  84.445  1.00  5.57              
ATOM   2359  HZ2 LYS A 147      61.795  49.336  85.817  1.00  5.57              
ATOM   2360  HZ3 LYS A 147      60.509  50.194  85.943  1.00  5.57              
ATOM   2361  C   LYS A 147      64.675  54.060  89.780  1.00  5.57              
ATOM   2362  O   LYS A 147      65.126  55.173  89.504  1.00  5.57              
ATOM   2363  N   LYS A 148      64.591  53.572  91.030  1.00  6.90              
ATOM   2364  H   LYS A 148      64.371  52.583  91.073  1.00  6.90              
ATOM   2365  CA  LYS A 148      64.472  54.340  92.276  1.00  6.90              
ATOM   2366  HA  LYS A 148      63.448  54.719  92.334  1.00  6.90              
ATOM   2367  CB  LYS A 148      64.720  53.427  93.487  1.00  6.90              
ATOM   2368  HB1 LYS A 148      65.756  53.083  93.481  1.00  6.90              
ATOM   2369  HB2 LYS A 148      64.066  52.556  93.414  1.00  6.90              
ATOM   2370  CG  LYS A 148      64.426  54.159  94.807  1.00  6.90              
ATOM   2371  HG1 LYS A 148      63.384  54.485  94.808  1.00  6.90              
ATOM   2372  HG2 LYS A 148      65.066  55.038  94.888  1.00  6.90              
ATOM   2373  CD  LYS A 148      64.674  53.258  96.024  1.00  6.90              
ATOM   2374  HD1 LYS A 148      65.719  52.941  96.025  1.00  6.90              
ATOM   2375  HD2 LYS A 148      64.029  52.378  95.961  1.00  6.90              
ATOM   2376  CE  LYS A 148      64.365  54.043  97.306  1.00  6.90              
ATOM   2377  HE1 LYS A 148      63.315  54.356  97.276  1.00  6.90              
ATOM   2378  HE2 LYS A 148      64.980  54.949  97.313  1.00  6.90              
ATOM   2379  NZ  LYS A 148      64.626  53.244  98.529  1.00  6.90              
ATOM   2380  HZ1 LYS A 148      64.410  53.788  99.355  1.00  6.90              
ATOM   2381  HZ2 LYS A 148      64.059  52.406  98.541  1.00  6.90              
ATOM   2382  HZ3 LYS A 148      65.602  52.974  98.573  1.00  6.90              
ATOM   2383  C   LYS A 148      65.377  55.562  92.244  1.00  6.90              
ATOM   2384  O   LYS A 148      64.889  56.677  92.387  1.00  6.90              
ATOM   2385  N   ILE A 149      66.659  55.378  91.913  1.00  8.14              
ATOM   2386  H   ILE A 149      66.979  54.436  91.740  1.00  8.14              
ATOM   2387  CA  ILE A 149      67.464  56.494  91.412  1.00  8.14              
ATOM   2388  HA  ILE A 149      66.793  57.184  90.900  1.00  8.14              
ATOM   2389  CB  ILE A 149      68.172  57.294  92.563  1.00  8.14              
ATOM   2390  HB  ILE A 149      69.042  56.724  92.890  1.00  8.14              
ATOM   2391  CG2 ILE A 149      68.662  58.648  92.002  1.00  8.14              
ATOM   2392 1HG2 ILE A 149      69.351  59.116  92.706  1.00  8.14              
ATOM   2393 2HG2 ILE A 149      69.212  58.511  91.071  1.00  8.14              
ATOM   2394 3HG2 ILE A 149      67.822  59.321  91.833  1.00  8.14              
ATOM   2395  CG1 ILE A 149      67.345  57.555  93.849  1.00  8.14              
ATOM   2396 1HG1 ILE A 149      66.975  56.605  94.231  1.00  8.14              
ATOM   2397 2HG1 ILE A 149      66.495  58.196  93.619  1.00  8.14              
ATOM   2398  CD1 ILE A 149      68.133  58.206  94.994  1.00  8.14              
ATOM   2399  HD1 ILE A 149      67.516  58.215  95.893  1.00  8.14              
ATOM   2400  HD2 ILE A 149      69.042  57.638  95.194  1.00  8.14              
ATOM   2401  HD3 ILE A 149      68.391  59.236  94.746  1.00  8.14              
ATOM   2402  C   ILE A 149      68.507  56.067  90.374  1.00  8.14              
ATOM   2403  O   ILE A 149      69.674  55.881  90.703  1.00  8.14              
ATOM   2404  N   GLN A 150      68.116  55.971  89.102  1.00  5.77              
ATOM   2405  H   GLN A 150      67.127  56.001  88.879  1.00  5.77              
ATOM   2406  CA  GLN A 150      69.091  55.764  88.027  1.00  5.77              
ATOM   2407  HA  GLN A 150      70.042  56.199  88.342  1.00  5.77              
ATOM   2408  CB  GLN A 150      69.328  54.255  87.842  1.00  5.77              
ATOM   2409  HB1 GLN A 150      68.469  53.811  87.338  1.00  5.77              
ATOM   2410  HB2 GLN A 150      69.438  53.769  88.812  1.00  5.77              
ATOM   2411  CG  GLN A 150      70.598  54.001  87.020  1.00  5.77              
ATOM   2412  HG1 GLN A 150      70.558  54.616  86.130  1.00  5.77              
ATOM   2413  HG2 GLN A 150      70.628  52.959  86.712  1.00  5.77              
ATOM   2414  CD  GLN A 150      71.885  54.291  87.786  1.00  5.77              
ATOM   2415  OE1 GLN A 150      72.200  53.645  88.768  1.00  5.77              
ATOM   2416  NE2 GLN A 150      72.706  55.227  87.360  1.00  5.77              
ATOM   2417 1HE2 GLN A 150      72.474  55.799  86.551  1.00  5.77              
ATOM   2418 2HE2 GLN A 150      73.546  55.343  87.898  1.00  5.77              
ATOM   2419  C   GLN A 150      68.692  56.459  86.724  1.00  5.77              
ATOM   2420  O   GLN A 150      67.987  55.915  85.875  1.00  5.77              
ATOM   2421  N   ILE A 151      69.232  57.666  86.569  1.00  4.80              
ATOM   2422  H   ILE A 151      69.729  58.035  87.365  1.00  4.80              
ATOM   2423  CA  ILE A 151      69.625  58.223  85.272  1.00  4.80              
ATOM   2424  HA  ILE A 151      68.740  58.312  84.658  1.00  4.80              
ATOM   2425  CB  ILE A 151      70.331  59.576  85.566  1.00  4.80              
ATOM   2426  HB  ILE A 151      71.203  59.329  86.175  1.00  4.80              
ATOM   2427  CG2 ILE A 151      70.909  60.328  84.357  1.00  4.80              
ATOM   2428 1HG2 ILE A 151      71.742  60.939  84.696  1.00  4.80              
ATOM   2429 2HG2 ILE A 151      71.285  59.637  83.603  1.00  4.80              
ATOM   2430 3HG2 ILE A 151      70.176  61.000  83.926  1.00  4.80              
ATOM   2431  CG1 ILE A 151      69.510  60.559  86.428  1.00  4.80              
ATOM   2432 1HG1 ILE A 151      70.061  61.490  86.469  1.00  4.80              
ATOM   2433 2HG1 ILE A 151      69.448  60.171  87.445  1.00  4.80              
ATOM   2434  CD1 ILE A 151      68.094  60.908  85.970  1.00  4.80              
ATOM   2435  HD1 ILE A 151      67.619  61.525  86.729  1.00  4.80              
ATOM   2436  HD2 ILE A 151      68.124  61.487  85.049  1.00  4.80              
ATOM   2437  HD3 ILE A 151      67.513  59.997  85.840  1.00  4.80              
ATOM   2438  C   ILE A 151      70.615  57.252  84.623  1.00  4.80              
ATOM   2439  O   ILE A 151      71.594  56.891  85.289  1.00  4.80              
ATOM   2440  N   ILE A 152      70.420  56.888  83.349  1.00  4.34              
ATOM   2441  H   ILE A 152      69.555  57.112  82.872  1.00  4.34              
ATOM   2442  CA  ILE A 152      71.538  56.387  82.547  1.00  4.34              
ATOM   2443  HA  ILE A 152      72.414  56.588  83.163  1.00  4.34              
ATOM   2444  CB  ILE A 152      71.675  54.843  82.382  1.00  4.34              
ATOM   2445  HB  ILE A 152      72.738  54.669  82.203  1.00  4.34              
ATOM   2446  CG2 ILE A 152      71.377  54.049  83.654  1.00  4.34              
ATOM   2447 1HG2 ILE A 152      71.568  52.988  83.488  1.00  4.34              
ATOM   2448 2HG2 ILE A 152      72.032  54.397  84.451  1.00  4.34              
ATOM   2449 3HG2 ILE A 152      70.332  54.185  83.933  1.00  4.34              
ATOM   2450  CG1 ILE A 152      70.928  54.212  81.198  1.00  4.34              
ATOM   2451 1HG1 ILE A 152      70.565  54.994  80.535  1.00  4.34              
ATOM   2452 2HG1 ILE A 152      70.085  53.649  81.587  1.00  4.34              
ATOM   2453  CD1 ILE A 152      71.788  53.241  80.380  1.00  4.34              
ATOM   2454  HD1 ILE A 152      71.183  52.805  79.585  1.00  4.34              
ATOM   2455  HD2 ILE A 152      72.630  53.769  79.932  1.00  4.34              
ATOM   2456  HD3 ILE A 152      72.160  52.442  81.022  1.00  4.34              
ATOM   2457  C   ILE A 152      71.948  57.224  81.335  1.00  4.34              
ATOM   2458  O   ILE A 152      71.670  58.418  81.245  1.00  4.34              
ATOM   2459  N   GLU A 153      72.770  56.615  80.480  1.00  4.69              
ATOM   2460  H   GLU A 153      72.957  55.638  80.617  1.00  4.69              
ATOM   2461  CA  GLU A 153      73.332  57.233  79.295  1.00  4.69              
ATOM   2462  HA  GLU A 153      73.924  58.085  79.636  1.00  4.69              
ATOM   2463  CB  GLU A 153      74.268  56.254  78.552  1.00  4.69              
ATOM   2464  HB1 GLU A 153      73.715  55.757  77.753  1.00  4.69              
ATOM   2465  HB2 GLU A 153      74.611  55.481  79.242  1.00  4.69              
ATOM   2466  CG  GLU A 153      75.519  56.929  77.961  1.00  4.69              
ATOM   2467  HG1 GLU A 153      76.015  56.229  77.285  1.00  4.69              
ATOM   2468  HG2 GLU A 153      76.211  57.146  78.779  1.00  4.69              
ATOM   2469  CD  GLU A 153      75.183  58.230  77.225  1.00  4.69              
ATOM   2470  OE1 GLU A 153      75.197  59.284  77.900  1.00  4.69              
ATOM   2471  OE2 GLU A 153      74.736  58.172  76.060  1.00  4.69              
ATOM   2472  C   GLU A 153      72.223  57.752  78.374  1.00  4.69              
ATOM   2473  O   GLU A 153      71.255  57.038  78.093  1.00  4.69              
ATOM   2474  N   PHE A 154      72.391  59.001  77.949  1.00  4.88              
ATOM   2475  H   PHE A 154      73.325  59.395  78.066  1.00  4.88              
ATOM   2476  CA  PHE A 154      71.363  59.911  77.473  1.00  4.88              
ATOM   2477  HA  PHE A 154      70.398  59.531  77.787  1.00  4.88              
ATOM   2478  CB  PHE A 154      71.654  61.276  78.142  1.00  4.88              
ATOM   2479  HB1 PHE A 154      72.732  61.450  78.111  1.00  4.88              
ATOM   2480  HB2 PHE A 154      71.375  61.228  79.194  1.00  4.88              
ATOM   2481  CG  PHE A 154      70.977  62.470  77.502  1.00  4.88              
ATOM   2482  CD1 PHE A 154      69.576  62.594  77.544  1.00  4.88              
ATOM   2483  HD1 PHE A 154      68.989  61.882  78.103  1.00  4.88              
ATOM   2484  CE1 PHE A 154      68.939  63.580  76.773  1.00  4.88              
ATOM   2485  HE1 PHE A 154      67.862  63.632  76.751  1.00  4.88              
ATOM   2486  CZ  PHE A 154      69.701  64.470  75.995  1.00  4.88              
ATOM   2487  HZ  PHE A 154      69.216  65.230  75.400  1.00  4.88              
ATOM   2488  CE2 PHE A 154      71.102  64.377  75.992  1.00  4.88              
ATOM   2489  HE2 PHE A 154      71.689  65.063  75.398  1.00  4.88              
ATOM   2490  CD2 PHE A 154      71.740  63.376  76.742  1.00  4.88              
ATOM   2491  HD2 PHE A 154      72.818  63.286  76.701  1.00  4.88              
ATOM   2492  C   PHE A 154      71.218  60.009  75.948  1.00  4.88              
ATOM   2493  O   PHE A 154      70.260  60.604  75.451  1.00  4.88              
ATOM   2494  N   LYS A 155      72.130  59.377  75.219  1.00  4.55              
ATOM   2495  H   LYS A 155      72.866  58.909  75.748  1.00  4.55              
ATOM   2496  CA  LYS A 155      72.199  59.190  73.768  1.00  4.55              
ATOM   2497  HA  LYS A 155      73.237  59.335  73.468  1.00  4.55              
ATOM   2498  CB  LYS A 155      71.824  57.701  73.472  1.00  4.55              
ATOM   2499  HB1 LYS A 155      72.222  57.433  72.492  1.00  4.55              
ATOM   2500  HB2 LYS A 155      70.741  57.628  73.405  1.00  4.55              
ATOM   2501  CG  LYS A 155      72.229  56.607  74.492  1.00  4.55              
ATOM   2502  HG1 LYS A 155      71.926  56.904  75.493  1.00  4.55              
ATOM   2503  HG2 LYS A 155      73.312  56.485  74.489  1.00  4.55              
ATOM   2504  CD  LYS A 155      71.554  55.252  74.180  1.00  4.55              
ATOM   2505  HD1 LYS A 155      72.255  54.656  73.594  1.00  4.55              
ATOM   2506  HD2 LYS A 155      70.660  55.396  73.572  1.00  4.55              
ATOM   2507  CE  LYS A 155      71.162  54.461  75.445  1.00  4.55              
ATOM   2508  HE1 LYS A 155      71.960  54.563  76.185  1.00  4.55              
ATOM   2509  HE2 LYS A 155      71.072  53.405  75.176  1.00  4.55              
ATOM   2510  NZ  LYS A 155      69.870  54.916  76.020  1.00  4.55              
ATOM   2511  HZ1 LYS A 155      69.578  54.378  76.829  1.00  4.55              
ATOM   2512  HZ2 LYS A 155      69.901  55.907  76.254  1.00  4.55              
ATOM   2513  HZ3 LYS A 155      69.086  54.755  75.378  1.00  4.55              
ATOM   2514  C   LYS A 155      71.323  60.106  72.903  1.00  4.55              
ATOM   2515  O   LYS A 155      70.194  59.758  72.567  1.00  4.55              
ATOM   2516  N   THR A 156      71.840  61.233  72.427  1.00  4.40              
ATOM   2517  H   THR A 156      72.773  61.499  72.691  1.00  4.40              
ATOM   2518  CA  THR A 156      71.251  61.848  71.224  1.00  4.40              
ATOM   2519  HA  THR A 156      70.202  62.075  71.406  1.00  4.40              
ATOM   2520  CB  THR A 156      71.978  63.164  70.861  1.00  4.40              
ATOM   2521  HB  THR A 156      71.585  63.525  69.913  1.00  4.40              
ATOM   2522  CG2 THR A 156      71.750  64.217  71.947  1.00  4.40              
ATOM   2523 1HG2 THR A 156      70.696  64.254  72.211  1.00  4.40              
ATOM   2524 2HG2 THR A 156      72.316  63.968  72.845  1.00  4.40              
ATOM   2525 3HG2 THR A 156      72.061  65.196  71.583  1.00  4.40              
ATOM   2526  OG1 THR A 156      73.378  63.045  70.724  1.00  4.40              
ATOM   2527  HG1 THR A 156      73.668  63.780  70.158  1.00  4.40              
ATOM   2528  C   THR A 156      71.343  60.836  70.082  1.00  4.40              
ATOM   2529  O   THR A 156      72.407  60.297  69.765  1.00  4.40              
ATOM   2530  N   ILE A 157      70.200  60.587  69.469  1.00  4.69              
ATOM   2531  H   ILE A 157      69.370  61.087  69.784  1.00  4.69              
ATOM   2532  CA  ILE A 157      70.000  59.708  68.332  1.00  4.69              
ATOM   2533  HA  ILE A 157      70.949  59.440  67.868  1.00  4.69              
ATOM   2534  CB  ILE A 157      69.244  58.430  68.772  1.00  4.69              
ATOM   2535  HB  ILE A 157      68.346  58.744  69.307  1.00  4.69              
ATOM   2536  CG2 ILE A 157      68.791  57.595  67.564  1.00  4.69              
ATOM   2537 1HG2 ILE A 157      68.309  56.681  67.913  1.00  4.69              
ATOM   2538 2HG2 ILE A 157      68.051  58.157  66.992  1.00  4.69              
ATOM   2539 3HG2 ILE A 157      69.634  57.347  66.922  1.00  4.69              
ATOM   2540  CG1 ILE A 157      70.052  57.542  69.749  1.00  4.69              
ATOM   2541 1HG1 ILE A 157      69.414  56.719  70.073  1.00  4.69              
ATOM   2542 2HG1 ILE A 157      70.292  58.121  70.637  1.00  4.69              
ATOM   2543  CD1 ILE A 157      71.358  56.949  69.201  1.00  4.69              
ATOM   2544  HD1 ILE A 157      71.845  56.374  69.989  1.00  4.69              
ATOM   2545  HD2 ILE A 157      71.153  56.284  68.364  1.00  4.69              
ATOM   2546  HD3 ILE A 157      72.035  57.740  68.882  1.00  4.69              
ATOM   2547  C   ILE A 157      69.187  60.626  67.402  1.00  4.69              
ATOM   2548  O   ILE A 157      68.047  61.041  67.638  1.00  4.69              
ATOM   2549  N   MET A 158      69.891  61.034  66.364  1.00  4.80              
ATOM   2550  H   MET A 158      70.856  60.747  66.332  1.00  4.80              
ATOM   2551  CA  MET A 158      69.393  61.821  65.258  1.00  4.80              
ATOM   2552  HA  MET A 158      70.239  61.818  64.570  1.00  4.80              
ATOM   2553  CB  MET A 158      68.264  61.072  64.519  1.00  4.80              
ATOM   2554  HB1 MET A 158      67.300  61.376  64.928  1.00  4.80              
ATOM   2555  HB2 MET A 158      68.358  59.998  64.685  1.00  4.80              
ATOM   2556  CG  MET A 158      68.268  61.326  63.000  1.00  4.80              
ATOM   2557  HG1 MET A 158      68.120  62.391  62.827  1.00  4.80              
ATOM   2558  HG2 MET A 158      67.408  60.806  62.577  1.00  4.80              
ATOM   2559  SD  MET A 158      69.746  60.813  62.058  1.00  4.80              
ATOM   2560  CE  MET A 158      69.977  59.106  62.630  1.00  4.80              
ATOM   2561  HE1 MET A 158      69.058  58.537  62.487  1.00  4.80              
ATOM   2562  HE2 MET A 158      70.788  58.640  62.070  1.00  4.80              
ATOM   2563  HE3 MET A 158      70.243  59.104  63.688  1.00  4.80              
ATOM   2564  C   MET A 158      69.053  63.295  65.494  1.00  4.80              
ATOM   2565  O   MET A 158      68.109  63.678  66.209  1.00  4.80              
ATOM   2566  N   ILE A 159      69.784  64.084  64.696  1.00  4.99              
ATOM   2567  H   ILE A 159      70.587  63.660  64.243  1.00  4.99              
ATOM   2568  CA  ILE A 159      69.439  65.425  64.245  1.00  4.99              
ATOM   2569  HA  ILE A 159      68.369  65.491  64.401  1.00  4.99              
ATOM   2570  CB  ILE A 159      70.059  66.540  65.136  1.00  4.99              
ATOM   2571  HB  ILE A 159      70.294  67.393  64.504  1.00  4.99              
ATOM   2572  CG2 ILE A 159      69.002  66.951  66.174  1.00  4.99              
ATOM   2573 1HG2 ILE A 159      69.243  67.901  66.644  1.00  4.99              
ATOM   2574 2HG2 ILE A 159      68.023  67.035  65.731  1.00  4.99              
ATOM   2575 3HG2 ILE A 159      68.945  66.185  66.939  1.00  4.99              
ATOM   2576  CG1 ILE A 159      71.327  66.177  65.939  1.00  4.99              
ATOM   2577 1HG1 ILE A 159      72.105  65.894  65.248  1.00  4.99              
ATOM   2578 2HG1 ILE A 159      71.130  65.327  66.594  1.00  4.99              
ATOM   2579  CD1 ILE A 159      71.880  67.315  66.808  1.00  4.99              
ATOM   2580  HD1 ILE A 159      72.753  66.950  67.330  1.00  4.99              
ATOM   2581  HD2 ILE A 159      72.145  68.167  66.182  1.00  4.99              
ATOM   2582  HD3 ILE A 159      71.168  67.620  67.574  1.00  4.99              
ATOM   2583  C   ILE A 159      69.511  65.612  62.681  1.00  4.99              
ATOM   2584  O   ILE A 159      70.078  64.775  61.951  1.00  4.99              
ATOM   2585  N   ASN A 160      68.795  66.651  62.177  1.00  4.97              
ATOM   2586  H   ASN A 160      68.700  67.417  62.822  1.00  4.97              
ATOM   2587  CA  ASN A 160      67.657  66.508  61.215  1.00  4.97              
ATOM   2588  HA  ASN A 160      67.868  65.666  60.556  1.00  4.97              
ATOM   2589  CB  ASN A 160      66.437  66.150  62.130  1.00  4.97              
ATOM   2590  HB1 ASN A 160      65.496  66.453  61.685  1.00  4.97              
ATOM   2591  HB2 ASN A 160      66.505  66.676  63.081  1.00  4.97              
ATOM   2592  CG  ASN A 160      66.238  64.668  62.386  1.00  4.97              
ATOM   2593  OD1 ASN A 160      66.044  63.899  61.468  1.00  4.97              
ATOM   2594  ND2 ASN A 160      66.216  64.214  63.615  1.00  4.97              
ATOM   2595 1HD2 ASN A 160      66.276  64.831  64.419  1.00  4.97              
ATOM   2596 2HD2 ASN A 160      66.030  63.233  63.725  1.00  4.97              
ATOM   2597  C   ASN A 160      67.281  67.701  60.307  1.00  4.97              
ATOM   2598  O   ASN A 160      66.132  67.775  59.874  1.00  4.97              
ATOM   2599  N   PHE A 161      68.143  68.706  60.098  1.00  5.53              
ATOM   2600  H   PHE A 161      69.112  68.537  60.316  1.00  5.53              
ATOM   2601  CA  PHE A 161      67.681  70.109  59.950  1.00  5.53              
ATOM   2602  HA  PHE A 161      66.784  70.134  60.563  1.00  5.53              
ATOM   2603  CB  PHE A 161      68.564  71.106  60.690  1.00  5.53              
ATOM   2604  HB1 PHE A 161      68.011  72.036  60.783  1.00  5.53              
ATOM   2605  HB2 PHE A 161      69.430  71.274  60.073  1.00  5.53              
ATOM   2606  CG  PHE A 161      69.008  70.732  62.094  1.00  5.53              
ATOM   2607  CD1 PHE A 161      70.182  71.296  62.630  1.00  5.53              
ATOM   2608  HD1 PHE A 161      70.761  72.010  62.069  1.00  5.53              
ATOM   2609  CE1 PHE A 161      70.622  70.943  63.914  1.00  5.53              
ATOM   2610  HE1 PHE A 161      71.526  71.382  64.314  1.00  5.53              
ATOM   2611  CZ  PHE A 161      69.884  70.032  64.677  1.00  5.53              
ATOM   2612  HZ  PHE A 161      70.229  69.764  65.666  1.00  5.53              
ATOM   2613  CE2 PHE A 161      68.669  69.528  64.181  1.00  5.53              
ATOM   2614  HE2 PHE A 161      68.050  68.900  64.795  1.00  5.53              
ATOM   2615  CD2 PHE A 161      68.236  69.872  62.897  1.00  5.53              
ATOM   2616  HD2 PHE A 161      67.306  69.468  62.540  1.00  5.53              
ATOM   2617  C   PHE A 161      67.062  70.575  58.627  1.00  5.53              
ATOM   2618  O   PHE A 161      66.580  69.722  57.918  1.00  5.53              
ATOM   2619  N   LYS A 162      66.817  71.879  58.364  1.00  5.36              
ATOM   2620  H   LYS A 162      67.289  72.578  58.920  1.00  5.36              
ATOM   2621  CA  LYS A 162      65.602  72.279  57.593  1.00  5.36              
ATOM   2622  HA  LYS A 162      65.471  71.532  56.805  1.00  5.36              
ATOM   2623  CB  LYS A 162      64.353  72.134  58.513  1.00  5.36              
ATOM   2624  HB1 LYS A 162      64.435  71.192  59.042  1.00  5.36              
ATOM   2625  HB2 LYS A 162      63.480  72.029  57.867  1.00  5.36              
ATOM   2626  CG  LYS A 162      64.006  73.227  59.557  1.00  5.36              
ATOM   2627  HG1 LYS A 162      63.340  72.792  60.302  1.00  5.36              
ATOM   2628  HG2 LYS A 162      63.436  74.014  59.063  1.00  5.36              
ATOM   2629  CD  LYS A 162      65.195  73.879  60.276  1.00  5.36              
ATOM   2630  HD1 LYS A 162      65.884  74.249  59.523  1.00  5.36              
ATOM   2631  HD2 LYS A 162      65.716  73.142  60.884  1.00  5.36              
ATOM   2632  CE  LYS A 162      64.785  75.091  61.126  1.00  5.36              
ATOM   2633  HE1 LYS A 162      64.141  75.738  60.522  1.00  5.36              
ATOM   2634  HE2 LYS A 162      65.697  75.651  61.354  1.00  5.36              
ATOM   2635  NZ  LYS A 162      64.107  74.731  62.399  1.00  5.36              
ATOM   2636  HZ1 LYS A 162      63.316  74.122  62.246  1.00  5.36              
ATOM   2637  HZ2 LYS A 162      64.751  74.280  63.051  1.00  5.36              
ATOM   2638  HZ3 LYS A 162      63.765  75.560  62.868  1.00  5.36              
ATOM   2639  C   LYS A 162      65.564  73.597  56.795  1.00  5.36              
ATOM   2640  O   LYS A 162      64.626  74.375  56.933  1.00  5.36              
ATOM   2641  N   PHE A 163      66.643  73.960  56.108  1.00  6.07              
ATOM   2642  H   PHE A 163      67.359  73.272  55.951  1.00  6.07              
ATOM   2643  CA  PHE A 163      66.968  75.393  55.976  1.00  6.07              
ATOM   2644  HA  PHE A 163      66.571  75.869  56.870  1.00  6.07              
ATOM   2645  CB  PHE A 163      68.475  75.620  56.054  1.00  6.07              
ATOM   2646  HB1 PHE A 163      68.686  76.685  56.164  1.00  6.07              
ATOM   2647  HB2 PHE A 163      68.931  75.274  55.133  1.00  6.07              
ATOM   2648  CG  PHE A 163      69.077  74.909  57.250  1.00  6.07              
ATOM   2649  CD1 PHE A 163      70.257  74.163  57.123  1.00  6.07              
ATOM   2650  HD1 PHE A 163      70.799  74.154  56.196  1.00  6.07              
ATOM   2651  CE1 PHE A 163      70.783  73.485  58.227  1.00  6.07              
ATOM   2652  HE1 PHE A 163      71.724  72.964  58.151  1.00  6.07              
ATOM   2653  CZ  PHE A 163      70.111  73.528  59.448  1.00  6.07              
ATOM   2654  HZ  PHE A 163      70.570  73.071  60.304  1.00  6.07              
ATOM   2655  CE2 PHE A 163      68.896  74.216  59.573  1.00  6.07              
ATOM   2656  HE2 PHE A 163      68.409  74.276  60.530  1.00  6.07              
ATOM   2657  CD2 PHE A 163      68.412  74.956  58.494  1.00  6.07              
ATOM   2658  HD2 PHE A 163      67.549  75.583  58.643  1.00  6.07              
ATOM   2659  C   PHE A 163      66.235  76.175  54.902  1.00  6.07              
ATOM   2660  O   PHE A 163      65.460  75.629  54.134  1.00  6.07              
ATOM   2661  N   GLN A 164      66.485  77.477  54.856  1.00  4.81              
ATOM   2662  H   GLN A 164      67.126  77.864  55.535  1.00  4.81              
ATOM   2663  CA  GLN A 164      66.313  78.286  53.658  1.00  4.81              
ATOM   2664  HA  GLN A 164      65.973  77.643  52.852  1.00  4.81              
ATOM   2665  CB  GLN A 164      65.241  79.361  53.897  1.00  4.81              
ATOM   2666  HB1 GLN A 164      65.599  80.089  54.627  1.00  4.81              
ATOM   2667  HB2 GLN A 164      64.364  78.863  54.313  1.00  4.81              
ATOM   2668  CG  GLN A 164      64.823  80.086  52.606  1.00  4.81              
ATOM   2669  HG1 GLN A 164      64.766  79.374  51.784  1.00  4.81              
ATOM   2670  HG2 GLN A 164      65.566  80.842  52.355  1.00  4.81              
ATOM   2671  CD  GLN A 164      63.443  80.726  52.743  1.00  4.81              
ATOM   2672  OE1 GLN A 164      62.435  80.042  52.892  1.00  4.81              
ATOM   2673  NE2 GLN A 164      63.327  82.031  52.679  1.00  4.81              
ATOM   2674 1HE2 GLN A 164      64.143  82.613  52.486  1.00  4.81              
ATOM   2675 2HE2 GLN A 164      62.428  82.441  52.846  1.00  4.81              
ATOM   2676  C   GLN A 164      67.711  78.819  53.313  1.00  4.81              
ATOM   2677  O   GLN A 164      68.525  79.048  54.212  1.00  4.81              
ATOM   2678  N   ILE A 165      68.015  78.907  52.021  1.00  5.23              
ATOM   2679  H   ILE A 165      67.323  78.546  51.372  1.00  5.23              
ATOM   2680  CA  ILE A 165      69.341  79.224  51.474  1.00  5.23              
ATOM   2681  HA  ILE A 165      70.010  79.453  52.299  1.00  5.23              
ATOM   2682  CB  ILE A 165      69.948  77.991  50.749  1.00  5.23              
ATOM   2683  HB  ILE A 165      69.694  77.108  51.334  1.00  5.23              
ATOM   2684  CG2 ILE A 165      69.338  77.787  49.358  1.00  5.23              
ATOM   2685 1HG2 ILE A 165      69.434  76.742  49.062  1.00  5.23              
ATOM   2686 2HG2 ILE A 165      68.294  78.069  49.385  1.00  5.23              
ATOM   2687 3HG2 ILE A 165      69.837  78.422  48.628  1.00  5.23              
ATOM   2688  CG1 ILE A 165      71.490  78.058  50.653  1.00  5.23              
ATOM   2689 1HG1 ILE A 165      71.906  78.157  51.655  1.00  5.23              
ATOM   2690 2HG1 ILE A 165      71.796  78.930  50.077  1.00  5.23              
ATOM   2691  CD1 ILE A 165      72.119  76.824  49.996  1.00  5.23              
ATOM   2692  HD1 ILE A 165      73.202  76.885  50.079  1.00  5.23              
ATOM   2693  HD2 ILE A 165      71.773  75.917  50.489  1.00  5.23              
ATOM   2694  HD3 ILE A 165      71.858  76.788  48.940  1.00  5.23              
ATOM   2695  C   ILE A 165      69.312  80.456  50.569  1.00  5.23              
ATOM   2696  O   ILE A 165      70.363  80.967  50.233  1.00  5.23              
ATOM   2697  N   ASN A 166      68.106  80.944  50.252  1.00  5.13              
ATOM   2698  H   ASN A 166      67.345  80.361  50.552  1.00  5.13              
ATOM   2699  CA  ASN A 166      67.728  82.215  49.620  1.00  5.13              
ATOM   2700  HA  ASN A 166      66.700  82.016  49.322  1.00  5.13              
ATOM   2701  CB  ASN A 166      67.648  83.312  50.700  1.00  5.13              
ATOM   2702  HB1 ASN A 166      68.360  84.103  50.476  1.00  5.13              
ATOM   2703  HB2 ASN A 166      67.870  82.910  51.687  1.00  5.13              
ATOM   2704  CG  ASN A 166      66.261  83.900  50.752  1.00  5.13              
ATOM   2705  OD1 ASN A 166      65.458  83.554  51.606  1.00  5.13              
ATOM   2706  ND2 ASN A 166      65.914  84.708  49.787  1.00  5.13              
ATOM   2707 1HD2 ASN A 166      66.577  84.892  49.048  1.00  5.13              
ATOM   2708 2HD2 ASN A 166      64.996  85.108  49.824  1.00  5.13              
ATOM   2709  C   ASN A 166      68.378  82.663  48.295  1.00  5.13              
ATOM   2710  O   ASN A 166      67.878  83.644  47.686  1.00  5.13              
ATOM   2711  N   PRO A 167      69.404  82.008  47.778  1.00  6.51              
ATOM   2712  CD  PRO A 167      70.721  82.620  47.775  1.00  6.51              
ATOM   2713  HD1 PRO A 167      71.034  82.812  48.794  1.00  6.51              
ATOM   2714  HD2 PRO A 167      70.680  83.547  47.207  1.00  6.51              
ATOM   2715  CG  PRO A 167      71.639  81.621  47.096  1.00  6.51              
ATOM   2716  HG1 PRO A 167      72.233  81.108  47.849  1.00  6.51              
ATOM   2717  HG2 PRO A 167      72.275  82.119  46.367  1.00  6.51              
ATOM   2718  CB  PRO A 167      70.729  80.622  46.392  1.00  6.51              
ATOM   2719  HB1 PRO A 167      70.702  79.681  46.938  1.00  6.51              
ATOM   2720  HB2 PRO A 167      71.001  80.488  45.345  1.00  6.51              
ATOM   2721  CA  PRO A 167      69.389  81.313  46.505  1.00  6.51              
ATOM   2722  HA  PRO A 167      69.374  82.077  45.724  1.00  6.51              
ATOM   2723  C   PRO A 167      68.208  80.407  46.241  1.00  6.51              
ATOM   2724  O   PRO A 167      67.411  80.079  47.130  1.00  6.51              
ATOM   2725  N   VAL A 168      68.035  80.119  44.953  1.00  6.34              
ATOM   2726  H   VAL A 168      68.824  80.288  44.345  1.00  6.34              
ATOM   2727  CA  VAL A 168      66.695  80.098  44.344  1.00  6.34              
ATOM   2728  HA  VAL A 168      66.851  80.119  43.270  1.00  6.34              
ATOM   2729  CB  VAL A 168      65.855  78.871  44.710  1.00  6.34              
ATOM   2730  HB  VAL A 168      65.350  78.983  45.669  1.00  6.34              
ATOM   2731  CG1 VAL A 168      64.815  78.742  43.598  1.00  6.34              
ATOM   2732 1HG1 VAL A 168      65.317  78.335  42.742  1.00  6.34              
ATOM   2733 2HG1 VAL A 168      63.986  78.108  43.825  1.00  6.34              
ATOM   2734 3HG1 VAL A 168      64.389  79.706  43.336  1.00  6.34              
ATOM   2735  CG2 VAL A 168      66.769  77.683  44.838  1.00  6.34              
ATOM   2736 1HG2 VAL A 168      66.223  76.763  44.881  1.00  6.34              
ATOM   2737 2HG2 VAL A 168      67.462  77.692  44.009  1.00  6.34              
ATOM   2738 3HG2 VAL A 168      67.326  77.784  45.762  1.00  6.34              
ATOM   2739  C   VAL A 168      65.907  81.333  44.755  1.00  6.34              
ATOM   2740  O   VAL A 168      64.780  81.265  45.282  1.00  6.34              
ATOM   2741  N   SER A 169      66.548  82.481  44.622  1.00  7.55              
ATOM   2742  H   SER A 169      67.453  82.495  44.181  1.00  7.55              
ATOM   2743  CA  SER A 169      65.909  83.718  45.005  1.00  7.55              
ATOM   2744  HA  SER A 169      65.599  83.624  46.047  1.00  7.55              
ATOM   2745  CB  SER A 169      66.934  84.862  44.945  1.00  7.55              
ATOM   2746  HB1 SER A 169      67.937  84.449  45.049  1.00  7.55              
ATOM   2747  HB2 SER A 169      66.767  85.527  45.793  1.00  7.55              
ATOM   2748  OG  SER A 169      66.856  85.620  43.751  1.00  7.55              
ATOM   2749  HG  SER A 169      67.469  86.360  43.834  1.00  7.55              
ATOM   2750  C   SER A 169      64.652  83.979  44.167  1.00  7.55              
ATOM   2751  O   SER A 169      64.291  83.163  43.309  1.00  7.55              
ATOM   2752  N   PRO A 170      63.980  85.123  44.341  1.00  8.95              
ATOM   2753  CD  PRO A 170      64.029  85.976  45.522  1.00  8.95              
ATOM   2754  HD1 PRO A 170      64.899  86.632  45.471  1.00  8.95              
ATOM   2755  HD2 PRO A 170      64.044  85.392  46.443  1.00  8.95              
ATOM   2756  CG  PRO A 170      62.766  86.828  45.458  1.00  8.95              
ATOM   2757  HG1 PRO A 170      62.891  87.781  45.972  1.00  8.95              
ATOM   2758  HG2 PRO A 170      61.921  86.271  45.867  1.00  8.95              
ATOM   2759  CB  PRO A 170      62.592  87.006  43.954  1.00  8.95              
ATOM   2760  HB1 PRO A 170      63.254  87.805  43.616  1.00  8.95              
ATOM   2761  HB2 PRO A 170      61.558  87.233  43.693  1.00  8.95              
ATOM   2762  CA  PRO A 170      63.044  85.659  43.364  1.00  8.95              
ATOM   2763  HA  PRO A 170      62.183  84.989  43.361  1.00  8.95              
ATOM   2764  C   PRO A 170      63.489  85.810  41.886  1.00  8.95              
ATOM   2765  O   PRO A 170      62.999  86.714  41.204  1.00  8.95              
ATOM   2766  N   ARG A 171      64.413  84.991  41.365  1.00  9.97              
ATOM   2767  H   ARG A 171      64.738  84.239  41.958  1.00  9.97              
ATOM   2768  CA  ARG A 171      64.924  85.068  39.991  1.00  9.97              
ATOM   2769  HA  ARG A 171      64.162  85.513  39.352  1.00  9.97              
ATOM   2770  CB  ARG A 171      66.196  85.948  39.968  1.00  9.97              
ATOM   2771  HB1 ARG A 171      66.686  85.843  38.998  1.00  9.97              
ATOM   2772  HB2 ARG A 171      66.891  85.577  40.722  1.00  9.97              
ATOM   2773  CG  ARG A 171      65.979  87.450  40.210  1.00  9.97              
ATOM   2774  HG1 ARG A 171      66.955  87.938  40.227  1.00  9.97              
ATOM   2775  HG2 ARG A 171      65.510  87.608  41.181  1.00  9.97              
ATOM   2776  CD  ARG A 171      65.132  88.090  39.101  1.00  9.97              
ATOM   2777  HD1 ARG A 171      64.169  87.584  39.027  1.00  9.97              
ATOM   2778  HD2 ARG A 171      65.646  87.951  38.148  1.00  9.97              
ATOM   2779  NE  ARG A 171      64.921  89.531  39.329  1.00  9.97              
ATOM   2780  HE  ARG A 171      65.595  90.148  38.908  1.00  9.97              
ATOM   2781  CZ  ARG A 171      63.897  90.090  39.956  1.00  9.97              
ATOM   2782  NH1 ARG A 171      63.781  91.388  39.985  1.00  9.97              
ATOM   2783 1HH1 ARG A 171      64.462  91.966  39.528  1.00  9.97              
ATOM   2784 2HH1 ARG A 171      62.996  91.808  40.447  1.00  9.97              
ATOM   2785  NH2 ARG A 171      62.977  89.397  40.559  1.00  9.97              
ATOM   2786 1HH2 ARG A 171      63.048  88.380  40.583  1.00  9.97              
ATOM   2787 2HH2 ARG A 171      62.203  89.837  41.013  1.00  9.97              
ATOM   2788  C   ARG A 171      65.264  83.763  39.285  1.00  9.97              
ATOM   2789  O   ARG A 171      65.206  83.750  38.060  1.00  9.97              
ATOM   2790  N   VAL A 172      65.653  82.702  39.990  1.00  7.98              
ATOM   2791  H   VAL A 172      65.593  82.713  40.997  1.00  7.98              
ATOM   2792  CA  VAL A 172      66.083  81.456  39.327  1.00  7.98              
ATOM   2793  HA  VAL A 172      65.417  81.312  38.475  1.00  7.98              
ATOM   2794  CB  VAL A 172      67.511  81.594  38.752  1.00  7.98              
ATOM   2795  HB  VAL A 172      67.708  82.649  38.578  1.00  7.98              
ATOM   2796  CG1 VAL A 172      68.572  81.060  39.713  1.00  7.98              
ATOM   2797 1HG1 VAL A 172      69.533  81.496  39.477  1.00  7.98              
ATOM   2798 2HG1 VAL A 172      68.308  81.285  40.745  1.00  7.98              
ATOM   2799 3HG1 VAL A 172      68.678  79.990  39.589  1.00  7.98              
ATOM   2800  CG2 VAL A 172      67.657  80.914  37.385  1.00  7.98              
ATOM   2801 1HG2 VAL A 172      66.896  81.294  36.701  1.00  7.98              
ATOM   2802 2HG2 VAL A 172      68.633  81.160  36.966  1.00  7.98              
ATOM   2803 3HG2 VAL A 172      67.574  79.834  37.461  1.00  7.98              
ATOM   2804  C   VAL A 172      65.892  80.234  40.193  1.00  7.98              
ATOM   2805  O   VAL A 172      65.530  80.375  41.350  1.00  7.98              
ATOM   2806  N   ILE A 173      66.128  79.054  39.624  1.00  5.98              
ATOM   2807  H   ILE A 173      66.403  79.061  38.656  1.00  5.98              
ATOM   2808  CA  ILE A 173      66.140  77.752  40.295  1.00  5.98              
ATOM   2809  HA  ILE A 173      65.239  77.664  40.893  1.00  5.98              
ATOM   2810  CB  ILE A 173      66.038  76.624  39.232  1.00  5.98              
ATOM   2811  HB  ILE A 173      66.023  75.668  39.757  1.00  5.98              
ATOM   2812  CG2 ILE A 173      64.694  76.735  38.485  1.00  5.98              
ATOM   2813 1HG2 ILE A 173      64.519  75.838  37.893  1.00  5.98              
ATOM   2814 2HG2 ILE A 173      63.874  76.826  39.199  1.00  5.98              
ATOM   2815 3HG2 ILE A 173      64.691  77.601  37.822  1.00  5.98              
ATOM   2816  CG1 ILE A 173      67.241  76.606  38.258  1.00  5.98              
ATOM   2817 1HG1 ILE A 173      68.164  76.527  38.832  1.00  5.98              
ATOM   2818 2HG1 ILE A 173      67.273  77.536  37.692  1.00  5.98              
ATOM   2819  CD1 ILE A 173      67.218  75.444  37.257  1.00  5.98              
ATOM   2820  HD1 ILE A 173      68.133  75.461  36.665  1.00  5.98              
ATOM   2821  HD2 ILE A 173      67.150  74.494  37.787  1.00  5.98              
ATOM   2822  HD3 ILE A 173      66.373  75.543  36.576  1.00  5.98              
ATOM   2823  C   ILE A 173      67.367  77.515  41.208  1.00  5.98              
ATOM   2824  O   ILE A 173      68.332  78.272  41.200  1.00  5.98              
ATOM   2825  N   ILE A 174      67.407  76.381  41.910  1.00  5.12              
ATOM   2826  H   ILE A 174      66.560  75.832  41.980  1.00  5.12              
ATOM   2827  CA  ILE A 174      68.696  75.694  42.174  1.00  5.12              
ATOM   2828  HA  ILE A 174      69.553  76.286  41.847  1.00  5.12              
ATOM   2829  CB  ILE A 174      68.844  75.332  43.697  1.00  5.12              
ATOM   2830  HB  ILE A 174      67.881  75.480  44.170  1.00  5.12              
ATOM   2831  CG2 ILE A 174      69.200  73.870  44.052  1.00  5.12              
ATOM   2832 1HG2 ILE A 174      69.409  73.741  45.110  1.00  5.12              
ATOM   2833 2HG2 ILE A 174      68.368  73.210  43.837  1.00  5.12              
ATOM   2834 3HG2 ILE A 174      70.057  73.537  43.484  1.00  5.12              
ATOM   2835  CG1 ILE A 174      69.864  76.268  44.371  1.00  5.12              
ATOM   2836 1HG1 ILE A 174      69.701  77.289  44.026  1.00  5.12              
ATOM   2837 2HG1 ILE A 174      70.862  75.958  44.066  1.00  5.12              
ATOM   2838  CD1 ILE A 174      69.799  76.269  45.908  1.00  5.12              
ATOM   2839  HD1 ILE A 174      68.780  76.379  46.260  1.00  5.12              
ATOM   2840  HD2 ILE A 174      70.169  75.331  46.306  1.00  5.12              
ATOM   2841  HD3 ILE A 174      70.406  77.084  46.300  1.00  5.12              
ATOM   2842  C   ILE A 174      68.624  74.409  41.349  1.00  5.12              
ATOM   2843  O   ILE A 174      67.681  73.613  41.510  1.00  5.12              
ATOM   2844  N   HIS A 175      69.574  74.258  40.423  1.00  5.80              
ATOM   2845  H   HIS A 175      70.370  74.882  40.440  1.00  5.80              
ATOM   2846  CA  HIS A 175      69.572  73.208  39.405  1.00  5.80              
ATOM   2847  HA  HIS A 175      68.533  73.025  39.132  1.00  5.80              
ATOM   2848  CB  HIS A 175      70.291  73.667  38.128  1.00  5.80              
ATOM   2849  HB1 HIS A 175      71.372  73.621  38.260  1.00  5.80              
ATOM   2850  HB2 HIS A 175      70.028  74.706  37.928  1.00  5.80              
ATOM   2851  CG  HIS A 175      69.880  72.850  36.923  1.00  5.80              
ATOM   2852  ND1 HIS A 175      69.088  71.691  36.946  1.00  5.80              
ATOM   2853  CE1 HIS A 175      68.759  71.452  35.667  1.00  5.80              
ATOM   2854  HE1 HIS A 175      68.097  70.660  35.344  1.00  5.80              
ATOM   2855  NE2 HIS A 175      69.335  72.352  34.852  1.00  5.80              
ATOM   2856  HE2 HIS A 175      69.181  72.441  33.856  1.00  5.80              
ATOM   2857  CD2 HIS A 175      70.042  73.240  35.628  1.00  5.80              
ATOM   2858  HD2 HIS A 175      70.547  74.133  35.291  1.00  5.80              
ATOM   2859  C   HIS A 175      70.129  71.873  39.907  1.00  5.80              
ATOM   2860  O   HIS A 175      71.228  71.413  39.566  1.00  5.80              
ATOM   2861  N   LEU A 176      69.300  71.186  40.683  1.00  5.54              
ATOM   2862  H   LEU A 176      68.460  71.649  41.009  1.00  5.54              
ATOM   2863  CA  LEU A 176      69.650  69.877  41.221  1.00  5.54              
ATOM   2864  HA  LEU A 176      70.519  70.026  41.858  1.00  5.54              
ATOM   2865  CB  LEU A 176      68.492  69.348  42.091  1.00  5.54              
ATOM   2866  HB1 LEU A 176      68.701  68.306  42.337  1.00  5.54              
ATOM   2867  HB2 LEU A 176      67.567  69.372  41.513  1.00  5.54              
ATOM   2868  CG  LEU A 176      68.284  70.110  43.414  1.00  5.54              
ATOM   2869  HG  LEU A 176      67.986  71.131  43.201  1.00  5.54              
ATOM   2870  CD1 LEU A 176      67.160  69.447  44.217  1.00  5.54              
ATOM   2871 1HD1 LEU A 176      67.181  69.762  45.259  1.00  5.54              
ATOM   2872 2HD1 LEU A 176      66.203  69.714  43.786  1.00  5.54              
ATOM   2873 3HD1 LEU A 176      67.235  68.367  44.154  1.00  5.54              
ATOM   2874  CD2 LEU A 176      69.557  70.168  44.251  1.00  5.54              
ATOM   2875 1HD2 LEU A 176      70.081  69.218  44.203  1.00  5.54              
ATOM   2876 2HD2 LEU A 176      70.224  70.935  43.854  1.00  5.54              
ATOM   2877 3HD2 LEU A 176      69.336  70.418  45.284  1.00  5.54              
ATOM   2878  C   LEU A 176      70.101  68.823  40.192  1.00  5.54              
ATOM   2879  O   LEU A 176      70.642  67.805  40.609  1.00  5.54              
ATOM   2880  N   LYS A 177      69.965  69.018  38.868  1.00  5.37              
ATOM   2881  H   LYS A 177      69.555  69.890  38.554  1.00  5.37              
ATOM   2882  CA  LYS A 177      70.667  68.147  37.904  1.00  5.37              
ATOM   2883  HA  LYS A 177      70.548  67.121  38.257  1.00  5.37              
ATOM   2884  CB  LYS A 177      70.031  68.231  36.508  1.00  5.37              
ATOM   2885  HB1 LYS A 177      70.290  69.179  36.037  1.00  5.37              
ATOM   2886  HB2 LYS A 177      68.946  68.166  36.611  1.00  5.37              
ATOM   2887  CG  LYS A 177      70.525  67.064  35.636  1.00  5.37              
ATOM   2888  HG1 LYS A 177      70.393  66.131  36.187  1.00  5.37              
ATOM   2889  HG2 LYS A 177      71.587  67.195  35.425  1.00  5.37              
ATOM   2890  CD  LYS A 177      69.766  66.951  34.309  1.00  5.37              
ATOM   2891  HD1 LYS A 177      69.919  67.859  33.722  1.00  5.37              
ATOM   2892  HD2 LYS A 177      68.702  66.828  34.516  1.00  5.37              
ATOM   2893  CE  LYS A 177      70.296  65.730  33.544  1.00  5.37              
ATOM   2894  HE1 LYS A 177      70.229  64.856  34.201  1.00  5.37              
ATOM   2895  HE2 LYS A 177      71.354  65.891  33.315  1.00  5.37              
ATOM   2896  NZ  LYS A 177      69.528  65.479  32.298  1.00  5.37              
ATOM   2897  HZ1 LYS A 177      69.894  64.669  31.811  1.00  5.37              
ATOM   2898  HZ2 LYS A 177      68.555  65.305  32.518  1.00  5.37              
ATOM   2899  HZ3 LYS A 177      69.585  66.272  31.671  1.00  5.37              
ATOM   2900  C   LYS A 177      72.195  68.380  37.865  1.00  5.37              
ATOM   2901  O   LYS A 177      72.981  67.426  37.876  1.00  5.37              
ATOM   2902  N   LYS A 178      72.603  69.650  37.841  1.00  5.20              
ATOM   2903  H   LYS A 178      71.883  70.354  37.976  1.00  5.20              
ATOM   2904  CA  LYS A 178      73.998  70.112  37.930  1.00  5.20              
ATOM   2905  HA  LYS A 178      74.605  69.637  37.159  1.00  5.20              
ATOM   2906  CB  LYS A 178      73.971  71.653  37.693  1.00  5.20              
ATOM   2907  HB1 LYS A 178      73.306  72.091  38.434  1.00  5.20              
ATOM   2908  HB2 LYS A 178      73.517  71.828  36.716  1.00  5.20              
ATOM   2909  CG  LYS A 178      75.277  72.483  37.748  1.00  5.20              
ATOM   2910  HG1 LYS A 178      75.980  72.117  36.999  1.00  5.20              
ATOM   2911  HG2 LYS A 178      75.724  72.373  38.737  1.00  5.20              
ATOM   2912  CD  LYS A 178      74.971  73.986  37.489  1.00  5.20              
ATOM   2913  HD1 LYS A 178      74.129  74.265  38.120  1.00  5.20              
ATOM   2914  HD2 LYS A 178      74.657  74.117  36.453  1.00  5.20              
ATOM   2915  CE  LYS A 178      76.150  74.947  37.781  1.00  5.20              
ATOM   2916  HE1 LYS A 178      76.895  74.862  36.987  1.00  5.20              
ATOM   2917  HE2 LYS A 178      76.621  74.621  38.713  1.00  5.20              
ATOM   2918  NZ  LYS A 178      75.738  76.377  37.950  1.00  5.20              
ATOM   2919  HZ1 LYS A 178      76.490  76.950  38.323  1.00  5.20              
ATOM   2920  HZ2 LYS A 178      75.394  76.850  37.120  1.00  5.20              
ATOM   2921  HZ3 LYS A 178      75.007  76.463  38.653  1.00  5.20              
ATOM   2922  C   LYS A 178      74.604  69.728  39.279  1.00  5.20              
ATOM   2923  O   LYS A 178      75.705  69.172  39.295  1.00  5.20              
ATOM   2924  N   PHE A 179      73.844  69.896  40.370  1.00  4.96              
ATOM   2925  H   PHE A 179      73.024  70.493  40.311  1.00  4.96              
ATOM   2926  CA  PHE A 179      74.254  69.342  41.674  1.00  4.96              
ATOM   2927  HA  PHE A 179      75.217  69.776  41.937  1.00  4.96              
ATOM   2928  CB  PHE A 179      73.239  69.709  42.769  1.00  4.96              
ATOM   2929  HB1 PHE A 179      72.341  69.105  42.641  1.00  4.96              
ATOM   2930  HB2 PHE A 179      72.947  70.744  42.648  1.00  4.96              
ATOM   2931  CG  PHE A 179      73.734  69.543  44.198  1.00  4.96              
ATOM   2932  CD1 PHE A 179      74.450  70.583  44.818  1.00  4.96              
ATOM   2933  HD1 PHE A 179      74.672  71.491  44.273  1.00  4.96              
ATOM   2934  CE1 PHE A 179      74.912  70.442  46.136  1.00  4.96              
ATOM   2935  HE1 PHE A 179      75.501  71.234  46.575  1.00  4.96              
ATOM   2936  CZ  PHE A 179      74.627  69.278  46.865  1.00  4.96              
ATOM   2937  HZ  PHE A 179      74.984  69.168  47.879  1.00  4.96              
ATOM   2938  CE2 PHE A 179      73.891  68.246  46.262  1.00  4.96              
ATOM   2939  HE2 PHE A 179      73.668  67.356  46.828  1.00  4.96              
ATOM   2940  CD2 PHE A 179      73.469  68.366  44.924  1.00  4.96              
ATOM   2941  HD2 PHE A 179      72.952  67.547  44.451  1.00  4.96              
ATOM   2942  C   PHE A 179      74.411  67.827  41.652  1.00  4.96              
ATOM   2943  O   PHE A 179      75.386  67.322  42.181  1.00  4.96              
ATOM   2944  N   ALA A 180      73.495  67.091  41.016  1.00  5.14              
ATOM   2945  H   ALA A 180      72.645  67.525  40.683  1.00  5.14              
ATOM   2946  CA  ALA A 180      73.627  65.644  40.926  1.00  5.14              
ATOM   2947  HA  ALA A 180      73.729  65.263  41.932  1.00  5.14              
ATOM   2948  CB  ALA A 180      72.380  65.018  40.290  1.00  5.14              
ATOM   2949  HB1 ALA A 180      72.488  63.932  40.289  1.00  5.14              
ATOM   2950  HB2 ALA A 180      71.497  65.285  40.871  1.00  5.14              
ATOM   2951  HB3 ALA A 180      72.263  65.362  39.264  1.00  5.14              
ATOM   2952  C   ALA A 180      74.915  65.224  40.236  1.00  5.14              
ATOM   2953  O   ALA A 180      75.589  64.361  40.763  1.00  5.14              
ATOM   2954  N   ALA A 181      75.318  65.859  39.135  1.00  5.45              
ATOM   2955  H   ALA A 181      74.755  66.608  38.761  1.00  5.45              
ATOM   2956  CA  ALA A 181      76.647  65.572  38.589  1.00  5.45              
ATOM   2957  HA  ALA A 181      76.731  64.495  38.432  1.00  5.45              
ATOM   2958  CB  ALA A 181      76.773  66.260  37.222  1.00  5.45              
ATOM   2959  HB1 ALA A 181      77.754  66.043  36.798  1.00  5.45              
ATOM   2960  HB2 ALA A 181      76.005  65.880  36.549  1.00  5.45              
ATOM   2961  HB3 ALA A 181      76.657  67.340  37.328  1.00  5.45              
ATOM   2962  C   ALA A 181      77.798  65.962  39.572  1.00  5.45              
ATOM   2963  O   ALA A 181      78.503  65.129  40.164  1.00  5.45              
ATOM   2964  N   LEU A 182      78.003  67.267  39.753  1.00  5.48              
ATOM   2965  H   LEU A 182      77.318  67.924  39.398  1.00  5.48              
ATOM   2966  CA  LEU A 182      79.236  67.774  40.360  1.00  5.48              
ATOM   2967  HA  LEU A 182      80.079  67.323  39.835  1.00  5.48              
ATOM   2968  CB  LEU A 182      79.268  69.299  40.129  1.00  5.48              
ATOM   2969  HB1 LEU A 182      78.366  69.735  40.559  1.00  5.48              
ATOM   2970  HB2 LEU A 182      79.232  69.484  39.055  1.00  5.48              
ATOM   2971  CG  LEU A 182      80.500  70.022  40.707  1.00  5.48              
ATOM   2972  HG  LEU A 182      80.577  69.829  41.776  1.00  5.48              
ATOM   2973  CD1 LEU A 182      81.797  69.568  40.029  1.00  5.48              
ATOM   2974 1HD1 LEU A 182      82.634  70.140  40.428  1.00  5.48              
ATOM   2975 2HD1 LEU A 182      81.975  68.514  40.243  1.00  5.48              
ATOM   2976 3HD1 LEU A 182      81.735  69.718  38.950  1.00  5.48              
ATOM   2977  CD2 LEU A 182      80.346  71.532  40.511  1.00  5.48              
ATOM   2978 1HD2 LEU A 182      81.214  72.048  40.920  1.00  5.48              
ATOM   2979 2HD2 LEU A 182      80.249  71.770  39.452  1.00  5.48              
ATOM   2980 3HD2 LEU A 182      79.459  71.884  41.039  1.00  5.48              
ATOM   2981  C   LEU A 182      79.389  67.385  41.846  1.00  5.48              
ATOM   2982  O   LEU A 182      80.460  67.078  42.376  1.00  5.48              
ATOM   2983  N   LEU A 183      78.262  67.359  42.532  1.00  5.36              
ATOM   2984  H   LEU A 183      77.383  67.521  42.057  1.00  5.36              
ATOM   2985  CA  LEU A 183      78.203  66.986  43.919  1.00  5.36              
ATOM   2986  HA  LEU A 183      79.211  67.022  44.326  1.00  5.36              
ATOM   2987  CB  LEU A 183      77.391  67.998  44.749  1.00  5.36              
ATOM   2988  HB1 LEU A 183      77.331  67.610  45.766  1.00  5.36              
ATOM   2989  HB2 LEU A 183      76.371  68.056  44.376  1.00  5.36              
ATOM   2990  CG  LEU A 183      77.987  69.423  44.842  1.00  5.36              
ATOM   2991  HG  LEU A 183      77.489  69.919  45.671  1.00  5.36              
ATOM   2992  CD1 LEU A 183      79.487  69.447  45.143  1.00  5.36              
ATOM   2993 1HD1 LEU A 183      79.801  70.480  45.285  1.00  5.36              
ATOM   2994 2HD1 LEU A 183      79.680  68.860  46.037  1.00  5.36              
ATOM   2995 3HD1 LEU A 183      80.055  69.032  44.310  1.00  5.36              
ATOM   2996  CD2 LEU A 183      77.770  70.288  43.603  1.00  5.36              
ATOM   2997 1HD2 LEU A 183      78.094  71.308  43.800  1.00  5.36              
ATOM   2998 2HD2 LEU A 183      78.340  69.909  42.766  1.00  5.36              
ATOM   2999 3HD2 LEU A 183      76.715  70.308  43.358  1.00  5.36              
ATOM   3000  C   LEU A 183      77.832  65.494  44.110  1.00  5.36              
ATOM   3001  O   LEU A 183      77.885  65.037  45.254  1.00  5.36              
ATOM   3002  N   GLU A 184      77.662  64.686  43.039  1.00  5.48              
ATOM   3003  H   GLU A 184      77.544  65.081  42.113  1.00  5.48              
ATOM   3004  CA  GLU A 184      77.992  63.238  43.093  1.00  5.48              
ATOM   3005  HA  GLU A 184      77.499  62.837  43.972  1.00  5.48              
ATOM   3006  CB  GLU A 184      77.386  62.426  41.911  1.00  5.48              
ATOM   3007  HB1 GLU A 184      77.714  62.898  40.988  1.00  5.48              
ATOM   3008  HB2 GLU A 184      76.308  62.528  42.008  1.00  5.48              
ATOM   3009  CG  GLU A 184      77.616  60.912  41.743  1.00  5.48              
ATOM   3010  HG1 GLU A 184      78.674  60.693  41.610  1.00  5.48              
ATOM   3011  HG2 GLU A 184      77.148  60.634  40.796  1.00  5.48              
ATOM   3012  CD  GLU A 184      77.017  59.995  42.827  1.00  5.48              
ATOM   3013  OE1 GLU A 184      76.515  60.470  43.874  1.00  5.48              
ATOM   3014  OE2 GLU A 184      77.064  58.753  42.624  1.00  5.48              
ATOM   3015  C   GLU A 184      79.491  62.944  43.390  1.00  5.48              
ATOM   3016  O   GLU A 184      79.939  61.803  43.361  1.00  5.48              
ATOM   3017  N   HIS A 185      80.282  63.942  43.788  1.00  7.00              
ATOM   3018  H   HIS A 185      80.006  64.862  43.469  1.00  7.00              
ATOM   3019  CA  HIS A 185      80.974  63.917  45.130  1.00  7.00              
ATOM   3020  HA  HIS A 185      80.405  63.337  45.839  1.00  7.00              
ATOM   3021  CB  HIS A 185      82.413  63.386  45.034  1.00  7.00              
ATOM   3022  HB1 HIS A 185      82.900  63.652  45.963  1.00  7.00              
ATOM   3023  HB2 HIS A 185      82.936  63.865  44.206  1.00  7.00              
ATOM   3024  CG  HIS A 185      82.631  61.902  44.954  1.00  7.00              
ATOM   3025  ND1 HIS A 185      82.915  61.095  46.048  1.00  7.00              
ATOM   3026  CE1 HIS A 185      83.165  59.876  45.555  1.00  7.00              
ATOM   3027  HE1 HIS A 185      83.419  59.019  46.162  1.00  7.00              
ATOM   3028  NE2 HIS A 185      83.053  59.879  44.215  1.00  7.00              
ATOM   3029  HE2 HIS A 185      83.177  59.086  43.605  1.00  7.00              
ATOM   3030  CD2 HIS A 185      82.736  61.157  43.815  1.00  7.00              
ATOM   3031  HD2 HIS A 185      82.566  61.515  42.808  1.00  7.00              
ATOM   3032  C   HIS A 185      81.037  65.375  45.584  1.00  7.00              
ATOM   3033  O   HIS A 185      81.725  66.175  44.960  1.00  7.00              
ATOM   3034  N   ILE A 186      80.387  65.715  46.694  1.00  7.82              
ATOM   3035  H   ILE A 186      79.524  65.199  46.832  1.00  7.82              
ATOM   3036  CA  ILE A 186      80.998  66.428  47.864  1.00  7.82              
ATOM   3037  HA  ILE A 186      80.895  67.483  47.651  1.00  7.82              
ATOM   3038  CB  ILE A 186      80.187  66.224  49.166  1.00  7.82              
ATOM   3039  HB  ILE A 186      80.179  65.176  49.444  1.00  7.82              
ATOM   3040  CG2 ILE A 186      80.880  67.016  50.288  1.00  7.82              
ATOM   3041 1HG2 ILE A 186      81.088  68.030  49.961  1.00  7.82              
ATOM   3042 2HG2 ILE A 186      80.252  67.054  51.175  1.00  7.82              
ATOM   3043 3HG2 ILE A 186      81.817  66.530  50.562  1.00  7.82              
ATOM   3044  CG1 ILE A 186      78.726  66.700  48.978  1.00  7.82              
ATOM   3045 1HG1 ILE A 186      78.670  67.421  48.163  1.00  7.82              
ATOM   3046 2HG1 ILE A 186      78.379  67.209  49.874  1.00  7.82              
ATOM   3047  CD1 ILE A 186      77.754  65.551  48.690  1.00  7.82              
ATOM   3048  HD1 ILE A 186      77.655  64.917  49.571  1.00  7.82              
ATOM   3049  HD2 ILE A 186      76.783  65.970  48.431  1.00  7.82              
ATOM   3050  HD3 ILE A 186      78.100  64.939  47.860  1.00  7.82              
ATOM   3051  C   ILE A 186      82.460  66.120  47.939  1.00  7.82              
ATOM   3052  O   ILE A 186      82.828  65.102  48.543  1.00  7.82              
ATOM   3053  N   PRO A 187      83.303  66.840  47.193  1.00  9.27              
ATOM   3054  CD  PRO A 187      83.100  68.199  46.681  1.00  9.27              
ATOM   3055  HD1 PRO A 187      83.098  68.926  47.496  1.00  9.27              
ATOM   3056  HD2 PRO A 187      82.171  68.265  46.121  1.00  9.27              
ATOM   3057  CG  PRO A 187      84.266  68.481  45.734  1.00  9.27              
ATOM   3058  HG1 PRO A 187      85.074  68.969  46.279  1.00  9.27              
ATOM   3059  HG2 PRO A 187      83.953  69.088  44.884  1.00  9.27              
ATOM   3060  CB  PRO A 187      84.710  67.085  45.290  1.00  9.27              
ATOM   3061  HB1 PRO A 187      85.765  67.072  45.016  1.00  9.27              
ATOM   3062  HB2 PRO A 187      84.110  66.771  44.436  1.00  9.27              
ATOM   3063  CA  PRO A 187      84.391  66.197  46.505  1.00  9.27              
ATOM   3064  HA  PRO A 187      84.170  65.203  46.172  1.00  9.27              
ATOM   3065  C   PRO A 187      85.564  66.150  47.468  1.00  9.27              
ATOM   3066  O   PRO A 187      86.350  67.082  47.648  1.00  9.27              
ATOM   3067  N   THR A 188      85.565  65.051  48.183  1.00  8.95              
ATOM   3068  H   THR A 188      84.849  64.364  47.973  1.00  8.95              
ATOM   3069  CA  THR A 188      86.353  64.824  49.360  1.00  8.95              
ATOM   3070  HA  THR A 188      87.249  65.438  49.290  1.00  8.95              
ATOM   3071  CB  THR A 188      85.550  65.246  50.608  1.00  8.95              
ATOM   3072  HB  THR A 188      84.744  65.918  50.307  1.00  8.95              
ATOM   3073  CG2 THR A 188      84.934  64.113  51.429  1.00  8.95              
ATOM   3074 1HG2 THR A 188      85.704  63.595  51.997  1.00  8.95              
ATOM   3075 2HG2 THR A 188      84.211  64.540  52.122  1.00  8.95              
ATOM   3076 3HG2 THR A 188      84.432  63.414  50.764  1.00  8.95              
ATOM   3077  OG1 THR A 188      86.390  65.964  51.476  1.00  8.95              
ATOM   3078  HG1 THR A 188      86.612  66.790  51.035  1.00  8.95              
ATOM   3079  C   THR A 188      86.775  63.361  49.343  1.00  8.95              
ATOM   3080  O   THR A 188      86.226  62.597  48.547  1.00  8.95              
ATOM   3081  N   PRO A 189      87.730  62.924  50.178  1.00  8.58              
ATOM   3082  CD  PRO A 189      88.563  63.763  51.032  1.00  8.58              
ATOM   3083  HD1 PRO A 189      88.075  63.903  51.997  1.00  8.58              
ATOM   3084  HD2 PRO A 189      88.785  64.729  50.579  1.00  8.58              
ATOM   3085  CG  PRO A 189      89.863  62.992  51.231  1.00  8.58              
ATOM   3086  HG1 PRO A 189      90.343  63.241  52.178  1.00  8.58              
ATOM   3087  HG2 PRO A 189      90.534  63.176  50.391  1.00  8.58              
ATOM   3088  CB  PRO A 189      89.378  61.550  51.198  1.00  8.58              
ATOM   3089  HB1 PRO A 189      88.987  61.286  52.183  1.00  8.58              
ATOM   3090  HB2 PRO A 189      90.177  60.864  50.914  1.00  8.58              
ATOM   3091  CA  PRO A 189      88.241  61.556  50.161  1.00  8.58              
ATOM   3092  HA  PRO A 189      88.681  61.393  49.177  1.00  8.58              
ATOM   3093  C   PRO A 189      87.297  60.376  50.423  1.00  8.58              
ATOM   3094  O   PRO A 189      87.763  59.308  50.816  1.00  8.58              
ATOM   3095  N   TYR A 190      85.989  60.543  50.253  1.00  8.31              
ATOM   3096  H   TYR A 190      85.674  61.353  49.732  1.00  8.31              
ATOM   3097  CA  TYR A 190      84.994  59.573  50.653  1.00  8.31              
ATOM   3098  HA  TYR A 190      85.516  58.671  50.964  1.00  8.31              
ATOM   3099  CB  TYR A 190      84.259  60.073  51.905  1.00  8.31              
ATOM   3100  HB1 TYR A 190      83.304  59.555  51.982  1.00  8.31              
ATOM   3101  HB2 TYR A 190      84.052  61.134  51.777  1.00  8.31              
ATOM   3102  CG  TYR A 190      84.984  59.876  53.228  1.00  8.31              
ATOM   3103  CD1 TYR A 190      85.983  60.783  53.632  1.00  8.31              
ATOM   3104  HD1 TYR A 190      86.287  61.579  52.968  1.00  8.31              
ATOM   3105  CE1 TYR A 190      86.569  60.676  54.908  1.00  8.31              
ATOM   3106  HE1 TYR A 190      87.323  61.378  55.230  1.00  8.31              
ATOM   3107  CZ  TYR A 190      86.166  59.650  55.787  1.00  8.31              
ATOM   3108  OH  TYR A 190      86.681  59.601  57.042  1.00  8.31              
ATOM   3109  HH  TYR A 190      86.289  58.902  57.578  1.00  8.31              
ATOM   3110  CE2 TYR A 190      85.195  58.712  55.372  1.00  8.31              
ATOM   3111  HE2 TYR A 190      84.909  57.906  56.031  1.00  8.31              
ATOM   3112  CD2 TYR A 190      84.611  58.824  54.093  1.00  8.31              
ATOM   3113  HD2 TYR A 190      83.861  58.110  53.781  1.00  8.31              
ATOM   3114  C   TYR A 190      84.054  59.166  49.536  1.00  8.31              
ATOM   3115  O   TYR A 190      83.671  60.010  48.741  1.00  8.31              
ATOM   3116  N   PRO A 191      83.511  57.937  49.584  1.00  8.12              
ATOM   3117  CD  PRO A 191      84.127  56.758  50.174  1.00  8.12              
ATOM   3118  HD1 PRO A 191      83.966  56.760  51.254  1.00  8.12              
ATOM   3119  HD2 PRO A 191      85.193  56.706  49.949  1.00  8.12              
ATOM   3120  CG  PRO A 191      83.401  55.576  49.541  1.00  8.12              
ATOM   3121  HG1 PRO A 191      83.436  54.690  50.174  1.00  8.12              
ATOM   3122  HG2 PRO A 191      83.824  55.369  48.556  1.00  8.12              
ATOM   3123  CB  PRO A 191      81.982  56.115  49.388  1.00  8.12              
ATOM   3124  HB1 PRO A 191      81.455  55.965  50.333  1.00  8.12              
ATOM   3125  HB2 PRO A 191      81.447  55.618  48.578  1.00  8.12              
ATOM   3126  CA  PRO A 191      82.166  57.616  49.107  1.00  8.12              
ATOM   3127  HA  PRO A 191      82.140  57.784  48.030  1.00  8.12              
ATOM   3128  C   PRO A 191      81.030  58.442  49.750  1.00  8.12              
ATOM   3129  O   PRO A 191      79.899  57.976  49.862  1.00  8.12              
ATOM   3130  N   ILE A 192      81.319  59.668  50.185  1.00  8.41              
ATOM   3131  H   ILE A 192      82.230  60.030  49.936  1.00  8.41              
ATOM   3132  CA  ILE A 192      80.351  60.659  50.641  1.00  8.41              
ATOM   3133  HA  ILE A 192      79.795  60.242  51.477  1.00  8.41              
ATOM   3134  CB  ILE A 192      81.096  61.927  51.108  1.00  8.41              
ATOM   3135  HB  ILE A 192      81.922  61.583  51.712  1.00  8.41              
ATOM   3136  CG2 ILE A 192      81.697  62.700  49.924  1.00  8.41              
ATOM   3137 1HG2 ILE A 192      82.348  62.067  49.323  1.00  8.41              
ATOM   3138 2HG2 ILE A 192      80.921  63.104  49.280  1.00  8.41              
ATOM   3139 3HG2 ILE A 192      82.289  63.528  50.296  1.00  8.41              
ATOM   3140  CG1 ILE A 192      80.227  62.811  52.029  1.00  8.41              
ATOM   3141 1HG1 ILE A 192      80.024  62.235  52.925  1.00  8.41              
ATOM   3142 2HG1 ILE A 192      79.278  63.042  51.552  1.00  8.41              
ATOM   3143  CD1 ILE A 192      80.824  64.149  52.468  1.00  8.41              
ATOM   3144  HD1 ILE A 192      80.396  64.934  51.857  1.00  8.41              
ATOM   3145  HD2 ILE A 192      80.567  64.341  53.508  1.00  8.41              
ATOM   3146  HD3 ILE A 192      81.904  64.162  52.366  1.00  8.41              
ATOM   3147  C   ILE A 192      79.344  61.050  49.575  1.00  8.41              
ATOM   3148  O   ILE A 192      78.303  61.623  49.874  1.00  8.41              
ATOM   3149  N   ARG A 193      79.722  60.774  48.332  1.00  6.92              
ATOM   3150  H   ARG A 193      80.640  60.382  48.214  1.00  6.92              
ATOM   3151  CA  ARG A 193      79.032  61.163  47.129  1.00  6.92              
ATOM   3152  HA  ARG A 193      79.304  62.187  46.902  1.00  6.92              
ATOM   3153  CB  ARG A 193      79.475  60.254  45.970  1.00  6.92              
ATOM   3154  HB1 ARG A 193      80.474  60.522  45.676  1.00  6.92              
ATOM   3155  HB2 ARG A 193      78.837  60.483  45.122  1.00  6.92              
ATOM   3156  CG  ARG A 193      79.452  58.723  46.229  1.00  6.92              
ATOM   3157  HG1 ARG A 193      79.079  58.503  47.226  1.00  6.92              
ATOM   3158  HG2 ARG A 193      80.463  58.324  46.153  1.00  6.92              
ATOM   3159  CD  ARG A 193      78.558  58.030  45.199  1.00  6.92              
ATOM   3160  HD1 ARG A 193      79.090  57.972  44.247  1.00  6.92              
ATOM   3161  HD2 ARG A 193      77.679  58.648  45.048  1.00  6.92              
ATOM   3162  NE  ARG A 193      78.081  56.701  45.617  1.00  6.92              
ATOM   3163  HE  ARG A 193      78.198  56.401  46.578  1.00  6.92              
ATOM   3164  CZ  ARG A 193      77.306  55.935  44.872  1.00  6.92              
ATOM   3165  NH1 ARG A 193      76.831  54.837  45.381  1.00  6.92              
ATOM   3166 1HH1 ARG A 193      76.937  54.723  46.397  1.00  6.92              
ATOM   3167 2HH1 ARG A 193      76.194  54.265  44.874  1.00  6.92              
ATOM   3168  NH2 ARG A 193      76.966  56.237  43.652  1.00  6.92              
ATOM   3169 1HH2 ARG A 193      77.152  57.196  43.318  1.00  6.92              
ATOM   3170 2HH2 ARG A 193      76.385  55.655  43.096  1.00  6.92              
ATOM   3171  C   ARG A 193      77.520  61.209  47.224  1.00  6.92              
ATOM   3172  O   ARG A 193      76.925  62.244  46.983  1.00  6.92              
ATOM   3173  N   GLU A 194      76.962  60.053  47.566  1.00  6.19              
ATOM   3174  H   GLU A 194      77.583  59.368  47.928  1.00  6.19              
ATOM   3175  CA  GLU A 194      75.731  59.555  46.971  1.00  6.19              
ATOM   3176  HA  GLU A 194      75.935  59.459  45.907  1.00  6.19              
ATOM   3177  CB  GLU A 194      75.404  58.110  47.383  1.00  6.19              
ATOM   3178  HB1 GLU A 194      75.658  57.494  46.523  1.00  6.19              
ATOM   3179  HB2 GLU A 194      74.330  58.008  47.491  1.00  6.19              
ATOM   3180  CG  GLU A 194      76.138  57.526  48.604  1.00  6.19              
ATOM   3181  HG1 GLU A 194      75.718  57.934  49.523  1.00  6.19              
ATOM   3182  HG2 GLU A 194      77.200  57.770  48.573  1.00  6.19              
ATOM   3183  CD  GLU A 194      76.004  56.009  48.584  1.00  6.19              
ATOM   3184  OE1 GLU A 194      74.927  55.523  49.005  1.00  6.19              
ATOM   3185  OE2 GLU A 194      76.915  55.348  48.028  1.00  6.19              
ATOM   3186  C   GLU A 194      74.590  60.558  47.037  1.00  6.19              
ATOM   3187  O   GLU A 194      73.857  60.689  48.042  1.00  6.19              
ATOM   3188  N   ILE A 195      74.524  61.248  45.898  1.00  5.50              
ATOM   3189  H   ILE A 195      75.270  61.092  45.217  1.00  5.50              
ATOM   3190  CA  ILE A 195      73.409  62.027  45.445  1.00  5.50              
ATOM   3191  HA  ILE A 195      73.081  62.592  46.291  1.00  5.50              
ATOM   3192  CB  ILE A 195      73.832  62.998  44.328  1.00  5.50              
ATOM   3193  HB  ILE A 195      74.258  62.430  43.499  1.00  5.50              
ATOM   3194  CG2 ILE A 195      72.610  63.767  43.806  1.00  5.50              
ATOM   3195 1HG2 ILE A 195      72.845  64.815  43.650  1.00  5.50              
ATOM   3196 2HG2 ILE A 195      72.263  63.315  42.880  1.00  5.50              
ATOM   3197 3HG2 ILE A 195      71.826  63.755  44.547  1.00  5.50              
ATOM   3198  CG1 ILE A 195      74.894  64.004  44.804  1.00  5.50              
ATOM   3199 1HG1 ILE A 195      75.104  64.703  43.994  1.00  5.50              
ATOM   3200 2HG1 ILE A 195      75.807  63.460  45.014  1.00  5.50              
ATOM   3201  CD1 ILE A 195      74.542  64.806  46.059  1.00  5.50              
ATOM   3202  HD1 ILE A 195      75.283  65.593  46.198  1.00  5.50              
ATOM   3203  HD2 ILE A 195      73.552  65.249  45.961  1.00  5.50              
ATOM   3204  HD3 ILE A 195      74.569  64.149  46.925  1.00  5.50              
ATOM   3205  C   ILE A 195      72.316  61.048  44.998  1.00  5.50              
ATOM   3206  O   ILE A 195      72.564  59.947  44.499  1.00  5.50              
ATOM   3207  N   LYS A 196      71.062  61.466  45.121  1.00  5.60              
ATOM   3208  H   LYS A 196      70.924  62.338  45.620  1.00  5.60              
ATOM   3209  CA  LYS A 196      70.016  60.959  44.227  1.00  5.60              
ATOM   3210  HA  LYS A 196      70.492  60.573  43.326  1.00  5.60              
ATOM   3211  CB  LYS A 196      69.276  59.786  44.907  1.00  5.60              
ATOM   3212  HB1 LYS A 196      68.685  60.161  45.745  1.00  5.60              
ATOM   3213  HB2 LYS A 196      70.024  59.105  45.316  1.00  5.60              
ATOM   3214  CG  LYS A 196      68.386  58.972  43.943  1.00  5.60              
ATOM   3215  HG1 LYS A 196      68.714  57.932  43.980  1.00  5.60              
ATOM   3216  HG2 LYS A 196      68.533  59.318  42.919  1.00  5.60              
ATOM   3217  CD  LYS A 196      66.886  59.013  44.290  1.00  5.60              
ATOM   3218  HD1 LYS A 196      66.523  60.040  44.236  1.00  5.60              
ATOM   3219  HD2 LYS A 196      66.748  58.640  45.306  1.00  5.60              
ATOM   3220  CE  LYS A 196      66.093  58.130  43.310  1.00  5.60              
ATOM   3221  HE1 LYS A 196      66.543  57.134  43.291  1.00  5.60              
ATOM   3222  HE2 LYS A 196      66.174  58.554  42.303  1.00  5.60              
ATOM   3223  NZ  LYS A 196      64.664  58.010  43.688  1.00  5.60              
ATOM   3224  HZ1 LYS A 196      64.160  57.292  43.152  1.00  5.60              
ATOM   3225  HZ2 LYS A 196      64.505  57.797  44.657  1.00  5.60              
ATOM   3226  HZ3 LYS A 196      64.100  58.817  43.424  1.00  5.60              
ATOM   3227  C   LYS A 196      69.049  62.090  43.875  1.00  5.60              
ATOM   3228  O   LYS A 196      68.497  62.701  44.803  1.00  5.60              
ATOM   3229  N   PRO A 197      68.825  62.343  42.569  1.00  5.75              
ATOM   3230  CD  PRO A 197      69.693  61.995  41.445  1.00  5.75              
ATOM   3231  HD1 PRO A 197      69.796  60.914  41.344  1.00  5.75              
ATOM   3232  HD2 PRO A 197      70.672  62.454  41.576  1.00  5.75              
ATOM   3233  CG  PRO A 197      69.029  62.556  40.185  1.00  5.75              
ATOM   3234  HG1 PRO A 197      68.506  61.756  39.659  1.00  5.75              
ATOM   3235  HG2 PRO A 197      69.756  63.032  39.527  1.00  5.75              
ATOM   3236  CB  PRO A 197      68.016  63.566  40.726  1.00  5.75              
ATOM   3237  HB1 PRO A 197      67.167  63.691  40.053  1.00  5.75              
ATOM   3238  HB2 PRO A 197      68.512  64.525  40.893  1.00  5.75              
ATOM   3239  CA  PRO A 197      67.608  62.964  42.073  1.00  5.75              
ATOM   3240  HA  PRO A 197      67.314  63.765  42.747  1.00  5.75              
ATOM   3241  C   PRO A 197      66.495  61.918  41.886  1.00  5.75              
ATOM   3242  O   PRO A 197      66.777  60.748  41.607  1.00  5.75              
ATOM   3243  N   PRO A 198      65.230  62.320  42.028  1.00  5.59              
ATOM   3244  CD  PRO A 198      64.836  63.585  42.642  1.00  5.59              
ATOM   3245  HD1 PRO A 198      64.915  64.412  41.935  1.00  5.59              
ATOM   3246  HD2 PRO A 198      65.434  63.779  43.533  1.00  5.59              
ATOM   3247  CG  PRO A 198      63.399  63.396  43.085  1.00  5.59              
ATOM   3248  HG1 PRO A 198      62.723  63.779  42.319  1.00  5.59              
ATOM   3249  HG2 PRO A 198      63.228  63.885  44.040  1.00  5.59              
ATOM   3250  CB  PRO A 198      63.297  61.871  43.177  1.00  5.59              
ATOM   3251  HB1 PRO A 198      62.272  61.538  43.160  1.00  5.59              
ATOM   3252  HB2 PRO A 198      63.788  61.518  44.086  1.00  5.59              
ATOM   3253  CA  PRO A 198      64.087  61.420  41.945  1.00  5.59              
ATOM   3254  HA  PRO A 198      64.376  60.375  42.040  1.00  5.59              
ATOM   3255  C   PRO A 198      63.251  61.614  40.666  1.00  5.59              
ATOM   3256  O   PRO A 198      63.456  62.550  39.894  1.00  5.59              
ATOM   3257  N   LEU A 199      62.224  60.776  40.547  1.00  6.13              
ATOM   3258  H   LEU A 199      62.244  59.967  41.164  1.00  6.13              
ATOM   3259  CA  LEU A 199      60.907  61.126  39.994  1.00  6.13              
ATOM   3260  HA  LEU A 199      60.853  62.207  39.863  1.00  6.13              
ATOM   3261  CB  LEU A 199      60.716  60.440  38.625  1.00  6.13              
ATOM   3262  HB1 LEU A 199      59.681  60.572  38.308  1.00  6.13              
ATOM   3263  HB2 LEU A 199      60.888  59.370  38.750  1.00  6.13              
ATOM   3264  CG  LEU A 199      61.624  60.968  37.498  1.00  6.13              
ATOM   3265  HG  LEU A 199      62.669  60.874  37.791  1.00  6.13              
ATOM   3266  CD1 LEU A 199      61.411  60.130  36.235  1.00  6.13              
ATOM   3267 1HD1 LEU A 199      62.072  60.483  35.444  1.00  6.13              
ATOM   3268 2HD1 LEU A 199      61.644  59.087  36.446  1.00  6.13              
ATOM   3269 3HD1 LEU A 199      60.375  60.208  35.904  1.00  6.13              
ATOM   3270  CD2 LEU A 199      61.329  62.428  37.142  1.00  6.13              
ATOM   3271 1HD2 LEU A 199      61.941  62.730  36.293  1.00  6.13              
ATOM   3272 2HD2 LEU A 199      60.275  62.547  36.892  1.00  6.13              
ATOM   3273 3HD2 LEU A 199      61.578  63.075  37.982  1.00  6.13              
ATOM   3274  C   LEU A 199      59.775  60.773  40.994  1.00  6.13              
ATOM   3275  O   LEU A 199      58.600  60.739  40.640  1.00  6.13              
ATOM   3276  N   GLU A 200      60.149  60.509  42.251  1.00  6.06              
ATOM   3277  H   GLU A 200      61.143  60.420  42.413  1.00  6.06              
ATOM   3278  CA  GLU A 200      59.310  60.064  43.372  1.00  6.06              
ATOM   3279  HA  GLU A 200      58.270  60.069  43.044  1.00  6.06              
ATOM   3280  CB  GLU A 200      59.672  58.613  43.787  1.00  6.06              
ATOM   3281  HB1 GLU A 200      58.758  58.152  44.162  1.00  6.06              
ATOM   3282  HB2 GLU A 200      60.372  58.646  44.624  1.00  6.06              
ATOM   3283  CG  GLU A 200      60.274  57.672  42.720  1.00  6.06              
ATOM   3284  HG1 GLU A 200      59.838  57.875  41.741  1.00  6.06              
ATOM   3285  HG2 GLU A 200      60.001  56.648  42.989  1.00  6.06              
ATOM   3286  CD  GLU A 200      61.809  57.765  42.659  1.00  6.06              
ATOM   3287  OE1 GLU A 200      62.512  56.731  42.726  1.00  6.06              
ATOM   3288  OE2 GLU A 200      62.372  58.888  42.612  1.00  6.06              
ATOM   3289  C   GLU A 200      59.389  60.985  44.608  1.00  6.06              
ATOM   3290  O   GLU A 200      58.809  60.711  45.656  1.00  6.06              
ATOM   3291  N   ASP A 201      60.135  62.075  44.476  1.00  5.89              
ATOM   3292  H   ASP A 201      60.451  62.283  43.539  1.00  5.89              
ATOM   3293  CA  ASP A 201      60.386  63.129  45.454  1.00  5.89              
ATOM   3294  HA  ASP A 201      59.488  63.269  46.058  1.00  5.89              
ATOM   3295  CB  ASP A 201      61.547  62.711  46.380  1.00  5.89              
ATOM   3296  HB1 ASP A 201      62.503  62.920  45.904  1.00  5.89              
ATOM   3297  HB2 ASP A 201      61.494  61.633  46.545  1.00  5.89              
ATOM   3298  CG  ASP A 201      61.516  63.383  47.755  1.00  5.89              
ATOM   3299  OD1 ASP A 201      60.937  64.489  47.911  1.00  5.89              
ATOM   3300  OD2 ASP A 201      62.128  62.836  48.700  1.00  5.89              
ATOM   3301  C   ASP A 201      60.632  64.418  44.649  1.00  5.89              
ATOM   3302  O   ASP A 201      60.483  64.438  43.426  1.00  5.89              
ATOM   3303  N   SER A 202      61.053  65.491  45.300  1.00  6.05              
ATOM   3304  H   SER A 202      61.092  65.432  46.315  1.00  6.05              
ATOM   3305  CA  SER A 202      61.389  66.762  44.638  1.00  6.05              
ATOM   3306  HA  SER A 202      61.554  66.599  43.572  1.00  6.05              
ATOM   3307  CB  SER A 202      60.209  67.726  44.797  1.00  6.05              
ATOM   3308  HB1 SER A 202      59.335  67.316  44.288  1.00  6.05              
ATOM   3309  HB2 SER A 202      60.455  68.689  44.347  1.00  6.05              
ATOM   3310  OG  SER A 202      59.913  67.904  46.173  1.00  6.05              
ATOM   3311  HG  SER A 202      59.480  67.101  46.485  1.00  6.05              
ATOM   3312  C   SER A 202      62.662  67.404  45.183  1.00  6.05              
ATOM   3313  O   SER A 202      62.992  68.551  44.872  1.00  6.05              
ATOM   3314  N   LYS A 203      63.396  66.648  46.001  1.00  5.46              
ATOM   3315  H   LYS A 203      63.098  65.695  46.159  1.00  5.46              
ATOM   3316  CA  LYS A 203      64.621  67.084  46.658  1.00  5.46              
ATOM   3317  HA  LYS A 203      64.911  68.047  46.234  1.00  5.46              
ATOM   3318  CB  LYS A 203      64.362  67.332  48.152  1.00  5.46              
ATOM   3319  HB1 LYS A 203      63.622  68.131  48.211  1.00  5.46              
ATOM   3320  HB2 LYS A 203      65.274  67.702  48.615  1.00  5.46              
ATOM   3321  CG  LYS A 203      63.866  66.126  48.968  1.00  5.46              
ATOM   3322  HG1 LYS A 203      64.717  65.525  49.287  1.00  5.46              
ATOM   3323  HG2 LYS A 203      63.214  65.508  48.360  1.00  5.46              
ATOM   3324  CD  LYS A 203      63.079  66.647  50.183  1.00  5.46              
ATOM   3325  HD1 LYS A 203      62.198  67.172  49.813  1.00  5.46              
ATOM   3326  HD2 LYS A 203      63.703  67.364  50.715  1.00  5.46              
ATOM   3327  CE  LYS A 203      62.612  65.596  51.193  1.00  5.46              
ATOM   3328  HE1 LYS A 203      62.098  66.119  52.004  1.00  5.46              
ATOM   3329  HE2 LYS A 203      63.480  65.087  51.619  1.00  5.46              
ATOM   3330  NZ  LYS A 203      61.692  64.616  50.582  1.00  5.46              
ATOM   3331  HZ1 LYS A 203      61.082  64.157  51.235  1.00  5.46              
ATOM   3332  HZ2 LYS A 203      61.153  64.993  49.803  1.00  5.46              
ATOM   3333  HZ3 LYS A 203      62.199  63.884  50.080  1.00  5.46              
ATOM   3334  C   LYS A 203      65.751  66.136  46.354  1.00  5.46              
ATOM   3335  O   LYS A 203      65.544  64.930  46.225  1.00  5.46              
ATOM   3336  N   VAL A 204      66.936  66.711  46.182  1.00  5.30              
ATOM   3337  H   VAL A 204      67.028  67.694  46.401  1.00  5.30              
ATOM   3338  CA  VAL A 204      68.149  65.918  46.119  1.00  5.30              
ATOM   3339  HA  VAL A 204      67.966  65.083  45.443  1.00  5.30              
ATOM   3340  CB  VAL A 204      69.334  66.728  45.568  1.00  5.30              
ATOM   3341  HB  VAL A 204      68.969  67.322  44.739  1.00  5.30              
ATOM   3342  CG1 VAL A 204      69.982  67.664  46.585  1.00  5.30              
ATOM   3343 1HG1 VAL A 204      70.759  68.266  46.116  1.00  5.30              
ATOM   3344 2HG1 VAL A 204      69.215  68.315  46.995  1.00  5.30              
ATOM   3345 3HG1 VAL A 204      70.441  67.099  47.397  1.00  5.30              
ATOM   3346  CG2 VAL A 204      70.397  65.831  44.964  1.00  5.30              
ATOM   3347 1HG2 VAL A 204      71.075  66.433  44.364  1.00  5.30              
ATOM   3348 2HG2 VAL A 204      70.957  65.351  45.762  1.00  5.30              
ATOM   3349 3HG2 VAL A 204      69.933  65.091  44.313  1.00  5.30              
ATOM   3350  C   VAL A 204      68.382  65.376  47.529  1.00  5.30              
ATOM   3351  O   VAL A 204      68.159  66.052  48.553  1.00  5.30              
ATOM   3352  N   SER A 205      68.809  64.118  47.549  1.00  5.36              
ATOM   3353  H   SER A 205      68.856  63.628  46.661  1.00  5.36              
ATOM   3354  CA  SER A 205      69.529  63.574  48.702  1.00  5.36              
ATOM   3355  HA  SER A 205      69.265  64.129  49.602  1.00  5.36              
ATOM   3356  CB  SER A 205      69.134  62.107  48.904  1.00  5.36              
ATOM   3357  HB1 SER A 205      69.371  61.537  48.003  1.00  5.36              
ATOM   3358  HB2 SER A 205      68.059  62.052  49.084  1.00  5.36              
ATOM   3359  OG  SER A 205      69.818  61.546  50.013  1.00  5.36              
ATOM   3360  HG  SER A 205      70.711  61.322  49.725  1.00  5.36              
ATOM   3361  C   SER A 205      71.016  63.674  48.483  1.00  5.36              
ATOM   3362  O   SER A 205      71.443  63.508  47.352  1.00  5.36              
ATOM   3363  N   ALA A 206      71.760  63.848  49.573  1.00  5.00              
ATOM   3364  H   ALA A 206      71.263  63.982  50.441  1.00  5.00              
ATOM   3365  CA  ALA A 206      73.221  63.768  49.675  1.00  5.00              
ATOM   3366  HA  ALA A 206      73.576  63.109  48.878  1.00  5.00              
ATOM   3367  CB  ALA A 206      73.944  65.107  49.496  1.00  5.00              
ATOM   3368  HB1 ALA A 206      74.982  64.898  49.241  1.00  5.00              
ATOM   3369  HB2 ALA A 206      73.491  65.682  48.688  1.00  5.00              
ATOM   3370  HB3 ALA A 206      73.937  65.679  50.420  1.00  5.00              
ATOM   3371  C   ALA A 206      73.508  63.118  51.024  1.00  5.00              
ATOM   3372  O   ALA A 206      73.126  63.618  52.106  1.00  5.00              
ATOM   3373  N   LYS A 207      74.082  61.920  50.913  1.00  5.14              
ATOM   3374  H   LYS A 207      74.364  61.596  49.988  1.00  5.14              
ATOM   3375  CA  LYS A 207      74.348  61.074  52.072  1.00  5.14              
ATOM   3376  HA  LYS A 207      73.689  61.342  52.894  1.00  5.14              
ATOM   3377  CB  LYS A 207      74.072  59.609  51.685  1.00  5.14              
ATOM   3378  HB1 LYS A 207      74.481  58.950  52.453  1.00  5.14              
ATOM   3379  HB2 LYS A 207      74.584  59.398  50.747  1.00  5.14              
ATOM   3380  CG  LYS A 207      72.570  59.309  51.543  1.00  5.14              
ATOM   3381  HG1 LYS A 207      72.092  60.061  50.914  1.00  5.14              
ATOM   3382  HG2 LYS A 207      72.117  59.356  52.533  1.00  5.14              
ATOM   3383  CD  LYS A 207      72.308  57.917  50.945  1.00  5.14              
ATOM   3384  HD1 LYS A 207      71.277  57.626  51.156  1.00  5.14              
ATOM   3385  HD2 LYS A 207      72.982  57.191  51.405  1.00  5.14              
ATOM   3386  CE  LYS A 207      72.514  57.941  49.427  1.00  5.14              
ATOM   3387  HE1 LYS A 207      73.478  58.414  49.222  1.00  5.14              
ATOM   3388  HE2 LYS A 207      71.745  58.570  48.970  1.00  5.14              
ATOM   3389  NZ  LYS A 207      72.495  56.579  48.837  1.00  5.14              
ATOM   3390  HZ1 LYS A 207      72.568  56.609  47.829  1.00  5.14              
ATOM   3391  HZ2 LYS A 207      73.339  56.065  49.116  1.00  5.14              
ATOM   3392  HZ3 LYS A 207      71.695  56.039  49.120  1.00  5.14              
ATOM   3393  C   LYS A 207      75.757  61.270  52.530  1.00  5.14              
ATOM   3394  O   LYS A 207      76.663  60.738  51.905  1.00  5.14              
ATOM   3395  N   PHE A 208      75.950  62.014  53.620  1.00  6.02              
ATOM   3396  H   PHE A 208      75.178  62.327  54.188  1.00  6.02              
ATOM   3397  CA  PHE A 208      77.306  62.260  54.071  1.00  6.02              
ATOM   3398  HA  PHE A 208      77.921  62.362  53.182  1.00  6.02              
ATOM   3399  CB  PHE A 208      77.478  63.572  54.806  1.00  6.02              
ATOM   3400  HB1 PHE A 208      78.382  63.461  55.405  1.00  6.02              
ATOM   3401  HB2 PHE A 208      76.623  63.695  55.452  1.00  6.02              
ATOM   3402  CG  PHE A 208      77.635  64.844  53.983  1.00  6.02              
ATOM   3403  CD1 PHE A 208      76.835  65.102  52.850  1.00  6.02              
ATOM   3404  HD1 PHE A 208      76.118  64.379  52.500  1.00  6.02              
ATOM   3405  CE1 PHE A 208      76.953  66.324  52.164  1.00  6.02              
ATOM   3406  HE1 PHE A 208      76.339  66.518  51.296  1.00  6.02              
ATOM   3407  CZ  PHE A 208      77.865  67.298  52.606  1.00  6.02              
ATOM   3408  HZ  PHE A 208      77.950  68.239  52.079  1.00  6.02              
ATOM   3409  CE2 PHE A 208      78.668  67.048  53.730  1.00  6.02              
ATOM   3410  HE2 PHE A 208      79.359  67.801  54.081  1.00  6.02              
ATOM   3411  CD2 PHE A 208      78.552  65.826  54.415  1.00  6.02              
ATOM   3412  HD2 PHE A 208      79.162  65.654  55.292  1.00  6.02              
ATOM   3413  C   PHE A 208      77.812  61.030  54.810  1.00  6.02              
ATOM   3414  O   PHE A 208      77.810  60.923  56.033  1.00  6.02              
ATOM   3415  N   MET A 209      78.205  60.065  53.991  1.00  7.27              
ATOM   3416  H   MET A 209      78.016  60.201  52.999  1.00  7.27              
ATOM   3417  CA  MET A 209      78.873  58.845  54.370  1.00  7.27              
ATOM   3418  HA  MET A 209      78.373  58.446  55.240  1.00  7.27              
ATOM   3419  CB  MET A 209      78.745  57.817  53.229  1.00  7.27              
ATOM   3420  HB1 MET A 209      79.306  56.917  53.484  1.00  7.27              
ATOM   3421  HB2 MET A 209      79.172  58.235  52.320  1.00  7.27              
ATOM   3422  CG  MET A 209      77.289  57.419  52.957  1.00  7.27              
ATOM   3423  HG1 MET A 209      77.261  56.773  52.079  1.00  7.27              
ATOM   3424  HG2 MET A 209      76.721  58.314  52.712  1.00  7.27              
ATOM   3425  SD  MET A 209      76.463  56.576  54.338  1.00  7.27              
ATOM   3426  CE  MET A 209      76.934  54.865  53.959  1.00  7.27              
ATOM   3427  HE1 MET A 209      76.489  54.190  54.689  1.00  7.27              
ATOM   3428  HE2 MET A 209      76.571  54.597  52.965  1.00  7.27              
ATOM   3429  HE3 MET A 209      78.019  54.760  53.983  1.00  7.27              
ATOM   3430  C   MET A 209      80.342  59.083  54.711  1.00  7.27              
ATOM   3431  O   MET A 209      80.966  58.141  55.197  1.00  7.27              
ATOM   3432  N   VAL A 210      80.842  60.328  54.573  1.00  9.15              
ATOM   3433  H   VAL A 210      80.227  61.021  54.182  1.00  9.15              
ATOM   3434  CA  VAL A 210      81.912  60.828  55.447  1.00  9.15              
ATOM   3435  HA  VAL A 210      82.848  60.373  55.133  1.00  9.15              
ATOM   3436  CB  VAL A 210      82.112  62.362  55.443  1.00  9.15              
ATOM   3437  HB  VAL A 210      81.158  62.853  55.255  1.00  9.15              
ATOM   3438  CG1 VAL A 210      82.724  62.935  56.735  1.00  9.15              
ATOM   3439 1HG1 VAL A 210      82.861  64.011  56.627  1.00  9.15              
ATOM   3440 2HG1 VAL A 210      82.057  62.767  57.577  1.00  9.15              
ATOM   3441 3HG1 VAL A 210      83.687  62.467  56.943  1.00  9.15              
ATOM   3442  CG2 VAL A 210      83.132  62.757  54.374  1.00  9.15              
ATOM   3443 1HG2 VAL A 210      83.168  63.842  54.279  1.00  9.15              
ATOM   3444 2HG2 VAL A 210      84.124  62.402  54.647  1.00  9.15              
ATOM   3445 3HG2 VAL A 210      82.864  62.323  53.422  1.00  9.15              
ATOM   3446  C   VAL A 210      81.625  60.339  56.833  1.00  9.15              
ATOM   3447  O   VAL A 210      80.544  60.556  57.354  1.00  9.15              
ATOM   3448  N   SER A 211      82.564  59.640  57.424  1.00  9.18              
ATOM   3449  H   SER A 211      83.429  59.427  56.947  1.00  9.18              
ATOM   3450  CA  SER A 211      82.466  59.361  58.842  1.00  9.18              
ATOM   3451  HA  SER A 211      81.991  60.213  59.335  1.00  9.18              
ATOM   3452  CB  SER A 211      81.635  58.117  59.184  1.00  9.18              
ATOM   3453  HB1 SER A 211      80.594  58.418  59.251  1.00  9.18              
ATOM   3454  HB2 SER A 211      81.933  57.750  60.167  1.00  9.18              
ATOM   3455  OG  SER A 211      81.743  57.074  58.234  1.00  9.18              
ATOM   3456  HG  SER A 211      82.685  56.931  58.064  1.00  9.18              
ATOM   3457  C   SER A 211      83.912  59.221  59.474  1.00  9.18              
ATOM   3458  O   SER A 211      84.651  58.532  58.761  1.00  9.18              
ATOM   3459  N   PRO A 212      84.433  59.716  60.687  1.00 10.01              
ATOM   3460  CD  PRO A 212      85.751  59.204  61.083  1.00 10.01              
ATOM   3461  HD1 PRO A 212      86.517  59.667  60.459  1.00 10.01              
ATOM   3462  HD2 PRO A 212      85.804  58.119  60.978  1.00 10.01              
ATOM   3463  CG  PRO A 212      85.990  59.582  62.544  1.00 10.01              
ATOM   3464  HG1 PRO A 212      87.054  59.644  62.775  1.00 10.01              
ATOM   3465  HG2 PRO A 212      85.496  58.860  63.198  1.00 10.01              
ATOM   3466  CB  PRO A 212      85.307  60.934  62.656  1.00 10.01              
ATOM   3467  HB1 PRO A 212      85.968  61.700  62.250  1.00 10.01              
ATOM   3468  HB2 PRO A 212      85.034  61.165  63.688  1.00 10.01              
ATOM   3469  CA  PRO A 212      84.066  60.718  61.769  1.00 10.01              
ATOM   3470  HA  PRO A 212      83.302  60.264  62.399  1.00 10.01              
ATOM   3471  C   PRO A 212      83.468  61.989  61.162  1.00 10.01              
ATOM   3472  O   PRO A 212      82.245  62.107  61.086  1.00 10.01              
ATOM   3473  N   GLY A 213      84.330  62.864  60.630  1.00  8.04              
ATOM   3474  H   GLY A 213      85.308  62.635  60.706  1.00  8.04              
ATOM   3475  CA  GLY A 213      84.016  64.159  60.014  1.00  8.04              
ATOM   3476  HA1 GLY A 213      83.880  64.013  58.944  1.00  8.04              
ATOM   3477  HA2 GLY A 213      84.875  64.810  60.137  1.00  8.04              
ATOM   3478  C   GLY A 213      82.847  64.865  60.584  1.00  8.04              
ATOM   3479  O   GLY A 213      82.928  65.298  61.725  1.00  8.04              
ATOM   3480  N   LYS A 214      81.798  64.889  59.767  1.00  5.75              
ATOM   3481  H   LYS A 214      81.973  64.644  58.809  1.00  5.75              
ATOM   3482  CA  LYS A 214      80.397  64.761  60.147  1.00  5.75              
ATOM   3483  HA  LYS A 214      80.337  64.293  61.121  1.00  5.75              
ATOM   3484  CB  LYS A 214      79.755  66.152  60.220  1.00  5.75              
ATOM   3485  HB1 LYS A 214      78.716  66.063  60.535  1.00  5.75              
ATOM   3486  HB2 LYS A 214      79.788  66.627  59.239  1.00  5.75              
ATOM   3487  CG  LYS A 214      80.519  67.023  61.240  1.00  5.75              
ATOM   3488  HG1 LYS A 214      80.102  68.013  61.198  1.00  5.75              
ATOM   3489  HG2 LYS A 214      81.546  67.178  60.918  1.00  5.75              
ATOM   3490  CD  LYS A 214      80.494  66.438  62.680  1.00  5.75              
ATOM   3491  HD1 LYS A 214      80.875  65.425  62.709  1.00  5.75              
ATOM   3492  HD2 LYS A 214      79.484  66.276  62.976  1.00  5.75              
ATOM   3493  CE  LYS A 214      81.282  67.206  63.742  1.00  5.75              
ATOM   3494  HE1 LYS A 214      82.066  67.796  63.262  1.00  5.75              
ATOM   3495  HE2 LYS A 214      81.769  66.468  64.383  1.00  5.75              
ATOM   3496  NZ  LYS A 214      80.400  68.059  64.571  1.00  5.75              
ATOM   3497  HZ1 LYS A 214      80.880  68.494  65.357  1.00  5.75              
ATOM   3498  HZ2 LYS A 214      80.001  68.808  64.021  1.00  5.75              
ATOM   3499  HZ3 LYS A 214      79.618  67.522  64.937  1.00  5.75              
ATOM   3500  C   LYS A 214      79.859  63.724  59.179  1.00  5.75              
ATOM   3501  O   LYS A 214      79.845  63.933  57.974  1.00  5.75              
ATOM   3502  N   LYS A 215      79.572  62.540  59.718  1.00  6.01              
ATOM   3503  H   LYS A 215      79.902  62.374  60.655  1.00  6.01              
ATOM   3504  CA  LYS A 215      78.464  61.723  59.230  1.00  6.01              
ATOM   3505  HA  LYS A 215      78.642  61.424  58.206  1.00  6.01              
ATOM   3506  CB  LYS A 215      78.303  60.484  60.136  1.00  6.01              
ATOM   3507  HB1 LYS A 215      78.083  60.834  61.147  1.00  6.01              
ATOM   3508  HB2 LYS A 215      79.254  59.954  60.188  1.00  6.01              
ATOM   3509  CG  LYS A 215      77.178  59.506  59.723  1.00  6.01              
ATOM   3510  HG1 LYS A 215      76.510  59.973  58.999  1.00  6.01              
ATOM   3511  HG2 LYS A 215      76.586  59.285  60.613  1.00  6.01              
ATOM   3512  CD  LYS A 215      77.681  58.165  59.159  1.00  6.01              
ATOM   3513  HD1 LYS A 215      76.835  57.484  59.056  1.00  6.01              
ATOM   3514  HD2 LYS A 215      78.392  57.729  59.862  1.00  6.01              
ATOM   3515  CE  LYS A 215      78.334  58.363  57.789  1.00  6.01              
ATOM   3516  HE1 LYS A 215      79.014  59.210  57.866  1.00  6.01              
ATOM   3517  HE2 LYS A 215      77.561  58.643  57.067  1.00  6.01              
ATOM   3518  NZ  LYS A 215      79.089  57.168  57.321  1.00  6.01              
ATOM   3519  HZ1 LYS A 215      79.592  57.375  56.460  1.00  6.01              
ATOM   3520  HZ2 LYS A 215      79.830  56.929  57.977  1.00  6.01              
ATOM   3521  HZ3 LYS A 215      78.487  56.372  57.177  1.00  6.01              
ATOM   3522  C   LYS A 215      77.231  62.591  59.256  1.00  6.01              
ATOM   3523  O   LYS A 215      76.891  63.191  60.273  1.00  6.01              
ATOM   3524  N   VAL A 216      76.646  62.733  58.087  1.00  5.72              
ATOM   3525  H   VAL A 216      76.981  62.179  57.306  1.00  5.72              
ATOM   3526  CA  VAL A 216      75.515  63.615  57.879  1.00  5.72              
ATOM   3527  HA  VAL A 216      74.982  63.617  58.826  1.00  5.72              
ATOM   3528  CB  VAL A 216      75.876  65.086  57.578  1.00  5.72              
ATOM   3529  HB  VAL A 216      75.481  65.334  56.603  1.00  5.72              
ATOM   3530  CG1 VAL A 216      75.275  66.017  58.627  1.00  5.72              
ATOM   3531 1HG1 VAL A 216      74.246  66.257  58.372  1.00  5.72              
ATOM   3532 2HG1 VAL A 216      75.343  65.535  59.599  1.00  5.72              
ATOM   3533 3HG1 VAL A 216      75.831  66.947  58.698  1.00  5.72              
ATOM   3534  CG2 VAL A 216      77.361  65.416  57.607  1.00  5.72              
ATOM   3535 1HG2 VAL A 216      77.722  65.386  58.628  1.00  5.72              
ATOM   3536 2HG2 VAL A 216      77.896  64.705  57.017  1.00  5.72              
ATOM   3537 3HG2 VAL A 216      77.567  66.378  57.168  1.00  5.72              
ATOM   3538  C   VAL A 216      74.525  62.965  56.921  1.00  5.72              
ATOM   3539  O   VAL A 216      74.724  61.863  56.430  1.00  5.72              
ATOM   3540  N   ARG A 217      73.428  63.635  56.631  1.00  5.44              
ATOM   3541  H   ARG A 217      73.272  64.460  57.207  1.00  5.44              
ATOM   3542  CA  ARG A 217      72.846  63.701  55.290  1.00  5.44              
ATOM   3543  HA  ARG A 217      73.647  63.664  54.553  1.00  5.44              
ATOM   3544  CB  ARG A 217      71.816  62.578  54.946  1.00  5.44              
ATOM   3545  HB1 ARG A 217      71.828  62.415  53.870  1.00  5.44              
ATOM   3546  HB2 ARG A 217      70.809  62.927  55.158  1.00  5.44              
ATOM   3547  CG  ARG A 217      71.999  61.207  55.620  1.00  5.44              
ATOM   3548  HG1 ARG A 217      72.100  61.358  56.695  1.00  5.44              
ATOM   3549  HG2 ARG A 217      72.901  60.728  55.239  1.00  5.44              
ATOM   3550  CD  ARG A 217      70.817  60.262  55.366  1.00  5.44              
ATOM   3551  HD1 ARG A 217      71.077  59.574  54.561  1.00  5.44              
ATOM   3552  HD2 ARG A 217      69.953  60.845  55.048  1.00  5.44              
ATOM   3553  NE  ARG A 217      70.488  59.504  56.588  1.00  5.44              
ATOM   3554  HE  ARG A 217      71.200  59.472  57.300  1.00  5.44              
ATOM   3555  CZ  ARG A 217      69.339  58.921  56.881  1.00  5.44              
ATOM   3556  NH1 ARG A 217      69.165  58.417  58.066  1.00  5.44              
ATOM   3557 1HH1 ARG A 217      69.903  58.460  58.747  1.00  5.44              
ATOM   3558 2HH1 ARG A 217      68.285  58.004  58.316  1.00  5.44              
ATOM   3559  NH2 ARG A 217      68.365  58.820  56.019  1.00  5.44              
ATOM   3560 1HH2 ARG A 217      68.496  59.174  55.088  1.00  5.44              
ATOM   3561 2HH2 ARG A 217      67.504  58.371  56.278  1.00  5.44              
ATOM   3562  C   ARG A 217      72.264  65.102  55.194  1.00  5.44              
ATOM   3563  O   ARG A 217      72.644  65.984  55.961  1.00  5.44              
ATOM   3564  N   ILE A 218      71.336  65.317  54.292  1.00  5.32              
ATOM   3565  H   ILE A 218      70.978  64.525  53.788  1.00  5.32              
ATOM   3566  CA  ILE A 218      70.999  66.642  53.773  1.00  5.32              
ATOM   3567  HA  ILE A 218      71.315  67.417  54.465  1.00  5.32              
ATOM   3568  CB  ILE A 218      71.808  66.821  52.484  1.00  5.32              
ATOM   3569  HB  ILE A 218      72.822  66.461  52.673  1.00  5.32              
ATOM   3570  CG2 ILE A 218      71.192  65.945  51.409  1.00  5.32              
ATOM   3571 1HG2 ILE A 218      71.790  66.037  50.522  1.00  5.32              
ATOM   3572 2HG2 ILE A 218      71.102  64.925  51.761  1.00  5.32              
ATOM   3573 3HG2 ILE A 218      70.216  66.252  51.107  1.00  5.32              
ATOM   3574  CG1 ILE A 218      71.938  68.270  52.026  1.00  5.32              
ATOM   3575 1HG1 ILE A 218      72.323  68.837  52.863  1.00  5.32              
ATOM   3576 2HG1 ILE A 218      70.973  68.689  51.808  1.00  5.32              
ATOM   3577  CD1 ILE A 218      72.828  68.415  50.780  1.00  5.32              
ATOM   3578  HD1 ILE A 218      73.015  69.462  50.576  1.00  5.32              
ATOM   3579  HD2 ILE A 218      73.773  67.901  50.939  1.00  5.32              
ATOM   3580  HD3 ILE A 218      72.333  68.012  49.897  1.00  5.32              
ATOM   3581  C   ILE A 218      69.473  66.749  53.541  1.00  5.32              
ATOM   3582  O   ILE A 218      68.764  65.828  53.906  1.00  5.32              
ATOM   3583  N   ASN A 219      68.953  67.795  52.892  1.00  5.45              
ATOM   3584  H   ASN A 219      69.567  68.598  52.867  1.00  5.45              
ATOM   3585  CA  ASN A 219      68.115  67.610  51.698  1.00  5.45              
ATOM   3586  HA  ASN A 219      68.275  66.603  51.322  1.00  5.45              
ATOM   3587  CB  ASN A 219      66.573  67.741  51.793  1.00  5.45              
ATOM   3588  HB1 ASN A 219      66.195  67.843  50.776  1.00  5.45              
ATOM   3589  HB2 ASN A 219      66.251  68.639  52.312  1.00  5.45              
ATOM   3590  CG  ASN A 219      65.875  66.508  52.328  1.00  5.45              
ATOM   3591  OD1 ASN A 219      65.096  66.547  53.263  1.00  5.45              
ATOM   3592  ND2 ASN A 219      66.053  65.385  51.677  1.00  5.45              
ATOM   3593 1HD2 ASN A 219      66.625  65.369  50.848  1.00  5.45              
ATOM   3594 2HD2 ASN A 219      65.644  64.555  52.064  1.00  5.45              
ATOM   3595  C   ASN A 219      68.651  68.507  50.592  1.00  5.45              
ATOM   3596  O   ASN A 219      69.534  68.125  49.839  1.00  5.45              
ATOM   3597  N   VAL A 220      68.153  69.737  50.583  1.00  4.70              
ATOM   3598  H   VAL A 220      67.384  69.884  51.216  1.00  4.70              
ATOM   3599  CA  VAL A 220      68.340  70.750  49.542  1.00  4.70              
ATOM   3600  HA  VAL A 220      68.196  71.746  49.976  1.00  4.70              
ATOM   3601  CB  VAL A 220      69.718  70.819  48.810  1.00  4.70              
ATOM   3602  HB  VAL A 220      69.916  69.911  48.252  1.00  4.70              
ATOM   3603  CG1 VAL A 220      69.802  71.983  47.802  1.00  4.70              
ATOM   3604 1HG1 VAL A 220      70.803  71.997  47.365  1.00  4.70              
ATOM   3605 2HG1 VAL A 220      69.087  71.843  46.996  1.00  4.70              
ATOM   3606 3HG1 VAL A 220      69.611  72.934  48.298  1.00  4.70              
ATOM   3607  CG2 VAL A 220      70.865  71.061  49.777  1.00  4.70              
ATOM   3608 1HG2 VAL A 220      71.796  70.834  49.259  1.00  4.70              
ATOM   3609 2HG2 VAL A 220      70.886  72.089  50.118  1.00  4.70              
ATOM   3610 3HG2 VAL A 220      70.781  70.420  50.641  1.00  4.70              
ATOM   3611  C   VAL A 220      67.259  70.552  48.471  1.00  4.70              
ATOM   3612  O   VAL A 220      66.973  69.449  48.031  1.00  4.70              
ATOM   3613  N   PHE A 221      66.680  71.670  48.063  1.00  4.88              
ATOM   3614  H   PHE A 221      66.988  72.540  48.489  1.00  4.88              
ATOM   3615  CA  PHE A 221      65.621  71.728  47.086  1.00  4.88              
ATOM   3616  HA  PHE A 221      65.476  70.757  46.609  1.00  4.88              
ATOM   3617  CB  PHE A 221      64.304  72.149  47.764  1.00  4.88              
ATOM   3618  HB1 PHE A 221      63.562  72.299  46.979  1.00  4.88              
ATOM   3619  HB2 PHE A 221      64.457  73.121  48.235  1.00  4.88              
ATOM   3620  CG  PHE A 221      63.697  71.221  48.807  1.00  4.88              
ATOM   3621  CD1 PHE A 221      64.324  71.024  50.054  1.00  4.88              
ATOM   3622  HD1 PHE A 221      65.282  71.472  50.260  1.00  4.88              
ATOM   3623  CE1 PHE A 221      63.679  70.305  51.075  1.00  4.88              
ATOM   3624  HE1 PHE A 221      64.150  70.184  52.041  1.00  4.88              
ATOM   3625  CZ  PHE A 221      62.394  69.783  50.857  1.00  4.88              
ATOM   3626  HZ  PHE A 221      61.887  69.249  51.648  1.00  4.88              
ATOM   3627  CE2 PHE A 221      61.774  69.946  49.605  1.00  4.88              
ATOM   3628  HE2 PHE A 221      60.792  69.530  49.427  1.00  4.88              
ATOM   3629  CD2 PHE A 221      62.424  70.660  48.583  1.00  4.88              
ATOM   3630  HD2 PHE A 221      61.928  70.790  47.631  1.00  4.88              
ATOM   3631  C   PHE A 221      65.969  72.764  46.004  1.00  4.88              
ATOM   3632  O   PHE A 221      66.509  73.816  46.334  1.00  4.88              
ATOM   3633  N   LEU A 222      65.509  72.580  44.759  1.00  4.85              
ATOM   3634  H   LEU A 222      65.175  71.664  44.495  1.00  4.85              
ATOM   3635  CA  LEU A 222      65.367  73.638  43.768  1.00  4.85              
ATOM   3636  HA  LEU A 222      66.368  73.942  43.486  1.00  4.85              
ATOM   3637  CB  LEU A 222      64.656  73.107  42.491  1.00  4.85              
ATOM   3638  HB1 LEU A 222      64.819  73.857  41.716  1.00  4.85              
ATOM   3639  HB2 LEU A 222      63.579  73.087  42.669  1.00  4.85              
ATOM   3640  CG  LEU A 222      65.071  71.743  41.903  1.00  4.85              
ATOM   3641  HG  LEU A 222      66.092  71.515  42.186  1.00  4.85              
ATOM   3642  CD1 LEU A 222      64.134  70.629  42.387  1.00  4.85              
ATOM   3643 1HD1 LEU A 222      64.498  69.663  42.037  1.00  4.85              
ATOM   3644 2HD1 LEU A 222      64.069  70.608  43.472  1.00  4.85              
ATOM   3645 3HD1 LEU A 222      63.131  70.788  41.989  1.00  4.85              
ATOM   3646  CD2 LEU A 222      64.988  71.756  40.374  1.00  4.85              
ATOM   3647 1HD2 LEU A 222      65.270  70.780  39.979  1.00  4.85              
ATOM   3648 2HD2 LEU A 222      63.974  71.995  40.054  1.00  4.85              
ATOM   3649 3HD2 LEU A 222      65.677  72.502  39.977  1.00  4.85              
ATOM   3650  C   LEU A 222      64.637  74.925  44.150  1.00  4.85              
ATOM   3651  O   LEU A 222      64.691  75.847  43.339  1.00  4.85              
ATOM   3652  N   LYS A 223      63.997  74.992  45.336  1.00  5.16              
ATOM   3653  H   LYS A 223      63.977  74.135  45.868  1.00  5.16              
ATOM   3654  CA  LYS A 223      63.378  76.192  45.948  1.00  5.16              
ATOM   3655  HA  LYS A 223      63.495  76.973  45.234  1.00  5.16              
ATOM   3656  CB  LYS A 223      61.853  76.026  46.112  1.00  5.16              
ATOM   3657  HB1 LYS A 223      61.597  75.853  47.159  1.00  5.16              
ATOM   3658  HB2 LYS A 223      61.538  75.139  45.558  1.00  5.16              
ATOM   3659  CG  LYS A 223      61.031  77.213  45.552  1.00  5.16              
ATOM   3660  HG1 LYS A 223      59.993  76.880  45.519  1.00  5.16              
ATOM   3661  HG2 LYS A 223      61.331  77.411  44.522  1.00  5.16              
ATOM   3662  CD  LYS A 223      61.048  78.530  46.359  1.00  5.16              
ATOM   3663  HD1 LYS A 223      61.001  78.275  47.419  1.00  5.16              
ATOM   3664  HD2 LYS A 223      60.136  79.084  46.129  1.00  5.16              
ATOM   3665  CE  LYS A 223      62.247  79.473  46.140  1.00  5.16              
ATOM   3666  HE1 LYS A 223      63.178  78.910  46.232  1.00  5.16              
ATOM   3667  HE2 LYS A 223      62.252  80.210  46.948  1.00  5.16              
ATOM   3668  NZ  LYS A 223      62.220  80.185  44.837  1.00  5.16              
ATOM   3669  HZ1 LYS A 223      63.033  80.806  44.785  1.00  5.16              
ATOM   3670  HZ2 LYS A 223      62.294  79.537  44.064  1.00  5.16              
ATOM   3671  HZ3 LYS A 223      61.388  80.747  44.730  1.00  5.16              
ATOM   3672  C   LYS A 223      64.115  76.728  47.163  1.00  5.16              
ATOM   3673  O   LYS A 223      63.545  77.450  47.974  1.00  5.16              
ATOM   3674  N   GLY A 224      65.391  76.367  47.260  1.00  5.45              
ATOM   3675  H   GLY A 224      65.759  75.726  46.567  1.00  5.45              
ATOM   3676  CA  GLY A 224      66.334  76.848  48.249  1.00  5.45              
ATOM   3677  HA1 GLY A 224      66.500  77.914  48.102  1.00  5.45              
ATOM   3678  HA2 GLY A 224      67.271  76.302  48.145  1.00  5.45              
ATOM   3679  C   GLY A 224      65.796  76.620  49.653  1.00  5.45              
ATOM   3680  O   GLY A 224      66.001  77.453  50.524  1.00  5.45              
ATOM   3681  N   LYS A 225      65.082  75.515  49.859  1.00  5.35              
ATOM   3682  H   LYS A 225      64.932  74.932  49.053  1.00  5.35              
ATOM   3683  CA  LYS A 225      65.134  74.829  51.139  1.00  5.35              
ATOM   3684  HA  LYS A 225      65.191  75.574  51.920  1.00  5.35              
ATOM   3685  CB  LYS A 225      63.878  73.970  51.375  1.00  5.35              
ATOM   3686  HB1 LYS A 225      64.174  73.020  51.820  1.00  5.35              
ATOM   3687  HB2 LYS A 225      63.386  73.756  50.426  1.00  5.35              
ATOM   3688  CG  LYS A 225      62.856  74.587  52.346  1.00  5.35              
ATOM   3689  HG1 LYS A 225      63.286  74.582  53.347  1.00  5.35              
ATOM   3690  HG2 LYS A 225      61.982  73.933  52.370  1.00  5.35              
ATOM   3691  CD  LYS A 225      62.384  76.015  52.020  1.00  5.35              
ATOM   3692  HD1 LYS A 225      61.888  76.017  51.048  1.00  5.35              
ATOM   3693  HD2 LYS A 225      63.235  76.698  51.995  1.00  5.35              
ATOM   3694  CE  LYS A 225      61.411  76.461  53.122  1.00  5.35              
ATOM   3695  HE1 LYS A 225      61.950  76.458  54.075  1.00  5.35              
ATOM   3696  HE2 LYS A 225      60.605  75.725  53.193  1.00  5.35              
ATOM   3697  NZ  LYS A 225      60.843  77.809  52.874  1.00  5.35              
ATOM   3698  HZ1 LYS A 225      60.184  78.066  53.597  1.00  5.35              
ATOM   3699  HZ2 LYS A 225      61.574  78.522  52.890  1.00  5.35              
ATOM   3700  HZ3 LYS A 225      60.378  77.855  51.980  1.00  5.35              
ATOM   3701  C   LYS A 225      66.446  74.045  51.226  1.00  5.35              
ATOM   3702  O   LYS A 225      66.971  73.690  50.176  1.00  5.35              
ATOM   3703  N   ILE A 226      66.924  73.738  52.433  1.00  5.41              
ATOM   3704  H   ILE A 226      66.394  74.101  53.219  1.00  5.41              
ATOM   3705  CA  ILE A 226      67.784  72.558  52.653  1.00  5.41              
ATOM   3706  HA  ILE A 226      67.615  71.979  51.748  1.00  5.41              
ATOM   3707  CB  ILE A 226      69.314  72.767  52.620  1.00  5.41              
ATOM   3708  HB  ILE A 226      69.679  71.860  52.129  1.00  5.41              
ATOM   3709  CG2 ILE A 226      69.756  73.937  51.695  1.00  5.41              
ATOM   3710 1HG2 ILE A 226      70.846  73.927  51.629  1.00  5.41              
ATOM   3711 2HG2 ILE A 226      69.342  73.785  50.699  1.00  5.41              
ATOM   3712 3HG2 ILE A 226      69.394  74.876  52.122  1.00  5.41              
ATOM   3713  CG1 ILE A 226      70.054  72.884  53.952  1.00  5.41              
ATOM   3714 1HG1 ILE A 226      69.484  72.456  54.770  1.00  5.41              
ATOM   3715 2HG1 ILE A 226      70.217  73.926  54.180  1.00  5.41              
ATOM   3716  CD1 ILE A 226      71.421  72.189  53.892  1.00  5.41              
ATOM   3717  HD1 ILE A 226      71.918  72.249  54.861  1.00  5.41              
ATOM   3718  HD2 ILE A 226      71.314  71.138  53.632  1.00  5.41              
ATOM   3719  HD3 ILE A 226      72.049  72.655  53.135  1.00  5.41              
ATOM   3720  C   ILE A 226      67.210  71.592  53.664  1.00  5.41              
ATOM   3721  O   ILE A 226      66.065  71.757  54.067  1.00  5.41              
ATOM   3722  N   ASN A 227      67.917  70.548  54.013  1.00  4.89              
ATOM   3723  H   ASN A 227      68.844  70.478  53.617  1.00  4.89              
ATOM   3724  CA  ASN A 227      67.704  69.803  55.246  1.00  4.89              
ATOM   3725  HA  ASN A 227      67.372  70.519  55.984  1.00  4.89              
ATOM   3726  CB  ASN A 227      66.605  68.718  55.002  1.00  4.89              
ATOM   3727  HB1 ASN A 227      66.948  68.129  54.190  1.00  4.89              
ATOM   3728  HB2 ASN A 227      65.680  69.208  54.703  1.00  4.89              
ATOM   3729  CG  ASN A 227      66.232  67.644  56.023  1.00  4.89              
ATOM   3730  OD1 ASN A 227      65.252  67.727  56.752  1.00  4.89              
ATOM   3731  ND2 ASN A 227      66.904  66.517  56.002  1.00  4.89              
ATOM   3732 1HD2 ASN A 227      67.564  66.308  55.264  1.00  4.89              
ATOM   3733 2HD2 ASN A 227      66.722  65.871  56.745  1.00  4.89              
ATOM   3734  C   ASN A 227      69.081  69.297  55.659  1.00  4.89              
ATOM   3735  O   ASN A 227      70.038  69.438  54.896  1.00  4.89              
ATOM   3736  N   ILE A 228      69.185  68.717  56.834  1.00  4.69              
ATOM   3737  H   ILE A 228      68.318  68.518  57.321  1.00  4.69              
ATOM   3738  CA  ILE A 228      70.383  68.030  57.298  1.00  4.69              
ATOM   3739  HA  ILE A 228      70.906  67.730  56.398  1.00  4.69              
ATOM   3740  CB  ILE A 228      71.479  68.832  58.050  1.00  4.69              
ATOM   3741  HB  ILE A 228      72.394  68.270  57.878  1.00  4.69              
ATOM   3742  CG2 ILE A 228      71.695  70.215  57.416  1.00  4.69              
ATOM   3743 1HG2 ILE A 228      72.492  70.753  57.931  1.00  4.69              
ATOM   3744 2HG2 ILE A 228      71.994  70.105  56.374  1.00  4.69              
ATOM   3745 3HG2 ILE A 228      70.785  70.808  57.475  1.00  4.69              
ATOM   3746  CG1 ILE A 228      71.419  69.019  59.572  1.00  4.69              
ATOM   3747 1HG1 ILE A 228      70.573  69.626  59.821  1.00  4.69              
ATOM   3748 2HG1 ILE A 228      72.316  69.557  59.869  1.00  4.69              
ATOM   3749  CD1 ILE A 228      71.369  67.753  60.416  1.00  4.69              
ATOM   3750  HD1 ILE A 228      70.405  67.275  60.324  1.00  4.69              
ATOM   3751  HD2 ILE A 228      72.132  67.061  60.071  1.00  4.69              
ATOM   3752  HD3 ILE A 228      71.532  68.004  61.464  1.00  4.69              
ATOM   3753  C   ILE A 228      69.951  66.709  57.873  1.00  4.69              
ATOM   3754  O   ILE A 228      68.776  66.499  58.118  1.00  4.69              
ATOM   3755  N   LEU A 229      70.847  65.770  58.060  1.00  4.70              
ATOM   3756  H   LEU A 229      71.813  65.946  57.812  1.00  4.70              
ATOM   3757  CA  LEU A 229      70.507  64.546  58.747  1.00  4.70              
ATOM   3758  HA  LEU A 229      69.841  64.792  59.570  1.00  4.70              
ATOM   3759  CB  LEU A 229      69.776  63.600  57.767  1.00  4.70              
ATOM   3760  HB1 LEU A 229      70.542  63.121  57.182  1.00  4.70              
ATOM   3761  HB2 LEU A 229      69.160  64.198  57.094  1.00  4.70              
ATOM   3762  CG  LEU A 229      68.887  62.479  58.337  1.00  4.70              
ATOM   3763  HG  LEU A 229      69.515  61.641  58.639  1.00  4.70              
ATOM   3764  CD1 LEU A 229      68.028  62.896  59.519  1.00  4.70              
ATOM   3765 1HD1 LEU A 229      67.361  62.085  59.810  1.00  4.70              
ATOM   3766 2HD1 LEU A 229      68.646  63.141  60.381  1.00  4.70              
ATOM   3767 3HD1 LEU A 229      67.427  63.764  59.248  1.00  4.70              
ATOM   3768  CD2 LEU A 229      67.931  62.005  57.239  1.00  4.70              
ATOM   3769 1HD2 LEU A 229      68.478  61.772  56.331  1.00  4.70              
ATOM   3770 2HD2 LEU A 229      67.383  61.128  57.583  1.00  4.70              
ATOM   3771 3HD2 LEU A 229      67.212  62.794  57.014  1.00  4.70              
ATOM   3772  C   LEU A 229      71.758  63.938  59.327  1.00  4.70              
ATOM   3773  O   LEU A 229      72.827  64.516  59.215  1.00  4.70              
ATOM   3774  N   GLY A 230      71.647  62.770  59.931  1.00  5.00              
ATOM   3775  H   GLY A 230      70.725  62.398  60.077  1.00  5.00              
ATOM   3776  CA  GLY A 230      72.779  61.993  60.421  1.00  5.00              
ATOM   3777  HA1 GLY A 230      73.475  61.817  59.601  1.00  5.00              
ATOM   3778  HA2 GLY A 230      72.420  61.030  60.778  1.00  5.00              
ATOM   3779  C   GLY A 230      73.563  62.635  61.553  1.00  5.00              
ATOM   3780  O   GLY A 230      74.526  62.043  62.021  1.00  5.00              
ATOM   3781  N   CYS A 231      73.185  63.836  61.982  1.00  4.70              
ATOM   3782  H   CYS A 231      72.368  64.266  61.575  1.00  4.70              
ATOM   3783  CA  CYS A 231      73.906  64.527  63.020  1.00  4.70              
ATOM   3784  HA  CYS A 231      74.974  64.466  62.804  1.00  4.70              
ATOM   3785  CB  CYS A 231      73.481  65.997  63.034  1.00  4.70              
ATOM   3786  HB1 CYS A 231      73.818  66.475  63.954  1.00  4.70              
ATOM   3787  HB2 CYS A 231      72.395  66.069  62.963  1.00  4.70              
ATOM   3788  SG  CYS A 231      74.257  66.837  61.644  1.00  4.70              
ATOM   3789  HG  CYS A 231      73.852  66.000  60.671  1.00  4.70              
ATOM   3790  C   CYS A 231      73.663  63.864  64.375  1.00  4.70              
ATOM   3791  O   CYS A 231      72.540  63.468  64.683  1.00  4.70              
ATOM   3792  N   ASN A 232      74.674  63.901  65.241  1.00  5.65              
ATOM   3793  H   ASN A 232      75.606  64.049  64.880  1.00  5.65              
ATOM   3794  CA  ASN A 232      74.480  63.693  66.678  1.00  5.65              
ATOM   3795  HA  ASN A 232      73.453  63.378  66.877  1.00  5.65              
ATOM   3796  CB  ASN A 232      75.412  62.579  67.194  1.00  5.65              
ATOM   3797  HB1 ASN A 232      75.447  62.613  68.283  1.00  5.65              
ATOM   3798  HB2 ASN A 232      76.426  62.744  66.830  1.00  5.65              
ATOM   3799  CG  ASN A 232      74.985  61.180  66.799  1.00  5.65              
ATOM   3800  OD1 ASN A 232      75.121  60.772  65.663  1.00  5.65              
ATOM   3801  ND2 ASN A 232      74.492  60.380  67.712  1.00  5.65              
ATOM   3802 1HD2 ASN A 232      74.236  60.697  68.638  1.00  5.65              
ATOM   3803 2HD2 ASN A 232      74.278  59.446  67.422  1.00  5.65              
ATOM   3804  C   ASN A 232      74.698  64.947  67.528  1.00  5.65              
ATOM   3805  O   ASN A 232      74.355  64.944  68.711  1.00  5.65              
ATOM   3806  N   THR A 233      75.246  66.011  66.924  1.00  6.02              
ATOM   3807  H   THR A 233      75.503  65.923  65.955  1.00  6.02              
ATOM   3808  CA  THR A 233      75.390  67.331  67.549  1.00  6.02              
ATOM   3809  HA  THR A 233      74.637  67.393  68.335  1.00  6.02              
ATOM   3810  CB  THR A 233      76.739  67.529  68.262  1.00  6.02              
ATOM   3811  HB  THR A 233      76.823  68.573  68.566  1.00  6.02              
ATOM   3812  CG2 THR A 233      76.816  66.679  69.532  1.00  6.02              
ATOM   3813 1HG2 THR A 233      77.062  65.645  69.286  1.00  6.02              
ATOM   3814 2HG2 THR A 233      77.567  67.092  70.203  1.00  6.02              
ATOM   3815 3HG2 THR A 233      75.865  66.706  70.065  1.00  6.02              
ATOM   3816  OG1 THR A 233      77.838  67.213  67.437  1.00  6.02              
ATOM   3817  HG1 THR A 233      78.576  67.096  68.064  1.00  6.02              
ATOM   3818  C   THR A 233      75.101  68.516  66.633  1.00  6.02              
ATOM   3819  O   THR A 233      75.326  68.489  65.407  1.00  6.02              
ATOM   3820  N   LYS A 234      74.646  69.591  67.295  1.00  6.21              
ATOM   3821  H   LYS A 234      74.415  69.481  68.278  1.00  6.21              
ATOM   3822  CA  LYS A 234      74.427  70.914  66.708  1.00  6.21              
ATOM   3823  HA  LYS A 234      73.519  70.867  66.110  1.00  6.21              
ATOM   3824  CB  LYS A 234      74.210  71.946  67.841  1.00  6.21              
ATOM   3825  HB1 LYS A 234      75.149  72.448  68.083  1.00  6.21              
ATOM   3826  HB2 LYS A 234      73.878  71.426  68.743  1.00  6.21              
ATOM   3827  CG  LYS A 234      73.131  72.997  67.529  1.00  6.21              
ATOM   3828  HG1 LYS A 234      72.967  73.602  68.422  1.00  6.21              
ATOM   3829  HG2 LYS A 234      72.204  72.472  67.303  1.00  6.21              
ATOM   3830  CD  LYS A 234      73.477  73.932  66.364  1.00  6.21              
ATOM   3831  HD1 LYS A 234      73.718  73.342  65.483  1.00  6.21              
ATOM   3832  HD2 LYS A 234      74.344  74.545  66.620  1.00  6.21              
ATOM   3833  CE  LYS A 234      72.289  74.827  66.007  1.00  6.21              
ATOM   3834  HE1 LYS A 234      72.097  75.531  66.820  1.00  6.21              
ATOM   3835  HE2 LYS A 234      71.415  74.192  65.860  1.00  6.21              
ATOM   3836  NZ  LYS A 234      72.575  75.550  64.755  1.00  6.21              
ATOM   3837  HZ1 LYS A 234      71.774  75.898  64.255  1.00  6.21              
ATOM   3838  HZ2 LYS A 234      73.321  76.245  64.859  1.00  6.21              
ATOM   3839  HZ3 LYS A 234      73.075  74.941  64.100  1.00  6.21              
ATOM   3840  C   LYS A 234      75.541  71.304  65.746  1.00  6.21              
ATOM   3841  O   LYS A 234      75.309  71.675  64.610  1.00  6.21              
ATOM   3842  N   GLU A 235      76.763  71.058  66.176  1.00  6.23              
ATOM   3843  H   GLU A 235      76.854  70.807  67.147  1.00  6.23              
ATOM   3844  CA  GLU A 235      77.994  71.380  65.467  1.00  6.23              
ATOM   3845  HA  GLU A 235      77.983  72.437  65.188  1.00  6.23              
ATOM   3846  CB  GLU A 235      79.091  71.208  66.506  1.00  6.23              
ATOM   3847  HB1 GLU A 235      80.064  71.247  66.017  1.00  6.23              
ATOM   3848  HB2 GLU A 235      78.968  70.226  66.964  1.00  6.23              
ATOM   3849  CG  GLU A 235      78.985  72.283  67.613  1.00  6.23              
ATOM   3850  HG1 GLU A 235      79.304  71.827  68.554  1.00  6.23              
ATOM   3851  HG2 GLU A 235      77.957  72.615  67.765  1.00  6.23              
ATOM   3852  CD  GLU A 235      79.870  73.497  67.313  1.00  6.23              
ATOM   3853  OE1 GLU A 235      80.015  73.832  66.121  1.00  6.23              
ATOM   3854  OE2 GLU A 235      80.553  73.954  68.254  1.00  6.23              
ATOM   3855  C   GLU A 235      78.262  70.612  64.178  1.00  6.23              
ATOM   3856  O   GLU A 235      78.821  71.112  63.208  1.00  6.23              
ATOM   3857  N   SER A 236      77.820  69.368  64.130  1.00  6.25              
ATOM   3858  H   SER A 236      77.247  69.050  64.904  1.00  6.25              
ATOM   3859  CA  SER A 236      77.797  68.576  62.896  1.00  6.25              
ATOM   3860  HA  SER A 236      78.773  68.520  62.466  1.00  6.25              
ATOM   3861  CB  SER A 236      77.220  67.199  63.301  1.00  6.25              
ATOM   3862  HB1 SER A 236      77.395  66.474  62.505  1.00  6.25              
ATOM   3863  HB2 SER A 236      76.146  67.277  63.438  1.00  6.25              
ATOM   3864  OG  SER A 236      77.760  66.733  64.541  1.00  6.25              
ATOM   3865  HG  SER A 236      77.266  67.107  65.289  1.00  6.25              
ATOM   3866  C   SER A 236      76.825  69.195  61.920  1.00  6.25              
ATOM   3867  O   SER A 236      77.124  69.278  60.723  1.00  6.25              
ATOM   3868  N   ALA A 237      75.690  69.665  62.461  1.00  5.83              
ATOM   3869  H   ALA A 237      75.544  69.665  63.461  1.00  5.83              
ATOM   3870  CA  ALA A 237      74.761  70.370  61.605  1.00  5.83              
ATOM   3871  HA  ALA A 237      74.526  69.707  60.774  1.00  5.83              
ATOM   3872  CB  ALA A 237      73.445  70.634  62.332  1.00  5.83              
ATOM   3873  HB1 ALA A 237      72.705  70.925  61.592  1.00  5.83              
ATOM   3874  HB2 ALA A 237      73.110  69.735  62.850  1.00  5.83              
ATOM   3875  HB3 ALA A 237      73.544  71.462  63.029  1.00  5.83              
ATOM   3876  C   ALA A 237      75.342  71.652  60.973  1.00  5.83              
ATOM   3877  O   ALA A 237      75.224  71.863  59.758  1.00  5.83              
ATOM   3878  N   GLU A 238      76.025  72.443  61.796  1.00  5.77              
ATOM   3879  H   GLU A 238      75.963  72.265  62.794  1.00  5.77              
ATOM   3880  CA  GLU A 238      76.688  73.669  61.357  1.00  5.77              
ATOM   3881  HA  GLU A 238      75.950  74.347  60.947  1.00  5.77              
ATOM   3882  CB  GLU A 238      77.371  74.367  62.556  1.00  5.77              
ATOM   3883  HB1 GLU A 238      78.420  74.547  62.317  1.00  5.77              
ATOM   3884  HB2 GLU A 238      77.348  73.726  63.437  1.00  5.77              
ATOM   3885  CG  GLU A 238      76.741  75.724  62.904  1.00  5.77              
ATOM   3886  HG1 GLU A 238      76.643  76.321  61.994  1.00  5.77              
ATOM   3887  HG2 GLU A 238      77.427  76.252  63.570  1.00  5.77              
ATOM   3888  CD  GLU A 238      75.376  75.591  63.593  1.00  5.77              
ATOM   3889  OE1 GLU A 238      74.564  74.715  63.210  1.00  5.77              
ATOM   3890  OE2 GLU A 238      75.080  76.368  64.532  1.00  5.77              
ATOM   3891  C   GLU A 238      77.710  73.422  60.243  1.00  5.77              
ATOM   3892  O   GLU A 238      77.769  74.124  59.222  1.00  5.77              
ATOM   3893  N   ILE A 239      78.495  72.362  60.445  1.00  6.23              
ATOM   3894  H   ILE A 239      78.391  71.873  61.329  1.00  6.23              
ATOM   3895  CA  ILE A 239      79.513  71.903  59.509  1.00  6.23              
ATOM   3896  HA  ILE A 239      80.215  72.723  59.351  1.00  6.23              
ATOM   3897  CB  ILE A 239      80.284  70.730  60.153  1.00  6.23              
ATOM   3898  HB  ILE A 239      79.562  70.072  60.628  1.00  6.23              
ATOM   3899  CG2 ILE A 239      81.080  69.896  59.128  1.00  6.23              
ATOM   3900 1HG2 ILE A 239      81.794  69.238  59.616  1.00  6.23              
ATOM   3901 2HG2 ILE A 239      80.398  69.273  58.547  1.00  6.23              
ATOM   3902 3HG2 ILE A 239      81.613  70.549  58.438  1.00  6.23              
ATOM   3903  CG1 ILE A 239      81.205  71.307  61.249  1.00  6.23              
ATOM   3904 1HG1 ILE A 239      80.670  72.051  61.839  1.00  6.23              
ATOM   3905 2HG1 ILE A 239      82.017  71.824  60.776  1.00  6.23              
ATOM   3906  CD1 ILE A 239      81.781  70.278  62.218  1.00  6.23              
ATOM   3907  HD1 ILE A 239      82.283  70.797  63.033  1.00  6.23              
ATOM   3908  HD2 ILE A 239      80.964  69.697  62.627  1.00  6.23              
ATOM   3909  HD3 ILE A 239      82.490  69.621  61.716  1.00  6.23              
ATOM   3910  C   ILE A 239      78.953  71.575  58.134  1.00  6.23              
ATOM   3911  O   ILE A 239      79.384  72.172  57.122  1.00  6.23              
ATOM   3912  N   ILE A 240      77.984  70.646  58.104  1.00  5.90              
ATOM   3913  H   ILE A 240      77.620  70.243  58.964  1.00  5.90              
ATOM   3914  CA  ILE A 240      77.411  70.288  56.816  1.00  5.90              
ATOM   3915  HA  ILE A 240      78.240  69.981  56.178  1.00  5.90              
ATOM   3916  CB  ILE A 240      76.417  69.126  56.848  1.00  5.90              
ATOM   3917  HB  ILE A 240      76.964  68.277  57.219  1.00  5.90              
ATOM   3918  CG2 ILE A 240      75.207  69.361  57.758  1.00  5.90              
ATOM   3919 1HG2 ILE A 240      74.541  68.508  57.719  1.00  5.90              
ATOM   3920 2HG2 ILE A 240      75.541  69.488  58.783  1.00  5.90              
ATOM   3921 3HG2 ILE A 240      74.651  70.242  57.448  1.00  5.90              
ATOM   3922  CG1 ILE A 240      75.956  68.867  55.401  1.00  5.90              
ATOM   3923 1HG1 ILE A 240      76.791  68.993  54.711  1.00  5.90              
ATOM   3924 2HG1 ILE A 240      75.198  69.606  55.178  1.00  5.90              
ATOM   3925  CD1 ILE A 240      75.350  67.505  55.131  1.00  5.90              
ATOM   3926  HD1 ILE A 240      74.584  67.314  55.866  1.00  5.90              
ATOM   3927  HD2 ILE A 240      74.916  67.470  54.132  1.00  5.90              
ATOM   3928  HD3 ILE A 240      76.133  66.760  55.193  1.00  5.90              
ATOM   3929  C   ILE A 240      76.790  71.503  56.152  1.00  5.90              
ATOM   3930  O   ILE A 240      77.038  71.672  54.964  1.00  5.90              
ATOM   3931  N   TYR A 241      76.020  72.359  56.841  1.00  5.34              
ATOM   3932  H   TYR A 241      75.843  72.249  57.839  1.00  5.34              
ATOM   3933  CA  TYR A 241      75.375  73.409  56.059  1.00  5.34              
ATOM   3934  HA  TYR A 241      74.926  72.911  55.205  1.00  5.34              
ATOM   3935  CB  TYR A 241      74.246  74.150  56.794  1.00  5.34              
ATOM   3936  HB1 TYR A 241      74.702  74.746  57.584  1.00  5.34              
ATOM   3937  HB2 TYR A 241      73.616  73.400  57.264  1.00  5.34              
ATOM   3938  CG  TYR A 241      73.347  75.061  55.930  1.00  5.34              
ATOM   3939  CD1 TYR A 241      73.141  74.812  54.554  1.00  5.34              
ATOM   3940  HD1 TYR A 241      73.674  74.029  54.044  1.00  5.34              
ATOM   3941  CE1 TYR A 241      72.237  75.589  53.808  1.00  5.34              
ATOM   3942  HE1 TYR A 241      72.094  75.399  52.757  1.00  5.34              
ATOM   3943  CZ  TYR A 241      71.483  76.595  54.435  1.00  5.34              
ATOM   3944  OH  TYR A 241      70.523  77.237  53.737  1.00  5.34              
ATOM   3945  HH  TYR A 241      70.045  77.904  54.248  1.00  5.34              
ATOM   3946  CE2 TYR A 241      71.722  76.909  55.780  1.00  5.34              
ATOM   3947  HE2 TYR A 241      71.170  77.694  56.274  1.00  5.34              
ATOM   3948  CD2 TYR A 241      72.676  76.170  56.497  1.00  5.34              
ATOM   3949  HD2 TYR A 241      72.859  76.475  57.503  1.00  5.34              
ATOM   3950  C   TYR A 241      76.348  74.444  55.545  1.00  5.34              
ATOM   3951  O   TYR A 241      76.140  74.948  54.455  1.00  5.34              
ATOM   3952  N   THR A 242      77.414  74.761  56.269  1.00  5.94              
ATOM   3953  H   THR A 242      77.542  74.350  57.194  1.00  5.94              
ATOM   3954  CA  THR A 242      78.407  75.689  55.724  1.00  5.94              
ATOM   3955  HA  THR A 242      77.879  76.572  55.382  1.00  5.94              
ATOM   3956  CB  THR A 242      79.326  76.154  56.861  1.00  5.94              
ATOM   3957  HB  THR A 242      79.600  75.305  57.490  1.00  5.94              
ATOM   3958  CG2 THR A 242      80.600  76.871  56.431  1.00  5.94              
ATOM   3959 1HG2 THR A 242      80.347  77.775  55.893  1.00  5.94              
ATOM   3960 2HG2 THR A 242      81.175  77.138  57.317  1.00  5.94              
ATOM   3961 3HG2 THR A 242      81.209  76.222  55.803  1.00  5.94              
ATOM   3962  OG1 THR A 242      78.546  77.079  57.597  1.00  5.94              
ATOM   3963  HG1 THR A 242      78.117  76.576  58.304  1.00  5.94              
ATOM   3964  C   THR A 242      79.085  75.138  54.469  1.00  5.94              
ATOM   3965  O   THR A 242      79.030  75.756  53.389  1.00  5.94              
ATOM   3966  N   PHE A 243      79.547  73.886  54.532  1.00  6.22              
ATOM   3967  H   PHE A 243      79.463  73.349  55.390  1.00  6.22              
ATOM   3968  CA  PHE A 243      80.098  73.262  53.326  1.00  6.22              
ATOM   3969  HA  PHE A 243      80.941  73.876  53.006  1.00  6.22              
ATOM   3970  CB  PHE A 243      80.620  71.865  53.715  1.00  6.22              
ATOM   3971  HB1 PHE A 243      79.760  71.216  53.889  1.00  6.22              
ATOM   3972  HB2 PHE A 243      81.145  71.956  54.668  1.00  6.22              
ATOM   3973  CG  PHE A 243      81.580  71.148  52.772  1.00  6.22              
ATOM   3974  CD1 PHE A 243      82.268  71.817  51.736  1.00  6.22              
ATOM   3975  HD1 PHE A 243      82.106  72.866  51.540  1.00  6.22              
ATOM   3976  CE1 PHE A 243      83.186  71.120  50.929  1.00  6.22              
ATOM   3977  HE1 PHE A 243      83.699  71.643  50.133  1.00  6.22              
ATOM   3978  CZ  PHE A 243      83.427  69.753  51.146  1.00  6.22              
ATOM   3979  HZ  PHE A 243      84.128  69.223  50.515  1.00  6.22              
ATOM   3980  CE2 PHE A 243      82.760  69.083  52.185  1.00  6.22              
ATOM   3981  HE2 PHE A 243      82.954  68.034  52.363  1.00  6.22              
ATOM   3982  CD2 PHE A 243      81.842  69.780  52.994  1.00  6.22              
ATOM   3983  HD2 PHE A 243      81.348  69.264  53.803  1.00  6.22              
ATOM   3984  C   PHE A 243      79.097  73.217  52.167  1.00  6.22              
ATOM   3985  O   PHE A 243      79.449  73.494  51.027  1.00  6.22              
ATOM   3986  N   LEU A 244      77.822  72.969  52.465  1.00  5.71              
ATOM   3987  H   LEU A 244      77.590  72.754  53.430  1.00  5.71              
ATOM   3988  CA  LEU A 244      76.746  72.948  51.487  1.00  5.71              
ATOM   3989  HA  LEU A 244      77.074  72.350  50.642  1.00  5.71              
ATOM   3990  CB  LEU A 244      75.502  72.333  52.086  1.00  5.71              
ATOM   3991  HB1 LEU A 244      74.650  72.569  51.451  1.00  5.71              
ATOM   3992  HB2 LEU A 244      75.330  72.783  53.060  1.00  5.71              
ATOM   3993  CG  LEU A 244      75.617  70.817  52.211  1.00  5.71              
ATOM   3994  HG  LEU A 244      76.449  70.542  52.852  1.00  5.71              
ATOM   3995  CD1 LEU A 244      74.317  70.430  52.882  1.00  5.71              
ATOM   3996 1HD1 LEU A 244      74.341  69.358  53.048  1.00  5.71              
ATOM   3997 2HD1 LEU A 244      74.218  70.941  53.838  1.00  5.71              
ATOM   3998 3HD1 LEU A 244      73.474  70.721  52.260  1.00  5.71              
ATOM   3999  CD2 LEU A 244      75.791  70.090  50.872  1.00  5.71              
ATOM   4000 1HD2 LEU A 244      75.715  69.017  51.031  1.00  5.71              
ATOM   4001 2HD2 LEU A 244      75.042  70.424  50.154  1.00  5.71              
ATOM   4002 3HD2 LEU A 244      76.781  70.281  50.465  1.00  5.71              
ATOM   4003  C   LEU A 244      76.416  74.297  50.890  1.00  5.71              
ATOM   4004  O   LEU A 244      76.148  74.372  49.713  1.00  5.71              
ATOM   4005  N   LYS A 245      76.452  75.376  51.642  1.00  5.34              
ATOM   4006  H   LYS A 245      76.653  75.263  52.631  1.00  5.34              
ATOM   4007  CA  LYS A 245      76.282  76.719  51.114  1.00  5.34              
ATOM   4008  HA  LYS A 245      75.338  76.802  50.579  1.00  5.34              
ATOM   4009  CB  LYS A 245      76.292  77.685  52.328  1.00  5.34              
ATOM   4010  HB1 LYS A 245      76.598  78.681  52.004  1.00  5.34              
ATOM   4011  HB2 LYS A 245      77.021  77.323  53.045  1.00  5.34              
ATOM   4012  CG  LYS A 245      74.928  77.802  53.038  1.00  5.34              
ATOM   4013  HG1 LYS A 245      74.338  76.922  52.787  1.00  5.34              
ATOM   4014  HG2 LYS A 245      74.406  78.647  52.597  1.00  5.34              
ATOM   4015  CD  LYS A 245      74.902  77.937  54.584  1.00  5.34              
ATOM   4016  HD1 LYS A 245      74.914  76.939  54.999  1.00  5.34              
ATOM   4017  HD2 LYS A 245      73.943  78.364  54.866  1.00  5.34              
ATOM   4018  CE  LYS A 245      76.010  78.707  55.315  1.00  5.34              
ATOM   4019  HE1 LYS A 245      76.087  79.719  54.906  1.00  5.34              
ATOM   4020  HE2 LYS A 245      76.956  78.200  55.132  1.00  5.34              
ATOM   4021  NZ  LYS A 245      75.756  78.775  56.785  1.00  5.34              
ATOM   4022  HZ1 LYS A 245      75.026  79.453  56.999  1.00  5.34              
ATOM   4023  HZ2 LYS A 245      75.439  77.901  57.222  1.00  5.34              
ATOM   4024  HZ3 LYS A 245      76.581  79.051  57.297  1.00  5.34              
ATOM   4025  C   LYS A 245      77.370  77.052  50.100  1.00  5.34              
ATOM   4026  O   LYS A 245      77.051  77.693  49.100  1.00  5.34              
ATOM   4027  N   ASP A 246      78.602  76.566  50.300  1.00  5.66              
ATOM   4028  H   ASP A 246      78.818  76.049  51.140  1.00  5.66              
ATOM   4029  CA  ASP A 246      79.615  76.693  49.233  1.00  5.66              
ATOM   4030  HA  ASP A 246      79.596  77.727  48.882  1.00  5.66              
ATOM   4031  CB  ASP A 246      81.004  76.438  49.838  1.00  5.66              
ATOM   4032  HB1 ASP A 246      81.219  75.368  49.847  1.00  5.66              
ATOM   4033  HB2 ASP A 246      81.016  76.787  50.873  1.00  5.66              
ATOM   4034  CG  ASP A 246      82.098  77.200  49.087  1.00  5.66              
ATOM   4035  OD1 ASP A 246      81.944  78.438  48.962  1.00  5.66              
ATOM   4036  OD2 ASP A 246      83.100  76.555  48.710  1.00  5.66              
ATOM   4037  C   ASP A 246      79.332  75.803  47.990  1.00  5.66              
ATOM   4038  O   ASP A 246      79.231  76.271  46.845  1.00  5.66              
ATOM   4039  N   LEU A 247      79.095  74.509  48.234  1.00  5.03              
ATOM   4040  H   LEU A 247      79.187  74.195  49.194  1.00  5.03              
ATOM   4041  CA  LEU A 247      78.826  73.494  47.205  1.00  5.03              
ATOM   4042  HA  LEU A 247      79.647  73.522  46.487  1.00  5.03              
ATOM   4043  CB  LEU A 247      78.808  72.105  47.871  1.00  5.03              
ATOM   4044  HB1 LEU A 247      78.549  71.359  47.124  1.00  5.03              
ATOM   4045  HB2 LEU A 247      78.007  72.111  48.609  1.00  5.03              
ATOM   4046  CG  LEU A 247      80.124  71.672  48.555  1.00  5.03              
ATOM   4047  HG  LEU A 247      80.524  72.489  49.144  1.00  5.03              
ATOM   4048  CD1 LEU A 247      79.820  70.496  49.483  1.00  5.03              
ATOM   4049 1HD1 LEU A 247      80.731  70.212  50.001  1.00  5.03              
ATOM   4050 2HD1 LEU A 247      79.088  70.800  50.229  1.00  5.03              
ATOM   4051 3HD1 LEU A 247      79.435  69.655  48.909  1.00  5.03              
ATOM   4052  CD2 LEU A 247      81.240  71.241  47.605  1.00  5.03              
ATOM   4053 1HD2 LEU A 247      82.173  71.166  48.163  1.00  5.03              
ATOM   4054 2HD2 LEU A 247      81.018  70.274  47.170  1.00  5.03              
ATOM   4055 3HD2 LEU A 247      81.365  71.985  46.819  1.00  5.03              
ATOM   4056  C   LEU A 247      77.546  73.713  46.380  1.00  5.03              
ATOM   4057  O   LEU A 247      77.399  73.149  45.301  1.00  5.03              
ATOM   4058  N   ILE A 248      76.633  74.521  46.903  1.00  5.06              
ATOM   4059  H   ILE A 248      76.797  74.823  47.856  1.00  5.06              
ATOM   4060  CA  ILE A 248      75.378  74.917  46.282  1.00  5.06              
ATOM   4061  HA  ILE A 248      75.178  74.239  45.450  1.00  5.06              
ATOM   4062  CB  ILE A 248      74.192  74.784  47.263  1.00  5.06              
ATOM   4063  HB  ILE A 248      74.339  75.513  48.061  1.00  5.06              
ATOM   4064  CG2 ILE A 248      72.848  75.061  46.578  1.00  5.06              
ATOM   4065 1HG2 ILE A 248      72.654  74.299  45.822  1.00  5.06              
ATOM   4066 2HG2 ILE A 248      72.056  75.057  47.319  1.00  5.06              
ATOM   4067 3HG2 ILE A 248      72.861  76.019  46.083  1.00  5.06              
ATOM   4068  CG1 ILE A 248      74.052  73.366  47.869  1.00  5.06              
ATOM   4069 1HG1 ILE A 248      75.025  72.942  48.102  1.00  5.06              
ATOM   4070 2HG1 ILE A 248      73.585  72.692  47.150  1.00  5.06              
ATOM   4071  CD1 ILE A 248      73.224  73.371  49.159  1.00  5.06              
ATOM   4072  HD1 ILE A 248      72.176  73.562  48.938  1.00  5.06              
ATOM   4073  HD2 ILE A 248      73.321  72.401  49.638  1.00  5.06              
ATOM   4074  HD3 ILE A 248      73.584  74.138  49.844  1.00  5.06              
ATOM   4075  C   ILE A 248      75.531  76.306  45.666  1.00  5.06              
ATOM   4076  O   ILE A 248      74.865  76.587  44.680  1.00  5.06              
ATOM   4077  N   SER A 249      76.439  77.154  46.177  1.00  5.50              
ATOM   4078  H   SER A 249      76.959  76.887  47.002  1.00  5.50              
ATOM   4079  CA  SER A 249      76.859  78.366  45.466  1.00  5.50              
ATOM   4080  HA  SER A 249      76.022  79.009  45.342  1.00  5.50              
ATOM   4081  CB  SER A 249      77.944  79.133  46.245  1.00  5.50              
ATOM   4082  HB1 SER A 249      78.801  78.496  46.434  1.00  5.50              
ATOM   4083  HB2 SER A 249      77.546  79.451  47.207  1.00  5.50              
ATOM   4084  OG  SER A 249      78.408  80.264  45.527  1.00  5.50              
ATOM   4085  HG  SER A 249      79.098  79.969  44.926  1.00  5.50              
ATOM   4086  C   SER A 249      77.364  78.060  44.069  1.00  5.50              
ATOM   4087  O   SER A 249      76.881  78.630  43.089  1.00  5.50              
ATOM   4088  N   VAL A 250      78.328  77.147  43.955  1.00  5.65              
ATOM   4089  H   VAL A 250      78.656  76.668  44.787  1.00  5.65              
ATOM   4090  CA  VAL A 250      78.956  76.876  42.645  1.00  5.65              
ATOM   4091  HA  VAL A 250      79.337  77.817  42.249  1.00  5.65              
ATOM   4092  CB  VAL A 250      80.156  75.918  42.830  1.00  5.65              
ATOM   4093  HB  VAL A 250      79.802  74.988  43.277  1.00  5.65              
ATOM   4094  CG1 VAL A 250      80.885  75.573  41.520  1.00  5.65              
ATOM   4095 1HG1 VAL A 250      81.756  74.954  41.731  1.00  5.65              
ATOM   4096 2HG1 VAL A 250      80.224  75.006  40.866  1.00  5.65              
ATOM   4097 3HG1 VAL A 250      81.197  76.487  41.015  1.00  5.65              
ATOM   4098  CG2 VAL A 250      81.216  76.529  43.760  1.00  5.65              
ATOM   4099 1HG2 VAL A 250      82.045  75.834  43.894  1.00  5.65              
ATOM   4100 2HG2 VAL A 250      81.590  77.464  43.345  1.00  5.65              
ATOM   4101 3HG2 VAL A 250      80.795  76.723  44.747  1.00  5.65              
ATOM   4102  C   VAL A 250      78.010  76.319  41.573  1.00  5.65              
ATOM   4103  O   VAL A 250      78.156  76.601  40.376  1.00  5.65              
ATOM   4104  N   HIS A 251      77.020  75.534  41.988  1.00  5.81              
ATOM   4105  CA  HIS A 251      75.992  75.056  41.090  1.00  5.81              
ATOM   4106  CB  HIS A 251      75.678  73.589  41.415  1.00  5.81              
ATOM   4107  CG  HIS A 251      74.289  73.348  41.935  1.00  5.81              
ATOM   4108  ND1 HIS A 251      73.841  73.705  43.199  1.00  5.81              
ATOM   4109  CE1 HIS A 251      72.523  73.513  43.181  1.00  5.81              
ATOM   4110  NE2 HIS A 251      72.129  73.069  41.974  1.00  5.81              
ATOM   4111  CD2 HIS A 251      73.234  72.965  41.160  1.00  5.81              
ATOM   4112  C   HIS A 251      74.776  75.954  40.971  1.00  5.81              
ATOM   4113  O   HIS A 251      73.952  75.687  40.087  1.00  5.81              
ATOM   4114  N   TRP A 252      74.702  77.071  41.716  1.00  7.09              
ATOM   4115  H   TRP A 252      75.418  77.268  42.408  1.00  7.09              
ATOM   4116  CA  TRP A 252      73.627  78.033  41.497  1.00  7.09              
ATOM   4117  HA  TRP A 252      72.717  77.544  41.834  1.00  7.09              
ATOM   4118  CB  TRP A 252      73.742  79.367  42.256  1.00  7.09              
ATOM   4119  HB1 TRP A 252      73.048  80.078  41.808  1.00  7.09              
ATOM   4120  HB2 TRP A 252      74.747  79.766  42.114  1.00  7.09              
ATOM   4121  CG  TRP A 252      73.427  79.331  43.719  1.00  7.09              
ATOM   4122  CD1 TRP A 252      72.676  78.404  44.352  1.00  7.09              
ATOM   4123  HD1 TRP A 252      72.215  77.566  43.860  1.00  7.09              
ATOM   4124  NE1 TRP A 252      72.842  78.513  45.717  1.00  7.09              
ATOM   4125  HE1 TRP A 252      72.622  77.751  46.342  1.00  7.09              
ATOM   4126  CE2 TRP A 252      73.734  79.507  46.025  1.00  7.09              
ATOM   4127  CZ2 TRP A 252      74.403  79.857  47.205  1.00  7.09              
ATOM   4128  HZ2 TRP A 252      74.250  79.291  48.110  1.00  7.09              
ATOM   4129  CH2 TRP A 252      75.356  80.886  47.160  1.00  7.09              
ATOM   4130  HH2 TRP A 252      75.952  81.111  48.033  1.00  7.09              
ATOM   4131  CZ3 TRP A 252      75.596  81.576  45.960  1.00  7.09              
ATOM   4132  HZ3 TRP A 252      76.379  82.320  45.921  1.00  7.09              
ATOM   4133  CE3 TRP A 252      74.938  81.191  44.778  1.00  7.09              
ATOM   4134  HE3 TRP A 252      75.227  81.607  43.828  1.00  7.09              
ATOM   4135  CD2 TRP A 252      74.011  80.135  44.776  1.00  7.09              
ATOM   4136  C   TRP A 252      73.438  78.275  40.030  1.00  7.09              
ATOM   4137  O   TRP A 252      74.421  78.428  39.307  1.00  7.09              
ATOM   4138  N   GLN A 253      72.182  78.290  39.578  1.00  7.56              
ATOM   4139  H   GLN A 253      71.417  78.131  40.214  1.00  7.56              
ATOM   4140  CA  GLN A 253      71.891  78.714  38.220  1.00  7.56              
ATOM   4141  HA  GLN A 253      72.679  78.297  37.596  1.00  7.56              
ATOM   4142  CB  GLN A 253      70.573  78.133  37.683  1.00  7.56              
ATOM   4143  HB1 GLN A 253      69.741  78.613  38.192  1.00  7.56              
ATOM   4144  HB2 GLN A 253      70.535  77.067  37.904  1.00  7.56              
ATOM   4145  CG  GLN A 253      70.407  78.324  36.158  1.00  7.56              
ATOM   4146  HG1 GLN A 253      70.619  79.353  35.875  1.00  7.56              
ATOM   4147  HG2 GLN A 253      69.363  78.130  35.910  1.00  7.56              
ATOM   4148  CD  GLN A 253      71.263  77.392  35.295  1.00  7.56              
ATOM   4149  OE1 GLN A 253      70.780  76.414  34.747  1.00  7.56              
ATOM   4150  NE2 GLN A 253      72.547  77.615  35.126  1.00  7.56              
ATOM   4151 1HE2 GLN A 253      73.065  78.357  35.607  1.00  7.56              
ATOM   4152 2HE2 GLN A 253      73.042  76.994  34.518  1.00  7.56              
ATOM   4153  C   GLN A 253      72.028  80.245  38.108  1.00  7.56              
ATOM   4154  O   GLN A 253      71.119  80.985  37.750  1.00  7.56              
ATOM   4155  N   GLU A 254      73.208  80.702  38.496  1.00  7.77              
ATOM   4156  H   GLU A 254      73.903  79.979  38.665  1.00  7.77              
ATOM   4157  CA  GLU A 254      73.761  82.029  38.368  1.00  7.77              
ATOM   4158  HA  GLU A 254      74.793  81.932  38.711  1.00  7.77              
ATOM   4159  CB  GLU A 254      73.891  82.418  36.877  1.00  7.77              
ATOM   4160  HB1 GLU A 254      74.703  83.142  36.793  1.00  7.77              
ATOM   4161  HB2 GLU A 254      72.975  82.922  36.567  1.00  7.77              
ATOM   4162  CG  GLU A 254      74.158  81.262  35.868  1.00  7.77              
ATOM   4163  HG1 GLU A 254      74.549  81.695  34.945  1.00  7.77              
ATOM   4164  HG2 GLU A 254      73.196  80.810  35.612  1.00  7.77              
ATOM   4165  CD  GLU A 254      75.112  80.142  36.347  1.00  7.77              
ATOM   4166  OE1 GLU A 254      76.250  80.467  36.743  1.00  7.77              
ATOM   4167  OE2 GLU A 254      74.684  78.955  36.333  1.00  7.77              
ATOM   4168  C   GLU A 254      73.152  83.079  39.313  1.00  7.77              
ATOM   4169  O   GLU A 254      73.423  84.271  39.193  1.00  7.77              
ATOM   4170  N   ILE A 255      72.392  82.629  40.327  1.00  8.35              
ATOM   4171  H   ILE A 255      72.195  81.641  40.346  1.00  8.35              
ATOM   4172  CA  ILE A 255      71.810  83.490  41.364  1.00  8.35              
ATOM   4173  HA  ILE A 255      72.105  84.504  41.099  1.00  8.35              
ATOM   4174  CB  ILE A 255      70.273  83.590  41.313  1.00  8.35              
ATOM   4175  HB  ILE A 255      69.884  82.588  41.456  1.00  8.35              
ATOM   4176  CG2 ILE A 255      69.667  84.467  42.422  1.00  8.35              
ATOM   4177 1HG2 ILE A 255      68.612  84.629  42.212  1.00  8.35              
ATOM   4178 2HG2 ILE A 255      69.742  83.971  43.387  1.00  8.35              
ATOM   4179 3HG2 ILE A 255      70.186  85.425  42.463  1.00  8.35              
ATOM   4180  CG1 ILE A 255      69.779  84.162  39.955  1.00  8.35              
ATOM   4181 1HG1 ILE A 255      68.696  84.060  39.926  1.00  8.35              
ATOM   4182 2HG1 ILE A 255      70.186  83.567  39.137  1.00  8.35              
ATOM   4183  CD1 ILE A 255      70.096  85.635  39.646  1.00  8.35              
ATOM   4184  HD1 ILE A 255      69.704  85.880  38.658  1.00  8.35              
ATOM   4185  HD2 ILE A 255      69.624  86.294  40.374  1.00  8.35              
ATOM   4186  HD3 ILE A 255      71.171  85.806  39.639  1.00  8.35              
ATOM   4187  C   ILE A 255      72.441  83.341  42.738  1.00  8.35              
ATOM   4188  O   ILE A 255      71.868  82.837  43.706  1.00  8.35              
ATOM   4189  N   LEU A 256      73.620  83.945  42.792  1.00  7.85              
ATOM   4190  H   LEU A 256      73.994  84.248  41.901  1.00  7.85              
ATOM   4191  CA  LEU A 256      74.312  84.446  43.966  1.00  7.85              
ATOM   4192  HA  LEU A 256      74.391  83.660  44.712  1.00  7.85              
ATOM   4193  CB  LEU A 256      75.736  84.892  43.516  1.00  7.85              
ATOM   4194  HB1 LEU A 256      76.234  85.300  44.397  1.00  7.85              
ATOM   4195  HB2 LEU A 256      75.620  85.717  42.810  1.00  7.85              
ATOM   4196  CG  LEU A 256      76.726  83.877  42.890  1.00  7.85              
ATOM   4197  HG  LEU A 256      76.919  83.079  43.604  1.00  7.85              
ATOM   4198  CD1 LEU A 256      76.290  83.262  41.553  1.00  7.85              
ATOM   4199 1HD1 LEU A 256      77.117  82.700  41.117  1.00  7.85              
ATOM   4200 2HD1 LEU A 256      75.478  82.554  41.704  1.00  7.85              
ATOM   4201 3HD1 LEU A 256      75.985  84.042  40.854  1.00  7.85              
ATOM   4202  CD2 LEU A 256      78.051  84.596  42.620  1.00  7.85              
ATOM   4203 1HD2 LEU A 256      78.782  83.886  42.232  1.00  7.85              
ATOM   4204 2HD2 LEU A 256      77.905  85.397  41.895  1.00  7.85              
ATOM   4205 3HD2 LEU A 256      78.440  85.012  43.549  1.00  7.85              
ATOM   4206  C   LEU A 256      73.554  85.619  44.612  1.00  7.85              
ATOM   4207  O   LEU A 256      74.125  86.677  44.855  1.00  7.85              
ATOM   4208  N   CYS A 257      72.268  85.459  44.934  1.00  6.68              
ATOM   4209  H   CYS A 257      71.850  84.566  44.701  1.00  6.68              
ATOM   4210  CA  CYS A 257      71.541  86.366  45.842  1.00  6.68              
ATOM   4211  HA  CYS A 257      71.784  87.399  45.583  1.00  6.68              
ATOM   4212  CB  CYS A 257      70.039  86.139  45.616  1.00  6.68              
ATOM   4213  HB1 CYS A 257      69.764  85.151  45.986  1.00  6.68              
ATOM   4214  HB2 CYS A 257      69.830  86.201  44.551  1.00  6.68              
ATOM   4215  SG  CYS A 257      69.038  87.395  46.460  1.00  6.68              
ATOM   4216  HG  CYS A 257      69.490  87.109  47.693  1.00  6.68              
ATOM   4217  C   CYS A 257      71.971  86.139  47.286  1.00  6.68              
ATOM   4218  O   CYS A 257      71.158  85.891  48.179  1.00  6.68              
ATOM   4219  N   VAL A 258      73.282  86.143  47.476  1.00  8.04              
ATOM   4220  H   VAL A 258      73.872  86.475  46.716  1.00  8.04              
ATOM   4221  CA  VAL A 258      73.930  85.869  48.735  1.00  8.04              
ATOM   4222  HA  VAL A 258      73.142  85.751  49.465  1.00  8.04              
ATOM   4223  CB  VAL A 258      74.828  84.614  48.700  1.00  8.04              
ATOM   4224  HB  VAL A 258      75.295  84.494  49.674  1.00  8.04              
ATOM   4225  CG1 VAL A 258      73.967  83.385  48.491  1.00  8.04              
ATOM   4226 1HG1 VAL A 258      74.470  82.519  48.910  1.00  8.04              
ATOM   4227 2HG1 VAL A 258      73.024  83.499  49.013  1.00  8.04              
ATOM   4228 3HG1 VAL A 258      73.794  83.251  47.427  1.00  8.04              
ATOM   4229  CG2 VAL A 258      75.964  84.664  47.677  1.00  8.04              
ATOM   4230 1HG2 VAL A 258      76.576  83.767  47.771  1.00  8.04              
ATOM   4231 2HG2 VAL A 258      75.562  84.719  46.668  1.00  8.04              
ATOM   4232 3HG2 VAL A 258      76.599  85.532  47.855  1.00  8.04              
ATOM   4233  C   VAL A 258      74.732  87.062  49.196  1.00  8.04              
ATOM   4234  O   VAL A 258      74.910  88.032  48.469  1.00  8.04              
ATOM   4235  N   LEU A 259      75.216  86.946  50.426  1.00  9.95              
ATOM   4236  H   LEU A 259      75.025  86.099  50.933  1.00  9.95              
ATOM   4237  CA  LEU A 259      75.986  87.957  51.104  1.00  9.95              
ATOM   4238  HA  LEU A 259      76.080  87.693  52.155  1.00  9.95              
ATOM   4239  CB  LEU A 259      77.400  87.954  50.460  1.00  9.95              
ATOM   4240  HB1 LEU A 259      77.301  88.154  49.393  1.00  9.95              
ATOM   4241  HB2 LEU A 259      77.808  86.951  50.554  1.00  9.95              
ATOM   4242  CG  LEU A 259      78.442  88.951  51.002  1.00  9.95              
ATOM   4243  HG  LEU A 259      78.193  89.964  50.699  1.00  9.95              
ATOM   4244  CD1 LEU A 259      78.533  88.893  52.517  1.00  9.95              
ATOM   4245 1HD1 LEU A 259      79.395  89.451  52.872  1.00  9.95              
ATOM   4246 2HD1 LEU A 259      77.644  89.333  52.964  1.00  9.95              
ATOM   4247 3HD1 LEU A 259      78.607  87.859  52.840  1.00  9.95              
ATOM   4248  CD2 LEU A 259      79.797  88.641  50.364  1.00  9.95              
ATOM   4249 1HD2 LEU A 259      79.715  88.746  49.282  1.00  9.95              
ATOM   4250 2HD2 LEU A 259      80.539  89.353  50.725  1.00  9.95              
ATOM   4251 3HD2 LEU A 259      80.100  87.622  50.600  1.00  9.95              
ATOM   4252  C   LEU A 259      75.288  89.340  51.058  1.00  9.95              
ATOM   4253  O   LEU A 259      75.821  90.288  50.483  1.00  9.95              
ATOM   4254  N   PRO A 260      74.083  89.486  51.640  1.00 10.63              
ATOM   4255  CD  PRO A 260      73.297  88.495  52.349  1.00 10.63              
ATOM   4256  HD1 PRO A 260      73.878  88.060  53.162  1.00 10.63              
ATOM   4257  HD2 PRO A 260      72.975  87.738  51.638  1.00 10.63              
ATOM   4258  CG  PRO A 260      72.071  89.213  52.925  1.00 10.63              
ATOM   4259  HG1 PRO A 260      72.255  89.476  53.968  1.00 10.63              
ATOM   4260  HG2 PRO A 260      71.162  88.620  52.843  1.00 10.63              
ATOM   4261  CB  PRO A 260      71.968  90.475  52.078  1.00 10.63              
ATOM   4262  HB1 PRO A 260      71.475  91.291  52.608  1.00 10.63              
ATOM   4263  HB2 PRO A 260      71.438  90.248  51.152  1.00 10.63              
ATOM   4264  CA  PRO A 260      73.434  90.775  51.764  1.00 10.63              
ATOM   4265  HA  PRO A 260      73.489  91.327  50.824  1.00 10.63              
ATOM   4266  C   PRO A 260      74.139  91.593  52.852  1.00 10.63              
ATOM   4267  O   PRO A 260      73.683  91.686  53.992  1.00 10.63              
ATOM   4268  N   VAL A 261      75.302  92.139  52.502  1.00 11.76              
ATOM   4269  H   VAL A 261      75.630  91.963  51.558  1.00 11.76              
ATOM   4270  CA  VAL A 261      75.957  93.195  53.274  1.00 11.76              
ATOM   4271  HA  VAL A 261      76.250  92.773  54.233  1.00 11.76              
ATOM   4272  CB  VAL A 261      77.219  93.726  52.561  1.00 11.76              
ATOM   4273  HB  VAL A 261      77.582  94.597  53.105  1.00 11.76              
ATOM   4274  CG1 VAL A 261      78.338  92.679  52.591  1.00 11.76              
ATOM   4275 1HG1 VAL A 261      79.240  93.095  52.143  1.00 11.76              
ATOM   4276 2HG1 VAL A 261      78.552  92.395  53.621  1.00 11.76              
ATOM   4277 3HG1 VAL A 261      78.032  91.798  52.031  1.00 11.76              
ATOM   4278  CG2 VAL A 261      76.981  94.154  51.106  1.00 11.76              
ATOM   4279 1HG2 VAL A 261      77.891  94.597  50.701  1.00 11.76              
ATOM   4280 2HG2 VAL A 261      76.699  93.301  50.489  1.00 11.76              
ATOM   4281 3HG2 VAL A 261      76.190  94.904  51.061  1.00 11.76              
ATOM   4282  C   VAL A 261      74.976  94.352  53.541  1.00 11.76              
ATOM   4283  O   VAL A 261      74.065  94.566  52.738  1.00 11.76              
ATOM   4284  N   PRO A 262      75.126  95.100  54.651  1.00 13.80              
ATOM   4285  CD  PRO A 262      76.146  94.931  55.680  1.00 13.80              
ATOM   4286  HD1 PRO A 262      77.152  94.965  55.264  1.00 13.80              
ATOM   4287  HD2 PRO A 262      75.983  93.983  56.196  1.00 13.80              
ATOM   4288  CG  PRO A 262      75.948  96.084  56.663  1.00 13.80              
ATOM   4289  HG1 PRO A 262      76.504  96.959  56.323  1.00 13.80              
ATOM   4290  HG2 PRO A 262      76.244  95.808  57.676  1.00 13.80              
ATOM   4291  CB  PRO A 262      74.449  96.349  56.560  1.00 13.80              
ATOM   4292  HB1 PRO A 262      74.183  97.351  56.899  1.00 13.80              
ATOM   4293  HB2 PRO A 262      73.910  95.605  57.148  1.00 13.80              
ATOM   4294  CA  PRO A 262      74.164  96.119  55.068  1.00 13.80              
ATOM   4295  HA  PRO A 262      73.154  95.718  54.972  1.00 13.80              
ATOM   4296  C   PRO A 262      74.225  97.404  54.215  1.00 13.80              
ATOM   4297  O   PRO A 262      74.684  98.447  54.675  1.00 13.80              
ATOM   4298  N   ASP A 263      73.765  97.313  52.967  1.00 15.12              
ATOM   4299  H   ASP A 263      73.437  96.404  52.655  1.00 15.12              
ATOM   4300  CA  ASP A 263      73.733  98.390  51.970  1.00 15.12              
ATOM   4301  HA  ASP A 263      73.683  99.357  52.472  1.00 15.12              
ATOM   4302  CB  ASP A 263      75.036  98.347  51.149  1.00 15.12              
ATOM   4303  HB1 ASP A 263      75.056  97.431  50.555  1.00 15.12              
ATOM   4304  HB2 ASP A 263      75.883  98.320  51.838  1.00 15.12              
ATOM   4305  CG  ASP A 263      75.210  99.554  50.215  1.00 15.12              
ATOM   4306  OD1 ASP A 263      76.376  99.883  49.910  1.00 15.12              
ATOM   4307  OD2 ASP A 263      74.177 100.131  49.806  1.00 15.12              
ATOM   4308  C   ASP A 263      72.507  98.282  51.043  1.00 15.12              
ATOM   4309  O   ASP A 263      71.655  97.397  51.128  1.00 15.12              
TER
END
