# Supplementary material for: In silico structural and functional prediction of African swine fever virus protein-B263R reveals features of a TATA-binding protein
Source: PeerJ. 2018 Feb 22;6:e4396. doi: 10.7717/peerj.4396 (PMC5825884; doi:10.7717/peerj.4396)
Supplement: Supplemental Information 3 [file peerj-06-4396-s011.bz2 › S281013_results/prob.txt]

r=MET	n=1 :prob_organic=0.031	prob_nucleic=0.031
r=GLU	n=2 :prob_organic=0.027	prob_nucleic=0.027
r=ASP	n=3 :prob_organic=0.510	prob_nucleic=0.034
r=GLU	n=4 :prob_organic=0.027	prob_nucleic=0.027
r=THR	n=5 :prob_organic=0.028	prob_nucleic=0.028
r=GLU	n=6 :prob_organic=0.026	prob_nucleic=0.026
r=LEU	n=7 :prob_organic=0.026	prob_nucleic=0.026
r=CYS	n=8 :prob_organic=0.026	prob_nucleic=0.026
r=PHE	n=9 :prob_organic=0.026	prob_nucleic=0.026
r=ARG	n=10 :prob_organic=0.026	prob_nucleic=0.026
r=SER	n=11 :prob_organic=0.026	prob_nucleic=0.026
r=ASN	n=12 :prob_organic=0.026	prob_nucleic=0.026
r=LYS	n=13 :prob_organic=0.026	prob_nucleic=0.026
r=VAL	n=14 :prob_organic=0.026	prob_nucleic=0.026
r=THR	n=15 :prob_organic=0.026	prob_nucleic=0.026
r=ARG	n=16 :prob_organic=0.026	prob_nucleic=0.026
r=LEU	n=17 :prob_organic=0.026	prob_nucleic=0.026
r=GLU	n=18 :prob_organic=0.026	prob_nucleic=0.026
r=MET	n=19 :prob_organic=0.026	prob_nucleic=0.026
r=PHE	n=20 :prob_organic=0.026	prob_nucleic=0.026
r=VAL	n=21 :prob_organic=0.026	prob_nucleic=0.026
r=CYS	n=22 :prob_organic=0.026	prob_nucleic=0.026
r=THR	n=23 :prob_organic=0.026	prob_nucleic=0.026
r=TYR	n=24 :prob_organic=0.026	prob_nucleic=0.026
r=GLY	n=25 :prob_organic=0.026	prob_nucleic=0.026
r=GLY	n=26 :prob_organic=0.026	prob_nucleic=0.026
r=LYS	n=27 :prob_organic=0.026	prob_nucleic=0.026
r=ILE	n=28 :prob_organic=0.026	prob_nucleic=0.026
r=THR	n=29 :prob_organic=0.026	prob_nucleic=0.026
r=SER	n=30 :prob_organic=0.031	prob_nucleic=0.031
r=LEU	n=31 :prob_organic=0.026	prob_nucleic=0.026
r=ALA	n=32 :prob_organic=0.026	prob_nucleic=0.026
r=CYS	n=33 :prob_organic=0.026	prob_nucleic=0.026
r=SER	n=34 :prob_organic=0.026	prob_nucleic=0.026
r=HIS	n=35 :prob_organic=0.026	prob_nucleic=0.026
r=MET	n=36 :prob_organic=0.026	prob_nucleic=0.026
r=GLU	n=37 :prob_organic=0.026	prob_nucleic=0.026
r=LEU	n=38 :prob_organic=0.026	prob_nucleic=0.026
r=ILE	n=39 :prob_organic=0.026	prob_nucleic=0.026
r=LYS	n=40 :prob_organic=0.026	prob_nucleic=0.026
r=MET	n=41 :prob_organic=0.026	prob_nucleic=0.026
r=LEU	n=42 :prob_organic=0.026	prob_nucleic=0.026
r=GLN	n=43 :prob_organic=0.026	prob_nucleic=0.026
r=ILE	n=44 :prob_organic=0.026	prob_nucleic=0.026
r=ALA	n=45 :prob_organic=0.031	prob_nucleic=0.031
r=GLU	n=46 :prob_organic=0.026	prob_nucleic=0.026
r=PRO	n=47 :prob_organic=0.026	prob_nucleic=0.026
r=VAL	n=48 :prob_organic=0.026	prob_nucleic=0.026
r=LYS	n=49 :prob_organic=0.027	prob_nucleic=0.069
r=ALA	n=50 :prob_organic=0.027	prob_nucleic=0.074
r=LEU	n=51 :prob_organic=0.027	prob_nucleic=0.027
r=ASN	n=52 :prob_organic=0.030	prob_nucleic=0.687
r=CYS	n=53 :prob_organic=0.028	prob_nucleic=0.028
r=ASN	n=54 :prob_organic=0.029	prob_nucleic=0.235
r=PHE	n=55 :prob_organic=0.026	prob_nucleic=0.026
r=GLY	n=56 :prob_organic=0.026	prob_nucleic=0.026
r=HIS	n=57 :prob_organic=0.031	prob_nucleic=0.031
r=GLN	n=58 :prob_organic=0.026	prob_nucleic=0.026
r=CYS	n=59 :prob_organic=0.026	prob_nucleic=0.026
r=LEU	n=60 :prob_organic=0.026	prob_nucleic=0.030
r=PRO	n=61 :prob_organic=0.026	prob_nucleic=0.026
r=GLY	n=62 :prob_organic=0.026	prob_nucleic=0.026
r=TYR	n=63 :prob_organic=0.028	prob_nucleic=0.028
r=GLU	n=64 :prob_organic=0.032	prob_nucleic=0.032
r=SER	n=65 :prob_organic=0.026	prob_nucleic=0.026
r=LEU	n=66 :prob_organic=0.026	prob_nucleic=0.026
r=ILE	n=67 :prob_organic=0.028	prob_nucleic=0.028
r=LYS	n=68 :prob_organic=0.026	prob_nucleic=0.026
r=THR	n=69 :prob_organic=0.026	prob_nucleic=0.026
r=PRO	n=70 :prob_organic=0.026	prob_nucleic=0.026
r=LYS	n=71 :prob_organic=0.026	prob_nucleic=0.026
r=LYS	n=72 :prob_organic=0.026	prob_nucleic=0.026
r=THR	n=73 :prob_organic=0.031	prob_nucleic=0.031
r=LYS	n=74 :prob_organic=0.026	prob_nucleic=0.026
r=ASN	n=75 :prob_organic=0.026	prob_nucleic=0.026
r=MET	n=76 :prob_organic=0.026	prob_nucleic=0.026
r=LEU	n=77 :prob_organic=0.026	prob_nucleic=0.026
r=ARG	n=78 :prob_organic=0.026	prob_nucleic=0.026
r=ARG	n=79 :prob_organic=0.031	prob_nucleic=0.031
r=PRO	n=80 :prob_organic=0.026	prob_nucleic=0.026
r=ARG	n=81 :prob_organic=0.026	prob_nucleic=0.026
r=LYS	n=82 :prob_organic=0.028	prob_nucleic=0.028
r=THR	n=83 :prob_organic=0.027	prob_nucleic=0.027
r=GLU	n=84 :prob_organic=0.030	prob_nucleic=0.031
r=GLY	n=85 :prob_organic=0.030	prob_nucleic=0.030
r=ASP	n=86 :prob_organic=0.031	prob_nucleic=0.031
r=GLY	n=87 :prob_organic=0.030	prob_nucleic=0.030
r=THR	n=88 :prob_organic=0.028	prob_nucleic=0.028
r=CYS	n=89 :prob_organic=0.030	prob_nucleic=0.083
r=PHE	n=90 :prob_organic=0.031	prob_nucleic=0.628
r=ASN	n=91 :prob_organic=0.029	prob_nucleic=0.209
r=SER	n=92 :prob_organic=0.029	prob_nucleic=0.029
r=ALA	n=93 :prob_organic=0.029	prob_nucleic=0.029
r=ILE	n=94 :prob_organic=0.029	prob_nucleic=0.029
r=GLU	n=95 :prob_organic=0.029	prob_nucleic=0.060
r=ALA	n=96 :prob_organic=0.027	prob_nucleic=0.027
r=SER	n=97 :prob_organic=0.027	prob_nucleic=0.048
r=ILE	n=98 :prob_organic=0.026	prob_nucleic=0.040
r=LEU	n=99 :prob_organic=0.026	prob_nucleic=0.033
r=PHE	n=100 :prob_organic=0.026	prob_nucleic=0.026
r=LYS	n=101 :prob_organic=0.026	prob_nucleic=0.026
r=ASP	n=102 :prob_organic=0.031	prob_nucleic=0.031
r=LYS	n=103 :prob_organic=0.026	prob_nucleic=0.026
r=MET	n=104 :prob_organic=0.026	prob_nucleic=0.037
r=TYR	n=105 :prob_organic=0.026	prob_nucleic=0.027
r=LYS	n=106 :prob_organic=0.027	prob_nucleic=0.075
r=LEU	n=107 :prob_organic=0.027	prob_nucleic=0.027
r=LYS	n=108 :prob_organic=0.029	prob_nucleic=0.527
r=CYS	n=109 :prob_organic=0.027	prob_nucleic=0.027
r=PHE	n=110 :prob_organic=0.028	prob_nucleic=0.762
r=PRO	n=111 :prob_organic=0.027	prob_nucleic=0.031
r=SER	n=112 :prob_organic=0.026	prob_nucleic=0.110
r=THR	n=113 :prob_organic=0.026	prob_nucleic=0.298
r=GLY	n=114 :prob_organic=0.026	prob_nucleic=0.026
r=GLU	n=115 :prob_organic=0.027	prob_nucleic=0.604
r=ILE	n=116 :prob_organic=0.027	prob_nucleic=0.027
r=GLN	n=117 :prob_organic=0.031	prob_nucleic=0.613
r=VAL	n=118 :prob_organic=0.028	prob_nucleic=0.028
r=PRO	n=119 :prob_organic=0.029	prob_nucleic=0.098
r=GLY	n=120 :prob_organic=0.027	prob_nucleic=0.045
r=VAL	n=121 :prob_organic=0.027	prob_nucleic=0.027
r=ILE	n=122 :prob_organic=0.026	prob_nucleic=0.031
r=PHE	n=123 :prob_organic=0.026	prob_nucleic=0.026
r=PRO	n=124 :prob_organic=0.026	prob_nucleic=0.026
r=ASP	n=125 :prob_organic=0.026	prob_nucleic=0.026
r=PHE	n=126 :prob_organic=0.026	prob_nucleic=0.026
r=GLU	n=127 :prob_organic=0.026	prob_nucleic=0.026
r=ASP	n=128 :prob_organic=0.026	prob_nucleic=0.026
r=GLY	n=129 :prob_organic=0.026	prob_nucleic=0.026
r=LYS	n=130 :prob_organic=0.026	prob_nucleic=0.026
r=ASN	n=131 :prob_organic=0.026	prob_nucleic=0.026
r=ILE	n=132 :prob_organic=0.026	prob_nucleic=0.026
r=ILE	n=133 :prob_organic=0.026	prob_nucleic=0.026
r=GLN	n=134 :prob_organic=0.026	prob_nucleic=0.026
r=GLN	n=135 :prob_organic=0.026	prob_nucleic=0.026
r=TRP	n=136 :prob_organic=0.026	prob_nucleic=0.026
r=VAL	n=137 :prob_organic=0.026	prob_nucleic=0.026
r=ASP	n=138 :prob_organic=0.026	prob_nucleic=0.026
r=PHE	n=139 :prob_organic=0.026	prob_nucleic=0.026
r=LEU	n=140 :prob_organic=0.026	prob_nucleic=0.026
r=GLN	n=141 :prob_organic=0.026	prob_nucleic=0.026
r=HIS	n=142 :prob_organic=0.026	prob_nucleic=0.026
r=GLN	n=143 :prob_organic=0.026	prob_nucleic=0.026
r=PRO	n=144 :prob_organic=0.026	prob_nucleic=0.026
r=ILE	n=145 :prob_organic=0.026	prob_nucleic=0.026
r=GLU	n=146 :prob_organic=0.026	prob_nucleic=0.026
r=LYS	n=147 :prob_organic=0.026	prob_nucleic=0.026
r=LYS	n=148 :prob_organic=0.026	prob_nucleic=0.026
r=ILE	n=149 :prob_organic=0.026	prob_nucleic=0.026
r=GLN	n=150 :prob_organic=0.026	prob_nucleic=0.026
r=ILE	n=151 :prob_organic=0.026	prob_nucleic=0.026
r=ILE	n=152 :prob_organic=0.026	prob_nucleic=0.026
r=GLU	n=153 :prob_organic=0.026	prob_nucleic=0.026
r=PHE	n=154 :prob_organic=0.026	prob_nucleic=0.026
r=LYS	n=155 :prob_organic=0.027	prob_nucleic=0.027
r=THR	n=156 :prob_organic=0.027	prob_nucleic=0.027
r=ILE	n=157 :prob_organic=0.029	prob_nucleic=0.745
r=MET	n=158 :prob_organic=0.029	prob_nucleic=0.719
r=ILE	n=159 :prob_organic=0.027	prob_nucleic=0.027
r=ASN	n=160 :prob_organic=0.028	prob_nucleic=0.562
r=PHE	n=161 :prob_organic=0.027	prob_nucleic=0.027
r=LYS	n=162 :prob_organic=0.027	prob_nucleic=0.035
r=PHE	n=163 :prob_organic=0.026	prob_nucleic=0.026
r=GLN	n=164 :prob_organic=0.026	prob_nucleic=0.026
r=ILE	n=165 :prob_organic=0.026	prob_nucleic=0.026
r=ASN	n=166 :prob_organic=0.026	prob_nucleic=0.026
r=PRO	n=167 :prob_organic=0.026	prob_nucleic=0.026
r=VAL	n=168 :prob_organic=0.026	prob_nucleic=0.026
r=SER	n=169 :prob_organic=0.026	prob_nucleic=0.026
r=PRO	n=170 :prob_organic=0.026	prob_nucleic=0.026
r=ARG	n=171 :prob_organic=0.026	prob_nucleic=0.026
r=VAL	n=172 :prob_organic=0.026	prob_nucleic=0.026
r=ILE	n=173 :prob_organic=0.026	prob_nucleic=0.026
r=ILE	n=174 :prob_organic=0.026	prob_nucleic=0.026
r=HIS	n=175 :prob_organic=0.026	prob_nucleic=0.026
r=LEU	n=176 :prob_organic=0.026	prob_nucleic=0.026
r=LYS	n=177 :prob_organic=0.026	prob_nucleic=0.026
r=LYS	n=178 :prob_organic=0.026	prob_nucleic=0.026
r=PHE	n=179 :prob_organic=0.026	prob_nucleic=0.026
r=ALA	n=180 :prob_organic=0.026	prob_nucleic=0.026
r=ALA	n=181 :prob_organic=0.026	prob_nucleic=0.026
r=LEU	n=182 :prob_organic=0.026	prob_nucleic=0.026
r=LEU	n=183 :prob_organic=0.026	prob_nucleic=0.026
r=GLU	n=184 :prob_organic=0.026	prob_nucleic=0.026
r=HIS	n=185 :prob_organic=0.026	prob_nucleic=0.026
r=ILE	n=186 :prob_organic=0.026	prob_nucleic=0.026
r=PRO	n=187 :prob_organic=0.026	prob_nucleic=0.026
r=THR	n=188 :prob_organic=0.026	prob_nucleic=0.026
r=PRO	n=189 :prob_organic=0.026	prob_nucleic=0.026
r=TYR	n=190 :prob_organic=0.026	prob_nucleic=0.026
r=PRO	n=191 :prob_organic=0.026	prob_nucleic=0.026
r=ILE	n=192 :prob_organic=0.026	prob_nucleic=0.026
r=ARG	n=193 :prob_organic=0.026	prob_nucleic=0.026
r=GLU	n=194 :prob_organic=0.027	prob_nucleic=0.027
r=ILE	n=195 :prob_organic=0.027	prob_nucleic=0.027
r=LYS	n=196 :prob_organic=0.028	prob_nucleic=0.028
r=PRO	n=197 :prob_organic=0.027	prob_nucleic=0.027
r=PRO	n=198 :prob_organic=0.028	prob_nucleic=0.028
r=LEU	n=199 :prob_organic=0.026	prob_nucleic=0.027
r=GLU	n=200 :prob_organic=0.027	prob_nucleic=0.250
r=ASP	n=201 :prob_organic=0.030	prob_nucleic=0.840
r=SER	n=202 :prob_organic=0.027	prob_nucleic=0.075
r=LYS	n=203 :prob_organic=0.030	prob_nucleic=0.030
r=VAL	n=204 :prob_organic=0.028	prob_nucleic=0.028
r=SER	n=205 :prob_organic=0.030	prob_nucleic=0.267
r=ALA	n=206 :prob_organic=0.028	prob_nucleic=0.028
r=LYS	n=207 :prob_organic=0.027	prob_nucleic=0.644
r=PHE	n=208 :prob_organic=0.026	prob_nucleic=0.027
r=MET	n=209 :prob_organic=0.026	prob_nucleic=0.026
r=VAL	n=210 :prob_organic=0.026	prob_nucleic=0.026
r=SER	n=211 :prob_organic=0.026	prob_nucleic=0.026
r=PRO	n=212 :prob_organic=0.026	prob_nucleic=0.026
r=GLY	n=213 :prob_organic=0.026	prob_nucleic=0.026
r=LYS	n=214 :prob_organic=0.026	prob_nucleic=0.026
r=LYS	n=215 :prob_organic=0.026	prob_nucleic=0.045
r=VAL	n=216 :prob_organic=0.026	prob_nucleic=0.026
r=ARG	n=217 :prob_organic=0.028	prob_nucleic=0.618
r=ILE	n=218 :prob_organic=0.028	prob_nucleic=0.028
r=ASN	n=219 :prob_organic=0.031	prob_nucleic=0.811
r=VAL	n=220 :prob_organic=0.027	prob_nucleic=0.027
r=PHE	n=221 :prob_organic=0.027	prob_nucleic=0.085
r=LEU	n=222 :prob_organic=0.026	prob_nucleic=0.031
r=LYS	n=223 :prob_organic=0.026	prob_nucleic=0.072
r=GLY	n=224 :prob_organic=0.026	prob_nucleic=0.026
r=LYS	n=225 :prob_organic=0.026	prob_nucleic=0.081
r=ILE	n=226 :prob_organic=0.027	prob_nucleic=0.027
r=ASN	n=227 :prob_organic=0.028	prob_nucleic=0.086
r=ILE	n=228 :prob_organic=0.027	prob_nucleic=0.027
r=LEU	n=229 :prob_organic=0.030	prob_nucleic=0.778
r=GLY	n=230 :prob_organic=0.027	prob_nucleic=0.200
r=CYS	n=231 :prob_organic=0.026	prob_nucleic=0.026
r=ASN	n=232 :prob_organic=0.026	prob_nucleic=0.040
r=THR	n=233 :prob_organic=0.026	prob_nucleic=0.026
r=LYS	n=234 :prob_organic=0.026	prob_nucleic=0.026
r=GLU	n=235 :prob_organic=0.026	prob_nucleic=0.026
r=SER	n=236 :prob_organic=0.026	prob_nucleic=0.026
r=ALA	n=237 :prob_organic=0.026	prob_nucleic=0.026
r=GLU	n=238 :prob_organic=0.026	prob_nucleic=0.026
r=ILE	n=239 :prob_organic=0.026	prob_nucleic=0.026
r=ILE	n=240 :prob_organic=0.026	prob_nucleic=0.026
r=TYR	n=241 :prob_organic=0.026	prob_nucleic=0.026
r=THR	n=242 :prob_organic=0.026	prob_nucleic=0.026
r=PHE	n=243 :prob_organic=0.026	prob_nucleic=0.026
r=LEU	n=244 :prob_organic=0.026	prob_nucleic=0.026
r=LYS	n=245 :prob_organic=0.026	prob_nucleic=0.026
r=ASP	n=246 :prob_organic=0.026	prob_nucleic=0.026
r=LEU	n=247 :prob_organic=0.026	prob_nucleic=0.026
r=ILE	n=248 :prob_organic=0.026	prob_nucleic=0.026
r=SER	n=249 :prob_organic=0.026	prob_nucleic=0.026
r=VAL	n=250 :prob_organic=0.026	prob_nucleic=0.026
r=HIS	n=251 :prob_organic=0.026	prob_nucleic=0.026
r=TRP	n=252 :prob_organic=0.026	prob_nucleic=0.026
r=GLN	n=253 :prob_organic=0.026	prob_nucleic=0.026
r=GLU	n=254 :prob_organic=0.026	prob_nucleic=0.026
r=ILE	n=255 :prob_organic=0.026	prob_nucleic=0.026
r=LEU	n=256 :prob_organic=0.026	prob_nucleic=0.026
r=CYS	n=257 :prob_organic=0.026	prob_nucleic=0.026
r=VAL	n=258 :prob_organic=0.026	prob_nucleic=0.026
r=LEU	n=259 :prob_organic=0.026	prob_nucleic=0.026
r=PRO	n=260 :prob_organic=0.026	prob_nucleic=0.026
r=VAL	n=261 :prob_organic=0.026	prob_nucleic=0.026
r=PRO	n=262 :prob_organic=0.026	prob_nucleic=0.026
r=ASP	n=263 :prob_organic=0.026	prob_nucleic=0.026
