# Supplementary material for: In silico structural and functional prediction of African swine fever virus protein-B263R reveals features of a TATA-binding protein
Source: PeerJ. 2018 Feb 22;6:e4396. doi: 10.7717/peerj.4396 (PMC5825884; doi:10.7717/peerj.4396)
Supplement: Supplemental Information 3 [file peerj-06-4396-s011.bz2 › S281013_results/threading9.pdb]

Rank   :9 Template name:5dm3A
REMARK :Column 1 -  30 present Atom & Residue records of query sequence.
REMARK :Column 31 - 54 present XYZ coordinates of query sequence obtained after threading alignment.
REMARK :Column 55 - 59 present residue number in Template
REMARK :Column 60 - 59 present residue name of Template
ATOM   1001  CA  MET     1      22.945 -48.677  -3.855    3 ALA
ATOM   1002  CA  GLU     2      24.691 -45.306  -3.518    4 LEU
ATOM   1003  CA  ASP     3      22.808 -44.011  -6.537    5 ASP
ATOM   1004  CA  GLU     4      19.658 -45.322  -4.870    6 ASP
ATOM   1005  CA  THR     5      20.431 -43.333  -1.686    7 LEU
ATOM   1006  CA  GLU     6      20.906 -40.234  -3.817    8 LYS
ATOM   1007  CA  LEU     7      17.356 -40.603  -5.186    9 THR
ATOM   1008  CA  CYS     8      16.058 -41.054  -1.643   10 ARG
ATOM   1009  CA  PHE     9      17.890 -37.871  -0.604   11 VAL
ATOM   1010  CA  ARG    10      16.666 -35.614  -3.409   12 GLU
ATOM   1011  CA  SER    11      13.205 -36.992  -2.844   13 SER
ATOM   1012  CA  ASN    12      13.755 -35.884   0.723   14 GLY
ATOM   1013  CA  LYS    13      13.005 -39.365   2.086   15 GLU
ATOM   1014  CA  VAL    14      16.467 -39.812   3.642   16 ILE
ATOM   1015  CA  THR    15      18.252 -36.903   5.392   17 ASP
ATOM   1016  CA  ARG    16      20.556 -38.720   7.833   18 THR
ATOM   1017  CA  LEU    17      23.385 -41.184   7.245   19 VAL
ATOM   1018  CA  GLU    18      24.967 -42.714  10.312   20 LEU
ATOM   1019  CA  MET    19      28.604 -43.172   9.363   21 VAL
ATOM   1020  CA  PHE    20      29.812 -45.826  11.752   22 CYS
ATOM   1021  CA  VAL    21      32.711 -47.880  12.828   23 ILE
ATOM   1022  CA  CYS    22      32.553 -50.701  15.390   24 VAL
ATOM   1023  CA  THR    23      34.478 -50.301  18.636   25 ASP
ATOM   1024  CA  TYR    24      35.915 -52.862  21.075   26 MET
ATOM   1025  CA  GLY    25      32.652 -53.048  22.996   27 GLN
ATOM   1026  CA  GLY    26      30.903 -54.012  19.779   28 GLY
ATOM   1027  CA  LYS    27      29.087 -50.718  19.484   29 ARG
ATOM   1028  CA  ILE    28      28.177 -48.566  16.550   30 LEU
ATOM   1029  CA  THR    29      30.263 -45.409  17.055   31 MET
ATOM   1030  CA  SER    30      30.575 -42.528  14.604   32 GLY
ATOM   1031  CA  LEU    31      28.951 -39.397  13.245   33 LYS
ATOM   1032  CA  ALA    32      25.473 -38.408  12.001   34 ARG
ATOM   1033  CA  CYS    33      25.881 -36.644   8.636   35 LEU
ATOM   1034  CA  SER    34      23.260 -34.619   6.860   36 HIS
ATOM   1035  CA  HIS    35      22.669 -36.939   3.896   37 ALA
ATOM   1036  CA  MET    36      23.158 -34.141   1.380   38 ARG
ATOM   1037  CA  GLU    37      26.642 -33.661   2.713   39 HIS
ATOM   1038  CA  LEU    38      27.190 -37.436   2.654   40 PHE
ATOM   1039  CA  ILE    39      26.259 -37.887  -1.005   41 VAL
ATOM   1040  CA  LYS    40      28.334 -34.866  -1.994   42 ASP
ATOM   1041  CA  MET    41      31.598 -35.423  -0.112   43 HIS
ATOM   1042  CA  LEU    42      30.793 -37.387   3.019   44 GLY
ATOM   1043  CA  GLN    43      31.055 -40.836   1.424   45 TRP
ATOM   1044  CA  ILE    44      34.546 -39.862   0.317   46 GLU
ATOM   1055  CA  PHE    55      36.109 -39.713   3.776   47 GLU
ATOM   1056  CA  GLY    56      35.623 -38.069   7.173   48 THR
ATOM   1057  CA  HIS    57      37.692 -38.134  10.384   49 HIS
ATOM   1058  CA  GLN    58      40.040 -41.423   9.329   51 ILE
ATOM   1059  CA  CYS    59      36.855 -43.367   8.489   52 MET
ATOM   1060  CA  LEU    60      36.408 -44.718   4.987   53 LYS
ATOM   1061  CA  PRO    61      32.811 -45.779   4.358   54 PRO
ATOM   1062  CA  GLY    62      32.362 -49.183   2.745   55 ASP
ATOM   1063  CA  TYR    63      29.463 -48.574   0.340   56 LEU
ATOM   1064  CA  GLU    64      28.731 -52.310   0.241   57 ALA
ATOM   1065  CA  SER    65      27.504 -51.922   3.812   58 THR
ATOM   1066  CA  LEU    66      25.031 -49.137   3.047   59 LEU
ATOM   1067  CA  ILE    67      21.527 -49.850   4.441   60 ARG
ATOM   1068  CA  LYS    68      18.349 -48.045   5.241   61 CYS
ATOM   1069  CA  THR    69      17.530 -47.979   8.975   62 VAL
ATOM   1070  CA  PRO    70      13.738 -48.525   9.105   63 PRO
ATOM   1073  CA  THR    73      13.525 -48.062  12.844   64 TRP
ATOM   1074  CA  LYS    74      14.740 -44.477  12.221   65 LEU
ATOM   1075  CA  ASN    75      12.986 -41.724  10.234   66 GLU
ATOM   1076  CA  MET    76      14.880 -40.244   7.288   67 GLY
ATOM   1077  CA  LEU    77      17.900 -42.318   8.214   68 THR
ATOM   1078  CA  ARG    78      20.433 -44.590   6.525   69 ALA
ATOM   1079  CA  ARG    79      23.727 -46.126   7.676   70 MET
ATOM   1080  CA  PRO    80      37.174 -49.038   7.527   74 ASP
ATOM   1081  CA  ARG    81      39.279 -47.069   9.998   75 LEU
ATOM   1082  CA  LYS    82      42.517 -45.598   8.599   76 LEU
ATOM   1083  CA  THR    83      47.911 -44.105   5.827   77 HIS
ATOM   1084  CA  GLU    84      46.565 -47.670   6.109   78 ALA
ATOM   1085  CA  GLY    85      43.905 -49.715   7.939   79 GLU
ATOM   1086  CA  ASP    86      44.161 -49.502  11.714   80 VAL
ATOM   1087  CA  GLY    87      45.106 -53.046  12.851   81 PRO
ATOM   1088  CA  THR    88      43.373 -53.333  16.217   82 HIS
ATOM   1089  CA  CYS    89      40.017 -52.207  14.870   83 ALA
ATOM   1090  CA  PHE    90      37.738 -55.242  15.422   84 PRO
ATOM   1091  CA  ASN    91      36.427 -55.143  11.831   85 ARG
ATOM   1092  CA  SER    92      39.994 -55.117  10.465   86 ALA
ATOM   1093  CA  ALA    93      40.944 -57.963  12.774   87 ILE
ATOM   1094  CA  ILE    94      38.135 -60.156  11.439   88 LEU
ATOM   1095  CA  GLU    95      38.894 -59.331   7.786   89 LYS
ATOM   1096  CA  ALA    96      42.519 -60.334   8.193   90 ARG
ATOM   1097  CA  SER    97      41.661 -63.869   9.346   91 GLN
ATOM   1098  CA  ILE    98      39.121 -64.237   6.542   92 LEU
ATOM   1099  CA  LEU    99      41.796 -63.242   4.014   93 ALA
ATOM   1100  CA  PHE   100      44.014 -65.988   5.338   94 ARG
ATOM   1101  CA  LYS   101      41.110 -68.324   4.699   95 LEU
ATOM   1102  CA  ASP   102      40.572 -67.204   1.107   96 GLU
ATOM   1103  CA  LYS   103      44.278 -67.673   0.369   97 ALA
ATOM   1104  CA  MET   104      43.475 -71.319   1.059   98 MET
ATOM   1112  CA  SER   112      40.308 -71.436  -1.056   99 GLY
ATOM   1113  CA  THR   113      38.239 -71.491   2.107  100 LEU
ATOM   1114  CA  GLY   114      35.169 -69.356   2.794  101 GLU
ATOM   1115  CA  GLU   115      33.826 -69.134   6.354  102 ALA
ATOM   1116  CA  ILE   116      30.084 -69.290   6.910  103 ILE
ATOM   1117  CA  GLN   117      28.751 -68.272  10.221  104 MET
ATOM   1118  CA  VAL   118      25.814 -67.567  12.413  105 ALA
ATOM   1119  CA  PRO   119      25.050 -66.122  15.819  106 THR
ATOM   1120  CA  GLY   120      22.348 -67.048  18.285  107 GLU
ATOM   1121  CA  VAL   121      22.099 -63.674  20.011  108 LEU
ATOM   1122  CA  ILE   122      20.349 -63.646  23.436  109 GLU
ATOM   1123  CA  PHE   123      19.082 -60.722  25.519  110 PHE
ATOM   1124  CA  PRO   124      16.694 -59.830  28.344  111 PHE
ATOM   1125  CA  ASP   125      13.575 -57.768  27.860  112 LEU
ATOM   1126  CA  PHE   126      12.759 -55.938  31.051  113 PHE
ATOM   1127  CA  GLU   127       9.201 -54.928  31.841  114 GLU
ATOM   1128  CA  ASP   128      10.159 -51.421  32.991  115 LYS
ATOM   1129  CA  GLY   129       6.539 -59.329  23.935  122 GLU
ATOM   1130  CA  LYS   130       5.546 -58.847  20.293  123 GLU
ATOM   1131  CA  ASN   131       5.187 -55.098  20.782  124 HIS
ATOM   1132  CA  ILE   132       9.009 -55.145  20.653  125 VAL
ATOM   1133  CA  ILE   133       9.804 -58.390  18.841  126 LEU
ATOM   1134  CA  GLN   134       7.554 -57.997  15.802  127 ARG
ATOM   1135  CA  GLN   135       8.974 -54.578  14.831  128 PRO
ATOM   1136  CA  TRP   136      12.456 -55.915  15.521  129 LEU
ATOM   1137  CA  VAL   137      11.986 -58.853  13.102  130 ARG
ATOM   1138  CA  ASP   138      10.191 -56.703  10.510  131 ASN
ATOM   1139  CA  PHE   139      12.490 -53.725  10.492  132 HIS
ATOM   1140  CA  LEU   140      15.648 -55.790  10.454  133 LEU
ATOM   1141  CA  GLN   141      14.297 -57.811   7.541  134 HIS
ATOM   1142  CA  HIS   142      13.512 -54.494   5.879  135 ALA
ATOM   1143  CA  GLN   143      17.156 -53.490   6.323  136 ALA
ATOM   1144  CA  PRO   144      18.271 -56.474   4.279  137 GLY
ATOM   1145  CA  ILE   145      19.240 -58.547   7.342  138 ILE
ATOM   1148  CA  LYS   148      18.114 -62.219   6.941  139 PRO
ATOM   1149  CA  ILE   149      16.013 -62.688  10.096  140 VAL
ATOM   1150  CA  GLN   150      14.788 -66.222  10.718  141 GLU
ATOM   1151  CA  ILE   151      12.838 -65.104  13.779  142 GLY
ATOM   1152  CA  ILE   152      12.554 -64.848  17.535  143 THR
ATOM   1153  CA  GLU   153      12.472 -67.593  20.154  144 LYS
ATOM   1154  CA  PHE   154      11.747 -67.028  23.844  145 GLY
ATOM   1155  CA  LYS   155      14.345 -68.697  26.046  146 GLU
ATOM   1156  CA  THR   156      14.719 -63.755  27.861  148 GLN
ATOM   1157  CA  ILE   157      14.542 -63.671  24.114  149 GLU
ATOM   1158  CA  MET   158      16.701 -64.668  21.180  150 GLU
ATOM   1159  CA  ILE   159      17.108 -63.447  17.657  151 LEU
ATOM   1160  CA  ASN   160      17.845 -65.878  14.849  152 ASN
ATOM   1161  CA  PHE   161      19.554 -64.539  11.734  153 ILE
ATOM   1162  CA  LYS   162      20.227 -66.909   8.799  154 ARG
ATOM   1164  CA  GLN   164      23.883 -67.825   8.387  155 CYS
ATOM   1165  CA  ILE   165      26.000 -65.748   6.040  156 ALA
ATOM   1166  CA  ASN   166      29.583 -65.038   5.086  157 LYS
ATOM   1167  CA  PRO   167      31.369 -64.400   8.395  158 ALA
ATOM   1170  CA  PRO   170      31.802 -60.668   7.827  159 LEU
ATOM   1171  CA  ARG   171      28.096 -60.362   6.958  160 ASP
ATOM   1172  CA  VAL   172      27.190 -62.268  10.093  161 THR
ATOM   1173  CA  ILE   173      29.264 -59.860  12.195  162 ALA
ATOM   1174  CA  ILE   174      27.622 -56.836  10.713  163 ASP
ATOM   1175  CA  HIS   175      24.220 -58.413  11.245  164 TYR
ATOM   1176  CA  LEU   176      24.947 -59.251  14.857  165 HIS
ATOM   1177  CA  LYS   177      26.080 -55.697  15.473  166 THR
ATOM   1178  CA  LYS   178      23.168 -54.057  13.627  167 ILE
ATOM   1179  CA  PHE   179      20.606 -56.326  15.271  168 ALA
ATOM   1180  CA  ALA   180      22.104 -55.535  18.706  169 LYS
ATOM   1181  CA  ALA   181      21.620 -51.875  17.884  170 HIS
ATOM   1182  CA  LEU   182      18.110 -52.312  16.506  171 ALA
ATOM   1183  CA  LEU   183      16.943 -54.224  19.574  172 THR
ATOM   1184  CA  GLU   184      18.086 -51.504  21.994  173 LYS
ATOM   1185  CA  HIS   185      16.557 -48.767  19.874  174 GLU
ATOM   1186  CA  ILE   186      13.229 -50.545  19.226  175 ILE
ATOM   1187  CA  PRO   187      10.923 -46.596  21.398  178 GLN
ATOM   1188  CA  THR   188       8.635 -49.220  22.912  179 GLN
ATOM   1189  CA  PRO   189       9.350 -47.973  26.444  180 GLY
ATOM   1190  CA  TYR   190      11.081 -51.198  27.416  181 ARG
ATOM   1191  CA  PRO   191      14.591 -51.943  28.624  182 ALA
ATOM   1192  CA  ILE   192      16.817 -54.595  27.039  183 VAL
ATOM   1193  CA  ARG   193      20.192 -55.883  28.156  184 THR
ATOM   1194  CA  GLU   194      22.862 -58.031  26.522  185 PHE
ATOM   1195  CA  ILE   195      24.402 -58.717  29.884  186 LEU
ATOM   1196  CA  LYS   196      25.616 -62.310  30.157  187 SER
ATOM   1197  CA  PRO   197      24.355 -62.409  33.733  188 LYS
ATOM   1198  CA  PRO   198      22.113 -59.696  35.045  189 TRP
ATOM   1199  CA  LEU   199      21.175 -61.573  38.221  190 HIS
ATOM   1200  CA  GLU   200      22.119 -64.746  40.183  191 HIS
ATOM   1201  CA  ASP   201      18.637 -66.211  40.095  192 ALA
ATOM   1202  CA  SER   202      18.251 -66.100  36.313  193 HIS
ATOM   1203  CA  LYS   203      19.726 -67.733  33.278  194 ALA
ATOM   1204  CA  VAL   204      22.743 -66.453  31.433  195 GLY
ATOM   1205  CA  SER   205      22.385 -64.948  28.007  196 SER
ATOM   1206  CA  ALA   206      24.730 -66.561  25.473  197 SER
ATOM   1214  CA  LYS   214      25.909 -65.862  21.914  198 SER
ATOM   1215  CA  LYS   215      26.435 -69.244  20.384  199 HIS
ATOM   1216  CA  VAL   216      28.536 -69.226  17.249  200 ILE
ATOM   1217  CA  ARG   217      28.040 -71.709  14.397  201 HIS
ATOM   1218  CA  ILE   218      30.859 -72.085  11.875  202 GLN
ATOM   1219  CA  ASN   219      31.722 -74.047   8.760  203 SER
ATOM   1220  CA  VAL   220      34.205 -73.619   5.910  204 LEU
ATOM   1221  CA  PHE   221      33.401 -73.819   2.246  205 TRP
ATOM   1222  CA  LEU   222      35.495 -74.227  -0.916  206 LYS
ATOM   1223  CA  LYS   223      34.124 -72.990  -4.275  207 GLN
ATOM   1224  CA  GLY   224      30.716 -74.248  -3.141  208 GLY
ATOM   1225  CA  LYS   225      31.211 -77.533  -1.322  209 LEU
ATOM   1226  CA  ILE   226      31.095 -78.114   2.440  210 PRO
ATOM   1227  CA  ASN   227      34.784 -78.685   3.201  211 ALA
ATOM   1228  CA  ILE   228      33.676 -79.930   6.628  212 PHE
ATOM   1229  CA  LEU   229      31.949 -82.925   5.025  213 HIS
ATOM   1230  CA  GLY   230      33.176 -86.391   4.197  214 ASP
ATOM   1231  CA  CYS   231      30.170 -88.490   3.240  215 GLU
ATOM   1232  CA  ASN   232      32.649 -91.234   4.083  216 ARG
ATOM   1233  CA  THR   233      33.218 -90.075   7.662  217 ASP
ATOM   1234  CA  LYS   234      31.733 -91.996  10.577  218 ALA
ATOM   1235  CA  GLU   235      29.521 -89.146  11.705  219 LEU
ATOM   1236  CA  SER   236      30.078 -86.929   8.682  220 GLY
ATOM   1237  CA  ALA   237      35.896 -84.531   6.994  222 SER
ATOM   1238  CA  GLU   238      39.653 -84.373   7.484  223 ALA
ATOM   1239  CA  ILE   239      39.817 -80.564   7.411  224 LEU
ATOM   1240  CA  ILE   240      36.941 -80.109   9.824  225 MET
ATOM   1241  CA  TYR   241      38.650 -82.347  12.380  226 LYS
ATOM   1242  CA  THR   242      41.903 -80.367  12.118  227 HIS
ATOM   1243  CA  PHE   243      39.783 -77.244  12.455  228 TYR
ATOM   1244  CA  LEU   244      37.941 -78.365  15.593  229 LEU
ATOM   1245  CA  LYS   245      41.223 -79.615  17.116  230 ALA
ATOM   1246  CA  ASP   246      42.591 -76.100  16.753  231 GLY
ATOM   1247  CA  LEU   247      39.567 -74.419  18.340  232 LEU
ATOM   1248  CA  ILE   248      40.112 -76.855  21.195  233 LEU
ATOM   1249  CA  SER   249      43.887 -76.360  21.606  234 LYS
ATOM   1250  CA  VAL   250      43.606 -72.588  21.809  235 TYR
ATOM   1251  CA  HIS   251      40.244 -72.082  23.518  236 ALA
ATOM   1252  CA  TRP   252      41.937 -70.286  26.429  237 PRO
ATOM   1253  CA  GLN   253      44.035 -68.143  24.040  238 ASP
ATOM   1254  CA  GLU   254      40.871 -66.427  22.824  239 TYR
ATOM   1255  CA  ILE   255      38.639 -66.928  25.864  240 THR
ATOM   1256  CA  LEU   256      38.883 -63.146  26.400  241 TYR
ATOM   1257  CA  CYS   257      37.251 -62.303  23.042  242 PHE
ATOM   1258  CA  VAL   258      34.344 -64.510  24.173  243 LEU
ATOM   1259  CA  LEU   259      34.308 -63.038  27.689  244 ALA
ATOM   1260  CA  PRO   260      35.601 -59.424  27.887  245 PRO
ATOM   1261  CA  VAL   261      34.006 -58.261  31.144  246 TYR
ATOM   1262  CA  PRO   262      33.999 -59.192  34.808  247 LEU
ATOM   1263  CA  ASP   263      30.333 -60.089  34.417  248 ASN
TER
