# Supplementary material for: In silico structural and functional prediction of African swine fever virus protein-B263R reveals features of a TATA-binding protein
Source: PeerJ. 2018 Feb 22;6:e4396. doi: 10.7717/peerj.4396 (PMC5825884; doi:10.7717/peerj.4396)
Supplement: Supplemental Information 3 [file peerj-06-4396-s011.bz2 › S281013_results/threading7.pdb]

Rank   :7 Template name:2i7xA1
REMARK :Column 1 -  30 present Atom & Residue records of query sequence.
REMARK :Column 31 - 54 present XYZ coordinates of query sequence obtained after threading alignment.
REMARK :Column 55 - 59 present residue number in Template
REMARK :Column 60 - 59 present residue name of Template
ATOM   1001  CA  MET     1      53.682  -3.652  39.696    1 MET
ATOM   1002  CA  GLU     2      55.964  -1.334  37.665    2 THR
ATOM   1005  CA  THR     5      58.291   4.739  34.706    4 LYS
ATOM   1006  CA  GLU     6      58.975   8.280  35.946    5 TYR
ATOM   1007  CA  LEU     7      60.898  11.083  34.265    6 ASN
ATOM   1008  CA  CYS     8      61.805  14.660  35.227    7 CYS
ATOM   1009  CA  PHE     9      61.843  16.771  32.066    8 CYS
ATOM   1010  CA  ARG    10      64.674  19.233  31.469    9 ASP
ATOM   1011  CA  SER    11      64.513  21.771  28.657   10 ASP
ATOM   1012  CA  ASN    12      68.038  22.980  29.414   11 GLY
ATOM   1013  CA  LYS    13      67.423  25.260  32.391   12 SER
ATOM   1014  CA  VAL    14      68.703  22.534  34.679   13 GLY
ATOM   1015  CA  THR    15      65.415  22.393  36.593   14 THR
ATOM   1016  CA  ARG    16      62.397  20.125  36.241   15 THR
ATOM   1017  CA  LEU    17      59.903  21.480  33.774   16 VAL
ATOM   1019  CA  MET    19      57.756  18.361  33.976   17 GLY
ATOM   1020  CA  PHE    20      57.027  14.918  35.424   18 SER
ATOM   1021  CA  VAL    21      56.222  12.082  33.026   19 VAL
ATOM   1022  CA  CYS    22      54.547   8.981  34.344   20 VAL
ATOM   1023  CA  THR    23      54.395   5.879  32.185   21 ARG
ATOM   1024  CA  TYR    24      51.951   3.208  33.258   22 PHE
ATOM   1025  CA  GLY    25      51.201   0.058  31.272   23 ASP
ATOM   1026  CA  GLY    26      48.858   1.695  28.765   24 ASN
ATOM   1027  CA  LYS    27      48.962   5.376  29.666   25 VAL
ATOM   1028  CA  ILE    28      51.629   8.064  29.479   26 THR
ATOM   1029  CA  THR    29      50.818  11.233  31.436   27 LEU
ATOM   1030  CA  SER    30      52.623  14.577  31.587   28 LEU
ATOM   1031  CA  LEU    31      52.363  16.599  34.778   29 ILE
ATOM   1032  CA  ALA    32      53.024  20.357  34.835   30 ASP
ATOM   1033  CA  CYS    33      54.896  21.238  31.653   31 PRO
ATOM   1034  CA  SER    34      64.396  30.371  24.441   39 SER
ATOM   1035  CA  HIS    35      61.216  29.704  22.496   40 TYR
ATOM   1036  CA  MET    36      63.259  27.612  19.994   41 GLU
ATOM   1037  CA  GLU    37      65.097  25.541  22.598   42 GLN
ATOM   1038  CA  LEU    38      61.767  24.933  24.294   43 CYS
ATOM   1039  CA  ILE    39      60.257  23.564  21.104   44 ILE
ATOM   1040  CA  LYS    40      63.253  21.341  20.287   45 LYS
ATOM   1041  CA  MET    41      62.994  19.813  23.740   46 TYR
ATOM   1042  CA  LEU    42      59.296  18.974  23.656   47 TRP
ATOM   1043  CA  GLN    43      59.328  17.832  20.031   48 GLU
ATOM   1044  CA  ILE    44      58.353  14.335  24.078   50 VAL
ATOM   1045  CA  ALA    45      54.823  15.272  22.975   51 ILE
ATOM   1046  CA  GLU    46      54.153  12.365  20.578   52 PRO
ATOM   1047  CA  PRO    47      54.558  10.058  23.596   53 GLU
ATOM   1048  CA  VAL    48      52.067  11.881  25.853   54 ILE
ATOM   1049  CA  LYS    49      48.424  10.880  26.465   55 ASP
ATOM   1050  CA  ALA    50      47.228  12.893  29.444   56 VAL
ATOM   1051  CA  LEU    51      48.275  16.277  30.741   57 ILE
ATOM   1052  CA  ASN    52      47.426  17.732  34.141   58 ILE
ATOM   1053  CA  CYS    53      48.244  21.141  35.606   59 LEU
ATOM   1054  CA  ASN    54      48.531  21.662  39.362   60 SER
ATOM   1055  CA  PHE    55      49.212  25.404  39.616   61 GLN
ATOM   1056  CA  GLY    56      48.526  28.524  37.487   62 PRO
ATOM   1057  CA  HIS    57      52.236  29.458  37.736   63 THR
ATOM   1058  CA  GLN    58      54.523  29.465  34.680   64 ILE
ATOM   1059  CA  CYS    59      53.847  24.539  36.257   66 CYS
ATOM   1060  CA  LEU    60      52.030  25.489  33.043   67 LEU
ATOM   1061  CA  PRO    61      54.359  27.914  31.299   68 GLY
ATOM   1062  CA  GLY    62      54.814  25.690  28.252   69 ALA
ATOM   1063  CA  TYR    63      51.184  24.769  27.619   70 HIS
ATOM   1064  CA  GLU    64      50.260  27.504  25.117   71 SER
ATOM   1065  CA  SER    65      53.495  26.992  23.237   72 LEU
ATOM   1066  CA  LEU    66      52.886  23.260  23.282   73 LEU
ATOM   1067  CA  ILE    67      49.270  23.578  22.132   74 TYR
ATOM   1071  CA  LYS    71      50.260  25.979  19.385   75 TYR
ATOM   1072  CA  LYS    72      53.270  23.967  18.124   76 ASN
ATOM   1073  CA  THR    73      51.837  20.472  18.424   77 PHE
ATOM   1074  CA  LYS    74      48.142  21.158  17.766   78 THR
ATOM   1075  CA  ASN    75      47.667  17.892  15.852   79 SER
ATOM   1076  CA  MET    76      48.646  15.879  18.945   80 HIS
ATOM   1077  CA  LEU    77      46.033  17.622  21.081   81 PHE
ATOM   1078  CA  ARG    78      43.196  17.519  18.557   82 ILE
ATOM   1083  CA  THR    83      43.953  13.816  18.136   83 SER
ATOM   1084  CA  GLU    84      44.390  12.435  21.675   84 ARG
ATOM   1085  CA  GLY    85      45.943  14.605  24.384   85 ILE
ATOM   1086  CA  ASP    86      43.484  15.762  27.017   86 GLN
ATOM   1087  CA  GLY    87      44.491  18.516  29.418   87 VAL
ATOM   1088  CA  THR    88      42.764  18.534  32.811   88 TYR
ATOM   1089  CA  CYS    89      42.840  21.235  35.430   89 ALA
ATOM   1090  CA  PHE    90      41.032  23.128  38.098   90 THR
ATOM   1091  CA  ASN    91      39.035  26.137  36.854   91 LEU
ATOM   1092  CA  SER    92      41.206  28.795  38.530   92 PRO
ATOM   1093  CA  ALA    93      44.372  27.147  37.289   93 VAL
ATOM   1094  CA  ILE    94      42.991  27.534  33.785   94 ILE
ATOM   1095  CA  GLU    95      41.984  31.167  34.240   95 ASN
ATOM   1096  CA  ALA    96      44.969  32.499  36.198   96 LEU
ATOM   1097  CA  SER    97      47.146  30.281  34.025   97 GLY
ATOM   1098  CA  ILE    98      46.070  32.397  31.103   98 ARG
ATOM   1099  CA  LEU    99      47.217  35.554  32.973   99 VAL
ATOM   1100  CA  PHE   100      50.558  34.122  33.977  100 SER
ATOM   1101  CA  LYS   101      51.099  32.944  30.396  101 THR
ATOM   1102  CA  ASP   102      50.236  36.292  28.843  102 ILE
ATOM   1103  CA  LYS   103      52.516  38.282  31.144  103 ASP
ATOM   1104  CA  MET   104      55.304  35.788  30.644  104 SER
ATOM   1105  CA  TYR   105      54.992  35.442  26.876  105 TYR
ATOM   1106  CA  LYS   106      54.579  39.228  26.652  106 ALA
ATOM   1107  CA  LEU   107      57.675  39.964  28.660  107 SER
ATOM   1108  CA  LYS   108      59.752  37.591  26.555  108 ALA
ATOM   1111  CA  PRO   111      58.238  38.990  23.363  109 GLY
ATOM   1112  CA  SER   112      56.726  35.664  22.307  110 VAL
ATOM   1113  CA  THR   113      53.419  37.541  21.897  111 ILE
ATOM   1114  CA  GLY   114      52.724  41.202  21.224  112 GLY
ATOM   1115  CA  GLU   115      53.174  43.557  18.199  113 PRO
ATOM   1116  CA  ILE   116      56.869  42.886  17.829  114 TYR
ATOM   1117  CA  GLN   117      59.146  41.507  15.147  115 ASP
ATOM   1118  CA  VAL   118      59.682  38.564  17.521  116 THR
ATOM   1119  CA  PRO   119      56.033  37.566  17.741  117 ASN
ATOM   1123  CA  PHE   123      55.744  33.760  17.613  118 LYS
ATOM   1124  CA  PRO   124      52.056  33.313  18.334  119 LEU
ATOM   1125  CA  ASP   125      49.128  35.520  19.154  120 ASP
ATOM   1126  CA  PHE   126      47.078  36.421  22.200  121 LEU
ATOM   1127  CA  GLU   127      44.052  34.607  20.790  122 GLU
ATOM   1128  CA  ASP   128      46.352  31.584  20.591  123 ASP
ATOM   1129  CA  GLY   129      46.762  31.605  24.371  124 ILE
ATOM   1130  CA  LYS   130      43.029  31.875  24.878  125 GLU
ATOM   1131  CA  ASN   131      42.329  29.020  22.481  126 ILE
ATOM   1132  CA  ILE   132      44.922  26.867  24.246  127 SER
ATOM   1133  CA  ILE   133      43.349  27.327  27.680  128 PHE
ATOM   1134  CA  GLN   134      39.806  27.194  26.284  129 ASP
ATOM   1135  CA  GLN   135      40.579  23.574  25.396  130 HIS
ATOM   1136  CA  TRP   136      41.484  22.456  28.895  131 ILE
ATOM   1137  CA  VAL   137      38.805  20.284  30.523  132 VAL
ATOM   1138  CA  ASP   138      37.683  22.243  33.639  133 PRO
ATOM   1139  CA  PHE   139      37.520  20.531  37.018  134 LEU
ATOM   1140  CA  LEU   140      36.282  21.238  40.511  135 LYS
ATOM   1141  CA  GLN   141      38.054  19.732  43.486  136 TYR
ATOM   1142  CA  HIS   142      37.056  16.082  44.067  137 SER
ATOM   1143  CA  GLN   143      35.574  15.820  40.563  138 GLN
ATOM   1144  CA  PRO   144      36.583  12.318  39.438  139 LEU
ATOM   1145  CA  ILE   145      38.086  12.048  35.962  140 VAL
ATOM   1146  CA  GLU   146      37.083   8.490  35.047  141 ASP
ATOM   1147  CA  LYS   147      39.476   7.191  32.401  142 LEU
ATOM   1148  CA  LYS   148      39.333   3.570  33.625  143 ARG
ATOM   1149  CA  ILE   149      37.946   2.118  30.411  144 SER
ATOM   1150  CA  GLN   150      40.107   3.923  27.865  145 ARG
ATOM   1151  CA  ILE   151      43.296   3.843  29.933  146 TYR
ATOM   1152  CA  ILE   152      43.416   0.698  32.009  147 ASP
ATOM   1153  CA  GLU   153      41.873   2.041  35.222  148 GLY
ATOM   1154  CA  PHE   154      43.298   5.566  35.122  149 LEU
ATOM   1155  CA  LYS   155      41.591   7.836  37.604  150 THR
ATOM   1156  CA  THR   156      42.654  11.396  38.386  151 LEU
ATOM   1157  CA  ILE   157      41.344  13.326  41.395  152 LEU
ATOM   1158  CA  MET   158      42.234  16.909  42.276  153 ALA
ATOM   1159  CA  ILE   159      42.312  18.240  45.810  154 TYR
ATOM   1160  CA  ASN   160      42.979  21.667  47.313  155 ASN
ATOM   1161  CA  PHE   161      45.926  21.333  43.596  163 SER
ATOM   1162  CA  LYS   162      47.336  18.061  44.845  164 ILE
ATOM   1163  CA  PHE   163      46.723  15.139  42.521  165 TRP
ATOM   1164  CA  GLN   164      45.704  11.602  43.372  166 CYS
ATOM   1165  CA  ILE   165      46.624   9.511  40.351  167 ILE
ATOM   1166  CA  ASN   166      45.546   5.875  40.218  168 SER
ATOM   1167  CA  PRO   167      45.196   2.722  38.173  169 THR
ATOM   1168  CA  VAL   168      43.627  -0.571  39.272  170 TYR
ATOM   1169  CA  SER   169      46.907  -1.254  41.138  171 SER
ATOM   1170  CA  PRO   170      49.314   1.706  41.320  172 GLU
ATOM   1171  CA  ARG   171      48.476   4.972  43.105  173 LYS
ATOM   1172  CA  VAL   172      50.444   8.249  43.191  174 LEU
ATOM   1173  CA  ILE   173      50.008  11.386  45.271  175 VAL
ATOM   1174  CA  ILE   174      51.432  14.374  43.408  176 TYR
ATOM   1175  CA  HIS   175      50.435  24.960  51.937  181 ASN
ATOM   1176  CA  LEU   176      49.611  23.008  55.132  182 HIS
ATOM   1177  CA  LYS   177      48.207  26.155  56.750  183 THR
ATOM   1178  CA  LYS   178      45.587  28.626  55.597  184 ARG
ATOM   1179  CA  PHE   179      46.330  32.081  54.216  185 ASP
ATOM   1184  CA  GLU   184      44.305  35.225  53.611  186 ASN
ATOM   1185  CA  HIS   185      42.253  33.820  50.726  187 ILE
ATOM   1186  CA  ILE   186      42.746  30.028  50.651  188 LEU
ATOM   1187  CA  PRO   187      42.090  27.073  52.934  189 ASN
ATOM   1188  CA  THR   188      44.833  24.697  54.033  190 ALA
ATOM   1189  CA  PRO   189      45.666  21.755  51.755  191 ALA
ATOM   1190  CA  TYR   190      43.034  19.014  51.868  192 SER
ATOM   1191  CA  PRO   191      45.657  16.421  52.925  193 ILE
ATOM   1192  CA  ILE   192      44.798  16.613  56.641  194 LEU
ATOM   1193  CA  ARG   193      41.536  17.867  58.161  195 ASP
ATOM   1194  CA  GLU   194      40.306  19.456  61.404  196 ALA
ATOM   1195  CA  ILE   195      41.633  16.528  63.463  197 THR
ATOM   1196  CA  LYS   196      44.946  16.009  61.707  198 GLY
ATOM   1197  CA  PRO   197      43.777  12.711  60.225  199 LYS
ATOM   1198  CA  PRO   198      45.047  12.122  56.662  200 PRO
ATOM   1199  CA  LEU   199      42.415  12.095  53.902  201 LEU
ATOM   1200  CA  GLU   200      40.796   8.682  53.336  202 SER
ATOM   1201  CA  ASP   201      42.237   8.037  49.884  203 THR
ATOM   1202  CA  SER   202      46.535   6.825  52.427  205 MET
ATOM   1203  CA  LYS   203      48.677   4.056  50.955  206 ARG
ATOM   1204  CA  VAL   204      50.381   5.580  47.877  207 PRO
ATOM   1205  CA  SER   205      52.691   3.438  45.764  208 SER
ATOM   1206  CA  ALA   206      54.753   6.607  46.145  209 ALA
ATOM   1207  CA  LYS   207      54.534  10.311  46.891  210 ILE
ATOM   1208  CA  PHE   208      55.872  12.619  44.205  211 ILE
ATOM   1209  CA  MET   209      56.911  15.997  45.528  212 THR
ATOM   1210  CA  VAL   210      59.799  18.311  46.128  213 THR
ATOM   1211  CA  SER   211      61.395  20.002  49.148  214 LEU
ATOM   1212  CA  PRO   212      63.273  23.041  47.850  215 ASP
ATOM   1213  CA  GLY   213      60.982  25.919  48.908  216 ARG
ATOM   1214  CA  LYS   214      55.487  20.496  58.999  225 SER
ATOM   1215  CA  LYS   215      56.516  18.802  55.743  226 ALA
ATOM   1216  CA  VAL   216      58.617  16.178  57.498  227 SER
ATOM   1217  CA  ARG   217      55.713  15.497  59.873  228 ILE
ATOM   1218  CA  ILE   218      52.733  15.421  57.498  229 ILE
ATOM   1219  CA  ASN   219      54.156  13.492  54.534  230 TRP
ATOM   1220  CA  VAL   220      54.817  10.420  56.716  231 PRO
ATOM   1221  CA  PHE   221      51.221  10.489  58.005  232 SER
ATOM   1222  CA  LEU   222      50.475   8.582  54.804  233 LEU
ATOM   1223  CA  LYS   223      51.610   4.961  55.074  234 LYS
ATOM   1224  CA  GLY   224      53.775   5.516  51.987  235 SER
ATOM   1225  CA  LYS   225      58.443   5.966  48.922  237 LYS
ATOM   1226  CA  ILE   226      58.703   9.719  48.476  238 ILE
ATOM   1227  CA  ASN   227      60.158  10.787  45.139  239 VAL
ATOM   1228  CA  ILE   228      61.771  14.212  44.781  240 LEU
ATOM   1229  CA  LEU   229      62.158  15.993  41.447  241 SER
ATOM   1230  CA  GLY   230      64.675  18.347  39.820  242 ALA
ATOM   1231  CA  CYS   231      68.319  17.972  40.862  243 PRO
ATOM   1232  CA  ASN   232      69.309  16.705  44.332  244 LYS
ATOM   1233  CA  THR   233      71.223  19.896  45.164  245 GLN
ATOM   1234  CA  LYS   234      67.988  21.846  45.782  246 ILE
ATOM   1235  CA  GLU   235      66.261  19.092  47.741  247 GLN
ATOM   1236  CA  SER   236      66.560  19.903  51.444  248 ASN
ATOM   1237  CA  ALA   237      69.128  17.384  52.713  249 GLU
ATOM   1238  CA  GLU   238      67.873  18.087  56.231  250 GLU
ATOM   1239  CA  ILE   239      64.235  16.945  55.914  251 ILE
ATOM   1240  CA  ILE   240      65.350  14.011  53.787  252 THR
ATOM   1241  CA  TYR   241      67.210  12.625  56.788  253 ALA
ATOM   1242  CA  THR   242      64.171  12.855  59.048  254 LYS
ATOM   1243  CA  PHE   243      62.132  11.024  56.435  255 LEU
ATOM   1244  CA  LEU   244      64.802   8.412  55.681  256 ILE
ATOM   1245  CA  LYS   245      64.855   7.999  59.455  257 LYS
ATOM   1246  CA  ASP   246      61.098   7.447  59.700  258 LYS
ATOM   1247  CA  LEU   247      61.543   4.388  57.468  259 ASN
ATOM   1248  CA  ILE   248      60.636   6.208  54.238  260 ILE
ATOM   1249  CA  SER   249      62.602   5.486  51.072  261 GLU
ATOM   1250  CA  VAL   250      63.582   8.762  49.398  262 VAL
ATOM   1257  CA  CYS   257      64.463   8.749  45.720  263 VAL
ATOM   1258  CA  VAL   258      66.388  11.804  44.552  264 ASN
ATOM   1259  CA  LEU   259      65.456  12.056  40.886  265 MET
ATOM   1260  CA  PRO   260      67.909  12.693  38.041  266 PRO
ATOM   1261  CA  VAL   261      67.111  14.973  35.108  267 LEU
ATOM   1263  CA  ASP   263      65.861  13.477  31.813  268 ASN
TER
