# Supplementary material for: In silico structural and functional prediction of African swine fever virus protein-B263R reveals features of a TATA-binding protein
Source: PeerJ. 2018 Feb 22;6:e4396. doi: 10.7717/peerj.4396 (PMC5825884; doi:10.7717/peerj.4396)
Supplement: Supplemental Information 3 [file peerj-06-4396-s011.bz2 › S281013_results/threading10.pdb]

Rank   :10 Template name:1ytba
REMARK :Column 1 -  30 present Atom & Residue records of query sequence.
REMARK :Column 31 - 54 present XYZ coordinates of query sequence obtained after threading alignment.
REMARK :Column 55 - 59 present residue number in Template
REMARK :Column 60 - 59 present residue name of Template
ATOM   1011  CA  SER    11      43.596  48.411  59.649    1 SER
ATOM   1012  CA  ASN    12      44.973  44.856  59.695    2 GLY
ATOM   1013  CA  LYS    13      41.499  43.343  59.680    3 ILE
ATOM   1014  CA  VAL    14      40.549  40.932  56.908    4 VAL
ATOM   1015  CA  THR    15      36.947  39.587  56.714    5 PRO
ATOM   1016  CA  ARG    16      36.153  35.996  57.756    6 THR
ATOM   1017  CA  LEU    17      34.027  33.899  55.389    7 LEU
ATOM   1018  CA  GLU    18      30.879  32.589  57.135    8 GLN
ATOM   1019  CA  MET    19      28.688  30.876  54.547    9 ASN
ATOM   1020  CA  PHE    20      29.035  29.722  50.922   10 ILE
ATOM   1021  CA  VAL    21      25.990  28.788  48.770   11 VAL
ATOM   1022  CA  CYS    22      26.447  26.707  45.605   12 ALA
ATOM   1023  CA  THR    23      24.484  25.004  42.846   13 THR
ATOM   1024  CA  TYR    24      25.125  21.634  41.162   14 VAL
ATOM   1025  CA  GLY    25      23.375  19.869  38.286   15 THR
ATOM   1031  CA  LEU    31      23.093  16.098  38.839   16 LEU
ATOM   1032  CA  ALA    32      21.753  15.601  35.310   17 GLY
ATOM   1033  CA  CYS    33      19.028  13.075  36.006   18 CYS
ATOM   1035  CA  HIS    35      15.566  12.975  37.541   19 ARG
ATOM   1036  CA  MET    36      15.254  11.788  41.116   20 LEU
ATOM   1037  CA  GLU    37      12.626   9.932  43.133   21 ASP
ATOM   1038  CA  LEU    38      12.585  11.968  46.317   22 LEU
ATOM   1039  CA  ILE    39      10.908   9.385  48.532   23 LYS
ATOM   1040  CA  LYS    40      13.632   6.938  47.479   24 THR
ATOM   1041  CA  MET    41      16.365   9.474  48.086   25 VAL
ATOM   1042  CA  LEU    42      15.004  10.446  51.521   26 ALA
ATOM   1043  CA  GLN    43      14.488   6.814  52.429   27 LEU
ATOM   1044  CA  ILE    44      17.981   5.683  51.505   28 HIS
ATOM   1045  CA  ALA    45      20.051   8.609  52.703   29 ALA
ATOM   1046  CA  GLU    46      21.519   8.383  56.239   30 ARG
ATOM   1052  CA  ASN    52      20.675  12.003  57.103   31 ASN
ATOM   1053  CA  CYS    53      17.621  13.130  55.153   32 ALA
ATOM   1054  CA  ASN    54      14.320  14.982  55.757   33 GLU
ATOM   1055  CA  PHE    55      11.452  15.118  53.273   34 TYR
ATOM   1056  CA  GLY    56       7.971  16.513  53.808   35 ASN
ATOM   1057  CA  HIS    57       6.413  17.240  50.322   36 PRO
ATOM   1058  CA  GLN    58       3.704  19.329  52.031   37 LYS
ATOM   1059  CA  CYS    59       6.227  21.839  53.438   38 ARG
ATOM   1060  CA  LEU    60       8.956  22.101  50.762   39 PHE
ATOM   1061  CA  PRO    61       9.567  20.270  47.500   40 ALA
ATOM   1062  CA  GLY    62      13.086  18.976  48.166   41 ALA
ATOM   1066  CA  LEU    66      14.918  16.445  50.275   42 VAL
ATOM   1067  CA  ILE    67      16.966  18.220  52.896   43 ILE
ATOM   1076  CA  MET    76      20.079  16.064  53.136   44 MET
ATOM   1077  CA  LEU    77      26.671  15.330  55.799   46 ILE
ATOM   1078  CA  ARG    78      29.034  15.705  58.729   47 ARG
ATOM   1079  CA  ARG    79      32.216  16.566  56.893   48 GLU
ATOM   1080  CA  PRO    80      32.330  19.243  55.660   49 PRO
ATOM   1081  CA  ARG    81      29.294  20.203  57.768   50 LYS
ATOM   1082  CA  LYS    82      26.759  21.325  55.165   51 THR
ATOM   1083  CA  THR    83      23.107  21.020  54.112   52 THR
ATOM   1096  CA  ALA    96      21.833  20.203  50.593   53 ALA
ATOM   1097  CA  SER    97      18.420  20.910  49.065   54 LEU
ATOM   1098  CA  ILE    98      17.814  18.124  46.527   55 ILE
ATOM   1110  CA  PHE   110      15.138  18.487  43.849   56 PHE
ATOM   1111  CA  PRO   111      13.291  16.023  41.579   57 ALA
ATOM   1112  CA  SER   112      14.763  17.731  38.488   58 SER
ATOM   1114  CA  GLY   114      18.153  16.629  39.722   59 GLY
ATOM   1115  CA  GLU   115      19.251  20.169  40.576   60 LYS
ATOM   1116  CA  ILE   116      20.812  20.651  43.977   61 MET
ATOM   1117  CA  GLN   117      21.597  23.639  46.211   62 VAL
ATOM   1118  CA  VAL   118      24.462  23.167  48.718   63 VAL
ATOM   1119  CA  PRO   119      24.831  25.616  51.629   64 THR
ATOM   1120  CA  GLY   120      26.576  26.078  54.982   65 GLY
ATOM   1121  CA  VAL   121      30.198  25.730  53.937   66 ALA
ATOM   1124  CA  PRO   124      32.840  28.175  55.280   67 LYS
ATOM   1125  CA  ASP   125      35.256  27.824  52.357   68 SER
ATOM   1126  CA  PHE   126      35.068  27.368  48.572   69 GLU
ATOM   1127  CA  GLU   127      37.073  24.125  48.955   70 ASP
ATOM   1128  CA  ASP   128      34.617  22.800  51.480   71 ASP
ATOM   1129  CA  GLY   129      31.738  23.717  49.187   72 SER
ATOM   1130  CA  LYS   130      33.042  21.731  46.181   73 LYS
ATOM   1131  CA  ASN   131      34.103  18.861  48.471   74 LEU
ATOM   1132  CA  ILE   132      30.717  18.540  50.159   75 ALA
ATOM   1133  CA  ILE   133      28.994  18.889  46.750   76 SER
ATOM   1134  CA  GLN   134      30.964  15.997  45.253   77 ARG
ATOM   1135  CA  GLN   135      30.053  13.999  48.389   78 LYS
ATOM   1136  CA  TRP   136      26.336  14.620  48.006   79 TYR
ATOM   1137  CA  VAL   137      26.562  13.589  44.355   80 ALA
ATOM   1138  CA  ASP   138      28.282  10.295  45.334   81 ARG
ATOM   1139  CA  PHE   139      25.428   9.564  47.811   82 ILE
ATOM   1140  CA  LEU   140      22.867  10.013  45.042   83 ILE
ATOM   1141  CA  GLN   141      24.929   7.621  42.835   84 GLN
ATOM   1142  CA  HIS   142      25.215   5.095  45.664   85 LYS
ATOM   1143  CA  GLN   143      21.443   5.158  46.026   86 ILE
ATOM   1144  CA  PRO   144      21.293   4.196  42.356   87 GLY
ATOM   1145  CA  ILE   145      20.609   7.136  40.065   88 PHE
ATOM   1148  CA  LYS   148      22.614   8.028  36.942   89 ALA
ATOM   1149  CA  ILE   149      23.825  11.280  38.509   90 ALA
ATOM   1150  CA  GLN   150      26.849  13.270  37.384   91 LYS
ATOM   1151  CA  ILE   151      28.733  16.010  39.244   92 PHE
ATOM   1152  CA  ILE   152      28.377  18.981  36.903   93 THR
ATOM   1153  CA  GLU   153      28.049  22.722  36.765   94 ASP
ATOM   1154  CA  PHE   154      29.399  23.424  40.223   95 PHE
ATOM   1155  CA  LYS   155      29.054  27.190  40.763   96 LYS
ATOM   1156  CA  THR   156      29.243  29.355  43.881   97 ILE
ATOM   1157  CA  ILE   157      26.273  31.785  43.882   98 GLN
ATOM   1158  CA  MET   158      26.713  33.631  47.173   99 ASN
ATOM   1159  CA  ILE   159      29.516  34.251  49.704  100 ILE
ATOM   1160  CA  ASN   160      28.919  35.866  53.111  101 VAL
ATOM   1161  CA  PHE   161      31.711  37.400  55.209  102 GLY
ATOM   1162  CA  LYS   162      32.021  39.290  58.483  103 SER
ATOM   1163  CA  PHE   163      34.467  41.210  60.657  104 CYS
ATOM   1164  CA  GLN   164      34.901  43.627  63.564  105 ASP
ATOM   1165  CA  ILE   165      36.502  47.078  63.229  106 VAL
ATOM   1166  CA  ASN   166      36.744  47.425  67.004  107 LYS
ATOM   1169  CA  SER   169      35.079  50.863  67.339  108 PHE
ATOM   1170  CA  PRO   170      31.448  52.129  67.452  109 PRO
ATOM   1174  CA  ILE   174      29.940  53.741  64.352  110 ILE
ATOM   1175  CA  HIS   175      27.621  56.748  63.867  111 ARG
ATOM   1176  CA  LEU   176      25.011  55.176  61.571  112 LEU
ATOM   1177  CA  LYS   177      22.838  58.264  61.219  113 GLU
ATOM   1178  CA  LYS   178      25.799  60.391  60.093  114 GLY
ATOM   1179  CA  PHE   179      26.897  57.716  57.618  115 LEU
ATOM   1180  CA  ALA   180      23.343  57.363  56.273  116 ALA
ATOM   1181  CA  ALA   181      23.131  61.150  55.770  117 PHE
ATOM   1182  CA  LEU   182      26.559  61.317  54.109  118 SER
ATOM   1183  CA  LEU   183      26.189  58.229  51.941  119 HIS
ATOM   1184  CA  GLU   184      22.480  58.604  51.414  120 GLY
ATOM   1186  CA  ILE   186      22.175  57.191  47.910  121 THR
ATOM   1187  CA  PRO   187      23.832  53.888  48.868  122 PHE
ATOM   1188  CA  THR   188      22.461  53.709  52.409  123 SER
ATOM   1189  CA  PRO   189      19.225  52.606  53.969  124 SER
ATOM   1190  CA  TYR   190      18.777  52.970  57.709  125 TYR
ATOM   1191  CA  PRO   191      15.534  52.497  59.622  126 GLU
ATOM   1193  CA  ARG   193      16.658  51.510  63.219  127 PRO
ATOM   1194  CA  GLU   194      13.093  50.822  64.288  128 GLU
ATOM   1195  CA  ILE   195      12.707  48.302  61.452  129 LEU
ATOM   1196  CA  LYS   196      16.172  46.747  61.609  130 PHE
ATOM   1197  CA  PRO   197      19.121  48.096  63.720  131 PRO
ATOM   1203  CA  LYS   203      21.796  47.858  61.011  132 GLY
ATOM   1204  CA  VAL   204      22.545  50.172  58.107  133 LEU
ATOM   1205  CA  SER   205      22.189  48.540  54.655  134 ILE
ATOM   1206  CA  ALA   206      24.915  49.809  52.364  135 TYR
ATOM   1207  CA  LYS   207      24.642  48.961  48.662  136 ARG
ATOM   1209  CA  MET   209      28.113  49.303  47.120  137 MET
ATOM   1210  CA  VAL   210      28.430  49.981  43.380  138 VAL
ATOM   1211  CA  SER   211      31.923  48.540  42.662  139 LYS
ATOM   1212  CA  PRO   212      32.128  45.807  43.695  140 PRO
ATOM   1215  CA  LYS   215      28.361  45.183  43.836  141 LYS
ATOM   1216  CA  VAL   216      28.211  44.004  47.444  142 ILE
ATOM   1217  CA  ARG   217      25.683  44.622  50.215  143 VAL
ATOM   1218  CA  ILE   218      27.032  45.476  53.675  144 LEU
ATOM   1219  CA  ASN   219      25.120  45.463  56.978  145 LEU
ATOM   1220  CA  VAL   220      26.770  47.981  59.307  146 ILE
ATOM   1221  CA  PHE   221      26.126  47.985  63.044  147 PHE
ATOM   1222  CA  LEU   222      26.674  50.555  65.844  148 VAL
ATOM   1223  CA  LYS   223      28.974  48.049  67.567  149 SER
ATOM   1224  CA  GLY   224      31.408  48.016  64.672  150 GLY
ATOM   1225  CA  LYS   225      30.505  44.485  63.526  151 LYS
ATOM   1226  CA  ILE   226      30.232  44.311  59.693  152 ILE
ATOM   1227  CA  ASN   227      28.451  41.807  57.398  153 VAL
ATOM   1228  CA  ILE   228      29.288  41.615  53.641  154 LEU
ATOM   1229  CA  LEU   229      27.185  39.551  51.216  155 THR
ATOM   1230  CA  GLY   230      26.198  39.101  47.558  156 GLY
ATOM   1231  CA  CYS   231      29.713  38.086  46.413  157 ALA
ATOM   1232  CA  ASN   232      30.464  35.515  43.677  158 LYS
ATOM   1233  CA  THR   233      34.217  35.623  44.410  159 GLN
ATOM   1234  CA  LYS   234      36.206  36.026  47.654  160 ARG
ATOM   1235  CA  GLU   235      37.500  44.621  47.983  165 GLN
ATOM   1236  CA  SER   236      34.342  45.984  49.582  166 ALA
ATOM   1237  CA  ALA   237      35.775  46.006  53.109  167 PHE
ATOM   1238  CA  GLU   238      38.916  47.827  51.909  168 GLU
ATOM   1239  CA  ILE   239      36.622  50.346  50.273  169 ALA
ATOM   1240  CA  ILE   240      34.331  50.764  53.293  170 ILE
ATOM   1241  CA  TYR   241      37.021  50.974  56.052  171 TYR
ATOM   1242  CA  THR   242      37.911  54.686  55.496  172 PRO
ATOM   1243  CA  PHE   243      34.208  55.524  55.678  173 VAL
ATOM   1244  CA  LEU   244      33.659  53.567  58.879  174 LEU
ATOM   1245  CA  LYS   245      36.677  55.431  60.341  175 SER
ATOM   1246  CA  ASP   246      35.259  58.811  59.379  176 GLU
ATOM   1247  CA  LEU   247      32.101  57.922  61.331  177 PHE
ATOM   1248  CA  ILE   248      33.588  56.404  64.477  178 ARG
ATOM   1249  CA  SER   249      32.454  57.288  68.038  179 LYS
ATOM   1250  CA  VAL   250      35.726  56.617  69.965  180 MET
TER
